# Supplementary material for: Integration of clinical, pathological, radiological, and transcriptomic data improves prediction for first-line immunotherapy outcome in metastatic non-small cell lung cancer
Source: Nat Commun. 2025 Jan 12;16:614. doi: 10.1038/s41467-025-55847-5 (PMC11725576; doi:10.1038/s41467-025-55847-5)
Supplement: Supplementary file 4 — Source Data [file 41467_2025_55847_MOESM4_ESM.zip]

Archive with 112 entries (89 files):
- Source Data/plot_figures/
- Source Data/plot_figures/plot.ipynb
- Source Data/plot_figures/README.md
- Source Data/plot_figures/utils.py
- Source Data/README.md
- Source Data/source_data/
- Source Data/source_data/marginal_contributions_latefus.csv
- Source Data/source_data/multimodal_performance/
- Source Data/source_data/multimodal_performance/1year_death/
- Source Data/source_data/multimodal_performance/1year_death/dyam.csv
- Source Data/source_data/multimodal_performance/1year_death/dyam_optim.csv
- Source Data/source_data/multimodal_performance/1year_death/dyam_optim_select.csv
- Source Data/source_data/multimodal_performance/1year_death/dyam_select.csv
- Source Data/source_data/multimodal_performance/1year_death/early_LR.csv
- Source Data/source_data/multimodal_performance/1year_death/early_select_LR.csv
- Source Data/source_data/multimodal_performance/1year_death/early_select_XGboost.csv
- Source Data/source_data/multimodal_performance/1year_death/early_XGboost.csv
- Source Data/source_data/multimodal_performance/1year_death/late_LR.csv
- Source Data/source_data/multimodal_performance/1year_death/late_XGboost.csv
- Source Data/source_data/multimodal_performance/6months_progression/
- Source Data/source_data/multimodal_performance/6months_progression/dyam.csv
- Source Data/source_data/multimodal_performance/6months_progression/dyam_optim.csv
- Source Data/source_data/multimodal_performance/6months_progression/dyam_optim_select.csv
- Source Data/source_data/multimodal_performance/6months_progression/dyam_select.csv
- Source Data/source_data/multimodal_performance/6months_progression/early_LR.csv
- Source Data/source_data/multimodal_performance/6months_progression/early_select_LR.csv
- Source Data/source_data/multimodal_performance/6months_progression/early_select_XGboost.csv
- Source Data/source_data/multimodal_performance/6months_progression/early_XGboost.csv
- Source Data/source_data/multimodal_performance/6months_progression/late_LR.csv
- Source Data/source_data/multimodal_performance/6months_progression/late_XGboost.csv
- Source Data/source_data/multimodal_performance/OS/
- Source Data/source_data/multimodal_performance/OS/early_Cox.csv
- Source Data/source_data/multimodal_performance/OS/early_RF.csv
- Source Data/source_data/multimodal_performance/OS/early_select_Cox.csv
- Source Data/source_data/multimodal_performance/OS/early_select_RF.csv
- Source Data/source_data/multimodal_performance/OS/late_Cox.csv
- Source Data/source_data/multimodal_performance/OS/late_RF.csv
- Source Data/source_data/multimodal_performance/PFS/
- Source Data/source_data/multimodal_performance/PFS/early_Cox.csv
- Source Data/source_data/multimodal_performance/PFS/early_RF.csv
- Source Data/source_data/multimodal_performance/PFS/early_select_Cox.csv
- Source Data/source_data/multimodal_performance/PFS/early_select_RF.csv
- Source Data/source_data/multimodal_performance/PFS/late_Cox.csv
- Source Data/source_data/multimodal_performance/PFS/late_RF.csv
- Source Data/source_data/multimodal_risk_stratification/
- Source Data/source_data/multimodal_risk_stratification/1year_death/
- Source Data/source_data/multimodal_risk_stratification/1year_death/pvalues.csv
- Source Data/source_data/multimodal_risk_stratification/1year_death/pvalues_threshold.csv
- Source Data/source_data/multimodal_risk_stratification/6months_progression/
- Source Data/source_data/multimodal_risk_stratification/6months_progression/pvalues.csv
- Source Data/source_data/multimodal_risk_stratification/6months_progression/pvalues_threshold.csv
- Source Data/source_data/multimodal_risk_stratification/OS/
- Source Data/source_data/multimodal_risk_stratification/OS/pvalues.csv
- Source Data/source_data/multimodal_risk_stratification/PFS/
- Source Data/source_data/multimodal_risk_stratification/PFS/pvalues.csv
- Source Data/source_data/README.md
- Source Data/source_data/signatureRNA_performance/
- Source Data/source_data/signatureRNA_performance/1year_death/
- Source Data/source_data/signatureRNA_performance/1year_death/signatures_RNA.csv
- Source Data/source_data/signatureRNA_performance/6months_progression/
- Source Data/source_data/signatureRNA_performance/6months_progression/signatures_RNA.csv
- Source Data/source_data/signatureRNA_performance/OS/
- Source Data/source_data/signatureRNA_performance/OS/signatures_RNA.csv
- Source Data/source_data/signatureRNA_performance/PFS/
- Source Data/source_data/signatureRNA_performance/PFS/signatures_RNA.csv
- Source Data/source_data/unimodal_shapvalues/
- Source Data/source_data/unimodal_shapvalues/1year_death/
- Source Data/source_data/unimodal_shapvalues/1year_death/LR_clinical.csv
- Source Data/source_data/unimodal_shapvalues/1year_death/LR_pathomics.csv
- Source Data/source_data/unimodal_shapvalues/1year_death/LR_radiomics.csv
- Source Data/source_data/unimodal_shapvalues/1year_death/LR_RNA.csv
- Source Data/source_data/unimodal_shapvalues/1year_death/XGboost_clinical.csv
- Source Data/source_data/unimodal_shapvalues/1year_death/XGboost_pathomics.csv
- Source Data/source_data/unimodal_shapvalues/1year_death/XGboost_radiomics.csv
- Source Data/source_data/unimodal_shapvalues/1year_death/XGboost_RNA.csv
- Source Data/source_data/unimodal_shapvalues/6months_progression/
- Source Data/source_data/unimodal_shapvalues/6months_progression/LR_clinical.csv
- Source Data/source_data/unimodal_shapvalues/6months_progression/LR_pathomics.csv
- Source Data/source_data/unimodal_shapvalues/6months_progression/LR_radiomics.csv
- Source Data/source_data/unimodal_shapvalues/6months_progression/LR_RNA.csv
- Source Data/source_data/unimodal_shapvalues/6months_progression/XGboost_clinical.csv
- Source Data/source_data/unimodal_shapvalues/6months_progression/XGboost_pathomics.csv
- Source Data/source_data/unimodal_shapvalues/6months_progression/XGboost_radiomics.csv
- Source Data/source_data/unimodal_shapvalues/6months_progression/XGboost_RNA.csv
- Source Data/source_data/unimodal_shapvalues/OS/
- Source Data/source_data/unimodal_shapvalues/OS/Cox_clinical.csv
- Source Data/source_data/unimodal_shapvalues/OS/Cox_pathomics.csv
- Source Data/source_data/unimodal_shapvalues/OS/Cox_radiomics.csv
- Source Data/source_data/unimodal_shapvalues/OS/Cox_RNA.csv
- Source Data/source_data/unimodal_shapvalues/OS/RF_clinical.csv
- Source Data/source_data/unimodal_shapvalues/OS/RF_pathomics.csv
- Source Data/source_data/unimodal_shapvalues/OS/RF_radiomics.csv
- Source Data/source_data/unimodal_shapvalues/OS/RF_RNA.csv
- Source Data/source_data/unimodal_shapvalues/PFS/
- Source Data/source_data/unimodal_shapvalues/PFS/Cox_clinical.csv
- Source Data/source_data/unimodal_shapvalues/PFS/Cox_pathomics.csv
- Source Data/source_data/unimodal_shapvalues/PFS/Cox_radiomics.csv
- Source Data/source_data/unimodal_shapvalues/PFS/Cox_RNA.csv
- Source Data/source_data/unimodal_shapvalues/PFS/RF_clinical.csv
- Source Data/source_data/unimodal_shapvalues/PFS/RF_pathomics.csv
- Source Data/source_data/unimodal_shapvalues/PFS/RF_radiomics.csv
- Source Data/source_data/unimodal_shapvalues/PFS/RF_RNA.csv
- Source Data/source_data/unimodal_shapvalues/shap_features_correlations/
- Source Data/source_data/unimodal_shapvalues/shap_features_correlations/clinical_signs_os.csv
- Source Data/source_data/unimodal_shapvalues/shap_features_correlations/clinical_signs_pfs.csv
- Source Data/source_data/unimodal_shapvalues/shap_features_correlations/pathomics_signs_os.csv
- Source Data/source_data/unimodal_shapvalues/shap_features_correlations/pathomics_signs_pfs.csv
- Source Data/source_data/unimodal_shapvalues/shap_features_correlations/radiomics_signs_os.csv
- Source Data/source_data/unimodal_shapvalues/shap_features_correlations/radiomics_signs_pfs.csv
- Source Data/source_data/unimodal_shapvalues/shap_features_correlations/RNA_signs_os.csv
- Source Data/source_data/unimodal_shapvalues/shap_features_correlations/RNA_signs_pfs.csv
- Source Data/source_data/venn_diagram.csv
