# Supplementary material for: Integration of clinical, pathological, radiological, and transcriptomic data improves prediction for first-line immunotherapy outcome in metastatic non-small cell lung cancer
Source: Nat Commun. 2025 Jan 12;16:614. doi: 10.1038/s41467-025-55847-5 (PMC11725576; doi:10.1038/s41467-025-55847-5)
Supplement: Supplementary file 4 — Source Data [file 41467_2025_55847_MOESM4_ESM.zip › Source Data/plot_figures/plot.ipynb]

# %% [markdown]
# Plot Figures from Source Data

This jupyter notebook contains the code to reproduce the figures and tables from **"Integration of clinical, pathological, radiological, and transcriptomic data improves prediction for first-line immunotherapy outcome in metastatic non-small cell lung cancer"**

* **Figures 2, s7-s10** display feature importance for the different modalities

* **Figures 3, s14, s16-s23** display the performance (ROC AUC or C-index) of multimodal predictors

* **Figure 4** displays the marginal contributions of the different modalities to the multimodal prediction (for late fusion strategy, XGBoost algorithm, and C+R+RNA combination)

* **Figure 5** displays a comparison of multimodal performance across different integration strategies and prediction tasks

* **Figure 6, s15** display the average performance across all models with 1, 2, 3, and 4 modalities

* **Figure 7** displays the prediction performance of 36 RNA signatures previously associated with immunotherapy outcome in the litterature

* **Figure 8, s24** display the risk stratification (i.e., log-rank pvalues) of multimodal models for Overall Survival

**Note:** Please install the [multipit package](https://github.com/sysbio-curie/multipit) before running the notebook.

# %% [code]
import numpy as np
import pandas as pd 

import matplotlib.pyplot as plt
import matplotlib.patches as mpatches
import seaborn as sns

from statsmodels.stats.multitest import multipletests

# Setup for local running - please delete this block
import sys
sys.path.append('C:\\Users\\ncaptier\\Documents\\GitHub\\multipit\\')

from multipit.result_analysis.plot import plot_metrics
from utils import plot_average_perf, plot_benchmark, change_width, annotate, reshape_clustermap

# %% [markdown]
## Figures 2, s7 - s10

# %% [markdown]
Here we provide the code to plot RNA feature importance for OS and 1-year death prediction. It can be easily adapted to obtain the feature importance for other modalities and other prediction tasks.

We first load the performance (AUC or C-index) of the different unimodal models (averaged over 100 repetitions and computed with cross-validation for all patients with the corresponding modality available). It will be used as weights to compute "aggregated" feature importance.

# %% [code]
rna_os = {"XGboost": 0.663, "LR": 0.627, "RF": 0.624, "Cox": 0.542}
rna_pfs = {"XGboost": 0.637, "LR": 0.663, "RF": 0.591, "Cox": 0.569}

clinical_os = {"XGboost": 0.579, "LR": 0.667, "RF": 0.652, "Cox": 0.631}
clinical_pfs = {"XGboost": 0.552, "LR": 0.575, "RF": 0.563, "Cox": 0.526}

radiomics_os = {"XGboost": 0.574, "LR": None, "RF": 0.556, "Cox": 0.563}
radiomics_pfs = {"XGboost": 0.634, "LR": 0.568, "RF": 0.565, "Cox": 0.58}

pathomics_os = {"XGboost": 0.547, "LR": 0.54, "RF": 0.561, "Cox": 0.538}
pathomics_pfs = {"XGboost": 0.588, "LR": 0.573, "RF": 0.534, "Cox": 0.524}

# %% [markdown]
We then load the SHAP values for each feature and each patient (for the different predictive models).

**Note:** For each patient, SHAP values were averaged over the 100 repetitions of the cross-validation scheme. SHAP values were only computed in the test sets of cv folds.

# %% [code]
shap_rna_xgboost = pd.read_csv("..\\source_data\\unimodal_shapvalues\\1year_death\\XGboost_RNA.csv", index_col=0)
shap_rna_LR = pd.read_csv("..\\source_data\\unimodal_shapvalues\\1year_death\\LR_RNA.csv", index_col=0)
shap_rna_Cox = pd.read_csv("..\\source_data\\unimodal_shapvalues\\OS\\Cox_RNA.csv", index_col=0)
shap_rna_RF = pd.read_csv("..\\source_data\\unimodal_shapvalues\\OS\\RF_RNA.csv", index_col=0)

# %% [markdown]
We then load the correlation sign between each feature and its associated SHAP values (i.e., indicate in "which direction" the feature influences the prediction). 

This allows us to filter out non-robust features, those whose correlation sign varies across models (i.e., features which do not influence the prediction the same way across different models).

# %% [code]
correlation_signs = pd.read_csv("..\\source_data\\unimodal_shapvalues\\shap_features_correlations\\RNA_signs_os.csv", index_col=0)
correlation_signs.head()

# %% [code]
consensus_features = (correlation_signs.sum(axis=1) == -4) | (correlation_signs.sum(axis=1) == 4)

# Note: For radiomics OS, replace -4 and 4 by -3 and 3 (only 3 algorithms out of 4 taken into account)

# %% [markdown]
Finally, we rank the features for each prediction model according to their mean absolute SHAP value and compute "aggregated ranks".

# %% [code]
df_rank = pd.concat(
    [np.abs((shap_rna_xgboost.iloc[:, :-1].T)[consensus_features]).mean(axis=1).rank(ascending=True).rename("XGBoost"),
     np.abs((shap_rna_LR.iloc[:, :-1].T)[consensus_features]).mean(axis=1).rank(ascending=True).rename("LR"),
     np.abs((shap_rna_RF.iloc[:, :-1].T)[consensus_features]).mean(axis=1).rank(ascending=True).rename("RF"),
     np.abs((shap_rna_Cox.iloc[:, :-1].T)[consensus_features]).mean(axis=1).rank(ascending=True).rename("Cox")
    ],
    axis=1
)

df_rank.head()

# %% [code]
weights = [val - 0.5 for val in rna_os.values()]

final_importance = (df_rank.apply(lambda row: (1/sum(weights))*(weights[0]*row["XGBoost"] + weights[1]*row["LR"] + weights[2]*row["RF"] + weights[3]*row["Cox"]), axis=1)
                            .sort_values(ascending=False)
                   )

final_importance = (final_importance/df_rank.shape[0]) * (correlation_signs[consensus_features]["XGboost"].loc[final_importance.index])
final_importance = final_importance.to_frame().rename(columns={0: "Consensus importance"})
final_importance["Impact"] = 1*(final_importance["Consensus importance"] > 0)
final_importance = final_importance.replace(to_replace = {"Impact": {0: "Lower risk", 1: "Increase risk"}})

final_importance.head(5)

# %% [code]
fig, ax = plt.subplots(figsize=(10, 8))

sns.barplot(data=final_importance.reset_index(),
            orient="h",
            x="Consensus importance",
            y="index",
            hue="Impact",
            palette=["blue", "red"],
            dodge=False,
            ax=ax)

ax.set(xlabel=None, ylabel=None)
ax.set_axisbelow(True)
ax.yaxis.grid(color="gray", linestyle="dashed")
ax.legend(fontsize=12)
ax.axvline(x=0, color="k")
ax.xaxis.set_tick_params(labelsize=12)
ax.yaxis.set_tick_params(labelsize=12)
ax.set_title("Consensus importance", fontsize=14)
ax.set_xlim(-1.05, 1.05)
plt.tight_layout()
sns.despine()

# %% [markdown]
## Figures 3, s14, s16 - s23

# %% [markdown]
Here we provide the code to plot the multimodal performance associated with the late fusion strategy and tree ensemble models for 1-year death prediction and OS prediction.

**Note:** Loading other files from the **source_data\multimodal_performance** folder will plot the multimodal performance for other integration strategies, models, and prediction tasks.

# %% [markdown]
#### classification tasks (1-year death & 6-months progression)

# %% [code]
results_cl = pd.read_csv("..\\source_data\\multimodal_performance\\1year_death\\late_XGboost.csv", index_col=0)
results_cl.head(5)

# %% [code]
fig = plot_metrics(results_cl,
                   metrics="roc_auc",
                   models = list(results_cl.columns[1:]),
                   annotations = {"1 modality": (0, 3), "2 modalities": (4, 9), "3 modalities": (10, 13), "4 modalities": (14, 15)},
                   title=None,
                   ylim=(0.5, 0.86),
                   y_text=0.85,
                   ax=None)

# %% [markdown]
#### survival tasks (OS & PFS)

# %% [code]
results_surv = pd.read_csv("..\\source_data\\multimodal_performance\\OS\\late_RF.csv", index_col=0)
results_surv.head(5)

# %% [code]
fig = plot_metrics(results_surv,
                   metrics='c_index',
                   models = list(results_surv.columns[1:]),
                   annotations = {"1 modality": (0, 3), "2 modalities": (4, 9), "3 modalities": (10, 13), "4 modalities": (14, 15)},
                   title=None, ylim=(0.5, 0.77), y_text=0.77,
                   ax=None)

# %% [markdown]
## Figure 4

# %% [markdown]
Here we provide the code to plot the marginal contribution of each modality to the prediction of the multimodal model *latefusion_XGBoost (C+R+RNA)* (i.e., 1-year death prediction) for the 77 patients with the four modalities available and the target available.

**Note:** Predictions and marginal contributions were averaged over the 100 repetitions of the cross-validation scheme.

# %% [code]
marginal_contributions = pd.read_csv("..\\source_data\\marginal_contributions_latefus.csv", index_col=0)
marginal_contributions.head()

# %% [code]
cmap_TN = sns.clustermap(marginal_contributions[marginal_contributions["results"]=="TN"][["C", "R", "RNA"]],
                         cmap="bwr",
                         center=0,
                         yticklabels=False,
                         xticklabels=False,
                         vmin=-0.08,
                         vmax=0.14)
reshape_clustermap(cmap_TN, cell_width=0.25, cell_height=0.015)

# %% [code]
px = 1/plt.rcParams['figure.dpi'] 

fig, ax = plt.subplots(figsize=(100*px, 675*px))
ax.set_xlim(-0.15, 0)

(marginal_contributions.loc[cmap_TN.data2d.index, "multi_pred"].iloc[::-1] - 0.5).plot.barh(width=0.85, ax=ax, color="k")

sns.despine()

# %% [markdown]
## Figure 5

# %% [markdown]
Here we provide the code to plot the unimodal and multimodal performance across multiple integration strategies and predictive algorithms (both for classification tasks and survival tasks).

# %% [code]
models = ['late_XGboost', 'late_LR', 'early_XGboost', 'early_select_XGboost',
          'early_LR', 'early_select_LR', 'dyam', 'dyam_optim', 'dyam_select', 'dyam_optim_select']

algorithms = ["XGboost", "LR", "XGboost", "XGboost", "LR", "LR", "Perceptron", "Perceptron", "Perceptron", "Perceptron"]


#To save best multimodal models
list_best_1y , list_names_best_1y = [], []
list_best_6m, list_names_best_6m = [], []

#To save unimodal models
list_clinical_1y, list_clinical_6m = [], []
list_radiomics_1y, list_radiomics_6m = [], []
list_pathomics_1y, list_pathomics_6m = [], []
list_RNA_1y, list_RNA_6m = [], []


for mod in models:
    # Collect unimodal models and best multimodal models for 1-year death prediction
    results_1y = pd.read_csv("..\\source_data\\multimodal_performance\\1year_death\\" + mod + ".csv", index_col=0)

    list_clinical_1y.append(results_1y["C"])
    list_radiomics_1y.append(results_1y["R"])
    list_pathomics_1y.append(results_1y["P"])
    list_RNA_1y.append(results_1y["RNA"])
    
    best_1y = results_1y.iloc[:, 1:].mean().idxmax()
    list_best_1y.append(results_1y[best_1y].rename(mod))
    list_names_best_1y.append(best_1y)
    
    # Collect unimodal models and best multimodal models for 6-months progression prediction
    results_6m = pd.read_csv("..\\source_data\\multimodal_performance\\6months_progression\\" + mod + ".csv", index_col=0)
    
    list_clinical_6m.append(results_6m["C"])
    list_radiomics_6m.append(results_6m["R"])
    list_pathomics_6m.append(results_6m["P"])
    list_RNA_6m.append(results_6m["RNA"])
    
    best_6m = results_6m.iloc[:, 1:].mean().idxmax()
    list_best_6m.append(results_6m[best_6m].rename(mod))
    list_names_best_6m.append(best_6m)

# %% [code]
# Concatenate best multimodal models accross integration strategies
results_multimodal_1y = pd.concat(list_best_1y, axis=1)
results_multimodal_1y["metric"] = "1y death AUC"

results_multimodal_6m = pd.concat(list_best_6m, axis=1)
results_multimodal_6m["metric"] = "6m progression AUC"

results_multimodal = pd.concat([results_multimodal_1y, results_multimodal_6m], axis=0)

# %% [code]
# Select best unimodal models accross predictive algorithms
best_clinical_1y = np.argmax([mod.mean() for mod in list_clinical_1y])
best_radiomics_1y = np.argmax([mod.mean() for mod in list_radiomics_1y])
best_pathomics_1y = np.argmax([mod.mean() for mod in list_pathomics_1y])
best_RNA_1y = np.argmax([mod.mean() for mod in list_RNA_1y])
results_unimodal_1y = pd.concat([list_clinical_1y[best_clinical_1y],
                                 list_radiomics_1y[best_radiomics_1y],
                                 list_pathomics_1y[best_pathomics_1y],
                                 list_RNA_1y[best_RNA_1y]],
                                axis=1)
results_unimodal_1y["metric"] = "1y death AUC"

best_clinical_6m = np.argmax([mod.mean() for mod in list_clinical_6m])
best_radiomics_6m = np.argmax([mod.mean() for mod in list_radiomics_6m])
best_pathomics_6m = np.argmax([mod.mean() for mod in list_pathomics_6m])
best_RNA_6m = np.argmax([mod.mean() for mod in list_RNA_1y])
results_unimodal_6m = pd.concat([list_clinical_6m[best_clinical_6m],
                                 list_radiomics_6m[best_radiomics_6m],
                                 list_pathomics_6m[best_pathomics_6m],
                                 list_RNA_6m[best_RNA_6m]],
                                axis=1)
results_unimodal_6m["metric"] = "6m progression AUC"

results_unimodal = pd.concat([results_unimodal_1y, results_unimodal_6m], axis=0)

# %% [code]
_, ax = plt.subplots(figsize=(25, 10))

annotations = {0: algorithms[best_clinical_1y], 1: algorithms[best_clinical_6m],
               2: algorithms[best_radiomics_1y], 3: algorithms[best_radiomics_6m],
               4: algorithms[best_pathomics_1y], 5: algorithms[best_pathomics_6m],
               6: algorithms[best_RNA_1y], 7: algorithms[best_RNA_6m]}

fig = plot_benchmark(results_unimodal, 
                     metrics = ["1y death AUC", "6m progression AUC"], 
                     new_width = 0.15,
                     annotations = annotations ,
                     ylim = (0.5, 0.86), 
                     title = "Best unimodal models",
                     ax=ax)
                     
plt.tight_layout()

# %% [code]
_, ax = plt.subplots(figsize=(25, 10))

annotations = {i: list_names_best_1y[i//2].split('+') if i%2 == 0 else list_names_best_6m[i//2].split('+') for i in range(20)}

fig = plot_benchmark(results_multimodal, 
                     metrics = ["1y death AUC", "6m progression AUC"], 
                     new_width = 0.07,
                     annotations = annotations ,
                     ylim = (0.5, 0.86), 
                     title = "Best multimodal combination for different integration strategies",
                     ax=ax)
                     
plt.tight_layout()

# %% [markdown]
## Figure 6, s15

# %% [markdown]
Here we provide the code to plot the average performance of several integration strategies for combinations with 1, 2, 3, or 4 modalities.

# %% [code]
models = ['late_XGboost', 'late_LR', 'early_XGboost', 'early_select_XGboost', 'early_LR', 'early_select_LR', 'dyam', 'dyam_select']

list_average = []
list_std = []

for mod in models:
    results = pd.read_csv("..\\source_data\\multimodal_performance\\1year_death\\" + mod + ".csv", index_col=0)
    
    results_agg = pd.DataFrame(index = results.index)
    results_agg["1 modality"] = results[["C", "R", "P", "RNA"]].mean(axis=1)
    results_agg["2 modalities"] = results[["C+R", "C+P", "C+RNA", "R+P", "P+RNA", "R+RNA"]].mean(axis=1)
    results_agg["3 modalities"] = results[["C+R+P", "C+R+RNA", "C+P+RNA", "R+P+RNA"]].mean(axis=1)
    results_agg["4 modalities"] = results["C+R+P+RNA"].copy()
    
    list_average.append(results_agg.mean().rename(mod)) 
    list_std.append(results_agg.std().rename(mod))
    
data = pd.concat(list_average, axis=1).T
data_std = pd.concat(list_std, axis=1).T.values.flatten(order="F")

data

# %% [code]
fig = plot_average_perf(data,
                        data_std,
                        markers = ["o", "*", "^", "s", "X","8", "D", "h", "P", ">"],
                        sizes = [10, 16, 12, 10, 10, 10, 10, 10, 10, 12],
                        ylim = (0.5, 0.81)
                       )

plt.tight_layout()

# %% [markdown]
## Figure 7

# %% [markdown]
Here we provide the code to plot the prediction performance of 36 RNA signatures which have been previously associated with immunotherapy outcome and compare it with the performance of our best RNA and multimodal models.

# %% [code]
list_sig = ['CRMA', 'CTLA4', 'CX3CL1', 'CXCL9', 'CYT', 'EIGS', 'ESCS', 'FTBRS', 'HLADRA', 'HRH1', 'IFNgamma', 'IMPRES', 'IRG', 'Immunopheno', 'MPS', 'PD1', 'PDL1',
            'PDL2', 'Renal101', 'TIG', 'TLS', 'TME']

list_gsea = ['APM', 'CECMup', 'CECMdown', 'IIS', 'IMS', 'IPRES', 'MFP', 'MIAS', 'PASSPRE', 'TIS']

list_deconv = ['CD8T_CIBERSORT', 'CD8T_MCPcounter', 'CD8T_Xcell', 'Immuno_CIBERSORT']

# %% [code]
results_1yeardeath = pd.read_csv("..\\source_data\\signatureRNA_performance\\1year_death\\signatures_RNA.csv", index_col=0)

temp = pd.read_csv("..\\source_data\\multimodal_performance\\1year_death\\late_XGboost.csv", index_col=0)

results_1yeardeath["best_RNA"] = temp["RNA"]
results_1yeardeath["best_multimodal"] = temp["C+R+RNA"]

results_1yeardeath.head(5)

# %% [code]
list_sig_sorted = list(results_1yeardeath[list_sig].mean().apply(lambda x: max(x, 1-x)).sort_values().index)
list_gsea_sorted = list(results_1yeardeath[list_gsea].mean().apply(lambda x: max(x, 1-x)).sort_values().index)
list_deconv_sorted = list(results_1yeardeath[list_deconv].mean().apply(lambda x: max(x, 1-x)).sort_values().index)

results_1yeardeath = results_1yeardeath[["metric"] + list_sig_sorted + list_gsea_sorted + list_deconv_sorted + ["best_RNA", "best_multimodal"]]

# %% [code]
color_dic = {}
for col in results_1yeardeath.columns[1:-2]:
    if results_1yeardeath[col].mean() < 0.5:
        results_1yeardeath[col] = 1 - results_1yeardeath[col]
        color_dic[col] = "blue"
    else:
        color_dic[col] = "red"

color_dic["best_RNA"] = "red"
color_dic["best_multimodal"] = "red"

# %% [code]
_, ax = plt.subplots(figsize=(20, 10))

fig = plot_metrics(results_1yeardeath,
                   metrics="roc_auc",
                   models = list(results_1yeardeath.columns[1:]),
                   colors = color_dic,
                   ylim=(0.5, 0.86),
                   annotations={"Marker genes \n methods": (0, 21), "GSEA \n methods": (22, 31), "Deconvolution \n methods": (32, 35), "Our ML\n methods": (37,39)},
                   y_text = 0.82,
                   ax = ax)

t = plt.setp(ax.get_xticklabels(), rotation=45, ha="right", rotation_mode="anchor")

red_patch = mpatches.Patch(color='red', label='Poor prognosis')
blue_patch = mpatches.Patch(color='blue', label='Good prognosis')
ax.legend(handles=[red_patch, blue_patch], fontsize=16)
plt.tight_layout()

# %% [markdown]
## Figures 8, s24

# %% [markdown]
Here we provide the code to plot the risk stratification performance for OS (i.e., adjusted log-rank pvalues) across multiple integration strategies and predictive algorithms.

# %% [code]
pval_OS = pd.read_csv("..\\source_data\\multimodal_risk_stratification\\OS\\pvalues.csv", index_col=0).T
pval_OS["Predictive task"] = "OS"

pval_PFS = pd.read_csv("..\\source_data\\multimodal_risk_stratification\\PFS\\pvalues.csv", index_col=0).T
pval_PFS["Predictive task"] = "PFS"

pval_1y = pd.read_csv("..\\source_data\\multimodal_risk_stratification\\1year_death\\pvalues.csv", index_col=0).T
pval_1y["Predictive task"] = "1y-death"

pval_1y_thr = pd.read_csv("..\\source_data\\multimodal_risk_stratification\\1year_death\\pvalues_threshold.csv", index_col=0).T
pval_1y_thr["Predictive task"] = "1y-death (threshold)"

pval_6m = pd.read_csv("..\\source_data\\multimodal_risk_stratification\\6months_progression\\pvalues.csv", index_col=0).T
pval_6m["Predictive task"] = "6m-progression"

pval_6m_thr = pd.read_csv("..\\source_data\\multimodal_risk_stratification\\6months_progression\\pvalues_threshold.csv", index_col=0).T
pval_6m_thr["Predictive task"] = "6m-progression (threshold)"

# %% [code]
d = {col: "multimodal" for col in pval_OS.columns if len(col.split('+')) > 1}
d.update({"C": "clinical", "R": "Radiomic", "P": "Pathomic",})

final_1 = (pd.concat([pval_OS, pval_PFS], axis=0)
             .melt(id_vars = ["Predictive task"])
             .replace({"variable": d})
          )
final_2 = (pd.concat([pval_1y, pval_1y_thr, pval_6m, pval_6m_thr], axis=0)
             .melt(id_vars = ["Predictive task"])
             .replace({"variable":d})
          )

results = pd.concat([final_1, final_2]).reset_index(drop=True)

corrected = multipletests(list(results["value"].fillna(1).values), alpha=0.05, method='fdr_bh')

results["value"] = -np.log10(corrected[1])

results.head()

# %% [code]
fig, ax = plt.subplots(figsize=(10, 8))

data  = results[results["variable"] == "multimodal"]

sns.boxplot(data = data, x="variable", y="value", hue="Predictive task", ax=ax)
sns.stripplot(data = data, x="variable", y="value", hue="Predictive task", ax=ax, dodge=True, palette='dark:k', size=4)
sns.despine()

handles, labels = ax.get_legend_handles_labels()
ax.legend(handles[:6], labels[:6], fontsize=16, bbox_to_anchor = [0.62, 0.785])

ax.set_ylim(-0.1, 7)
ax.set(xlabel=None)
ax.set_ylabel("-log10 pvalue", fontsize=16)
ax.set_axisbelow(True)
ax.yaxis.grid(color='gray', linestyle='dashed')
ax.tick_params(axis='y', labelsize=16)
ax.tick_params(axis='x', labelsize=16)

# %% [code]
fig, ax = plt.subplots(figsize=(20, 10))
sns.barplot(data = results, x="variable", y="value", hue="Predictive task", ax=ax, estimator=max, err_kws={'linewidth': 0})
sns.despine()
change_width(ax, 0.12)

annotations = {0: "RF",          1: "early_select_RF",
               2: "RF",          3: "early_select_Cox",
               4: "Perceptron",  5: "early_select_XGBoost",
               6: "Perceptron",  7: "DyAM_select",
               8: "Perceptron",  9: "early_XGBoost",
              10: "Perceptron", 11: "DyAM_select"}

annotations_bis = {0: "", 1: ["C", "R", "P"],
                   2: "", 3: ["C", "P", "RNA"],
                   4: "",  5: ["C", "P", "RNA"],
                   6: "",  7: ["C", "RNA"],
                   8: "",  9: ["C", "R", "P", "RNA"],
                  10: "", 11: ["C", "P", "RNA"]}
               
annotate(ax, annotations, rotation = "vertical")
annotate(ax, annotations_bis, position = lambda x: x/6, gap=0.35)

ax.legend(fontsize=16)

ax.set_ylim(0, 7)
ax.set(xlabel=None)
ax.set_ylabel("-log10 pvalue", fontsize=16)
ax.set_axisbelow(True)
ax.yaxis.grid(color='gray', linestyle='dashed')
ax.tick_params(axis='y', labelsize=16)
ax.tick_params(axis='x', labelsize=16)

plt.tight_layout()
