# Supplementary material for: Integration of clinical, pathological, radiological, and transcriptomic data improves prediction for first-line immunotherapy outcome in metastatic non-small cell lung cancer
Source: Nat Commun. 2025 Jan 12;16:614. doi: 10.1038/s41467-025-55847-5 (PMC11725576; doi:10.1038/s41467-025-55847-5)
Supplement: Supplementary file 4 — Source Data [file 41467_2025_55847_MOESM4_ESM.zip › Source Data/plot_figures/README.md]

# Python code to reproduce the figures

This folder contains Python code to reproduce the figures from the source data.

* **utils.py** contains useful Python functions to plot the figures.

* **plot.ipynb** contains the code to load the source data and plot each figure/supplementary figures.

### Requirements
Several Python packages are required to plot the figures:

* multipit (https://github.com/sysbio-curie/multipit)
* statsmodels >= 0.13.5
