# Supplementary material for: Integration of clinical, pathological, radiological, and transcriptomic data improves prediction for first-line immunotherapy outcome in metastatic non-small cell lung cancer
Source: Nat Commun. 2025 Jan 12;16:614. doi: 10.1038/s41467-025-55847-5 (PMC11725576; doi:10.1038/s41467-025-55847-5)
Supplement: Supplementary file 4 — Source Data [file 41467_2025_55847_MOESM4_ESM.zip › Source Data/plot_figures/utils.py]

import numpy as np
import seaborn as sns
import matplotlib.pyplot as plt
from matplotlib.lines import Line2D
    
def plot_average_perf(data, data_std, markers, sizes, ylim, ax = None):
    
    if ax is None:
        fig, ax = plt.subplots(figsize=(20, 10))
    else:
        fig = ax.get_figure()

    # 1. Boxplots
    sns.boxplot(data=data.rename(columns={"1 modality": 0, "2 modalities": 2, "3 modalities": 4, "4 modalities": 6}), 
                width=0.4,
                fill=False,
                ax=ax,
                color="k",
                native_scale=True)

    # 2. Custom stripplot (with error bars)
    for i in range(data.shape[0]):
        new_pos = np.random.uniform(-0.3, 0.3)
        temp = data.reset_index().rename(columns={"1 modality": 0+new_pos, 
                                                  "2 modalities": 2+new_pos,
                                                  "3 modalities": 4+new_pos,
                                                  "4 modalities": 6+new_pos, 
                                                  "index": "strategy"}).melt(id_vars="strategy")
        sns.stripplot(data=temp[temp["strategy"] == data.index[i]],
                      x="variable",
                      y="value",
                      marker = markers[i],
                      size=sizes[i],
                      color=sns.color_palette("tab10")[i],
                      alpha=1,
                      dodge=True,
                      ax=ax,
                      native_scale=True)

    sns.despine()
    ax.set_ylim(0.5, 0.81)
    ax.set_axisbelow(True)
    ax.yaxis.grid(color='gray', linestyle='dashed')
    ax.set(xlabel=None, ylabel=None)
    ax.tick_params(axis='y', labelsize=16)
    ax.tick_params(axis='x', labelsize=16)

    all_x_values = np.hstack([path.get_offsets()[:, 0].data for path in ax.collections])
    all_y_values = np.hstack([path.get_offsets()[:, 1].data for path in ax.collections])

    ax.errorbar(x=all_x_values,
                y=all_y_values,
                yerr=data_std,
                fmt='none',
                ecolor='k',
                capsize=3,
                elinewidth=0.55,
                alpha=0.75)

    # 3. Plot average values and increases
    sns.pointplot(data = data.rename(columns={"1 modality": 0,
                                              "2 modalities": 2,
                                              "3 modalities": 4, 
                                              "4 modalities": 6}),
                  markers='o', errorbar=None, linestyles='--', color="k",ax=ax, native_scale=True)


    # 4 Legends
    handles = []
    for j, strat in enumerate(data.index):
        leg = Line2D([0], [0], marker=markers[j], color='w', markerfacecolor=sns.color_palette("tab10")[j], label=strat, markersize=sizes[j])
        handles.append(leg)
    handles.append(Line2D([0], [0], marker='o', color='w', markerfacecolor='k', label="Mean performance", markersize=10))
    ax.legend(handles=handles, fontsize=16)

    ax.set_xticks(ticks = [0, 2, 4, 6], labels = ["1 modality", "2 modalities", "3 modalities", "4 modalities"])

    # 5. Text annotations
    t = data.mean()
    increases = [t.iloc[1] - t.iloc[0], t.iloc[2] - t.iloc[1], t.iloc[3] - t.iloc[2]]
    means = [0.5*(t.iloc[1] + t.iloc[0]), 0.5*(t.iloc[2] + t.iloc[1]), 0.5*(t.iloc[3] + t.iloc[2])]
    ax.text(1, means[0]+0.01, s = "+ " + "%.3f" % np.round(increases[0], 3), weight='bold', va='center', ha='center', fontsize=16)
    ax.text(3, means[1]+0.01, s = "+ " + "%.3f" % np.round(increases[1], 3), weight='bold', va='center', ha='center', fontsize=16)
    ax.text(5, means[2]+0.01, s = "+ " + "%.3f" % np.round(increases[2], 3), weight='bold', va='center', ha='center', fontsize=16)

    return fig


def plot_benchmark(results, metrics, new_width, annotations, ylim, title = None, ax=None):
    
    if ax is None:
        fig, ax = plt.subplots(figsize=(25, 10))
    else:
        fig = ax.get_figure()
        
    df_plot = results.melt(id_vars = ["metric"])
    sns.barplot(data=df_plot, x="metric", y="value", hue="variable", ax=ax, errorbar=None)
    
    change_width(ax, new_width)
    annotate(ax, annotations)
    errorbar(ax, results, metrics)
    
    ax.legend(bbox_to_anchor=(0.955, 1.005), fontsize=16)
    ax.set_ylim(0.5, 0.86)
    ax.set_axisbelow(True)
    ax.yaxis.grid(color='gray', linestyle='dashed')
    ax.set(xlabel=None, ylabel=None)
    ax.tick_params(axis='y', labelsize=16)
    ax.tick_params(axis='x', labelsize=16)
    sns.despine()
    
    if title is not None:
        ax.set_title(title, fontsize=16)

    return fig

def change_width(ax, new_value) :
    for i, patch in enumerate(ax.patches):
        current_width = patch.get_width()
        diff = current_width - new_value

        # change the bar width
        patch.set_width(new_value)

        # recenter the bar
        patch.set_x(patch.get_x() + diff * .5)
        
       # if i in [0, 1, 2, 3]:
       #     patch.set_x(patch.get_x() + diff * .5 - 0.03)
       # if i in [12, 13, 14, 15,16, 17, 18, 19]:
       #     patch.set_x(patch.get_x() + diff * .5 + 0.03)

def annotate(ax, annotations, rotation = "horizontal", position = lambda x: x - (x-0.5)/2, gap=0.02):
    for i, model in annotations.items():
        patch = ax.patches[i]
        height = patch.get_height()
        x_bar = patch.get_x() + 0.5*patch.get_width()
        
        if isinstance(model, list):
            for j, mod in enumerate(model):
                n_modas = len(model)
                ax.text(x_bar,
                        position(height) + (0.5*(n_modas-1) - j)*gap,
                        mod,
                        weight='bold',
                        va='center',
                        ha='center',
                        fontsize=18,
                        color="white")
                
        elif isinstance(model, str):
            ax.text(x_bar, 
                    position(height) ,
                    model,
                    weight='bold',
                    va='center', 
                    ha='center',
                    fontsize=18,
                    color="white",
                    rotation = rotation)
        else:
            raise ValueError('')

                        
def errorbar(ax, results, metrics):
    columns = list(results.columns[:-1].values)
    for i in range(len(metrics)*len(columns)):
        patch = ax.patches[i]
        x_bar = patch.get_x() + 0.5*patch.get_width()
        if i%2 == 0:
            m = metrics[0]
        else:
            m = metrics[1]

        ax.errorbar(
            x=[patch.get_x() + 0.5*patch.get_width()],
            y=results[results["metric"] == m][columns[i//2]].mean(),
            yerr=results[results["metric"] == m][columns[i//2]].std(),
            fmt='none',
            ecolor='k',
            capsize=10,
            elinewidth=1.2)

        
def reshape_clustermap(cmap, cell_width, cell_height):
    ny, nx = cmap.data2d.shape

    hmap_width = nx * cell_width
    hmap_height = ny * cell_height
    
    hmap_orig_pos = cmap.ax_heatmap.get_position()
    cmap.ax_heatmap.set_position(
        [hmap_orig_pos.x0, hmap_orig_pos.y0, hmap_width, hmap_height]
    )

    top_dg_pos = cmap.ax_col_dendrogram.get_position()
    cmap.ax_col_dendrogram.set_position(
        [hmap_orig_pos.x0, hmap_orig_pos.y0 + hmap_height, hmap_width, top_dg_pos.height]
    )

    left_dg_pos = cmap.ax_row_dendrogram.get_position()
    cmap.ax_row_dendrogram.set_position(
        [left_dg_pos.x0, left_dg_pos.y0, left_dg_pos.width, hmap_height]
    )
    
    if cmap.ax_cbar:
        cbar_pos = cmap.ax_cbar.get_position()
        hmap_pos = cmap.ax_heatmap.get_position()
        cmap.ax_cbar.set_position(
            [cbar_pos.x0, hmap_pos.y1, cbar_pos.width, cbar_pos.height]
        )
