# Supplementary material for: Integration of clinical, pathological, radiological, and transcriptomic data improves prediction for first-line immunotherapy outcome in metastatic non-small cell lung cancer
Source: Nat Commun. 2025 Jan 12;16:614. doi: 10.1038/s41467-025-55847-5 (PMC11725576; doi:10.1038/s41467-025-55847-5)
Supplement: Supplementary file 4 — Source Data [file 41467_2025_55847_MOESM4_ESM.zip › Source Data/README.md]

# Source Data

This folder contains the source data for the figures and tables of:

"Integration of clinical, pathological, radiological, and transcriptomic data improves prediction for first-line immunotherapy outcome in metastatic non-small cell lung cancer"

This folder is organized as follows:

* **source_data** contains the results of our experiments (e.g., performance metrics, feature importance, p-values...) that were used to create the figures and tables in our manuscript.

* **plot_figures** contains the Python code to reproduce the figures from the source data.


## Figure/Table list and associated data files

* Figure 1 - *source_data/venn_diagram.csv*

* Figure 2 - *source_data/unimodal_shapvalues/*

* Figure 3 - *source_data/multimodal_performance/*

* Figure 4 - *source_data/marginal_contributions_latefus.csv*

* Figure 5 - *source_data/multimodal_performance/*

* Figure 6 - *source_data/multimodal_performance/*

* Figure 7 - *source_data/signatureRNA_performance/*, *source_data/multimodal_performance/*

* Figure 8 - *source_data/multimodal_risk_stratification/*

* Table 1 - None (raw clinical data)

* Table 2 - *source_data/multimodal_performance/*

#### Supplementary Figures & Tables

* Figure s1, s2, s3, s5, s6 - None

* Figure s4 - None

* Figure s7-s10 - *source_data/unimodal_shapvalues/*

* Figure s11-s13 - None

* Figure s14-s23 - *source_data/multimodal_performance/*

* Figure s24 - *source_data/multimodal_risk_stratification/*

* Table s1, s2 - None

## Contact information

Emmanuel Barillot: emmanuel.barillot[at]curie.fr   
Nicolas Captier: nicolas.captier[at]polytechnique.org
