# Supplementary material for: Integration of clinical, pathological, radiological, and transcriptomic data improves prediction for first-line immunotherapy outcome in metastatic non-small cell lung cancer
Source: Nat Commun. 2025 Jan 12;16:614. doi: 10.1038/s41467-025-55847-5 (PMC11725576; doi:10.1038/s41467-025-55847-5)
Supplement: Supplementary file 4 — Source Data [file 41467_2025_55847_MOESM4_ESM.zip › Source Data/source_data/marginal_contributions_latefus.csv]

Patient index	C	R	RNA	multi_pred	label	results
patient_1	0.039530069910515414	-0.023611623676048868	-0.06934636172368178	0.44657208451078473	0.0	TN
patient_2	-0.035042485171889605	-0.002797719793985843	-0.026867160578332206	0.4352926344557923	0.0	TN
patient_5	-0.04668126490447109	-0.06830309798595656	0.14736421366742167	0.532379850776994	1.0	TP
patient_9	-0.03202543187645193	-0.019009411711069	-0.060204216603848976	0.38876093980863013	0.0	TN
patient_10	0.02533270256612041	-0.05474455334222722	0.0417508205546748	0.512338969778568	0.0	FP
patient_17	-0.005334140794819117	-0.045785243842477646	0.009657541903140611	0.45853815726584385	0.0	TN
patient_21	0.06935636362111834	0.03357354438466678	-0.06800380975043308	0.5349260982553521	0.0	FP
patient_22	-0.027061356965610833	-0.02554620805383105	-0.047273088580106225	0.4001193464004519	0.0	TN
patient_28	-0.0019282551719961593	0.06345457111811006	-0.016315242162603594	0.5452110737835103	1.0	TP
patient_36	-0.07595933977687419	0.05090829493733721	0.13393908230582566	0.6088880374662886	1.0	TP
patient_38	-0.05148095055137835	0.06291955553250599	-0.039089463492843146	0.47234914148828444	0.0	TN
patient_41	0.06375787863303857	-0.030757384729851754	-0.06546350743450019	0.46753698646868663	0.0	TN
patient_43	-0.04754887747175848	-0.0012683081575543481	0.026968179205050506	0.47815099357573765	0.0	TN
patient_48	0.12115681538266887	-0.03979054389209437	-0.07608589210339982	0.5052803793871746	0.0	FP
patient_50	0.07832345204204005	0.023833896016835155	-0.06695705278596384	0.5352002952729114	0.0	FP
patient_51	-0.02830858200585548	-0.026683655031741055	-0.052015441124626555	0.3929923218377769	0.0	TN
patient_52	-0.018500767156421075	-0.011979714850910136	-0.04796690388552372	0.42155261410714506	0.0	TN
patient_54	-0.03212974363208075	-0.004127994247045106	-0.06236171937468783	0.40138054274618634	0.0	TN
patient_55	0.017496809474850102	-0.009169920659775111	-0.06929932890493208	0.43902755991014286	0.0	TN
patient_56	-0.04902776650346257	0.06489050861558743	-0.028156386067443022	0.4877063560446818	0.0	TN
patient_57	-0.04767705990303801	0.04117748085690569	-0.038862355705432304	0.45463806524843536	0.0	TN
patient_59	0.0003730659876623066	-0.029650608648209495	-0.06061631278915461	0.41010614455029815	0.0	TN
patient_60	-0.04524526470393643	-0.0049722460988987135	-0.01667392860774284	0.433108560589422	0.0	TN
patient_61	0.05450282093024938	-0.022329020289423514	-0.061960400785024294	0.4702133998558016	0.0	TN
patient_62	0.07331313791211465	0.10233388805058849	-0.049159790526098826	0.6264872354366043	0.0	FP
patient_65	-0.041488839780735004	0.06571416019516246	-0.06993165934555994	0.45429366106886754	0.0	TN
patient_69	-0.032932670478833026	-0.0019097844091927726	-0.063918515847768	0.4012390292642062	0.0	TN
patient_70	-0.04399489593517755	-0.05097290964388794	0.10414482671146265	0.5091770211323972	0.0	FP
patient_76	-0.015141791617654159	-0.026854908410138458	-0.06170482486904651	0.3962984751031609	0.0	TN
patient_83	0.0006387320105403001	-0.03529279981081034	-0.04894808804329275	0.41639784415643716	0.0	TN
patient_84	0.03286250195231313	-0.059273103505471596	0.0769750904347645	0.550564488881606	1.0	TP
patient_86	-0.051189045801154236	-0.024081111712422453	0.012309201055495019	0.43703904354191836	0.0	TN
patient_88	-0.04536985779193688	0.10564607170602291	-0.07002923207433502	0.490246981839751	0.0	TN
patient_94	-0.017980888940133916	-0.027240864697815264	-0.00027692861671975015	0.45450131774533103	0.0	TN
patient_96	0.030294886476378218	0.054880175097398926	-0.07949222075888668	0.5056828408148905	1.0	TP
patient_101	-0.012472148783929432	-0.020011731817949054	-0.05944475188350087	0.4080713675146207	0.0	TN
patient_103	-0.025589298750846826	-0.02074910102790904	-0.0615960378186579	0.3920655624025862	0.0	TN
patient_109	-0.02981907865161088	0.040007611059946956	0.10000880103986615	0.6101973334482023	1.0	TP
patient_116	-0.02243701511778638	0.07461694087321546	-0.06124265424452867	0.49093727151090044	0.0	TN
patient_118	-0.008721940118397145	0.10061007087645253	0.0014848615874422208	0.5933729923454976	1.0	TP
patient_121	-0.012084512206909155	-0.03334911827587801	-0.035714936542314106	0.41885143297489874	0.0	TN
patient_125	-0.01027147925345642	-0.004090558288800272	-0.06266923702100798	0.4229687254367353	0.0	TN
patient_126	0.009799300345945592	-0.06408185905044064	0.09976069998072967	0.5454781412762346	1.0	TP
patient_139	-0.05073421959507992	0.05327619017839928	0.005894695456673065	0.5084366660399925	0.0	FP
patient_140	-0.026317641463571212	-0.05361222425029112	0.049065474092062036	0.46913560837819973	0.0	TN
patient_144	-0.04220630349255192	0.06651196358938898	0.01109683947526529	0.5354024995721024	1.0	TP
patient_148	-0.06698870915999731	-0.018507379632103166	0.08586932763941947	0.500373238847319	0.0	FP
patient_151	-0.03067843923938185	-0.026464082629020367	-0.05627375662853631	0.3865837215030615	0.0	TN
patient_156	-0.031045016190251483	0.01687404432793689	-0.06440139390305286	0.4214276342346326	0.0	TN
patient_172	-0.0330015114077855	-0.014172296844044361	0.1129121650766706	0.5657383568248407	1.0	TP
patient_174	0.004589066765537961	0.00238815071976744	-0.05417396683698291	0.4528032506483225	1.0	FN
patient_175	0.03867603490438397	-0.056678794459242135	0.038542616638160554	0.5205398570833024	0.0	FP
patient_180	-0.029895312731489106	0.03186433039697453	-0.03617210082500944	0.46579691684047597	0.0	TN
patient_186	-0.03607561097827077	0.0009067993650913167	0.05673160778897956	0.5215627961758001	1.0	TP
patient_194	0.0851998902114266	0.056093742233179936	-0.06711222977894299	0.5741814026656635	0.0	FP
patient_196	-0.04637247468070865	0.06559070335126356	-0.043777997885457616	0.47544023078509734	0.0	TN
patient_199	0.008998934032107908	0.014445308527890752	-0.06475241468842116	0.4586918278715775	0.0	TN
patient_201	0.030955169667502207	-0.024734087946041296	-0.07011458552821172	0.43610649619324915	0.0	TN
patient_202	0.030943865606115218	0.07613735129297114	-0.05929879064655991	0.5477824262525265	1.0	TP
patient_220	-0.03006630119488613	-0.022418643650217607	-0.06294379597704693	0.38457125917784934	0.0	TN
patient_224	0.009000382862724247	-0.036689400317218894	-0.019250168896718257	0.4530608136487871	0.0	TN
patient_227	-0.04307210628652982	-0.04099199252553452	0.006869563403969329	0.422805464591905	0.0	TN
patient_229	-0.019105742677042334	-0.02793579911768288	0.11571923499599603	0.5686776932012708	1.0	TP
patient_233	-0.03112335158618732	-0.02464680515760828	-0.05809955193189665	0.38613029132430776	0.0	TN
patient_236	0.0560106735549281	-0.03773881919127104	-0.058235896948273504	0.46003595741538356	0.0	TN
patient_239	-0.0432899749816793	0.02557604569821595	0.14692787716647918	0.6292139478830159	0.0	FP
patient_241	-0.018434261892132528	-0.012273025361107097	-0.04725866874390538	0.422034044002855	0.0	TN
patient_242	0.06000415448202842	-0.03122985785346385	-0.08027405572026028	0.4485002409083043	1.0	FN
patient_246	-0.05688373693748243	-0.038737625106074175	0.044388337006841326	0.44876697496328477	0.0	TN
patient_249	-0.016816859990503804	0.01276764022959279	-0.0636955645124973	0.4322552157265917	0.0	TN
patient_254	0.000304164509569306	0.024324954502576962	-0.06545779485432611	0.45917132415782014	0.0	TN
patient_256	0.0381657265197495	0.0266019849378492	0.0037042541842232657	0.568471965641822	1.0	TP
patient_257	-0.03744429892871752	-0.03427309850904931	0.0345115154082152	0.4627941179704484	0.0	TN
patient_260	-0.06808779734725671	-0.06260983893881157	0.09830158676027817	0.46760395047420983	1.0	FN
patient_269	-0.0736370887741769	-0.05884741147745703	0.13581825884128998	0.503333758589656	1.0	TP
patient_282	-0.01654551323237229	-0.01577012361850622	-0.05039414726978466	0.41729021587933685	0.0	TN
patient_288	-0.060678026845510054	0.013793643066956587	0.0038363475741609826	0.4569519637956075	1.0	FN
