# Supplementary material for: Integration of clinical, pathological, radiological, and transcriptomic data improves prediction for first-line immunotherapy outcome in metastatic non-small cell lung cancer
Source: Nat Commun. 2025 Jan 12;16:614. doi: 10.1038/s41467-025-55847-5 (PMC11725576; doi:10.1038/s41467-025-55847-5)
Supplement: Supplementary file 4 — Source Data [file 41467_2025_55847_MOESM4_ESM.zip › Source Data/source_data/multimodal_performance/1year_death/dyam.csv]

Repeat index	metric	C	R	P	RNA	C+R	C+P	C+RNA	R+P	R+RNA	P+RNA	C+R+P	C+R+RNA	C+P+RNA	R+P+RNA	C+R+P+RNA
0	roc_auc	0.6787658802177858	0.5431034482758621	0.6061705989110707	0.6152450090744102	0.676043557168784	0.6515426497277677	0.7885662431941922	0.6787658802177858	0.5725952813067151	0.6225045372050816	0.7232304900181489	0.720508166969147	0.7105263157894736	0.676950998185118	0.7205081669691469
1	roc_auc	0.7377495462794919	0.5535390199637024	0.4736842105263157	0.6696914700544464	0.7123411978221416	0.6388384754990926	0.7676950998185117	0.6724137931034483	0.6297640653357532	0.5617059891107079	0.6506352087114338	0.7822141560798548	0.6660617059891107	0.661524500907441	0.7468239564428312
2	roc_auc	0.7540834845735027	0.5163339382940109	0.5907441016333939	0.6088929219600725	0.7005444646098004	0.7123411978221414	0.7186932849364791	0.6352087114337569	0.5725952813067151	0.5998185117967332	0.6705989110707805	0.7105263157894737	0.7105263157894737	0.6642468239564429	0.6987295825771325
3	roc_auc	0.7504537205081669	0.4845735027223231	0.5208711433756806	0.6306715063520871	0.7413793103448276	0.6152450090744102	0.7422867513611615	0.6098003629764066	0.5943738656987296	0.5117967332123412	0.6152450090744102	0.7404718693284936	0.676950998185118	0.6116152450090744	0.7241379310344827
4	roc_auc	0.7540834845735027	0.6433756805807622	0.4537205081669692	0.6651542649727767	0.7259528130671506	0.5889292196007259	0.7940108892921961	0.5852994555353902	0.6252268602540835	0.5843920145190562	0.6978221415607986	0.7304900181488203	0.7631578947368421	0.6960072595281307	0.7032667876588022
5	roc_auc	0.6696914700544464	0.5843920145190562	0.5707803992740472	0.5490018148820326	0.6742286751361162	0.7186932849364791	0.7114337568058076	0.6397459165154266	0.5635208711433757	0.6188747731397459	0.7023593466424682	0.720508166969147	0.7005444646098004	0.6869328493647913	0.6960072595281307
6	roc_auc	0.8030852994555353	0.572595281306715	0.5735027223230491	0.6016333938294011	0.70508166969147	0.7422867513611615	0.822141560798548	0.6460980036297641	0.6497277676950998	0.6088929219600726	0.6515426497277677	0.6851179673321234	0.6960072595281307	0.6415607985480942	0.7005444646098005
7	roc_auc	0.7704174228675136	0.5099818511796733	0.5462794918330308	0.5444646098003629	0.6878402903811252	0.7631578947368421	0.7495462794918331	0.6197822141560799	0.6197822141560799	0.5372050816696914	0.6887477313974592	0.7132486388384756	0.7005444646098002	0.6724137931034483	0.6488203266787659
8	roc_auc	0.7268602540834845	0.5744101633393829	0.42558983666061706	0.632032667876588	0.7531760435571688	0.6297640653357531	0.8130671506352087	0.6497277676950998	0.6279491833030852	0.5417422867513612	0.7096188747731397	0.7549909255898366	0.6851179673321234	0.6134301270417422	0.6987295825771325
9	roc_auc	0.7667876588021778	0.5045372050816697	0.5308529945553538	0.5852994555353902	0.6932849364791289	0.7341197822141561	0.8874773139745916	0.6061705989110707	0.5862068965517242	0.6188747731397459	0.7695099818511797	0.7087114337568058	0.7568058076225045	0.6687840290381124	0.6878402903811253
10	roc_auc	0.721415607985481	0.5172413793103448	0.542649727767695	0.6288566243194191	0.6823956442831215	0.6515426497277677	0.7976406533575318	0.5898366606170599	0.5680580762250454	0.5635208711433757	0.6588021778584392	0.7078039927404719	0.7695099818511797	0.6615245009074411	0.705989110707804
11	roc_auc	0.7277676950998185	0.5916515426497277	0.41833030852994557	0.5662431941923775	0.6678765880217785	0.7295825771324864	0.7595281306715064	0.558983666061706	0.6370235934664247	0.5390199637023594	0.5980036297640653	0.719600725952813	0.7577132486388385	0.5934664246823956	0.7431941923774954
12	roc_auc	0.7840290381125227	0.5326678765880217	0.5090744101633394	0.6633393829401089	0.6796733212341198	0.5716878402903811	0.7558983666061705	0.5744101633393829	0.6433756805807622	0.6415607985480943	0.6633393829401089	0.7078039927404719	0.6678765880217785	0.6896551724137931	0.7313974591651543
13	roc_auc	0.6651542649727767	0.5571687840290381	0.5435571687840289	0.6479128856624319	0.7549909255898366	0.6960072595281306	0.7740471869328494	0.6660617059891106	0.6179673321234119	0.6179673321234119	0.7114337568058076	0.7014519056261342	0.7350272232304901	0.6778584392014518	0.7622504537205081
14	roc_auc	0.7894736842105263	0.5127041742286751	0.40562613430127037	0.5980036297640653	0.7277676950998185	0.7241379310344828	0.7976406533575318	0.6606170598911071	0.6261343012704175	0.6188747731397459	0.7341197822141561	0.7295825771324864	0.808529945553539	0.6960072595281306	0.7196007259528131
15	roc_auc	0.7522686025408348	0.5490018148820326	0.5762250453720509	0.676950998185118	0.7313974591651542	0.689655172413793	0.7713248638838476	0.5517241379310345	0.5834845735027223	0.6533575317604355	0.7323049001814882	0.7776769509981851	0.721415607985481	0.6297640653357532	0.6869328493647913
16	roc_auc	0.7894736842105263	0.5272232304900182	0.4392014519056261	0.6206896551724138	0.7313974591651542	0.5698729582577132	0.7640653357531761	0.5716878402903811	0.573502722323049	0.47005444646098005	0.6814882032667876	0.749546279491833	0.6551724137931034	0.55989110707804	0.6687840290381125
17	roc_auc	0.7096188747731397	0.5254083484573503	0.4736842105263158	0.5907441016333937	0.7250453720508166	0.604355716878403	0.7549909255898366	0.6578947368421053	0.5281306715063521	0.5417422867513612	0.6225045372050818	0.7150635208711433	0.6733212341197822	0.5789473684210527	0.6488203266787659
18	roc_auc	0.7568058076225045	0.4872958257713248	0.542649727767695	0.6851179673321234	0.6479128856624319	0.6633393829401089	0.8039927404718693	0.6170598911070779	0.5399274047186933	0.6460980036297641	0.662431941923775	0.7558983666061705	0.7313974591651543	0.6887477313974592	0.7268602540834845
19	roc_auc	0.8121597096188747	0.5617059891107077	0.5099818511796733	0.6969147005444646	0.7459165154264973	0.7477313974591652	0.793103448275862	0.6252268602540834	0.6506352087114337	0.604355716878403	0.6969147005444646	0.7722323049001815	0.7486388384754991	0.6542649727767694	0.6960072595281307
20	roc_auc	0.6805807622504536	0.5127041742286752	0.5117967332123412	0.6215970961887477	0.6887477313974592	0.5916515426497277	0.7495462794918331	0.5671506352087115	0.5916515426497279	0.5834845735027223	0.6678765880217786	0.690562613430127	0.6923774954627948	0.6333938294010889	0.6705989110707804
21	roc_auc	0.7531760435571688	0.5744101633393829	0.47912885662431937	0.6760435571687841	0.7295825771324864	0.7223230490018149	0.7776769509981851	0.6234119782214156	0.6306715063520871	0.5980036297640653	0.7404718693284936	0.7368421052631579	0.7323049001814881	0.6315789473684211	0.7186932849364791
22	roc_auc	0.7096188747731397	0.5381125226860254	0.45462794918330307	0.5834845735027223	0.6415607985480944	0.6569872958257713	0.7513611615245008	0.6569872958257713	0.5526315789473684	0.515426497277677	0.677858439201452	0.6960072595281307	0.6869328493647913	0.6252268602540835	0.6696914700544464
23	roc_auc	0.795825771324864	0.5471869328493648	0.6225045372050817	0.6869328493647913	0.7168784029038112	0.6969147005444646	0.8139745916515426	0.6234119782214157	0.5508166969147006	0.6760435571687841	0.7450090744101633	0.6733212341197823	0.7232304900181488	0.7286751361161524	0.6950998185117967
24	roc_auc	0.6987295825771325	0.5072595281306715	0.5562613430127041	0.5689655172413793	0.6288566243194192	0.6542649727767695	0.7604355716878403	0.6234119782214156	0.5989110707803993	0.49999999999999994	0.6333938294010889	0.7168784029038112	0.6960072595281307	0.632486388384755	0.7622504537205081
25	roc_auc	0.7686025408348457	0.52994555353902	0.5644283121597097	0.5816696914700544	0.7068965517241379	0.6642468239564429	0.7341197822141561	0.7014519056261342	0.6070780399274047	0.602540834845735	0.7513611615245008	0.7586206896551724	0.7232304900181489	0.70508166969147	0.7758620689655171
26	roc_auc	0.7486388384754991	0.47686025408348454	0.4618874773139745	0.6324863883847549	0.6606170598911071	0.70508166969147	0.7540834845735027	0.5834845735027223	0.5762250453720508	0.5925589836660616	0.7168784029038112	0.7114337568058076	0.7422867513611615	0.6651542649727769	0.6960072595281307
27	roc_auc	0.779491833030853	0.5344827586206896	0.5226860254083484	0.6252268602540835	0.6279491833030854	0.6234119782214156	0.7613430127041743	0.5961887477313974	0.6107078039927404	0.6061705989110708	0.6506352087114338	0.7096188747731397	0.7132486388384754	0.6578947368421052	0.7096188747731397
28	roc_auc	0.7558983666061706	0.5308529945553538	0.500907441016334	0.630671506352087	0.6796733212341197	0.7032667876588022	0.7849364791288567	0.6370235934664248	0.6234119782214156	0.5889292196007259	0.6098003629764065	0.7377495462794919	0.6442831215970962	0.6234119782214156	0.6724137931034483
29	roc_auc	0.7540834845735027	0.5254083484573503	0.5362976406533575	0.6215970961887477	0.7087114337568058	0.6978221415607985	0.7549909255898366	0.662431941923775	0.6288566243194192	0.5653357531760436	0.7205081669691471	0.7386569872958257	0.7386569872958259	0.6406533575317604	0.721415607985481
30	roc_auc	0.7531760435571688	0.4936479128856624	0.5644283121597096	0.6206896551724138	0.6642468239564429	0.604355716878403	0.7676950998185118	0.6742286751361161	0.5644283121597097	0.6388384754990926	0.6687840290381125	0.6515426497277677	0.6724137931034482	0.6197822141560798	0.7341197822141561
31	roc_auc	0.7123411978221416	0.5744101633393829	0.5408348457350272	0.6733212341197822	0.7087114337568057	0.6651542649727767	0.7404718693284936	0.6415607985480944	0.5970961887477314	0.49092558983666057	0.6960072595281307	0.7395644283121596	0.704174228675136	0.6206896551724138	0.7441016333938295
32	roc_auc	0.6996370235934664	0.5952813067150635	0.5072595281306714	0.5798548094373865	0.7078039927404719	0.690562613430127	0.7722323049001815	0.6542649727767694	0.5961887477313975	0.5980036297640653	0.6932849364791288	0.7286751361161524	0.6597096188747731	0.631578947368421	0.7332123411978222
33	roc_auc	0.6978221415607986	0.5136116152450091	0.5753176043557168	0.5635208711433757	0.6678765880217786	0.5916515426497277	0.7032667876588021	0.6687840290381125	0.5562613430127041	0.6488203266787659	0.7087114337568058	0.6914700544464609	0.6887477313974592	0.6660617059891106	0.7223230490018149
34	roc_auc	0.7295825771324864	0.5907441016333939	0.47005444646098005	0.5435571687840289	0.6361161524500907	0.5862068965517241	0.7295825771324863	0.6778584392014518	0.542649727767695	0.5036297640653358	0.5980036297640653	0.7050816696914701	0.6678765880217785	0.6660617059891107	0.690562613430127
35	roc_auc	0.7023593466424682	0.5562613430127041	0.5644283121597096	0.5961887477313974	0.690562613430127	0.6551724137931034	0.8039927404718692	0.558076225045372	0.5635208711433757	0.587114337568058	0.7014519056261344	0.6978221415607985	0.6996370235934665	0.6270417422867514	0.6996370235934665
36	roc_auc	0.6660617059891106	0.5272232304900182	0.4727767695099818	0.588021778584392	0.6442831215970961	0.6143375680580762	0.7404718693284936	0.5281306715063521	0.5453720508166969	0.5190562613430127	0.6460980036297641	0.6778584392014518	0.6424682395644282	0.5816696914700544	0.6361161524500907
37	roc_auc	0.7549909255898366	0.530852994555354	0.5399274047186933	0.6687840290381124	0.6814882032667876	0.6152450090744102	0.7740471869328494	0.6297640653357531	0.5925589836660616	0.558983666061706	0.630671506352087	0.720508166969147	0.6687840290381125	0.6388384754990926	0.7214156079854809
38	roc_auc	0.8130671506352087	0.5045372050816698	0.5607985480943739	0.676950998185118	0.7005444646098004	0.6696914700544464	0.7876588021778584	0.5980036297640653	0.5961887477313974	0.6569872958257712	0.7032667876588021	0.7422867513611615	0.7096188747731397	0.6578947368421052	0.720508166969147
39	roc_auc	0.7531760435571687	0.5208711433756805	0.5607985480943738	0.5961887477313974	0.6715063520871143	0.6406533575317604	0.7667876588021778	0.6597096188747731	0.5462794918330308	0.5707803992740472	0.6715063520871144	0.7386569872958257	0.6352087114337568	0.6261343012704174	0.7087114337568058
40	roc_auc	0.8130671506352086	0.5181488203266787	0.5027223230490018	0.617967332123412	0.7468239564428312	0.6978221415607985	0.7976406533575318	0.5326678765880217	0.5662431941923775	0.55989110707804	0.7014519056261344	0.7078039927404719	0.6887477313974592	0.6678765880217785	0.6651542649727767
41	roc_auc	0.7686025408348457	0.558076225045372	0.5258620689655172	0.6651542649727767	0.7078039927404718	0.677858439201452	0.736842105263158	0.6306715063520871	0.6179673321234119	0.5834845735027223	0.6415607985480943	0.7078039927404719	0.7332123411978221	0.6488203266787659	0.6542649727767695
42	roc_auc	0.76497277676951	0.5027223230490018	0.5807622504537205	0.6669691470054447	0.6941923774954628	0.6061705989110707	0.7577132486388385	0.5834845735027223	0.5816696914700544	0.6687840290381125	0.7404718693284936	0.7277676950998184	0.647005444646098	0.6796733212341198	0.7141560798548094
43	roc_auc	0.7268602540834845	0.5181488203266789	0.4727767695099818	0.5644283121597096	0.690562613430127	0.6615245009074411	0.7749546279491834	0.6597096188747731	0.6016333938294011	0.5907441016333937	0.6769509981851181	0.7313974591651542	0.6733212341197823	0.6406533575317604	0.6987295825771325
44	roc_auc	0.7713248638838475	0.5653357531760436	0.49183303085299457	0.5680580762250453	0.7722323049001815	0.6678765880217785	0.7549909255898366	0.6125226860254083	0.6125226860254083	0.5762250453720509	0.6215970961887478	0.7159709618874773	0.7268602540834845	0.5753176043557169	0.7205081669691471
45	roc_auc	0.7858439201451906	0.5471869328493647	0.4791288566243194	0.5789473684210525	0.6814882032667877	0.6715063520871143	0.722323049001815	0.6424682395644283	0.6442831215970962	0.5471869328493648	0.6352087114337567	0.690562613430127	0.6533575317604355	0.6833030852994555	0.7032667876588021
46	roc_auc	0.7540834845735027	0.5639745916515426	0.558983666061706	0.5598911070780399	0.7014519056261344	0.676043557168784	0.7259528130671506	0.5952813067150635	0.573502722323049	0.5081669691470054	0.7096188747731398	0.6932849364791289	0.6533575317604355	0.6660617059891106	0.7214156079854809
47	roc_auc	0.7604355716878403	0.5	0.5127041742286751	0.6633393829401087	0.7186932849364791	0.6597096188747731	0.8049001814882033	0.6270417422867514	0.5671506352087115	0.5753176043557169	0.6950998185117967	0.7141560798548094	0.70508166969147	0.6778584392014518	0.6633393829401089
48	roc_auc	0.7495462794918331	0.5644283121597096	0.44192377495462787	0.5925589836660616	0.6950998185117967	0.70508166969147	0.7268602540834846	0.5816696914700544	0.5254083484573503	0.49637023593466423	0.6243194192377496	0.6533575317604355	0.6796733212341198	0.5662431941923775	0.7177858439201452
49	roc_auc	0.7395644283121596	0.5725952813067151	0.49999999999999994	0.6179673321234119	0.6388384754990926	0.5598911070780399	0.7332123411978222	0.5662431941923775	0.5952813067150635	0.5172413793103449	0.6996370235934664	0.6823956442831216	0.6669691470054446	0.6252268602540836	0.6288566243194192
50	roc_auc	0.6878402903811252	0.47277676950998193	0.4673321234119782	0.5644283121597096	0.631578947368421	0.6950998185117968	0.7704174228675136	0.5989110707803993	0.5535390199637024	0.6415607985480943	0.6533575317604355	0.6742286751361162	0.7713248638838475	0.6715063520871143	0.7050816696914701
51	roc_auc	0.7549909255898367	0.5517241379310346	0.5499092558983666	0.6243194192377496	0.7504537205081669	0.7259528130671506	0.7277676950998184	0.6379310344827587	0.6361161524500907	0.5598911070780399	0.7114337568058077	0.705989110707804	0.661524500907441	0.6234119782214156	0.706896551724138
52	roc_auc	0.7068965517241379	0.5508166969147006	0.5136116152450091	0.6116152450090744	0.6460980036297641	0.6932849364791288	0.7413793103448275	0.5254083484573503	0.6088929219600726	0.603448275862069	0.6805807622504537	0.6878402903811253	0.6842105263157894	0.6560798548094373	0.6869328493647913
53	roc_auc	0.7758620689655172	0.5617059891107078	0.5453720508166969	0.6497277676950998	0.6751361161524501	0.6560798548094373	0.7876588021778584	0.5925589836660617	0.6188747731397459	0.558076225045372	0.6778584392014518	0.6851179673321234	0.7259528130671505	0.6125226860254083	0.7250453720508168
54	roc_auc	0.7849364791288567	0.5045372050816697	0.39019963702359345	0.6324863883847549	0.6288566243194192	0.6760435571687841	0.7159709618874772	0.6261343012704174	0.5825771324863883	0.5989110707803994	0.7168784029038112	0.720508166969147	0.6878402903811252	0.5698729582577133	0.7286751361161525
55	roc_auc	0.7695099818511797	0.529038112522686	0.45462794918330307	0.6234119782214156	0.6960072595281306	0.6415607985480944	0.7912885662431941	0.6243194192377496	0.5562613430127041	0.5163339382940109	0.676950998185118	0.7186932849364791	0.7059891107078039	0.6515426497277677	0.6551724137931035
56	roc_auc	0.7876588021778586	0.558076225045372	0.5544464609800362	0.5807622504537204	0.7186932849364791	0.676043557168784	0.7976406533575318	0.6352087114337568	0.5653357531760436	0.5980036297640653	0.6751361161524501	0.7141560798548094	0.6715063520871143	0.6887477313974592	0.676950998185118
57	roc_auc	0.7323049001814881	0.5508166969147005	0.46460980036297644	0.6134301270417423	0.7286751361161525	0.5816696914700544	0.7876588021778584	0.5980036297640653	0.5961887477313974	0.5789473684210527	0.647005444646098	0.7068965517241379	0.6597096188747731	0.6823956442831216	0.6551724137931035
58	roc_auc	0.6969147005444646	0.6352087114337568	0.5163339382940109	0.5934664246823956	0.7286751361161524	0.6588021778584392	0.7713248638838476	0.6143375680580763	0.6143375680580762	0.6088929219600726	0.7268602540834845	0.7241379310344828	0.6696914700544465	0.6660617059891107	0.7332123411978222
59	roc_auc	0.7005444646098002	0.5989110707803994	0.4401088929219601	0.5771324863883848	0.6724137931034482	0.6860254083484574	0.7822141560798548	0.6070780399274047	0.6397459165154266	0.5735027223230491	0.6823956442831216	0.764065335753176	0.7114337568058076	0.6433756805807623	0.7005444646098004
60	roc_auc	0.7377495462794919	0.5671506352087115	0.5399274047186933	0.5862068965517241	0.7332123411978222	0.6542649727767695	0.7495462794918331	0.647005444646098	0.6270417422867514	0.5245009074410163	0.7441016333938293	0.7359346642468239	0.689655172413793	0.7105263157894737	0.6787658802177857
61	roc_auc	0.7586206896551724	0.5172413793103448	0.5707803992740472	0.5862068965517241	0.7259528130671506	0.604355716878403	0.7667876588021779	0.6833030852994555	0.6188747731397458	0.5680580762250453	0.7114337568058076	0.7032667876588021	0.7068965517241379	0.6225045372050817	0.6569872958257713
62	roc_auc	0.7540834845735027	0.5199637023593466	0.5635208711433757	0.6406533575317604	0.6978221415607986	0.6960072595281307	0.7549909255898367	0.7032667876588021	0.604355716878403	0.6333938294010889	0.6506352087114337	0.7096188747731397	0.7341197822141561	0.7168784029038112	0.7713248638838475
63	roc_auc	0.7613430127041741	0.5208711433756805	0.5172413793103448	0.6479128856624319	0.647005444646098	0.6234119782214156	0.7395644283121596	0.603448275862069	0.574410163339383	0.6007259528130672	0.6633393829401089	0.676950998185118	0.688747731397459	0.6161524500907442	0.648820326678766
64	roc_auc	0.7640653357531759	0.5716878402903811	0.52994555353902	0.6551724137931034	0.6787658802177858	0.6079854809437386	0.7704174228675136	0.6978221415607986	0.5662431941923776	0.5961887477313974	0.6996370235934664	0.705989110707804	0.779491833030853	0.6488203266787658	0.6960072595281306
65	roc_auc	0.7223230490018149	0.5408348457350272	0.5054446460980037	0.6252268602540836	0.7041742286751361	0.6406533575317604	0.7486388384754991	0.6424682395644284	0.5771324863883847	0.5753176043557169	0.6860254083484574	0.7395644283121597	0.6696914700544464	0.7232304900181488	0.6733212341197823
66	roc_auc	0.7450090744101633	0.5444646098003629	0.484573502722323	0.6134301270417423	0.719600725952813	0.6460980036297641	0.7422867513611615	0.5816696914700544	0.603448275862069	0.6823956442831215	0.7087114337568058	0.7214156079854809	0.6833030852994555	0.6524500907441017	0.6705989110707804
67	roc_auc	0.7867513611615244	0.5626134301270418	0.4963702359346642	0.646098003629764	0.7214156079854809	0.6696914700544465	0.8021778584392014	0.6243194192377496	0.5553539019963702	0.6134301270417423	0.7078039927404719	0.7150635208711433	0.7014519056261344	0.5798548094373867	0.7114337568058077
68	roc_auc	0.7477313974591652	0.4274047186932849	0.5671506352087113	0.573502722323049	0.6533575317604355	0.6941923774954628	0.8049001814882032	0.5980036297640653	0.5907441016333939	0.6206896551724137	0.6252268602540835	0.6660617059891106	0.7096188747731398	0.6370235934664248	0.7159709618874772
69	roc_auc	0.720508166969147	0.5145190562613431	0.4655172413793104	0.6497277676950998	0.6016333938294011	0.5372050816696914	0.7313974591651542	0.5662431941923775	0.5771324863883848	0.6197822141560798	0.6297640653357532	0.6515426497277678	0.6125226860254083	0.6234119782214157	0.7087114337568058
70	roc_auc	0.6578947368421052	0.543557168784029	0.5689655172413793	0.6515426497277677	0.676043557168784	0.6079854809437386	0.7277676950998184	0.5480943738656987	0.6270417422867512	0.5635208711433757	0.6397459165154264	0.7068965517241379	0.5961887477313974	0.6243194192377496	0.691470054446461
71	roc_auc	0.6842105263157894	0.529038112522686	0.4818511796733212	0.6515426497277677	0.7495462794918331	0.6896551724137931	0.7767695099818511	0.6805807622504536	0.6651542649727769	0.5916515426497277	0.7531760435571688	0.720508166969147	0.647005444646098	0.7023593466424682	0.7014519056261342
72	roc_auc	0.7068965517241379	0.4691470054446461	0.5344827586206896	0.6542649727767694	0.6660617059891107	0.7304900181488203	0.8058076225045372	0.6869328493647913	0.5780399274047187	0.5417422867513612	0.6352087114337568	0.7259528130671506	0.705989110707804	0.6143375680580762	0.6361161524500908
73	roc_auc	0.7404718693284937	0.5571687840290381	0.5980036297640654	0.617059891107078	0.6261343012704175	0.6488203266787659	0.7813067150635209	0.6433756805807622	0.5989110707803993	0.6161524500907442	0.6923774954627949	0.7023593466424682	0.6823956442831216	0.6932849364791288	0.6914700544464609
74	roc_auc	0.7531760435571687	0.5780399274047187	0.5326678765880217	0.603448275862069	0.692377495462795	0.647005444646098	0.7758620689655172	0.6660617059891107	0.5753176043557169	0.5617059891107078	0.6842105263157895	0.70508166969147	0.6769509981851181	0.6588021778584392	0.6370235934664247
75	roc_auc	0.8003629764065336	0.48275862068965525	0.49274047186932846	0.6088929219600726	0.6506352087114338	0.6361161524500907	0.7159709618874772	0.6043557168784028	0.5907441016333939	0.5499092558983666	0.6125226860254084	0.6669691470054446	0.6814882032667876	0.5689655172413792	0.7241379310344828
76	roc_auc	0.7822141560798548	0.6206896551724138	0.5317604355716878	0.5898366606170599	0.7477313974591651	0.7785843920145191	0.7613430127041743	0.676043557168784	0.5934664246823956	0.6016333938294011	0.7114337568058076	0.7177858439201451	0.6987295825771325	0.6597096188747732	0.720508166969147
77	roc_auc	0.6941923774954628	0.5163339382940109	0.5127041742286752	0.6225045372050817	0.6705989110707804	0.6560798548094374	0.7722323049001815	0.602540834845735	0.5871143375680581	0.6079854809437386	0.7132486388384754	0.7431941923774954	0.6633393829401089	0.6733212341197822	0.661524500907441
78	roc_auc	0.7522686025408348	0.5635208711433757	0.6134301270417423	0.6343012704174229	0.7168784029038112	0.6715063520871143	0.7468239564428312	0.6052631578947368	0.5943738656987295	0.6252268602540835	0.7377495462794917	0.6996370235934664	0.7132486388384754	0.6633393829401089	0.6814882032667876
79	roc_auc	0.7704174228675136	0.5535390199637023	0.46007259528130673	0.5961887477313974	0.6878402903811252	0.6724137931034483	0.7994555353901995	0.5753176043557169	0.5961887477313975	0.6343012704174229	0.5998185117967333	0.7921960072595281	0.7032667876588021	0.6606170598911071	0.7150635208711433
80	roc_auc	0.7858439201451906	0.5399274047186933	0.5689655172413792	0.6134301270417423	0.6969147005444646	0.7068965517241379	0.7613430127041743	0.6805807622504537	0.5680580762250453	0.5843920145190562	0.6960072595281307	0.7277676950998184	0.6633393829401087	0.5852994555353902	0.7105263157894737
81	roc_auc	0.7395644283121596	0.5127041742286751	0.587114337568058	0.6116152450090744	0.6878402903811253	0.6642468239564427	0.7395644283121596	0.617059891107078	0.5662431941923775	0.5009074410163339	0.6442831215970961	0.7096188747731397	0.6932849364791289	0.663339382940109	0.6687840290381125
82	roc_auc	0.7486388384754992	0.5753176043557169	0.5326678765880217	0.602540834845735	0.7658802177858438	0.572595281306715	0.7413793103448275	0.6370235934664248	0.6079854809437386	0.5635208711433757	0.7068965517241379	0.7096188747731398	0.6506352087114338	0.662431941923775	0.7323049001814881
83	roc_auc	0.7459165154264973	0.5353901996370236	0.5762250453720508	0.603448275862069	0.704174228675136	0.6388384754990925	0.7686025408348457	0.5925589836660616	0.5834845735027223	0.5934664246823956	0.691470054446461	0.7159709618874773	0.689655172413793	0.661524500907441	0.7431941923774955
84	roc_auc	0.7531760435571688	0.5254083484573502	0.49637023593466423	0.5961887477313974	0.6742286751361161	0.6941923774954628	0.6869328493647913	0.5716878402903812	0.588929219600726	0.5508166969147005	0.6941923774954627	0.7159709618874772	0.6560798548094374	0.7377495462794919	0.647005444646098
85	roc_auc	0.7558983666061706	0.5816696914700544	0.4292196007259528	0.6007259528130672	0.7422867513611615	0.647005444646098	0.7540834845735027	0.6524500907441015	0.6424682395644283	0.5317604355716878	0.7313974591651543	0.73502722323049	0.6678765880217785	0.6397459165154264	0.6279491833030852
86	roc_auc	0.7985480943738656	0.5399274047186933	0.47912885662431937	0.6352087114337568	0.7477313974591651	0.6406533575317606	0.7540834845735027	0.5961887477313974	0.6215970961887478	0.5852994555353903	0.6524500907441015	0.7958257713248638	0.7014519056261342	0.677858439201452	0.7849364791288567
87	roc_auc	0.8203266787658802	0.5508166969147006	0.6215970961887477	0.6424682395644283	0.7268602540834845	0.6987295825771325	0.8176043557168784	0.6524500907441017	0.5771324863883847	0.6279491833030852	0.7386569872958257	0.7495462794918331	0.7304900181488203	0.6288566243194192	0.7513611615245008
88	roc_auc	0.7177858439201452	0.5798548094373865	0.47912885662431937	0.6088929219600726	0.6515426497277678	0.6470054446460979	0.6941923774954628	0.6415607985480943	0.5898366606170599	0.6460980036297641	0.6987295825771325	0.6515426497277677	0.617059891107078	0.6551724137931034	0.6488203266787658
89	roc_auc	0.7277676950998184	0.5544464609800364	0.5453720508166968	0.5780399274047187	0.7223230490018149	0.6170598911070782	0.7468239564428312	0.6098003629764065	0.5698729582577132	0.5018148820326679	0.6733212341197822	0.6932849364791289	0.6479128856624319	0.6215970961887477	0.6914700544464609
90	roc_auc	0.7568058076225046	0.5852994555353903	0.5780399274047187	0.5925589836660616	0.6742286751361162	0.6814882032667877	0.8266787658802177	0.6279491833030854	0.5607985480943739	0.5807622504537205	0.6143375680580762	0.7177858439201451	0.6116152450090744	0.6152450090744102	0.6787658802177858
91	roc_auc	0.7831215970961887	0.5353901996370236	0.4174228675136116	0.6578947368421052	0.6969147005444645	0.6796733212341197	0.7767695099818511	0.6016333938294012	0.6451905626134301	0.5399274047186933	0.7005444646098004	0.7758620689655172	0.6851179673321235	0.6379310344827586	0.7268602540834845
92	roc_auc	0.7241379310344828	0.6007259528130672	0.4854809437386569	0.6506352087114338	0.7168784029038112	0.6987295825771325	0.7658802177858439	0.616152450090744	0.6116152450090745	0.5762250453720508	0.6860254083484574	0.7477313974591651	0.7722323049001815	0.6279491833030854	0.7132486388384754
93	roc_auc	0.7831215970961887	0.4809437386569873	0.5626134301270417	0.5843920145190562	0.7096188747731397	0.7150635208711433	0.7332123411978221	0.6324863883847551	0.6107078039927405	0.5980036297640653	0.6651542649727767	0.7513611615245008	0.6551724137931034	0.6705989110707804	0.7005444646098004
94	roc_auc	0.763157894736842	0.4882032667876588	0.4764065335753176	0.6116152450090744	0.6705989110707804	0.5980036297640653	0.764065335753176	0.6651542649727767	0.5807622504537205	0.5372050816696915	0.7050816696914699	0.7450090744101633	0.676950998185118	0.6451905626134301	0.6814882032667876
95	roc_auc	0.7595281306715063	0.5417422867513612	0.514519056261343	0.5989110707803993	0.7123411978221414	0.6669691470054446	0.7767695099818512	0.6152450090744102	0.5807622504537205	0.6397459165154264	0.705989110707804	0.736842105263158	0.6914700544464609	0.6524500907441017	0.7304900181488204
96	roc_auc	0.7450090744101634	0.5508166969147006	0.5226860254083484	0.5789473684210525	0.6833030852994555	0.676950998185118	0.7096188747731398	0.6052631578947368	0.5381125226860254	0.588021778584392	0.6551724137931033	0.6878402903811253	0.6406533575317603	0.6261343012704174	0.677858439201452
97	roc_auc	0.7105263157894737	0.47368421052631576	0.469147005444646	0.6923774954627949	0.7114337568058076	0.5680580762250452	0.7595281306715063	0.5390199637023594	0.5335753176043558	0.5862068965517241	0.6352087114337569	0.6978221415607985	0.6787658802177858	0.6107078039927405	0.6778584392014518
98	roc_auc	0.7087114337568058	0.542649727767695	0.5435571687840289	0.5825771324863884	0.6724137931034482	0.5689655172413793	0.6833030852994555	0.6533575317604355	0.6116152450090744	0.6415607985480943	0.6397459165154266	0.7441016333938294	0.6742286751361162	0.6098003629764065	0.7168784029038113
99	roc_auc	0.7431941923774954	0.5081669691470054	0.5172413793103448	0.689655172413793	0.70508166969147	0.7313974591651542	0.7858439201451906	0.6215970961887477	0.5843920145190562	0.5934664246823956	0.6578947368421053	0.7223230490018149	0.6814882032667877	0.646098003629764	0.6823956442831217
