# Supplementary material for: Integration of clinical, pathological, radiological, and transcriptomic data improves prediction for first-line immunotherapy outcome in metastatic non-small cell lung cancer
Source: Nat Commun. 2025 Jan 12;16:614. doi: 10.1038/s41467-025-55847-5 (PMC11725576; doi:10.1038/s41467-025-55847-5)
Supplement: Supplementary file 4 — Source Data [file 41467_2025_55847_MOESM4_ESM.zip › Source Data/source_data/multimodal_performance/1year_death/dyam_optim.csv]

Repeat index	metric	C	R	P	RNA	C+R	C+P	C+RNA	R+P	R+RNA	P+RNA	C+R+P	C+R+RNA	C+P+RNA	R+P+RNA	C+R+P+RNA
0	roc_auc	0.7141560798548094	0.616152450090744	0.5190562613430127	0.631578947368421	0.6479128856624319	0.6442831215970962	0.7885662431941924	0.7704174228675136	0.6388384754990926	0.6560798548094374	0.6206896551724138	0.7531760435571687	0.6633393829401089	0.676950998185118	0.6406533575317603
1	roc_auc	0.6978221415607986	0.5031760435571688	0.42468239564428306	0.7155172413793103	0.8012704174228675	0.6742286751361162	0.8058076225045372	0.7005444646098005	0.6070780399274047	0.677858439201452	0.6488203266787659	0.7586206896551724	0.6161524500907442	0.6578947368421053	0.7186932849364791
2	roc_auc	0.6805807622504536	0.49954627949183295	0.5508166969147006	0.6751361161524502	0.7023593466424682	0.7068965517241379	0.7549909255898367	0.6705989110707805	0.588021778584392	0.6696914700544464	0.6760435571687841	0.6914700544464609	0.6497277676950998	0.6197822141560798	0.7486388384754992
3	roc_auc	0.7223230490018149	0.48139745916515425	0.3557168784029038	0.6869328493647913	0.6488203266787659	0.676043557168784	0.7704174228675136	0.5980036297640653	0.5798548094373865	0.6379310344827586	0.5916515426497276	0.6805807622504537	0.6588021778584392	0.6306715063520871	0.6524500907441015
4	roc_auc	0.764065335753176	0.5748638838475499	0.4727767695099818	0.6991833030852994	0.6025408348457351	0.690562613430127	0.690562613430127	0.5843920145190562	0.6833030852994556	0.6343012704174229	0.6642468239564429	0.7078039927404719	0.6206896551724138	0.5898366606170599	0.7613430127041741
5	roc_auc	0.7577132486388385	0.5716878402903811	0.5303992740471869	0.6470054446460981	0.6578947368421053	0.5816696914700545	0.646098003629764	0.5934664246823956	0.5943738656987296	0.5671506352087115	0.6052631578947368	0.6433756805807622	0.689655172413793	0.6361161524500908	0.7105263157894737
6	roc_auc	0.70508166969147	0.52994555353902	0.5272232304900182	0.6606170598911072	0.7286751361161523	0.7205081669691471	0.6787658802177858	0.5898366606170599	0.5807622504537204	0.6833030852994555	0.6379310344827586	0.6950998185117967	0.6869328493647913	0.6651542649727767	0.617059891107078
7	roc_auc	0.6955535390199636	0.5512704174228675	0.5072595281306714	0.6107078039927405	0.8157894736842105	0.7767695099818511	0.6343012704174228	0.5680580762250453	0.574410163339383	0.48548094373865697	0.5825771324863883	0.6878402903811252	0.5771324863883848	0.6651542649727767	0.6978221415607985
8	roc_auc	0.6569872958257712	0.6388384754990926	0.5004537205081669	0.5902903811252269	0.6206896551724137	0.7840290381125227	0.7486388384754991	0.5617059891107078	0.6234119782214156	0.6243194192377496	0.6633393829401089	0.7078039927404718	0.7604355716878403	0.6878402903811253	0.7277676950998185
9	roc_auc	0.7295825771324863	0.48275862068965514	0.3892921960072595	0.6143375680580762	0.6833030852994555	0.6252268602540835	0.8039927404718693	0.6733212341197822	0.5807622504537205	0.6288566243194191	0.6696914700544464	0.6715063520871143	0.6542649727767694	0.5852994555353902	0.6624319419237749
