# Supplementary material for: Integration of clinical, pathological, radiological, and transcriptomic data improves prediction for first-line immunotherapy outcome in metastatic non-small cell lung cancer
Source: Nat Commun. 2025 Jan 12;16:614. doi: 10.1038/s41467-025-55847-5 (PMC11725576; doi:10.1038/s41467-025-55847-5)
Supplement: Supplementary file 4 — Source Data [file 41467_2025_55847_MOESM4_ESM.zip › Source Data/source_data/multimodal_performance/1year_death/dyam_optim_select.csv]

Repeat index	metric	C	R	P	RNA	C+R	C+P	C+RNA	R+P	R+RNA	P+RNA	C+R+P	C+R+RNA	C+P+RNA	R+P+RNA	C+R+P+RNA
0	roc_auc	0.7259528130671506	0.5453720508166969	0.4882032667876588	0.6624319419237749	0.6851179673321233	0.6433756805807622	0.7976406533575318	0.6615245009074411	0.6569872958257713	0.6442831215970962	0.6497277676950999	0.690562613430127	0.6270417422867514	0.6996370235934664	0.7622504537205081
1	roc_auc	0.7504537205081669	0.5476406533575318	0.5471869328493648	0.6569872958257712	0.6343012704174228	0.631578947368421	0.8012704174228675	0.6787658802177859	0.660617059891107	0.7386569872958257	0.5535390199637024	0.7577132486388385	0.7477313974591652	0.7241379310344828	0.6524500907441015
2	roc_auc	0.7123411978221416	0.5571687840290381	0.5571687840290381	0.6261343012704175	0.6996370235934664	0.6206896551724138	0.7431941923774954	0.6833030852994555	0.6234119782214157	0.5771324863883848	0.7196007259528131	0.6569872958257713	0.7332123411978221	0.6515426497277677	0.7241379310344827
3	roc_auc	0.677858439201452	0.441923774954628	0.46188747731397456	0.6814882032667875	0.6669691470054446	0.676950998185118	0.7985480943738656	0.6406533575317603	0.7096188747731397	0.5653357531760436	0.6206896551724138	0.6823956442831216	0.5916515426497277	0.6442831215970961	0.7867513611615244
4	roc_auc	0.6116152450090745	0.6270417422867514	0.43058076225045366	0.5934664246823957	0.6234119782214156	0.5453720508166969	0.7250453720508166	0.5852994555353902	0.6261343012704174	0.574410163339383	0.6932849364791288	0.6878402903811252	0.7785843920145191	0.6996370235934664	0.7114337568058077
5	roc_auc	0.7123411978221416	0.5535390199637024	0.5948275862068966	0.6724137931034483	0.6098003629764065	0.5780399274047187	0.7259528130671505	0.70508166969147	0.6206896551724138	0.6079854809437387	0.6914700544464609	0.7177858439201452	0.6578947368421052	0.6343012704174229	0.7105263157894736
6	roc_auc	0.7513611615245009	0.48275862068965514	0.5381125226860254	0.7268602540834845	0.676950998185118	0.6134301270417423	0.6978221415607986	0.6343012704174228	0.7273139745916516	0.588929219600726	0.6914700544464609	0.719600725952813	0.6515426497277677	0.7431941923774955	0.6733212341197823
7	roc_auc	0.7059891107078039	0.499546279491833	0.5036297640653358	0.644736842105263	0.7568058076225045	0.6787658802177858	0.706896551724138	0.5852994555353902	0.6932849364791289	0.5344827586206896	0.6696914700544464	0.6823956442831217	0.6687840290381125	0.7186932849364791	0.7114337568058076
8	roc_auc	0.7132486388384756	0.6660617059891106	0.45553539019963696	0.6052631578947367	0.5780399274047188	0.7386569872958257	0.8067150635208712	0.6370235934664247	0.6887477313974592	0.6606170598911071	0.6379310344827585	0.7395644283121597	0.6415607985480944	0.689655172413793	0.662431941923775
9	roc_auc	0.7577132486388385	0.49364791288566245	0.4723230490018149	0.6043557168784028	0.7250453720508168	0.6270417422867514	0.7713248638838475	0.6823956442831216	0.692377495462795	0.7595281306715063	0.648820326678766	0.6687840290381125	0.7459165154264973	0.6188747731397458	0.7577132486388385
