# Supplementary material for: Integration of clinical, pathological, radiological, and transcriptomic data improves prediction for first-line immunotherapy outcome in metastatic non-small cell lung cancer
Source: Nat Commun. 2025 Jan 12;16:614. doi: 10.1038/s41467-025-55847-5 (PMC11725576; doi:10.1038/s41467-025-55847-5)
Supplement: Supplementary file 4 — Source Data [file 41467_2025_55847_MOESM4_ESM.zip › Source Data/source_data/multimodal_performance/1year_death/dyam_select.csv]

Repeat index	metric	C	R	P	RNA	C+R	C+P	C+RNA	R+P	R+RNA	P+RNA	C+R+P	C+R+RNA	C+P+RNA	R+P+RNA	C+R+P+RNA
0	roc_auc	0.7704174228675136	0.5544464609800362	0.5907441016333937	0.5716878402903811	0.6533575317604355	0.6225045372050816	0.8067150635208712	0.7422867513611615	0.6306715063520871	0.5998185117967332	0.6869328493647913	0.7386569872958257	0.7105263157894736	0.6978221415607986	0.7468239564428312
1	roc_auc	0.7568058076225045	0.5716878402903811	0.4718693284936479	0.6687840290381124	0.7005444646098002	0.7313974591651543	0.8085299455535391	0.6370235934664247	0.6343012704174229	0.7032667876588022	0.6932849364791288	0.7794918330308529	0.7740471869328494	0.7032667876588021	0.7504537205081669
2	roc_auc	0.7704174228675136	0.5163339382940109	0.529038112522686	0.6116152450090744	0.7050816696914701	0.6705989110707804	0.8021778584392014	0.6751361161524501	0.6569872958257713	0.6823956442831216	0.6687840290381125	0.6932849364791289	0.7667876588021778	0.7595281306715064	0.7713248638838476
3	roc_auc	0.7023593466424682	0.5081669691470054	0.49546279491833023	0.6415607985480943	0.689655172413793	0.7096188747731397	0.8339382940108893	0.6588021778584392	0.6197822141560798	0.6642468239564427	0.6116152450090744	0.6950998185117967	0.70508166969147	0.6733212341197821	0.7141560798548094
4	roc_auc	0.7740471869328494	0.5598911070780399	0.4382940108892922	0.6152450090744102	0.7205081669691469	0.6506352087114338	0.7767695099818511	0.6361161524500908	0.6379310344827587	0.5834845735027224	0.6497277676950998	0.7613430127041743	0.7386569872958257	0.6288566243194192	0.7540834845735027
5	roc_auc	0.7395644283121597	0.5326678765880217	0.6116152450090744	0.5462794918330308	0.6488203266787659	0.7549909255898366	0.7622504537205081	0.660617059891107	0.5916515426497279	0.6705989110707804	0.7023593466424682	0.7250453720508166	0.7241379310344828	0.6960072595281307	0.7468239564428312
6	roc_auc	0.8039927404718693	0.5553539019963702	0.49999999999999994	0.6796733212341197	0.7259528130671506	0.7132486388384756	0.7958257713248639	0.6397459165154264	0.6696914700544464	0.7313974591651542	0.7168784029038112	0.7622504537205081	0.7549909255898366	0.7268602540834845	0.677858439201452
7	roc_auc	0.7776769509981851	0.5317604355716878	0.49546279491833023	0.5834845735027223	0.7595281306715063	0.7114337568058076	0.7949183303085299	0.662431941923775	0.6515426497277678	0.6179673321234119	0.7186932849364791	0.7105263157894737	0.7359346642468239	0.6696914700544465	0.73502722323049
8	roc_auc	0.7595281306715063	0.5544464609800364	0.4156079854809437	0.6297640653357531	0.6969147005444646	0.6588021778584392	0.809437386569873	0.6678765880217785	0.6379310344827586	0.6361161524500907	0.677858439201452	0.7903811252268602	0.7976406533575318	0.7123411978221416	0.7622504537205081
9	roc_auc	0.794010889292196	0.5136116152450091	0.455535390199637	0.6079854809437386	0.7313974591651542	0.690562613430127	0.8058076225045372	0.6588021778584392	0.6497277676950999	0.648820326678766	0.7295825771324864	0.7431941923774955	0.7813067150635209	0.705989110707804	0.764065335753176
10	roc_auc	0.7068965517241379	0.5063520871143375	0.543557168784029	0.6488203266787659	0.7068965517241379	0.6660617059891106	0.780399274047187	0.7105263157894738	0.6551724137931034	0.6941923774954628	0.6987295825771325	0.7586206896551725	0.7958257713248639	0.6805807622504537	0.7268602540834845
11	roc_auc	0.7513611615245009	0.5381125226860254	0.411070780399274	0.5190562613430126	0.7386569872958257	0.7205081669691469	0.7849364791288566	0.7023593466424682	0.6778584392014518	0.5980036297640654	0.677858439201452	0.676950998185118	0.7586206896551724	0.6497277676950998	0.6796733212341197
12	roc_auc	0.7286751361161523	0.5721415607985482	0.4972776769509982	0.6370235934664247	0.6932849364791289	0.6660617059891107	0.8148820326678766	0.6279491833030852	0.6669691470054446	0.6551724137931034	0.6869328493647913	0.7159709618874773	0.7150635208711434	0.6424682395644283	0.7223230490018149
13	roc_auc	0.8003629764065335	0.5635208711433757	0.49092558983666057	0.573502722323049	0.676043557168784	0.6796733212341198	0.8402903811252268	0.6814882032667876	0.647912885662432	0.588929219600726	0.7032667876588021	0.70508166969147	0.7422867513611615	0.7386569872958257	0.7377495462794919
14	roc_auc	0.7958257713248639	0.5099818511796732	0.5299455535390198	0.662431941923775	0.6497277676950998	0.7695099818511797	0.8139745916515427	0.6787658802177857	0.6415607985480944	0.5535390199637023	0.7649727767695099	0.7377495462794919	0.7341197822141561	0.6978221415607985	0.7259528130671506
15	roc_auc	0.7676950998185118	0.5816696914700544	0.5771324863883848	0.58983666061706	0.6560798548094373	0.7404718693284936	0.7885662431941924	0.6860254083484573	0.6107078039927404	0.6460980036297641	0.7005444646098002	0.7540834845735027	0.7304900181488203	0.6551724137931034	0.7894736842105263
16	roc_auc	0.7078039927404718	0.515426497277677	0.3992740471869328	0.5762250453720508	0.7041742286751361	0.676043557168784	0.7840290381125227	0.7223230490018148	0.6696914700544465	0.5961887477313975	0.7431941923774955	0.7822141560798548	0.7323049001814882	0.6642468239564429	0.7477313974591652
17	roc_auc	0.719600725952813	0.5018148820326679	0.5381125226860255	0.5753176043557169	0.6969147005444646	0.7313974591651542	0.7622504537205081	0.7323049001814883	0.677858439201452	0.5834845735027223	0.6542649727767695	0.6851179673321235	0.7032667876588021	0.720508166969147	0.7241379310344828
18	roc_auc	0.7749546279491832	0.46279491833030845	0.5399274047186933	0.6642468239564427	0.6996370235934664	0.6551724137931034	0.7686025408348458	0.6760435571687841	0.5943738656987295	0.5925589836660616	0.7014519056261344	0.7341197822141561	0.7268602540834845	0.7078039927404718	0.6914700544464609
19	roc_auc	0.7341197822141561	0.571687840290381	0.5235934664246824	0.6851179673321234	0.7431941923774954	0.7186932849364791	0.8112522686025408	0.6660617059891106	0.6860254083484574	0.542649727767695	0.6914700544464609	0.779491833030853	0.8185117967332123	0.721415607985481	0.779491833030853
20	roc_auc	0.7858439201451906	0.5027223230490019	0.4600725952813067	0.6206896551724137	0.7177858439201452	0.6442831215970961	0.7867513611615246	0.6542649727767695	0.6206896551724138	0.6451905626134301	0.7658802177858439	0.720508166969147	0.7114337568058077	0.7132486388384754	0.7586206896551724
21	roc_auc	0.7323049001814882	0.5626134301270417	0.5072595281306714	0.6442831215970962	0.6941923774954628	0.7032667876588021	0.792196007259528	0.6252268602540835	0.6098003629764065	0.6588021778584392	0.7159709618874772	0.778584392014519	0.7794918330308529	0.7295825771324864	0.7758620689655172
22	roc_auc	0.7159709618874773	0.5018148820326678	0.52994555353902	0.5707803992740472	0.7068965517241379	0.6270417422867512	0.7422867513611615	0.7014519056261344	0.6460980036297641	0.6134301270417423	0.6687840290381125	0.6987295825771325	0.7931034482758621	0.7250453720508168	0.7667876588021778
23	roc_auc	0.7704174228675136	0.5499092558983666	0.5825771324863884	0.6524500907441017	0.6869328493647913	0.7159709618874773	0.7867513611615246	0.7286751361161524	0.5943738656987295	0.6950998185117968	0.7332123411978222	0.7159709618874772	0.8012704174228675	0.7341197822141561	0.7731397459165155
24	roc_auc	0.7141560798548093	0.49364791288566245	0.5099818511796733	0.6134301270417423	0.6225045372050816	0.647912885662432	0.779491833030853	0.6134301270417423	0.6107078039927405	0.6733212341197822	0.6107078039927404	0.7441016333938294	0.73502722323049	0.631578947368421	0.7096188747731398
25	roc_auc	0.6869328493647913	0.5344827586206896	0.571687840290381	0.5907441016333939	0.6978221415607986	0.6805807622504536	0.8021778584392014	0.5998185117967332	0.6896551724137931	0.6515426497277677	0.6415607985480943	0.7704174228675136	0.7304900181488203	0.6878402903811252	0.7395644283121597
26	roc_auc	0.7849364791288567	0.5045372050816697	0.4891107078039927	0.6052631578947368	0.6996370235934664	0.6451905626134301	0.8003629764065334	0.6333938294010889	0.6978221415607986	0.6261343012704174	0.6769509981851178	0.7268602540834845	0.750453720508167	0.617059891107078	0.7150635208711434
27	roc_auc	0.7450090744101634	0.5471869328493648	0.5254083484573502	0.588021778584392	0.7250453720508166	0.7622504537205081	0.7704174228675136	0.70508166969147	0.6733212341197822	0.6814882032667877	0.6978221415607986	0.7622504537205081	0.8139745916515426	0.7277676950998184	0.7540834845735027
28	roc_auc	0.7450090744101634	0.5848457350272231	0.48094373865698725	0.6760435571687841	0.6724137931034483	0.6261343012704175	0.7740471869328492	0.6669691470054446	0.631578947368421	0.6724137931034483	0.6578947368421052	0.7313974591651542	0.7078039927404719	0.7005444646098004	0.7304900181488202
29	roc_auc	0.7740471869328494	0.6234119782214156	0.5381125226860254	0.6161524500907442	0.7441016333938295	0.7577132486388384	0.7586206896551724	0.7078039927404719	0.6279491833030852	0.6279491833030852	0.6297640653357531	0.7032667876588021	0.7023593466424682	0.6451905626134301	0.7168784029038112
30	roc_auc	0.7613430127041743	0.515426497277677	0.5562613430127041	0.5916515426497277	0.7132486388384756	0.7568058076225045	0.7931034482758621	0.6588021778584392	0.6297640653357531	0.6188747731397459	0.6533575317604355	0.6923774954627949	0.6941923774954627	0.6415607985480943	0.6996370235934664
31	roc_auc	0.6524500907441017	0.5753176043557169	0.5263157894736842	0.7168784029038113	0.7032667876588021	0.7232304900181488	0.8121597096188747	0.7577132486388385	0.6606170598911071	0.6588021778584391	0.7268602540834845	0.7595281306715063	0.809437386569873	0.7223230490018149	0.7268602540834845
32	roc_auc	0.7577132486388385	0.5771324863883847	0.4891107078039927	0.6352087114337568	0.7132486388384754	0.6279491833030852	0.7604355716878404	0.6823956442831217	0.6261343012704174	0.6088929219600726	0.6388384754990926	0.6651542649727769	0.6978221415607985	0.6497277676950999	0.6823956442831216
33	roc_auc	0.7096188747731397	0.5490018148820326	0.5898366606170599	0.5789473684210527	0.6660617059891106	0.6578947368421052	0.7431941923774954	0.7050816696914701	0.6088929219600726	0.6388384754990926	0.7132486388384754	0.7150635208711433	0.7967332123411979	0.6914700544464609	0.70508166969147
34	roc_auc	0.7631578947368421	0.5190562613430127	0.5036297640653357	0.5072595281306715	0.7295825771324864	0.7168784029038112	0.7540834845735027	0.706896551724138	0.573502722323049	0.6560798548094373	0.7141560798548093	0.7441016333938293	0.7513611615245008	0.6751361161524501	0.7577132486388384
35	roc_auc	0.7531760435571688	0.49999999999999994	0.5490018148820327	0.6588021778584392	0.647912885662432	0.6860254083484573	0.79491833030853	0.5943738656987296	0.6560798548094373	0.646098003629764	0.6424682395644283	0.7250453720508168	0.7468239564428313	0.6787658802177858	0.7441016333938294
36	roc_auc	0.6633393829401089	0.5372050816696915	0.49001814882032657	0.5689655172413792	0.6896551724137931	0.6415607985480943	0.7132486388384754	0.6533575317604355	0.6152450090744102	0.6061705989110707	0.6243194192377495	0.6860254083484573	0.6578947368421053	0.6660617059891106	0.7186932849364791
37	roc_auc	0.7313974591651542	0.5698729582577133	0.5226860254083484	0.6061705989110707	0.6869328493647913	0.690562613430127	0.7577132486388385	0.6388384754990926	0.6560798548094374	0.6669691470054446	0.735934664246824	0.7413793103448276	0.7686025408348457	0.7123411978221416	0.7658802177858439
38	roc_auc	0.6960072595281306	0.5063520871143375	0.5598911070780399	0.631578947368421	0.677858439201452	0.7141560798548093	0.8257713248638838	0.6297640653357531	0.7250453720508166	0.6733212341197823	0.7323049001814882	0.7731397459165154	0.7676950998185117	0.7041742286751361	0.7277676950998184
39	roc_auc	0.7540834845735027	0.6134301270417423	0.4573502722323049	0.5780399274047187	0.7032667876588021	0.6860254083484574	0.7459165154264973	0.6814882032667876	0.6560798548094374	0.6488203266787659	0.7295825771324864	0.7186932849364791	0.7286751361161524	0.7005444646098005	0.7468239564428312
40	roc_auc	0.7840290381125227	0.5018148820326679	0.44373865698729575	0.6107078039927404	0.6524500907441017	0.6950998185117967	0.8421052631578947	0.6687840290381125	0.6497277676950999	0.6225045372050817	0.6460980036297641	0.7540834845735027	0.823049001814882	0.6506352087114338	0.7123411978221416
41	roc_auc	0.7894736842105263	0.5680580762250454	0.46642468239564416	0.6660617059891107	0.7395644283121596	0.6914700544464609	0.8030852994555353	0.677858439201452	0.676043557168784	0.5970961887477314	0.6860254083484574	0.6996370235934664	0.7758620689655172	0.6805807622504536	0.7150635208711433
42	roc_auc	0.6842105263157895	0.5744101633393829	0.5698729582577132	0.5961887477313974	0.6878402903811252	0.6361161524500908	0.7032667876588021	0.6606170598911071	0.6733212341197822	0.6696914700544465	0.736842105263158	0.7332123411978222	0.7377495462794919	0.662431941923775	0.6932849364791288
43	roc_auc	0.6960072595281306	0.5390199637023594	0.4292196007259528	0.6025408348457351	0.7295825771324863	0.6860254083484573	0.7277676950998185	0.6197822141560798	0.5871143375680581	0.6288566243194192	0.6960072595281306	0.7313974591651542	0.7722323049001815	0.7304900181488203	0.8357531760435573
44	roc_auc	0.7667876588021778	0.5045372050816697	0.4909255898366606	0.6125226860254084	0.6751361161524501	0.7304900181488203	0.7495462794918331	0.6978221415607985	0.6052631578947368	0.6406533575317604	0.7386569872958257	0.7867513611615246	0.8303085299455535	0.7114337568058076	0.7695099818511797
45	roc_auc	0.7105263157894737	0.5598911070780399	0.52994555353902	0.5499092558983666	0.6588021778584392	0.7014519056261342	0.764065335753176	0.7377495462794919	0.6814882032667876	0.6533575317604355	0.6560798548094373	0.7413793103448275	0.6696914700544464	0.6660617059891106	0.6669691470054447
46	roc_auc	0.7586206896551724	0.543557168784029	0.5290381125226861	0.5081669691470054	0.677858439201452	0.6569872958257714	0.7513611615245008	0.6624319419237749	0.6343012704174228	0.6560798548094373	0.677858439201452	0.7422867513611615	0.7268602540834845	0.6333938294010889	0.6624319419237749
47	roc_auc	0.7513611615245009	0.5190562613430126	0.47459165154264976	0.6361161524500907	0.7150635208711433	0.7168784029038111	0.8239564428312159	0.6016333938294011	0.6669691470054446	0.6506352087114338	0.7032667876588021	0.7250453720508166	0.7831215970961887	0.6796733212341198	0.7341197822141561
48	roc_auc	0.7431941923774954	0.5508166969147006	0.4927404718693285	0.5254083484573503	0.6950998185117967	0.6424682395644283	0.7704174228675136	0.6188747731397459	0.6343012704174229	0.6261343012704174	0.6715063520871143	0.705989110707804	0.7522686025408348	0.6533575317604357	0.7413793103448276
49	roc_auc	0.7722323049001815	0.5753176043557169	0.4423774954627949	0.6125226860254083	0.6987295825771325	0.6333938294010889	0.6887477313974592	0.6733212341197822	0.5952813067150635	0.6025408348457351	0.7295825771324863	0.7123411978221416	0.73502722323049	0.7186932849364791	0.7577132486388385
50	roc_auc	0.7268602540834846	0.41197822141560797	0.5036297640653358	0.6379310344827587	0.6179673321234119	0.6978221415607986	0.7822141560798548	0.604355716878403	0.6987295825771326	0.7123411978221416	0.7168784029038112	0.720508166969147	0.8076225045372051	0.6515426497277677	0.7295825771324864
51	roc_auc	0.7713248638838476	0.5762250453720508	0.5036297640653358	0.6243194192377495	0.6860254083484573	0.647912885662432	0.838475499092559	0.7096188747731397	0.6597096188747732	0.6433756805807622	0.6950998185117967	0.7504537205081669	0.7994555353901996	0.7141560798548094	0.7658802177858439
52	roc_auc	0.6660617059891107	0.5626134301270417	0.5526315789473685	0.6297640653357531	0.6542649727767694	0.7096188747731398	0.7867513611615244	0.7431941923774954	0.6442831215970961	0.7332123411978221	0.7540834845735027	0.7168784029038112	0.7767695099818512	0.7667876588021779	0.7931034482758621
53	roc_auc	0.7767695099818511	0.5671506352087115	0.47504537205081665	0.5644283121597096	0.7123411978221414	0.7912885662431941	0.7459165154264973	0.6941923774954628	0.6206896551724137	0.689655172413793	0.6960072595281307	0.7132486388384756	0.7758620689655171	0.6996370235934664	0.7867513611615246
54	roc_auc	0.7495462794918328	0.5775862068965518	0.5117967332123412	0.6206896551724138	0.7168784029038112	0.7123411978221416	0.8012704174228675	0.6860254083484573	0.6506352087114338	0.676043557168784	0.7386569872958257	0.7477313974591651	0.7722323049001815	0.7041742286751361	0.7767695099818511
55	roc_auc	0.7976406533575318	0.5263157894736842	0.4664246823956443	0.6143375680580762	0.6406533575317603	0.6651542649727769	0.794010889292196	0.5789473684210527	0.6497277676950998	0.58983666061706	0.6760435571687841	0.7177858439201452	0.7595281306715064	0.6842105263157894	0.7304900181488203
56	roc_auc	0.7087114337568058	0.5517241379310345	0.5925589836660616	0.6333938294010889	0.6687840290381125	0.70508166969147	0.8348457350272233	0.6678765880217785	0.6397459165154264	0.6270417422867512	0.7223230490018149	0.7177858439201452	0.7386569872958257	0.6578947368421053	0.7422867513611615
57	roc_auc	0.6823956442831216	0.5281306715063522	0.44192377495462787	0.6833030852994555	0.7259528130671506	0.6705989110707804	0.836660617059891	0.6261343012704175	0.6515426497277677	0.6061705989110708	0.6860254083484574	0.6860254083484574	0.7858439201451906	0.7277676950998184	0.7431941923774954
58	roc_auc	0.7686025408348457	0.5635208711433757	0.46914700544464605	0.6161524500907442	0.7132486388384754	0.6533575317604355	0.7912885662431941	0.6932849364791289	0.6061705989110707	0.6370235934664247	0.6506352087114338	0.7132486388384754	0.704174228675136	0.6715063520871143	0.6932849364791288
59	roc_auc	0.7504537205081669	0.5807622504537204	0.44283121597096187	0.6343012704174228	0.7568058076225045	0.6969147005444646	0.7404718693284936	0.7468239564428312	0.676950998185118	0.6923774954627949	0.6932849364791288	0.7577132486388384	0.70508166969147	0.6778584392014518	0.7087114337568059
60	roc_auc	0.7595281306715063	0.5689655172413792	0.5390199637023594	0.6578947368421052	0.662431941923775	0.6007259528130672	0.7422867513611615	0.6460980036297641	0.7114337568058077	0.5598911070780399	0.6969147005444646	0.7568058076225045	0.7168784029038111	0.7259528130671505	0.7504537205081669
61	roc_auc	0.7377495462794919	0.5499092558983666	0.4364791288566243	0.5970961887477314	0.7114337568058076	0.7749546279491832	0.7495462794918331	0.6234119782214157	0.6152450090744102	0.5735027223230489	0.720508166969147	0.7341197822141561	0.7849364791288567	0.6460980036297641	0.7522686025408348
62	roc_auc	0.6842105263157895	0.5843920145190562	0.571687840290381	0.6234119782214156	0.7150635208711433	0.7177858439201451	0.7595281306715063	0.7078039927404719	0.6524500907441017	0.7468239564428312	0.6869328493647914	0.7758620689655172	0.7540834845735027	0.7186932849364791	0.7549909255898367
63	roc_auc	0.7622504537205081	0.6197822141560798	0.4909255898366606	0.6297640653357531	0.6379310344827586	0.6969147005444646	0.7549909255898367	0.6715063520871143	0.6687840290381125	0.6306715063520871	0.6932849364791288	0.7141560798548094	0.7422867513611614	0.6969147005444647	0.6969147005444647
64	roc_auc	0.7649727767695099	0.5308529945553538	0.6116152450090744	0.6297640653357531	0.7468239564428312	0.6524500907441017	0.7486388384754991	0.662431941923775	0.6742286751361161	0.5417422867513612	0.7667876588021779	0.7722323049001815	0.7268602540834845	0.6279491833030852	0.7114337568058077
65	roc_auc	0.6950998185117967	0.572595281306715	0.49274047186932846	0.6333938294010888	0.662431941923775	0.6206896551724138	0.7640653357531759	0.6842105263157895	0.6406533575317604	0.6361161524500907	0.6406533575317604	0.7313974591651542	0.7268602540834845	0.6642468239564427	0.7168784029038112
66	roc_auc	0.7150635208711433	0.5390199637023593	0.529038112522686	0.6542649727767694	0.6941923774954628	0.6406533575317603	0.7658802177858439	0.6597096188747731	0.6497277676950999	0.5970961887477314	0.690562613430127	0.7068965517241379	0.7486388384754991	0.7431941923774954	0.7241379310344828
67	roc_auc	0.7876588021778584	0.5263157894736843	0.5154264972776769	0.6424682395644283	0.690562613430127	0.7132486388384754	0.8203266787658802	0.6206896551724138	0.6715063520871143	0.6116152450090744	0.70508166969147	0.777676950998185	0.794010889292196	0.6987295825771325	0.735934664246824
68	roc_auc	0.7704174228675136	0.4981851179673321	0.5444646098003629	0.6578947368421052	0.6814882032667876	0.6978221415607986	0.8348457350272231	0.6016333938294012	0.6025408348457351	0.604355716878403	0.720508166969147	0.7323049001814882	0.6733212341197822	0.6687840290381124	0.6778584392014518
69	roc_auc	0.6705989110707804	0.5199637023593466	0.49637023593466423	0.6497277676950998	0.6687840290381125	0.5798548094373865	0.7577132486388385	0.6098003629764066	0.6270417422867515	0.6116152450090744	0.6016333938294011	0.7196007259528131	0.7159709618874773	0.6279491833030852	0.6424682395644282
70	roc_auc	0.6715063520871143	0.5562613430127041	0.5272232304900182	0.6651542649727766	0.6969147005444646	0.6678765880217785	0.7422867513611615	0.661524500907441	0.647005444646098	0.6098003629764066	0.6833030852994556	0.720508166969147	0.7876588021778584	0.749546279491833	0.7141560798548094
71	roc_auc	0.7558983666061706	0.5381125226860254	0.4283121597096189	0.7186932849364791	0.6969147005444646	0.705989110707804	0.7749546279491832	0.6370235934664246	0.6542649727767694	0.6597096188747731	0.6842105263157895	0.676950998185118	0.719600725952813	0.6814882032667876	0.7613430127041743
72	roc_auc	0.7132486388384756	0.48003629764065336	0.5843920145190562	0.6388384754990926	0.6524500907441015	0.7059891107078039	0.7577132486388385	0.6497277676950998	0.6497277676950998	0.6261343012704174	0.6842105263157895	0.6869328493647913	0.8130671506352086	0.6769509981851178	0.7068965517241379
73	roc_auc	0.7404718693284936	0.5462794918330308	0.6288566243194192	0.5816696914700544	0.6950998185117967	0.6660617059891107	0.7622504537205081	0.6107078039927405	0.6252268602540835	0.5925589836660616	0.6597096188747731	0.7531760435571688	0.7704174228675136	0.6188747731397459	0.7323049001814881
74	roc_auc	0.7431941923774954	0.5099818511796733	0.514519056261343	0.6306715063520871	0.6479128856624319	0.7232304900181488	0.7876588021778584	0.61524500907441	0.6179673321234119	0.6098003629764065	0.7032667876588021	0.7749546279491834	0.7676950998185117	0.7304900181488203	0.7531760435571688
75	roc_auc	0.7577132486388384	0.49092558983666057	0.5090744101633393	0.6098003629764065	0.5970961887477314	0.661524500907441	0.836660617059891	0.6887477313974592	0.6506352087114338	0.6860254083484574	0.6960072595281306	0.7223230490018149	0.7105263157894737	0.6823956442831216	0.7259528130671505
76	roc_auc	0.8384754990925589	0.573956442831216	0.4736842105263157	0.631578947368421	0.70508166969147	0.778584392014519	0.8266787658802178	0.7096188747731398	0.6923774954627948	0.6560798548094373	0.691470054446461	0.7350272232304901	0.7840290381125227	0.7223230490018149	0.7758620689655172
77	roc_auc	0.7132486388384754	0.5462794918330308	0.484573502722323	0.6397459165154264	0.6606170598911071	0.7477313974591652	0.8112522686025408	0.676950998185118	0.6306715063520871	0.6261343012704175	0.6497277676950999	0.7313974591651542	0.7577132486388385	0.6669691470054447	0.7150635208711433
78	roc_auc	0.7667876588021779	0.4863883847549909	0.5544464609800362	0.676950998185118	0.6796733212341197	0.7023593466424682	0.7558983666061706	0.6551724137931034	0.603448275862069	0.6361161524500907	0.6506352087114338	0.7114337568058076	0.7586206896551724	0.6442831215970961	0.7749546279491832
79	roc_auc	0.7604355716878403	0.5499092558983666	0.46551724137931033	0.6415607985480943	0.7123411978221416	0.7459165154264973	0.8321234119782215	0.5707803992740472	0.6061705989110707	0.5798548094373865	0.6270417422867514	0.7549909255898366	0.7686025408348457	0.6796733212341197	0.6760435571687841
80	roc_auc	0.7867513611615246	0.5390199637023594	0.5898366606170599	0.6324863883847549	0.7295825771324864	0.6787658802177858	0.8130671506352087	0.6542649727767694	0.646098003629764	0.6424682395644283	0.7431941923774955	0.779491833030853	0.8502722323049001	0.7658802177858439	0.7921960072595281
81	roc_auc	0.7513611615245008	0.5508166969147006	0.5916515426497279	0.6206896551724138	0.7014519056261342	0.7068965517241379	0.7459165154264973	0.7041742286751361	0.5961887477313975	0.6660617059891107	0.7259528130671506	0.7232304900181488	0.749546279491833	0.7005444646098002	0.7377495462794919
82	roc_auc	0.8030852994555353	0.5462794918330308	0.5372050816696915	0.6098003629764065	0.7386569872958257	0.6932849364791287	0.8112522686025407	0.6615245009074411	0.6642468239564429	0.6007259528130672	0.6887477313974592	0.7313974591651542	0.7740471869328494	0.7250453720508166	0.7332123411978222
83	roc_auc	0.73502722323049	0.5462794918330308	0.5471869328493648	0.6370235934664246	0.7105263157894737	0.6560798548094373	0.778584392014519	0.6941923774954628	0.647005444646098	0.7005444646098004	0.6760435571687841	0.7368421052631579	0.7613430127041743	0.6932849364791289	0.7549909255898366
84	roc_auc	0.7087114337568058	0.5421960072595281	0.5567150635208712	0.6043557168784028	0.7041742286751361	0.5816696914700544	0.7613430127041743	0.6588021778584391	0.662431941923775	0.587114337568058	0.5716878402903811	0.7223230490018149	0.719600725952813	0.7041742286751361	0.7350272232304901
85	roc_auc	0.7894736842105263	0.5716878402903811	0.43284936479128855	0.5698729582577132	0.7776769509981851	0.7332123411978222	0.7876588021778584	0.6206896551724137	0.6569872958257713	0.5399274047186933	0.6460980036297641	0.7286751361161523	0.7813067150635208	0.6361161524500907	0.7132486388384756
86	roc_auc	0.7513611615245008	0.5834845735027223	0.46733212341197816	0.6733212341197822	0.7468239564428312	0.6079854809437386	0.8058076225045372	0.6515426497277678	0.6724137931034483	0.6225045372050817	0.7123411978221416	0.7722323049001815	0.7622504537205081	0.7168784029038111	0.7323049001814883
87	roc_auc	0.7704174228675136	0.529038112522686	0.5362976406533575	0.602540834845735	0.7413793103448276	0.6932849364791289	0.7513611615245008	0.6515426497277677	0.632486388384755	0.6642468239564429	0.7087114337568058	0.719600725952813	0.76497277676951	0.6188747731397458	0.7958257713248638
88	roc_auc	0.7168784029038112	0.52994555353902	0.5036297640653358	0.5789473684210525	0.7186932849364791	0.7332123411978222	0.7649727767695099	0.6860254083484573	0.6243194192377496	0.6206896551724138	0.6560798548094373	0.7459165154264973	0.7377495462794919	0.6388384754990926	0.7168784029038112
89	roc_auc	0.662431941923775	0.5852994555353902	0.4691470054446461	0.5980036297640654	0.7459165154264973	0.6923774954627949	0.8130671506352087	0.6851179673321235	0.6079854809437386	0.6007259528130672	0.7014519056261344	0.6932849364791288	0.7649727767695099	0.6515426497277677	0.7313974591651543
90	roc_auc	0.7595281306715064	0.5090744101633394	0.4954627949183303	0.6234119782214156	0.7041742286751361	0.661524500907441	0.8012704174228675	0.5834845735027223	0.6415607985480943	0.5998185117967332	0.5807622504537204	0.7386569872958257	0.7196007259528131	0.6306715063520871	0.7295825771324863
91	roc_auc	0.7740471869328494	0.5226860254083484	0.4900181488203267	0.6624319419237749	0.7141560798548094	0.6787658802177858	0.7758620689655172	0.6533575317604357	0.6569872958257712	0.5961887477313975	0.720508166969147	0.7241379310344828	0.7441016333938294	0.6851179673321234	0.7441016333938294
92	roc_auc	0.7731397459165154	0.5925589836660617	0.5054446460980037	0.6279491833030854	0.704174228675136	0.7695099818511797	0.7885662431941923	0.6869328493647914	0.6660617059891107	0.6442831215970961	0.8003629764065335	0.7686025408348458	0.7740471869328494	0.6787658802177858	0.7803992740471869
93	roc_auc	0.7858439201451906	0.543557168784029	0.5535390199637024	0.588021778584392	0.7150635208711433	0.7404718693284936	0.7676950998185118	0.662431941923775	0.6415607985480943	0.6361161524500907	0.7395644283121597	0.6896551724137931	0.7731397459165154	0.6869328493647913	0.778584392014519
94	roc_auc	0.7522686025408348	0.5054446460980035	0.5480943738656987	0.6215970961887477	0.6415607985480943	0.6669691470054446	0.7558983666061705	0.6932849364791288	0.6569872958257714	0.5816696914700544	0.7304900181488203	0.7295825771324864	0.7023593466424682	0.6651542649727769	0.6833030852994556
95	roc_auc	0.735934664246824	0.5562613430127041	0.5735027223230489	0.6696914700544464	0.7268602540834845	0.7658802177858439	0.7686025408348457	0.6796733212341197	0.6497277676950998	0.6270417422867514	0.7241379310344827	0.7105263157894737	0.7849364791288567	0.6678765880217785	0.6978221415607985
96	roc_auc	0.7395644283121597	0.5798548094373865	0.5544464609800364	0.573502722323049	0.660617059891107	0.6506352087114337	0.822141560798548	0.5898366606170599	0.5843920145190563	0.6361161524500907	0.6705989110707804	0.7068965517241379	0.763157894736842	0.632486388384755	0.706896551724138
97	roc_auc	0.7767695099818511	0.49727767695099817	0.5081669691470054	0.6215970961887477	0.6960072595281307	0.7313974591651543	0.7794918330308529	0.6733212341197822	0.6787658802177858	0.6170598911070779	0.6715063520871143	0.750453720508167	0.763157894736842	0.6506352087114338	0.7386569872958257
98	roc_auc	0.76497277676951	0.5054446460980035	0.5617059891107078	0.631578947368421	0.6569872958257712	0.7023593466424681	0.8067150635208711	0.6424682395644283	0.6551724137931034	0.6479128856624319	0.6742286751361162	0.7595281306715063	0.7749546279491834	0.7431941923774954	0.763157894736842
99	roc_auc	0.7686025408348457	0.5072595281306715	0.5408348457350272	0.6361161524500908	0.6651542649727766	0.6941923774954628	0.8139745916515426	0.5934664246823956	0.5843920145190562	0.6206896551724138	0.7722323049001814	0.720508166969147	0.7595281306715063	0.7123411978221416	0.778584392014519
