# Supplementary material for: Integration of clinical, pathological, radiological, and transcriptomic data improves prediction for first-line immunotherapy outcome in metastatic non-small cell lung cancer
Source: Nat Commun. 2025 Jan 12;16:614. doi: 10.1038/s41467-025-55847-5 (PMC11725576; doi:10.1038/s41467-025-55847-5)
Supplement: Supplementary file 4 — Source Data [file 41467_2025_55847_MOESM4_ESM.zip › Source Data/source_data/multimodal_performance/1year_death/early_select_LR.csv]

Repeat index	metric	C	R	P	RNA	C+R	C+P	C+RNA	R+P	R+RNA	P+RNA	C+R+P	C+R+RNA	C+P+RNA	R+P+RNA	C+R+P+RNA
0	roc_auc	0.706896551724138	0.48275862068965514	0.6279491833030852	0.6950998185117967	0.6796733212341197	0.7894736842105262	0.7704174228675135	0.6243194192377496	0.6116152450090743	0.7250453720508166	0.7522686025408349	0.6869328493647913	0.7686025408348458	0.6851179673321234	0.7404718693284936
1	roc_auc	0.7168784029038113	0.4392014519056261	0.616152450090744	0.6361161524500907	0.6116152450090744	0.7359346642468241	0.7141560798548094	0.5907441016333937	0.5490018148820327	0.6660617059891106	0.7014519056261342	0.6234119782214156	0.7323049001814881	0.6297640653357531	0.7168784029038111
2	roc_auc	0.7386569872958257	0.4491833030852994	0.5725952813067151	0.6787658802177858	0.6624319419237749	0.7568058076225045	0.7422867513611615	0.6234119782214156	0.6043557168784028	0.662431941923775	0.7332123411978222	0.6878402903811253	0.749546279491833	0.648820326678766	0.7368421052631579
3	roc_auc	0.720508166969147	0.470961887477314	0.5535390199637024	0.6415607985480943	0.7014519056261344	0.7422867513611615	0.6978221415607986	0.6125226860254084	0.5607985480943738	0.6842105263157895	0.7377495462794919	0.6823956442831216	0.721415607985481	0.6315789473684209	0.7268602540834845
4	roc_auc	0.70508166969147	0.47005444646098005	0.5998185117967332	0.6787658802177858	0.6932849364791288	0.7259528130671506	0.7531760435571687	0.5998185117967332	0.6197822141560798	0.6996370235934665	0.6914700544464609	0.6833030852994555	0.7168784029038112	0.6533575317604357	0.735934664246824
5	roc_auc	0.7268602540834846	0.44827586206896547	0.49909255898366606	0.6606170598911071	0.7177858439201452	0.7468239564428312	0.7477313974591652	0.588929219600726	0.5825771324863883	0.6869328493647913	0.7168784029038113	0.6823956442831216	0.7332123411978221	0.6297640653357531	0.7495462794918331
6	roc_auc	0.7277676950998185	0.43738656987295815	0.5399274047186933	0.6633393829401089	0.6823956442831215	0.7205081669691469	0.7350272232304901	0.5961887477313974	0.5934664246823956	0.6660617059891106	0.6978221415607985	0.6823956442831216	0.7168784029038112	0.6343012704174228	0.6923774954627949
7	roc_auc	0.7313974591651543	0.46914700544464605	0.5499092558983666	0.5916515426497277	0.6742286751361161	0.7477313974591651	0.7259528130671506	0.6016333938294011	0.5698729582577132	0.6551724137931034	0.7658802177858439	0.6597096188747731	0.7377495462794917	0.661524500907441	0.7504537205081669
8	roc_auc	0.7277676950998184	0.4355716878402903	0.5399274047186933	0.6279491833030854	0.6869328493647913	0.7522686025408347	0.7114337568058076	0.5707803992740471	0.5626134301270417	0.6597096188747732	0.7323049001814882	0.6460980036297641	0.7477313974591651	0.6506352087114337	0.7123411978221416
9	roc_auc	0.6524500907441017	0.4682395644283121	0.529038112522686	0.5644283121597096	0.5698729582577132	0.676950998185118	0.6524500907441017	0.5607985480943739	0.543557168784029	0.6270417422867512	0.6651542649727766	0.6116152450090744	0.7014519056261344	0.6352087114337569	0.6860254083484574
10	roc_auc	0.7186932849364791	0.5054446460980035	0.6188747731397458	0.6597096188747731	0.76497277676951	0.7477313974591652	0.7477313974591651	0.6034482758620688	0.5789473684210527	0.6742286751361161	0.7186932849364791	0.7014519056261344	0.7277676950998185	0.6379310344827586	0.7087114337568058
11	roc_auc	0.7549909255898367	0.4537205081669691	0.5843920145190562	0.6270417422867512	0.7186932849364791	0.7431941923774954	0.7622504537205081	0.6052631578947368	0.5825771324863884	0.6542649727767695	0.7241379310344829	0.6833030852994555	0.7304900181488203	0.6787658802177858	0.7241379310344827
12	roc_auc	0.7504537205081669	0.5181488203266787	0.5771324863883847	0.6361161524500907	0.7114337568058076	0.7540834845735027	0.7268602540834845	0.5771324863883848	0.5716878402903812	0.6397459165154264	0.7313974591651542	0.6787658802177858	0.7495462794918331	0.6542649727767694	0.7295825771324863
13	roc_auc	0.7141560798548094	0.4936479128856624	0.5626134301270417	0.6497277676950999	0.7032667876588021	0.7223230490018149	0.6914700544464609	0.5916515426497279	0.6098003629764066	0.6324863883847549	0.7386569872958257	0.6606170598911071	0.6932849364791289	0.617059891107078	0.6869328493647913
14	roc_auc	0.7450090744101633	0.4727767695099818	0.5607985480943739	0.6225045372050817	0.720508166969147	0.7377495462794919	0.7422867513611615	0.5626134301270417	0.5961887477313974	0.647912885662432	0.7404718693284936	0.6950998185117967	0.7586206896551724	0.6805807622504537	0.7504537205081669
15	roc_auc	0.7395644283121596	0.44010889292196004	0.5989110707803993	0.6524500907441017	0.646098003629764	0.779491833030853	0.7686025408348457	0.6007259528130672	0.6107078039927405	0.6996370235934665	0.763157894736842	0.7141560798548094	0.7813067150635209	0.677858439201452	0.7586206896551724
16	roc_auc	0.6969147005444646	0.5009074410163339	0.5943738656987295	0.7068965517241378	0.6715063520871143	0.7558983666061707	0.7486388384754991	0.5807622504537204	0.5989110707803993	0.691470054446461	0.7132486388384756	0.677858439201452	0.749546279491833	0.6297640653357531	0.7341197822141561
17	roc_auc	0.7441016333938294	0.45190562613430124	0.558076225045372	0.6070780399274047	0.7250453720508168	0.7259528130671506	0.7114337568058076	0.6070780399274047	0.530852994555354	0.6687840290381125	0.7250453720508166	0.6805807622504537	0.720508166969147	0.6243194192377496	0.7177858439201452
18	roc_auc	0.7286751361161524	0.44464609800362975	0.5471869328493647	0.6542649727767695	0.6352087114337568	0.7568058076225045	0.7422867513611615	0.542649727767695	0.5517241379310346	0.660617059891107	0.6978221415607986	0.6787658802177858	0.7141560798548094	0.6333938294010889	0.70508166969147
19	roc_auc	0.7223230490018149	0.4782214156079855	0.5490018148820326	0.632486388384755	0.7114337568058076	0.7023593466424682	0.7341197822141561	0.5698729582577132	0.5834845735027223	0.6288566243194194	0.6660617059891107	0.6778584392014518	0.6914700544464611	0.632486388384755	0.7232304900181489
20	roc_auc	0.6878402903811252	0.48548094373865697	0.5471869328493647	0.6406533575317603	0.6588021778584392	0.7096188747731397	0.6660617059891106	0.5934664246823956	0.5862068965517242	0.6633393829401089	0.67513611615245	0.6107078039927405	0.6823956442831216	0.6324863883847549	0.6533575317604355
21	roc_auc	0.7096188747731398	0.5108892921960073	0.5989110707803993	0.6696914700544464	0.7223230490018149	0.7468239564428312	0.763157894736842	0.6261343012704175	0.5989110707803993	0.7141560798548094	0.7586206896551724	0.6869328493647913	0.7749546279491834	0.6914700544464609	0.73502722323049
22	roc_auc	0.7341197822141561	0.4718693284936479	0.5081669691470054	0.6451905626134301	0.720508166969147	0.7068965517241379	0.7150635208711433	0.5852994555353901	0.604355716878403	0.6252268602540835	0.6696914700544464	0.631578947368421	0.691470054446461	0.5916515426497277	0.6361161524500907
23	roc_auc	0.7186932849364791	0.5535390199637024	0.5925589836660616	0.6379310344827586	0.7332123411978222	0.7758620689655171	0.7441016333938294	0.6742286751361162	0.6352087114337568	0.6805807622504537	0.7441016333938294	0.7114337568058077	0.7549909255898366	0.6823956442831216	0.7740471869328494
24	roc_auc	0.7168784029038112	0.425589836660617	0.5362976406533576	0.631578947368421	0.5907441016333937	0.7450090744101634	0.7304900181488203	0.5626134301270417	0.5245009074410163	0.6705989110707804	0.6724137931034483	0.6742286751361162	0.7268602540834846	0.6079854809437386	0.6660617059891106
25	roc_auc	0.6960072595281306	0.5680580762250453	0.6225045372050816	0.6778584392014518	0.6796733212341197	0.6969147005444647	0.7277676950998184	0.6588021778584392	0.6388384754990926	0.7286751361161525	0.7114337568058077	0.6515426497277678	0.7522686025408348	0.6823956442831216	0.7976406533575318
26	roc_auc	0.7431941923774955	0.4537205081669691	0.543557168784029	0.677858439201452	0.689655172413793	0.7558983666061706	0.7359346642468239	0.5871143375680581	0.6206896551724137	0.6823956442831216	0.7277676950998184	0.6978221415607986	0.7586206896551724	0.661524500907441	0.7522686025408348
27	roc_auc	0.7332123411978222	0.42468239564428306	0.5326678765880217	0.6878402903811253	0.7150635208711434	0.7350272232304901	0.7422867513611615	0.5834845735027223	0.6297640653357532	0.7114337568058076	0.7359346642468239	0.6860254083484573	0.7531760435571688	0.6633393829401089	0.7495462794918331
28	roc_auc	0.7286751361161524	0.5063520871143377	0.5662431941923775	0.6379310344827586	0.7159709618874772	0.7622504537205083	0.7323049001814881	0.6279491833030852	0.6070780399274047	0.6805807622504537	0.7386569872958257	0.6769509981851178	0.7332123411978221	0.6379310344827587	0.7295825771324864
29	roc_auc	0.7386569872958259	0.4038112522686025	0.5471869328493648	0.6633393829401089	0.6796733212341198	0.7259528130671506	0.7431941923774954	0.5381125226860255	0.5789473684210525	0.6551724137931034	0.6978221415607986	0.677858439201452	0.7522686025408348	0.6070780399274047	0.6805807622504537
30	roc_auc	0.7377495462794919	0.4754990925589836	0.5308529945553538	0.6796733212341197	0.7441016333938294	0.70508166969147	0.7159709618874773	0.5880217785843921	0.5862068965517241	0.6669691470054446	0.7186932849364791	0.7277676950998184	0.6923774954627949	0.6206896551724138	0.7087114337568058
31	roc_auc	0.7404718693284936	0.41197822141560797	0.5335753176043557	0.6143375680580763	0.6597096188747732	0.7676950998185117	0.721415607985481	0.558983666061706	0.5317604355716878	0.6415607985480944	0.7014519056261342	0.6098003629764065	0.7177858439201452	0.6043557168784031	0.6869328493647913
32	roc_auc	0.7404718693284936	0.45735027223230484	0.5471869328493648	0.6578947368421054	0.6615245009074411	0.7014519056261342	0.7577132486388385	0.5762250453720508	0.5671506352087115	0.6352087114337567	0.7087114337568058	0.661524500907441	0.7141560798548094	0.5998185117967332	0.6842105263157894
33	roc_auc	0.7386569872958259	0.43466424682395643	0.5480943738656987	0.660617059891107	0.7186932849364791	0.7059891107078041	0.7676950998185118	0.5553539019963702	0.6297640653357531	0.6669691470054446	0.7159709618874773	0.6715063520871144	0.7259528130671506	0.6388384754990926	0.7232304900181488
34	roc_auc	0.7332123411978221	0.5190562613430126	0.5825771324863883	0.6152450090744102	0.7368421052631579	0.7785843920145191	0.7468239564428312	0.6660617059891107	0.6188747731397458	0.6923774954627949	0.7613430127041743	0.705989110707804	0.7713248638838476	0.6733212341197822	0.7667876588021778
35	roc_auc	0.7377495462794919	0.4364791288566243	0.5807622504537204	0.6234119782214156	0.6960072595281306	0.7286751361161524	0.7404718693284936	0.5834845735027223	0.5771324863883847	0.6660617059891106	0.6687840290381124	0.64519056261343	0.7132486388384756	0.6343012704174229	0.7032667876588021
36	roc_auc	0.7377495462794919	0.4727767695099818	0.5045372050816697	0.6324863883847549	0.6878402903811252	0.6978221415607986	0.7277676950998184	0.5535390199637024	0.5571687840290381	0.6116152450090744	0.735934664246824	0.6733212341197822	0.7341197822141561	0.6551724137931035	0.7123411978221417
37	roc_auc	0.7268602540834845	0.4963702359346643	0.5680580762250453	0.6660617059891107	0.7177858439201451	0.7640653357531761	0.7540834845735027	0.5662431941923776	0.6297640653357532	0.6751361161524501	0.7323049001814881	0.6960072595281306	0.7604355716878402	0.647005444646098	0.7495462794918331
38	roc_auc	0.7313974591651543	0.4664246823956442	0.573502722323049	0.6751361161524501	0.7005444646098004	0.7813067150635208	0.763157894736842	0.5998185117967333	0.6243194192377496	0.6987295825771325	0.7386569872958257	0.6950998185117968	0.7595281306715063	0.6860254083484574	0.7313974591651542
39	roc_auc	0.7422867513611615	0.5009074410163339	0.5326678765880217	0.6243194192377495	0.6851179673321234	0.7586206896551725	0.7595281306715065	0.557168784029038	0.5780399274047187	0.646098003629764	0.7277676950998185	0.6833030852994556	0.7477313974591652	0.632486388384755	0.7586206896551724
40	roc_auc	0.7450090744101634	0.426497277676951	0.6025408348457351	0.6161524500907442	0.6842105263157895	0.7921960072595281	0.7431941923774955	0.5762250453720509	0.5453720508166968	0.6833030852994556	0.7540834845735026	0.6270417422867514	0.7731397459165154	0.631578947368421	0.7332123411978222
41	roc_auc	0.662431941923775	0.45735027223230484	0.6079854809437386	0.6524500907441015	0.6715063520871143	0.7132486388384754	0.646098003629764	0.6098003629764065	0.5462794918330308	0.6805807622504536	0.706896551724138	0.6297640653357531	0.6878402903811253	0.6597096188747731	0.7259528130671506
42	roc_auc	0.7422867513611615	0.4954627949183303	0.5689655172413792	0.6479128856624319	0.6833030852994555	0.7413793103448276	0.7631578947368421	0.6043557168784028	0.5934664246823956	0.6524500907441015	0.7604355716878403	0.7332123411978221	0.7794918330308529	0.6315789473684211	0.736842105263158
43	roc_auc	0.7186932849364791	0.5117967332123411	0.5662431941923775	0.5998185117967333	0.6687840290381125	0.7558983666061706	0.6914700544464609	0.616152450090744	0.6061705989110707	0.6424682395644282	0.6860254083484573	0.6215970961887476	0.7304900181488204	0.5970961887477314	0.7023593466424682
44	roc_auc	0.7332123411978221	0.45099818511796735	0.49455535390199634	0.6306715063520871	0.6823956442831216	0.7332123411978221	0.7540834845735027	0.5571687840290381	0.5490018148820327	0.6215970961887478	0.7059891107078039	0.70508166969147	0.7196007259528131	0.6107078039927404	0.6814882032667876
45	roc_auc	0.7268602540834846	0.5825771324863883	0.5553539019963702	0.5961887477313974	0.6996370235934664	0.779491833030853	0.7186932849364792	0.6606170598911071	0.6542649727767694	0.6578947368421052	0.7150635208711434	0.6724137931034484	0.7431941923774954	0.6088929219600726	0.721415607985481
46	roc_auc	0.7386569872958257	0.47005444646097994	0.588021778584392	0.6442831215970961	0.7023593466424682	0.7168784029038113	0.7277676950998185	0.5834845735027223	0.5626134301270418	0.6751361161524501	0.7150635208711434	0.6696914700544465	0.7522686025408347	0.6406533575317604	0.7078039927404719
47	roc_auc	0.7649727767695099	0.4791288566243194	0.5617059891107078	0.6551724137931035	0.6569872958257714	0.7313974591651542	0.7876588021778584	0.5598911070780399	0.6052631578947368	0.6805807622504536	0.7223230490018149	0.7223230490018148	0.779491833030853	0.6460980036297641	0.7413793103448275
48	roc_auc	0.7313974591651542	0.46914700544464605	0.49637023593466423	0.6288566243194192	0.6987295825771325	0.7459165154264972	0.7395644283121596	0.6025408348457351	0.5843920145190562	0.6333938294010889	0.7540834845735026	0.6950998185117967	0.7232304900181489	0.6497277676950999	0.7295825771324864
49	roc_auc	0.7223230490018149	0.4618874773139746	0.529038112522686	0.6343012704174229	0.6787658802177858	0.7813067150635208	0.7123411978221416	0.5417422867513612	0.5698729582577133	0.6597096188747731	0.7023593466424682	0.6370235934664247	0.7441016333938294	0.6134301270417423	0.6941923774954628
50	roc_auc	0.7295825771324864	0.4537205081669691	0.5617059891107078	0.6451905626134301	0.6660617059891107	0.7758620689655171	0.7413793103448275	0.5898366606170599	0.5898366606170599	0.6506352087114338	0.7686025408348457	0.6878402903811253	0.7749546279491834	0.6642468239564427	0.7386569872958257
51	roc_auc	0.7232304900181488	0.45735027223230484	0.5544464609800362	0.6397459165154263	0.6715063520871143	0.7622504537205081	0.7259528130671506	0.588021778584392	0.5771324863883847	0.6633393829401089	0.7241379310344828	0.6760435571687841	0.7395644283121597	0.6406533575317603	0.720508166969147
52	roc_auc	0.7386569872958257	0.5009074410163339	0.5362976406533575	0.5852994555353902	0.7114337568058076	0.6796733212341198	0.73502722323049	0.6234119782214156	0.647005444646098	0.6352087114337568	0.6941923774954628	0.6715063520871143	0.7096188747731398	0.633393829401089	0.7168784029038112
53	roc_auc	0.7232304900181489	0.4909255898366606	0.5807622504537204	0.6678765880217786	0.7087114337568058	0.7250453720508166	0.7813067150635209	0.5825771324863884	0.6070780399274047	0.633393829401089	0.7168784029038112	0.7041742286751361	0.7196007259528131	0.6606170598911071	0.7431941923774954
54	roc_auc	0.736842105263158	0.43647912885662427	0.5444646098003629	0.6442831215970961	0.7132486388384754	0.7087114337568058	0.7259528130671506	0.5571687840290381	0.6079854809437386	0.6442831215970962	0.7141560798548094	0.647912885662432	0.7050816696914701	0.6506352087114338	0.689655172413793
55	roc_auc	0.7377495462794919	0.44373865698729575	0.5208711433756805	0.6515426497277677	0.7087114337568058	0.7286751361161525	0.749546279491833	0.5372050816696914	0.5771324863883847	0.6424682395644282	0.7268602540834845	0.6787658802177858	0.7395644283121597	0.6007259528130672	0.735934664246824
56	roc_auc	0.6787658802177858	0.48275862068965514	0.5589836660617059	0.6724137931034483	0.6606170598911071	0.7068965517241378	0.7114337568058077	0.5871143375680581	0.6007259528130672	0.6724137931034483	0.6479128856624319	0.6578947368421052	0.676043557168784	0.6433756805807622	0.6860254083484573
57	roc_auc	0.7232304900181489	0.454627949183303	0.5780399274047187	0.6497277676950999	0.7214156079854809	0.7686025408348458	0.7186932849364791	0.5816696914700544	0.6270417422867512	0.6814882032667876	0.7540834845735026	0.6488203266787659	0.7885662431941923	0.661524500907441	0.7277676950998185
58	roc_auc	0.7068965517241379	0.5190562613430126	0.5099818511796732	0.647005444646098	0.7286751361161523	0.7005444646098004	0.6542649727767695	0.6451905626134302	0.6560798548094373	0.6261343012704175	0.6878402903811253	0.6188747731397458	0.6588021778584392	0.631578947368421	0.6569872958257713
59	roc_auc	0.7459165154264973	0.411070780399274	0.5226860254083484	0.5653357531760436	0.6950998185117967	0.7078039927404719	0.6597096188747731	0.5480943738656987	0.5054446460980037	0.5989110707803993	0.7141560798548094	0.6397459165154266	0.70508166969147	0.6125226860254084	0.6896551724137931
60	roc_auc	0.7277676950998184	0.4346642468239564	0.5653357531760436	0.6252268602540835	0.6932849364791288	0.7758620689655172	0.7005444646098004	0.604355716878403	0.5571687840290381	0.6588021778584392	0.7549909255898367	0.6787658802177859	0.7259528130671505	0.6279491833030852	0.7259528130671505
61	roc_auc	0.6960072595281307	0.4627949183303085	0.5535390199637024	0.6361161524500908	0.6715063520871143	0.6950998185117967	0.7078039927404718	0.5753176043557169	0.5535390199637024	0.6252268602540835	0.7205081669691469	0.6796733212341198	0.7078039927404718	0.6460980036297641	0.689655172413793
62	roc_auc	0.73502722323049	0.47368421052631576	0.5562613430127041	0.6488203266787659	0.6833030852994555	0.7622504537205081	0.7658802177858438	0.5671506352087115	0.5617059891107078	0.6960072595281307	0.6960072595281306	0.6651542649727767	0.7631578947368421	0.6098003629764065	0.6978221415607986
63	roc_auc	0.735934664246824	0.49637023593466423	0.5127041742286751	0.6234119782214156	0.7032667876588021	0.7631578947368421	0.7177858439201452	0.6279491833030852	0.5825771324863883	0.6597096188747731	0.73502722323049	0.6705989110707804	0.7259528130671505	0.6370235934664247	0.7386569872958257
64	roc_auc	0.6842105263157894	0.5045372050816695	0.5626134301270417	0.6796733212341197	0.6324863883847549	0.6905626134301269	0.6996370235934664	0.5970961887477315	0.6107078039927405	0.6669691470054446	0.689655172413793	0.6660617059891107	0.7241379310344828	0.6569872958257713	0.6978221415607985
65	roc_auc	0.7304900181488203	0.5190562613430127	0.5662431941923775	0.6506352087114338	0.7413793103448276	0.7658802177858439	0.7214156079854809	0.631578947368421	0.647005444646098	0.7114337568058076	0.7531760435571688	0.6878402903811253	0.7531760435571688	0.6923774954627949	0.7377495462794919
66	roc_auc	0.7422867513611615	0.441923774954628	0.5562613430127041	0.6488203266787659	0.7250453720508166	0.70508166969147	0.7486388384754992	0.5989110707803992	0.5725952813067151	0.6660617059891106	0.7304900181488203	0.6823956442831216	0.7531760435571688	0.661524500907441	0.73502722323049
67	roc_auc	0.6932849364791289	0.46460980036297633	0.558076225045372	0.6043557168784028	0.6388384754990926	0.719600725952813	0.6742286751361161	0.588929219600726	0.5898366606170599	0.6715063520871143	0.6969147005444646	0.6043557168784028	0.719600725952813	0.6451905626134301	0.7359346642468239
68	roc_auc	0.6960072595281307	0.4863883847549909	0.5181488203266787	0.6261343012704174	0.6887477313974593	0.6842105263157895	0.6878402903811252	0.5980036297640654	0.6107078039927405	0.6188747731397459	0.6842105263157895	0.6442831215970962	0.6642468239564427	0.6225045372050816	0.6814882032667876
69	roc_auc	0.7404718693284936	0.49274047186932846	0.5598911070780399	0.6651542649727767	0.7549909255898366	0.7604355716878404	0.7604355716878403	0.6134301270417423	0.6070780399274046	0.6760435571687841	0.7295825771324864	0.7159709618874773	0.7595281306715064	0.6687840290381125	0.7513611615245009
70	roc_auc	0.7123411978221416	0.4355716878402903	0.5362976406533575	0.6814882032667877	0.7441016333938293	0.7531760435571688	0.7014519056261344	0.5254083484573503	0.5480943738656988	0.6669691470054447	0.7232304900181488	0.662431941923775	0.7568058076225046	0.6397459165154264	0.7259528130671506
71	roc_auc	0.7441016333938294	0.4818511796733212	0.5544464609800362	0.6352087114337568	0.6969147005444646	0.7613430127041743	0.7087114337568058	0.58983666061706	0.5907441016333939	0.6361161524500907	0.7141560798548094	0.6551724137931034	0.7341197822141561	0.617059891107078	0.7159709618874772
72	roc_auc	0.736842105263158	0.4727767695099818	0.5399274047186933	0.6479128856624319	0.6787658802177858	0.7504537205081669	0.7758620689655172	0.5381125226860255	0.5970961887477314	0.6624319419237749	0.7159709618874772	0.7250453720508166	0.7468239564428312	0.6324863883847549	0.7323049001814882
73	roc_auc	0.7477313974591651	0.47186932849364793	0.5399274047186933	0.647005444646098	0.6597096188747731	0.7295825771324864	0.7032667876588021	0.5716878402903811	0.5535390199637024	0.6515426497277677	0.7168784029038111	0.6751361161524501	0.7232304900181488	0.6088929219600726	0.7168784029038112
74	roc_auc	0.7468239564428312	0.48820326678765874	0.5707803992740472	0.6442831215970962	0.7032667876588021	0.7921960072595281	0.7450090744101633	0.6134301270417423	0.6234119782214156	0.7123411978221416	0.7422867513611614	0.6533575317604354	0.7431941923774955	0.661524500907441	0.7386569872958256
75	roc_auc	0.735934664246824	0.45735027223230484	0.5789473684210525	0.6597096188747731	0.6597096188747731	0.7840290381125226	0.7114337568058077	0.6107078039927405	0.588929219600726	0.7141560798548094	0.7323049001814882	0.6660617059891107	0.7885662431941923	0.6588021778584392	0.7078039927404718
76	roc_auc	0.7196007259528131	0.5027223230490018	0.5934664246823955	0.6070780399274048	0.7304900181488203	0.7885662431941924	0.6887477313974592	0.6424682395644282	0.5862068965517241	0.6733212341197822	0.7595281306715063	0.6642468239564429	0.735934664246824	0.660617059891107	0.7468239564428312
77	roc_auc	0.7413793103448276	0.45916515426497273	0.5716878402903811	0.6451905626134301	0.6996370235934664	0.7849364791288566	0.7577132486388384	0.6660617059891106	0.5907441016333937	0.7023593466424682	0.7304900181488203	0.6941923774954628	0.7586206896551724	0.6724137931034483	0.7640653357531759
78	roc_auc	0.7041742286751361	0.49546279491833034	0.5680580762250453	0.6932849364791288	0.7023593466424682	0.7123411978221417	0.7540834845735027	0.5816696914700544	0.6397459165154266	0.6696914700544464	0.7295825771324863	0.7168784029038112	0.7477313974591652	0.677858439201452	0.7404718693284935
79	roc_auc	0.735934664246824	0.4609800362976406	0.5689655172413793	0.6778584392014518	0.706896551724138	0.7313974591651543	0.7313974591651542	0.5762250453720509	0.5925589836660617	0.660617059891107	0.6996370235934665	0.6769509981851181	0.7186932849364791	0.6669691470054447	0.6833030852994555
80	roc_auc	0.7286751361161524	0.4655172413793103	0.5662431941923775	0.6234119782214156	0.705989110707804	0.7422867513611615	0.7277676950998185	0.5798548094373865	0.6134301270417423	0.647912885662432	0.7150635208711433	0.660617059891107	0.7241379310344827	0.6252268602540835	0.7059891107078041
81	roc_auc	0.6687840290381124	0.5027223230490018	0.5517241379310345	0.604355716878403	0.6633393829401089	0.7168784029038112	0.6669691470054446	0.603448275862069	0.5952813067150635	0.6524500907441015	0.6796733212341197	0.6225045372050816	0.6787658802177857	0.6379310344827586	0.7068965517241379
82	roc_auc	0.7323049001814882	0.4882032667876588	0.58983666061706	0.6615245009074411	0.6842105263157895	0.7767695099818511	0.7531760435571687	0.617059891107078	0.5970961887477314	0.6932849364791289	0.721415607985481	0.676950998185118	0.7568058076225045	0.6533575317604355	0.721415607985481
83	roc_auc	0.7286751361161524	0.455535390199637	0.6270417422867512	0.6588021778584392	0.6950998185117967	0.7477313974591651	0.7341197822141561	0.6052631578947368	0.6134301270417424	0.7078039927404719	0.7277676950998185	0.6960072595281307	0.7613430127041743	0.6869328493647914	0.7332123411978221
84	roc_auc	0.6869328493647913	0.47549909255898365	0.6025408348457351	0.6932849364791289	0.6860254083484573	0.811252268602541	0.7822141560798548	0.6270417422867512	0.6070780399274048	0.719600725952813	0.7595281306715063	0.676043557168784	0.7676950998185118	0.6551724137931034	0.7704174228675135
85	roc_auc	0.7486388384754992	0.5390199637023594	0.5626134301270418	0.6597096188747731	0.6978221415607985	0.7495462794918331	0.7885662431941923	0.617059891107078	0.616152450090744	0.7159709618874773	0.734119782214156	0.7014519056261342	0.7885662431941924	0.676950998185118	0.7486388384754991
86	roc_auc	0.7323049001814883	0.5108892921960073	0.5117967332123412	0.6488203266787659	0.7558983666061705	0.720508166969147	0.7568058076225045	0.5843920145190563	0.6007259528130671	0.6324863883847549	0.6996370235934665	0.6932849364791289	0.7168784029038112	0.6134301270417422	0.7177858439201452
87	roc_auc	0.7114337568058077	0.48094373865698725	0.5707803992740472	0.6751361161524501	0.7413793103448276	0.7459165154264973	0.7032667876588021	0.6016333938294012	0.604355716878403	0.6479128856624319	0.7422867513611614	0.6932849364791288	0.7404718693284936	0.6424682395644282	0.7386569872958257
88	roc_auc	0.7377495462794919	0.49637023593466423	0.5961887477313974	0.6415607985480943	0.7105263157894738	0.7277676950998184	0.7105263157894737	0.6161524500907442	0.5916515426497277	0.6488203266787659	0.7259528130671506	0.6406533575317604	0.706896551724138	0.6243194192377496	0.6551724137931034
89	roc_auc	0.7422867513611615	0.43466424682395643	0.5172413793103449	0.6551724137931035	0.691470054446461	0.7177858439201451	0.7450090744101633	0.5417422867513612	0.5862068965517241	0.6606170598911071	0.7159709618874773	0.6787658802177858	0.7450090744101632	0.6705989110707804	0.73502722323049
90	roc_auc	0.7114337568058076	0.441016333938294	0.5662431941923775	0.646098003629764	0.6678765880217785	0.7486388384754992	0.7341197822141561	0.5898366606170599	0.5471869328493648	0.6833030852994555	0.70508166969147	0.6860254083484574	0.734119782214156	0.6424682395644283	0.7268602540834846
91	roc_auc	0.7186932849364791	0.4609800362976406	0.5925589836660617	0.6234119782214155	0.7068965517241379	0.7277676950998185	0.705989110707804	0.6206896551724138	0.5517241379310346	0.6814882032667876	0.7368421052631579	0.6397459165154266	0.7295825771324864	0.6279491833030852	0.7413793103448275
92	roc_auc	0.7413793103448275	0.47549909255898365	0.5535390199637024	0.6724137931034482	0.7422867513611615	0.7549909255898366	0.7740471869328494	0.5943738656987295	0.6152450090744102	0.6651542649727766	0.7313974591651542	0.7386569872958256	0.7450090744101634	0.6678765880217785	0.7123411978221416
93	roc_auc	0.7468239564428312	0.4745916515426497	0.5263157894736842	0.6116152450090743	0.6751361161524501	0.7005444646098002	0.7087114337568057	0.6179673321234119	0.6152450090744102	0.6261343012704175	0.7032667876588021	0.6724137931034483	0.6669691470054446	0.6116152450090745	0.690562613430127
94	roc_auc	0.7422867513611615	0.42105263157894735	0.5852994555353902	0.6751361161524501	0.7032667876588021	0.7722323049001815	0.7767695099818511	0.5998185117967332	0.5934664246823955	0.7250453720508166	0.7177858439201452	0.6978221415607986	0.7767695099818511	0.646098003629764	0.7413793103448275
95	roc_auc	0.7558983666061706	0.5317604355716878	0.5562613430127041	0.6533575317604355	0.7595281306715064	0.7921960072595281	0.7577132486388385	0.6597096188747731	0.6370235934664246	0.6923774954627949	0.7803992740471869	0.7341197822141561	0.7776769509981851	0.6814882032667876	0.7586206896551725
96	roc_auc	0.7214156079854809	0.5453720508166969	0.6025408348457351	0.6533575317604357	0.7232304900181488	0.7205081669691469	0.7323049001814882	0.6352087114337568	0.6352087114337569	0.676950998185118	0.6751361161524502	0.6814882032667876	0.6932849364791288	0.6515426497277677	0.6887477313974592
97	roc_auc	0.7359346642468239	0.4600725952813067	0.574410163339383	0.6324863883847549	0.7150635208711433	0.7604355716878404	0.7776769509981851	0.588021778584392	0.5816696914700544	0.6705989110707804	0.7386569872958257	0.7087114337568058	0.7531760435571687	0.6515426497277678	0.7686025408348457
98	roc_auc	0.7722323049001815	0.4337568058076225	0.49274047186932846	0.6687840290381125	0.7241379310344828	0.778584392014519	0.7504537205081669	0.6243194192377495	0.6079854809437387	0.6923774954627948	0.7477313974591651	0.6923774954627948	0.7676950998185117	0.6669691470054446	0.7622504537205081
99	roc_auc	0.7241379310344828	0.4891107078039927	0.5553539019963702	0.6524500907441015	0.6760435571687841	0.7150635208711433	0.7522686025408348	0.6098003629764065	0.5925589836660616	0.6524500907441017	0.691470054446461	0.6705989110707804	0.7313974591651542	0.6397459165154266	0.6969147005444646
