# Supplementary material for: Integration of clinical, pathological, radiological, and transcriptomic data improves prediction for first-line immunotherapy outcome in metastatic non-small cell lung cancer
Source: Nat Commun. 2025 Jan 12;16:614. doi: 10.1038/s41467-025-55847-5 (PMC11725576; doi:10.1038/s41467-025-55847-5)
Supplement: Supplementary file 4 — Source Data [file 41467_2025_55847_MOESM4_ESM.zip › Source Data/source_data/multimodal_performance/1year_death/early_select_XGboost.csv]

Repeat index	metric	C	R	P	RNA	C+R	C+P	C+RNA	R+P	R+RNA	P+RNA	C+R+P	C+R+RNA	C+P+RNA	R+P+RNA	C+R+P+RNA
0	roc_auc	0.6660617059891107	0.49183303085299446	0.5707803992740471	0.7876588021778584	0.6823956442831216	0.6606170598911071	0.7123411978221414	0.6107078039927405	0.8239564428312159	0.8021778584392014	0.6823956442831216	0.6960072595281306	0.7631578947368421	0.7159709618874773	0.7540834845735026
1	roc_auc	0.632486388384755	0.6016333938294012	0.5027223230490018	0.7676950998185118	0.6896551724137931	0.6352087114337569	0.7105263157894738	0.5880217785843921	0.7304900181488203	0.6460980036297641	0.721415607985481	0.6506352087114337	0.7921960072595281	0.7196007259528131	0.7087114337568059
2	roc_auc	0.573502722323049	0.5617059891107078	0.5235934664246823	0.7441016333938293	0.5943738656987295	0.6669691470054446	0.7177858439201452	0.5780399274047187	0.7259528130671506	0.7731397459165155	0.6542649727767694	0.6715063520871143	0.7713248638838475	0.7676950998185117	0.7259528130671506
3	roc_auc	0.4900181488203267	0.5943738656987295	0.4655172413793103	0.7586206896551725	0.6869328493647912	0.6542649727767695	0.6869328493647913	0.6252268602540836	0.7441016333938294	0.7041742286751361	0.6860254083484574	0.7459165154264973	0.7268602540834845	0.7323049001814882	0.704174228675136
4	roc_auc	0.6234119782214156	0.6388384754990926	0.4346642468239564	0.7794918330308529	0.70508166969147	0.6932849364791288	0.7504537205081669	0.6597096188747731	0.7232304900181489	0.7205081669691469	0.779491833030853	0.749546279491833	0.8248638838475498	0.7867513611615246	0.8212341197822142
5	roc_auc	0.5970961887477314	0.7177858439201452	0.588021778584392	0.7422867513611615	0.7023593466424684	0.6950998185117967	0.6842105263157894	0.647005444646098	0.8439201451905627	0.7232304900181489	0.705989110707804	0.7568058076225045	0.7341197822141561	0.764065335753176	0.7386569872958257
6	roc_auc	0.5598911070780399	0.6188747731397459	0.5226860254083484	0.763157894736842	0.6415607985480944	0.603448275862069	0.7241379310344828	0.5889292196007261	0.8430127041742287	0.7486388384754991	0.6270417422867514	0.6878402903811252	0.7395644283121596	0.7676950998185118	0.7096188747731398
7	roc_auc	0.45825771324863884	0.6460980036297641	0.6107078039927405	0.7014519056261342	0.5780399274047187	0.5989110707803993	0.7005444646098002	0.6079854809437387	0.7912885662431941	0.7368421052631579	0.6551724137931034	0.7323049001814881	0.7994555353901996	0.7286751361161524	0.778584392014519
8	roc_auc	0.5081669691470054	0.5372050816696915	0.49999999999999994	0.7513611615245008	0.5607985480943738	0.6869328493647912	0.6996370235934665	0.5807622504537205	0.808529945553539	0.7386569872958259	0.7114337568058076	0.7431941923774954	0.8003629764065335	0.8049001814882032	0.7831215970961887
9	roc_auc	0.6061705989110707	0.5798548094373865	0.47005444646097994	0.7767695099818511	0.6678765880217785	0.7150635208711433	0.7840290381125226	0.663339382940109	0.7368421052631579	0.7413793103448275	0.662431941923775	0.6932849364791288	0.8039927404718693	0.7577132486388385	0.8112522686025407
10	roc_auc	0.6125226860254084	0.5598911070780399	0.5989110707803993	0.7304900181488202	0.6134301270417423	0.7014519056261344	0.7005444646098002	0.6388384754990926	0.7558983666061706	0.7713248638838475	0.676043557168784	0.6733212341197822	0.7068965517241379	0.7876588021778583	0.7277676950998185
11	roc_auc	0.5807622504537204	0.5943738656987295	0.5317604355716877	0.7504537205081669	0.6343012704174229	0.6633393829401089	0.6796733212341197	0.6651542649727767	0.7740471869328494	0.7767695099818512	0.6188747731397459	0.647005444646098	0.6823956442831215	0.7459165154264973	0.7050816696914701
12	roc_auc	0.5272232304900182	0.6079854809437387	0.5480943738656986	0.735934664246824	0.7023593466424682	0.7141560798548093	0.7059891107078039	0.6234119782214156	0.7749546279491834	0.7577132486388384	0.705989110707804	0.6987295825771325	0.7232304900181489	0.7667876588021779	0.7123411978221416
13	roc_auc	0.5898366606170599	0.6025408348457351	0.5	0.7604355716878403	0.6515426497277677	0.73502722323049	0.7495462794918331	0.543557168784029	0.7332123411978221	0.7450090744101634	0.5961887477313974	0.7177858439201452	0.7695099818511797	0.677858439201452	0.7749546279491832
14	roc_auc	0.5816696914700544	0.6361161524500907	0.5344827586206896	0.6860254083484574	0.5571687840290381	0.6488203266787659	0.646098003629764	0.6633393829401089	0.7232304900181489	0.6533575317604355	0.6805807622504537	0.6805807622504537	0.7640653357531759	0.6560798548094374	0.7849364791288567
15	roc_auc	0.6107078039927405	0.5553539019963702	0.5480943738656987	0.7912885662431941	0.5499092558983666	0.6088929219600725	0.70508166969147	0.5644283121597096	0.7613430127041741	0.7177858439201451	0.6615245009074411	0.7087114337568059	0.7649727767695099	0.8103448275862069	0.7540834845735027
16	roc_auc	0.5317604355716878	0.5689655172413792	0.6406533575317604	0.7468239564428313	0.6551724137931034	0.6569872958257713	0.6497277676950998	0.6651542649727766	0.7667876588021779	0.7840290381125228	0.7014519056261344	0.706896551724138	0.7885662431941924	0.7377495462794919	0.7985480943738655
17	roc_auc	0.617059891107078	0.6715063520871143	0.4900181488203267	0.7531760435571688	0.6125226860254083	0.6950998185117966	0.7395644283121596	0.6542649727767695	0.8230490018148819	0.7722323049001815	0.6778584392014518	0.7232304900181488	0.7431941923774955	0.73502722323049	0.8257713248638838
18	roc_auc	0.6415607985480943	0.5617059891107078	0.5254083484573503	0.7985480943738658	0.5816696914700544	0.6533575317604355	0.6787658802177858	0.6651542649727769	0.7903811252268602	0.8239564428312159	0.6887477313974592	0.8176043557168784	0.8194192377495463	0.836660617059891	0.7758620689655172
19	roc_auc	0.5272232304900182	0.630671506352087	0.5117967332123412	0.7676950998185118	0.6542649727767695	0.6424682395644282	0.7096188747731398	0.6188747731397459	0.7549909255898366	0.7658802177858439	0.6851179673321233	0.6842105263157894	0.8484573502722323	0.7994555353901996	0.8058076225045372
20	roc_auc	0.5217785843920145	0.6823956442831215	0.5245009074410163	0.7722323049001815	0.5834845735027223	0.5998185117967332	0.6851179673321234	0.6234119782214157	0.780399274047187	0.7105263157894737	0.7123411978221414	0.7704174228675136	0.7413793103448276	0.7604355716878403	0.73502722323049
21	roc_auc	0.5698729582577132	0.603448275862069	0.5045372050816697	0.7595281306715064	0.6206896551724137	0.70508166969147	0.7486388384754991	0.6025408348457351	0.7450090744101633	0.8112522686025407	0.6969147005444647	0.7014519056261342	0.7676950998185117	0.7558983666061705	0.794010889292196
22	roc_auc	0.5689655172413792	0.6107078039927404	0.572595281306715	0.7441016333938294	0.6252268602540835	0.7323049001814882	0.7595281306715063	0.6107078039927404	0.7885662431941924	0.7431941923774954	0.7096188747731397	0.7822141560798548	0.7286751361161524	0.8139745916515426	0.777676950998185
23	roc_auc	0.5635208711433757	0.6043557168784028	0.5372050816696915	0.720508166969147	0.5771324863883848	0.6415607985480943	0.6796733212341197	0.6633393829401089	0.7223230490018148	0.7023593466424682	0.6379310344827586	0.7150635208711433	0.7105263157894737	0.7404718693284937	0.7404718693284936
24	roc_auc	0.5372050816696914	0.677858439201452	0.4764065335753176	0.7949183303085299	0.5117967332123412	0.6197822141560798	0.7259528130671506	0.6007259528130672	0.763157894736842	0.7277676950998185	0.6569872958257712	0.7132486388384754	0.794010889292196	0.8266787658802177	0.778584392014519
25	roc_auc	0.6052631578947368	0.64519056261343	0.5335753176043557	0.7332123411978221	0.6715063520871144	0.6678765880217785	0.6470054446460981	0.676950998185118	0.7985480943738656	0.7241379310344828	0.6642468239564427	0.690562613430127	0.7078039927404718	0.7867513611615244	0.7813067150635209
26	roc_auc	0.5807622504537204	0.6442831215970962	0.4655172413793103	0.7332123411978222	0.5825771324863884	0.6860254083484573	0.6950998185117967	0.6524500907441015	0.6896551724137931	0.7323049001814882	0.7341197822141561	0.7259528130671506	0.7377495462794919	0.7359346642468239	0.7132486388384754
27	roc_auc	0.5916515426497279	0.6234119782214157	0.5517241379310345	0.7522686025408348	0.6188747731397459	0.5998185117967333	0.7286751361161524	0.677858439201452	0.763157894736842	0.8021778584392014	0.719600725952813	0.7613430127041741	0.7840290381125227	0.793103448275862	0.7867513611615244
28	roc_auc	0.5490018148820326	0.6270417422867514	0.5090744101633393	0.7695099818511797	0.5716878402903811	0.6406533575317604	0.7595281306715064	0.5898366606170599	0.794010889292196	0.7395644283121597	0.6588021778584392	0.6724137931034483	0.7168784029038112	0.7740471869328494	0.7323049001814882
29	roc_auc	0.6542649727767695	0.5771324863883848	0.5462794918330308	0.7731397459165155	0.7304900181488203	0.7477313974591652	0.6851179673321234	0.6515426497277675	0.7341197822141562	0.720508166969147	0.7168784029038112	0.7586206896551724	0.809437386569873	0.7068965517241379	0.7994555353901998
30	roc_auc	0.5689655172413793	0.5644283121597096	0.5335753176043557	0.5970961887477314	0.6724137931034483	0.6606170598911071	0.6751361161524502	0.5535390199637023	0.6760435571687841	0.6352087114337568	0.5871143375680581	0.6733212341197822	0.705989110707804	0.6460980036297641	0.7867513611615244
31	roc_auc	0.646098003629764	0.632486388384755	0.45825771324863884	0.7459165154264972	0.604355716878403	0.6941923774954628	0.7323049001814882	0.6742286751361161	0.7513611615245008	0.7032667876588022	0.6751361161524501	0.8294010889292196	0.7776769509981851	0.7513611615245008	0.7658802177858439
32	roc_auc	0.5753176043557169	0.6560798548094373	0.5698729582577132	0.7513611615245009	0.6787658802177857	0.6588021778584392	0.6996370235934665	0.5871143375680581	0.8266787658802177	0.7186932849364791	0.6533575317604354	0.7568058076225045	0.7613430127041741	0.7014519056261342	0.7722323049001815
33	roc_auc	0.6424682395644283	0.5807622504537204	0.44464609800362975	0.7622504537205081	0.602540834845735	0.6687840290381125	0.7168784029038113	0.6206896551724138	0.7341197822141561	0.7667876588021779	0.7323049001814882	0.7232304900181488	0.8384754990925589	0.7631578947368421	0.7931034482758621
34	roc_auc	0.676950998185118	0.6687840290381125	0.5235934664246824	0.7150635208711433	0.6878402903811252	0.7477313974591652	0.706896551724138	0.6669691470054446	0.8366606170598911	0.7604355716878403	0.7304900181488203	0.6687840290381126	0.7277676950998186	0.8330308529945553	0.7622504537205083
35	roc_auc	0.5362976406533575	0.6551724137931034	0.603448275862069	0.808529945553539	0.5961887477313974	0.6225045372050816	0.6932849364791289	0.5852994555353902	0.793103448275862	0.8085299455535391	0.6052631578947368	0.7078039927404718	0.6905626134301271	0.7803992740471869	0.7985480943738656
36	roc_auc	0.5553539019963702	0.6025408348457351	0.5054446460980035	0.6987295825771325	0.677858439201452	0.646098003629764	0.719600725952813	0.5943738656987296	0.794010889292196	0.7386569872958259	0.7368421052631579	0.7377495462794919	0.8212341197822142	0.8121597096188747	0.8729582577132486
37	roc_auc	0.5716878402903811	0.6324863883847549	0.5381125226860254	0.8021778584392014	0.6533575317604355	0.7105263157894738	0.6424682395644283	0.6460980036297641	0.7921960072595282	0.7078039927404719	0.6969147005444646	0.676950998185118	0.8003629764065335	0.6678765880217785	0.7967332123411979
38	roc_auc	0.6206896551724138	0.690562613430127	0.46823956442831216	0.73502722323049	0.6642468239564427	0.689655172413793	0.6724137931034483	0.6506352087114338	0.7840290381125227	0.6833030852994555	0.6660617059891106	0.617967332123412	0.7967332123411978	0.7849364791288566	0.7577132486388385
39	roc_auc	0.6497277676950998	0.6533575317604355	0.5607985480943738	0.7640653357531759	0.6225045372050816	0.661524500907441	0.8121597096188747	0.6833030852994555	0.7903811252268602	0.7522686025408348	0.6814882032667877	0.7695099818511797	0.7595281306715064	0.7740471869328494	0.79491833030853
40	roc_auc	0.5190562613430127	0.5462794918330308	0.45825771324863884	0.7150635208711433	0.6134301270417423	0.5335753176043558	0.7268602540834846	0.617967332123412	0.7341197822141561	0.7241379310344828	0.5961887477313974	0.6379310344827586	0.7822141560798548	0.6606170598911071	0.7268602540834846
41	roc_auc	0.5789473684210527	0.6524500907441017	0.5925589836660617	0.7268602540834845	0.6107078039927405	0.660617059891107	0.7186932849364791	0.588021778584392	0.7568058076225045	0.7123411978221416	0.6542649727767694	0.7695099818511796	0.7577132486388384	0.7840290381125227	0.7849364791288567
42	roc_auc	0.5807622504537204	0.7232304900181488	0.5626134301270418	0.7295825771324863	0.6406533575317604	0.6742286751361162	0.7014519056261344	0.6352087114337568	0.8557168784029038	0.7531760435571687	0.7304900181488203	0.7078039927404719	0.7468239564428313	0.779491833030853	0.8584392014519056
43	roc_auc	0.5825771324863884	0.6252268602540836	0.4891107078039927	0.7286751361161525	0.6152450090744102	0.5825771324863884	0.7068965517241379	0.6460980036297641	0.8112522686025407	0.7186932849364791	0.6007259528130671	0.7114337568058076	0.7658802177858439	0.7540834845735027	0.7731397459165155
44	roc_auc	0.6424682395644282	0.5816696914700544	0.5335753176043557	0.7295825771324864	0.778584392014519	0.6805807622504536	0.7713248638838475	0.631578947368421	0.8139745916515426	0.7486388384754991	0.7041742286751361	0.7431941923774954	0.7604355716878403	0.7803992740471869	0.8067150635208711
45	roc_auc	0.5517241379310345	0.6007259528130672	0.5453720508166968	0.7413793103448276	0.67513611615245	0.6950998185117967	0.7005444646098002	0.6769509981851181	0.79491833030853	0.7667876588021778	0.6107078039927404	0.7268602540834845	0.7758620689655172	0.7740471869328494	0.7431941923774955
46	roc_auc	0.6370235934664247	0.690562613430127	0.37931034482758613	0.7132486388384756	0.6724137931034483	0.6470054446460981	0.7286751361161524	0.6288566243194192	0.8021778584392014	0.7295825771324864	0.6188747731397459	0.7014519056261342	0.7332123411978222	0.6833030852994556	0.7477313974591652
47	roc_auc	0.45553539019963707	0.6025408348457351	0.5925589836660616	0.8112522686025408	0.6052631578947368	0.7196007259528131	0.7304900181488203	0.6787658802177859	0.7912885662431942	0.8112522686025407	0.6851179673321234	0.6533575317604357	0.8384754990925589	0.7522686025408348	0.7876588021778583
48	roc_auc	0.6088929219600726	0.6669691470054446	0.46098003629764067	0.8012704174228674	0.6742286751361161	0.5290381125226861	0.8239564428312159	0.5834845735027224	0.8076225045372051	0.736842105263158	0.5989110707803993	0.6796733212341197	0.7722323049001814	0.721415607985481	0.6796733212341198
49	roc_auc	0.6497277676950998	0.6079854809437386	0.617059891107078	0.8049001814882033	0.5898366606170599	0.7177858439201451	0.688747731397459	0.6842105263157894	0.7767695099818511	0.7985480943738656	0.6506352087114338	0.6833030852994555	0.6960072595281307	0.8348457350272231	0.6932849364791288
50	roc_auc	0.6560798548094374	0.5916515426497277	0.5807622504537204	0.7214156079854809	0.6361161524500907	0.7286751361161524	0.7976406533575318	0.6379310344827586	0.7504537205081669	0.7159709618874772	0.6887477313974592	0.7250453720508168	0.7921960072595281	0.794010889292196	0.7549909255898367
51	roc_auc	0.6188747731397459	0.5662431941923775	0.5381125226860255	0.7604355716878403	0.6134301270417423	0.764065335753176	0.6851179673321235	0.5952813067150635	0.807622504537205	0.7704174228675136	0.720508166969147	0.7468239564428312	0.7658802177858439	0.7858439201451906	0.7876588021778584
52	roc_auc	0.5653357531760436	0.6188747731397459	0.5190562613430126	0.7150635208711433	0.6270417422867514	0.6814882032667877	0.692377495462795	0.6805807622504537	0.6869328493647914	0.6932849364791289	0.6687840290381124	0.7196007259528131	0.8294010889292196	0.7422867513611615	0.735934664246824
53	roc_auc	0.5263157894736842	0.6515426497277677	0.5907441016333937	0.734119782214156	0.6261343012704174	0.6660617059891107	0.6660617059891107	0.6978221415607985	0.6950998185117967	0.7577132486388385	0.6660617059891107	0.7477313974591651	0.8139745916515426	0.7468239564428312	0.7758620689655171
54	roc_auc	0.5989110707803993	0.5907441016333939	0.5626134301270417	0.7141560798548096	0.6960072595281306	0.646098003629764	0.6370235934664247	0.6179673321234119	0.7985480943738658	0.6660617059891107	0.6397459165154264	0.7141560798548093	0.7259528130671506	0.7341197822141561	0.7395644283121597
55	roc_auc	0.5598911070780399	0.6088929219600725	0.5362976406533575	0.7304900181488203	0.6025408348457351	0.7241379310344828	0.7313974591651543	0.7522686025408348	0.822141560798548	0.7586206896551724	0.6569872958257712	0.7105263157894737	0.8021778584392014	0.7849364791288566	0.7912885662431941
56	roc_auc	0.5816696914700543	0.6569872958257713	0.6279491833030852	0.6588021778584392	0.704174228675136	0.7005444646098004	0.763157894736842	0.6923774954627949	0.7912885662431941	0.7903811252268603	0.6842105263157895	0.719600725952813	0.8121597096188747	0.7540834845735027	0.7976406533575318
57	roc_auc	0.588021778584392	0.647005444646098	0.5108892921960073	0.7921960072595281	0.6261343012704175	0.5980036297640654	0.7132486388384756	0.7232304900181488	0.8411978221415608	0.6733212341197822	0.7613430127041743	0.7667876588021778	0.7078039927404719	0.7513611615245009	0.7758620689655172
58	roc_auc	0.6261343012704174	0.6878402903811252	0.5744101633393829	0.7105263157894738	0.6660617059891106	0.6261343012704174	0.7323049001814882	0.6814882032667877	0.8039927404718693	0.7332123411978221	0.6506352087114337	0.7250453720508166	0.7450090744101634	0.7903811252268603	0.7558983666061706
59	roc_auc	0.5453720508166969	0.6787658802177857	0.6488203266787659	0.7813067150635209	0.6533575317604355	0.6252268602540835	0.7613430127041743	0.6769509981851181	0.8321234119782214	0.7713248638838476	0.7068965517241379	0.7313974591651543	0.7595281306715064	0.7622504537205081	0.7549909255898366
60	roc_auc	0.5217785843920145	0.5181488203266789	0.5372050816696915	0.763157894736842	0.7114337568058076	0.7087114337568058	0.7586206896551724	0.7087114337568058	0.7767695099818511	0.721415607985481	0.7295825771324864	0.7676950998185117	0.7731397459165154	0.7822141560798548	0.7704174228675136
61	roc_auc	0.5653357531760436	0.6025408348457351	0.4600725952813067	0.7123411978221416	0.631578947368421	0.677858439201452	0.7468239564428312	0.6533575317604355	0.764065335753176	0.7286751361161525	0.5952813067150635	0.7032667876588022	0.7468239564428312	0.7413793103448275	0.7803992740471868
62	roc_auc	0.5072595281306714	0.6179673321234119	0.5943738656987296	0.8112522686025408	0.6533575317604355	0.6333938294010888	0.7241379310344828	0.6352087114337568	0.7985480943738656	0.7250453720508165	0.6696914700544464	0.7776769509981851	0.7749546279491832	0.73502722323049	0.7613430127041741
63	roc_auc	0.5798548094373865	0.5925589836660616	0.49546279491833034	0.7395644283121596	0.6823956442831215	0.6860254083484573	0.6678765880217786	0.6687840290381125	0.7540834845735026	0.7595281306715064	0.7295825771324863	0.6669691470054446	0.6978221415607986	0.7676950998185118	0.779491833030853
64	roc_auc	0.6215970961887478	0.6415607985480942	0.617059891107078	0.691470054446461	0.7232304900181488	0.6479128856624319	0.6969147005444646	0.6225045372050816	0.7921960072595281	0.7223230490018149	0.663339382940109	0.6597096188747731	0.7676950998185119	0.7205081669691469	0.7404718693284936
65	roc_auc	0.5925589836660617	0.5245009074410163	0.5680580762250453	0.7885662431941923	0.5680580762250452	0.6551724137931034	0.6669691470054445	0.5535390199637024	0.8039927404718693	0.8166969147005444	0.5862068965517241	0.6742286751361161	0.7368421052631579	0.7087114337568058	0.8330308529945553
66	roc_auc	0.5952813067150635	0.6597096188747731	0.4900181488203266	0.7123411978221416	0.5471869328493648	0.6061705989110707	0.7177858439201452	0.4981851179673321	0.6560798548094374	0.6905626134301269	0.5526315789473685	0.6651542649727767	0.7323049001814882	0.6551724137931034	0.7105263157894737
67	roc_auc	0.6479128856624319	0.5526315789473684	0.5653357531760436	0.7332123411978221	0.5880217785843921	0.6733212341197823	0.6560798548094373	0.6415607985480943	0.6796733212341197	0.7431941923774955	0.6578947368421053	0.6379310344827587	0.777676950998185	0.7758620689655172	0.7667876588021778
68	roc_auc	0.5916515426497277	0.5916515426497277	0.6070780399274047	0.7422867513611616	0.630671506352087	0.7150635208711434	0.7168784029038112	0.7250453720508166	0.7831215970961888	0.8176043557168784	0.7087114337568058	0.6361161524500907	0.7631578947368421	0.719600725952813	0.8239564428312159
69	roc_auc	0.5689655172413792	0.6152450090744102	0.5099818511796732	0.6987295825771325	0.6488203266787658	0.6107078039927405	0.7087114337568058	0.6842105263157894	0.7168784029038113	0.7876588021778583	0.7422867513611615	0.6851179673321235	0.8348457350272231	0.7640653357531761	0.7241379310344828
70	roc_auc	0.5154264972776769	0.5780399274047187	0.6152450090744102	0.7486388384754991	0.5825771324863884	0.6551724137931034	0.6678765880217785	0.5980036297640653	0.73502722323049	0.7595281306715063	0.6225045372050817	0.6878402903811252	0.7368421052631579	0.7722323049001814	0.7586206896551724
71	roc_auc	0.5598911070780399	0.6433756805807622	0.5499092558983666	0.8139745916515426	0.6560798548094374	0.6678765880217786	0.676043557168784	0.7078039927404719	0.7958257713248639	0.7722323049001815	0.6842105263157895	0.7123411978221416	0.7885662431941923	0.7994555353901996	0.7985480943738658
72	roc_auc	0.6506352087114338	0.6215970961887477	0.4283121597096189	0.7123411978221416	0.7223230490018148	0.6488203266787658	0.6923774954627949	0.5744101633393829	0.7441016333938293	0.6733212341197822	0.7341197822141561	0.719600725952813	0.7286751361161524	0.7123411978221414	0.7105263157894737
73	roc_auc	0.514519056261343	0.5970961887477314	0.5707803992740472	0.6833030852994556	0.603448275862069	0.7096188747731397	0.661524500907441	0.6388384754990925	0.7921960072595282	0.7931034482758621	0.7241379310344827	0.7377495462794917	0.8239564428312159	0.7431941923774954	0.7450090744101634
74	roc_auc	0.5925589836660616	0.5925589836660616	0.5480943738656987	0.7295825771324864	0.6551724137931035	0.6660617059891107	0.7032667876588021	0.5707803992740471	0.7740471869328494	0.7087114337568058	0.6352087114337568	0.7059891107078039	0.7595281306715063	0.7422867513611615	0.6842105263157895
75	roc_auc	0.5517241379310345	0.6433756805807622	0.5780399274047187	0.7568058076225046	0.5961887477313974	0.6787658802177857	0.6678765880217785	0.6588021778584393	0.7513611615245008	0.7332123411978221	0.6088929219600726	0.6742286751361162	0.7495462794918331	0.8085299455535391	0.7713248638838476
76	roc_auc	0.5181488203266787	0.5825771324863884	0.5807622504537204	0.7386569872958257	0.6406533575317606	0.6660617059891107	0.7150635208711434	0.6098003629764065	0.8112522686025407	0.7350272232304899	0.588929219600726	0.6279491833030852	0.7123411978221416	0.7386569872958257	0.6869328493647913
77	roc_auc	0.5426497277676952	0.5626134301270418	0.5372050816696914	0.7087114337568059	0.6860254083484573	0.6787658802177858	0.7123411978221414	0.5426497277676952	0.7295825771324864	0.7286751361161525	0.6669691470054446	0.7695099818511797	0.7459165154264972	0.7250453720508166	0.8230490018148819
78	roc_auc	0.5462794918330308	0.6188747731397459	0.558983666061706	0.689655172413793	0.5571687840290381	0.6170598911070779	0.6669691470054447	0.5490018148820327	0.8049001814882032	0.7014519056261342	0.6869328493647912	0.6787658802177858	0.779491833030853	0.7468239564428312	0.7704174228675136
79	roc_auc	0.5353901996370236	0.6352087114337569	0.5235934664246824	0.7477313974591652	0.6660617059891106	0.6569872958257713	0.6932849364791288	0.7268602540834845	0.7667876588021778	0.8030852994555354	0.6687840290381125	0.7295825771324864	0.778584392014519	0.7595281306715064	0.8157894736842105
80	roc_auc	0.5789473684210525	0.6270417422867514	0.5235934664246824	0.8303085299455535	0.6787658802177859	0.7359346642468239	0.6733212341197822	0.7549909255898366	0.7867513611615246	0.7758620689655172	0.7667876588021778	0.7141560798548094	0.7232304900181489	0.8049001814882033	0.7749546279491832
81	roc_auc	0.5916515426497277	0.6070780399274046	0.5417422867513612	0.7613430127041741	0.7123411978221416	0.6823956442831216	0.7177858439201452	0.647912885662432	0.7985480943738658	0.7259528130671505	0.6941923774954628	0.7613430127041743	0.7477313974591652	0.7441016333938294	0.7912885662431942
82	roc_auc	0.6134301270417423	0.6098003629764066	0.5163339382940109	0.7477313974591651	0.6651542649727767	0.7277676950998185	0.7023593466424682	0.6125226860254083	0.838475499092559	0.705989110707804	0.721415607985481	0.7577132486388385	0.7831215970961888	0.7613430127041743	0.7404718693284936
83	roc_auc	0.5961887477313974	0.7159709618874773	0.5163339382940109	0.7622504537205081	0.6352087114337568	0.7041742286751361	0.6960072595281306	0.6152450090744102	0.7849364791288566	0.7577132486388384	0.7395644283121597	0.73502722323049	0.7758620689655172	0.7386569872958257	0.6669691470054446
84	roc_auc	0.5653357531760436	0.6705989110707804	0.5381125226860254	0.7477313974591652	0.6098003629764065	0.6597096188747732	0.8330308529945554	0.6569872958257714	0.8448275862068965	0.7005444646098004	0.6878402903811252	0.7813067150635209	0.7613430127041743	0.7259528130671506	0.7894736842105263
85	roc_auc	0.513611615245009	0.5834845735027223	0.5226860254083484	0.7767695099818511	0.617967332123412	0.662431941923775	0.6969147005444646	0.6551724137931034	0.7513611615245008	0.7132486388384754	0.6406533575317604	0.7105263157894738	0.835753176043557	0.8194192377495463	0.7341197822141561
86	roc_auc	0.6188747731397459	0.6578947368421052	0.5063520871143375	0.7513611615245009	0.6343012704174229	0.689655172413793	0.7105263157894737	0.7005444646098004	0.8393829401088929	0.7032667876588021	0.7087114337568058	0.7540834845735027	0.7858439201451906	0.7740471869328494	0.764065335753176
87	roc_auc	0.5798548094373865	0.6733212341197821	0.6070780399274046	0.7967332123411978	0.6479128856624319	0.6016333938294012	0.6996370235934664	0.6705989110707804	0.8166969147005445	0.7740471869328494	0.7223230490018149	0.7595281306715064	0.7686025408348457	0.7840290381125227	0.7186932849364791
88	roc_auc	0.5245009074410163	0.5762250453720509	0.45916515426497273	0.7422867513611615	0.5989110707803992	0.6061705989110708	0.6370235934664246	0.6079854809437386	0.7604355716878403	0.7441016333938294	0.6379310344827586	0.6588021778584392	0.7468239564428312	0.7568058076225045	0.7431941923774954
89	roc_auc	0.6070780399274047	0.6088929219600726	0.5099818511796733	0.7622504537205081	0.7323049001814882	0.6687840290381125	0.7985480943738656	0.4990925589836661	0.7740471869328494	0.7413793103448276	0.6733212341197822	0.7132486388384756	0.7595281306715063	0.7313974591651542	0.7323049001814882
90	roc_auc	0.6352087114337568	0.5626134301270417	0.5544464609800364	0.7477313974591652	0.6225045372050817	0.7395644283121597	0.661524500907441	0.6343012704174228	0.7921960072595281	0.7858439201451906	0.6941923774954628	0.7404718693284936	0.7958257713248639	0.7731397459165154	0.8321234119782214
91	roc_auc	0.49727767695099817	0.6642468239564429	0.632486388384755	0.7731397459165154	0.6506352087114338	0.735934664246824	0.691470054446461	0.6215970961887477	0.76497277676951	0.7622504537205081	0.7214156079854809	0.6497277676950998	0.8348457350272233	0.8103448275862069	0.808529945553539
92	roc_auc	0.6197822141560798	0.573502722323049	0.4963702359346643	0.748638838475499	0.7377495462794919	0.6950998185117967	0.7123411978221416	0.6833030852994556	0.7568058076225046	0.7595281306715064	0.7114337568058076	0.7341197822141561	0.8339382940108893	0.7577132486388385	0.7640653357531759
93	roc_auc	0.5190562613430127	0.5889292196007261	0.542649727767695	0.7323049001814881	0.6061705989110707	0.7223230490018149	0.6678765880217786	0.6860254083484573	0.7277676950998184	0.7259528130671506	0.7005444646098004	0.6633393829401089	0.7586206896551725	0.8003629764065336	0.7295825771324864
94	roc_auc	0.5662431941923775	0.588929219600726	0.6352087114337569	0.7404718693284936	0.6642468239564427	0.7386569872958257	0.6143375680580762	0.6842105263157895	0.7722323049001815	0.7912885662431942	0.677858439201452	0.7214156079854809	0.7431941923774955	0.7495462794918331	0.8166969147005445
95	roc_auc	0.5036297640653358	0.6306715063520871	0.5508166969147005	0.7431941923774954	0.6370235934664246	0.6823956442831217	0.7005444646098004	0.6923774954627948	0.7695099818511796	0.7486388384754991	0.809437386569873	0.7985480943738656	0.7495462794918331	0.8166969147005444	0.7704174228675136
96	roc_auc	0.558983666061706	0.6098003629764065	0.515426497277677	0.7713248638838475	0.6343012704174229	0.6406533575317604	0.8176043557168784	0.6352087114337568	0.8203266787658802	0.6932849364791289	0.6297640653357531	0.7350272232304901	0.7568058076225045	0.7241379310344827	0.7731397459165154
97	roc_auc	0.5444646098003629	0.6125226860254084	0.49909255898366606	0.7831215970961888	0.5798548094373865	0.660617059891107	0.6678765880217785	0.5898366606170599	0.7649727767695099	0.6569872958257713	0.7078039927404718	0.7341197822141561	0.7558983666061706	0.6860254083484574	0.763157894736842
98	roc_auc	0.5353901996370236	0.6215970961887477	0.5517241379310345	0.7450090744101633	0.5744101633393829	0.704174228675136	0.7368421052631579	0.602540834845735	0.719600725952813	0.721415607985481	0.6279491833030854	0.6234119782214156	0.76497277676951	0.7831215970961887	0.7295825771324864
99	roc_auc	0.5317604355716878	0.5517241379310345	0.44283121597096187	0.6914700544464609	0.6660617059891106	0.6814882032667876	0.7549909255898366	0.5335753176043557	0.7087114337568058	0.6778584392014518	0.6343012704174228	0.7431941923774954	0.7758620689655173	0.7196007259528131	0.7114337568058077
