# Supplementary material for: Integration of clinical, pathological, radiological, and transcriptomic data improves prediction for first-line immunotherapy outcome in metastatic non-small cell lung cancer
Source: Nat Commun. 2025 Jan 12;16:614. doi: 10.1038/s41467-025-55847-5 (PMC11725576; doi:10.1038/s41467-025-55847-5)
Supplement: Supplementary file 4 — Source Data [file 41467_2025_55847_MOESM4_ESM.zip › Source Data/source_data/multimodal_performance/1year_death/late_LR.csv]

Repeat index	metric	C	R	P	RNA	C+R	C+P	C+RNA	R+P	R+RNA	P+RNA	C+R+P	C+R+RNA	C+P+RNA	R+P+RNA	C+R+P+RNA
0	roc_auc	0.7168784029038112	0.4773139745916515	0.5444646098003629	0.6842105263157895	0.6842105263157894	0.6851179673321234	0.7803992740471869	0.5335753176043557	0.632486388384755	0.617059891107078	0.6379310344827587	0.7277676950998185	0.7168784029038112	0.6070780399274047	0.6823956442831216
1	roc_auc	0.7450090744101633	0.47549909255898365	0.5626134301270417	0.6524500907441015	0.7068965517241379	0.7023593466424682	0.7949183303085299	0.5617059891107079	0.616152450090744	0.6152450090744102	0.6751361161524501	0.7313974591651542	0.7241379310344828	0.6206896551724138	0.7032667876588021
2	roc_auc	0.7332123411978221	0.4827586206896551	0.5707803992740471	0.6642468239564427	0.662431941923775	0.6833030852994555	0.7577132486388385	0.5535390199637024	0.6088929219600726	0.6578947368421052	0.6397459165154266	0.7014519056261342	0.7232304900181488	0.6234119782214156	0.689655172413793
3	roc_auc	0.7413793103448276	0.48820326678765874	0.5344827586206897	0.6488203266787658	0.6960072595281307	0.6851179673321234	0.7549909255898366	0.5381125226860254	0.5907441016333937	0.6088929219600726	0.6715063520871143	0.6932849364791289	0.7105263157894737	0.5916515426497279	0.6805807622504537
4	roc_auc	0.7250453720508166	0.5027223230490018	0.542649727767695	0.660617059891107	0.6896551724137931	0.6914700544464609	0.7758620689655172	0.5508166969147006	0.6297640653357531	0.6116152450090744	0.676043557168784	0.7232304900181488	0.7186932849364791	0.6098003629764065	0.7087114337568058
5	roc_auc	0.70508166969147	0.5353901996370236	0.5453720508166968	0.6352087114337569	0.676950998185118	0.6687840290381125	0.7141560798548094	0.5680580762250454	0.6143375680580762	0.5952813067150635	0.6678765880217786	0.6715063520871143	0.6733212341197822	0.6088929219600725	0.6651542649727767
6	roc_auc	0.7468239564428312	0.4682395644283121	0.558983666061706	0.5662431941923775	0.676950998185118	0.6950998185117967	0.7186932849364791	0.5390199637023593	0.5290381125226861	0.5834845735027224	0.662431941923775	0.6651542649727767	0.6923774954627949	0.5571687840290381	0.6651542649727767
7	roc_auc	0.720508166969147	0.48094373865698725	0.6016333938294011	0.5989110707803992	0.6733212341197822	0.7223230490018149	0.7268602540834845	0.5753176043557168	0.5453720508166969	0.6279491833030852	0.6878402903811253	0.676950998185118	0.7214156079854809	0.5952813067150636	0.6842105263157894
8	roc_auc	0.7014519056261342	0.5254083484573502	0.5925589836660617	0.6651542649727769	0.7014519056261342	0.6851179673321234	0.7368421052631579	0.5698729582577132	0.6225045372050816	0.6370235934664246	0.676043557168784	0.7078039927404718	0.7159709618874772	0.6261343012704175	0.6932849364791289
9	roc_auc	0.7268602540834845	0.47096188747731393	0.5226860254083485	0.6479128856624319	0.6851179673321234	0.6533575317604355	0.7722323049001814	0.5172413793103448	0.6025408348457351	0.61524500907441	0.6406533575317604	0.7205081669691471	0.7032667876588021	0.5880217785843921	0.6751361161524501
10	roc_auc	0.7332123411978222	0.4736842105263157	0.5626134301270418	0.676950998185118	0.6896551724137931	0.6923774954627949	0.7840290381125227	0.5562613430127041	0.6261343012704175	0.630671506352087	0.6651542649727769	0.7332123411978221	0.7332123411978221	0.6215970961887477	0.6996370235934664
11	roc_auc	0.735934664246824	0.5108892921960072	0.5217785843920145	0.6479128856624319	0.7214156079854809	0.6488203266787658	0.7813067150635208	0.5081669691470054	0.6261343012704175	0.5980036297640654	0.6397459165154264	0.7431941923774954	0.7005444646098004	0.5862068965517241	0.6932849364791288
12	roc_auc	0.7441016333938294	0.4682395644283121	0.5408348457350272	0.6633393829401089	0.6932849364791288	0.6787658802177858	0.7586206896551724	0.5408348457350273	0.5989110707803992	0.6098003629764064	0.6551724137931034	0.7123411978221416	0.7014519056261342	0.5843920145190562	0.6769509981851178
13	roc_auc	0.7295825771324863	0.47368421052631576	0.5925589836660616	0.6551724137931034	0.6878402903811253	0.7005444646098004	0.7459165154264973	0.574410163339383	0.5780399274047187	0.6215970961887477	0.6778584392014518	0.6814882032667877	0.7186932849364791	0.603448275862069	0.6805807622504537
14	roc_auc	0.7477313974591652	0.513611615245009	0.5871143375680581	0.6506352087114339	0.6597096188747731	0.7159709618874772	0.7613430127041741	0.5771324863883847	0.6197822141560798	0.6288566243194192	0.6823956442831216	0.6887477313974593	0.7259528130671505	0.6206896551724138	0.6969147005444646
15	roc_auc	0.7386569872958257	0.4337568058076225	0.5689655172413792	0.6406533575317604	0.6569872958257713	0.7014519056261342	0.7713248638838476	0.543557168784029	0.5580762250453721	0.6361161524500908	0.6506352087114337	0.676043557168784	0.7323049001814882	0.5970961887477314	0.6869328493647913
16	roc_auc	0.7259528130671506	0.5136116152450091	0.5245009074410163	0.6470054446460981	0.7168784029038112	0.6578947368421053	0.7586206896551724	0.5199637023593466	0.6270417422867515	0.6043557168784028	0.647005444646098	0.7268602540834845	0.6905626134301269	0.573502722323049	0.6760435571687841
17	roc_auc	0.7232304900181489	0.484573502722323	0.5353901996370236	0.6633393829401089	0.6869328493647913	0.6324863883847549	0.7522686025408348	0.5235934664246824	0.6107078039927405	0.5989110707803992	0.6261343012704175	0.6987295825771325	0.677858439201452	0.5780399274047187	0.6497277676950998
18	roc_auc	0.7023593466424682	0.4773139745916515	0.6079854809437387	0.6333938294010889	0.6642468239564427	0.7005444646098004	0.73502722323049	0.5970961887477314	0.6125226860254083	0.6542649727767695	0.6751361161524502	0.6996370235934665	0.7141560798548094	0.6497277676950998	0.7041742286751361
19	roc_auc	0.7286751361161525	0.499092558983666	0.5798548094373865	0.6506352087114337	0.7032667876588022	0.6923774954627948	0.7441016333938293	0.5925589836660617	0.6234119782214156	0.6297640653357532	0.6851179673321234	0.7059891107078039	0.6978221415607986	0.6261343012704175	0.7023593466424682
20	roc_auc	0.7313974591651543	0.5117967332123412	0.5526315789473684	0.6442831215970962	0.7286751361161524	0.7005444646098002	0.7840290381125227	0.5626134301270418	0.6070780399274047	0.6116152450090744	0.7005444646098004	0.7368421052631579	0.7313974591651542	0.6143375680580762	0.7096188747731397
21	roc_auc	0.7422867513611615	0.5063520871143375	0.5607985480943738	0.691470054446461	0.6941923774954628	0.7023593466424682	0.7958257713248639	0.5825771324863883	0.6279491833030852	0.6597096188747732	0.661524500907441	0.7359346642468239	0.7422867513611615	0.6252268602540835	0.6932849364791288
22	roc_auc	0.7386569872958257	0.48548094373865697	0.5735027223230491	0.6578947368421053	0.6651542649727767	0.7032667876588021	0.7667876588021779	0.5689655172413792	0.5916515426497277	0.6343012704174229	0.6651542649727769	0.6823956442831216	0.7241379310344828	0.5916515426497277	0.6896551724137929
23	roc_auc	0.7068965517241379	0.46733212341197816	0.557168784029038	0.6424682395644282	0.6560798548094374	0.6869328493647913	0.751361161524501	0.5208711433756805	0.5843920145190562	0.5998185117967332	0.6551724137931034	0.6778584392014518	0.6878402903811253	0.5834845735027224	0.6642468239564429
24	roc_auc	0.7413793103448276	0.5435571687840292	0.5281306715063521	0.690562613430127	0.7132486388384754	0.6615245009074411	0.8012704174228674	0.5562613430127042	0.6642468239564427	0.630671506352087	0.6569872958257712	0.7477313974591652	0.70508166969147	0.6243194192377495	0.6996370235934664
25	roc_auc	0.7223230490018149	0.49274047186932846	0.5335753176043557	0.6597096188747732	0.6823956442831216	0.6379310344827586	0.7595281306715063	0.5353901996370236	0.6061705989110707	0.604355716878403	0.616152450090744	0.690562613430127	0.6778584392014518	0.5916515426497277	0.6542649727767695
26	roc_auc	0.7232304900181488	0.4346642468239564	0.5698729582577133	0.6415607985480943	0.6705989110707804	0.6842105263157895	0.7558983666061706	0.5254083484573503	0.5698729582577132	0.6279491833030854	0.6669691470054447	0.70508166969147	0.7168784029038111	0.5970961887477314	0.6960072595281306
27	roc_auc	0.7459165154264973	0.4410163339382939	0.5326678765880217	0.6814882032667876	0.6742286751361161	0.6814882032667876	0.7840290381125227	0.4963702359346642	0.6052631578947368	0.6043557168784028	0.661524500907441	0.7114337568058077	0.721415607985481	0.5680580762250453	0.6878402903811252
28	roc_auc	0.6814882032667876	0.513611615245009	0.515426497277677	0.6796733212341197	0.676950998185118	0.5998185117967333	0.6914700544464609	0.5462794918330308	0.6497277676950998	0.5961887477313975	0.6070780399274047	0.6796733212341198	0.6225045372050816	0.6098003629764065	0.6306715063520871
29	roc_auc	0.7141560798548094	0.48094373865698725	0.5780399274047188	0.6361161524500907	0.6787658802177858	0.6969147005444646	0.7350272232304901	0.5716878402903812	0.6052631578947368	0.6088929219600726	0.6660617059891107	0.6941923774954627	0.6996370235934665	0.6143375680580762	0.6787658802177858
30	roc_auc	0.7259528130671506	0.4745916515426497	0.5698729582577132	0.6243194192377495	0.6851179673321234	0.7032667876588022	0.7386569872958257	0.5598911070780399	0.5843920145190562	0.6061705989110707	0.677858439201452	0.6842105263157895	0.7123411978221416	0.6007259528130671	0.6823956442831216
31	roc_auc	0.7232304900181488	0.5072595281306715	0.6043557168784028	0.6987295825771325	0.6996370235934664	0.719600725952813	0.7704174228675137	0.5925589836660617	0.6542649727767694	0.6678765880217785	0.6996370235934665	0.7313974591651543	0.7332123411978222	0.6497277676950999	0.7232304900181487
32	roc_auc	0.7177858439201452	0.4836660617059891	0.588021778584392	0.6524500907441017	0.6887477313974592	0.7141560798548094	0.7876588021778583	0.5843920145190562	0.5925589836660617	0.6424682395644283	0.6823956442831216	0.7123411978221416	0.7350272232304901	0.6152450090744103	0.6978221415607986
33	roc_auc	0.7068965517241379	0.44646098003629764	0.5998185117967332	0.6343012704174229	0.6660617059891106	0.7141560798548094	0.7477313974591652	0.5735027223230489	0.5807622504537204	0.6352087114337568	0.6588021778584391	0.6796733212341198	0.7114337568058077	0.602540834845735	0.6896551724137931
34	roc_auc	0.7332123411978221	0.47096188747731393	0.5444646098003629	0.6279491833030852	0.6705989110707804	0.6860254083484574	0.7386569872958259	0.5308529945553538	0.5980036297640654	0.5961887477313974	0.6560798548094373	0.6796733212341197	0.6978221415607986	0.5671506352087115	0.6751361161524501
35	roc_auc	0.6978221415607984	0.4473684210526315	0.5716878402903811	0.6524500907441015	0.617059891107078	0.6569872958257713	0.7177858439201452	0.5480943738656987	0.5716878402903811	0.6370235934664247	0.6234119782214156	0.6578947368421052	0.6805807622504537	0.5989110707803993	0.6479128856624319
36	roc_auc	0.7295825771324864	0.4392014519056261	0.5526315789473684	0.5898366606170599	0.6515426497277677	0.6823956442831215	0.7186932849364791	0.514519056261343	0.5245009074410163	0.5798548094373865	0.6352087114337569	0.6451905626134301	0.6678765880217785	0.5399274047186933	0.6343012704174227
37	roc_auc	0.7422867513611615	0.5127041742286751	0.5662431941923776	0.6388384754990926	0.7068965517241379	0.6887477313974592	0.7368421052631579	0.5508166969147006	0.6179673321234119	0.6116152450090744	0.6660617059891106	0.6950998185117968	0.6987295825771326	0.6070780399274047	0.6805807622504537
38	roc_auc	0.7332123411978221	0.4863883847549909	0.5526315789473684	0.7068965517241379	0.6969147005444646	0.6823956442831216	0.7949183303085299	0.5662431941923776	0.6424682395644283	0.6442831215970961	0.6515426497277677	0.7286751361161524	0.7422867513611615	0.6215970961887477	0.6978221415607986
39	roc_auc	0.7087114337568058	0.4791288566243194	0.5562613430127041	0.6433756805807622	0.6742286751361161	0.6687840290381125	0.7586206896551724	0.5263157894736842	0.6161524500907442	0.6107078039927405	0.6406533575317604	0.7087114337568058	0.6905626134301271	0.5880217785843921	0.6724137931034482
40	roc_auc	0.7441016333938293	0.49455535390199634	0.5163339382940109	0.647005444646098	0.6760435571687841	0.6950998185117967	0.7740471869328495	0.5190562613430127	0.616152450090744	0.5907441016333937	0.6542649727767695	0.7078039927404718	0.721415607985481	0.5789473684210527	0.6823956442831216
41	roc_auc	0.7413793103448276	0.4564428312159709	0.5381125226860254	0.661524500907441	0.6823956442831215	0.6588021778584392	0.7885662431941923	0.5199637023593466	0.6098003629764065	0.6116152450090744	0.6225045372050817	0.7132486388384754	0.690562613430127	0.575317604355717	0.6524500907441015
42	roc_auc	0.7123411978221414	0.49455535390199634	0.5707803992740471	0.6470054446460981	0.6787658802177857	0.689655172413793	0.7431941923774954	0.558076225045372	0.5852994555353901	0.617967332123412	0.662431941923775	0.6796733212341197	0.704174228675136	0.6007259528130672	0.6760435571687841
43	roc_auc	0.6814882032667877	0.5417422867513612	0.6007259528130672	0.6143375680580762	0.6597096188747731	0.676950998185118	0.6923774954627949	0.5907441016333939	0.5825771324863883	0.616152450090744	0.6597096188747731	0.646098003629764	0.6851179673321234	0.5980036297640653	0.6542649727767694
44	roc_auc	0.7477313974591652	0.49092558983666057	0.6134301270417423	0.647005444646098	0.7096188747731398	0.7495462794918331	0.7676950998185118	0.6088929219600726	0.5943738656987295	0.6406533575317603	0.7241379310344828	0.7068965517241379	0.7404718693284936	0.6088929219600725	0.7114337568058076
45	roc_auc	0.7277676950998184	0.47549909255898365	0.5671506352087115	0.6116152450090744	0.6969147005444646	0.6833030852994555	0.7477313974591651	0.5662431941923775	0.5716878402903811	0.6079854809437386	0.6578947368421053	0.6996370235934664	0.705989110707804	0.588929219600726	0.6796733212341198
46	roc_auc	0.7604355716878403	0.4618874773139746	0.5934664246823956	0.6306715063520871	0.6914700544464609	0.7241379310344828	0.7540834845735027	0.5780399274047187	0.5508166969147006	0.617967332123412	0.6869328493647913	0.6597096188747732	0.7250453720508168	0.5825771324863883	0.6678765880217785
47	roc_auc	0.7531760435571687	0.4364791288566243	0.5698729582577133	0.6488203266787659	0.6642468239564427	0.7005444646098002	0.7604355716878404	0.5362976406533575	0.5735027223230491	0.6379310344827587	0.6497277676950999	0.6869328493647913	0.7196007259528131	0.6007259528130673	0.6823956442831216
48	roc_auc	0.7359346642468239	0.3738656987295826	0.530852994555354	0.6733212341197823	0.6406533575317604	0.6687840290381126	0.7822141560798548	0.48729582577132485	0.5925589836660616	0.6070780399274047	0.6197822141560798	0.6932849364791289	0.7078039927404719	0.5707803992740472	0.6569872958257714
49	roc_auc	0.6778584392014518	0.47731397459165154	0.5753176043557169	0.603448275862069	0.6687840290381125	0.6751361161524502	0.7259528130671506	0.5689655172413792	0.5562613430127041	0.6215970961887478	0.6533575317604357	0.6660617059891106	0.6887477313974592	0.5943738656987296	0.6451905626134301
50	roc_auc	0.6642468239564427	0.42740471869328495	0.6188747731397459	0.6470054446460979	0.6206896551724138	0.6842105263157895	0.7277676950998185	0.5662431941923776	0.5535390199637024	0.6687840290381124	0.6569872958257713	0.6524500907441015	0.7123411978221414	0.6079854809437387	0.6624319419237749
51	roc_auc	0.7286751361161525	0.4537205081669691	0.5843920145190562	0.6769509981851178	0.6560798548094374	0.705989110707804	0.7749546279491834	0.558983666061706	0.6197822141560798	0.6451905626134301	0.6660617059891106	0.689655172413793	0.7214156079854811	0.6152450090744102	0.6851179673321234
52	roc_auc	0.6960072595281306	0.4764065335753176	0.6306715063520871	0.5934664246823956	0.6669691470054446	0.7123411978221416	0.7078039927404719	0.5925589836660616	0.5544464609800364	0.6234119782214156	0.677858439201452	0.6415607985480943	0.7005444646098004	0.5961887477313974	0.6578947368421052
53	roc_auc	0.7558983666061706	0.4863883847549909	0.5626134301270418	0.604355716878403	0.6960072595281306	0.7023593466424682	0.7667876588021778	0.5607985480943739	0.5970961887477313	0.5980036297640654	0.6696914700544465	0.7132486388384754	0.7132486388384756	0.5862068965517242	0.6878402903811252
54	roc_auc	0.7186932849364791	0.4337568058076225	0.5671506352087115	0.6588021778584392	0.6488203266787659	0.6642468239564429	0.7422867513611616	0.5426497277676952	0.5825771324863883	0.6243194192377495	0.6234119782214156	0.6687840290381125	0.6960072595281306	0.5934664246823956	0.6515426497277677
55	roc_auc	0.7504537205081669	0.4473684210526315	0.5771324863883849	0.6424682395644283	0.6515426497277677	0.6978221415607986	0.7549909255898366	0.5353901996370236	0.5653357531760437	0.632486388384755	0.6497277676950998	0.6687840290381124	0.7159709618874773	0.5871143375680581	0.6633393829401089
56	roc_auc	0.7431941923774954	0.45916515426497273	0.5535390199637024	0.6606170598911071	0.6406533575317604	0.6814882032667877	0.7613430127041741	0.5526315789473684	0.5671506352087115	0.6252268602540835	0.6506352087114338	0.6606170598911071	0.70508166969147	0.5943738656987295	0.6642468239564429
57	roc_auc	0.7431941923774954	0.4854809437386571	0.5199637023593466	0.6805807622504537	0.6833030852994555	0.6651542649727767	0.7885662431941923	0.5190562613430127	0.6179673321234119	0.6052631578947368	0.631578947368421	0.704174228675136	0.7023593466424682	0.5934664246823956	0.6715063520871143
58	roc_auc	0.70508166969147	0.5263157894736842	0.5725952813067151	0.6197822141560798	0.6751361161524501	0.6805807622504537	0.7177858439201452	0.5671506352087115	0.5961887477313974	0.6279491833030854	0.6560798548094373	0.6705989110707803	0.6950998185117968	0.601633393829401	0.6751361161524501
59	roc_auc	0.7486388384754991	0.4564428312159709	0.5535390199637024	0.6397459165154264	0.6397459165154264	0.7014519056261344	0.7858439201451906	0.5326678765880217	0.6052631578947368	0.6125226860254083	0.6433756805807622	0.6869328493647913	0.7304900181488203	0.6016333938294011	0.6896551724137931
60	roc_auc	0.7186932849364791	0.5081669691470054	0.5490018148820327	0.6179673321234119	0.6869328493647913	0.6651542649727769	0.7232304900181489	0.5344827586206897	0.5952813067150635	0.6025408348457351	0.6333938294010889	0.6760435571687841	0.6833030852994555	0.5862068965517241	0.6660617059891107
61	roc_auc	0.7214156079854809	0.43647912885662427	0.5117967332123412	0.6415607985480943	0.67513611615245	0.6814882032667876	0.7522686025408348	0.5190562613430127	0.5562613430127041	0.5998185117967332	0.6569872958257713	0.6878402903811252	0.6960072595281307	0.5617059891107078	0.6633393829401087
62	roc_auc	0.7404718693284936	0.4573502722323049	0.588021778584392	0.6696914700544465	0.6578947368421053	0.7096188747731398	0.7731397459165154	0.5553539019963702	0.61524500907441	0.6433756805807623	0.6669691470054446	0.7168784029038112	0.7286751361161524	0.6206896551724137	0.689655172413793
63	roc_auc	0.7450090744101633	0.40925589836660614	0.5653357531760436	0.6288566243194192	0.6796733212341197	0.6950998185117967	0.7441016333938294	0.5326678765880217	0.55989110707804	0.5852994555353902	0.6678765880217786	0.6678765880217786	0.6860254083484573	0.5544464609800362	0.6633393829401089
64	roc_auc	0.735934664246824	0.49092558983666057	0.5562613430127041	0.6288566243194192	0.6996370235934665	0.6851179673321234	0.7549909255898367	0.5580762250453721	0.5961887477313974	0.6079854809437386	0.661524500907441	0.6960072595281307	0.7168784029038112	0.5980036297640654	0.6805807622504537
65	roc_auc	0.720508166969147	0.48275862068965514	0.5072595281306715	0.6424682395644283	0.6796733212341197	0.6424682395644283	0.735934664246824	0.5045372050816697	0.5843920145190562	0.5807622504537204	0.6270417422867514	0.6733212341197822	0.6687840290381125	0.5698729582577131	0.6569872958257712
66	roc_auc	0.6978221415607986	0.4673321234119782	0.5127041742286751	0.7014519056261344	0.6669691470054446	0.6433756805807622	0.7858439201451906	0.5136116152450091	0.6297640653357531	0.6270417422867514	0.6225045372050817	0.720508166969147	0.7105263157894737	0.6079854809437386	0.688747731397459
67	roc_auc	0.7368421052631579	0.515426497277677	0.557168784029038	0.6406533575317603	0.690562613430127	0.689655172413793	0.7459165154264974	0.5562613430127042	0.5753176043557169	0.5952813067150635	0.6560798548094373	0.6842105263157895	0.6860254083484573	0.588021778584392	0.661524500907441
68	roc_auc	0.7395644283121596	0.4274047186932849	0.5735027223230489	0.6406533575317603	0.6424682395644283	0.6978221415607985	0.7450090744101633	0.5199637023593466	0.5626134301270418	0.6288566243194191	0.6388384754990925	0.6497277676950999	0.7041742286751361	0.5816696914700544	0.6442831215970962
69	roc_auc	0.6751361161524502	0.4047186932849365	0.5063520871143375	0.6352087114337568	0.5998185117967332	0.5970961887477313	0.6987295825771325	0.4809437386569873	0.5408348457350272	0.5698729582577132	0.5807622504537204	0.6152450090744102	0.6179673321234119	0.5471869328493648	0.5970961887477314
70	roc_auc	0.7341197822141561	0.4854809437386569	0.5562613430127041	0.6270417422867515	0.6742286751361162	0.6814882032667876	0.7540834845735026	0.5308529945553541	0.5789473684210527	0.5998185117967333	0.6551724137931034	0.6842105263157895	0.6960072595281306	0.588929219600726	0.6778584392014518
71	roc_auc	0.7431941923774955	0.48003629764065336	0.5372050816696915	0.6061705989110707	0.7014519056261342	0.6705989110707804	0.7395644283121596	0.543557168784029	0.5789473684210527	0.5789473684210525	0.6433756805807622	0.6796733212341198	0.6823956442831216	0.5689655172413793	0.6560798548094373
72	roc_auc	0.7323049001814882	0.4727767695099818	0.5898366606170599	0.6088929219600726	0.6615245009074409	0.7150635208711433	0.7377495462794917	0.5480943738656987	0.5725952813067151	0.6270417422867514	0.6560798548094373	0.6796733212341197	0.7323049001814882	0.5825771324863884	0.6796733212341198
73	roc_auc	0.7350272232304901	0.4355716878402904	0.6098003629764065	0.6660617059891106	0.6796733212341198	0.7105263157894737	0.7849364791288567	0.5653357531760435	0.5834845735027222	0.6560798548094373	0.6724137931034483	0.6978221415607985	0.7268602540834846	0.6206896551724138	0.6914700544464609
74	roc_auc	0.7549909255898367	0.44918330308529947	0.542649727767695	0.616152450090744	0.6878402903811252	0.7014519056261344	0.7495462794918331	0.5099818511796733	0.5707803992740471	0.5862068965517242	0.6442831215970962	0.6669691470054446	0.6932849364791288	0.5535390199637023	0.6569872958257713
75	roc_auc	0.7341197822141561	0.46823956442831216	0.5526315789473684	0.6705989110707804	0.6787658802177858	0.689655172413793	0.7921960072595281	0.5535390199637024	0.6125226860254084	0.617059891107078	0.661524500907441	0.7132486388384756	0.7186932849364791	0.603448275862069	0.6878402903811252
76	roc_auc	0.7558983666061706	0.484573502722323	0.5780399274047187	0.6733212341197822	0.691470054446461	0.7005444646098004	0.779491833030853	0.5662431941923775	0.616152450090744	0.6116152450090744	0.6851179673321235	0.7096188747731397	0.7068965517241379	0.6043557168784028	0.6851179673321235
77	roc_auc	0.7295825771324863	0.46098003629764056	0.588021778584392	0.6433756805807623	0.6424682395644283	0.70508166969147	0.7377495462794919	0.5626134301270418	0.6052631578947368	0.632486388384755	0.6669691470054447	0.6742286751361161	0.7250453720508166	0.6143375680580763	0.6887477313974592
78	roc_auc	0.736842105263158	0.46823956442831216	0.5644283121597096	0.6152450090744102	0.7141560798548093	0.6987295825771325	0.7604355716878404	0.5508166969147006	0.5762250453720508	0.6016333938294011	0.6660617059891107	0.6950998185117967	0.6996370235934664	0.588929219600726	0.6678765880217786
79	roc_auc	0.7504537205081669	0.46914700544464605	0.5163339382940109	0.6415607985480944	0.7014519056261342	0.676043557168784	0.7758620689655172	0.5226860254083484	0.588929219600726	0.5907441016333939	0.6651542649727767	0.7141560798548094	0.6860254083484574	0.5744101633393829	0.676950998185118
80	roc_auc	0.7186932849364791	0.4936479128856624	0.5626134301270417	0.6578947368421052	0.7023593466424682	0.6960072595281306	0.7450090744101633	0.5689655172413792	0.6016333938294011	0.6079854809437386	0.6760435571687841	0.6978221415607986	0.705989110707804	0.5989110707803992	0.676950998185118
81	roc_auc	0.7522686025408348	0.4637023593466425	0.5508166969147006	0.6424682395644282	0.6887477313974592	0.7123411978221416	0.7513611615245008	0.5245009074410163	0.5934664246823956	0.6215970961887477	0.6715063520871143	0.7041742286751361	0.7259528130671506	0.5843920145190562	0.6923774954627949
82	roc_auc	0.7395644283121597	0.5208711433756805	0.6079854809437387	0.64519056261343	0.719600725952813	0.7241379310344827	0.7813067150635208	0.602540834845735	0.6206896551724137	0.6497277676950998	0.6978221415607986	0.735934664246824	0.7277676950998185	0.6488203266787659	0.7241379310344827
83	roc_auc	0.7513611615245008	0.441016333938294	0.5490018148820327	0.6343012704174229	0.6515426497277677	0.6978221415607986	0.7695099818511796	0.5181488203266787	0.5771324863883848	0.5961887477313975	0.647912885662432	0.6833030852994555	0.7059891107078039	0.5707803992740471	0.6651542649727767
84	roc_auc	0.6542649727767694	0.484573502722323	0.5508166969147005	0.6642468239564429	0.6397459165154264	0.6370235934664247	0.7123411978221416	0.5299455535390201	0.6225045372050817	0.6098003629764066	0.6234119782214157	0.6760435571687841	0.6506352087114338	0.5970961887477313	0.6497277676950998
85	roc_auc	0.7667876588021778	0.48094373865698725	0.5226860254083484	0.6125226860254084	0.6805807622504537	0.6606170598911071	0.7250453720508165	0.5145190562613431	0.5644283121597097	0.5862068965517242	0.6143375680580763	0.690562613430127	0.6724137931034483	0.5617059891107078	0.6442831215970962
86	roc_auc	0.7386569872958257	0.48275862068965514	0.52994555353902	0.6578947368421053	0.7241379310344828	0.690562613430127	0.7876588021778584	0.530852994555354	0.6442831215970962	0.6161524500907442	0.691470054446461	0.763157894736842	0.721415607985481	0.6007259528130671	0.7141560798548096
87	roc_auc	0.7631578947368421	0.4609800362976406	0.5862068965517241	0.6533575317604355	0.6760435571687841	0.7259528130671506	0.7894736842105263	0.542649727767695	0.5753176043557169	0.6361161524500907	0.6805807622504537	0.6996370235934664	0.7395644283121597	0.5989110707803993	0.7023593466424682
88	roc_auc	0.6878402903811252	0.40925589836660614	0.5635208711433757	0.6597096188747731	0.6524500907441015	0.67513611615245	0.7441016333938294	0.5444646098003629	0.5816696914700544	0.631578947368421	0.6524500907441017	0.6878402903811252	0.6960072595281307	0.5916515426497277	0.6633393829401089
89	roc_auc	0.7159709618874772	0.4972776769509981	0.5399274047186934	0.5834845735027223	0.7014519056261344	0.6660617059891107	0.7032667876588021	0.5317604355716878	0.587114337568058	0.5807622504537204	0.6379310344827587	0.6923774954627949	0.6860254083484573	0.587114337568058	0.6760435571687841
90	roc_auc	0.7549909255898366	0.44010889292196	0.5526315789473684	0.6887477313974592	0.6724137931034483	0.6887477313974593	0.7967332123411979	0.5408348457350272	0.5689655172413793	0.617059891107078	0.6415607985480943	0.7114337568058076	0.7232304900181488	0.5925589836660616	0.676950998185118
91	roc_auc	0.7422867513611615	0.499092558983666	0.5843920145190562	0.6542649727767695	0.6751361161524501	0.7186932849364791	0.7604355716878403	0.5716878402903811	0.5862068965517242	0.6234119782214156	0.676950998185118	0.705989110707804	0.7232304900181489	0.6170598911070779	0.7023593466424682
92	roc_auc	0.7740471869328494	0.4655172413793103	0.5789473684210527	0.6588021778584393	0.677858439201452	0.7141560798548094	0.7776769509981851	0.572595281306715	0.5862068965517242	0.6324863883847549	0.6805807622504537	0.705989110707804	0.720508166969147	0.5970961887477313	0.6851179673321234
93	roc_auc	0.7422867513611615	0.5018148820326679	0.5816696914700545	0.6705989110707805	0.6842105263157894	0.7005444646098004	0.7731397459165155	0.574410163339383	0.6297640653357531	0.6406533575317604	0.6642468239564429	0.7150635208711433	0.7177858439201452	0.6252268602540835	0.6923774954627949
94	roc_auc	0.7504537205081669	0.4446460980036297	0.5834845735027223	0.6270417422867514	0.6642468239564429	0.7132486388384754	0.7395644283121597	0.5562613430127041	0.5653357531760435	0.6261343012704174	0.6787658802177858	0.6606170598911071	0.7232304900181488	0.602540834845735	0.6878402903811252
95	roc_auc	0.7359346642468239	0.4800362976406533	0.5789473684210527	0.6724137931034483	0.6669691470054446	0.7141560798548094	0.7840290381125227	0.5544464609800362	0.5907441016333939	0.6433756805807623	0.6778584392014518	0.6950998185117968	0.7341197822141561	0.6025408348457351	0.7023593466424682
96	roc_auc	0.7141560798548094	0.42831215970961883	0.5562613430127041	0.6578947368421052	0.5961887477313974	0.6742286751361162	0.7477313974591651	0.52994555353902	0.572595281306715	0.6188747731397459	0.5925589836660617	0.6497277676950998	0.7078039927404719	0.5689655172413792	0.6397459165154266
97	roc_auc	0.7486388384754992	0.4346642468239564	0.5099818511796733	0.6524500907441017	0.676043557168784	0.6433756805807622	0.7885662431941923	0.49546279491833023	0.5952813067150635	0.5789473684210525	0.6125226860254083	0.7304900181488203	0.6842105263157895	0.5607985480943738	0.6515426497277677
98	roc_auc	0.7304900181488203	0.48185117967332125	0.5798548094373865	0.6451905626134301	0.6533575317604355	0.6987295825771325	0.7386569872958257	0.5626134301270418	0.5989110707803993	0.631578947368421	0.6424682395644283	0.6742286751361162	0.7078039927404719	0.6116152450090744	0.6778584392014518
99	roc_auc	0.7513611615245009	0.43284936479128855	0.5952813067150635	0.6542649727767696	0.6597096188747731	0.7241379310344827	0.7758620689655172	0.5453720508166968	0.5834845735027223	0.6406533575317606	0.6651542649727767	0.6823956442831216	0.7404718693284936	0.5998185117967332	0.692377495462795
