# Supplementary material for: Integration of clinical, pathological, radiological, and transcriptomic data improves prediction for first-line immunotherapy outcome in metastatic non-small cell lung cancer
Source: Nat Commun. 2025 Jan 12;16:614. doi: 10.1038/s41467-025-55847-5 (PMC11725576; doi:10.1038/s41467-025-55847-5)
Supplement: Supplementary file 4 — Source Data [file 41467_2025_55847_MOESM4_ESM.zip › Source Data/source_data/multimodal_performance/1year_death/late_XGboost.csv]

Repeat index	metric	C	R	P	RNA	C+R	C+P	C+RNA	R+P	R+RNA	P+RNA	C+R+P	C+R+RNA	C+P+RNA	R+P+RNA	C+R+P+RNA
0	roc_auc	0.49546279491833034	0.5934664246823956	0.5335753176043557	0.7976406533575319	0.5789473684210527	0.5916515426497277	0.7304900181488204	0.5843920145190563	0.7994555353901998	0.7313974591651542	0.6379310344827586	0.764065335753176	0.7123411978221414	0.7595281306715064	0.73502722323049
1	roc_auc	0.6724137931034482	0.6606170598911071	0.5390199637023594	0.7468239564428312	0.7341197822141561	0.6406533575317604	0.7921960072595281	0.6524500907441017	0.835753176043557	0.7341197822141561	0.7177858439201451	0.8548094373865699	0.778584392014519	0.8049001814882032	0.8166969147005444
2	roc_auc	0.6415607985480943	0.6070780399274047	0.47186932849364793	0.7912885662431942	0.661524500907441	0.6215970961887477	0.8393829401088928	0.6225045372050817	0.8312159709618874	0.763157894736842	0.676950998185118	0.8339382940108893	0.7949183303085299	0.809437386569873	0.8130671506352087
3	roc_auc	0.6424682395644283	0.5980036297640653	0.5707803992740471	0.76497277676951	0.6878402903811252	0.6361161524500907	0.8357531760435571	0.5825771324863884	0.8039927404718694	0.7087114337568058	0.6515426497277678	0.8357531760435571	0.7740471869328494	0.7241379310344827	0.7613430127041743
4	roc_auc	0.6315789473684209	0.6016333938294011	0.5508166969147005	0.7676950998185118	0.6941923774954628	0.6506352087114338	0.7921960072595281	0.6043557168784028	0.8130671506352087	0.7459165154264972	0.6733212341197822	0.8139745916515426	0.7704174228675137	0.7577132486388384	0.7676950998185117
5	roc_auc	0.5834845735027223	0.5934664246823956	0.5399274047186934	0.7994555353901996	0.6433756805807621	0.5698729582577132	0.7459165154264973	0.6315789473684211	0.838475499092559	0.7513611615245008	0.6433756805807622	0.8012704174228675	0.7413793103448276	0.7958257713248639	0.7831215970961888
6	roc_auc	0.6343012704174228	0.6460980036297641	0.5707803992740471	0.7459165154264973	0.6996370235934665	0.6542649727767695	0.7749546279491832	0.6116152450090744	0.8130671506352086	0.7232304900181488	0.6814882032667876	0.8303085299455535	0.7776769509981851	0.7658802177858439	0.7931034482758621
7	roc_auc	0.5762250453720508	0.6451905626134302	0.5916515426497277	0.7976406533575319	0.6524500907441017	0.676950998185118	0.8284936479128856	0.6860254083484573	0.8384754990925589	0.7885662431941923	0.6887477313974592	0.8393829401088929	0.8294010889292195	0.8148820326678766	0.8212341197822142
8	roc_auc	0.5453720508166969	0.662431941923775	0.6206896551724138	0.7441016333938295	0.721415607985481	0.6796733212341198	0.7994555353901996	0.6724137931034483	0.8656987295825771	0.7404718693284936	0.7386569872958259	0.8811252268602541	0.793103448275862	0.8402903811252268	0.8557168784029039
9	roc_auc	0.6551724137931035	0.64519056261343	0.5571687840290381	0.7232304900181488	0.6869328493647913	0.6823956442831216	0.822141560798548	0.6370235934664248	0.7885662431941923	0.7422867513611615	0.70508166969147	0.8212341197822142	0.8003629764065334	0.7740471869328494	0.8157894736842105
10	roc_auc	0.49637023593466423	0.5816696914700544	0.5807622504537205	0.7912885662431942	0.5598911070780399	0.5653357531760436	0.7341197822141561	0.6152450090744102	0.8067150635208712	0.7477313974591651	0.604355716878403	0.7885662431941923	0.721415607985481	0.7604355716878402	0.7513611615245009
11	roc_auc	0.5807622504537205	0.5662431941923776	0.5462794918330308	0.7431941923774954	0.6551724137931035	0.6460980036297641	0.7586206896551724	0.5789473684210527	0.7758620689655172	0.7268602540834845	0.6560798548094373	0.7849364791288564	0.762250453720508	0.7341197822141561	0.7586206896551724
12	roc_auc	0.5862068965517241	0.676043557168784	0.5671506352087113	0.73502722323049	0.6823956442831216	0.5970961887477313	0.7549909255898366	0.6696914700544464	0.8148820326678764	0.735934664246824	0.6687840290381125	0.8085299455535391	0.7459165154264973	0.7876588021778584	0.7813067150635209
13	roc_auc	0.5880217785843921	0.6098003629764065	0.5644283121597096	0.7803992740471869	0.6960072595281306	0.633393829401089	0.8212341197822142	0.6497277676950998	0.8275862068965517	0.7813067150635209	0.6978221415607985	0.8339382940108893	0.8058076225045372	0.8139745916515427	0.8194192377495462
14	roc_auc	0.5780399274047187	0.6497277676950998	0.5072595281306714	0.7813067150635208	0.6823956442831215	0.6333938294010889	0.8257713248638838	0.5970961887477314	0.822141560798548	0.7395644283121597	0.6869328493647913	0.8430127041742286	0.778584392014519	0.7731397459165155	0.8112522686025408
15	roc_auc	0.6678765880217785	0.6324863883847549	0.5081669691470054	0.73502722323049	0.6950998185117967	0.7014519056261342	0.7722323049001815	0.6651542649727767	0.7785843920145189	0.7277676950998185	0.7504537205081669	0.8067150635208711	0.7840290381125227	0.7704174228675136	0.8157894736842105
16	roc_auc	0.5009074410163339	0.6415607985480944	0.5526315789473684	0.7186932849364791	0.6424682395644283	0.5508166969147006	0.6388384754990925	0.6724137931034482	0.8166969147005444	0.677858439201452	0.6569872958257712	0.76497277676951	0.6488203266787658	0.7722323049001815	0.7395644283121597
17	roc_auc	0.602540834845735	0.647005444646098	0.5172413793103448	0.7867513611615244	0.6796733212341198	0.5462794918330309	0.7722323049001815	0.6497277676951	0.8248638838475499	0.7332123411978221	0.6669691470054447	0.8321234119782214	0.7250453720508166	0.7849364791288567	0.7758620689655171
18	roc_auc	0.5834845735027223	0.6805807622504537	0.5499092558983666	0.7341197822141561	0.6551724137931034	0.5898366606170599	0.7332123411978221	0.6243194192377496	0.7994555353901996	0.6379310344827587	0.647005444646098	0.7921960072595281	0.7141560798548093	0.6969147005444646	0.7431941923774955
19	roc_auc	0.6070780399274047	0.6433756805807622	0.588021778584392	0.763157894736842	0.7150635208711433	0.6524500907441015	0.8166969147005444	0.6406533575317604	0.8602540834845734	0.7676950998185117	0.7068965517241379	0.8629764065335753	0.8021778584392014	0.8121597096188747	0.8321234119782214
20	roc_auc	0.48366606170598914	0.5989110707803993	0.5862068965517242	0.7286751361161524	0.617059891107078	0.6116152450090744	0.7776769509981851	0.6333938294010889	0.8312159709618875	0.7658802177858439	0.661524500907441	0.8130671506352087	0.7822141560798548	0.8012704174228675	0.808529945553539
21	roc_auc	0.5898366606170599	0.5943738656987295	0.5444646098003629	0.8176043557168783	0.6143375680580762	0.6016333938294011	0.8239564428312159	0.603448275862069	0.8466424682395643	0.7776769509981852	0.6270417422867514	0.8284936479128857	0.778584392014519	0.8012704174228675	0.7994555353901996
22	roc_auc	0.557168784029038	0.5480943738656987	0.6197822141560799	0.6960072595281306	0.5898366606170599	0.6642468239564429	0.7495462794918331	0.6379310344827586	0.7767695099818511	0.7404718693284937	0.6696914700544464	0.7713248638838475	0.7813067150635209	0.778584392014519	0.7958257713248639
23	roc_auc	0.558076225045372	0.6515426497277677	0.5217785843920145	0.7749546279491834	0.6333938294010889	0.5617059891107078	0.7558983666061706	0.616152450090744	0.7822141560798548	0.6878402903811252	0.631578947368421	0.7667876588021778	0.6996370235934664	0.7177858439201451	0.7132486388384756
24	roc_auc	0.6288566243194192	0.5689655172413792	0.5680580762250453	0.7087114337568058	0.6597096188747732	0.6415607985480943	0.8021778584392014	0.5961887477313974	0.7758620689655171	0.7014519056261344	0.6533575317604355	0.8294010889292196	0.7722323049001815	0.7531760435571688	0.7958257713248638
25	roc_auc	0.6397459165154264	0.7468239564428312	0.5163339382940109	0.7468239564428312	0.7695099818511796	0.6642468239564427	0.7558983666061706	0.676950998185118	0.8275862068965517	0.720508166969147	0.7531760435571687	0.8248638838475498	0.7604355716878403	0.7749546279491834	0.8112522686025407
26	roc_auc	0.5344827586206896	0.5961887477313975	0.5444646098003629	0.7150635208711434	0.6270417422867514	0.5535390199637024	0.6941923774954628	0.5680580762250454	0.7722323049001815	0.7186932849364792	0.6252268602540835	0.7522686025408348	0.7105263157894737	0.7495462794918331	0.7468239564428312
27	roc_auc	0.6107078039927405	0.5907441016333939	0.5335753176043557	0.7676950998185118	0.6878402903811253	0.6724137931034482	0.8157894736842106	0.6134301270417424	0.7967332123411978	0.7477313974591652	0.7241379310344828	0.8548094373865699	0.8121597096188746	0.7894736842105263	0.8430127041742287
28	roc_auc	0.542649727767695	0.6370235934664247	0.455535390199637	0.7168784029038112	0.6361161524500907	0.5862068965517242	0.7676950998185119	0.5798548094373865	0.7767695099818511	0.6950998185117968	0.6343012704174229	0.8039927404718693	0.720508166969147	0.7359346642468239	0.7486388384754991
29	roc_auc	0.5381125226860254	0.6506352087114338	0.5553539019963701	0.7912885662431941	0.7368421052631579	0.588929219600726	0.7604355716878403	0.6606170598911071	0.8393829401088929	0.7450090744101633	0.7159709618874772	0.8402903811252269	0.7377495462794917	0.8130671506352087	0.8212341197822142
30	roc_auc	0.5617059891107078	0.5998185117967332	0.4945553539019963	0.7758620689655172	0.6678765880217785	0.5381125226860254	0.7604355716878403	0.6252268602540834	0.8294010889292196	0.6633393829401089	0.6506352087114337	0.8212341197822142	0.6932849364791288	0.7531760435571687	0.7504537205081669
31	roc_auc	0.5762250453720508	0.5535390199637024	0.5108892921960073	0.7522686025408348	0.6542649727767695	0.6460980036297641	0.8330308529945554	0.5517241379310345	0.794010889292196	0.7123411978221416	0.6460980036297641	0.8411978221415608	0.8003629764065336	0.7595281306715064	0.8294010889292196
32	roc_auc	0.5607985480943738	0.5535390199637024	0.45825771324863884	0.8203266787658803	0.5462794918330308	0.49455535390199634	0.8257713248638838	0.5036297640653358	0.823049001814882	0.7686025408348458	0.5408348457350273	0.8058076225045372	0.7758620689655171	0.764065335753176	0.7459165154264973
33	roc_auc	0.5843920145190562	0.6524500907441017	0.5226860254083484	0.7486388384754991	0.6497277676950999	0.6324863883847549	0.7540834845735027	0.6597096188747731	0.8094373865698729	0.7214156079854809	0.70508166969147	0.778584392014519	0.7749546279491832	0.7894736842105263	0.7831215970961887
34	roc_auc	0.5698729582577132	0.6206896551724137	0.5362976406533575	0.6914700544464609	0.6524500907441015	0.617059891107078	0.7096188747731398	0.6088929219600726	0.7114337568058077	0.632486388384755	0.6569872958257713	0.7186932849364791	0.6760435571687841	0.6805807622504536	0.6950998185117967
35	roc_auc	0.5644283121597097	0.6279491833030854	0.5907441016333939	0.7758620689655171	0.6143375680580762	0.6669691470054446	0.7658802177858439	0.6678765880217785	0.822141560798548	0.7568058076225046	0.7014519056261344	0.7876588021778583	0.7931034482758621	0.7985480943738656	0.8003629764065335
36	roc_auc	0.588021778584392	0.6324863883847549	0.5843920145190562	0.7186932849364791	0.6823956442831216	0.6914700544464609	0.7849364791288564	0.632486388384755	0.8039927404718693	0.7196007259528131	0.7014519056261344	0.8348457350272233	0.7876588021778583	0.7667876588021779	0.809437386569873
37	roc_auc	0.6715063520871143	0.6470054446460979	0.5226860254083484	0.7568058076225046	0.7105263157894737	0.6796733212341198	0.8457350272232305	0.617059891107078	0.8275862068965517	0.7377495462794919	0.7250453720508166	0.8584392014519057	0.8275862068965517	0.764065335753176	0.8275862068965517
38	roc_auc	0.5689655172413793	0.5626134301270418	0.677858439201452	0.7078039927404719	0.5535390199637024	0.6152450090744102	0.7114337568058076	0.6379310344827586	0.7740471869328495	0.7658802177858439	0.6143375680580763	0.7667876588021778	0.7477313974591652	0.7840290381125227	0.7676950998185118
39	roc_auc	0.5725952813067151	0.5816696914700544	0.5099818511796733	0.718693284936479	0.605263157894737	0.5662431941923775	0.7849364791288567	0.5399274047186933	0.7667876588021779	0.6842105263157894	0.6206896551724138	0.7876588021778584	0.7323049001814883	0.7250453720508168	0.7549909255898366
40	roc_auc	0.6098003629764066	0.616152450090744	0.558076225045372	0.8103448275862069	0.6733212341197822	0.6678765880217786	0.794010889292196	0.6941923774954627	0.8784029038112522	0.7858439201451906	0.7223230490018149	0.8684210526315789	0.8275862068965517	0.8557168784029038	0.8711433756805808
41	roc_auc	0.5090744101633394	0.5970961887477315	0.529038112522686	0.8321234119782214	0.5762250453720508	0.5998185117967332	0.8284936479128856	0.6488203266787658	0.852994555353902	0.7885662431941923	0.6243194192377495	0.8321234119782214	0.7976406533575318	0.8248638838475498	0.8012704174228675
42	roc_auc	0.6270417422867514	0.6742286751361162	0.5381125226860254	0.7749546279491834	0.6896551724137931	0.6206896551724139	0.8257713248638838	0.6642468239564429	0.8620689655172412	0.7450090744101634	0.6833030852994555	0.8511796733212341	0.779491833030853	0.8194192377495462	0.822141560798548
43	roc_auc	0.5054446460980037	0.574410163339383	0.5635208711433756	0.7976406533575318	0.5598911070780399	0.5961887477313975	0.7967332123411979	0.5798548094373865	0.749546279491833	0.7967332123411978	0.6152450090744102	0.7722323049001815	0.793103448275862	0.749546279491833	0.7640653357531759
44	roc_auc	0.6270417422867514	0.6088929219600725	0.5925589836660616	0.7286751361161524	0.6842105263157895	0.6633393829401089	0.8357531760435573	0.6878402903811252	0.8212341197822141	0.7241379310344827	0.7395644283121596	0.8475499092558983	0.8049001814882033	0.8076225045372051	0.8466424682395643
45	roc_auc	0.6079854809437386	0.6079854809437386	0.4891107078039927	0.7014519056261344	0.6370235934664247	0.5753176043557169	0.7450090744101634	0.5970961887477314	0.7822141560798548	0.6796733212341197	0.6061705989110707	0.779491833030853	0.7114337568058077	0.7504537205081668	0.7431941923774954
46	roc_auc	0.6125226860254083	0.5871143375680581	0.43103448275862066	0.7468239564428312	0.6134301270417424	0.530852994555354	0.7785843920145191	0.5399274047186933	0.8148820326678766	0.6533575317604355	0.5834845735027223	0.8076225045372051	0.6950998185117967	0.7141560798548093	0.735934664246824
47	roc_auc	0.5571687840290381	0.6551724137931034	0.6052631578947368	0.6597096188747732	0.6814882032667877	0.6070780399274047	0.6678765880217785	0.6842105263157895	0.7767695099818511	0.705989110707804	0.6950998185117968	0.7667876588021778	0.6987295825771324	0.7776769509981851	0.7686025408348458
48	roc_auc	0.5871143375680581	0.6297640653357531	0.46188747731397456	0.778584392014519	0.6442831215970961	0.6188747731397459	0.7894736842105263	0.5662431941923773	0.7958257713248639	0.6724137931034483	0.6361161524500907	0.8139745916515426	0.749546279491833	0.7295825771324863	0.7686025408348457
49	roc_auc	0.6052631578947367	0.7295825771324864	0.5689655172413793	0.7168784029038112	0.7395644283121596	0.6506352087114338	0.778584392014519	0.6560798548094374	0.8157894736842104	0.690562613430127	0.7214156079854809	0.8348457350272231	0.7431941923774955	0.7513611615245008	0.7876588021778583
50	roc_auc	0.5762250453720508	0.5544464609800362	0.5544464609800362	0.8275862068965517	0.6451905626134301	0.6079854809437386	0.794010889292196	0.5907441016333937	0.8402903811252268	0.7813067150635209	0.6279491833030854	0.8121597096188747	0.7813067150635208	0.794010889292196	0.7985480943738656
51	roc_auc	0.5526315789473685	0.6288566243194192	0.6007259528130672	0.7540834845735027	0.6533575317604355	0.6542649727767694	0.7958257713248639	0.6669691470054446	0.7994555353901996	0.7686025408348458	0.6996370235934664	0.823049001814882	0.7958257713248638	0.8094373865698729	0.809437386569873
52	roc_auc	0.5989110707803993	0.6116152450090743	0.513611615245009	0.6833030852994555	0.6869328493647913	0.6107078039927404	0.6869328493647914	0.6088929219600727	0.8248638838475499	0.6842105263157895	0.6642468239564427	0.7867513611615244	0.7150635208711433	0.7613430127041743	0.7604355716878403
53	roc_auc	0.6941923774954628	0.6070780399274047	0.5317604355716878	0.7785843920145191	0.7223230490018149	0.6551724137931034	0.8366606170598911	0.5970961887477314	0.7831215970961888	0.7549909255898366	0.6887477313974592	0.8230490018148819	0.8185117967332123	0.7522686025408347	0.7912885662431942
54	roc_auc	0.5653357531760436	0.5462794918330308	0.48094373865698725	0.7994555353901996	0.5934664246823956	0.5716878402903811	0.8121597096188747	0.588929219600726	0.8049001814882032	0.7323049001814882	0.6442831215970962	0.7912885662431941	0.7441016333938294	0.7595281306715064	0.7586206896551724
55	roc_auc	0.646098003629764	0.6052631578947368	0.5816696914700544	0.7377495462794919	0.6696914700544465	0.7105263157894737	0.7885662431941923	0.691470054446461	0.7749546279491832	0.704174228675136	0.73502722323049	0.8021778584392014	0.8030852994555353	0.7704174228675136	0.8021778584392014
56	roc_auc	0.5508166969147005	0.587114337568058	0.5426497277676952	0.7513611615245008	0.6070780399274046	0.5462794918330308	0.7413793103448275	0.6061705989110708	0.7549909255898367	0.7413793103448275	0.6079854809437386	0.7404718693284936	0.7268602540834845	0.7277676950998185	0.7268602540834845
57	roc_auc	0.5453720508166968	0.603448275862069	0.5145190562613431	0.8212341197822142	0.5970961887477314	0.6215970961887477	0.8448275862068966	0.5671506352087115	0.8384754990925589	0.808529945553539	0.6451905626134301	0.8421052631578947	0.8466424682395643	0.8003629764065336	0.8339382940108893
58	roc_auc	0.5045372050816698	0.5961887477313974	0.5816696914700544	0.6687840290381124	0.6098003629764065	0.5535390199637024	0.6896551724137931	0.603448275862069	0.7912885662431941	0.6869328493647913	0.5980036297640654	0.779491833030853	0.6969147005444646	0.7577132486388384	0.7377495462794919
59	roc_auc	0.5989110707803993	0.6061705989110707	0.5381125226860253	0.7313974591651543	0.6669691470054446	0.661524500907441	0.7767695099818511	0.6088929219600726	0.7613430127041743	0.6851179673321233	0.676043557168784	0.7849364791288567	0.7649727767695099	0.7114337568058077	0.7749546279491832
60	roc_auc	0.6660617059891107	0.5607985480943738	0.4691470054446461	0.7214156079854809	0.6978221415607985	0.5680580762250453	0.7994555353901996	0.5526315789473684	0.73502722323049	0.603448275862069	0.6234119782214156	0.8049001814882033	0.7014519056261342	0.6733212341197823	0.7268602540834845
61	roc_auc	0.6098003629764065	0.5780399274047188	0.5344827586206897	0.73502722323049	0.6225045372050816	0.6197822141560798	0.7894736842105263	0.6134301270417423	0.7531760435571687	0.7504537205081669	0.6542649727767695	0.7767695099818512	0.7912885662431942	0.7549909255898366	0.7885662431941923
62	roc_auc	0.5617059891107078	0.6070780399274047	0.49364791288566245	0.690562613430127	0.6497277676950998	0.6007259528130672	0.721415607985481	0.5889292196007259	0.7803992740471869	0.6805807622504537	0.6370235934664247	0.794010889292196	0.7087114337568057	0.7295825771324864	0.7577132486388385
63	roc_auc	0.6333938294010889	0.5998185117967332	0.48185117967332114	0.6923774954627949	0.676950998185118	0.6070780399274047	0.7658802177858439	0.5653357531760436	0.780399274047187	0.6333938294010889	0.6361161524500908	0.793103448275862	0.690562613430127	0.720508166969147	0.7332123411978222
64	roc_auc	0.5408348457350272	0.6134301270417423	0.5117967332123412	0.736842105263158	0.6488203266787659	0.5535390199637024	0.7068965517241379	0.6234119782214156	0.7840290381125228	0.7114337568058077	0.646098003629764	0.7504537205081669	0.7087114337568059	0.7504537205081669	0.7441016333938294
65	roc_auc	0.5317604355716878	0.5980036297640653	0.5689655172413793	0.7722323049001815	0.5834845735027223	0.5998185117967332	0.7776769509981851	0.6715063520871143	0.8284936479128856	0.749546279491833	0.6578947368421052	0.7912885662431942	0.764065335753176	0.7867513611615244	0.778584392014519
66	roc_auc	0.5916515426497277	0.5626134301270417	0.574410163339383	0.794010889292196	0.6787658802177858	0.6116152450090744	0.8112522686025408	0.6406533575317603	0.8130671506352087	0.7513611615245009	0.70508166969147	0.8348457350272231	0.7822141560798548	0.7876588021778584	0.8067150635208711
67	roc_auc	0.6388384754990925	0.6052631578947368	0.5299455535390201	0.8049001814882033	0.6715063520871143	0.6279491833030852	0.8620689655172413	0.6370235934664248	0.8457350272232305	0.7441016333938293	0.6823956442831216	0.8548094373865699	0.8130671506352086	0.79491833030853	0.8366606170598911
68	roc_auc	0.5644283121597097	0.5780399274047187	0.6079854809437386	0.6805807622504537	0.5907441016333939	0.6197822141560798	0.7250453720508166	0.6533575317604355	0.7232304900181488	0.6733212341197822	0.6506352087114338	0.7323049001814882	0.6960072595281306	0.7168784029038112	0.7277676950998185
69	roc_auc	0.7014519056261344	0.6134301270417423	0.46823956442831216	0.7377495462794919	0.7277676950998185	0.6950998185117967	0.8176043557168784	0.6143375680580763	0.7994555353901995	0.7132486388384756	0.7159709618874773	0.8738656987295826	0.7840290381125227	0.7613430127041741	0.8203266787658802
70	roc_auc	0.6206896551724137	0.7023593466424682	0.557168784029038	0.7595281306715064	0.6479128856624319	0.6333938294010889	0.7595281306715064	0.6633393829401089	0.7849364791288566	0.7123411978221416	0.6932849364791288	0.7885662431941922	0.7450090744101634	0.7404718693284936	0.7540834845735027
71	roc_auc	0.572595281306715	0.632486388384755	0.4972776769509981	0.8112522686025408	0.6206896551724138	0.5680580762250453	0.8012704174228675	0.5916515426497277	0.8339382940108894	0.7667876588021779	0.6288566243194192	0.8121597096188747	0.7658802177858439	0.7985480943738658	0.7767695099818511
72	roc_auc	0.6061705989110708	0.6597096188747732	0.5471869328493647	0.7087114337568058	0.6651542649727767	0.6669691470054446	0.7531760435571687	0.6751361161524501	0.7912885662431943	0.6932849364791288	0.6978221415607986	0.7894736842105262	0.7586206896551725	0.7722323049001816	0.7849364791288566
73	roc_auc	0.5889292196007259	0.6197822141560799	0.5444646098003629	0.7813067150635208	0.6333938294010889	0.6279491833030852	0.7713248638838476	0.5807622504537204	0.7985480943738658	0.7404718693284937	0.647005444646098	0.7813067150635209	0.7522686025408348	0.7468239564428312	0.7377495462794917
74	roc_auc	0.6597096188747732	0.6506352087114338	0.543557168784029	0.7549909255898367	0.7368421052631579	0.7450090744101633	0.8275862068965518	0.6978221415607986	0.8157894736842105	0.7277676950998186	0.7649727767695099	0.8656987295825771	0.8275862068965517	0.7931034482758621	0.852994555353902
75	roc_auc	0.6932849364791288	0.5762250453720508	0.6470054446460979	0.7813067150635209	0.6923774954627949	0.7395644283121597	0.8666061705989111	0.6588021778584392	0.7912885662431942	0.7921960072595281	0.7422867513611615	0.8602540834845734	0.8938294010889293	0.7822141560798548	0.8557168784029038
76	roc_auc	0.6070780399274047	0.6388384754990926	0.5372050816696914	0.7595281306715064	0.6778584392014518	0.6542649727767694	0.8012704174228675	0.6597096188747731	0.8484573502722322	0.736842105263158	0.7087114337568058	0.8384754990925589	0.7958257713248639	0.8076225045372051	0.8257713248638838
77	roc_auc	0.5798548094373865	0.6206896551724137	0.6488203266787658	0.7486388384754991	0.6760435571687841	0.70508166969147	0.8248638838475499	0.6705989110707804	0.8439201451905626	0.7740471869328492	0.7323049001814882	0.8765880217785844	0.8575317604355717	0.8402903811252267	0.8784029038112523
78	roc_auc	0.5544464609800364	0.6279491833030852	0.5571687840290381	0.7704174228675136	0.6333938294010889	0.6225045372050817	0.779491833030853	0.5898366606170599	0.8321234119782214	0.7522686025408347	0.6352087114337567	0.8203266787658802	0.7658802177858439	0.7831215970961886	0.7776769509981851
79	roc_auc	0.5716878402903811	0.604355716878403	0.573502722323049	0.7123411978221414	0.6633393829401089	0.6061705989110707	0.7713248638838475	0.6206896551724138	0.8003629764065335	0.7087114337568058	0.6479128856624319	0.7912885662431941	0.7286751361161524	0.7450090744101633	0.7477313974591652
80	roc_auc	0.5898366606170599	0.5934664246823956	0.6424682395644283	0.6932849364791288	0.677858439201452	0.6687840290381125	0.7876588021778584	0.6887477313974592	0.7667876588021778	0.7513611615245009	0.7105263157894737	0.8194192377495462	0.809437386569873	0.7840290381125227	0.8121597096188747
81	roc_auc	0.5980036297640653	0.6061705989110708	0.5526315789473684	0.6996370235934665	0.6252268602540835	0.6007259528130671	0.7286751361161523	0.6333938294010889	0.7885662431941923	0.7323049001814883	0.6488203266787658	0.7822141560798548	0.7286751361161524	0.7577132486388385	0.7631578947368421
82	roc_auc	0.5998185117967332	0.6515426497277677	0.6070780399274047	0.7613430127041743	0.6878402903811252	0.647005444646098	0.7586206896551724	0.6597096188747731	0.8421052631578947	0.7658802177858439	0.690562613430127	0.8239564428312159	0.7613430127041743	0.8121597096188747	0.7985480943738656
83	roc_auc	0.6333938294010889	0.5462794918330308	0.5725952813067151	0.6433756805807622	0.6506352087114338	0.6551724137931034	0.750453720508167	0.6007259528130672	0.7259528130671506	0.6851179673321234	0.6597096188747731	0.7803992740471869	0.7468239564428312	0.70508166969147	0.735934664246824
84	roc_auc	0.5834845735027223	0.5925589836660616	0.5027223230490018	0.7250453720508166	0.6451905626134301	0.617059891107078	0.764065335753176	0.5798548094373865	0.763157894736842	0.6932849364791288	0.6288566243194192	0.7903811252268602	0.7395644283121596	0.705989110707804	0.7431941923774954
85	roc_auc	0.6306715063520871	0.6633393829401089	0.49909255898366606	0.6941923774954627	0.7068965517241379	0.6215970961887477	0.7976406533575318	0.6588021778584392	0.881125226860254	0.7441016333938293	0.7332123411978221	0.8629764065335753	0.7903811252268602	0.8448275862068965	0.8430127041742287
86	roc_auc	0.6252268602540835	0.6025408348457351	0.5408348457350272	0.7949183303085299	0.661524500907441	0.6624319419237749	0.8049001814882033	0.6197822141560799	0.8366606170598911	0.7259528130671505	0.6796733212341197	0.8275862068965517	0.8003629764065335	0.7921960072595282	0.8148820326678765
87	roc_auc	0.6297640653357531	0.5635208711433757	0.49092558983666057	0.6950998185117967	0.6352087114337568	0.6143375680580762	0.7604355716878402	0.6107078039927405	0.7558983666061706	0.6669691470054447	0.6660617059891106	0.764065335753176	0.7495462794918331	0.7241379310344827	0.7495462794918331
88	roc_auc	0.603448275862069	0.6433756805807623	0.4500907441016334	0.7386569872958257	0.6760435571687842	0.5444646098003629	0.7876588021778584	0.542649727767695	0.7994555353901996	0.6651542649727767	0.6061705989110707	0.8039927404718693	0.7150635208711433	0.7214156079854809	0.735934664246824
89	roc_auc	0.6225045372050817	0.6206896551724138	0.5671506352087115	0.6633393829401089	0.6805807622504537	0.6678765880217786	0.7286751361161523	0.6415607985480943	0.7858439201451904	0.689655172413793	0.6950998185117968	0.779491833030853	0.7368421052631579	0.7459165154264972	0.7686025408348457
90	roc_auc	0.5671506352087115	0.6197822141560798	0.5181488203266787	0.7767695099818511	0.6306715063520871	0.5662431941923776	0.7985480943738656	0.5789473684210527	0.8294010889292196	0.7205081669691471	0.616152450090744	0.8030852994555353	0.7177858439201452	0.7341197822141561	0.7286751361161524
91	roc_auc	0.5680580762250453	0.604355716878403	0.515426497277677	0.7522686025408348	0.6079854809437386	0.5571687840290381	0.7831215970961888	0.572595281306715	0.8103448275862069	0.7413793103448276	0.587114337568058	0.8012704174228675	0.7422867513611615	0.7676950998185118	0.7450090744101634
92	roc_auc	0.6061705989110707	0.6651542649727769	0.4718693284936479	0.749546279491833	0.691470054446461	0.6588021778584392	0.778584392014519	0.6370235934664247	0.8212341197822142	0.7050816696914701	0.7068965517241379	0.7985480943738656	0.7558983666061706	0.7731397459165154	0.7849364791288567
93	roc_auc	0.6397459165154264	0.6479128856624319	0.5970961887477314	0.7903811252268602	0.6869328493647914	0.663339382940109	0.809437386569873	0.6397459165154264	0.8194192377495463	0.7903811252268602	0.689655172413793	0.8357531760435571	0.8112522686025407	0.8076225045372051	0.8112522686025408
94	roc_auc	0.49546279491833023	0.5771324863883848	0.4791288566243194	0.7186932849364791	0.6161524500907442	0.558983666061706	0.7967332123411978	0.5961887477313975	0.867513611615245	0.7041742286751361	0.6161524500907442	0.8194192377495463	0.7395644283121596	0.7704174228675136	0.780399274047187
95	roc_auc	0.6533575317604355	0.6225045372050817	0.5453720508166969	0.8166969147005445	0.704174228675136	0.6814882032667876	0.8157894736842105	0.6787658802177859	0.7931034482758621	0.7794918330308529	0.7422867513611614	0.8339382940108894	0.8103448275862069	0.7958257713248638	0.8275862068965516
96	roc_auc	0.5735027223230489	0.58983666061706	0.5490018148820327	0.7912885662431941	0.5980036297640654	0.557168784029038	0.7676950998185117	0.5716878402903812	0.7876588021778583	0.6851179673321235	0.5843920145190562	0.7758620689655172	0.7068965517241379	0.7304900181488203	0.7186932849364791
97	roc_auc	0.603448275862069	0.6996370235934664	0.5036297640653358	0.8176043557168784	0.6687840290381125	0.5689655172413793	0.822141560798548	0.6179673321234119	0.8611615245009074	0.7577132486388385	0.6361161524500908	0.867513611615245	0.7640653357531759	0.8130671506352087	0.8266787658802177
98	roc_auc	0.5825771324863883	0.6352087114337569	0.6234119782214156	0.7477313974591651	0.6805807622504537	0.6343012704174229	0.7595281306715063	0.6851179673321233	0.809437386569873	0.7431941923774955	0.7087114337568058	0.8185117967332123	0.7640653357531759	0.779491833030853	0.8094373865698729
99	roc_auc	0.6370235934664247	0.629764065335753	0.5689655172413793	0.7531760435571688	0.7068965517241379	0.5816696914700544	0.7840290381125227	0.661524500907441	0.8312159709618875	0.7268602540834846	0.6724137931034482	0.8275862068965517	0.7159709618874772	0.7722323049001816	0.7840290381125228
