# Supplementary material for: Integration of clinical, pathological, radiological, and transcriptomic data improves prediction for first-line immunotherapy outcome in metastatic non-small cell lung cancer
Source: Nat Commun. 2025 Jan 12;16:614. doi: 10.1038/s41467-025-55847-5 (PMC11725576; doi:10.1038/s41467-025-55847-5)
Supplement: Supplementary file 4 — Source Data [file 41467_2025_55847_MOESM4_ESM.zip › Source Data/source_data/multimodal_performance/6months_progression/dyam.csv]

Repeat index	metric	C	R	P	RNA	C+R	C+P	C+RNA	R+P	R+RNA	P+RNA	C+R+P	C+R+RNA	C+P+RNA	R+P+RNA	C+R+P+RNA
0	roc_auc	0.656084656084656	0.42901234567901236	0.6084656084656085	0.6031746031746031	0.5837742504409171	0.6834215167548501	0.6622574955908289	0.5740740740740741	0.5679012345679012	0.5987654320987654	0.6825396825396826	0.6305114638447972	0.6516754850088183	0.6040564373897708	0.6649029982363316
1	roc_auc	0.6358024691358025	0.49029982363315705	0.5396825396825397	0.626984126984127	0.5784832451499118	0.6358024691358025	0.6781305114638448	0.5564373897707231	0.5776014109347443	0.6181657848324515	0.7019400352733687	0.5908289241622575	0.6428571428571429	0.6084656084656084	0.6622574955908289
2	roc_auc	0.6419753086419753	0.49999999999999994	0.5361552028218695	0.6790123456790124	0.6402116402116402	0.6931216931216931	0.7001763668430335	0.5978835978835979	0.6058201058201058	0.5970017636684303	0.6975308641975309	0.6984126984126984	0.6992945326278659	0.6948853615520282	0.6710758377425043
3	roc_auc	0.6701940035273369	0.4929453262786596	0.4894179894179894	0.6049382716049383	0.6243386243386243	0.5837742504409171	0.656084656084656	0.5485008818342152	0.5696649029982364	0.5044091710758377	0.582010582010582	0.6261022927689595	0.6146384479717812	0.5211640211640212	0.6102292768959435
4	roc_auc	0.6243386243386244	0.501763668430335	0.5564373897707231	0.6393298059964726	0.6208112874779541	0.656084656084656	0.6587301587301588	0.5573192239858906	0.5529100529100529	0.6102292768959436	0.6746031746031746	0.6155202821869488	0.7028218694885362	0.6119929453262787	0.6640211640211641
5	roc_auc	0.6234567901234568	0.4814814814814814	0.5582010582010583	0.6137566137566137	0.5952380952380951	0.6340388007054675	0.6825396825396826	0.562610229276896	0.5608465608465608	0.5502645502645502	0.6384479717813051	0.6781305114638448	0.6481481481481481	0.5529100529100529	0.6137566137566137
6	roc_auc	0.6790123456790124	0.46649029982363316	0.517636684303351	0.628747795414462	0.5767195767195767	0.6904761904761905	0.6728395061728395	0.54673721340388	0.5846560846560847	0.5758377425044092	0.6102292768959435	0.6860670194003528	0.6490299823633157	0.6349206349206349	0.6701940035273368
7	roc_auc	0.689594356261023	0.5044091710758377	0.4691358024691358	0.6305114638447971	0.6384479717813051	0.6587301587301587	0.7001763668430335	0.591710758377425	0.6040564373897708	0.5731922398589065	0.671957671957672	0.6596119929453262	0.6869488536155203	0.5943562610229277	0.718694885361552
8	roc_auc	0.6552028218694885	0.4135802469135802	0.7336860670194003	0.6613756613756614	0.5820105820105821	0.7222222222222222	0.6578483245149912	0.6772486772486772	0.599647266313933	0.6622574955908289	0.6887125220458554	0.6049382716049383	0.671957671957672	0.6499118165784833	0.6552028218694885
9	roc_auc	0.6463844797178131	0.5149911816578483	0.609347442680776	0.6657848324514992	0.646384479717813	0.6631393298059964	0.6781305114638448	0.6569664902998237	0.6058201058201058	0.6569664902998237	0.6622574955908289	0.6119929453262787	0.6754850088183422	0.6410934744268078	0.6490299823633157
10	roc_auc	0.6516754850088182	0.4850088183421517	0.6181657848324515	0.6164021164021164	0.603174603174603	0.6463844797178131	0.6684303350970018	0.6164021164021164	0.6075837742504409	0.6137566137566137	0.6146384479717814	0.6516754850088183	0.6472663139329805	0.6261022927689595	0.664021164021164
11	roc_auc	0.6525573192239859	0.4382716049382716	0.6261022927689595	0.5934744268077601	0.6225749559082893	0.7698412698412698	0.6693121693121692	0.6084656084656084	0.6111111111111112	0.6772486772486772	0.6772486772486773	0.6693121693121693	0.7592592592592592	0.671957671957672	0.7019400352733687
12	roc_auc	0.6613756613756614	0.5229276895943562	0.6216931216931217	0.6208112874779541	0.58994708994709	0.7275132275132274	0.7248677248677248	0.5837742504409171	0.6225749559082893	0.6190476190476191	0.6455026455026455	0.689594356261023	0.7416225749559082	0.6596119929453262	0.6728395061728395
13	roc_auc	0.6463844797178131	0.4585537918871252	0.6666666666666666	0.6146384479717812	0.5705467372134039	0.7063492063492063	0.6657848324514991	0.5714285714285714	0.564373897707231	0.5608465608465608	0.6278659611992945	0.6754850088183422	0.6666666666666666	0.5220458553791887	0.6666666666666667
14	roc_auc	0.6596119929453262	0.4876543209876543	0.5379188712522046	0.6746031746031745	0.6410934744268078	0.7354497354497355	0.6922398589065255	0.6305114638447973	0.617283950617284	0.6084656084656085	0.6349206349206349	0.6437389770723104	0.7195767195767195	0.6022927689594356	0.6984126984126984
15	roc_auc	0.6710758377425045	0.4691358024691358	0.5502645502645502	0.6666666666666666	0.6252204585537918	0.7257495590828924	0.7063492063492064	0.5934744268077601	0.6358024691358024	0.6040564373897708	0.6552028218694885	0.6525573192239859	0.7213403880070547	0.6111111111111112	0.6490299823633157
16	roc_auc	0.6596119929453262	0.490299823633157	0.5149911816578483	0.5978835978835979	0.5961199294532628	0.7231040564373897	0.6781305114638447	0.5573192239858906	0.6164021164021165	0.6111111111111112	0.6790123456790124	0.6613756613756613	0.7283950617283951	0.5873015873015873	0.6701940035273368
17	roc_auc	0.6410934744268078	0.5158730158730158	0.5934744268077601	0.6005291005291006	0.5925925925925926	0.6693121693121693	0.6331569664902998	0.6031746031746031	0.5970017636684303	0.564373897707231	0.6472663139329806	0.6657848324514991	0.654320987654321	0.656084656084656	0.6922398589065255
18	roc_auc	0.6499118165784832	0.5105820105820106	0.5220458553791887	0.6402116402116402	0.5679012345679013	0.6790123456790123	0.701058201058201	0.58994708994709	0.6049382716049383	0.6693121693121694	0.6243386243386244	0.5873015873015873	0.6940035273368608	0.6393298059964727	0.7001763668430334
19	roc_auc	0.6578483245149912	0.48500881834215165	0.5899470899470899	0.6428571428571428	0.6340388007054674	0.6922398589065255	0.6569664902998236	0.5758377425044092	0.5802469135802469	0.6067019400352733	0.6675485008818343	0.6428571428571428	0.7054673721340389	0.5855379188712522	0.6851851851851852
20	roc_auc	0.6622574955908289	0.47178130511463845	0.6437389770723104	0.6684303350970017	0.6313932980599648	0.7619047619047619	0.7037037037037037	0.5908289241622575	0.5679012345679012	0.6428571428571428	0.6534391534391535	0.6693121693121693	0.6869488536155203	0.6349206349206349	0.7275132275132274
21	roc_auc	0.6666666666666666	0.4828042328042328	0.5599647266313933	0.6516754850088183	0.5864197530864198	0.6313932980599647	0.716931216931217	0.47971781305114636	0.5405643738977073	0.6428571428571429	0.6093474426807761	0.6437389770723104	0.617283950617284	0.5731922398589065	0.6428571428571428
22	roc_auc	0.6481481481481483	0.5	0.582010582010582	0.6490299823633158	0.6084656084656085	0.6684303350970018	0.6675485008818343	0.5343915343915344	0.6305114638447973	0.611111111111111	0.6022927689594356	0.6481481481481483	0.63668430335097	0.5740740740740741	0.6261022927689595
23	roc_auc	0.6252204585537918	0.5335097001763669	0.5185185185185185	0.6181657848324514	0.5634920634920635	0.6384479717813051	0.6684303350970018	0.5	0.6111111111111112	0.5379188712522045	0.58994708994709	0.6472663139329806	0.6358024691358025	0.5555555555555556	0.628747795414462
24	roc_auc	0.6887125220458554	0.5432098765432098	0.5837742504409171	0.6490299823633157	0.6164021164021164	0.6710758377425043	0.6878306878306879	0.6075837742504409	0.6216931216931216	0.5855379188712522	0.6084656084656084	0.611111111111111	0.628747795414462	0.6084656084656085	0.5820105820105821
25	roc_auc	0.6490299823633157	0.4805996472663138	0.5352733686067019	0.6243386243386243	0.6146384479717812	0.738095238095238	0.6895943562610228	0.5493827160493827	0.5855379188712522	0.5687830687830687	0.6172839506172839	0.617283950617284	0.7248677248677249	0.5793650793650793	0.6940035273368607
26	roc_auc	0.6895943562610228	0.5361552028218695	0.5440917107583774	0.6225749559082892	0.5970017636684304	0.6904761904761905	0.7054673721340388	0.5529100529100529	0.6225749559082892	0.5714285714285714	0.63668430335097	0.6701940035273368	0.7239858906525574	0.6243386243386244	0.6975308641975309
27	roc_auc	0.6358024691358025	0.49823633156966496	0.5687830687830688	0.5864197530864198	0.5934744268077601	0.7169312169312169	0.6128747795414462	0.490299823633157	0.5740740740740741	0.5873015873015873	0.6278659611992945	0.6402116402116402	0.7160493827160493	0.58994708994709	0.6754850088183422
28	roc_auc	0.6596119929453264	0.48765432098765427	0.5608465608465608	0.6208112874779541	0.5476190476190476	0.6746031746031746	0.7063492063492063	0.5793650793650793	0.5758377425044092	0.6472663139329806	0.6137566137566137	0.6340388007054674	0.6499118165784832	0.5537918871252204	0.6164021164021164
29	roc_auc	0.6604938271604939	0.5299823633156967	0.5908289241622575	0.6014109347442681	0.6552028218694885	0.6375661375661376	0.6781305114638448	0.6040564373897708	0.5961199294532629	0.562610229276896	0.6022927689594356	0.6437389770723103	0.6463844797178131	0.5652557319223985	0.656084656084656
30	roc_auc	0.6622574955908288	0.5291005291005291	0.5696649029982364	0.6014109347442681	0.5758377425044092	0.699294532627866	0.6666666666666666	0.5846560846560847	0.6102292768959436	0.6499118165784833	0.6631393298059964	0.656084656084656	0.7169312169312169	0.6119929453262787	0.6790123456790124
31	roc_auc	0.6340388007054674	0.45282186948853614	0.5811287477954145	0.6746031746031746	0.6058201058201058	0.7495590828924162	0.6957671957671958	0.5705467372134039	0.5696649029982364	0.6472663139329805	0.6278659611992945	0.6649029982363316	0.7116402116402116	0.5634920634920636	0.6437389770723104
32	roc_auc	0.6746031746031746	0.49029982363315694	0.554673721340388	0.6305114638447972	0.6199294532627866	0.6366843033509699	0.6878306878306878	0.5432098765432098	0.6146384479717812	0.6146384479717812	0.6525573192239859	0.699294532627866	0.6675485008818342	0.6578483245149912	0.7001763668430335
33	roc_auc	0.6181657848324514	0.4585537918871252	0.5873015873015873	0.644620811287478	0.5714285714285715	0.6763668430335097	0.6878306878306878	0.5511463844797178	0.562610229276896	0.6596119929453262	0.6305114638447972	0.6014109347442681	0.6675485008818343	0.6278659611992945	0.6525573192239859
34	roc_auc	0.6701940035273368	0.47178130511463845	0.5934744268077602	0.6552028218694885	0.5749559082892417	0.6569664902998236	0.7081128747795414	0.6428571428571428	0.6490299823633157	0.5723104056437389	0.6261022927689595	0.6481481481481481	0.7372134038800706	0.6455026455026454	0.6410934744268078
35	roc_auc	0.6472663139329805	0.5149911816578483	0.6340388007054675	0.6261022927689595	0.5652557319223986	0.6463844797178131	0.6746031746031746	0.5749559082892416	0.5379188712522046	0.6693121693121693	0.6261022927689595	0.6119929453262787	0.7028218694885361	0.6402116402116402	0.6710758377425045
36	roc_auc	0.6631393298059964	0.5211640211640212	0.5462962962962964	0.646384479717813	0.5970017636684304	0.6393298059964727	0.671957671957672	0.5335097001763669	0.5687830687830687	0.5749559082892416	0.6252204585537919	0.6261022927689595	0.7301587301587301	0.5881834215167548	0.6507936507936508
37	roc_auc	0.6490299823633157	0.5070546737213404	0.5705467372134039	0.6278659611992946	0.5873015873015873	0.7054673721340388	0.6737213403880071	0.599647266313933	0.5493827160493827	0.5696649029982364	0.6552028218694885	0.6261022927689595	0.6684303350970018	0.6393298059964726	0.6834215167548501
38	roc_auc	0.6763668430335097	0.42768959435626097	0.582010582010582	0.5529100529100529	0.652557319223986	0.7372134038800706	0.6913580246913581	0.6031746031746033	0.6331569664902998	0.6137566137566137	0.681657848324515	0.6525573192239859	0.7001763668430334	0.628747795414462	0.6763668430335097
39	roc_auc	0.6322751322751323	0.49382716049382713	0.5440917107583774	0.6684303350970018	0.5934744268077602	0.6358024691358024	0.6516754850088183	0.5670194003527337	0.5908289241622575	0.5925925925925926	0.710758377425044	0.6322751322751323	0.673721340388007	0.6137566137566137	0.5934744268077602
40	roc_auc	0.6728395061728395	0.46296296296296297	0.5238095238095238	0.6102292768959435	0.6128747795414462	0.6313932980599647	0.697530864197531	0.564373897707231	0.519400352733686	0.5608465608465609	0.599647266313933	0.6128747795414463	0.6128747795414462	0.6190476190476191	0.6190476190476191
41	roc_auc	0.6746031746031745	0.5008818342151675	0.609347442680776	0.574074074074074	0.5934744268077601	0.7107583774250441	0.6701940035273368	0.5970017636684304	0.5458553791887125	0.6252204585537919	0.6860670194003528	0.619047619047619	0.6710758377425043	0.6040564373897708	0.664021164021164
42	roc_auc	0.6428571428571428	0.5097001763668431	0.5396825396825397	0.6463844797178131	0.6331569664902998	0.6587301587301587	0.6807760141093474	0.5634920634920635	0.6172839506172839	0.6322751322751322	0.6181657848324515	0.648148148148148	0.7407407407407407	0.6340388007054674	0.628747795414462
43	roc_auc	0.6410934744268078	0.4171075837742505	0.5511463844797178	0.6022927689594356	0.5776014109347443	0.6966490299823633	0.6419753086419753	0.5361552028218695	0.5776014109347443	0.6604938271604939	0.6058201058201058	0.6208112874779541	0.6851851851851852	0.6261022927689595	0.646384479717813
44	roc_auc	0.6340388007054674	0.48412698412698413	0.517636684303351	0.6825396825396824	0.5582010582010581	0.6587301587301586	0.6975308641975307	0.5423280423280423	0.6067019400352734	0.6649029982363316	0.6075837742504409	0.6754850088183422	0.6710758377425043	0.601410934744268	0.6587301587301586
45	roc_auc	0.644620811287478	0.5202821869488536	0.5114638447971781	0.6234567901234568	0.6146384479717812	0.6446208112874778	0.6569664902998237	0.5793650793650794	0.6216931216931217	0.6058201058201058	0.6313932980599647	0.6693121693121694	0.6534391534391535	0.5987654320987654	0.6455026455026456
46	roc_auc	0.6649029982363316	0.4801587301587302	0.5590828924162258	0.6102292768959436	0.5890652557319224	0.6966490299823633	0.6746031746031745	0.5141093474426808	0.5802469135802468	0.6305114638447972	0.601410934744268	0.6358024691358025	0.7169312169312169	0.6296296296296297	0.6516754850088182
47	roc_auc	0.6516754850088183	0.4285714285714286	0.5511463844797178	0.6437389770723104	0.5828924162257496	0.6119929453262787	0.7169312169312169	0.5229276895943562	0.6181657848324515	0.554673721340388	0.6313932980599648	0.6499118165784832	0.7116402116402116	0.564373897707231	0.6701940035273369
48	roc_auc	0.6587301587301587	0.5044091710758377	0.5529100529100528	0.6490299823633157	0.6234567901234568	0.6666666666666667	0.6860670194003526	0.5546737213403881	0.5811287477954145	0.5705467372134039	0.6216931216931217	0.5855379188712522	0.7266313932980599	0.6243386243386243	0.6490299823633157
49	roc_auc	0.6393298059964727	0.4638447971781305	0.5008818342151675	0.6569664902998236	0.5749559082892417	0.6807760141093474	0.6843033509700176	0.6067019400352733	0.6243386243386243	0.628747795414462	0.6384479717813051	0.6569664902998236	0.6199294532627866	0.6587301587301586	0.6772486772486773
50	roc_auc	0.6913580246913581	0.5476190476190477	0.6084656084656085	0.646384479717813	0.6128747795414462	0.6878306878306878	0.710758377425044	0.6472663139329806	0.6331569664902998	0.5846560846560847	0.6349206349206349	0.6596119929453264	0.6781305114638447	0.6164021164021164	0.6613756613756614
51	roc_auc	0.6798941798941799	0.4594356261022927	0.5299823633156966	0.6428571428571429	0.5343915343915344	0.7019400352733686	0.6419753086419753	0.5185185185185185	0.5987654320987654	0.537037037037037	0.6649029982363316	0.6172839506172839	0.67989417989418	0.5564373897707231	0.6869488536155204
52	roc_auc	0.6005291005291005	0.42063492063492064	0.5617283950617284	0.5731922398589064	0.5837742504409171	0.6746031746031746	0.6860670194003528	0.4955908289241622	0.5158730158730158	0.6119929453262787	0.6005291005291005	0.5608465608465609	0.6860670194003526	0.5934744268077601	0.63668430335097
53	roc_auc	0.6490299823633157	0.4673721340388006	0.5070546737213404	0.6666666666666666	0.63668430335097	0.6675485008818343	0.7178130511463845	0.4982363315696649	0.6049382716049383	0.5820105820105821	0.6252204585537918	0.6507936507936508	0.6428571428571428	0.5873015873015873	0.5943562610229277
54	roc_auc	0.656084656084656	0.4268077601410935	0.4735449735449735	0.5952380952380951	0.5820105820105821	0.6313932980599647	0.5952380952380952	0.5423280423280423	0.5141093474426808	0.54673721340388	0.5414462081128748	0.6058201058201058	0.6111111111111112	0.5855379188712522	0.5881834215167548
55	roc_auc	0.619047619047619	0.46649029982363316	0.5299823633156966	0.619047619047619	0.6040564373897708	0.7266313932980599	0.6534391534391535	0.48941798941798936	0.5405643738977073	0.554673721340388	0.5211640211640212	0.5873015873015873	0.6604938271604938	0.509700176366843	0.6164021164021164
56	roc_auc	0.6534391534391535	0.5185185185185186	0.5996472663139331	0.6164021164021164	0.6005291005291006	0.7098765432098766	0.7151675485008818	0.582010582010582	0.6128747795414462	0.6049382716049383	0.6922398589065256	0.6543209876543209	0.7195767195767196	0.5978835978835979	0.6693121693121693
57	roc_auc	0.6657848324514991	0.4814814814814815	0.5934744268077601	0.6701940035273368	0.5749559082892416	0.681657848324515	0.6798941798941798	0.6022927689594356	0.5555555555555556	0.6190476190476191	0.6569664902998236	0.6075837742504409	0.7645502645502645	0.6208112874779541	0.6649029982363316
58	roc_auc	0.6622574955908289	0.5520282186948854	0.6119929453262787	0.6243386243386243	0.6313932980599647	0.783068783068783	0.6225749559082893	0.617283950617284	0.6340388007054674	0.6701940035273368	0.7160493827160495	0.6807760141093475	0.6666666666666667	0.6622574955908289	0.7292768959435625
59	roc_auc	0.6305114638447972	0.5070546737213404	0.5590828924162258	0.6913580246913581	0.6225749559082892	0.626984126984127	0.67989417989418	0.591710758377425	0.6111111111111112	0.5934744268077601	0.6516754850088183	0.6375661375661376	0.6984126984126984	0.5493827160493827	0.6728395061728395
60	roc_auc	0.6516754850088183	0.5167548500881833	0.5731922398589065	0.6128747795414462	0.5943562610229276	0.6587301587301587	0.6155202821869489	0.5414462081128748	0.5811287477954145	0.617283950617284	0.6313932980599648	0.6287477954144621	0.628747795414462	0.6463844797178131	0.6084656084656084
61	roc_auc	0.6790123456790124	0.4523809523809524	0.6058201058201058	0.6102292768959434	0.607583774250441	0.7019400352733687	0.6816578483245149	0.6261022927689595	0.5537918871252204	0.5802469135802469	0.7142857142857143	0.6164021164021164	0.7134038800705468	0.5828924162257496	0.664021164021164
62	roc_auc	0.6578483245149913	0.5052910052910053	0.5308641975308642	0.6190476190476191	0.6137566137566138	0.7072310405643739	0.6843033509700176	0.4964726631393298	0.628747795414462	0.6313932980599647	0.6252204585537918	0.6798941798941799	0.6763668430335097	0.6393298059964726	0.6781305114638448
63	roc_auc	0.6790123456790124	0.4735449735449735	0.5828924162257496	0.6481481481481481	0.5590828924162258	0.7398589065255732	0.6851851851851852	0.5714285714285714	0.5873015873015872	0.6684303350970018	0.6957671957671958	0.6084656084656085	0.6957671957671957	0.6402116402116402	0.6649029982363316
64	roc_auc	0.6631393298059964	0.5114638447971781	0.6437389770723104	0.6067019400352733	0.5731922398589065	0.6851851851851851	0.6790123456790124	0.6622574955908289	0.554673721340388	0.708994708994709	0.7160493827160493	0.6296296296296297	0.7354497354497354	0.6754850088183422	0.6922398589065256
65	roc_auc	0.6693121693121693	0.4991181657848325	0.49382716049382713	0.6578483245149912	0.6067019400352733	0.7116402116402116	0.708994708994709	0.5405643738977073	0.6155202821869489	0.4973544973544973	0.6710758377425043	0.6587301587301588	0.6622574955908289	0.6596119929453264	0.6957671957671958
66	roc_auc	0.6940035273368605	0.47001763668430335	0.5608465608465608	0.5970017636684304	0.554673721340388	0.6693121693121693	0.6957671957671957	0.5493827160493827	0.6084656084656085	0.5961199294532628	0.6393298059964727	0.6437389770723103	0.7045855379188712	0.6137566137566138	0.6701940035273368
67	roc_auc	0.6666666666666666	0.5282186948853616	0.6190476190476191	0.5793650793650793	0.6005291005291006	0.6481481481481481	0.7248677248677249	0.5987654320987654	0.6137566137566137	0.5	0.6569664902998236	0.6631393298059964	0.7010582010582012	0.5793650793650794	0.699294532627866
68	roc_auc	0.6499118165784833	0.4576719576719577	0.5820105820105821	0.7178130511463845	0.609347442680776	0.6172839506172839	0.6657848324514991	0.6031746031746033	0.5952380952380952	0.67989417989418	0.6393298059964727	0.6261022927689595	0.7081128747795414	0.628747795414462	0.671957671957672
69	roc_auc	0.6490299823633157	0.4329805996472663	0.601410934744268	0.6252204585537918	0.6393298059964727	0.6869488536155203	0.6931216931216931	0.5687830687830688	0.562610229276896	0.6252204585537919	0.6710758377425045	0.6596119929453261	0.7072310405643739	0.6437389770723103	0.6957671957671958
70	roc_auc	0.6631393298059965	0.5185185185185185	0.562610229276896	0.6252204585537919	0.6119929453262787	0.7160493827160495	0.6419753086419753	0.5846560846560847	0.6252204585537919	0.5961199294532628	0.6587301587301587	0.6022927689594356	0.7248677248677249	0.5943562610229276	0.6657848324514991
71	roc_auc	0.689594356261023	0.47178130511463845	0.5740740740740741	0.6463844797178131	0.6128747795414462	0.7037037037037037	0.6975308641975309	0.5590828924162257	0.5908289241622575	0.619047619047619	0.6684303350970018	0.6111111111111112	0.7486772486772486	0.6261022927689595	0.6657848324514991
72	roc_auc	0.6851851851851851	0.47354497354497355	0.5749559082892416	0.5731922398589064	0.5855379188712522	0.6710758377425043	0.6234567901234568	0.5458553791887125	0.6208112874779541	0.607583774250441	0.6190476190476191	0.6507936507936508	0.6507936507936507	0.5599647266313933	0.6675485008818343
73	roc_auc	0.6834215167548501	0.4126984126984128	0.5864197530864198	0.6587301587301587	0.5855379188712522	0.6781305114638448	0.6851851851851852	0.5855379188712522	0.564373897707231	0.6067019400352734	0.6569664902998237	0.6366843033509701	0.6481481481481481	0.5864197530864198	0.673721340388007
74	roc_auc	0.6455026455026455	0.478395061728395	0.5352733686067019	0.6199294532627865	0.644620811287478	0.693121693121693	0.6781305114638448	0.5467372134038802	0.5705467372134039	0.6199294532627866	0.646384479717813	0.6375661375661376	0.7028218694885362	0.611111111111111	0.6340388007054674
75	roc_auc	0.6305114638447972	0.48324514991181666	0.628747795414462	0.6022927689594356	0.5291005291005291	0.6737213403880071	0.6552028218694886	0.5132275132275133	0.5890652557319224	0.5714285714285714	0.5952380952380952	0.5917107583774249	0.701058201058201	0.6375661375661376	0.6296296296296297
76	roc_auc	0.6216931216931216	0.47883597883597884	0.5793650793650794	0.6093474426807759	0.591710758377425	0.6261022927689595	0.6472663139329806	0.5873015873015872	0.5978835978835978	0.5679012345679012	0.6128747795414462	0.5996472663139328	0.644620811287478	0.5855379188712522	0.6507936507936508
77	roc_auc	0.6375661375661376	0.5070546737213404	0.5767195767195766	0.662257495590829	0.609347442680776	0.6948853615520283	0.6931216931216931	0.5846560846560847	0.6049382716049383	0.6208112874779542	0.6190476190476191	0.6437389770723104	0.7292768959435626	0.6587301587301587	0.6604938271604938
78	roc_auc	0.6472663139329806	0.537037037037037	0.5776014109347443	0.607583774250441	0.5855379188712522	0.6887125220458553	0.6843033509700176	0.6014109347442681	0.5679012345679012	0.6552028218694885	0.689594356261023	0.6843033509700176	0.6940035273368607	0.6208112874779541	0.6781305114638447
79	roc_auc	0.656084656084656	0.5061728395061729	0.5670194003527336	0.6040564373897707	0.5449735449735449	0.6869488536155203	0.665784832451499	0.4894179894179894	0.5502645502645502	0.5925925925925926	0.6552028218694885	0.6384479717813052	0.6649029982363316	0.6022927689594356	0.6878306878306878
80	roc_auc	0.6587301587301587	0.44973544973544977	0.5299823633156966	0.6278659611992945	0.6102292768959436	0.6754850088183422	0.6693121693121693	0.5414462081128748	0.5837742504409171	0.5934744268077601	0.6587301587301588	0.6719576719576719	0.6772486772486772	0.5238095238095237	0.6340388007054674
81	roc_auc	0.6622574955908288	0.5255731922398589	0.591710758377425	0.6067019400352733	0.5961199294532628	0.6419753086419753	0.6657848324514991	0.5299823633156966	0.6463844797178131	0.5890652557319224	0.6349206349206349	0.6358024691358025	0.671957671957672	0.5485008818342152	0.6507936507936508
82	roc_auc	0.6128747795414462	0.5171957671957671	0.5361552028218695	0.6005291005291007	0.6049382716049382	0.701058201058201	0.673721340388007	0.5828924162257496	0.6005291005291005	0.654320987654321	0.664021164021164	0.6410934744268078	0.7151675485008819	0.6340388007054674	0.6322751322751323
83	roc_auc	0.6481481481481481	0.5440917107583775	0.47530864197530864	0.6534391534391534	0.6031746031746031	0.656084656084656	0.6940035273368607	0.4911816578483245	0.6340388007054674	0.5458553791887125	0.6058201058201058	0.6499118165784833	0.6481481481481481	0.6031746031746031	0.671957671957672
84	roc_auc	0.6410934744268078	0.5008818342151675	0.5793650793650794	0.6234567901234568	0.5890652557319225	0.6940035273368607	0.6596119929453262	0.6022927689594356	0.591710758377425	0.6331569664902998	0.7081128747795414	0.6031746031746031	0.689594356261023	0.5705467372134039	0.6887125220458554
85	roc_auc	0.6402116402116402	0.47178130511463845	0.5485008818342152	0.6578483245149912	0.5670194003527337	0.7195767195767195	0.6428571428571428	0.5696649029982364	0.5987654320987654	0.7142857142857143	0.6084656084656085	0.6190476190476191	0.7222222222222223	0.652557319223986	0.6490299823633158
86	roc_auc	0.6604938271604939	0.517636684303351	0.5573192239858906	0.6384479717813052	0.6005291005291005	0.6966490299823633	0.6631393298059965	0.562610229276896	0.5758377425044091	0.5343915343915343	0.6507936507936507	0.6402116402116402	0.6913580246913581	0.6022927689594356	0.6419753086419753
87	roc_auc	0.6481481481481481	0.4735449735449736	0.47178130511463845	0.6366843033509699	0.5696649029982364	0.6225749559082892	0.6649029982363316	0.5044091710758377	0.5881834215167548	0.5714285714285714	0.5758377425044092	0.6022927689594356	0.6622574955908289	0.5961199294532628	0.6164021164021164
88	roc_auc	0.6622574955908289	0.48853615520282184	0.5405643738977073	0.6331569664902998	0.6428571428571428	0.6940035273368608	0.6552028218694885	0.5493827160493827	0.6437389770723104	0.6604938271604939	0.708994708994709	0.6631393298059964	0.6966490299823633	0.5740740740740741	0.656084656084656
89	roc_auc	0.6164021164021164	0.48765432098765427	0.5440917107583775	0.6269841269841271	0.6190476190476191	0.664021164021164	0.671957671957672	0.6005291005291006	0.5731922398589064	0.6067019400352733	0.6437389770723104	0.6834215167548501	0.7028218694885361	0.6084656084656085	0.6878306878306878
90	roc_auc	0.6393298059964726	0.5220458553791887	0.5132275132275133	0.6534391534391535	0.5837742504409171	0.7010582010582009	0.6472663139329806	0.5714285714285714	0.5961199294532628	0.490299823633157	0.6199294532627866	0.628747795414462	0.6807760141093475	0.5793650793650794	0.6084656084656085
91	roc_auc	0.656084656084656	0.4426807760141094	0.599647266313933	0.5132275132275133	0.6084656084656085	0.7019400352733687	0.664021164021164	0.5317460317460317	0.5582010582010583	0.652557319223986	0.6754850088183422	0.5996472663139331	0.7134038800705468	0.5723104056437389	0.6816578483245149
92	roc_auc	0.6613756613756614	0.5149911816578483	0.5890652557319224	0.6234567901234568	0.6234567901234568	0.6772486772486772	0.7134038800705468	0.4982363315696649	0.6014109347442681	0.5423280423280423	0.6402116402116401	0.5934744268077602	0.6305114638447972	0.6384479717813051	0.6278659611992945
93	roc_auc	0.7134038800705468	0.4770723104056437	0.5652557319223985	0.6490299823633157	0.6005291005291005	0.6552028218694885	0.673721340388007	0.5952380952380952	0.5943562610229277	0.6058201058201058	0.6340388007054674	0.6534391534391534	0.6843033509700176	0.6384479717813051	0.6552028218694885
94	roc_auc	0.6499118165784833	0.517636684303351	0.6102292768959435	0.5652557319223986	0.6313932980599647	0.7063492063492063	0.6701940035273369	0.5317460317460317	0.5388007054673721	0.6155202821869489	0.6851851851851851	0.6507936507936508	0.6604938271604938	0.673721340388007	0.6975308641975309
95	roc_auc	0.6534391534391534	0.4488536155202822	0.5811287477954145	0.5679012345679012	0.5934744268077602	0.6525573192239859	0.6455026455026456	0.5837742504409171	0.5978835978835979	0.564373897707231	0.6384479717813051	0.6516754850088182	0.7116402116402116	0.554673721340388	0.6410934744268078
96	roc_auc	0.6631393298059964	0.5110229276895943	0.5758377425044091	0.6102292768959435	0.5643738977072311	0.6410934744268078	0.6807760141093474	0.5493827160493827	0.6190476190476191	0.6746031746031745	0.6507936507936508	0.6146384479717812	0.6499118165784833	0.6349206349206349	0.6816578483245149
97	roc_auc	0.6543209876543209	0.4620811287477954	0.6243386243386243	0.6358024691358025	0.5564373897707231	0.6587301587301588	0.6710758377425045	0.6172839506172839	0.5749559082892416	0.5934744268077602	0.6331569664902998	0.6146384479717814	0.7433862433862434	0.6613756613756613	0.6234567901234568
98	roc_auc	0.6261022927689595	0.4426807760141094	0.5511463844797178	0.6490299823633157	0.5423280423280423	0.6948853615520282	0.6649029982363316	0.5617283950617284	0.5978835978835979	0.6190476190476191	0.5952380952380952	0.6402116402116402	0.6860670194003526	0.6208112874779541	0.6516754850088183
99	roc_auc	0.6631393298059965	0.5158730158730158	0.537037037037037	0.6499118165784833	0.6102292768959435	0.7239858906525574	0.763668430335097	0.5793650793650793	0.6525573192239859	0.656084656084656	0.664021164021164	0.6675485008818343	0.718694885361552	0.6684303350970017	0.6754850088183422
