# Supplementary material for: Integration of clinical, pathological, radiological, and transcriptomic data improves prediction for first-line immunotherapy outcome in metastatic non-small cell lung cancer
Source: Nat Commun. 2025 Jan 12;16:614. doi: 10.1038/s41467-025-55847-5 (PMC11725576; doi:10.1038/s41467-025-55847-5)
Supplement: Supplementary file 4 — Source Data [file 41467_2025_55847_MOESM4_ESM.zip › Source Data/source_data/multimodal_performance/6months_progression/dyam_optim.csv]

Repeat index	metric	C	R	P	RNA	C+R	C+P	C+RNA	R+P	R+RNA	P+RNA	C+R+P	C+R+RNA	C+P+RNA	R+P+RNA	C+R+P+RNA
0	roc_auc	0.6490299823633157	0.533068783068783	0.5229276895943562	0.591710758377425	0.6296296296296297	0.6296296296296297	0.6516754850088183	0.5758377425044092	0.6084656084656085	0.5978835978835979	0.6754850088183422	0.6428571428571429	0.6058201058201058	0.5943562610229276	0.6552028218694885
1	roc_auc	0.6834215167548501	0.4805996472663139	0.527336860670194	0.5890652557319225	0.6014109347442681	0.6455026455026456	0.5934744268077601	0.5652557319223986	0.5714285714285714	0.7257495590828924	0.6543209876543209	0.6393298059964726	0.6904761904761905	0.6146384479717812	0.6261022927689595
2	roc_auc	0.6278659611992945	0.45238095238095244	0.5189594356261023	0.6816578483245149	0.6128747795414462	0.6322751322751322	0.6834215167548501	0.6481481481481481	0.6075837742504409	0.6366843033509699	0.5820105820105821	0.6084656084656085	0.6843033509700177	0.5802469135802469	0.6693121693121693
3	roc_auc	0.5970017636684304	0.5445326278659612	0.4585537918871252	0.5405643738977073	0.609347442680776	0.6058201058201058	0.7081128747795414	0.5776014109347443	0.5881834215167547	0.5767195767195766	0.5599647266313933	0.6172839506172839	0.6172839506172839	0.46737213403880074	0.527336860670194
4	roc_auc	0.6322751322751322	0.49029982363315694	0.6146384479717814	0.6728395061728395	0.5246913580246914	0.6790123456790123	0.689594356261023	0.5396825396825398	0.609347442680776	0.6164021164021163	0.5855379188712522	0.5590828924162258	0.673721340388007	0.5793650793650794	0.6622574955908289
5	roc_auc	0.6794532627865961	0.4157848324514991	0.5343915343915344	0.5855379188712522	0.58994708994709	0.6410934744268076	0.673721340388007	0.5582010582010581	0.5696649029982362	0.5961199294532628	0.5194003527336861	0.6693121693121693	0.5599647266313932	0.5229276895943563	0.6578483245149911
6	roc_auc	0.6626984126984127	0.5599647266313933	0.4642857142857143	0.7045855379188712	0.6067019400352733	0.609347442680776	0.6701940035273368	0.48941798941798936	0.6155202821869489	0.5335097001763669	0.6322751322751323	0.6772486772486772	0.656084656084656	0.6067019400352734	0.6649029982363315
7	roc_auc	0.628747795414462	0.5423280423280423	0.58994708994709	0.6587301587301587	0.5608465608465608	0.664021164021164	0.6666666666666666	0.5740740740740741	0.6164021164021163	0.6331569664902998	0.582010582010582	0.6507936507936508	0.708994708994709	0.591710758377425	0.6243386243386243
8	roc_auc	0.63668430335097	0.36772486772486773	0.6437389770723104	0.6225749559082893	0.591710758377425	0.753968253968254	0.6225749559082893	0.564373897707231	0.5167548500881833	0.716931216931217	0.6578483245149912	0.6040564373897708	0.7010582010582012	0.6340388007054674	0.6199294532627866
9	roc_auc	0.6481481481481481	0.49382716049382713	0.6221340388007055	0.6428571428571428	0.5864197530864198	0.6940035273368607	0.6754850088183421	0.6128747795414462	0.5873015873015873	0.607583774250441	0.6587301587301587	0.6225749559082893	0.7760141093474426	0.6834215167548501	0.6649029982363316
