# Supplementary material for: Integration of clinical, pathological, radiological, and transcriptomic data improves prediction for first-line immunotherapy outcome in metastatic non-small cell lung cancer
Source: Nat Commun. 2025 Jan 12;16:614. doi: 10.1038/s41467-025-55847-5 (PMC11725576; doi:10.1038/s41467-025-55847-5)
Supplement: Supplementary file 4 — Source Data [file 41467_2025_55847_MOESM4_ESM.zip › Source Data/source_data/multimodal_performance/6months_progression/dyam_optim_select.csv]

Repeat index	metric	C	R	P	RNA	C+R	C+P	C+RNA	R+P	R+RNA	P+RNA	C+R+P	C+R+RNA	C+P+RNA	R+P+RNA	C+R+P+RNA
0	roc_auc	0.6878306878306878	0.4409171075837742	0.544973544973545	0.5842151675485008	0.5687830687830688	0.48853615520282184	0.6940035273368608	0.5335097001763669	0.644620811287478	0.6825396825396826	0.6552028218694885	0.7151675485008818	0.7160493827160493	0.6569664902998237	0.691358024691358
1	roc_auc	0.6252204585537918	0.5070546737213404	0.5379188712522045	0.6322751322751322	0.564373897707231	0.6313932980599647	0.7566137566137566	0.5934744268077602	0.6199294532627866	0.5881834215167548	0.6296296296296295	0.609347442680776	0.6472663139329805	0.591710758377425	0.6596119929453262
2	roc_auc	0.6525573192239859	0.4942680776014109	0.5731922398589064	0.646384479717813	0.544973544973545	0.5229276895943562	0.6843033509700176	0.5220458553791887	0.646384479717813	0.6296296296296297	0.6322751322751323	0.72663139329806	0.6754850088183422	0.691358024691358	0.6728395061728395
3	roc_auc	0.6208112874779541	0.48059964726631393	0.4347442680776014	0.5652557319223986	0.5714285714285714	0.5802469135802469	0.6622574955908289	0.5723104056437389	0.5723104056437389	0.6049382716049382	0.5679012345679012	0.6578483245149911	0.6022927689594356	0.5679012345679013	0.5908289241622575
4	roc_auc	0.599647266313933	0.5052910052910053	0.5749559082892416	0.7054673721340388	0.5423280423280422	0.6358024691358024	0.7601410934744267	0.5961199294532628	0.6111111111111112	0.6940035273368608	0.5987654320987654	0.744268077601411	0.7495590828924162	0.6948853615520282	0.654320987654321
5	roc_auc	0.6402116402116402	0.49911816578483237	0.5731922398589065	0.537037037037037	0.5308641975308641	0.582010582010582	0.654320987654321	0.5238095238095237	0.6552028218694885	0.5925925925925926	0.5335097001763669	0.6516754850088183	0.6728395061728395	0.7081128747795413	0.5723104056437389
6	roc_auc	0.6225749559082893	0.4779541446208113	0.5427689594356261	0.6653439153439155	0.5705467372134039	0.6728395061728395	0.7142857142857143	0.46737213403880074	0.6534391534391535	0.6225749559082893	0.591710758377425	0.6375661375661376	0.6463844797178131	0.5828924162257496	0.6322751322751322
7	roc_auc	0.6763668430335097	0.5749559082892417	0.5723104056437389	0.5088183421516755	0.5352733686067019	0.6816578483245149	0.6948853615520283	0.5749559082892416	0.6534391534391535	0.7054673721340388	0.6164021164021164	0.7028218694885361	0.7522045855379188	0.6940035273368607	0.6693121693121693
8	roc_auc	0.6834215167548501	0.4417989417989418	0.6984126984126984	0.5934744268077602	0.5185185185185186	0.6534391534391535	0.6225749559082893	0.564373897707231	0.5414462081128748	0.6693121693121693	0.6587301587301586	0.6516754850088183	0.6931216931216931	0.6834215167548501	0.6375661375661377
9	roc_auc	0.6569664902998237	0.4673721340388007	0.6208112874779541	0.5767195767195767	0.6040564373897707	0.6684303350970018	0.6190476190476191	0.5608465608465609	0.6225749559082893	0.6155202821869489	0.5564373897707231	0.6604938271604938	0.6684303350970017	0.664021164021164	0.5837742504409171
