# Supplementary material for: Integration of clinical, pathological, radiological, and transcriptomic data improves prediction for first-line immunotherapy outcome in metastatic non-small cell lung cancer
Source: Nat Commun. 2025 Jan 12;16:614. doi: 10.1038/s41467-025-55847-5 (PMC11725576; doi:10.1038/s41467-025-55847-5)
Supplement: Supplementary file 4 — Source Data [file 41467_2025_55847_MOESM4_ESM.zip › Source Data/source_data/multimodal_performance/6months_progression/dyam_select.csv]

Repeat index	metric	C	R	P	RNA	C+R	C+P	C+RNA	R+P	R+RNA	P+RNA	C+R+P	C+R+RNA	C+P+RNA	R+P+RNA	C+R+P+RNA
0	roc_auc	0.6666666666666667	0.47663139329806	0.5573192239858906	0.6005291005291005	0.5961199294532628	0.644620811287478	0.6587301587301587	0.5767195767195767	0.6058201058201058	0.6516754850088183	0.6604938271604939	0.6992945326278659	0.7451499118165785	0.6940035273368607	0.7283950617283951
1	roc_auc	0.6604938271604938	0.5132275132275133	0.5246913580246914	0.6375661375661377	0.599647266313933	0.6155202821869488	0.7019400352733686	0.5388007054673721	0.6384479717813051	0.6208112874779541	0.63668430335097	0.6957671957671958	0.7037037037037037	0.6516754850088183	0.6622574955908289
2	roc_auc	0.699294532627866	0.4541446208112876	0.5802469135802469	0.689594356261023	0.588183421516755	0.6410934744268078	0.6992945326278659	0.5317460317460317	0.6657848324514991	0.7028218694885362	0.6102292768959435	0.7345679012345679	0.7195767195767195	0.6966490299823633	0.7134038800705467
3	roc_auc	0.6499118165784833	0.4938271604938272	0.47354497354497355	0.5670194003527337	0.6067019400352733	0.6252204585537918	0.6728395061728395	0.5564373897707231	0.5793650793650793	0.6075837742504409	0.6172839506172839	0.7054673721340388	0.6172839506172839	0.6005291005291005	0.5784832451499118
4	roc_auc	0.6234567901234568	0.466931216931217	0.5652557319223985	0.6966490299823633	0.5590828924162258	0.5943562610229277	0.728395061728395	0.5493827160493827	0.6675485008818343	0.6587301587301587	0.6058201058201058	0.6931216931216931	0.7416225749559083	0.7107583774250441	0.6746031746031745
5	roc_auc	0.6155202821869489	0.46428571428571425	0.5502645502645502	0.6058201058201058	0.5149911816578483	0.6225749559082893	0.6834215167548501	0.5828924162257495	0.6305114638447972	0.664021164021164	0.6190476190476191	0.6437389770723104	0.6666666666666666	0.6349206349206349	0.582010582010582
6	roc_auc	0.6781305114638447	0.4585537918871252	0.5282186948853616	0.6437389770723105	0.6014109347442681	0.6428571428571428	0.6622574955908289	0.5811287477954145	0.6243386243386244	0.6516754850088183	0.5811287477954145	0.6781305114638448	0.7045855379188712	0.6190476190476191	0.6507936507936508
7	roc_auc	0.6499118165784832	0.5149911816578483	0.5440917107583774	0.6552028218694884	0.5970017636684304	0.6869488536155203	0.7116402116402116	0.5573192239858906	0.652557319223986	0.7045855379188712	0.6313932980599647	0.7134038800705468	0.7689594356261023	0.6843033509700176	0.7028218694885362
8	roc_auc	0.6146384479717814	0.45855379188712525	0.6666666666666667	0.6349206349206349	0.5978835978835979	0.6552028218694885	0.644620811287478	0.5881834215167548	0.5634920634920635	0.6781305114638447	0.6490299823633157	0.6331569664902998	0.7001763668430335	0.6631393298059964	0.6102292768959435
9	roc_auc	0.6437389770723104	0.47442680776014107	0.6358024691358024	0.6216931216931216	0.5987654320987654	0.6305114638447972	0.6966490299823633	0.5493827160493827	0.6322751322751323	0.5908289241622575	0.5943562610229276	0.673721340388007	0.656084656084656	0.644620811287478	0.6525573192239859
10	roc_auc	0.6402116402116402	0.4911816578483245	0.5864197530864197	0.617283950617284	0.5890652557319224	0.6278659611992945	0.6587301587301587	0.5617283950617283	0.5987654320987654	0.6349206349206349	0.6172839506172839	0.6666666666666666	0.6887125220458554	0.6040564373897707	0.6560846560846562
11	roc_auc	0.664021164021164	0.47971781305114636	0.6243386243386243	0.6499118165784832	0.5855379188712523	0.6922398589065255	0.6975308641975309	0.6181657848324515	0.6322751322751323	0.6975308641975309	0.689594356261023	0.6781305114638448	0.7125220458553791	0.7354497354497356	0.6710758377425043
12	roc_auc	0.644620811287478	0.5105820105820106	0.5864197530864197	0.6534391534391535	0.5634920634920635	0.6490299823633157	0.7336860670194003	0.5493827160493827	0.6675485008818343	0.7239858906525573	0.634920634920635	0.6701940035273368	0.7072310405643739	0.6693121693121693	0.6728395061728395
13	roc_auc	0.6358024691358025	0.4285714285714286	0.6349206349206348	0.6437389770723104	0.5837742504409171	0.6384479717813051	0.6684303350970018	0.5317460317460316	0.5776014109347443	0.6410934744268079	0.5740740740740741	0.6781305114638447	0.6507936507936508	0.6040564373897708	0.6313932980599647
14	roc_auc	0.6499118165784833	0.5529100529100529	0.5335097001763668	0.6675485008818342	0.582010582010582	0.626984126984127	0.7151675485008818	0.5731922398589065	0.6384479717813052	0.6931216931216931	0.5978835978835979	0.6481481481481481	0.6966490299823633	0.6216931216931216	0.6455026455026455
15	roc_auc	0.6781305114638448	0.4391534391534392	0.5070546737213404	0.6428571428571429	0.6164021164021164	0.681657848324515	0.6754850088183421	0.5881834215167548	0.6499118165784832	0.6384479717813052	0.6437389770723104	0.6437389770723104	0.6754850088183421	0.6966490299823633	0.6022927689594356
16	roc_auc	0.6402116402116401	0.5097001763668431	0.5361552028218695	0.611111111111111	0.5767195767195767	0.6940035273368607	0.7037037037037036	0.5705467372134039	0.6102292768959436	0.6649029982363316	0.6543209876543209	0.7319223985890653	0.718694885361552	0.7142857142857142	0.6746031746031745
17	roc_auc	0.6463844797178131	0.5299823633156966	0.6067019400352734	0.6393298059964727	0.5432098765432098	0.6649029982363316	0.6887125220458554	0.5970017636684303	0.607583774250441	0.654320987654321	0.6349206349206349	0.6869488536155203	0.7072310405643739	0.6701940035273368	0.6261022927689595
18	roc_auc	0.6340388007054674	0.5004409171075838	0.5793650793650793	0.5837742504409171	0.5661375661375662	0.5308641975308641	0.6596119929453262	0.5608465608465609	0.611111111111111	0.601410934744268	0.6763668430335097	0.7001763668430335	0.7283950617283951	0.6781305114638448	0.6366843033509701
19	roc_auc	0.6613756613756614	0.4770723104056437	0.5670194003527337	0.6384479717813051	0.6208112874779541	0.7001763668430335	0.6948853615520283	0.6137566137566137	0.6534391534391534	0.7001763668430335	0.6746031746031746	0.7257495590828923	0.7380952380952381	0.7530864197530864	0.6419753086419753
20	roc_auc	0.7028218694885362	0.4444444444444444	0.6234567901234568	0.6472663139329806	0.5890652557319225	0.599647266313933	0.6728395061728395	0.5502645502645502	0.6631393298059965	0.7037037037037037	0.6190476190476191	0.6763668430335098	0.7231040564373897	0.6604938271604939	0.6243386243386243
21	roc_auc	0.6904761904761905	0.4757495590828924	0.48059964726631393	0.6631393298059965	0.5943562610229276	0.5952380952380951	0.6763668430335097	0.5079365079365079	0.5731922398589065	0.6340388007054674	0.5784832451499118	0.6375661375661374	0.656084656084656	0.6587301587301586	0.626984126984127
22	roc_auc	0.591710758377425	0.54320987654321	0.5246913580246914	0.634920634920635	0.5564373897707231	0.6463844797178131	0.7028218694885361	0.5837742504409171	0.6349206349206349	0.7098765432098766	0.6569664902998236	0.6525573192239859	0.7804232804232805	0.7248677248677248	0.701058201058201
23	roc_auc	0.5899470899470899	0.49206349206349204	0.5740740740740741	0.6225749559082894	0.5811287477954145	0.6499118165784833	0.6984126984126984	0.5220458553791887	0.6199294532627866	0.6640211640211641	0.6649029982363316	0.6781305114638447	0.7028218694885361	0.6472663139329805	0.6225749559082893
24	roc_auc	0.6613756613756614	0.43209876543209874	0.5881834215167548	0.6516754850088183	0.5934744268077601	0.6807760141093474	0.7142857142857142	0.6146384479717812	0.6552028218694885	0.6904761904761905	0.664021164021164	0.7081128747795414	0.7865961199294533	0.7407407407407408	0.6825396825396826
25	roc_auc	0.6472663139329806	0.4814814814814815	0.5864197530864198	0.6507936507936508	0.6067019400352733	0.6869488536155203	0.7037037037037037	0.5388007054673721	0.5925925925925926	0.6578483245149912	0.6534391534391534	0.691358024691358	0.7098765432098766	0.6790123456790124	0.6358024691358024
26	roc_auc	0.6490299823633157	0.5714285714285715	0.5379188712522046	0.6428571428571428	0.5908289241622574	0.5811287477954145	0.7107583774250441	0.5379188712522046	0.6604938271604939	0.6463844797178131	0.5776014109347443	0.6499118165784833	0.6701940035273368	0.5714285714285714	0.652557319223986
27	roc_auc	0.6463844797178132	0.5035273368606702	0.54673721340388	0.6084656084656084	0.572310405643739	0.6516754850088183	0.7195767195767196	0.6075837742504409	0.6534391534391534	0.644620811287478	0.5714285714285714	0.6402116402116403	0.718694885361552	0.6781305114638447	0.6402116402116402
28	roc_auc	0.664021164021164	0.482363315696649	0.5731922398589065	0.6199294532627865	0.5317460317460317	0.6569664902998236	0.7028218694885362	0.6040564373897708	0.6243386243386243	0.6869488536155204	0.644620811287478	0.6534391534391535	0.7054673721340388	0.6746031746031746	0.6719576719576719
29	roc_auc	0.6666666666666667	0.5176366843033509	0.5749559082892416	0.626984126984127	0.5617283950617284	0.6014109347442681	0.6754850088183422	0.554673721340388	0.6869488536155203	0.671957671957672	0.6252204585537918	0.7116402116402116	0.7125220458553791	0.6940035273368607	0.6296296296296297
30	roc_auc	0.6525573192239859	0.5211640211640212	0.6146384479717814	0.6252204585537918	0.5749559082892416	0.7028218694885361	0.7380952380952381	0.5987654320987654	0.6296296296296297	0.7195767195767195	0.6631393298059964	0.6843033509700177	0.7760141093474427	0.7037037037037038	0.6604938271604939
31	roc_auc	0.6790123456790124	0.43606701940035275	0.5255731922398589	0.6393298059964726	0.6199294532627867	0.6472663139329806	0.7610229276895942	0.5626102292768961	0.6746031746031746	0.6948853615520282	0.5670194003527338	0.6578483245149912	0.7107583774250441	0.6807760141093475	0.5802469135802468
32	roc_auc	0.656084656084656	0.5343915343915344	0.5379188712522046	0.6507936507936507	0.5582010582010581	0.6490299823633157	0.6948853615520282	0.6252204585537919	0.6164021164021164	0.6622574955908289	0.5899470899470899	0.6631393298059965	0.6851851851851852	0.652557319223986	0.6040564373897707
33	roc_auc	0.6252204585537919	0.40476190476190477	0.5934744268077601	0.6516754850088183	0.591710758377425	0.6402116402116402	0.6781305114638447	0.5485008818342152	0.6375661375661376	0.6851851851851851	0.607583774250441	0.6402116402116402	0.6684303350970018	0.6031746031746031	0.6040564373897708
34	roc_auc	0.6128747795414462	0.48677248677248675	0.5564373897707231	0.6746031746031745	0.5511463844797179	0.6278659611992945	0.7125220458553793	0.5061728395061729	0.6419753086419753	0.6746031746031746	0.6393298059964727	0.6825396825396826	0.7336860670194003	0.6693121693121692	0.6613756613756613
35	roc_auc	0.6596119929453262	0.4717813051146385	0.6278659611992946	0.5890652557319224	0.5432098765432098	0.6331569664902998	0.6781305114638448	0.5670194003527336	0.6040564373897707	0.5987654320987654	0.6075837742504409	0.6014109347442681	0.6763668430335097	0.6693121693121693	0.609347442680776
36	roc_auc	0.6472663139329806	0.5194003527336861	0.4911816578483244	0.6340388007054674	0.5961199294532626	0.7204585537918872	0.6878306878306879	0.5714285714285714	0.6119929453262787	0.6578483245149912	0.6684303350970017	0.7028218694885362	0.7848324514991182	0.6984126984126984	0.6781305114638447
37	roc_auc	0.626984126984127	0.5	0.6243386243386244	0.6181657848324514	0.6084656084656085	0.6631393298059964	0.6843033509700176	0.591710758377425	0.6666666666666666	0.7328042328042328	0.6058201058201058	0.6507936507936508	0.7574955908289241	0.7204585537918871	0.6507936507936507
38	roc_auc	0.6825396825396826	0.435626102292769	0.5476190476190477	0.5714285714285714	0.6005291005291006	0.7160493827160493	0.7072310405643738	0.644620811287478	0.609347442680776	0.6860670194003526	0.6331569664902998	0.6560846560846562	0.7063492063492063	0.7063492063492064	0.6349206349206349
39	roc_auc	0.6305114638447972	0.5097001763668431	0.5396825396825398	0.6737213403880071	0.5881834215167548	0.7001763668430335	0.7125220458553791	0.5238095238095238	0.6040564373897707	0.6516754850088183	0.6375661375661376	0.6649029982363316	0.7072310405643738	0.6763668430335097	0.6031746031746033
40	roc_auc	0.6781305114638447	0.5079365079365079	0.4991181657848325	0.6164021164021164	0.5608465608465608	0.599647266313933	0.6578483245149912	0.5634920634920635	0.6128747795414462	0.7001763668430335	0.6137566137566138	0.6331569664902997	0.7045855379188712	0.6746031746031746	0.5961199294532628
41	roc_auc	0.6772486772486773	0.48941798941798936	0.5828924162257496	0.5714285714285715	0.5987654320987654	0.7451499118165785	0.7037037037037036	0.6499118165784833	0.6128747795414462	0.6419753086419753	0.673721340388007	0.6622574955908289	0.7213403880070547	0.6763668430335097	0.6834215167548501
42	roc_auc	0.6534391534391535	0.5590828924162257	0.54673721340388	0.6843033509700176	0.6067019400352733	0.654320987654321	0.7336860670194003	0.591710758377425	0.6666666666666666	0.6172839506172839	0.6825396825396824	0.6798941798941799	0.6984126984126985	0.6860670194003528	0.7142857142857143
43	roc_auc	0.6613756613756614	0.4691358024691358	0.5476190476190477	0.6516754850088182	0.5608465608465608	0.6490299823633157	0.6781305114638448	0.5361552028218695	0.6216931216931217	0.6807760141093474	0.5855379188712522	0.6701940035273368	0.7089947089947091	0.6843033509700177	0.562610229276896
44	roc_auc	0.6507936507936508	0.47089947089947093	0.46031746031746035	0.6851851851851851	0.6684303350970018	0.6340388007054674	0.7239858906525574	0.517636684303351	0.6754850088183422	0.644620811287478	0.5925925925925926	0.6807760141093474	0.7081128747795414	0.6375661375661376	0.6807760141093474
45	roc_auc	0.6455026455026455	0.4955908289241623	0.5511463844797179	0.5661375661375662	0.5987654320987654	0.6164021164021164	0.7222222222222222	0.5661375661375662	0.6428571428571428	0.6675485008818342	0.6463844797178131	0.7345679012345679	0.7451499118165785	0.7019400352733686	0.6499118165784833
46	roc_auc	0.6622574955908289	0.4656084656084656	0.5264550264550264	0.6472663139329806	0.6022927689594356	0.6552028218694886	0.708994708994709	0.54673721340388	0.6128747795414462	0.6728395061728395	0.6322751322751322	0.6895943562610228	0.7433862433862434	0.6305114638447973	0.6640211640211641
47	roc_auc	0.6534391534391534	0.5044091710758376	0.564373897707231	0.6358024691358024	0.562610229276896	0.6472663139329806	0.7204585537918871	0.562610229276896	0.664021164021164	0.6507936507936508	0.5793650793650793	0.6816578483245149	0.681657848324515	0.6675485008818343	0.6552028218694885
48	roc_auc	0.6534391534391534	0.47971781305114636	0.564373897707231	0.6701940035273368	0.6084656084656084	0.7063492063492064	0.6851851851851851	0.664021164021164	0.6807760141093475	0.6878306878306878	0.6472663139329806	0.7151675485008818	0.7266313932980599	0.6516754850088183	0.6490299823633157
49	roc_auc	0.6728395061728395	0.47883597883597884	0.5396825396825397	0.6305114638447971	0.5855379188712522	0.6490299823633157	0.7283950617283951	0.6102292768959435	0.6613756613756614	0.6878306878306878	0.5529100529100529	0.681657848324515	0.6675485008818342	0.6393298059964726	0.6208112874779541
50	roc_auc	0.6763668430335097	0.5220458553791887	0.6366843033509699	0.671957671957672	0.591710758377425	0.6790123456790123	0.7451499118165784	0.6604938271604938	0.7098765432098767	0.7486772486772486	0.6507936507936507	0.7239858906525574	0.7654320987654321	0.7627865961199295	0.7574955908289241
51	roc_auc	0.6763668430335097	0.47530864197530864	0.544973544973545	0.6358024691358025	0.6014109347442681	0.671957671957672	0.7195767195767195	0.5687830687830688	0.6190476190476191	0.6737213403880071	0.6701940035273368	0.6684303350970019	0.7107583774250441	0.6869488536155202	0.6984126984126984
52	roc_auc	0.6234567901234569	0.4603174603174603	0.609347442680776	0.5908289241622575	0.5220458553791887	0.634920634920635	0.6843033509700176	0.5696649029982364	0.6252204585537918	0.7222222222222222	0.6146384479717812	0.6657848324514991	0.7019400352733686	0.671957671957672	0.7195767195767195
53	roc_auc	0.6472663139329806	0.48236331569664903	0.5396825396825397	0.6878306878306878	0.5890652557319224	0.6534391534391535	0.7231040564373897	0.5873015873015873	0.6534391534391534	0.6278659611992945	0.6534391534391535	0.7019400352733686	0.7663139329805997	0.7195767195767195	0.6666666666666666
54	roc_auc	0.671957671957672	0.42416225749559083	0.49382716049382724	0.5740740740740741	0.5590828924162258	0.6146384479717812	0.6851851851851852	0.5590828924162258	0.5961199294532628	0.626984126984127	0.591710758377425	0.673721340388007	0.6834215167548501	0.611111111111111	0.6402116402116401
55	roc_auc	0.5873015873015873	0.4541446208112874	0.5308641975308642	0.6269841269841271	0.5388007054673721	0.6587301587301586	0.6816578483245149	0.609347442680776	0.5978835978835979	0.7380952380952381	0.6102292768959435	0.6525573192239859	0.7213403880070547	0.7081128747795415	0.7178130511463845
56	roc_auc	0.6393298059964727	0.5035273368606702	0.5776014109347444	0.609347442680776	0.5952380952380952	0.6807760141093474	0.7019400352733686	0.5837742504409171	0.5837742504409171	0.6172839506172839	0.6525573192239859	0.6657848324514991	0.6657848324514991	0.673721340388007	0.6340388007054674
57	roc_auc	0.6640211640211641	0.4770723104056437	0.5608465608465608	0.6261022927689593	0.5837742504409171	0.6798941798941799	0.689594356261023	0.564373897707231	0.6375661375661377	0.6393298059964727	0.6437389770723103	0.6922398589065255	0.7398589065255732	0.6419753086419753	0.5978835978835979
58	roc_auc	0.6569664902998236	0.5343915343915344	0.6058201058201058	0.5537918871252205	0.6225749559082893	0.7116402116402116	0.7354497354497355	0.5934744268077602	0.6155202821869489	0.691358024691358	0.6446208112874781	0.7081128747795414	0.7469135802469136	0.7354497354497355	0.6922398589065256
59	roc_auc	0.6499118165784832	0.5617283950617283	0.5696649029982364	0.6455026455026454	0.5837742504409171	0.5987654320987654	0.7028218694885361	0.5546737213403881	0.6428571428571429	0.681657848324515	0.6172839506172838	0.7239858906525574	0.6613756613756614	0.6216931216931216	0.6499118165784833
60	roc_auc	0.6587301587301587	0.5008818342151675	0.5555555555555556	0.6102292768959435	0.6172839506172839	0.6763668430335097	0.6754850088183422	0.5811287477954145	0.6128747795414462	0.7045855379188711	0.5493827160493827	0.6878306878306879	0.6481481481481481	0.6358024691358024	0.6622574955908289
61	roc_auc	0.6455026455026455	0.48059964726631393	0.5758377425044091	0.6208112874779541	0.599647266313933	0.689594356261023	0.6948853615520282	0.5970017636684304	0.6499118165784833	0.6869488536155203	0.5476190476190477	0.6419753086419753	0.6966490299823633	0.5776014109347443	0.6499118165784832
62	roc_auc	0.6190476190476191	0.5097001763668431	0.5599647266313933	0.6455026455026456	0.591710758377425	0.691358024691358	0.681657848324515	0.5776014109347443	0.6490299823633157	0.656084656084656	0.6119929453262787	0.6940035273368607	0.6746031746031745	0.6728395061728395	0.6843033509700176
63	roc_auc	0.6887125220458553	0.44885361552028213	0.6507936507936508	0.6472663139329806	0.5776014109347443	0.6701940035273368	0.7654320987654321	0.5970017636684304	0.6252204585537919	0.671957671957672	0.5881834215167548	0.6358024691358024	0.6984126984126985	0.626984126984127	0.6164021164021164
64	roc_auc	0.6666666666666667	0.49118165784832446	0.5925925925925926	0.6199294532627867	0.6349206349206349	0.6904761904761905	0.6984126984126985	0.6393298059964727	0.6419753086419753	0.6499118165784832	0.6516754850088183	0.652557319223986	0.6649029982363315	0.6296296296296297	0.6825396825396826
65	roc_auc	0.6781305114638447	0.47530864197530864	0.5608465608465608	0.6419753086419752	0.5978835978835978	0.710758377425044	0.7098765432098765	0.6208112874779541	0.5970017636684303	0.6887125220458554	0.6313932980599647	0.6596119929453262	0.716931216931217	0.6587301587301587	0.6366843033509701
66	roc_auc	0.6772486772486772	0.490299823633157	0.5961199294532628	0.6146384479717814	0.5440917107583774	0.6807760141093474	0.6684303350970018	0.5723104056437389	0.6296296296296297	0.6666666666666666	0.6534391534391534	0.646384479717813	0.728395061728395	0.6781305114638447	0.6481481481481481
67	roc_auc	0.6287477954144621	0.4955908289241623	0.5731922398589065	0.5343915343915344	0.6296296296296297	0.6137566137566138	0.716931216931217	0.5582010582010583	0.5634920634920635	0.6490299823633157	0.5890652557319225	0.664021164021164	0.746031746031746	0.6975308641975309	0.588183421516755
68	roc_auc	0.673721340388007	0.5167548500881833	0.5652557319223986	0.6798941798941799	0.5670194003527337	0.6507936507936508	0.7169312169312169	0.5405643738977073	0.6419753086419753	0.6966490299823632	0.6419753086419753	0.6966490299823633	0.7610229276895943	0.6957671957671958	0.6754850088183421
69	roc_auc	0.6798941798941799	0.5220458553791887	0.5714285714285714	0.626984126984127	0.611111111111111	0.746031746031746	0.708994708994709	0.6349206349206349	0.5961199294532629	0.6948853615520283	0.7107583774250441	0.6860670194003526	0.736331569664903	0.7231040564373898	0.6675485008818342
70	roc_auc	0.6428571428571428	0.4691358024691358	0.6384479717813052	0.6128747795414462	0.5467372134038799	0.6155202821869489	0.7160493827160493	0.519400352733686	0.6190476190476191	0.6031746031746031	0.582010582010582	0.6675485008818343	0.6675485008818343	0.6455026455026455	0.6596119929453262
71	roc_auc	0.6675485008818342	0.4506172839506173	0.6455026455026456	0.6393298059964727	0.6040564373897708	0.7116402116402116	0.7142857142857143	0.6428571428571429	0.6058201058201058	0.7028218694885362	0.7231040564373897	0.6966490299823633	0.7477954144620811	0.6948853615520282	0.6746031746031746
72	roc_auc	0.6640211640211641	0.49118165784832446	0.5608465608465608	0.626984126984127	0.5749559082892416	0.6534391534391535	0.6931216931216931	0.5255731922398589	0.6499118165784833	0.6790123456790124	0.6701940035273368	0.7001763668430334	0.6931216931216931	0.6878306878306879	0.6234567901234568
73	roc_auc	0.6693121693121694	0.47001763668430335	0.5617283950617283	0.6499118165784833	0.5493827160493827	0.6904761904761905	0.7319223985890653	0.5599647266313933	0.6058201058201058	0.7089947089947091	0.5776014109347443	0.6781305114638448	0.6984126984126984	0.6552028218694885	0.6463844797178131
74	roc_auc	0.644620811287478	0.5119047619047619	0.5634920634920635	0.6349206349206349	0.5890652557319224	0.5784832451499118	0.6957671957671957	0.5185185185185185	0.6472663139329806	0.6181657848324514	0.5855379188712522	0.6375661375661376	0.7248677248677248	0.6014109347442681	0.6472663139329807
75	roc_auc	0.6322751322751322	0.517636684303351	0.5590828924162258	0.6234567901234568	0.5705467372134039	0.6746031746031746	0.701058201058201	0.5229276895943562	0.6084656084656086	0.6190476190476191	0.5952380952380952	0.6940035273368607	0.6913580246913581	0.6578483245149912	0.6428571428571429
76	roc_auc	0.6234567901234568	0.47266313932980597	0.6084656084656084	0.5978835978835979	0.5432098765432098	0.6437389770723103	0.6507936507936508	0.5634920634920635	0.5696649029982364	0.6349206349206349	0.671957671957672	0.6640211640211641	0.7398589065255732	0.6728395061728395	0.6984126984126984
77	roc_auc	0.6904761904761904	0.4982363315696649	0.5776014109347443	0.699294532627866	0.6119929453262787	0.6455026455026454	0.7063492063492064	0.5793650793650793	0.607583774250441	0.699294532627866	0.628747795414462	0.6948853615520283	0.708994708994709	0.6604938271604939	0.6763668430335097
78	roc_auc	0.6790123456790124	0.5149911816578483	0.6481481481481481	0.6428571428571428	0.6031746031746031	0.6869488536155203	0.6754850088183422	0.5864197530864197	0.6252204585537919	0.7134038800705466	0.609347442680776	0.6834215167548501	0.6790123456790124	0.6269841269841271	0.6243386243386242
79	roc_auc	0.6940035273368607	0.501763668430335	0.48677248677248675	0.609347442680776	0.5432098765432098	0.6604938271604938	0.7063492063492063	0.5855379188712523	0.6199294532627866	0.6957671957671958	0.6437389770723104	0.6208112874779541	0.753968253968254	0.6798941798941799	0.701058201058201
80	roc_auc	0.6666666666666666	0.4832451499118165	0.599647266313933	0.5970017636684304	0.6393298059964727	0.7336860670194003	0.6746031746031745	0.5714285714285714	0.6499118165784833	0.7231040564373897	0.6084656084656084	0.693121693121693	0.7504409171075838	0.7028218694885361	0.6904761904761905
81	roc_auc	0.6666666666666666	0.4955908289241623	0.5714285714285714	0.6049382716049383	0.5855379188712522	0.6649029982363315	0.6596119929453262	0.5731922398589064	0.6022927689594356	0.6393298059964727	0.6164021164021165	0.6701940035273369	0.7028218694885361	0.6834215167548501	0.7072310405643739
82	roc_auc	0.6181657848324514	0.5202821869488536	0.5423280423280422	0.5767195767195766	0.5917107583774252	0.628747795414462	0.6887125220458553	0.599647266313933	0.6552028218694885	0.6931216931216931	0.6164021164021164	0.6904761904761904	0.7010582010582009	0.6984126984126984	0.63668430335097
83	roc_auc	0.6340388007054674	0.5537918871252204	0.5229276895943563	0.6322751322751322	0.601410934744268	0.6807760141093475	0.7107583774250441	0.5687830687830688	0.6746031746031746	0.718694885361552	0.6402116402116402	0.7151675485008818	0.7072310405643739	0.6869488536155203	0.7257495590828925
84	roc_auc	0.6843033509700176	0.5008818342151675	0.5828924162257496	0.6410934744268079	0.5687830687830687	0.6825396825396826	0.6552028218694885	0.6128747795414462	0.6305114638447972	0.6402116402116402	0.6410934744268078	0.6640211640211641	0.6613756613756614	0.646384479717813	0.6746031746031746
85	roc_auc	0.6243386243386243	0.4664902998236331	0.5440917107583774	0.6067019400352733	0.5555555555555556	0.6331569664902998	0.6710758377425045	0.5493827160493827	0.5714285714285715	0.6649029982363316	0.6040564373897708	0.6860670194003528	0.7037037037037037	0.6772486772486773	0.6049382716049383
86	roc_auc	0.6843033509700177	0.5687830687830687	0.5141093474426808	0.6499118165784832	0.6040564373897708	0.6155202821869489	0.6710758377425045	0.5520282186948853	0.6137566137566137	0.6596119929453262	0.5529100529100529	0.6375661375661376	0.6737213403880071	0.644620811287478	0.6243386243386243
87	roc_auc	0.6313932980599647	0.46913580246913583	0.4973544973544973	0.6296296296296297	0.5652557319223985	0.6305114638447972	0.7319223985890652	0.5291005291005291	0.6631393298059964	0.6693121693121693	0.5952380952380952	0.6437389770723104	0.6463844797178131	0.6499118165784833	0.5934744268077602
88	roc_auc	0.6552028218694885	0.5211640211640212	0.5608465608465608	0.6640211640211641	0.5873015873015872	0.6499118165784832	0.656084656084656	0.5784832451499118	0.6525573192239859	0.673721340388007	0.5952380952380952	0.6481481481481481	0.7433862433862435	0.6754850088183422	0.6684303350970017
89	roc_auc	0.6560846560846562	0.4876543209876543	0.49823633156966485	0.6940035273368607	0.6137566137566138	0.6296296296296297	0.7081128747795414	0.5873015873015873	0.6684303350970018	0.6675485008818343	0.6737213403880071	0.7081128747795415	0.6931216931216931	0.6798941798941799	0.6772486772486773
90	roc_auc	0.6596119929453262	0.505731922398589	0.4365079365079365	0.6305114638447972	0.5740740740740741	0.6463844797178131	0.6393298059964726	0.455026455026455	0.5379188712522046	0.5943562610229277	0.5925925925925927	0.673721340388007	0.6869488536155203	0.6463844797178131	0.6031746031746031
91	roc_auc	0.6543209876543209	0.4911816578483245	0.5952380952380952	0.5749559082892416	0.5546737213403881	0.7319223985890653	0.7081128747795414	0.5908289241622575	0.6402116402116401	0.6966490299823633	0.6719576719576719	0.6631393298059965	0.7142857142857142	0.6851851851851851	0.646384479717813
92	roc_auc	0.7019400352733686	0.5335097001763669	0.6181657848324514	0.6190476190476191	0.582010582010582	0.6252204585537918	0.6807760141093474	0.5652557319223985	0.619047619047619	0.6216931216931216	0.6128747795414462	0.7425044091710759	0.6578483245149911	0.6022927689594356	0.5934744268077601
93	roc_auc	0.6763668430335098	0.5141093474426808	0.5952380952380952	0.611111111111111	0.6058201058201058	0.656084656084656	0.7257495590828924	0.5335097001763668	0.6216931216931216	0.6693121693121693	0.626984126984127	0.691358024691358	0.7319223985890652	0.6684303350970018	0.6516754850088183
94	roc_auc	0.6604938271604938	0.4894179894179895	0.582010582010582	0.5873015873015873	0.5952380952380951	0.6693121693121693	0.699294532627866	0.6402116402116401	0.6252204585537919	0.671957671957672	0.6790123456790124	0.6701940035273368	0.6984126984126984	0.6754850088183422	0.6931216931216931
95	roc_auc	0.6102292768959436	0.47883597883597884	0.664021164021164	0.5828924162257496	0.617283950617284	0.6860670194003526	0.6737213403880071	0.5890652557319224	0.5493827160493827	0.689594356261023	0.7142857142857143	0.7063492063492064	0.6984126984126984	0.6693121693121692	0.718694885361552
96	roc_auc	0.6737213403880071	0.5264550264550265	0.5123456790123457	0.6199294532627867	0.5978835978835979	0.6234567901234568	0.7204585537918872	0.5846560846560847	0.6305114638447972	0.6278659611992946	0.5388007054673721	0.654320987654321	0.6410934744268079	0.6437389770723104	0.628747795414462
97	roc_auc	0.6084656084656084	0.48677248677248675	0.6190476190476191	0.6490299823633157	0.5855379188712522	0.6049382716049383	0.7010582010582009	0.5723104056437389	0.5978835978835979	0.6472663139329806	0.6172839506172839	0.654320987654321	0.6922398589065256	0.6816578483245149	0.6190476190476191
98	roc_auc	0.6419753086419754	0.4488536155202822	0.5026455026455026	0.5925925925925926	0.5361552028218695	0.693121693121693	0.7257495590828924	0.6190476190476191	0.6164021164021164	0.7901234567901234	0.6155202821869488	0.6737213403880071	0.7513227513227513	0.6340388007054674	0.656084656084656
99	roc_auc	0.6543209876543209	0.5255731922398589	0.5246913580246914	0.6631393298059964	0.5529100529100529	0.6931216931216931	0.7204585537918872	0.6199294532627866	0.6684303350970018	0.7001763668430335	0.6763668430335098	0.7134038800705467	0.7107583774250441	0.7266313932980599	0.6463844797178131
