# Supplementary material for: Integration of clinical, pathological, radiological, and transcriptomic data improves prediction for first-line immunotherapy outcome in metastatic non-small cell lung cancer
Source: Nat Commun. 2025 Jan 12;16:614. doi: 10.1038/s41467-025-55847-5 (PMC11725576; doi:10.1038/s41467-025-55847-5)
Supplement: Supplementary file 4 — Source Data [file 41467_2025_55847_MOESM4_ESM.zip › Source Data/source_data/multimodal_performance/6months_progression/early_LR.csv]

Repeat index	metric	C	R	P	RNA	C+R	C+P	C+RNA	R+P	R+RNA	P+RNA	C+R+P	C+R+RNA	C+P+RNA	R+P+RNA	C+R+P+RNA
0	roc_auc	0.628747795414462	0.4365079365079365	0.5828924162257495	0.6252204585537918	0.5167548500881834	0.6278659611992945	0.6234567901234568	0.5705467372134039	0.5714285714285714	0.626984126984127	0.5767195767195767	0.5758377425044092	0.6322751322751323	0.6137566137566137	0.6067019400352733
1	roc_auc	0.6128747795414463	0.5105820105820106	0.6684303350970018	0.591710758377425	0.5167548500881834	0.6587301587301586	0.5908289241622575	0.6737213403880071	0.5608465608465607	0.7019400352733686	0.6552028218694885	0.5502645502645502	0.6798941798941798	0.6922398589065256	0.6851851851851852
2	roc_auc	0.6005291005291005	0.4938271604938272	0.6296296296296297	0.5855379188712522	0.5361552028218696	0.6164021164021164	0.5440917107583774	0.6340388007054674	0.5476190476190477	0.6419753086419753	0.6058201058201057	0.5511463844797178	0.6252204585537918	0.6296296296296297	0.6261022927689593
3	roc_auc	0.6313932980599647	0.4329805996472663	0.6005291005291005	0.5881834215167547	0.4973544973544973	0.6172839506172839	0.591710758377425	0.5767195767195766	0.5440917107583775	0.6322751322751323	0.5582010582010583	0.5432098765432098	0.6216931216931216	0.6190476190476191	0.5925925925925926
4	roc_auc	0.5432098765432098	0.4470899470899471	0.6128747795414462	0.6807760141093474	0.49029982363315694	0.6022927689594356	0.6225749559082893	0.6067019400352734	0.5590828924162257	0.6887125220458554	0.5987654320987654	0.5388007054673721	0.6507936507936508	0.6552028218694886	0.6375661375661376
5	roc_auc	0.6499118165784832	0.5088183421516754	0.6190476190476191	0.6490299823633157	0.5520282186948854	0.6261022927689593	0.6146384479717814	0.6481481481481481	0.6005291005291005	0.6728395061728395	0.6252204585537919	0.5873015873015872	0.6578483245149912	0.6657848324514991	0.648148148148148
6	roc_auc	0.6102292768959436	0.46825396825396826	0.6313932980599647	0.6049382716049382	0.5308641975308642	0.6313932980599647	0.5679012345679012	0.6322751322751323	0.5379188712522045	0.6393298059964726	0.6296296296296295	0.5335097001763668	0.6269841269841269	0.6437389770723103	0.6384479717813051
7	roc_auc	0.6393298059964726	0.48324514991181655	0.6313932980599647	0.6022927689594356	0.5440917107583774	0.6552028218694886	0.5890652557319224	0.6278659611992946	0.4797178130511464	0.644620811287478	0.6181657848324515	0.5317460317460316	0.6525573192239859	0.626984126984127	0.6234567901234568
8	roc_auc	0.6490299823633155	0.4991181657848325	0.6067019400352734	0.628747795414462	0.5626102292768959	0.6261022927689595	0.6119929453262787	0.6516754850088183	0.5925925925925926	0.6587301587301586	0.6410934744268078	0.609347442680776	0.6604938271604939	0.6790123456790123	0.6895943562610228
9	roc_auc	0.6093474426807759	0.42680776014109345	0.6190476190476191	0.5873015873015872	0.5052910052910053	0.6393298059964727	0.5864197530864197	0.5352733686067019	0.5079365079365079	0.6507936507936508	0.54673721340388	0.5582010582010581	0.6349206349206349	0.5696649029982364	0.5855379188712522
10	roc_auc	0.6631393298059964	0.4523809523809524	0.5687830687830688	0.5723104056437389	0.5202821869488536	0.5802469135802469	0.5608465608465608	0.5758377425044092	0.4929453262786596	0.5864197530864197	0.5582010582010581	0.5132275132275133	0.58994708994709	0.6014109347442681	0.5970017636684304
11	roc_auc	0.6111111111111112	0.490299823633157	0.5555555555555555	0.6384479717813051	0.5132275132275133	0.5811287477954145	0.6534391534391535	0.5793650793650793	0.5440917107583775	0.5731922398589065	0.554673721340388	0.5679012345679012	0.5749559082892417	0.5837742504409171	0.5679012345679012
12	roc_auc	0.6305114638447972	0.5008818342151675	0.5608465608465609	0.6146384479717814	0.5379188712522046	0.5864197530864197	0.5784832451499118	0.6031746031746031	0.5679012345679012	0.6155202821869489	0.5811287477954145	0.5449735449735449	0.6005291005291006	0.6331569664902997	0.5828924162257495
13	roc_auc	0.6516754850088183	0.48853615520282184	0.5961199294532628	0.5696649029982362	0.5511463844797178	0.6146384479717812	0.599647266313933	0.6384479717813051	0.5282186948853616	0.6340388007054674	0.6084656084656084	0.5476190476190476	0.6340388007054674	0.6164021164021164	0.6075837742504409
14	roc_auc	0.6569664902998237	0.5079365079365079	0.6349206349206349	0.6022927689594356	0.5696649029982364	0.673721340388007	0.6507936507936507	0.6578483245149912	0.6005291005291005	0.6710758377425043	0.6499118165784832	0.6040564373897708	0.708994708994709	0.701058201058201	0.6887125220458553
15	roc_auc	0.5917107583774249	0.5141093474426808	0.5608465608465608	0.6031746031746031	0.5590828924162258	0.5608465608465608	0.5555555555555556	0.6331569664902998	0.5582010582010581	0.6216931216931217	0.6146384479717814	0.5599647266313933	0.5890652557319224	0.6481481481481483	0.626984126984127
16	roc_auc	0.5987654320987654	0.46119929453262787	0.5811287477954145	0.6278659611992945	0.4788359788359788	0.5864197530864197	0.6084656084656084	0.5617283950617284	0.5537918871252205	0.6322751322751323	0.5414462081128747	0.5308641975308642	0.6128747795414462	0.5934744268077602	0.5846560846560847
17	roc_auc	0.6216931216931216	0.5414462081128747	0.582010582010582	0.5873015873015873	0.6172839506172839	0.5864197530864198	0.6146384479717814	0.6754850088183421	0.6199294532627866	0.6402116402116402	0.6543209876543211	0.6437389770723104	0.6305114638447972	0.6596119929453262	0.6525573192239857
18	roc_auc	0.6340388007054674	0.5017636684303352	0.6146384479717814	0.583774250440917	0.5873015873015872	0.6137566137566138	0.6014109347442681	0.656084656084656	0.5361552028218695	0.6604938271604938	0.6490299823633158	0.5485008818342152	0.6340388007054674	0.6410934744268078	0.6305114638447973
19	roc_auc	0.6102292768959435	0.4867724867724868	0.5952380952380952	0.5970017636684304	0.5044091710758377	0.6102292768959435	0.6005291005291006	0.5987654320987654	0.527336860670194	0.628747795414462	0.5608465608465608	0.5088183421516754	0.6190476190476191	0.6225749559082893	0.6058201058201058
20	roc_auc	0.6507936507936508	0.4462081128747795	0.599647266313933	0.654320987654321	0.517636684303351	0.6119929453262787	0.6402116402116402	0.566137566137566	0.5299823633156966	0.6331569664902998	0.5749559082892416	0.5590828924162258	0.6216931216931217	0.5970017636684303	0.5970017636684303
21	roc_auc	0.5687830687830687	0.4594356261022928	0.6146384479717814	0.5934744268077601	0.46560846560846564	0.6216931216931217	0.5079365079365079	0.628747795414462	0.5617283950617284	0.6446208112874781	0.5828924162257495	0.4867724867724868	0.6058201058201058	0.6278659611992945	0.6022927689594356
22	roc_auc	0.6005291005291005	0.5132275132275133	0.6225749559082892	0.5987654320987654	0.5881834215167548	0.6243386243386244	0.5537918871252204	0.5873015873015873	0.5396825396825398	0.6455026455026455	0.5846560846560845	0.5776014109347444	0.6358024691358024	0.5978835978835979	0.5987654320987654
23	roc_auc	0.6278659611992945	0.43827160493827155	0.6587301587301587	0.6375661375661376	0.4700176366843033	0.6798941798941799	0.6164021164021164	0.6208112874779541	0.5238095238095237	0.6975308641975309	0.6022927689594356	0.5132275132275133	0.7098765432098765	0.6596119929453262	0.6410934744268078
24	roc_auc	0.5573192239858906	0.4497354497354497	0.5802469135802469	0.5784832451499118	0.4779541446208113	0.5925925925925926	0.5599647266313932	0.5890652557319224	0.5070546737213404	0.6164021164021164	0.5652557319223985	0.5149911816578483	0.591710758377425	0.6402116402116401	0.6208112874779541
25	roc_auc	0.6393298059964726	0.4532627865961199	0.5934744268077602	0.6119929453262786	0.5123456790123456	0.6234567901234568	0.6410934744268078	0.5864197530864197	0.525573192239859	0.6393298059964727	0.5749559082892415	0.5529100529100529	0.6507936507936507	0.5970017636684303	0.6102292768959435
26	roc_auc	0.6419753086419753	0.4479717813051146	0.6261022927689595	0.5793650793650794	0.5097001763668431	0.6569664902998236	0.5970017636684303	0.6005291005291006	0.5511463844797178	0.652557319223986	0.6049382716049384	0.566137566137566	0.6499118165784833	0.5996472663139331	0.599647266313933
27	roc_auc	0.5423280423280423	0.5255731922398589	0.6234567901234568	0.6252204585537919	0.5449735449735449	0.6067019400352733	0.5440917107583775	0.6578483245149911	0.5855379188712522	0.6596119929453262	0.6049382716049383	0.5432098765432098	0.6331569664902997	0.656084656084656	0.6199294532627866
28	roc_auc	0.6481481481481481	0.5035273368606702	0.591710758377425	0.6701940035273368	0.564373897707231	0.607583774250441	0.6349206349206349	0.609347442680776	0.5943562610229276	0.6552028218694885	0.6102292768959435	0.5934744268077601	0.6384479717813051	0.6516754850088182	0.6437389770723103
29	roc_auc	0.6331569664902997	0.44797178130511467	0.6111111111111112	0.5511463844797178	0.5176366843033509	0.6322751322751323	0.5749559082892416	0.6137566137566137	0.4982363315696649	0.6181657848324514	0.6005291005291005	0.5361552028218695	0.6119929453262787	0.6331569664902998	0.6181657848324514
30	roc_auc	0.5987654320987654	0.48059964726631393	0.673721340388007	0.554673721340388	0.5220458553791887	0.6640211640211641	0.5440917107583775	0.6331569664902997	0.5529100529100529	0.6763668430335097	0.63668430335097	0.5537918871252204	0.6552028218694885	0.6499118165784832	0.6463844797178131
31	roc_auc	0.6199294532627866	0.4135802469135802	0.6931216931216931	0.6146384479717814	0.44885361552028213	0.7001763668430335	0.564373897707231	0.6049382716049383	0.48677248677248686	0.7045855379188712	0.5996472663139331	0.4850088183421517	0.6931216931216931	0.6164021164021164	0.6058201058201057
32	roc_auc	0.5864197530864198	0.5220458553791887	0.6243386243386244	0.6684303350970018	0.5696649029982362	0.6278659611992945	0.6252204585537918	0.6516754850088183	0.5934744268077601	0.6631393298059964	0.6164021164021164	0.6031746031746031	0.6587301587301587	0.6693121693121694	0.63668430335097
33	roc_auc	0.6093474426807759	0.48412698412698413	0.591710758377425	0.6111111111111112	0.5414462081128748	0.599647266313933	0.5749559082892416	0.611111111111111	0.5634920634920635	0.6119929453262787	0.6119929453262786	0.562610229276896	0.5987654320987654	0.6349206349206349	0.6261022927689595
34	roc_auc	0.6172839506172839	0.4629629629629629	0.6860670194003528	0.6102292768959435	0.5123456790123456	0.6437389770723103	0.5873015873015873	0.6490299823633157	0.564373897707231	0.673721340388007	0.626984126984127	0.5661375661375662	0.6393298059964727	0.6437389770723103	0.6340388007054674
35	roc_auc	0.6146384479717812	0.5061728395061728	0.6613756613756614	0.626984126984127	0.5299823633156966	0.6534391534391535	0.5925925925925926	0.6472663139329806	0.5502645502645502	0.691358024691358	0.6287477954144621	0.5590828924162258	0.665784832451499	0.6754850088183422	0.6490299823633157
36	roc_auc	0.5864197530864198	0.49029982363315694	0.6084656084656085	0.6049382716049383	0.5105820105820106	0.5811287477954145	0.5679012345679012	0.6216931216931216	0.5608465608465608	0.6402116402116402	0.5943562610229277	0.5502645502645502	0.599647266313933	0.6410934744268078	0.6137566137566138
37	roc_auc	0.6102292768959435	0.4585537918871252	0.6313932980599647	0.6137566137566137	0.4973544973544973	0.6305114638447972	0.5855379188712522	0.6146384479717814	0.5617283950617284	0.6455026455026456	0.6067019400352733	0.5520282186948853	0.646384479717813	0.6375661375661376	0.6331569664902997
38	roc_auc	0.6296296296296297	0.4488536155202822	0.5802469135802468	0.6040564373897708	0.4964726631393298	0.6119929453262787	0.626984126984127	0.5925925925925926	0.5432098765432098	0.6234567901234568	0.5961199294532628	0.5529100529100529	0.6481481481481481	0.6419753086419753	0.6375661375661377
39	roc_auc	0.6005291005291006	0.4894179894179894	0.6199294532627866	0.6111111111111112	0.5246913580246914	0.5952380952380952	0.5634920634920635	0.5987654320987654	0.5317460317460317	0.6507936507936507	0.5776014109347444	0.5132275132275133	0.6040564373897707	0.6005291005291006	0.5767195767195767
40	roc_auc	0.6252204585537919	0.4991181657848324	0.6349206349206349	0.6181657848324514	0.5520282186948854	0.6084656084656084	0.564373897707231	0.6119929453262786	0.5282186948853616	0.6410934744268076	0.6137566137566137	0.5476190476190477	0.599647266313933	0.6119929453262787	0.6102292768959435
41	roc_auc	0.6657848324514991	0.4514991181657848	0.6287477954144621	0.5537918871252205	0.5705467372134039	0.654320987654321	0.5714285714285714	0.6040564373897708	0.5079365079365079	0.6349206349206348	0.6181657848324515	0.5705467372134039	0.6455026455026455	0.6243386243386243	0.6358024691358026
42	roc_auc	0.607583774250441	0.5070546737213404	0.6225749559082893	0.6278659611992945	0.5485008818342152	0.609347442680776	0.6146384479717814	0.6322751322751322	0.5890652557319225	0.6437389770723104	0.5943562610229277	0.599647266313933	0.6155202821869489	0.6155202821869489	0.5908289241622575
43	roc_auc	0.5582010582010581	0.43121693121693117	0.6278659611992945	0.6137566137566137	0.4206349206349206	0.6252204585537919	0.6049382716049383	0.6234567901234568	0.5238095238095238	0.6851851851851851	0.5758377425044092	0.48324514991181655	0.6596119929453264	0.6684303350970017	0.6261022927689595
44	roc_auc	0.5820105820105821	0.5097001763668431	0.6384479717813052	0.6507936507936507	0.5264550264550264	0.6340388007054673	0.5908289241622575	0.6410934744268079	0.5873015873015873	0.6878306878306878	0.6084656084656085	0.5855379188712522	0.6710758377425043	0.6640211640211641	0.6419753086419754
45	roc_auc	0.6437389770723103	0.5008818342151675	0.5890652557319225	0.628747795414462	0.5714285714285713	0.5961199294532628	0.5943562610229277	0.5925925925925926	0.554673721340388	0.6234567901234568	0.5873015873015873	0.5864197530864197	0.6128747795414463	0.6340388007054674	0.6093474426807761
46	roc_auc	0.6155202821869489	0.455026455026455	0.6102292768959435	0.6190476190476191	0.5229276895943562	0.6252204585537918	0.6128747795414462	0.5943562610229277	0.5846560846560847	0.6472663139329806	0.6146384479717812	0.6005291005291004	0.644620811287478	0.6825396825396826	0.662257495590829
47	roc_auc	0.6578483245149912	0.4805996472663139	0.5970017636684304	0.5934744268077602	0.5502645502645502	0.626984126984127	0.5917107583774249	0.5784832451499119	0.5264550264550264	0.6313932980599647	0.5776014109347443	0.538800705467372	0.6358024691358024	0.6216931216931216	0.6243386243386243
48	roc_auc	0.644620811287478	0.5070546737213404	0.6049382716049383	0.6481481481481481	0.5776014109347443	0.646384479717813	0.6552028218694885	0.6269841269841269	0.5520282186948854	0.6834215167548501	0.6181657848324514	0.5873015873015873	0.6904761904761905	0.6490299823633157	0.6455026455026455
49	roc_auc	0.6084656084656085	0.5335097001763669	0.6666666666666666	0.6225749559082893	0.5652557319223986	0.6666666666666667	0.5961199294532626	0.6869488536155203	0.5925925925925926	0.6825396825396824	0.6622574955908288	0.6014109347442681	0.6851851851851851	0.6984126984126984	0.6931216931216931
50	roc_auc	0.6208112874779542	0.4514991181657848	0.5934744268077601	0.6393298059964726	0.5052910052910053	0.6022927689594356	0.6102292768959435	0.6128747795414461	0.5714285714285714	0.6208112874779541	0.5943562610229276	0.5881834215167548	0.6040564373897708	0.6446208112874781	0.646384479717813
51	roc_auc	0.6278659611992945	0.4497354497354497	0.6119929453262786	0.5952380952380952	0.5167548500881833	0.6049382716049382	0.5776014109347443	0.628747795414462	0.5070546737213404	0.6384479717813051	0.6243386243386243	0.5238095238095238	0.6137566137566137	0.6234567901234568	0.6216931216931216
52	roc_auc	0.5828924162257496	0.4206349206349206	0.628747795414462	0.591710758377425	0.46119929453262787	0.6146384479717814	0.5802469135802469	0.591710758377425	0.4964726631393298	0.673721340388007	0.5537918871252204	0.4955908289241622	0.6278659611992945	0.6155202821869489	0.5828924162257495
53	roc_auc	0.619047619047619	0.5088183421516754	0.628747795414462	0.6463844797178131	0.5767195767195767	0.6216931216931216	0.6216931216931216	0.5978835978835978	0.5731922398589065	0.673721340388007	0.5925925925925924	0.5714285714285714	0.6463844797178131	0.628747795414462	0.6252204585537918
54	roc_auc	0.5978835978835979	0.4514991181657848	0.6119929453262787	0.5970017636684304	0.48412698412698413	0.6243386243386243	0.6049382716049383	0.591710758377425	0.5634920634920635	0.6781305114638448	0.5670194003527337	0.5537918871252204	0.6631393298059964	0.6402116402116401	0.626984126984127
55	roc_auc	0.6649029982363316	0.4911816578483245	0.6022927689594356	0.6472663139329805	0.5864197530864198	0.6199294532627866	0.6022927689594356	0.6208112874779541	0.5555555555555557	0.6402116402116402	0.6172839506172839	0.5705467372134039	0.6384479717813051	0.6331569664902998	0.6331569664902998
56	roc_auc	0.5987654320987654	0.4664902998236331	0.599647266313933	0.5608465608465608	0.5052910052910052	0.5890652557319225	0.5291005291005291	0.6102292768959435	0.5123456790123456	0.6402116402116402	0.5723104056437389	0.4991181657848325	0.5961199294532628	0.6393298059964727	0.5970017636684303
57	roc_auc	0.6534391534391534	0.46119929453262787	0.6155202821869488	0.6366843033509699	0.4938271604938272	0.652557319223986	0.6402116402116402	0.5890652557319225	0.5352733686067019	0.6410934744268078	0.5705467372134039	0.544973544973545	0.6604938271604939	0.6084656084656085	0.6102292768959435
58	roc_auc	0.6243386243386243	0.47354497354497355	0.6261022927689595	0.6419753086419753	0.5423280423280423	0.6164021164021164	0.6102292768959435	0.6481481481481481	0.5608465608465608	0.6569664902998236	0.6261022927689595	0.5820105820105821	0.6375661375661376	0.6358024691358025	0.6322751322751322
59	roc_auc	0.6472663139329806	0.48677248677248675	0.644620811287478	0.6384479717813051	0.5396825396825397	0.6746031746031746	0.6190476190476191	0.6428571428571429	0.5758377425044091	0.6798941798941799	0.6375661375661376	0.5811287477954145	0.6737213403880071	0.6701940035273369	0.6613756613756614
60	roc_auc	0.6049382716049383	0.4038800705467372	0.6128747795414462	0.5776014109347443	0.46208112874779544	0.6208112874779541	0.5343915343915344	0.5617283950617283	0.5	0.591710758377425	0.5652557319223985	0.4841269841269841	0.5864197530864198	0.5740740740740741	0.5608465608465608
61	roc_auc	0.6322751322751322	0.5070546737213404	0.6164021164021164	0.5873015873015872	0.5229276895943563	0.6349206349206349	0.6014109347442681	0.6278659611992945	0.5793650793650794	0.656084656084656	0.6119929453262787	0.5767195767195767	0.63668430335097	0.6657848324514991	0.6375661375661376
62	roc_auc	0.6040564373897708	0.47795414462081126	0.609347442680776	0.599647266313933	0.5149911816578483	0.5987654320987654	0.582010582010582	0.5908289241622574	0.5617283950617284	0.6525573192239859	0.583774250440917	0.566137566137566	0.6208112874779541	0.6269841269841269	0.6102292768959435
63	roc_auc	0.6084656084656084	0.5114638447971781	0.6181657848324515	0.656084656084656	0.5229276895943562	0.6181657848324515	0.6375661375661376	0.6419753086419754	0.6058201058201057	0.6843033509700176	0.6225749559082893	0.5970017636684303	0.6666666666666667	0.7045855379188712	0.6640211640211641
64	roc_auc	0.6234567901234568	0.49382716049382713	0.6305114638447972	0.6181657848324515	0.544973544973545	0.6208112874779541	0.582010582010582	0.6349206349206349	0.5493827160493827	0.6516754850088183	0.6208112874779542	0.5731922398589064	0.6313932980599648	0.6507936507936508	0.63668430335097
65	roc_auc	0.6172839506172839	0.47178130511463845	0.5873015873015873	0.6305114638447972	0.4982363315696649	0.5961199294532628	0.6199294532627865	0.5652557319223986	0.507936507936508	0.6331569664902998	0.5511463844797178	0.5202821869488536	0.6305114638447972	0.5749559082892416	0.5784832451499118
66	roc_auc	0.6111111111111112	0.47530864197530864	0.5978835978835979	0.6631393298059964	0.5246913580246914	0.5952380952380952	0.5961199294532628	0.5828924162257495	0.5414462081128748	0.6649029982363315	0.5617283950617283	0.54673721340388	0.6234567901234568	0.6225749559082892	0.609347442680776
67	roc_auc	0.6252204585537919	0.4382716049382716	0.554673721340388	0.6313932980599647	0.5132275132275131	0.564373897707231	0.6613756613756614	0.5811287477954143	0.5493827160493827	0.5802469135802468	0.5696649029982364	0.58994708994709	0.5687830687830688	0.5925925925925926	0.591710758377425
68	roc_auc	0.611111111111111	0.47266313932980597	0.5723104056437389	0.6472663139329806	0.5264550264550265	0.5714285714285714	0.5908289241622575	0.6102292768959435	0.5873015873015872	0.6119929453262786	0.5864197530864197	0.5758377425044092	0.5934744268077601	0.6331569664902998	0.6164021164021163
69	roc_auc	0.6172839506172839	0.4567901234567901	0.6225749559082893	0.5864197530864198	0.5105820105820106	0.6128747795414462	0.5317460317460317	0.5873015873015872	0.47089947089947093	0.6155202821869489	0.5776014109347443	0.47619047619047616	0.6137566137566138	0.5837742504409171	0.5881834215167548
70	roc_auc	0.6490299823633157	0.5784832451499118	0.6075837742504409	0.6366843033509699	0.6613756613756614	0.6155202821869489	0.6657848324514991	0.6604938271604939	0.6278659611992945	0.6243386243386244	0.6463844797178131	0.6613756613756614	0.6305114638447972	0.6869488536155202	0.6693121693121693
71	roc_auc	0.6419753086419753	0.5158730158730159	0.6119929453262787	0.6305114638447972	0.5643738977072311	0.6261022927689595	0.6261022927689593	0.6516754850088183	0.5934744268077601	0.654320987654321	0.6428571428571428	0.6172839506172839	0.6631393298059965	0.6631393298059965	0.665784832451499
72	roc_auc	0.6093474426807761	0.482363315696649	0.6164021164021164	0.6164021164021164	0.5405643738977073	0.6419753086419754	0.6419753086419753	0.6243386243386244	0.5617283950617284	0.6693121693121693	0.6190476190476191	0.5802469135802469	0.6666666666666666	0.6534391534391534	0.6604938271604938
73	roc_auc	0.6375661375661376	0.4541446208112875	0.6119929453262787	0.6384479717813051	0.5352733686067018	0.6216931216931216	0.5987654320987655	0.6067019400352733	0.5890652557319224	0.6313932980599647	0.6075837742504409	0.5828924162257495	0.6393298059964726	0.6340388007054674	0.6261022927689595
74	roc_auc	0.6005291005291005	0.4797178130511464	0.5873015873015873	0.6208112874779541	0.535273368606702	0.5731922398589064	0.5970017636684304	0.5740740740740741	0.5767195767195767	0.6358024691358024	0.5555555555555556	0.5793650793650793	0.6005291005291005	0.6208112874779541	0.6040564373897707
75	roc_auc	0.6437389770723104	0.4409171075837743	0.5881834215167548	0.6172839506172839	0.5246913580246914	0.6049382716049383	0.6155202821869488	0.5881834215167547	0.5458553791887125	0.609347442680776	0.5802469135802468	0.5873015873015873	0.58994708994709	0.609347442680776	0.5970017636684304
76	roc_auc	0.6261022927689595	0.5229276895943562	0.7010582010582012	0.6225749559082892	0.5476190476190477	0.6851851851851851	0.611111111111111	0.7160493827160495	0.626984126984127	0.7063492063492064	0.6975308641975309	0.6410934744268078	0.6913580246913581	0.7310405643738977	0.7151675485008818
77	roc_auc	0.6058201058201058	0.47178130511463845	0.5714285714285714	0.5908289241622575	0.5440917107583775	0.583774250440917	0.5767195767195767	0.5432098765432098	0.4947089947089947	0.6181657848324514	0.5476190476190476	0.5264550264550265	0.5881834215167548	0.5537918871252205	0.5458553791887125
78	roc_auc	0.619047619047619	0.4858906525573192	0.6031746031746031	0.6181657848324515	0.5326278659611993	0.6225749559082893	0.5890652557319224	0.6243386243386244	0.5679012345679013	0.634920634920635	0.6181657848324514	0.5661375661375662	0.6525573192239859	0.6507936507936507	0.6437389770723104
79	roc_auc	0.6084656084656085	0.4770723104056437	0.5652557319223986	0.6058201058201058	0.5405643738977073	0.5776014109347443	0.5564373897707231	0.5608465608465609	0.6005291005291006	0.6102292768959436	0.5564373897707231	0.6058201058201058	0.6040564373897707	0.6296296296296295	0.6164021164021164
80	roc_auc	0.6296296296296297	0.4541446208112875	0.5881834215167548	0.6552028218694885	0.5158730158730158	0.5987654320987654	0.6410934744268076	0.6225749559082893	0.5784832451499119	0.6772486772486772	0.6216931216931217	0.5696649029982362	0.6807760141093474	0.646384479717813	0.6578483245149911
81	roc_auc	0.5864197530864197	0.5026455026455027	0.6225749559082893	0.5978835978835979	0.5634920634920635	0.626984126984127	0.5961199294532628	0.6622574955908289	0.5388007054673721	0.6587301587301586	0.6384479717813051	0.5855379188712522	0.6419753086419753	0.6675485008818342	0.6675485008818342
82	roc_auc	0.6128747795414462	0.46031746031746024	0.6675485008818343	0.6155202821869489	0.5229276895943563	0.6455026455026455	0.6225749559082893	0.6164021164021164	0.5035273368606702	0.6843033509700176	0.5749559082892416	0.5211640211640212	0.6790123456790123	0.6243386243386243	0.6102292768959434
83	roc_auc	0.6596119929453262	0.4938271604938271	0.554673721340388	0.6040564373897708	0.5361552028218695	0.5899470899470899	0.5978835978835979	0.5996472663139331	0.5802469135802468	0.5776014109347443	0.5961199294532628	0.5793650793650793	0.6031746031746031	0.6322751322751323	0.6234567901234568
84	roc_auc	0.6075837742504409	0.49206349206349204	0.5555555555555555	0.6278659611992945	0.5414462081128748	0.5608465608465608	0.5502645502645502	0.5105820105820106	0.5978835978835979	0.6102292768959435	0.5308641975308641	0.5696649029982364	0.5846560846560847	0.5652557319223986	0.5414462081128747
85	roc_auc	0.6384479717813051	0.4744268077601411	0.6481481481481481	0.6305114638447972	0.5511463844797179	0.6631393298059964	0.5952380952380953	0.644620811287478	0.554673721340388	0.6798941798941798	0.6331569664902998	0.5582010582010581	0.6578483245149911	0.644620811287478	0.6428571428571428
86	roc_auc	0.6428571428571429	0.5264550264550264	0.5758377425044092	0.6472663139329805	0.5784832451499118	0.611111111111111	0.6587301587301587	0.5890652557319224	0.58994708994709	0.6507936507936507	0.6067019400352734	0.6296296296296297	0.6463844797178131	0.6393298059964726	0.6419753086419754
87	roc_auc	0.5881834215167548	0.5141093474426808	0.6243386243386244	0.6225749559082893	0.5414462081128748	0.6534391534391535	0.5890652557319225	0.646384479717813	0.603174603174603	0.656084656084656	0.6525573192239859	0.5899470899470899	0.6375661375661376	0.6596119929453262	0.6578483245149911
88	roc_auc	0.5961199294532629	0.4717813051146384	0.5978835978835979	0.5617283950617283	0.5141093474426808	0.6119929453262787	0.5088183421516755	0.6243386243386243	0.5202821869488536	0.5864197530864197	0.6075837742504409	0.509700176366843	0.5802469135802469	0.6040564373897707	0.5828924162257496
89	roc_auc	0.6552028218694884	0.4664902998236331	0.6146384479717812	0.6278659611992945	0.5264550264550264	0.6463844797178131	0.609347442680776	0.6269841269841269	0.5440917107583775	0.6552028218694885	0.6340388007054674	0.5582010582010583	0.673721340388007	0.6481481481481481	0.6516754850088183
90	roc_auc	0.6031746031746031	0.455026455026455	0.599647266313933	0.619047619047619	0.5097001763668431	0.6102292768959435	0.5846560846560848	0.6075837742504409	0.5652557319223986	0.607583774250441	0.5952380952380951	0.5670194003527337	0.6155202821869489	0.6331569664902998	0.6243386243386243
91	roc_auc	0.6393298059964726	0.4779541446208113	0.5970017636684303	0.5925925925925924	0.5370370370370371	0.6102292768959435	0.6234567901234568	0.6172839506172839	0.564373897707231	0.6349206349206349	0.5793650793650794	0.5970017636684304	0.6384479717813051	0.6340388007054674	0.6119929453262787
92	roc_auc	0.5917107583774249	0.5141093474426808	0.5908289241622575	0.6543209876543209	0.5229276895943562	0.6049382716049383	0.5537918871252204	0.6543209876543209	0.5873015873015872	0.6305114638447972	0.628747795414462	0.5555555555555556	0.5961199294532628	0.6481481481481481	0.6358024691358024
93	roc_auc	0.6261022927689595	0.5361552028218695	0.665784832451499	0.6155202821869489	0.6102292768959435	0.660493827160494	0.5917107583774249	0.646384479717813	0.5934744268077601	0.6878306878306878	0.63668430335097	0.6384479717813052	0.681657848324515	0.671957671957672	0.6631393298059964
94	roc_auc	0.6190476190476191	0.5361552028218695	0.6552028218694885	0.6772486772486772	0.5776014109347444	0.6693121693121693	0.6640211640211641	0.671957671957672	0.5934744268077601	0.7028218694885362	0.6587301587301587	0.5899470899470899	0.6992945326278659	0.6887125220458554	0.6737213403880069
95	roc_auc	0.5599647266313933	0.537037037037037	0.6243386243386244	0.6181657848324515	0.5405643738977073	0.6058201058201057	0.544973544973545	0.6649029982363315	0.54673721340388	0.6155202821869489	0.6410934744268078	0.5185185185185186	0.599647266313933	0.6596119929453264	0.6366843033509699
96	roc_auc	0.63668430335097	0.46737213403880074	0.5855379188712523	0.5864197530864197	0.5264550264550264	0.6234567901234568	0.5952380952380953	0.5908289241622575	0.5282186948853616	0.6084656084656084	0.5952380952380952	0.5414462081128748	0.6552028218694885	0.6164021164021164	0.6313932980599647
97	roc_auc	0.6296296296296297	0.4021164021164021	0.6252204585537919	0.6340388007054674	0.47266313932980597	0.6393298059964727	0.6296296296296297	0.5749559082892417	0.5167548500881834	0.6710758377425043	0.5793650793650794	0.5352733686067019	0.6746031746031745	0.6234567901234568	0.6199294532627866
98	roc_auc	0.609347442680776	0.4497354497354497	0.6437389770723104	0.6146384479717814	0.5255731922398589	0.6596119929453262	0.619047619047619	0.599647266313933	0.5132275132275131	0.6596119929453262	0.6005291005291006	0.5617283950617283	0.6684303350970018	0.5961199294532628	0.6031746031746031
99	roc_auc	0.6472663139329806	0.5105820105820106	0.6296296296296297	0.6067019400352733	0.5502645502645503	0.6234567901234568	0.6014109347442681	0.6340388007054674	0.5564373897707231	0.6534391534391535	0.6296296296296297	0.5661375661375662	0.6375661375661376	0.648148148148148	0.6331569664902997
