# Supplementary material for: Integration of clinical, pathological, radiological, and transcriptomic data improves prediction for first-line immunotherapy outcome in metastatic non-small cell lung cancer
Source: Nat Commun. 2025 Jan 12;16:614. doi: 10.1038/s41467-025-55847-5 (PMC11725576; doi:10.1038/s41467-025-55847-5)
Supplement: Supplementary file 4 — Source Data [file 41467_2025_55847_MOESM4_ESM.zip › Source Data/source_data/multimodal_performance/6months_progression/early_XGboost.csv]

Repeat index	metric	C	R	P	RNA	C+R	C+P	C+RNA	R+P	R+RNA	P+RNA	C+R+P	C+R+RNA	C+P+RNA	R+P+RNA	C+R+P+RNA
0	roc_auc	0.5855379188712522	0.5458553791887125	0.6455026455026455	0.544973544973545	0.6366843033509699	0.7169312169312169	0.6684303350970017	0.5837742504409171	0.6252204585537919	0.7239858906525573	0.716931216931217	0.6825396825396826	0.7663139329805997	0.5961199294532628	0.7557319223985891
1	roc_auc	0.5582010582010581	0.562610229276896	0.5308641975308642	0.5731922398589065	0.5749559082892416	0.6781305114638448	0.5820105820105821	0.6049382716049383	0.6084656084656084	0.6957671957671958	0.6208112874779541	0.6252204585537918	0.7292768959435626	0.6843033509700176	0.6499118165784833
2	roc_auc	0.5802469135802469	0.6216931216931217	0.5961199294532628	0.5546737213403881	0.6428571428571428	0.6393298059964727	0.5238095238095237	0.4858906525573192	0.5458553791887125	0.6437389770723104	0.611111111111111	0.6216931216931216	0.5608465608465608	0.6119929453262786	0.6437389770723104
3	roc_auc	0.5590828924162258	0.5167548500881833	0.5388007054673721	0.5943562610229277	0.564373897707231	0.6313932980599648	0.6296296296296297	0.5784832451499118	0.537037037037037	0.63668430335097	0.6172839506172839	0.5485008818342152	0.708994708994709	0.662257495590829	0.6657848324514991
4	roc_auc	0.6746031746031746	0.552910052910053	0.6252204585537919	0.6455026455026456	0.626984126984127	0.6701940035273369	0.6693121693121693	0.5987654320987654	0.6375661375661376	0.6472663139329806	0.6904761904761905	0.648148148148148	0.6534391534391534	0.6763668430335097	0.6851851851851852
5	roc_auc	0.5440917107583774	0.5661375661375662	0.5608465608465608	0.6031746031746031	0.5291005291005291	0.5978835978835979	0.6622574955908289	0.5908289241622575	0.6534391534391534	0.6710758377425045	0.537037037037037	0.5978835978835978	0.6957671957671958	0.6269841269841271	0.5652557319223985
6	roc_auc	0.5705467372134039	0.5246913580246914	0.49999999999999994	0.5793650793650793	0.6137566137566137	0.6172839506172839	0.6340388007054673	0.5731922398589065	0.6340388007054674	0.5652557319223985	0.5873015873015872	0.5908289241622575	0.6516754850088183	0.5793650793650793	0.6296296296296295
7	roc_auc	0.5167548500881834	0.5035273368606702	0.5846560846560847	0.6428571428571429	0.5608465608465609	0.5784832451499118	0.58994708994709	0.6261022927689595	0.5837742504409171	0.671957671957672	0.5811287477954145	0.5661375661375662	0.6904761904761905	0.7354497354497355	0.6790123456790124
8	roc_auc	0.5493827160493827	0.6111111111111112	0.626984126984127	0.5608465608465608	0.519400352733686	0.7416225749559083	0.5987654320987655	0.652557319223986	0.6049382716049383	0.7072310405643738	0.6763668430335097	0.6278659611992945	0.6984126984126983	0.7804232804232805	0.8033509700176367
9	roc_auc	0.5414462081128748	0.671957671957672	0.6604938271604938	0.5740740740740741	0.6216931216931217	0.5670194003527337	0.607583774250441	0.58994708994709	0.6701940035273368	0.681657848324515	0.6481481481481483	0.6190476190476192	0.673721340388007	0.6701940035273368	0.7204585537918871
10	roc_auc	0.58994708994709	0.5652557319223985	0.6040564373897707	0.6358024691358025	0.5088183421516754	0.6181657848324514	0.5828924162257495	0.5943562610229276	0.6781305114638448	0.6931216931216931	0.6887125220458554	0.6261022927689595	0.6181657848324514	0.5943562610229277	0.6640211640211641
11	roc_auc	0.6816578483245149	0.6507936507936508	0.5432098765432098	0.5820105820105821	0.6472663139329806	0.6455026455026455	0.5811287477954145	0.6684303350970018	0.6455026455026456	0.6534391534391534	0.6358024691358025	0.6349206349206349	0.7116402116402116	0.6402116402116402	0.6957671957671957
12	roc_auc	0.5705467372134039	0.5890652557319224	0.4876543209876543	0.5970017636684303	0.6313932980599648	0.6296296296296297	0.601410934744268	0.5696649029982364	0.5837742504409171	0.63668430335097	0.6252204585537918	0.6790123456790124	0.6437389770723104	0.6216931216931217	0.6569664902998237
13	roc_auc	0.6031746031746031	0.5811287477954145	0.7151675485008818	0.5899470899470899	0.6552028218694885	0.7107583774250441	0.5582010582010583	0.6578483245149912	0.6331569664902998	0.6225749559082893	0.7037037037037036	0.654320987654321	0.6649029982363316	0.7239858906525574	0.7407407407407407
14	roc_auc	0.5890652557319225	0.5511463844797178	0.58994708994709	0.5061728395061729	0.6014109347442681	0.607583774250441	0.599647266313933	0.5802469135802468	0.628747795414462	0.5670194003527337	0.572310405643739	0.5908289241622575	0.6208112874779541	0.6040564373897707	0.6128747795414462
15	roc_auc	0.5167548500881833	0.5405643738977073	0.6049382716049383	0.566137566137566	0.544973544973545	0.6772486772486773	0.6102292768959436	0.5352733686067019	0.6437389770723104	0.72663139329806	0.6119929453262787	0.5564373897707231	0.6225749559082893	0.6807760141093474	0.554673721340388
16	roc_auc	0.617283950617284	0.6481481481481481	0.5246913580246914	0.5925925925925926	0.7292768959435627	0.6331569664903	0.7089947089947091	0.5943562610229276	0.7072310405643739	0.6516754850088183	0.5864197530864197	0.6878306878306879	0.6525573192239859	0.7398589065255732	0.7054673721340388
17	roc_auc	0.5925925925925926	0.5590828924162257	0.517636684303351	0.611111111111111	0.6746031746031746	0.5493827160493827	0.6278659611992945	0.5714285714285714	0.6481481481481481	0.6137566137566137	0.599647266313933	0.656084656084656	0.6322751322751322	0.6649029982363316	0.6119929453262787
18	roc_auc	0.5220458553791887	0.6410934744268078	0.5855379188712522	0.6181657848324514	0.5687830687830688	0.6031746031746031	0.673721340388007	0.5432098765432098	0.7151675485008818	0.6860670194003529	0.6631393298059965	0.7160493827160493	0.6851851851851852	0.7045855379188712	0.6878306878306878
19	roc_auc	0.6049382716049383	0.5696649029982364	0.5749559082892416	0.5590828924162257	0.609347442680776	0.6834215167548501	0.6975308641975307	0.554673721340388	0.5925925925925926	0.5828924162257496	0.6208112874779541	0.6516754850088183	0.6746031746031745	0.7116402116402116	0.7134038800705468
20	roc_auc	0.6067019400352732	0.5105820105820106	0.572310405643739	0.5978835978835979	0.6146384479717812	0.7081128747795415	0.5564373897707231	0.5485008818342152	0.5987654320987655	0.5961199294532629	0.6613756613756614	0.5987654320987654	0.6710758377425045	0.6287477954144621	0.654320987654321
21	roc_auc	0.6358024691358025	0.5449735449735449	0.5493827160493827	0.5749559082892416	0.646384479717813	0.6534391534391535	0.6516754850088183	0.5379188712522046	0.6102292768959435	0.7257495590828924	0.6922398589065256	0.6499118165784832	0.6975308641975309	0.718694885361552	0.7231040564373897
22	roc_auc	0.5035273368606702	0.5970017636684304	0.562610229276896	0.6137566137566138	0.5520282186948854	0.6358024691358025	0.5970017636684303	0.538800705467372	0.7098765432098766	0.6728395061728395	0.5784832451499118	0.6552028218694885	0.6596119929453264	0.6490299823633158	0.7001763668430335
23	roc_auc	0.6234567901234567	0.6084656084656084	0.6931216931216931	0.6005291005291006	0.6146384479717812	0.6957671957671958	0.6948853615520283	0.6499118165784832	0.6904761904761905	0.7486772486772487	0.7072310405643739	0.6322751322751322	0.6358024691358024	0.7301587301587302	0.6807760141093474
24	roc_auc	0.5396825396825397	0.5185185185185185	0.6410934744268078	0.5987654320987655	0.5714285714285714	0.5679012345679012	0.5952380952380952	0.6031746031746033	0.6640211640211641	0.701058201058201	0.5608465608465609	0.6049382716049382	0.7301587301587301	0.6428571428571429	0.648148148148148
25	roc_auc	0.6322751322751322	0.6172839506172839	0.5758377425044091	0.527336860670194	0.6552028218694884	0.6269841269841271	0.6119929453262787	0.5	0.6957671957671958	0.6754850088183422	0.5767195767195766	0.5952380952380953	0.6410934744268078	0.6208112874779542	0.699294532627866
26	roc_auc	0.5714285714285715	0.544973544973545	0.5970017636684304	0.6419753086419753	0.6040564373897707	0.5828924162257496	0.652557319223986	0.5361552028218695	0.6490299823633157	0.6463844797178131	0.6763668430335097	0.6296296296296295	0.7319223985890653	0.7319223985890653	0.5740740740740741
27	roc_auc	0.6049382716049383	0.5943562610229277	0.6358024691358024	0.5714285714285714	0.6604938271604938	0.6604938271604939	0.6516754850088183	0.5343915343915344	0.626984126984127	0.652557319223986	0.671957671957672	0.6225749559082894	0.7257495590828924	0.6640211640211641	0.7504409171075836
28	roc_auc	0.6428571428571429	0.5308641975308642	0.5396825396825398	0.6798941798941799	0.6146384479717814	0.6146384479717812	0.6225749559082893	0.5767195767195767	0.6128747795414462	0.6261022927689595	0.6243386243386243	0.6261022927689595	0.7698412698412699	0.6507936507936507	0.7037037037037036
29	roc_auc	0.6331569664902997	0.6552028218694885	0.6446208112874781	0.5802469135802468	0.5731922398589065	0.6834215167548501	0.6428571428571429	0.6305114638447971	0.6525573192239859	0.5961199294532628	0.656084656084656	0.6631393298059964	0.6384479717813051	0.7063492063492064	0.6640211640211641
30	roc_auc	0.5493827160493827	0.6657848324514992	0.5502645502645502	0.5555555555555556	0.5758377425044092	0.6340388007054674	0.5811287477954145	0.49470899470899465	0.6243386243386243	0.582010582010582	0.5776014109347443	0.607583774250441	0.7116402116402116	0.6137566137566137	0.6349206349206349
31	roc_auc	0.6181657848324514	0.47266313932980597	0.5379188712522045	0.49823633156966496	0.6031746031746033	0.6666666666666667	0.6155202821869489	0.5670194003527337	0.5855379188712522	0.6375661375661376	0.6472663139329807	0.6208112874779541	0.6649029982363316	0.6058201058201058	0.691358024691358
32	roc_auc	0.5511463844797178	0.5608465608465608	0.6278659611992945	0.6393298059964727	0.6190476190476191	0.6816578483245149	0.6843033509700176	0.6234567901234568	0.6860670194003526	0.6225749559082893	0.6746031746031746	0.626984126984127	0.6604938271604938	0.724867724867725	0.6763668430335097
33	roc_auc	0.5970017636684304	0.4973544973544973	0.6225749559082893	0.5537918871252204	0.5440917107583774	0.6340388007054674	0.6613756613756614	0.6305114638447972	0.6216931216931217	0.6613756613756614	0.6516754850088182	0.6693121693121693	0.6940035273368607	0.6737213403880071	0.6957671957671958
34	roc_auc	0.5599647266313933	0.5317460317460317	0.5123456790123456	0.5511463844797178	0.5123456790123456	0.6296296296296297	0.5767195767195766	0.5229276895943563	0.6111111111111112	0.5776014109347443	0.5961199294532629	0.5978835978835978	0.6014109347442681	0.6075837742504409	0.6446208112874781
35	roc_auc	0.6455026455026455	0.5582010582010583	0.5828924162257496	0.5396825396825397	0.6675485008818343	0.6613756613756613	0.609347442680776	0.4947089947089947	0.5167548500881834	0.6948853615520282	0.607583774250441	0.656084656084656	0.6384479717813051	0.699294532627866	0.7336860670194003
36	roc_auc	0.5987654320987654	0.5114638447971781	0.582010582010582	0.5987654320987654	0.5423280423280422	0.6534391534391535	0.6331569664902997	0.5696649029982362	0.7001763668430335	0.6119929453262787	0.5414462081128747	0.6375661375661376	0.7451499118165785	0.6507936507936508	0.6675485008818343
37	roc_auc	0.599647266313933	0.6031746031746033	0.6552028218694885	0.5952380952380952	0.5846560846560847	0.6102292768959434	0.6490299823633157	0.5529100529100529	0.5881834215167548	0.5590828924162258	0.6569664902998237	0.6181657848324515	0.6710758377425043	0.664021164021164	0.63668430335097
38	roc_auc	0.5573192239858906	0.5793650793650794	0.5449735449735449	0.6525573192239859	0.6005291005291005	0.7134038800705468	0.681657848324515	0.6437389770723104	0.6137566137566138	0.6754850088183422	0.6816578483245149	0.6781305114638448	0.7795414462081128	0.7213403880070546	0.7345679012345679
39	roc_auc	0.599647266313933	0.4973544973544973	0.5925925925925926	0.570546737213404	0.6278659611992946	0.6693121693121693	0.7010582010582012	0.5573192239858906	0.6252204585537918	0.6860670194003528	0.6516754850088183	0.611111111111111	0.7054673721340388	0.7204585537918871	0.6790123456790124
40	roc_auc	0.5696649029982364	0.5846560846560847	0.5687830687830688	0.5599647266313934	0.5511463844797178	0.6710758377425045	0.644620811287478	0.5502645502645502	0.6287477954144621	0.6208112874779541	0.5961199294532626	0.6384479717813051	0.6146384479717814	0.6384479717813051	0.6710758377425043
41	roc_auc	0.5828924162257496	0.5908289241622576	0.5881834215167548	0.5828924162257496	0.5687830687830688	0.6798941798941799	0.6234567901234568	0.6340388007054674	0.6437389770723103	0.7107583774250441	0.6975308641975309	0.6216931216931216	0.6957671957671958	0.7380952380952381	0.7028218694885362
42	roc_auc	0.517636684303351	0.5802469135802469	0.6252204585537919	0.5802469135802469	0.5784832451499118	0.6234567901234568	0.5934744268077602	0.6393298059964727	0.6860670194003526	0.7372134038800705	0.5608465608465608	0.6754850088183422	0.6728395061728395	0.6322751322751323	0.6657848324514991
43	roc_auc	0.4911816578483245	0.5987654320987654	0.6137566137566137	0.5873015873015873	0.5802469135802468	0.6578483245149912	0.6428571428571429	0.6146384479717812	0.6119929453262786	0.6604938271604939	0.6313932980599648	0.609347442680776	0.7557319223985891	0.6366843033509699	0.7283950617283951
44	roc_auc	0.5282186948853616	0.5388007054673721	0.5220458553791887	0.54673721340388	0.5758377425044092	0.6375661375661374	0.6340388007054673	0.562610229276896	0.5934744268077602	0.5414462081128748	0.5811287477954145	0.5652557319223986	0.6913580246913581	0.5855379188712523	0.6261022927689595
45	roc_auc	0.5820105820105821	0.6005291005291005	0.5793650793650794	0.6322751322751322	0.6754850088183422	0.6649029982363316	0.6234567901234568	0.5485008818342152	0.6693121693121693	0.6481481481481481	0.6031746031746031	0.6807760141093474	0.7222222222222223	0.7627865961199295	0.7001763668430335
46	roc_auc	0.599647266313933	0.5617283950617284	0.5414462081128748	0.5679012345679013	0.6252204585537918	0.5996472663139331	0.5511463844797178	0.5546737213403881	0.5864197530864197	0.5873015873015873	0.6128747795414462	0.574074074074074	0.6693121693121693	0.6252204585537919	0.6587301587301588
47	roc_auc	0.554673721340388	0.54673721340388	0.6084656084656084	0.6216931216931217	0.564373897707231	0.6569664902998236	0.599647266313933	0.5414462081128748	0.6578483245149911	0.736331569664903	0.5661375661375662	0.6516754850088183	0.7248677248677249	0.7530864197530864	0.6657848324514991
48	roc_auc	0.6014109347442681	0.5802469135802469	0.5176366843033509	0.6216931216931216	0.7372134038800705	0.5291005291005291	0.6790123456790124	0.544973544973545	0.6587301587301587	0.6507936507936508	0.6067019400352734	0.7239858906525574	0.6516754850088183	0.6022927689594356	0.6922398589065255
49	roc_auc	0.5934744268077602	0.6596119929453264	0.6375661375661376	0.538800705467372	0.6225749559082893	0.6190476190476191	0.5617283950617284	0.6243386243386243	0.544973544973545	0.5740740740740741	0.6728395061728395	0.5432098765432098	0.7275132275132274	0.68342151675485	0.63668430335097
50	roc_auc	0.5511463844797179	0.4708994708994709	0.554673721340388	0.5881834215167548	0.6666666666666666	0.6128747795414462	0.601410934744268	0.5211640211640212	0.5934744268077601	0.5537918871252204	0.6119929453262787	0.6596119929453264	0.6358024691358024	0.5608465608465608	0.6763668430335096
51	roc_auc	0.6199294532627866	0.5793650793650793	0.5590828924162258	0.6728395061728394	0.6472663139329805	0.6693121693121693	0.7107583774250441	0.46384479717813054	0.7019400352733687	0.6781305114638448	0.6199294532627866	0.6587301587301588	0.7283950617283951	0.7178130511463845	0.6340388007054674
52	roc_auc	0.4814814814814815	0.5202821869488535	0.48853615520282184	0.6366843033509699	0.5308641975308641	0.6366843033509701	0.599647266313933	0.5537918871252204	0.6622574955908289	0.6481481481481481	0.6296296296296297	0.6358024691358025	0.6984126984126984	0.701058201058201	0.6948853615520282
53	roc_auc	0.5458553791887125	0.5899470899470899	0.5352733686067019	0.5731922398589064	0.619047619047619	0.6102292768959435	0.6393298059964726	0.6137566137566138	0.6146384479717814	0.5864197530864197	0.5890652557319225	0.6384479717813051	0.6657848324514991	0.6701940035273369	0.6587301587301587
54	roc_auc	0.5758377425044092	0.5396825396825397	0.6419753086419754	0.5776014109347443	0.5925925925925926	0.6922398589065256	0.6340388007054675	0.5158730158730159	0.6569664902998236	0.6631393298059964	0.5634920634920635	0.6878306878306878	0.6243386243386243	0.6834215167548501	0.6067019400352734
55	roc_auc	0.5379188712522045	0.5784832451499119	0.5308641975308641	0.5343915343915344	0.5943562610229276	0.6137566137566137	0.6119929453262787	0.5529100529100529	0.626984126984127	0.6428571428571429	0.6111111111111112	0.6604938271604938	0.6887125220458554	0.7407407407407407	0.6419753086419753
56	roc_auc	0.582010582010582	0.5255731922398589	0.5590828924162258	0.5520282186948854	0.6649029982363316	0.6375661375661376	0.5943562610229277	0.6181657848324515	0.6684303350970018	0.5573192239858906	0.6649029982363316	0.5837742504409172	0.646384479717813	0.609347442680776	0.7072310405643739
57	roc_auc	0.6022927689594357	0.5714285714285714	0.5908289241622574	0.6287477954144621	0.5784832451499118	0.6604938271604938	0.5873015873015873	0.5502645502645502	0.6349206349206349	0.6825396825396826	0.5731922398589065	0.6252204585537919	0.6772486772486772	0.6887125220458553	0.5520282186948854
58	roc_auc	0.6243386243386243	0.5873015873015873	0.5343915343915344	0.5599647266313933	0.5784832451499118	0.5899470899470901	0.6208112874779542	0.6111111111111112	0.619047619047619	0.708994708994709	0.5396825396825397	0.6507936507936508	0.6984126984126984	0.6737213403880071	0.6710758377425043
59	roc_auc	0.6701940035273368	0.5273368606701939	0.5705467372134039	0.6252204585537918	0.6534391534391534	0.6261022927689595	0.6261022927689595	0.5740740740740741	0.5582010582010581	0.6710758377425043	0.6428571428571428	0.7037037037037037	0.6869488536155204	0.6843033509700176	0.6128747795414463
60	roc_auc	0.654320987654321	0.5485008818342152	0.5934744268077602	0.5837742504409171	0.6040564373897707	0.7301587301587301	0.5890652557319224	0.5952380952380952	0.6684303350970019	0.673721340388007	0.6428571428571429	0.6322751322751323	0.7142857142857143	0.6022927689594356	0.7037037037037037
61	roc_auc	0.6067019400352733	0.5705467372134039	0.5242504409171076	0.5793650793650793	0.6155202821869489	0.5573192239858906	0.6657848324514991	0.49206349206349204	0.5873015873015873	0.7398589065255732	0.5811287477954145	0.6472663139329806	0.6446208112874781	0.6340388007054674	0.6410934744268078
62	roc_auc	0.5978835978835979	0.5855379188712522	0.6701940035273368	0.5414462081128748	0.5978835978835979	0.7045855379188712	0.607583774250441	0.5943562610229276	0.6111111111111112	0.6772486772486772	0.5855379188712522	0.5873015873015872	0.7566137566137566	0.626984126984127	0.6481481481481481
63	roc_auc	0.5679012345679013	0.5335097001763668	0.5485008818342152	0.6216931216931217	0.5925925925925926	0.6393298059964726	0.5873015873015873	0.6164021164021165	0.6049382716049382	0.7151675485008818	0.5987654320987654	0.656084656084656	0.7398589065255732	0.7425044091710759	0.7063492063492063
64	roc_auc	0.554673721340388	0.6287477954144621	0.6340388007054674	0.6234567901234569	0.6349206349206349	0.6569664902998237	0.63668430335097	0.5414462081128747	0.6816578483245149	0.6798941798941799	0.7028218694885362	0.6402116402116402	0.5811287477954146	0.7336860670194003	0.7231040564373897
65	roc_auc	0.5511463844797178	0.588183421516755	0.48765432098765427	0.6331569664902998	0.6701940035273369	0.5749559082892417	0.6578483245149912	0.5167548500881834	0.7054673721340388	0.7195767195767195	0.582010582010582	0.6869488536155203	0.6031746031746031	0.5458553791887126	0.6596119929453264
66	roc_auc	0.656084656084656	0.6137566137566137	0.656084656084656	0.5599647266313933	0.664021164021164	0.6851851851851852	0.6649029982363316	0.5396825396825397	0.63668430335097	0.6402116402116402	0.6754850088183422	0.6922398589065255	0.6878306878306878	0.693121693121693	0.6578483245149911
67	roc_auc	0.5908289241622575	0.5634920634920635	0.48500881834215165	0.6181657848324515	0.5493827160493827	0.6084656084656085	0.6305114638447972	0.5105820105820106	0.6684303350970017	0.6049382716049383	0.5828924162257495	0.609347442680776	0.6278659611992945	0.6763668430335097	0.6208112874779541
68	roc_auc	0.5943562610229277	0.6216931216931216	0.5961199294532629	0.5925925925925926	0.7063492063492063	0.6675485008818342	0.5846560846560845	0.5670194003527337	0.6481481481481481	0.7134038800705467	0.6675485008818343	0.6693121693121693	0.6552028218694885	0.6843033509700176	0.6922398589065256
69	roc_auc	0.5158730158730158	0.5388007054673721	0.5758377425044092	0.5776014109347444	0.6296296296296295	0.7398589065255732	0.6631393298059964	0.5317460317460317	0.6172839506172839	0.6208112874779541	0.6781305114638447	0.6084656084656085	0.6728395061728395	0.6992945326278659	0.6701940035273368
70	roc_auc	0.5555555555555556	0.5617283950617283	0.582010582010582	0.5308641975308642	0.6455026455026456	0.6693121693121693	0.6728395061728395	0.6402116402116402	0.6199294532627866	0.6499118165784832	0.6481481481481481	0.5652557319223985	0.6948853615520281	0.6710758377425045	0.689594356261023
71	roc_auc	0.5793650793650793	0.5943562610229277	0.45502645502645506	0.6084656084656085	0.6393298059964727	0.5917107583774252	0.5802469135802469	0.5520282186948854	0.6358024691358025	0.6693121693121693	0.6164021164021164	0.5828924162257496	0.6331569664902997	0.6957671957671958	0.6481481481481481
72	roc_auc	0.5317460317460317	0.5449735449735449	0.6040564373897708	0.6358024691358024	0.5529100529100529	0.6252204585537918	0.5714285714285715	0.554673721340388	0.626984126984127	0.6234567901234568	0.5996472663139331	0.6340388007054674	0.5758377425044092	0.609347442680776	0.5846560846560845
73	roc_auc	0.5952380952380952	0.5520282186948854	0.4885361552028219	0.5873015873015873	0.5229276895943563	0.6569664902998237	0.6093474426807759	0.54673721340388	0.6428571428571428	0.648148148148148	0.6040564373897707	0.5537918871252204	0.6631393298059964	0.6137566137566137	0.6790123456790124
74	roc_auc	0.6358024691358024	0.6146384479717814	0.6534391534391534	0.5952380952380953	0.5820105820105821	0.7239858906525573	0.6552028218694885	0.6049382716049383	0.6675485008818342	0.6455026455026455	0.6075837742504409	0.5908289241622575	0.6119929453262786	0.72663139329806	0.6393298059964727
75	roc_auc	0.5485008818342152	0.6322751322751323	0.5361552028218695	0.5617283950617283	0.6455026455026455	0.6349206349206349	0.644620811287478	0.5088183421516754	0.5934744268077601	0.5987654320987654	0.5317460317460317	0.6534391534391535	0.6675485008818342	0.6516754850088183	0.6181657848324514
76	roc_auc	0.54673721340388	0.5255731922398589	0.4947089947089947	0.6305114638447972	0.601410934744268	0.6322751322751322	0.6428571428571428	0.5634920634920635	0.6349206349206349	0.6604938271604939	0.5873015873015873	0.6657848324514991	0.7363315696649029	0.6975308641975309	0.6798941798941798
77	roc_auc	0.5864197530864197	0.6022927689594356	0.5202821869488536	0.5749559082892416	0.554673721340388	0.5414462081128748	0.6199294532627865	0.5696649029982362	0.6984126984126984	0.5493827160493827	0.6172839506172839	0.5952380952380952	0.6525573192239859	0.6075837742504409	0.63668430335097
78	roc_auc	0.4814814814814815	0.609347442680776	0.537037037037037	0.6155202821869489	0.6331569664902998	0.693121693121693	0.6419753086419753	0.519400352733686	0.6340388007054674	0.6843033509700176	0.6834215167548501	0.6569664902998236	0.7645502645502645	0.7001763668430335	0.7486772486772487
79	roc_auc	0.5493827160493826	0.5511463844797179	0.5617283950617284	0.6031746031746031	0.664021164021164	0.6710758377425043	0.6587301587301587	0.5634920634920635	0.6834215167548501	0.527336860670194	0.6278659611992945	0.7098765432098765	0.652557319223986	0.5943562610229276	0.6384479717813051
80	roc_auc	0.6428571428571428	0.5943562610229276	0.5238095238095238	0.6181657848324515	0.6340388007054674	0.6067019400352733	0.7248677248677249	0.46560846560846564	0.6675485008818342	0.6278659611992946	0.5564373897707231	0.7178130511463844	0.6887125220458553	0.6931216931216932	0.7389770723104057
81	roc_auc	0.6208112874779541	0.562610229276896	0.6199294532627866	0.6067019400352733	0.5978835978835979	0.6437389770723104	0.6040564373897707	0.5731922398589065	0.591710758377425	0.6040564373897707	0.5970017636684303	0.601410934744268	0.6604938271604938	0.6754850088183421	0.6649029982363316
82	roc_auc	0.54673721340388	0.501763668430335	0.67989417989418	0.6657848324514991	0.5634920634920635	0.6225749559082893	0.6525573192239859	0.5573192239858906	0.6419753086419754	0.6490299823633158	0.5405643738977073	0.6375661375661376	0.7310405643738977	0.6772486772486772	0.7116402116402116
83	roc_auc	0.5776014109347443	0.517636684303351	0.6049382716049383	0.544973544973545	0.5776014109347443	0.6225749559082893	0.5776014109347443	0.5044091710758378	0.5776014109347443	0.5582010582010581	0.5590828924162258	0.6604938271604938	0.5767195767195766	0.6234567901234568	0.5987654320987654
84	roc_auc	0.537037037037037	0.5705467372134039	0.5440917107583774	0.5405643738977072	0.6393298059964726	0.6437389770723103	0.5582010582010581	0.5343915343915344	0.6190476190476191	0.6005291005291005	0.7504409171075838	0.6261022927689595	0.6843033509700176	0.6746031746031746	0.6957671957671957
85	roc_auc	0.5679012345679013	0.6419753086419753	0.5837742504409171	0.5987654320987654	0.6410934744268078	0.6516754850088183	0.5776014109347444	0.5520282186948854	0.6596119929453264	0.7045855379188712	0.5582010582010583	0.6746031746031746	0.7178130511463844	0.6516754850088183	0.6878306878306879
86	roc_auc	0.5529100529100529	0.6278659611992946	0.6499118165784833	0.5987654320987654	0.6613756613756613	0.6437389770723104	0.654320987654321	0.5846560846560847	0.6640211640211641	0.656084656084656	0.6843033509700177	0.7001763668430335	0.7513227513227513	0.7045855379188712	0.7477954144620812
87	roc_auc	0.5952380952380952	0.5537918871252205	0.6146384479717814	0.5485008818342151	0.6261022927689595	0.6375661375661376	0.6049382716049383	0.646384479717813	0.6649029982363316	0.6604938271604938	0.5617283950617284	0.6472663139329805	0.6569664902998237	0.6798941798941799	0.6261022927689595
88	roc_auc	0.5335097001763669	0.5211640211640212	0.5546737213403881	0.6146384479717812	0.5361552028218695	0.6472663139329805	0.6552028218694885	0.4982363315696649	0.5881834215167548	0.564373897707231	0.6014109347442681	0.6957671957671958	0.6622574955908289	0.6296296296296297	0.6763668430335097
89	roc_auc	0.5714285714285714	0.5696649029982364	0.5714285714285714	0.5511463844797179	0.6490299823633157	0.6234567901234568	0.6666666666666666	0.54673721340388	0.7019400352733687	0.6402116402116402	0.5599647266313933	0.6754850088183422	0.6455026455026455	0.6349206349206349	0.7407407407407407
90	roc_auc	0.5890652557319224	0.5687830687830687	0.5784832451499118	0.6014109347442681	0.5537918871252204	0.5864197530864197	0.638447971781305	0.5723104056437389	0.6472663139329806	0.6657848324514991	0.5934744268077601	0.6172839506172839	0.6181657848324514	0.6984126984126984	0.5952380952380952
91	roc_auc	0.5582010582010581	0.607583774250441	0.4973544973544973	0.5749559082892416	0.6252204585537918	0.6164021164021164	0.6640211640211641	0.6463844797178131	0.6067019400352733	0.6296296296296297	0.7213403880070546	0.6146384479717814	0.6349206349206348	0.6340388007054674	0.5793650793650793
92	roc_auc	0.5211640211640212	0.5317460317460317	0.5679012345679013	0.6393298059964727	0.6005291005291005	0.6410934744268078	0.6428571428571428	0.5423280423280423	0.6684303350970018	0.673721340388007	0.5537918871252205	0.6075837742504409	0.6305114638447973	0.6084656084656085	0.6499118165784832
93	roc_auc	0.6155202821869489	0.6172839506172839	0.5282186948853616	0.5864197530864198	0.6305114638447972	0.6596119929453262	0.6410934744268078	0.5052910052910053	0.6525573192239859	0.6146384479717814	0.5714285714285715	0.6657848324514991	0.6410934744268078	0.6278659611992945	0.7275132275132274
94	roc_auc	0.5749559082892416	0.4964726631393298	0.5705467372134039	0.5925925925925926	0.5537918871252204	0.6243386243386243	0.6111111111111112	0.5961199294532629	0.6287477954144621	0.6754850088183422	0.6516754850088183	0.611111111111111	0.7019400352733686	0.68342151675485	0.7178130511463845
95	roc_auc	0.5317460317460317	0.49647266313932975	0.5008818342151675	0.5564373897707231	0.5590828924162258	0.5396825396825397	0.6410934744268078	0.519400352733686	0.5220458553791887	0.5873015873015873	0.607583774250441	0.5731922398589065	0.5881834215167548	0.6287477954144621	0.58994708994709
96	roc_auc	0.5899470899470899	0.5264550264550265	0.5132275132275133	0.6261022927689595	0.5881834215167548	0.6490299823633158	0.6622574955908289	0.4858906525573193	0.6005291005291006	0.716931216931217	0.6534391534391534	0.6428571428571428	0.6948853615520282	0.7028218694885362	0.6851851851851852
97	roc_auc	0.5511463844797179	0.6596119929453262	0.6587301587301587	0.6005291005291005	0.54673721340388	0.6313932980599648	0.6887125220458553	0.5670194003527337	0.6296296296296295	0.7001763668430335	0.5282186948853616	0.6331569664902998	0.6878306878306878	0.5943562610229276	0.5811287477954145
98	roc_auc	0.5238095238095238	0.6252204585537918	0.5767195767195767	0.5952380952380952	0.5026455026455027	0.6437389770723104	0.6684303350970018	0.5590828924162258	0.6199294532627866	0.6631393298059965	0.5864197530864197	0.6208112874779542	0.6463844797178129	0.6499118165784833	0.7151675485008818
99	roc_auc	0.5282186948853616	0.47354497354497355	0.6199294532627866	0.5617283950617284	0.6137566137566137	0.6208112874779542	0.6843033509700177	0.5705467372134039	0.5652557319223985	0.7072310405643739	0.6640211640211641	0.48500881834215165	0.7354497354497355	0.7204585537918871	0.7222222222222223
