# Supplementary material for: Integration of clinical, pathological, radiological, and transcriptomic data improves prediction for first-line immunotherapy outcome in metastatic non-small cell lung cancer
Source: Nat Commun. 2025 Jan 12;16:614. doi: 10.1038/s41467-025-55847-5 (PMC11725576; doi:10.1038/s41467-025-55847-5)
Supplement: Supplementary file 4 — Source Data [file 41467_2025_55847_MOESM4_ESM.zip › Source Data/source_data/multimodal_performance/6months_progression/late_XGboost.csv]

Repeat index	metric	C	R	P	RNA	C+R	C+P	C+RNA	R+P	R+RNA	P+RNA	C+R+P	C+R+RNA	C+P+RNA	R+P+RNA	C+R+P+RNA
0	roc_auc	0.5758377425044092	0.5414462081128748	0.5502645502645503	0.5414462081128748	0.5608465608465609	0.5970017636684304	0.5837742504409171	0.54673721340388	0.5414462081128748	0.5493827160493827	0.5864197530864197	0.5758377425044092	0.5934744268077602	0.5432098765432098	0.5828924162257496
1	roc_auc	0.5537918871252204	0.5361552028218695	0.6393298059964727	0.562610229276896	0.527336860670194	0.6243386243386243	0.5696649029982364	0.6375661375661376	0.599647266313933	0.6481481481481481	0.6437389770723104	0.5828924162257495	0.626984126984127	0.6490299823633157	0.6455026455026455
2	roc_auc	0.63668430335097	0.6058201058201058	0.5291005291005291	0.5908289241622575	0.6569664902998237	0.6243386243386243	0.6754850088183422	0.6040564373897708	0.626984126984127	0.5952380952380953	0.6569664902998237	0.6807760141093474	0.6534391534391535	0.6243386243386243	0.665784832451499
3	roc_auc	0.527336860670194	0.5670194003527337	0.46825396825396826	0.5264550264550265	0.554673721340388	0.5388007054673722	0.5784832451499119	0.5246913580246914	0.5714285714285714	0.5194003527336861	0.5520282186948854	0.5705467372134039	0.5458553791887125	0.5537918871252205	0.5608465608465609
4	roc_auc	0.6014109347442681	0.5573192239858906	0.5352733686067019	0.6067019400352734	0.6296296296296295	0.6578483245149912	0.6375661375661376	0.6049382716049383	0.6375661375661376	0.6313932980599646	0.6578483245149911	0.6578483245149912	0.6772486772486773	0.6552028218694886	0.693121693121693
5	roc_auc	0.5149911816578483	0.5943562610229277	0.5943562610229277	0.554673721340388	0.5476190476190477	0.5608465608465608	0.5943562610229277	0.6261022927689595	0.607583774250441	0.6393298059964727	0.5784832451499119	0.599647266313933	0.607583774250441	0.63668430335097	0.6058201058201058
6	roc_auc	0.5582010582010581	0.5696649029982362	0.5687830687830687	0.5343915343915344	0.5582010582010581	0.5961199294532628	0.5881834215167548	0.5767195767195767	0.5679012345679012	0.5564373897707231	0.5970017636684303	0.5811287477954146	0.6111111111111112	0.5590828924162258	0.6022927689594356
7	roc_auc	0.646384479717813	0.5335097001763668	0.6137566137566137	0.5987654320987654	0.5758377425044092	0.6754850088183422	0.6754850088183422	0.6340388007054674	0.609347442680776	0.6834215167548502	0.6684303350970018	0.6358024691358024	0.6992945326278659	0.654320987654321	0.681657848324515
8	roc_auc	0.544973544973545	0.47619047619047616	0.4779541446208113	0.5970017636684304	0.47971781305114636	0.49559082892416223	0.6137566137566138	0.4858906525573192	0.5776014109347443	0.566137566137566	0.47530864197530864	0.562610229276896	0.572310405643739	0.5502645502645502	0.5520282186948854
9	roc_auc	0.5440917107583774	0.5855379188712523	0.6472663139329806	0.6181657848324514	0.5952380952380952	0.6313932980599647	0.617283950617284	0.6164021164021164	0.6155202821869489	0.646384479717813	0.6358024691358024	0.6296296296296295	0.6525573192239859	0.6313932980599646	0.6419753086419754
10	roc_auc	0.5229276895943562	0.583774250440917	0.4867724867724868	0.6022927689594356	0.5396825396825397	0.5767195767195766	0.5864197530864197	0.5864197530864198	0.6137566137566137	0.6049382716049382	0.591710758377425	0.5767195767195767	0.6022927689594356	0.6137566137566137	0.607583774250441
11	roc_auc	0.5925925925925926	0.5458553791887125	0.6075837742504409	0.6005291005291005	0.5970017636684304	0.6552028218694885	0.6410934744268078	0.6084656084656085	0.6146384479717812	0.6472663139329805	0.6507936507936507	0.6340388007054674	0.6860670194003526	0.6463844797178131	0.664021164021164
12	roc_auc	0.6049382716049383	0.5670194003527337	0.5917107583774252	0.607583774250441	0.6102292768959435	0.6472663139329806	0.6631393298059964	0.6384479717813051	0.6067019400352733	0.6481481481481481	0.6640211640211641	0.6578483245149911	0.6851851851851852	0.6534391534391535	0.6790123456790124
13	roc_auc	0.5202821869488536	0.5573192239858905	0.6225749559082893	0.5238095238095238	0.5361552028218696	0.5793650793650794	0.5661375661375662	0.6552028218694885	0.6031746031746031	0.6216931216931216	0.5987654320987654	0.5890652557319224	0.5961199294532628	0.6569664902998236	0.6067019400352734
14	roc_auc	0.6613756613756614	0.544973544973545	0.5890652557319225	0.5908289241622576	0.6296296296296295	0.6331569664902998	0.6666666666666666	0.5873015873015872	0.5828924162257495	0.6067019400352733	0.6516754850088184	0.664021164021164	0.6349206349206349	0.5961199294532628	0.6481481481481481
15	roc_auc	0.5934744268077601	0.5564373897707231	0.5617283950617284	0.5414462081128748	0.63668430335097	0.6058201058201058	0.6322751322751323	0.607583774250441	0.5811287477954145	0.5617283950617283	0.6613756613756614	0.6499118165784833	0.6296296296296295	0.5811287477954145	0.656084656084656
16	roc_auc	0.6102292768959436	0.5493827160493827	0.5582010582010581	0.6499118165784833	0.5493827160493827	0.5943562610229277	0.6499118165784833	0.5784832451499118	0.6428571428571428	0.646384479717813	0.5749559082892416	0.6305114638447972	0.656084656084656	0.6384479717813051	0.6410934744268079
17	roc_auc	0.4841269841269841	0.5582010582010581	0.517636684303351	0.6102292768959435	0.49029982363315694	0.5070546737213404	0.5784832451499118	0.538800705467372	0.6340388007054674	0.5899470899470899	0.5229276895943562	0.5723104056437389	0.5846560846560847	0.601410934744268	0.5899470899470899
18	roc_auc	0.554673721340388	0.5908289241622575	0.5026455026455026	0.5502645502645502	0.644620811287478	0.591710758377425	0.6022927689594356	0.6014109347442681	0.6252204585537919	0.562610229276896	0.6507936507936508	0.6384479717813052	0.6137566137566137	0.6216931216931216	0.6701940035273368
19	roc_auc	0.5731922398589064	0.5573192239858906	0.5105820105820106	0.6243386243386244	0.574074074074074	0.6164021164021164	0.6552028218694885	0.5970017636684304	0.6296296296296297	0.6631393298059964	0.6102292768959435	0.6243386243386243	0.6534391534391534	0.6428571428571429	0.6410934744268079
20	roc_auc	0.6067019400352733	0.5194003527336861	0.5573192239858906	0.6331569664902998	0.5740740740740741	0.673721340388007	0.6596119929453264	0.588183421516755	0.5705467372134039	0.628747795414462	0.6393298059964726	0.6410934744268078	0.6807760141093474	0.6287477954144621	0.6596119929453262
21	roc_auc	0.5590828924162258	0.5158730158730159	0.6208112874779541	0.664021164021164	0.5317460317460317	0.6084656084656085	0.6613756613756615	0.6102292768959435	0.6252204585537919	0.699294532627866	0.6111111111111112	0.6128747795414462	0.6746031746031745	0.6701940035273369	0.6569664902998237
22	roc_auc	0.47883597883597884	0.5687830687830688	0.509700176366843	0.6640211640211641	0.4991181657848325	0.5088183421516754	0.6243386243386244	0.5440917107583775	0.6587301587301587	0.6067019400352733	0.5370370370370371	0.6084656084656084	0.5811287477954145	0.6181657848324515	0.5890652557319225
23	roc_auc	0.5679012345679012	0.5784832451499119	0.47001763668430335	0.6287477954144621	0.5749559082892416	0.5537918871252204	0.6410934744268078	0.5114638447971782	0.6384479717813052	0.5873015873015873	0.5537918871252204	0.6278659611992946	0.6058201058201058	0.5890652557319225	0.5987654320987654
24	roc_auc	0.5864197530864198	0.48059964726631393	0.5361552028218696	0.58994708994709	0.5414462081128748	0.6181657848324515	0.6419753086419753	0.5864197530864198	0.6252204585537918	0.626984126984127	0.6181657848324514	0.6155202821869488	0.6675485008818343	0.6410934744268078	0.6587301587301588
25	roc_auc	0.58994708994709	0.4506172839506173	0.5670194003527338	0.6746031746031746	0.5485008818342151	0.6084656084656085	0.6622574955908289	0.5537918871252204	0.5970017636684303	0.6596119929453262	0.617283950617284	0.6313932980599647	0.673721340388007	0.634920634920635	0.6631393298059964
26	roc_auc	0.63668430335097	0.5890652557319224	0.4585537918871252	0.5582010582010581	0.6278659611992945	0.5846560846560847	0.6516754850088183	0.5396825396825395	0.564373897707231	0.5035273368606702	0.6199294532627866	0.6393298059964726	0.6119929453262787	0.5414462081128748	0.6199294532627866
27	roc_auc	0.6516754850088182	0.48765432098765427	0.5934744268077602	0.6261022927689595	0.5890652557319225	0.6887125220458554	0.7275132275132276	0.5811287477954145	0.6005291005291005	0.6966490299823633	0.6622574955908289	0.6693121693121693	0.7522045855379189	0.6455026455026455	0.7116402116402116
28	roc_auc	0.5590828924162258	0.5299823633156967	0.6181657848324514	0.5864197530864198	0.5652557319223986	0.6684303350970018	0.6146384479717814	0.6340388007054674	0.5873015873015873	0.6649029982363314	0.6490299823633158	0.5961199294532628	0.6701940035273368	0.652557319223986	0.6525573192239859
29	roc_auc	0.5617283950617284	0.5978835978835979	0.5105820105820106	0.6649029982363316	0.6225749559082892	0.6040564373897707	0.644620811287478	0.5828924162257495	0.6675485008818343	0.6543209876543209	0.6516754850088183	0.6578483245149912	0.6463844797178131	0.6640211640211641	0.6613756613756614
30	roc_auc	0.5370370370370371	0.5617283950617284	0.617283950617284	0.5837742504409171	0.5502645502645503	0.6358024691358024	0.6031746031746031	0.6569664902998237	0.591710758377425	0.6278659611992945	0.6278659611992946	0.5890652557319225	0.6437389770723104	0.6490299823633157	0.6472663139329806
31	roc_auc	0.6322751322751322	0.544973544973545	0.5670194003527338	0.6208112874779541	0.6243386243386242	0.6455026455026455	0.6631393298059964	0.5784832451499118	0.6269841269841269	0.628747795414462	0.634920634920635	0.6578483245149912	0.6666666666666666	0.626984126984127	0.6622574955908289
32	roc_auc	0.5873015873015873	0.5343915343915344	0.5617283950617284	0.6040564373897707	0.5828924162257495	0.6340388007054673	0.6155202821869488	0.562610229276896	0.6049382716049384	0.6128747795414462	0.6111111111111112	0.6119929453262787	0.6455026455026455	0.5881834215167548	0.6340388007054673
33	roc_auc	0.5749559082892416	0.49118165784832446	0.6384479717813051	0.6234567901234568	0.5211640211640212	0.6596119929453262	0.6657848324514991	0.5749559082892416	0.5952380952380952	0.6499118165784832	0.6128747795414462	0.6349206349206349	0.7081128747795414	0.6384479717813051	0.6640211640211641
34	roc_auc	0.6014109347442681	0.5802469135802468	0.5238095238095238	0.5943562610229276	0.6058201058201058	0.6164021164021164	0.6428571428571429	0.5537918871252204	0.6331569664902998	0.5908289241622574	0.6243386243386243	0.6428571428571429	0.6490299823633157	0.6340388007054674	0.6569664902998236
35	roc_auc	0.4920634920634921	0.5670194003527337	0.626984126984127	0.6102292768959435	0.5405643738977073	0.6119929453262787	0.5590828924162257	0.6402116402116402	0.6252204585537919	0.6710758377425045	0.6155202821869489	0.5908289241622575	0.6296296296296297	0.6701940035273368	0.6455026455026455
36	roc_auc	0.4991181657848324	0.5414462081128748	0.5952380952380952	0.5670194003527337	0.5890652557319224	0.5934744268077601	0.5828924162257496	0.6322751322751323	0.6146384479717812	0.6472663139329805	0.6525573192239859	0.6296296296296297	0.6296296296296297	0.6578483245149912	0.6472663139329805
37	roc_auc	0.4894179894179894	0.5617283950617284	0.5634920634920635	0.6596119929453264	0.5097001763668431	0.5440917107583775	0.6410934744268078	0.5731922398589065	0.6340388007054674	0.6613756613756614	0.5537918871252204	0.5987654320987655	0.63668430335097	0.6657848324514991	0.6375661375661376
38	roc_auc	0.5264550264550265	0.5026455026455026	0.5793650793650793	0.582010582010582	0.5220458553791887	0.5987654320987654	0.5978835978835979	0.5961199294532628	0.5908289241622574	0.6596119929453262	0.5925925925925927	0.5837742504409171	0.6340388007054674	0.6243386243386243	0.6199294532627866
39	roc_auc	0.5608465608465608	0.5670194003527337	0.6093474426807761	0.6728395061728395	0.5749559082892416	0.6798941798941798	0.6216931216931216	0.6252204585537919	0.6358024691358025	0.6984126984126984	0.6569664902998236	0.6252204585537918	0.6931216931216931	0.6649029982363316	0.6675485008818342
40	roc_auc	0.5978835978835978	0.5282186948853616	0.6084656084656084	0.607583774250441	0.5546737213403878	0.6781305114638448	0.6552028218694885	0.6058201058201058	0.5925925925925926	0.708994708994709	0.6349206349206349	0.6172839506172839	0.7204585537918871	0.6569664902998236	0.664021164021164
41	roc_auc	0.5837742504409171	0.5555555555555555	0.5978835978835979	0.5679012345679013	0.6119929453262787	0.6155202821869489	0.6666666666666666	0.582010582010582	0.6181657848324514	0.6305114638447972	0.6243386243386243	0.6560846560846559	0.6772486772486772	0.6278659611992945	0.681657848324515
42	roc_auc	0.5467372134038802	0.5573192239858906	0.5476190476190477	0.5978835978835979	0.5493827160493827	0.564373897707231	0.5987654320987654	0.5881834215167548	0.6181657848324514	0.6093474426807761	0.574074074074074	0.6164021164021164	0.6058201058201058	0.6190476190476191	0.6128747795414463
43	roc_auc	0.6119929453262787	0.5238095238095238	0.6216931216931217	0.681657848324515	0.6084656084656085	0.6640211640211641	0.6834215167548501	0.63668430335097	0.6596119929453262	0.6984126984126985	0.6516754850088183	0.6587301587301587	0.708994708994709	0.6966490299823633	0.708994708994709
44	roc_auc	0.5476190476190476	0.6172839506172839	0.6322751322751322	0.5582010582010581	0.6419753086419753	0.6322751322751323	0.6084656084656084	0.6516754850088183	0.6243386243386244	0.6596119929453262	0.6666666666666667	0.6402116402116402	0.6516754850088183	0.6516754850088183	0.6719576719576721
45	roc_auc	0.6058201058201057	0.47178130511463845	0.5264550264550264	0.5537918871252204	0.5291005291005291	0.5961199294532629	0.5943562610229277	0.4753086419753087	0.5352733686067019	0.5246913580246914	0.5502645502645502	0.5652557319223985	0.5961199294532629	0.5114638447971781	0.5520282186948854
46	roc_auc	0.5811287477954145	0.5229276895943562	0.6208112874779541	0.6313932980599648	0.5511463844797178	0.6393298059964726	0.6358024691358025	0.6181657848324515	0.6084656084656085	0.6393298059964727	0.6128747795414461	0.5978835978835979	0.6419753086419753	0.6455026455026456	0.6384479717813051
47	roc_auc	0.49382716049382713	0.5388007054673721	0.5934744268077601	0.6463844797178131	0.5352733686067019	0.556437389770723	0.6022927689594355	0.6181657848324514	0.6313932980599648	0.6922398589065255	0.5925925925925926	0.6234567901234568	0.6684303350970018	0.6825396825396826	0.656084656084656
48	roc_auc	0.5899470899470899	0.5670194003527337	0.6199294532627866	0.5811287477954145	0.6111111111111112	0.6657848324514991	0.6525573192239859	0.6684303350970017	0.6393298059964727	0.6675485008818343	0.6851851851851852	0.6490299823633158	0.6807760141093474	0.6948853615520282	0.7054673721340388
49	roc_auc	0.6261022927689595	0.6313932980599648	0.5529100529100529	0.5828924162257496	0.6322751322751323	0.6102292768959435	0.6790123456790124	0.6410934744268078	0.681657848324515	0.6190476190476191	0.6410934744268079	0.6843033509700176	0.6525573192239859	0.6675485008818342	0.6728395061728395
50	roc_auc	0.582010582010582	0.5855379188712522	0.626984126984127	0.5767195767195767	0.628747795414462	0.6798941798941799	0.6516754850088183	0.6261022927689595	0.6472663139329806	0.6675485008818342	0.6798941798941799	0.6578483245149912	0.689594356261023	0.6684303350970017	0.6957671957671957
51	roc_auc	0.5555555555555556	0.5211640211640212	0.5890652557319225	0.5952380952380952	0.5088183421516754	0.599647266313933	0.5573192239858906	0.5952380952380952	0.5705467372134039	0.628747795414462	0.5828924162257495	0.54673721340388	0.6208112874779541	0.6164021164021164	0.5970017636684303
52	roc_auc	0.6172839506172839	0.5978835978835978	0.5749559082892416	0.6278659611992945	0.6199294532627866	0.628747795414462	0.6296296296296295	0.6278659611992946	0.6384479717813051	0.626984126984127	0.6604938271604938	0.626984126984127	0.6490299823633157	0.6649029982363316	0.6543209876543209
53	roc_auc	0.5864197530864197	0.5908289241622575	0.6675485008818342	0.6560846560846562	0.6216931216931216	0.6375661375661374	0.6843033509700177	0.6552028218694885	0.6666666666666666	0.6790123456790124	0.6640211640211641	0.6948853615520282	0.699294532627866	0.6878306878306879	0.7045855379188712
54	roc_auc	0.6146384479717812	0.5476190476190477	0.6666666666666666	0.6128747795414462	0.6058201058201058	0.6701940035273368	0.6860670194003528	0.6393298059964727	0.6428571428571429	0.6843033509700177	0.6657848324514992	0.6569664902998237	0.7116402116402116	0.6684303350970018	0.6948853615520283
55	roc_auc	0.5590828924162258	0.5749559082892416	0.5423280423280422	0.6349206349206349	0.6067019400352734	0.5881834215167548	0.6578483245149911	0.6119929453262786	0.6419753086419753	0.628747795414462	0.6119929453262787	0.6578483245149911	0.6313932980599648	0.6463844797178131	0.63668430335097
56	roc_auc	0.5714285714285714	0.609347442680776	0.6243386243386243	0.626984126984127	0.6234567901234568	0.5978835978835979	0.6243386243386243	0.6455026455026455	0.6410934744268078	0.6375661375661376	0.63668430335097	0.6349206349206349	0.626984126984127	0.6534391534391535	0.654320987654321
57	roc_auc	0.5432098765432098	0.5793650793650793	0.5978835978835979	0.582010582010582	0.5308641975308642	0.5723104056437389	0.5670194003527337	0.5943562610229277	0.5970017636684305	0.63668430335097	0.5749559082892416	0.5802469135802468	0.6111111111111112	0.6287477954144621	0.5952380952380952
58	roc_auc	0.5828924162257496	0.5952380952380952	0.5881834215167548	0.5379188712522045	0.6322751322751322	0.6754850088183422	0.6428571428571428	0.6199294532627866	0.5952380952380952	0.6084656084656084	0.664021164021164	0.6437389770723104	0.6657848324514991	0.6199294532627866	0.6587301587301587
59	roc_auc	0.5529100529100529	0.5837742504409171	0.5687830687830687	0.6005291005291006	0.5890652557319224	0.6675485008818343	0.5978835978835979	0.6525573192239859	0.6419753086419753	0.6269841269841271	0.6552028218694884	0.646384479717813	0.6419753086419754	0.6587301587301587	0.6578483245149912
60	roc_auc	0.5458553791887125	0.562610229276896	0.6701940035273368	0.6534391534391534	0.5714285714285715	0.5952380952380952	0.6358024691358024	0.63668430335097	0.6472663139329806	0.6596119929453264	0.6128747795414462	0.6234567901234568	0.6349206349206349	0.6613756613756614	0.6261022927689595
61	roc_auc	0.6031746031746033	0.5793650793650794	0.6164021164021165	0.6684303350970017	0.6040564373897708	0.7116402116402116	0.6940035273368605	0.607583774250441	0.6181657848324514	0.6728395061728395	0.6763668430335097	0.6657848324514991	0.7336860670194003	0.6516754850088183	0.7001763668430334
62	roc_auc	0.6305114638447973	0.6084656084656084	0.6067019400352733	0.6340388007054674	0.6657848324514991	0.6948853615520283	0.6940035273368607	0.6825396825396826	0.6516754850088183	0.6966490299823632	0.6904761904761905	0.691358024691358	0.7283950617283951	0.716931216931217	0.728395061728395
63	roc_auc	0.5299823633156967	0.5485008818342152	0.5617283950617284	0.5873015873015872	0.5502645502645502	0.6269841269841269	0.5952380952380951	0.607583774250441	0.6084656084656085	0.6349206349206349	0.6111111111111112	0.6067019400352733	0.6455026455026455	0.6419753086419753	0.6393298059964727
64	roc_auc	0.5634920634920635	0.63668430335097	0.5670194003527337	0.5626102292768959	0.5943562610229276	0.5784832451499118	0.6305114638447972	0.6190476190476191	0.6225749559082892	0.6137566137566137	0.6164021164021164	0.6181657848324514	0.6322751322751322	0.6146384479717814	0.6331569664902998
65	roc_auc	0.6419753086419754	0.6022927689594356	0.6393298059964726	0.607583774250441	0.6587301587301587	0.7178130511463845	0.6525573192239859	0.6631393298059965	0.6111111111111112	0.6640211640211641	0.7231040564373897	0.664021164021164	0.6931216931216931	0.6701940035273368	0.6966490299823632
66	roc_auc	0.656084656084656	0.5573192239858907	0.6851851851851851	0.6058201058201057	0.6419753086419753	0.6940035273368607	0.6622574955908289	0.6604938271604939	0.6199294532627866	0.7222222222222222	0.7054673721340388	0.6507936507936508	0.7134038800705468	0.6869488536155203	0.699294532627866
67	roc_auc	0.5749559082892417	0.47619047619047616	0.5705467372134039	0.5873015873015873	0.5705467372134039	0.6261022927689595	0.6746031746031746	0.5652557319223985	0.5776014109347443	0.6216931216931217	0.609347442680776	0.6393298059964726	0.6834215167548501	0.611111111111111	0.6481481481481481
68	roc_auc	0.5326278659611994	0.5723104056437389	0.6067019400352733	0.5679012345679012	0.5590828924162257	0.5881834215167548	0.6119929453262787	0.6172839506172839	0.6181657848324514	0.6199294532627866	0.6102292768959435	0.6084656084656084	0.6119929453262787	0.6340388007054674	0.6305114638447972
69	roc_auc	0.6225749559082892	0.6155202821869489	0.5855379188712522	0.6393298059964726	0.6631393298059965	0.6675485008818343	0.6693121693121694	0.6146384479717812	0.6613756613756614	0.6772486772486772	0.6754850088183422	0.6710758377425043	0.6966490299823633	0.6807760141093475	0.6878306878306878
70	roc_auc	0.6596119929453262	0.5291005291005291	0.644620811287478	0.6613756613756614	0.626984126984127	0.7125220458553791	0.7433862433862435	0.5952380952380952	0.6455026455026456	0.7275132275132274	0.6710758377425045	0.6931216931216931	0.7583774250440917	0.6807760141093474	0.7213403880070547
71	roc_auc	0.5731922398589064	0.4973544973544973	0.6084656084656085	0.5608465608465608	0.5687830687830688	0.6384479717813051	0.6428571428571428	0.5943562610229277	0.5652557319223985	0.6746031746031745	0.6181657848324515	0.6216931216931216	0.6860670194003526	0.6358024691358024	0.6499118165784833
72	roc_auc	0.5731922398589065	0.6234567901234568	0.7037037037037036	0.656084656084656	0.6075837742504409	0.7213403880070547	0.6384479717813052	0.736331569664903	0.6984126984126983	0.7398589065255732	0.7345679012345678	0.6649029982363315	0.7231040564373897	0.7654320987654322	0.736331569664903
73	roc_auc	0.5987654320987654	0.47178130511463845	0.6534391534391534	0.607583774250441	0.5502645502645502	0.6666666666666666	0.6781305114638447	0.5987654320987654	0.5590828924162258	0.6763668430335097	0.6305114638447972	0.6181657848324515	0.6966490299823633	0.6181657848324515	0.652557319223986
74	roc_auc	0.5264550264550265	0.6331569664902998	0.5564373897707231	0.6534391534391534	0.5352733686067019	0.5599647266313933	0.6128747795414461	0.6014109347442681	0.656084656084656	0.63668430335097	0.5652557319223986	0.6155202821869489	0.6278659611992945	0.6499118165784832	0.6243386243386243
75	roc_auc	0.5564373897707232	0.5423280423280423	0.5211640211640212	0.5467372134038802	0.5449735449735449	0.5687830687830688	0.6278659611992945	0.5388007054673721	0.5714285714285714	0.5767195767195767	0.5396825396825397	0.5952380952380952	0.6031746031746033	0.5696649029982364	0.5749559082892416
76	roc_auc	0.562610229276896	0.6560846560846562	0.517636684303351	0.5617283950617284	0.6578483245149912	0.5679012345679012	0.6058201058201058	0.6128747795414462	0.6552028218694885	0.5511463844797179	0.6604938271604939	0.6604938271604938	0.5758377425044092	0.6305114638447972	0.6552028218694885
77	roc_auc	0.6102292768959435	0.5661375661375662	0.5705467372134039	0.5952380952380952	0.6022927689594356	0.6313932980599648	0.6331569664902998	0.6172839506172839	0.5970017636684303	0.6225749559082893	0.6340388007054675	0.6058201058201058	0.6340388007054674	0.6172839506172839	0.6437389770723104
78	roc_auc	0.5846560846560847	0.6569664902998236	0.4814814814814815	0.5837742504409171	0.6402116402116402	0.5617283950617283	0.6437389770723104	0.6225749559082893	0.6666666666666666	0.5925925925925926	0.6128747795414462	0.6860670194003528	0.6225749559082892	0.6578483245149912	0.6666666666666666
79	roc_auc	0.646384479717813	0.44179894179894175	0.47971781305114636	0.5679012345679012	0.582010582010582	0.6164021164021164	0.6825396825396826	0.5114638447971781	0.54673721340388	0.591710758377425	0.5767195767195767	0.6225749559082893	0.6499118165784832	0.5731922398589065	0.6172839506172839
80	roc_auc	0.6005291005291006	0.6005291005291005	0.5511463844797178	0.6305114638447971	0.6560846560846562	0.6666666666666666	0.6569664902998236	0.6084656084656084	0.644620811287478	0.6455026455026455	0.6666666666666666	0.6834215167548501	0.6798941798941799	0.628747795414462	0.6860670194003528
81	roc_auc	0.5617283950617284	0.6190476190476191	0.5793650793650793	0.6296296296296297	0.6331569664903	0.6208112874779541	0.6746031746031746	0.6834215167548501	0.6499118165784833	0.691358024691358	0.6701940035273368	0.681657848324515	0.6834215167548501	0.708994708994709	0.7089947089947091
82	roc_auc	0.4832451499118165	0.5758377425044092	0.5008818342151675	0.5582010582010581	0.5582010582010581	0.517636684303351	0.5890652557319225	0.5414462081128748	0.6208112874779542	0.5687830687830688	0.5537918871252204	0.5970017636684303	0.5828924162257495	0.5864197530864197	0.5855379188712522
83	roc_auc	0.5873015873015873	0.6049382716049383	0.5229276895943562	0.6014109347442681	0.6093474426807761	0.6252204585537918	0.6948853615520282	0.6410934744268078	0.6358024691358025	0.63668430335097	0.63668430335097	0.6640211640211641	0.6728395061728395	0.6684303350970018	0.6781305114638448
84	roc_auc	0.5970017636684303	0.6234567901234568	0.6119929453262787	0.6402116402116401	0.6313932980599647	0.6402116402116402	0.6507936507936508	0.6534391534391534	0.6904761904761905	0.63668430335097	0.6622574955908289	0.6701940035273368	0.6781305114638447	0.6790123456790124	0.6834215167548501
85	roc_auc	0.6393298059964727	0.4955908289241623	0.6172839506172839	0.591710758377425	0.6005291005291006	0.6940035273368607	0.6234567901234568	0.6172839506172839	0.6084656084656084	0.6710758377425045	0.6578483245149912	0.63668430335097	0.6843033509700176	0.6684303350970017	0.671957671957672
86	roc_auc	0.6164021164021164	0.6261022927689595	0.4559082892416225	0.5537918871252205	0.6172839506172839	0.5723104056437389	0.6296296296296297	0.5405643738977072	0.6481481481481481	0.5705467372134039	0.6058201058201059	0.671957671957672	0.6172839506172839	0.6296296296296295	0.6437389770723104
87	roc_auc	0.5511463844797179	0.5634920634920635	0.5317460317460317	0.6472663139329806	0.5520282186948854	0.5952380952380952	0.6613756613756613	0.5687830687830688	0.6552028218694885	0.626984126984127	0.5978835978835979	0.6472663139329806	0.6499118165784833	0.6278659611992945	0.6525573192239859
88	roc_auc	0.5582010582010583	0.5908289241622575	0.6040564373897707	0.6287477954144621	0.591710758377425	0.6208112874779541	0.6701940035273369	0.6243386243386244	0.6313932980599648	0.6922398589065256	0.646384479717813	0.6657848324514991	0.6710758377425045	0.6834215167548501	0.671957671957672
89	roc_auc	0.5414462081128748	0.5273368606701939	0.4876543209876543	0.5132275132275133	0.5776014109347443	0.5811287477954146	0.6208112874779542	0.5220458553791887	0.5291005291005291	0.5132275132275133	0.58994708994709	0.6049382716049383	0.6067019400352733	0.5379188712522045	0.5776014109347443
90	roc_auc	0.628747795414462	0.603174603174603	0.5731922398589065	0.5908289241622575	0.6322751322751323	0.6419753086419753	0.689594356261023	0.6437389770723103	0.6199294532627867	0.6252204585537918	0.6534391534391535	0.6578483245149912	0.6701940035273368	0.6525573192239859	0.6693121693121693
91	roc_auc	0.6208112874779541	0.6199294532627865	0.5881834215167547	0.5476190476190477	0.6331569664902998	0.6155202821869489	0.5996472663139331	0.626984126984127	0.6014109347442681	0.5855379188712523	0.6340388007054674	0.6164021164021164	0.6067019400352732	0.6128747795414462	0.6296296296296297
92	roc_auc	0.6146384479717812	0.5802469135802468	0.4717813051146384	0.5502645502645503	0.6798941798941799	0.6181657848324515	0.6507936507936508	0.5476190476190477	0.6128747795414462	0.5696649029982364	0.6375661375661376	0.673721340388007	0.6490299823633157	0.5802469135802469	0.6560846560846562
93	roc_auc	0.5987654320987655	0.5432098765432098	0.6437389770723104	0.5961199294532629	0.6102292768959436	0.6984126984126984	0.6640211640211641	0.6331569664902998	0.562610229276896	0.691358024691358	0.6843033509700176	0.644620811287478	0.7231040564373898	0.671957671957672	0.6931216931216931
94	roc_auc	0.5282186948853616	0.6084656084656084	0.4329805996472663	0.5873015873015873	0.5723104056437389	0.5352733686067019	0.6164021164021164	0.54320987654321	0.6622574955908288	0.519400352733686	0.5723104056437389	0.6384479717813052	0.5714285714285714	0.5952380952380952	0.6067019400352733
95	roc_auc	0.5335097001763668	0.58994708994709	0.5502645502645502	0.591710758377425	0.6058201058201058	0.63668430335097	0.6490299823633157	0.6366843033509699	0.6507936507936508	0.6604938271604939	0.6596119929453262	0.6640211640211642	0.6860670194003528	0.6825396825396824	0.6869488536155202
96	roc_auc	0.5599647266313933	0.6208112874779542	0.6481481481481481	0.6058201058201059	0.6199294532627865	0.6728395061728396	0.6225749559082893	0.6851851851851851	0.6560846560846562	0.6410934744268078	0.6807760141093474	0.6613756613756615	0.6816578483245149	0.689594356261023	0.6922398589065255
97	roc_auc	0.5052910052910052	0.4929453262786596	0.646384479717813	0.6516754850088183	0.5026455026455026	0.6208112874779541	0.609347442680776	0.6058201058201058	0.6022927689594356	0.708994708994709	0.5846560846560848	0.5714285714285715	0.6728395061728395	0.6604938271604939	0.6225749559082892
98	roc_auc	0.5149911816578483	0.5696649029982364	0.6578483245149911	0.6216931216931217	0.5529100529100529	0.6190476190476191	0.6005291005291006	0.6384479717813052	0.6507936507936507	0.701058201058201	0.6313932980599647	0.6137566137566137	0.6499118165784833	0.6825396825396826	0.6587301587301587
99	roc_auc	0.6252204585537919	0.6296296296296295	0.5432098765432098	0.5502645502645502	0.6746031746031745	0.6384479717813052	0.6481481481481481	0.6225749559082893	0.6199294532627866	0.564373897707231	0.6693121693121693	0.6578483245149912	0.6331569664902998	0.599647266313933	0.6437389770723103
