# Supplementary material for: Integration of clinical, pathological, radiological, and transcriptomic data improves prediction for first-line immunotherapy outcome in metastatic non-small cell lung cancer
Source: Nat Commun. 2025 Jan 12;16:614. doi: 10.1038/s41467-025-55847-5 (PMC11725576; doi:10.1038/s41467-025-55847-5)
Supplement: Supplementary file 4 — Source Data [file 41467_2025_55847_MOESM4_ESM.zip › Source Data/source_data/multimodal_performance/OS/early_Cox.csv]

Repeat index	metric	C	R	P	RNA	C+R	C+P	C+RNA	R+P	R+RNA	P+RNA	C+R+P	C+R+RNA	C+P+RNA	R+P+RNA	C+R+P+RNA
0	c_index	0.5926626643761783	0.6647051178421627	0.5931807207167162	0.6199985934646393	0.6394831798365525	0.6154833538937023	0.6320838342584807	0.575129125838467	0.6419302296914328	0.6231473648502526	0.6114473102130484	0.6405762247611247	0.6135218344388114	0.5837911815988841	0.6249975558760313
1	c_index	0.6154117077857073	0.6393037058146697	0.6193683723557414	0.5667279331573492	0.6710682513449084	0.6471186846729361	0.6053389233188253	0.5602796323121323	0.6262997669716618	0.6468630787710937	0.6048238272534742	0.6802289442848849	0.6987461760900178	0.6112395472401194	0.6505891077718747
2	c_index	0.6064794141514878	0.6282477067464	0.5816393614777374	0.5697376280282502	0.6393523686772141	0.6254938914490749	0.5944024726932136	0.5820162391419041	0.597757287235088	0.6046402261232376	0.6064040057091789	0.6344015747497679	0.6197566663327528	0.604938649512935	0.624661889598224
3	c_index	0.6180679437711256	0.6007407188611141	0.5310828281336487	0.5710856740088233	0.6291840503640028	0.5743767452886452	0.6098641041159886	0.5491643812968902	0.6134693982614918	0.5874671967412237	0.5766437058970393	0.6694944891433363	0.632620768756228	0.6276386909100131	0.642933310566987
4	c_index	0.6102349681559182	0.5580984758421733	0.602107059488029	0.5593129727474815	0.550578863524555	0.614152585505148	0.6116826899236715	0.5694927595183412	0.5458204772933927	0.6204068508039363	0.6053254003595934	0.6100139513943067	0.6469834409985402	0.6022236586236185	0.6259091896070877
5	c_index	0.5913321681590402	0.5984010205818204	0.5582176284789258	0.5669685991633878	0.6133439277097331	0.5837694194418194	0.5857413902198891	0.5512951139923432	0.5468320163733925	0.606464051926948	0.5635056684451657	0.618261082092454	0.5772966592306772	0.5935578503511835	0.5965414646699649
6	c_index	0.6239597655772463	0.6150550786032518	0.6111766506801041	0.5128113820386903	0.6547192824345704	0.6410469512796404	0.5746505804574481	0.6037880661880756	0.5712263201304826	0.6170681555669203	0.605086320824956	0.6516022071981301	0.6662051611261007	0.5829387219389525	0.6260194005467344
7	c_index	0.6087439811426959	0.6130223429914295	0.5893769109993853	0.5744687935432212	0.6241678430564335	0.6013033365061939	0.603533759803381	0.5797327063936667	0.5935226231155744	0.6181725260406039	0.5614880514348113	0.6447157553185137	0.6075549166682386	0.6057434382660561	0.610446061185526
8	c_index	0.5927369266503442	0.5783927569909181	0.5836432407798205	0.5664833611551782	0.5979680890415268	0.6108126681616061	0.6184655013071823	0.5859467857395096	0.5495715804610674	0.6771968250083057	0.5833467408443331	0.5961086292565426	0.6772511761542496	0.5942619382106002	0.6015013671788081
9	c_index	0.6182116475605589	0.6332725692112116	0.6213253921704082	0.5361826128200093	0.6595118246713273	0.6320116878913549	0.6041398010210915	0.6140707741824993	0.5793968933272301	0.6252393733119812	0.6544264369984691	0.6698234373762565	0.6309151550266644	0.6125064045956173	0.6403451348453517
10	c_index	0.6054279881222611	0.6105871406432584	0.5643161613221499	0.5437796613915769	0.6012198604428136	0.5957201367907088	0.5933006274938329	0.5900290829395971	0.5985243544580694	0.5778314934344877	0.5835332636873677	0.6521881071440254	0.6084191066787836	0.5929598218324261	0.6360516699301376
11	c_index	0.6095011829385492	0.6038553147593192	0.6103914447734904	0.5963183136013925	0.6147875955556732	0.6500706648733365	0.6002728734140845	0.6105545688315499	0.6025729031237546	0.6391913667448766	0.6584712674095713	0.6375998028734777	0.6984472193312347	0.6216626833513822	0.6677441429674875
12	c_index	0.6315661049023983	0.624937764882316	0.5597091282472184	0.5709251051537935	0.6075979628363587	0.5997103273447766	0.6198017834931655	0.5851915626967642	0.6328561885687638	0.6243389644564727	0.5949997388831642	0.6311096759904069	0.6347879872545371	0.6027107066064323	0.6353713171800045
13	c_index	0.6368583943292155	0.6022374548477106	0.5535848418239896	0.5228799161295961	0.6164267085988977	0.5947689591415585	0.5931274542742367	0.5490305479588924	0.5345605901234483	0.5813131270335857	0.5672217000602722	0.5995912157799325	0.6161754696807572	0.555741280329354	0.5921441558615698
14	c_index	0.5587915654624678	0.6491149582971301	0.5734390098573375	0.5530227391573806	0.6011688981108999	0.5837024681708776	0.5819944696452424	0.6051229327426391	0.5820929813053549	0.596374495721722	0.5980657913414252	0.6034707493412823	0.6130585680758991	0.62868076969086	0.6400928356013192
15	c_index	0.5964073941628552	0.6499730616107481	0.5939083230761083	0.5839726767517999	0.606767176641728	0.6087147906689026	0.6670678308410439	0.6019758388502919	0.6356978643443069	0.6235993308548855	0.5977153732378785	0.6148241643280908	0.6458834562156234	0.6530254955269181	0.6666665095947476
16	c_index	0.5805390359232242	0.6213923425677416	0.6019808003814118	0.5636359313040259	0.6425028031990544	0.5987064139604346	0.5743224402833969	0.5979813681663492	0.6057201390318425	0.6422087903125445	0.5931508369116824	0.64171991609694	0.6337361444460274	0.6291746654642612	0.6461949379493626
17	c_index	0.5905263663371605	0.6033660980734434	0.5924947422837306	0.5362102773765058	0.5897179647142337	0.5774825011403911	0.5966731845594205	0.557110507700398	0.529911039115674	0.5882925885559727	0.5778106385506341	0.646637081891868	0.6152173861131754	0.5746319295077033	0.6194024465427544
18	c_index	0.6108815851998302	0.6032454962042753	0.6005284796175459	0.526815481985019	0.6126503653235333	0.6145903605953118	0.5892712823001439	0.5977123641741351	0.5557249322691871	0.6190306785341111	0.601407899149186	0.620435113184804	0.6265993796669801	0.6111994909968799	0.6232677105828028
19	c_index	0.6152800965669738	0.6249154915750421	0.5987868603724774	0.5666388817057063	0.641833606116826	0.6189380079139257	0.5781964265721455	0.5866929777479121	0.5679284996134272	0.620258194698323	0.6293427391317292	0.6214485776468631	0.6303734721250086	0.5909643146870194	0.641330062042011
20	c_index	0.6052858797599034	0.6380373416935573	0.5899837615395511	0.5856251719453509	0.6292887736048268	0.6320745286973751	0.6082105043979373	0.5894694874671921	0.5987753961635166	0.6248126651477233	0.6232858612667352	0.6189963120976841	0.6646822643646823	0.5985211951596605	0.6571014906606889
21	c_index	0.5928987267929122	0.5961173845082123	0.558457582770407	0.5884785732255112	0.578881412237985	0.6087453982324897	0.6286364703063311	0.5337944354732655	0.6055294239227675	0.6015448026886547	0.5582540242576562	0.6217969240539946	0.6451078403039547	0.5834037236405278	0.583595362671339
22	c_index	0.6035359740652361	0.6089714101390852	0.5868649733076976	0.5745166759718803	0.6291098497109718	0.6279750276985164	0.6176625807848726	0.5612914458238055	0.6133079486703225	0.6163736522908968	0.6099950016729795	0.6472827386521974	0.6492526122168051	0.6270520568604221	0.6452699841130773
23	c_index	0.6105949532312692	0.5978082352991815	0.6155464209271941	0.5740549439013175	0.5940028980074158	0.5907568824034889	0.6368697001400615	0.5549888458847523	0.5895881946382676	0.6229994011719793	0.5892473530943309	0.6238312001233502	0.6182429191040635	0.5795212080179006	0.6190931642249263
24	c_index	0.5908449416248183	0.6223198337594835	0.6061377607469015	0.544762010184252	0.6286702326481288	0.6221996455030634	0.6006403953383153	0.544699579164872	0.5794087718785375	0.6376535124069417	0.6293349215491685	0.6601142579983507	0.6372878430702119	0.5693920333706086	0.643005773675993
25	c_index	0.6017199900612823	0.6078238567484325	0.5435409558290453	0.6074618731590186	0.6110976669561626	0.5644875386077224	0.6179341838086342	0.5739014834498114	0.6175557139434098	0.6135858019976212	0.5762436465853615	0.626875356804486	0.6191020567421365	0.6153978924867761	0.6056646190588648
26	c_index	0.6060718327605812	0.6292947016063847	0.585377449065017	0.5511806976059657	0.6348454442006805	0.6053025689891309	0.608563532192348	0.5988858191518138	0.5908120159510699	0.6268566258458999	0.6184347049875515	0.6189225691581614	0.6564912601630318	0.6015113551149861	0.6354354671947857
27	c_index	0.643974831919554	0.5761409396997121	0.5794052499922577	0.567933224332662	0.6031561339723526	0.6396906879679541	0.6283528326502866	0.5969889789273447	0.5648324032528816	0.6520949849665422	0.6025979503654515	0.6217477327114407	0.6826231259622	0.6386709387087786	0.6318221761446328
28	c_index	0.6067628640930625	0.5842604925089838	0.5844058206916944	0.5712511157667083	0.6103956485825192	0.6226237774828746	0.6091611465838718	0.5541357391803738	0.5607148629489171	0.6461638649743853	0.6002994729246336	0.626294704329007	0.6933250081354511	0.5905193057756591	0.6595486831345222
29	c_index	0.5961873149445419	0.6045501714841609	0.6296457459478041	0.5590718398266833	0.6204582428972796	0.647279006342671	0.6130810471277519	0.6074295799430055	0.5744318829100752	0.6668666369469323	0.6258576293191785	0.625999349155453	0.6635995362356589	0.6409553405680544	0.6611398900756497
30	c_index	0.5990396728372201	0.5793569803167441	0.583509478320189	0.557653756151542	0.5774943073528765	0.5902521534464032	0.5928399991382074	0.6107105907543188	0.5707361291639986	0.5994910455596575	0.5712843270925081	0.6156962159584598	0.6039451812036911	0.6126958852257512	0.6266582147329081
31	c_index	0.6034734527824048	0.628119250662453	0.5947010456723625	0.5908784670547748	0.6091138230458027	0.6049239514968249	0.6293165696725926	0.576540873429036	0.5751583813257672	0.6212235111338751	0.5899139837528359	0.6276077235753527	0.6872531447909443	0.5788880054095861	0.6368934817708081
32	c_index	0.5948977685387443	0.624595178608884	0.5921176228602254	0.5740191824141342	0.6307119122986646	0.6043538504248512	0.6118662594485108	0.6310420557637476	0.5970319068985692	0.6199388973469585	0.6270631694791937	0.6296287069748121	0.6462213864110501	0.6365574426313598	0.6582511139374712
33	c_index	0.6143978989718075	0.6176666764875474	0.5750726480062863	0.601903391426889	0.6034443589797189	0.5922732798946541	0.6215609665665132	0.575401039486182	0.5861725626936418	0.6437466715158198	0.5629177553243434	0.6160390186585555	0.6427572419917353	0.6078061586961641	0.621057613593902
34	c_index	0.6185680135081115	0.5840698434165792	0.6276533739360248	0.5410240477551356	0.5977059633378219	0.6155572485384829	0.6458321236382913	0.6106374094447734	0.6051430361790853	0.6526930612905397	0.5756629020490529	0.6369885586333857	0.6300588975675618	0.6393397207466105	0.6416035909587711
35	c_index	0.6153480948474345	0.6070540089582108	0.6076001808227783	0.5325539158175092	0.5967025486327214	0.6125239654992995	0.5910300016289054	0.6271632937576609	0.5831749069994655	0.6304076899010971	0.6168159082021074	0.5955812907568866	0.6375409343335551	0.6437876590366456	0.6521275334124401
36	c_index	0.5886796505767303	0.6249578231009473	0.5725231349157759	0.5841324047900762	0.6460558008065352	0.6002506690179218	0.6111995352055345	0.5887133006554538	0.6064637608098591	0.6401797644294868	0.585903720589716	0.6418746766606727	0.6738185417011446	0.6145539503751691	0.6574198047030471
37	c_index	0.5994923533726897	0.6397362971678698	0.563727511785685	0.5331874737404148	0.6044627134362138	0.5471419563905136	0.614646204756183	0.5424366051897662	0.5823565005679113	0.5984016925032579	0.5666468629465892	0.6334827819243227	0.5911134079483615	0.5510798454724004	0.6025738179032454
38	c_index	0.5958693891762548	0.5917031486350287	0.5490946155525904	0.6051654804820561	0.5954410648734312	0.5826921813872189	0.6197400673005671	0.5216611386799673	0.5371088530724556	0.596125950438282	0.5522510060041134	0.5637885449385587	0.6072907787608137	0.5676860745794013	0.5882969950240031
39	c_index	0.6361956410865558	0.6298329516694638	0.610884756451862	0.5913603336684241	0.6347979386838997	0.5694268114900628	0.6194589038881367	0.6159567850188349	0.6211804096822829	0.6347747614384348	0.5876065237322472	0.6460986694271141	0.6400515469283148	0.6119062490187334	0.6449664831476546
40	c_index	0.5884346949635566	0.6086328938291902	0.5890230974098295	0.5524579076690651	0.5876419148445101	0.5917995528240276	0.593715019947193	0.5633760034717732	0.5212009899723832	0.5850490147251581	0.5751570871621121	0.605365019972125	0.6165560395004919	0.5546677276797558	0.6049341645852451
41	c_index	0.5982291042633463	0.6224604528349064	0.5836798192279415	0.5568455501748046	0.6341316139127693	0.5924381389600247	0.5992958330718298	0.5796096170808539	0.5959274834198666	0.6122979983770148	0.6063733900119904	0.6252036681177676	0.6101467097161007	0.6060966008920063	0.6253229241032302
42	c_index	0.6095619221914379	0.603350109386767	0.5884910893279667	0.5802971229780092	0.6444419999310949	0.6031518774833243	0.6140516603248567	0.6061398522892262	0.5863637918096362	0.6112036200208386	0.6170289144824663	0.6519389830841109	0.6265674917937756	0.6111278296993532	0.6375204163424412
43	c_index	0.5950160087221643	0.5756993582585298	0.6060459965510107	0.5589136306278296	0.605639015058422	0.6182343843720436	0.5956888713823901	0.5634131027123719	0.5208900476846243	0.6191750807703688	0.5944282883663459	0.5897107474167695	0.6331526243606854	0.5535898552464186	0.6001017919276843
44	c_index	0.5898578409896502	0.6509915476430543	0.5419934066360604	0.5438041491217729	0.648180161687257	0.6056372897325512	0.6018224426453431	0.6186090136462838	0.5816678581509873	0.6026505629012251	0.613989198993906	0.6413064181975902	0.6647303406571045	0.6142832040108481	0.6462144174479634
45	c_index	0.5789376669364353	0.593480837548559	0.5657075396838966	0.5793743817386194	0.606441061938322	0.6225090311774212	0.597654823291056	0.5749972060272485	0.58185699128584	0.5983492374232403	0.5824074181288279	0.6175300199862992	0.6263013900432797	0.5635856054287637	0.622782131427598
46	c_index	0.6154649254271278	0.600762571341142	0.5806791716087517	0.514760321578429	0.6284039278746799	0.6298444410785244	0.5821936149008898	0.6050338305513618	0.5498312702394518	0.5868488934659675	0.6369854917094943	0.599948860126233	0.6403093725054836	0.5846466427083103	0.6333627629996523
47	c_index	0.586823261649101	0.6050672491073015	0.5443944271992771	0.6132420819306064	0.6409128062296235	0.5667878204990715	0.62382170046315	0.539623711510556	0.6054682099692736	0.6062249148940011	0.5551935492916618	0.6453265951455476	0.5990466618737312	0.5926116465392355	0.591870566729356
48	c_index	0.5772383741596444	0.5618937914602501	0.6084389616762717	0.5500342754358266	0.5716835960286967	0.6013259308855174	0.5634867142793134	0.5401195572494902	0.5491735330252584	0.6138683782307325	0.517712033405288	0.5710378685630201	0.5998577771536964	0.5433217825616785	0.5454239978625774
49	c_index	0.6052467878629191	0.6026269261838626	0.5860899974476538	0.5692690990604428	0.608891854451292	0.6036757157253365	0.6045461126428682	0.5803745582308053	0.5933054812847037	0.5982899118978191	0.5689460898981101	0.6550650734564258	0.596165537713137	0.6094550449748406	0.6013154224294543
50	c_index	0.6111505840460263	0.6307808409167114	0.6216134854917827	0.6105952765863268	0.6395940952697121	0.6654014168665441	0.6478619628088825	0.6110042836575935	0.6280345315843893	0.6365604040517608	0.6470492436537019	0.6940560004801128	0.6648347126422629	0.6171761859810267	0.6558432910436803
51	c_index	0.5659018538780088	0.6222630901178905	0.5325851837330888	0.5477824282897596	0.6148731691424066	0.5541721834748474	0.589965041483651	0.5476524496194803	0.5820633084952568	0.5968124962015855	0.566866342458359	0.6195016534805409	0.620095931915911	0.5842648391831721	0.6317207825541435
52	c_index	0.6135439234671447	0.6056181111088077	0.5376329359025405	0.553282342853163	0.6331210491976647	0.589480716974256	0.575703883916326	0.5326447756872653	0.5575565479602825	0.5751060857036575	0.5741403002793926	0.6345481095989347	0.6220864653312875	0.5629737367927099	0.6147601115690493
53	c_index	0.5939452393545587	0.639513423110717	0.5685162538191618	0.5313624070761352	0.5984307298093855	0.6310803492579009	0.5939289346265704	0.5635981138816358	0.6002821658410927	0.6249915143780664	0.5679873149695376	0.619747662177705	0.6435941391115851	0.6031906740282191	0.6177011735933619
54	c_index	0.6612970595636093	0.6158731426430316	0.547787108284809	0.571621456211779	0.6699076923007378	0.6081871628429433	0.6677566511706156	0.5574504748645236	0.5937662543194208	0.5939601727000595	0.6065968764978052	0.6676656083856365	0.6469941661431001	0.6118133501737412	0.6420386911076731
55	c_index	0.5959084373519551	0.5942115527283482	0.5808024510602187	0.5354646060333575	0.5813754686407789	0.6210139478383018	0.6000018810201392	0.588745593871862	0.5570362446827095	0.6003805269148368	0.5781180510853896	0.5821713649077445	0.6313251075736054	0.5814268613101502	0.5925109421738287
56	c_index	0.6082743096196546	0.6049427477461671	0.6196055968131488	0.5593320522561939	0.5974553029242219	0.6158407848356914	0.6278828243895721	0.5452773300987662	0.597359008622738	0.6632173084812054	0.5825666649047658	0.613533924839617	0.6108832717628798	0.5817235624764511	0.6074107578829346
57	c_index	0.607413048934012	0.592570703889902	0.5246661004511484	0.568527620248577	0.5804980154025243	0.5468588380722913	0.6074175592006071	0.5440668506750737	0.5867813485669445	0.5856739415352347	0.5747790483223585	0.5899730903372066	0.6043079738943155	0.5654773510287735	0.6119145735905754
58	c_index	0.6230548249841347	0.5883200748635625	0.5859364740132558	0.5276145395821794	0.6014761348222886	0.6317966341374643	0.6005989232635855	0.5775971152035327	0.5472440820324457	0.6306462356416346	0.5708813836755076	0.6122148625412864	0.6342382176635838	0.5631988219763049	0.5627806695241307
59	c_index	0.5920797401315742	0.6095857165234415	0.6004318917638372	0.5552982969189334	0.6076306154140102	0.6025802615605851	0.6293265465900656	0.5527240205238216	0.5556042124437591	0.6373331871074424	0.572965992019151	0.6465503708700521	0.6423937320987134	0.5855469769868381	0.6092147619301158
60	c_index	0.6206890424013508	0.5790819126229986	0.5914531934612195	0.5528662236021643	0.6256981691567887	0.6274108188660812	0.6064723752544786	0.5669725044739177	0.5697184219891942	0.6287596001252882	0.6034397976766476	0.6231674218271636	0.6796954339593684	0.6001914559654864	0.66383018150859
61	c_index	0.6129095742420947	0.6179952693704428	0.5886317769725181	0.5594670221750028	0.6041473540250188	0.6100037065082577	0.6189646041489344	0.560686277731917	0.5752210343107037	0.6632996440415159	0.5926082296327425	0.66005255737338	0.6856959737494093	0.6205498495299959	0.6304857209950637
62	c_index	0.5824033524561154	0.6380964884520058	0.5406866368322709	0.5860216657023398	0.646583686540129	0.5481408474460021	0.5976462778046643	0.5569931533156397	0.6511787470557308	0.6181613657808716	0.5806403709927451	0.6807317091156424	0.5988964817843344	0.5957083716054843	0.6493538894358866
63	c_index	0.5871178712194457	0.6007634984494643	0.4894712261057834	0.5969695711476272	0.6189881351788611	0.5601914563375162	0.6153756011024155	0.5033941277695713	0.5953622678875038	0.5819476044068935	0.5636664061255511	0.6446796519272143	0.5960092604420771	0.5498352703860748	0.5854027938195396
64	c_index	0.6150583096006436	0.5926473369071711	0.640538799012258	0.5661539541044105	0.6320637877999246	0.6243092562244522	0.6292387869729092	0.6149960274895823	0.5859605960755696	0.650440080559587	0.598980747324581	0.6398467576087498	0.643853507253586	0.6076680770962845	0.6036912891519524
65	c_index	0.6292685987157115	0.6083546251713241	0.5929744292699318	0.6313756902706368	0.6477010931294994	0.6278120939183802	0.643990865737398	0.5972434929015743	0.6251308721977645	0.6626482873619409	0.6188970955645127	0.6563471074428711	0.6616496664521029	0.6312927281172289	0.6520957560876914
66	c_index	0.5997323280208952	0.6062010265864574	0.586518949269532	0.5860789539177589	0.6170947138829996	0.5948275425675377	0.6211678015265873	0.5770637344724996	0.6188308171190025	0.5943746876463347	0.5747229529113577	0.6781075400930495	0.6288189828731483	0.6040338333988138	0.6329057903434647
67	c_index	0.5659041077048457	0.6241895129025015	0.5322107826027781	0.5902834342996962	0.6219097361050467	0.5317964309129148	0.612817907549935	0.5271600590701594	0.5684929139195053	0.5630290213265735	0.5301312982931715	0.6161727301735633	0.5630870040989764	0.5622158105874744	0.5532412915350876
68	c_index	0.5933152082467996	0.6347647393796717	0.6008769313739356	0.566454737586746	0.6449575432758091	0.6140952081345236	0.5722505886386826	0.5767132549682513	0.6366332491556516	0.6173870760548896	0.6094374992729503	0.685835624805439	0.6477651115627381	0.6314829323765657	0.6614374451724059
69	c_index	0.586240063856592	0.593072240247196	0.5867945449906374	0.5511097371296249	0.6174577727723305	0.6312767209297875	0.6063740787910309	0.5463888812463508	0.5572795800164687	0.6113165884624602	0.5914917054935808	0.638397782814465	0.6482903693101629	0.5951883893512218	0.6388324090470996
70	c_index	0.6003891415761908	0.6232753262016905	0.5945811849749558	0.5619258446787552	0.6484445634550267	0.6549368586940494	0.6235156554330017	0.6227855566505125	0.5720355836432234	0.6296053089512567	0.6161263690987012	0.6383744895255855	0.6710428194610534	0.6378662930854753	0.6430319690228734
71	c_index	0.6178713722373913	0.600277205291494	0.5519781961917694	0.5623942068994507	0.6390059581003711	0.5904662038346802	0.6101871008805149	0.5624701227104226	0.6182711582452264	0.5907043865012783	0.5725324723163443	0.6506605883690765	0.630320537883203	0.5838442553554754	0.644030997359296
72	c_index	0.5793115812042545	0.6499962066991986	0.5814772266865297	0.5862162894800204	0.6454135582881912	0.5717974476078231	0.597781257328001	0.6099794006678629	0.6488354496011588	0.6109128919510829	0.6077519380269043	0.657855820456751	0.5893337320837841	0.6269875357745068	0.6192626428522814
73	c_index	0.624840908772689	0.6537045620354082	0.5661665361222332	0.5533885359197389	0.6256164418159424	0.5990274657812568	0.6331533187966131	0.5759350195319548	0.6228644766595053	0.5956697425430899	0.5673127588911261	0.6568008353912836	0.6315314533073556	0.5842622158180468	0.6313697015511596
74	c_index	0.5810110581202833	0.602963929432921	0.5568463737558941	0.5667035510346489	0.6123523342689506	0.6142770109193038	0.5922347331816635	0.5453343185096378	0.5645331959665847	0.6307971881437235	0.6035740229032404	0.6332159977809783	0.6533894673261043	0.5886408393450197	0.6270921057962466
75	c_index	0.588888408283161	0.6133124676591775	0.54656191453503	0.5648461710795069	0.582600097792389	0.568941194358097	0.586025359914474	0.5440847846863021	0.5887108993227689	0.6085657841831607	0.5570256765257698	0.6360863311833385	0.5929654847425856	0.5718972457146356	0.5830490559059439
76	c_index	0.5750930257901387	0.6473772908174283	0.5883823903058086	0.5095384683231001	0.6072840141876246	0.6077566379824223	0.5581676736220459	0.5574194383064062	0.5647299922253249	0.6285381135337349	0.5829844659240753	0.6053778624141393	0.6684197880733	0.5889064504470619	0.6302458597498568
77	c_index	0.5963164250206296	0.6192827297141204	0.5996308081274428	0.5659513843910681	0.6090768065092732	0.6333136913928232	0.5755422029530097	0.6153225039548607	0.5760065313086963	0.6505815514124769	0.6180650507806473	0.6255201899987018	0.6465014514152094	0.6289786322431162	0.6671182884588435
78	c_index	0.5988896148417543	0.596185809214004	0.5593163328376956	0.5750275154892451	0.5765802974687292	0.6075344171858168	0.6113793356770989	0.5788405335394732	0.6055886201412254	0.6359988703336403	0.6030663052173687	0.6256933193127264	0.6447700562000405	0.5871746813158424	0.6474291079209973
79	c_index	0.5502125999991532	0.6152235800634197	0.5572088682155474	0.573580731351866	0.5801209840068282	0.5987542699571283	0.60718668685825	0.5869583898433254	0.5912584312215592	0.6168386509827017	0.5820543877307485	0.631316954051161	0.6127026378845714	0.5911218315665817	0.6076779563937472
80	c_index	0.5645966565800017	0.5925714648754847	0.5518102268725517	0.5695219141681136	0.5676474625681449	0.5960569097545853	0.5816495282170885	0.5627841123941909	0.5604357622779395	0.571785047294208	0.5672840922104768	0.5727250946614958	0.6208227521663564	0.5066515969007541	0.6158090995855763
81	c_index	0.6226467429149365	0.6113338415835106	0.5538332264360973	0.5708091647397556	0.617439126073674	0.6011096896703051	0.630865256717372	0.5431780524527831	0.6323012422010864	0.6168358255564252	0.5844491280605315	0.6649292684841746	0.632047296525711	0.571499670800517	0.6287364226735229
82	c_index	0.5765204179661491	0.6057468240110387	0.5904001246673908	0.5310061498429076	0.620434301272865	0.6109071165155119	0.5720315728900766	0.5558852217576328	0.5382108668431019	0.5901291478980283	0.6176184021189796	0.6127738666175135	0.626963785018115	0.5631243351545813	0.595761520627471
83	c_index	0.6111621260487068	0.5955507651174573	0.57473946897931	0.5230010019625886	0.6539886564333767	0.574783258612035	0.5786353571557283	0.5467598597490673	0.5522366672594113	0.5724894874181754	0.5535767885327852	0.6070279205971928	0.5918406566351686	0.5634283400894063	0.5915336888572457
84	c_index	0.6260271136610548	0.5864833558079089	0.5509362433876196	0.5803599683709407	0.6075857184160562	0.6229405949477309	0.6121804019879152	0.5651972388142865	0.5867602143621086	0.6033137193353392	0.592434287209283	0.6221022780150479	0.6703178613965429	0.5948053331531725	0.6320681063977382
85	c_index	0.5871031818553236	0.6045241032423867	0.5402201798039876	0.5371163295169463	0.6266168043606567	0.5530914671211835	0.5924046728675351	0.5235454315857208	0.5966010099183778	0.5834517013626693	0.5470179739809637	0.6297283319145796	0.5888701086792089	0.5906700945674248	0.5928317985812873
86	c_index	0.5979998560582999	0.6026783436050684	0.5894542445825675	0.5604905997927736	0.6179966498241554	0.6155187663421581	0.6424167685492569	0.5549173212469732	0.5755235210997304	0.6167008782071284	0.5834763298216271	0.6594603071682019	0.6418570616345641	0.6052798865859634	0.6316338763170097
87	c_index	0.5968210534065178	0.609838845571527	0.5755399257668228	0.582080788728036	0.6052353620351213	0.5997159024887598	0.6146006503686042	0.5519502323417895	0.6308635610312268	0.6197767151497491	0.565624367903081	0.6490297537412159	0.6208577168302382	0.594344018469197	0.6318669466763194
88	c_index	0.5896155193445778	0.5787440486992834	0.5604305473002951	0.5733503745946903	0.6091554885116692	0.5717865120787978	0.6257002365049634	0.591092844716519	0.6041341812683324	0.6058555391237944	0.6080639910191331	0.6584058160612656	0.6115079387538199	0.5989365858203342	0.6316012516026854
89	c_index	0.5903245471507697	0.6224292068565438	0.6037702991265194	0.5667831914189465	0.5715498512276336	0.6034058466582263	0.6266785321142608	0.5685758311694865	0.5454164706843023	0.6063299829512196	0.5538965055721335	0.5761095773612291	0.6152798717253232	0.5811920380857883	0.5475465372392592
90	c_index	0.5891734883116932	0.6150142666350984	0.5502213901343966	0.5936771132512049	0.6092178356681652	0.621321050192005	0.5962287712477716	0.5844706657505487	0.6043383650904832	0.6086347584908096	0.6152356723596241	0.619830862297516	0.6484318317428117	0.5820622245503727	0.6490578517561344
91	c_index	0.5718366708873416	0.6209349305947223	0.5472082598238066	0.5712453676024534	0.6141845946361149	0.5951628144795499	0.6030922344845299	0.5689586328008013	0.5841326027235869	0.6071603750765079	0.5823899778130717	0.6322926567041816	0.6162284151506507	0.5967799892533041	0.6127033700087027
92	c_index	0.5816637648653945	0.6101601355668776	0.5810383642601201	0.5119913847250064	0.6355250706267697	0.5897839789867563	0.6034876171256933	0.6123169283757226	0.5525264057415438	0.6046180622009553	0.5866819266948186	0.624824290070203	0.614821733634534	0.6051382849053829	0.6136373787370035
93	c_index	0.5944985324724072	0.6098974142237383	0.5595298172559526	0.5816121867076336	0.6086770641581913	0.5931420859996027	0.6034639857941331	0.6029740163929855	0.6122459328758645	0.622250448971685	0.6107787465762067	0.654765205338508	0.6296312597982727	0.6323949048621488	0.6344493940745622
94	c_index	0.5968525993764073	0.6192024194211795	0.5890831047331215	0.585278878864007	0.6118020736476522	0.6115032505872564	0.6247720834429854	0.5585705769679092	0.6147461613303493	0.6710216126920607	0.587779891353102	0.6423445106557102	0.6632511042430744	0.6102238529451623	0.6216458012867596
95	c_index	0.6079730918303127	0.6288718860139936	0.5872287006125322	0.527912785473523	0.6502619523277064	0.6173723361101772	0.5823895686202024	0.5922141390357307	0.5858368995182925	0.6032144779055416	0.6011735844606767	0.6415864837242591	0.6431819320255115	0.5985918963997472	0.633963258621943
96	c_index	0.5885693757089286	0.5877109180555156	0.6152325885328536	0.5774112616363877	0.5811466345287248	0.6290272735249149	0.6139436520870004	0.5717786843544671	0.5573084266382599	0.6312948416646095	0.605635323716773	0.588878053037504	0.6744895129748738	0.60462939688526	0.6429990972146804
97	c_index	0.5956535070927372	0.6062769825256615	0.6010968497024661	0.5837037642120589	0.6428558618981882	0.6018684647075329	0.6283314477026546	0.573786033064814	0.5995817046111326	0.6116549173704784	0.5828996782864659	0.6830250278909307	0.6416629314067541	0.6140349585735563	0.6421425500595909
98	c_index	0.5893483528525315	0.6065179491785935	0.5973222288477537	0.5764563467637471	0.6219086171545327	0.6027658452730837	0.5940376995066367	0.5955633198861786	0.5792421123070722	0.6089598873476662	0.5810786583722675	0.6106593637073561	0.638165221715848	0.5905486585240589	0.6266306867363485
99	c_index	0.600361132418418	0.5957336588131396	0.5803595052454501	0.5458565684258734	0.5922098532149582	0.6027940716104574	0.5582567144388375	0.5461557772107065	0.539247895620054	0.6206459117939509	0.5622341033847498	0.5954295335740231	0.6200316878600354	0.5952984561110973	0.6078213005272795
