# Supplementary material for: Integration of clinical, pathological, radiological, and transcriptomic data improves prediction for first-line immunotherapy outcome in metastatic non-small cell lung cancer
Source: Nat Commun. 2025 Jan 12;16:614. doi: 10.1038/s41467-025-55847-5 (PMC11725576; doi:10.1038/s41467-025-55847-5)
Supplement: Supplementary file 4 — Source Data [file 41467_2025_55847_MOESM4_ESM.zip › Source Data/source_data/multimodal_performance/OS/early_RF.csv]

Repeat index	metric	C	R	P	RNA	C+R	C+P	C+RNA	R+P	R+RNA	P+RNA	C+R+P	C+R+RNA	C+P+RNA	R+P+RNA	C+R+P+RNA
0	c_index	0.6833404840093121	0.6297373479967898	0.594983406039315	0.661980661547237	0.6969564807492267	0.6719952751022443	0.7411857544488326	0.6506848894657293	0.729348717074839	0.6167966785482286	0.6993658395932799	0.733610845320472	0.6757684580281431	0.6646059624422614	0.7077571960661714
1	c_index	0.6594734663629113	0.6114535821387166	0.5979918306534953	0.6827641196933106	0.6782132883983518	0.5949935989118016	0.7063427260232561	0.6166270272998391	0.7008933292830622	0.6387129523803489	0.6789235906730345	0.7149026176200678	0.6384181386628014	0.6572848226599289	0.6988099455225312
2	c_index	0.6701050199346242	0.6170343110992059	0.5955108096067473	0.6825730514439614	0.673080291505709	0.6408330076006519	0.7026776239713838	0.6569110239629318	0.694757817768125	0.6419381632345625	0.6643138848164949	0.7062261049968156	0.6633650386504011	0.6534134876251325	0.6989150498604615
3	c_index	0.6855043918818747	0.5662615734194045	0.5831707579304091	0.6627630914852621	0.6531798933383277	0.6480649851237443	0.715621528829112	0.6670880494917578	0.7061490485508457	0.6312538406285204	0.6834193850994398	0.7250311297096362	0.7022430791374819	0.7026633964647393	0.6905488201051357
4	c_index	0.6417983903501586	0.6067833734562932	0.5928076762259356	0.6996229315593657	0.6823615468543313	0.6325519865523762	0.7506465589185	0.676616486366479	0.7187620685797845	0.6500940309646	0.6528273941637796	0.7452459376413725	0.6653666304767185	0.7029961147616465	0.739751294065649
5	c_index	0.670371573276676	0.6074481774690234	0.5969274537671126	0.6856452528825787	0.6787467446551717	0.6990711258862915	0.7174203066581816	0.649711528855097	0.7218508363887849	0.6444122842205832	0.659935021241308	0.7262194467761647	0.6774948550772789	0.6896225782101408	0.70905205558007
6	c_index	0.6598152247135017	0.5811229704551372	0.6120777567233167	0.6716636703618064	0.6406798503143143	0.6638578846128177	0.7113850484541842	0.6328454860324605	0.6775000992948469	0.6046785095987948	0.6925939330924527	0.7182757764273797	0.6509689368431535	0.6828810100670775	0.6757426625853978
7	c_index	0.6892804556908207	0.5704493161642777	0.5644854345347747	0.688556066261826	0.6579672254122145	0.6394017345690312	0.7088069322415683	0.6193722446409304	0.6961081950837741	0.5767831573669872	0.6638829025819423	0.6967505212676031	0.6632162285457044	0.6743372745190674	0.6792467718669598
8	c_index	0.6828359644041503	0.5978584586236375	0.5879790669090911	0.6636040500245547	0.6656567167993951	0.6602266909100529	0.7238477641514942	0.640687202047832	0.7241637858696673	0.6440678515505052	0.6543950369814864	0.7434690727225874	0.6733749864474091	0.6565864385624347	0.7192399858510337
9	c_index	0.6811489556589112	0.5849163386841956	0.5663507703527958	0.6948359750469771	0.6615089250359897	0.6068055237862195	0.7184314999550837	0.6100616894456551	0.7009438309450258	0.6252364386353438	0.6376871322057468	0.7358441933605105	0.6557738114486227	0.6487593244270857	0.6678819154254649
10	c_index	0.6808222957364741	0.6090067945193401	0.5813942042078494	0.68966678984974	0.6879329917340923	0.6370320661380854	0.7383466512943773	0.6218940716212439	0.7143127701199233	0.659844457996209	0.6847855237418421	0.7369393972618931	0.6848185979254308	0.7031484596190931	0.7018281767045776
11	c_index	0.6974955635655898	0.6068079312435656	0.5742001814703687	0.6740094473443504	0.6664592886450361	0.6502515935819426	0.7546583547667524	0.6109916007370143	0.7125404131839257	0.5940907510137708	0.6474448055576724	0.7292840438048188	0.6632318560569993	0.6363099982901361	0.6794388493138153
12	c_index	0.6702645640899924	0.6186765394086171	0.5900184325971106	0.6732914685911593	0.6862295543733717	0.6488517902736973	0.7397496806379799	0.6435155103162832	0.7305974042856078	0.609775090363303	0.6883518042171843	0.7297716532636713	0.6517323624804714	0.691379190262333	0.7065024521620626
13	c_index	0.6527394966394515	0.5640415253007212	0.5483588538713708	0.6865731511305765	0.6578638162802195	0.6180741576302959	0.7407993134556389	0.6220107373127549	0.7074005359507538	0.619815827428418	0.665486310495293	0.72883585145655	0.6850980242901641	0.6829805532341059	0.7088518288351987
14	c_index	0.6757032116714329	0.576674299014062	0.5676518885592766	0.6791507427719756	0.6761971502648717	0.6292050139185718	0.7178733224868888	0.6424805535166525	0.6927926201630552	0.5939417071484234	0.6498798162693936	0.7290935921389566	0.6851883446670156	0.6707577195188242	0.6991479178119905
15	c_index	0.6811499000893232	0.6399013985190145	0.6092349993351437	0.6628571880334257	0.6820281597603661	0.672358224757805	0.7164347728923239	0.6787596619485156	0.7242532836040357	0.6233869989882938	0.7067875247707486	0.7178930120353505	0.6788366808871645	0.6572557125924149	0.7306874558497549
16	c_index	0.6641024877245527	0.6049486538561424	0.5651229237688843	0.6966950105294223	0.683751230791585	0.6332937726956082	0.7036172487215161	0.6186556052815285	0.7235270958670439	0.6467082785287791	0.6744948928907604	0.7191911101376397	0.6450270827420685	0.6630849299928359	0.6867063895961852
17	c_index	0.6803544206844468	0.5948478876365579	0.6022391421803233	0.6780709733519475	0.6982905943083938	0.6247959408198407	0.7503722635977182	0.6662200688555605	0.7214259790443123	0.6423108793468133	0.6966079372858283	0.7405666335126688	0.6963703641403627	0.6685999971317406	0.7068480231520462
18	c_index	0.6756596802785809	0.6162270931276936	0.5629421127611121	0.7200460621167305	0.6668342979856985	0.6171321256987714	0.753259368589843	0.654445687066699	0.7274509359863415	0.6258185674862973	0.6702972778374059	0.7483669418324261	0.69302313025143	0.6840584066549897	0.6871547319191437
19	c_index	0.6780727082749103	0.5732626030254954	0.6192532206538879	0.673762386386094	0.6713913242658371	0.6180551244233514	0.7227034717965912	0.6282754725811784	0.6804129020048383	0.6325520381818072	0.6815125623037582	0.7062869399768628	0.6697651431907697	0.6558235075030803	0.7040949759101367
20	c_index	0.6947698923408431	0.6009635087330254	0.5950126269931159	0.6566569915897777	0.6459729534313161	0.6421274574910593	0.7078159381760392	0.6542944619817048	0.7017248430072163	0.6221834143949265	0.667347798216116	0.7285683744538209	0.6659060471928363	0.7142227219041998	0.7064955776364963
21	c_index	0.6633318662141324	0.5739722673539347	0.6084875254065112	0.6859639237602807	0.6688158045048512	0.6659439396363506	0.7354745760539956	0.6740464223730408	0.7045977778330128	0.6444826968649566	0.665882496820271	0.7481869059028543	0.646778281787888	0.6921250150091801	0.6987834790294892
22	c_index	0.6615211578045328	0.5705902059265759	0.5519353410951723	0.6750294483787133	0.6508138280116762	0.6272892167366045	0.763290375062001	0.6043696315840221	0.6912504882032077	0.6269025090008007	0.6490533397227216	0.7176415421853668	0.6589792480978034	0.6569471093211959	0.6745798033583782
23	c_index	0.6472335290629706	0.5663025168779537	0.5770986080684146	0.6674707022324008	0.6608175637261782	0.650130496573882	0.7009368591035314	0.6398466021654631	0.6789114779925641	0.5915542589089091	0.638158536745492	0.7287233701032838	0.6718094438534256	0.6732923008994603	0.7047352480738002
24	c_index	0.6728038866477418	0.6210821107702247	0.5674138527727837	0.664009042030024	0.6658643467589334	0.6388929553371836	0.7093468816481711	0.6173782234425994	0.7196478810918371	0.6286736743425545	0.6799987915364544	0.7217312545811787	0.6891112538887987	0.6977997289741933	0.7214856300324108
25	c_index	0.6819790322900368	0.6153177780977839	0.5843548088428272	0.6683913369026517	0.6878563126120439	0.6319817882926805	0.7297502750366172	0.6527065444072472	0.6942415957688373	0.6318784282237278	0.677541849481554	0.7216272727655311	0.6715695132960428	0.6494387856427162	0.6965075823354258
26	c_index	0.6772708263670312	0.6001977342361515	0.5918297539091616	0.672855039637364	0.6771486988970182	0.6699812258238903	0.7194981461080286	0.625673530028541	0.7119965009972232	0.6384250663764532	0.6778389816263723	0.7259044402357887	0.721125681710774	0.6783834102721089	0.7013824600549946
27	c_index	0.6572018543470274	0.5934300733325687	0.5971946833005632	0.6638206688333456	0.6725191657488916	0.6042606170622469	0.7382883502742339	0.6390041868519544	0.6897118455751337	0.6466629149078353	0.67670573257908	0.7164788537686381	0.7014862990850567	0.7028354686850876	0.6923848423160113
28	c_index	0.664763255425073	0.6021987797633552	0.5960874380412182	0.6796049212755896	0.670286602051355	0.6140306997427891	0.7416140531422719	0.6359594257796461	0.7173800851653674	0.6334601741256028	0.6700967162001993	0.7460511299841766	0.6797497785932417	0.6862600546214256	0.689816316819882
29	c_index	0.6856803259144644	0.586184813344516	0.5914669925542718	0.6835652675797902	0.6786015506834047	0.5958918644831204	0.7160971941692944	0.6419743128487391	0.6999692124481958	0.6383964679430671	0.6610622501595533	0.7311353257773514	0.6565299977857778	0.6767395465138378	0.6924288060638222
30	c_index	0.665836956283533	0.588429594323157	0.5534945455219341	0.6673723708660865	0.7006383597177176	0.6490171175123589	0.7340883531756037	0.6733649215422747	0.7134201323092537	0.6337353403634737	0.6783597992601071	0.7440269246366467	0.7009106981502939	0.6685002032679966	0.6966329301538092
31	c_index	0.6755272521470796	0.6167134921593875	0.5726925660980539	0.6726176584814584	0.6844496174165804	0.6546696413360691	0.715376470398483	0.6467570279572292	0.7186770901604819	0.633711869328408	0.688072817473666	0.7439415583008729	0.6699713831989044	0.7005694554153068	0.7224706070881333
32	c_index	0.6844355430858814	0.5739574252546091	0.5752528092841466	0.6694912178006935	0.6726666035465175	0.6050193720823301	0.7235168875405856	0.629721309871723	0.6840547310561602	0.6122230885177588	0.6534005483632226	0.7323740018380427	0.6759490418899619	0.67244048470998	0.6593621595006488
33	c_index	0.6846321356539662	0.5770222566375653	0.5963654844095153	0.6844568916101679	0.6666127245170752	0.6914285680829587	0.7262445981129747	0.6616011366141558	0.6993265334797831	0.6510165677903277	0.6693634274466822	0.742114075137459	0.6907778636223666	0.6970990148919547	0.7222110035003281
34	c_index	0.6756577605361065	0.5871143154456263	0.5915374391772249	0.7001619226868073	0.679130539492766	0.6282815167856343	0.778178348516959	0.6605713237863285	0.7364841751255274	0.6260345414558484	0.6751439631687841	0.7314145273355386	0.6942742150610031	0.7002229613448586	0.6889920507769298
35	c_index	0.6614617307139463	0.6123565836007917	0.5708575687254547	0.6838500096017395	0.6964416932089791	0.6298873856459479	0.7250041938307303	0.6499171944950329	0.7334134439794455	0.6338916446685073	0.6769308811501937	0.7242605658976964	0.6562777141241495	0.6892561183360749	0.7153511552483828
36	c_index	0.6881291994826338	0.5978034281902203	0.58470000777741	0.7050082166553888	0.6368670999833488	0.6400254967507423	0.7163524285804893	0.6905810974904819	0.7089712843207658	0.6212943884748773	0.656388790886377	0.7500746473349247	0.6903765405101666	0.6861847339064135	0.688559524412959
37	c_index	0.6833688281213253	0.6170269539832544	0.5675255868650976	0.6370527475014577	0.6563592270955253	0.6500211469880157	0.7214562895497412	0.6943162918156597	0.6963787139802063	0.6081108048267587	0.6858326568366075	0.7339304440261771	0.692245734655927	0.6640919266250126	0.690890189289591
38	c_index	0.6750043074990928	0.5992747781387459	0.5905902941281623	0.6833767757215596	0.6631351981020198	0.675999083080414	0.7266865152314628	0.666392038184373	0.7248728888634859	0.6397854242485752	0.6953039494834206	0.729688087993745	0.6797917345134415	0.6695674886851279	0.6999160943609725
39	c_index	0.6641832375486653	0.6131745572715761	0.5505312501313224	0.6609101680833502	0.667898916226359	0.6266010602232416	0.7237441856700682	0.6783696740962253	0.6920917752055584	0.6443701017790182	0.6555407066900838	0.7029151384183612	0.6353567118669314	0.6659852224677949	0.6886474017149514
40	c_index	0.6626643006030876	0.5765603971185673	0.5659371384579025	0.6916403445926385	0.6969405560857989	0.6327912617523053	0.7347694360321263	0.6641399846361855	0.7311495478468185	0.628231510777348	0.6672231143089465	0.7356325369014777	0.6844951752869666	0.6682589662426303	0.6687684378910103
41	c_index	0.6917832361160507	0.5790386302598762	0.5754805313120349	0.6890877872474478	0.6600085116353165	0.6367560322654431	0.7593241487141388	0.6325540066272973	0.6833305628630255	0.6009169525098558	0.6517332217243005	0.7490590072102151	0.6513824589260837	0.6957776866732671	0.6836940946122684
42	c_index	0.6585910184009496	0.579187575886544	0.5996197048561417	0.6845310504442561	0.6384401065521407	0.6765955185834611	0.7434620342745195	0.6440185154888401	0.6997383205205145	0.6286746661689677	0.661365555497032	0.719930590815049	0.6898262463159978	0.6682871329169339	0.7062466359471898
43	c_index	0.6854447206834439	0.59280278177411	0.5626477392113117	0.6882020423897864	0.6702220273097844	0.6448557012250322	0.7382028271377071	0.6458544623479592	0.7221629883913754	0.6634858628040181	0.6738162882720515	0.7435228744384977	0.6934390903326831	0.6812959584934676	0.7145130424619495
44	c_index	0.6798982622219595	0.6087383904893937	0.5498059099610847	0.688919257336583	0.6837111716924521	0.6545662162750817	0.7240821593587141	0.6639462204612565	0.7188283124603062	0.6076236372139507	0.6578526218746911	0.733150120171893	0.6588125956787455	0.6729970756336872	0.6742041770669963
45	c_index	0.6515760221966459	0.5788535920553487	0.5747246438826217	0.6576530607400486	0.6554981384069118	0.641374521501967	0.7041592365334418	0.663061673562371	0.7032611107742122	0.6388812138915256	0.6852493565916812	0.725276781761927	0.6952483947967784	0.660717122721696	0.7025255467236816
46	c_index	0.6580688228836699	0.6131598429489609	0.5502099232906192	0.6500450002857542	0.6611120009771725	0.615482205731085	0.7151399705200724	0.6272394389159919	0.7071463102450382	0.5960379602394557	0.6428742377683503	0.7296648955763878	0.6845827705647648	0.6751040889788836	0.7012627024126188
47	c_index	0.6934412201620204	0.5719872505888565	0.6042592310261503	0.6799319163540922	0.6843921050642356	0.6436744268704883	0.7605195746439982	0.6376730293838628	0.6822827725434073	0.6496053087774039	0.6449464097713511	0.7131035553549426	0.6775102609275537	0.6761430997411344	0.7009645156592947
48	c_index	0.6656896799970006	0.5887095603602882	0.620154913611443	0.7021572108199049	0.697349656547081	0.6477130212212135	0.753529240354393	0.6378004279963341	0.7334053224836399	0.6464296475905641	0.657115629611039	0.7316001050248327	0.6799087338606846	0.6858335723041805	0.700188061953538
49	c_index	0.6726548602625784	0.6166405880554803	0.5676783131809896	0.6547664654759295	0.6988494142459787	0.6279989600356659	0.7352502981759927	0.6288738852097612	0.7060204951112933	0.6123507858777892	0.6632618150867412	0.7268080732795589	0.6712299600340049	0.6427290507969868	0.6781249090834283
50	c_index	0.6708680062419878	0.6213796426796032	0.584966257817808	0.6773595929966459	0.6716267879419047	0.6350233392289242	0.7185200476474823	0.6553329512872099	0.7072001994259048	0.6277504947690833	0.6851601069619562	0.7318632983146826	0.6755638825065282	0.6928479552644983	0.7125112553596118
51	c_index	0.6444529177219297	0.5875365846057152	0.5809829088244568	0.6912778349783573	0.6468449309433659	0.6188313092245742	0.7311443554319298	0.6392918188861277	0.7170395998264832	0.6171021370351383	0.6726949423247257	0.7246493287080966	0.7046276140914208	0.6756071004675828	0.6759410279071045
52	c_index	0.6550080819254785	0.5967983574734734	0.5905375304139171	0.6624709556857518	0.6739726584942087	0.6279085200318306	0.7292227833063022	0.6143439084277357	0.7072623269501561	0.6516131376148588	0.6693378890267232	0.7015630807872577	0.6745657424895234	0.66611360392659	0.6982421119009016
53	c_index	0.6865233431963186	0.6129857274729597	0.5869591000900765	0.670892704711431	0.6863646850728438	0.6652636491555338	0.7277035863127477	0.6528488231195836	0.6976117210209875	0.605876918984968	0.6578682856606579	0.716099672927709	0.6855875927321456	0.6476370980627866	0.6762316593618704
54	c_index	0.6744640853642682	0.5934500094437086	0.5848993236445177	0.6564661789760202	0.6823151748593443	0.6814083154605577	0.7250052831792754	0.6616688930883428	0.7223956224825554	0.63812993944529	0.7080168095839532	0.7174585817792698	0.6966648781196506	0.6875840442806392	0.6997633409894708
55	c_index	0.6565097196788275	0.6290546265866093	0.552958545031334	0.6932803931724811	0.6600923390860345	0.6366325406132858	0.7104916034880064	0.606469719682002	0.726451010281292	0.6248572862563198	0.6718057660617621	0.73120962308631	0.6806429874361278	0.6857660233417481	0.7049184075112583
56	c_index	0.676545201650607	0.5934010963359593	0.571021014401878	0.6930585812462167	0.6673416330167526	0.6591608310822826	0.7396485653064611	0.6669429085144548	0.6863917249164867	0.6587012875439969	0.6764371921100042	0.721054522270624	0.7104917751297496	0.6855775542936575	0.718972540353067
57	c_index	0.6961518586111836	0.6202420575725195	0.5648168097702405	0.669066034733631	0.6761627247244955	0.6566899360572217	0.7322709807883013	0.6538642526630807	0.7279729125631508	0.6449124698947984	0.6924430364246316	0.737708293664982	0.683870208424944	0.6765361917144412	0.7020607888934394
58	c_index	0.6483854196487803	0.5848618180179042	0.5988466727716639	0.6895771770960567	0.6536894216778938	0.6462409340686798	0.7240199236580945	0.6889136546634399	0.7112151647222917	0.6466704672850436	0.6765552617854067	0.7096699576519361	0.6617162131138777	0.6758654651013288	0.7177929983868448
59	c_index	0.6715048699020895	0.6204339820990726	0.5997269953297247	0.6810402277323299	0.6548442796506925	0.626209050777075	0.7415025255722113	0.6395902943465844	0.7244546145184533	0.6322909630495056	0.6695318433270118	0.7222169300974979	0.6813352741497927	0.6991565036275837	0.6989783186474335
60	c_index	0.7037425583281626	0.5943897612278038	0.5619380882898496	0.671004352140066	0.6646618816574595	0.661398712390788	0.7026425847399476	0.6467936159446542	0.7345324449832733	0.6552089550885344	0.6714631023836	0.7337532521496714	0.7060449067265834	0.6873829341275468	0.7124143736046943
61	c_index	0.6951928477409665	0.5998181907748728	0.6045140658486493	0.6755641484833738	0.687930621586885	0.642935190623892	0.7316729858957887	0.6878460254113736	0.7188007446525577	0.6646547067250466	0.6725256287362363	0.7240651053811211	0.7003584199828341	0.6944465410773014	0.7058805370400029
62	c_index	0.6840124635453702	0.6059372843990608	0.5951574864213867	0.6727481052876226	0.6885286337446787	0.6327619448663114	0.7119944436559827	0.6611756861313313	0.6920126583185621	0.6672802695589489	0.6774877117352649	0.7137899451445943	0.679624813008099	0.7085645995566481	0.7146376711882183
63	c_index	0.6748431963513131	0.585953047285987	0.5410746563363562	0.6841026685066248	0.6834794631384818	0.6192991239716272	0.741407418061418	0.6463099058946443	0.7108697277991723	0.5965977317973279	0.6397827871576834	0.7328274965155407	0.680203838925024	0.6601378430386114	0.682116473703129
64	c_index	0.6720910184147296	0.6206696159582968	0.5719428896552147	0.6801189528988097	0.6763936728318881	0.6531887671001644	0.7256765204309755	0.665237768580371	0.7183372292511218	0.6553376769492604	0.6867124531522656	0.7259752861564964	0.6936971456287995	0.7091206166220713	0.7302833616466523
65	c_index	0.6698465933514165	0.6013459566746058	0.5606382096153714	0.6777755621521937	0.6718308523410649	0.6253568264166458	0.7399383121169645	0.6548708628521178	0.7186611772195947	0.6329676753856445	0.6618408980364018	0.7317437762595801	0.6655706831582706	0.6910922103005598	0.7410311039682349
66	c_index	0.6536644554744303	0.5769121099588715	0.5629557401307508	0.6923288664218463	0.6477310357075183	0.6377699328020408	0.7563890916703766	0.5978796493869961	0.696468726016935	0.6177175342201403	0.6060895090242525	0.7269872471939669	0.6731630336088121	0.6650834685713631	0.6826636426007082
67	c_index	0.6949779014141442	0.5935268027271455	0.5577129343504204	0.7182228486171737	0.671683906102053	0.6430018445745765	0.7511871645917748	0.613882232067128	0.7034277499338725	0.6241380403888226	0.6674720533659235	0.7552819177919468	0.6602192968684716	0.655218817435691	0.7176431685513652
68	c_index	0.6754058415657869	0.6003687186671393	0.5719504649891678	0.6524042878545587	0.6587024265527494	0.6241106330910565	0.708616271605412	0.6613985162815994	0.712634883907533	0.6237799871082538	0.6503805690926024	0.6938891827371035	0.6663805612719679	0.6776089511808908	0.6891177039935895
69	c_index	0.6840359136356506	0.5727132299530787	0.6027110505680677	0.6723266402523876	0.6556268807860662	0.6498769868793309	0.7465404613458335	0.6456547259660276	0.6911429428953455	0.6579151722938263	0.6570200950949443	0.7158843897085192	0.7110302175530206	0.6767625874422358	0.7137705816568141
70	c_index	0.6482318756616188	0.5889383045029397	0.585164979461668	0.6705864055766269	0.654278321769723	0.6152370759328833	0.75467323964275	0.6127332298743313	0.709057761578636	0.6426743362392234	0.6513075857389665	0.7323659275225534	0.65591002248854	0.6829733151760338	0.6847215806746118
71	c_index	0.6638853114345349	0.5694510344284471	0.6156662693758517	0.6904982938297269	0.6614736412925096	0.6584775693465166	0.6977773844670473	0.650222574289067	0.7099837827159181	0.6556282630287726	0.6776558767018289	0.7257695932815988	0.6822224695224733	0.6640531639224247	0.7001627403697788
72	c_index	0.6674117082761872	0.6027449803747394	0.5962778379295466	0.7055898313806817	0.6578257226973953	0.6495617786495079	0.7712196481423828	0.6532429675159824	0.6955450107493886	0.6192002959883005	0.6605278381251996	0.7016761738171952	0.6812450742194303	0.6850384722299231	0.7143516148845198
73	c_index	0.6769405969233017	0.5916527855798795	0.5736125838851994	0.6608381501475957	0.6718904466117978	0.6641530492588983	0.7238024580741942	0.6356436150587139	0.7079922947668496	0.6484675468876275	0.6565906634213986	0.7339046116758018	0.6774174327094185	0.6563147191554036	0.6894235402656126
74	c_index	0.6722708703104197	0.6395589903571793	0.5837042792343696	0.6581388859119384	0.6782389776469923	0.6432162592411055	0.7266653011452759	0.6552138064272103	0.7142985205590552	0.6251014879668393	0.6637614868802127	0.7158433431794735	0.652910712650368	0.6794362033324881	0.7045896207541786
75	c_index	0.6734915057819661	0.5839581013848406	0.6141756989353548	0.6693869604668353	0.6832277439094019	0.6680172635036892	0.7449442818521278	0.6163013076499912	0.6821926636888537	0.6499021724608193	0.6929513065512621	0.7156520346772429	0.6740545990930445	0.7082163965298228	0.7139995339841336
76	c_index	0.6676090734368487	0.5923480924587132	0.5968615360291404	0.6730133583079586	0.6796359716793774	0.646488124539157	0.7281861410848072	0.6114019977754654	0.7238258913297219	0.625050198836425	0.6899511290496021	0.7164782910255731	0.6515419369730808	0.6751651355086259	0.68219458122109
77	c_index	0.6599915024333478	0.5936361652645744	0.5842657526803486	0.6835079080885899	0.6517518914052751	0.6243956401966625	0.7425603083802993	0.6307492493159643	0.7042748893305699	0.642247461552195	0.6543986178512979	0.7148597232134494	0.6621939491668941	0.6660148614067997	0.6601967716737152
78	c_index	0.6833408386258596	0.6063788363495339	0.5834936670770813	0.7229783043476232	0.6805592420426049	0.6599205625757651	0.7545331705841084	0.6503956900851762	0.7289033325559117	0.6464205645433819	0.6702414660502417	0.7600828045967161	0.6986860089514494	0.6833329277487878	0.7258876056096487
79	c_index	0.6859931456720667	0.5679188230324808	0.6114547716486716	0.6818545656927414	0.6643008054089181	0.6603979119837176	0.6940900901925972	0.6536559120857904	0.6925388407443289	0.6256471381666513	0.6783036980685205	0.70596296929588	0.6900906394175611	0.6771091438700384	0.698368540771934
80	c_index	0.667212206757007	0.6243393613062432	0.5618851394675605	0.6551211503266217	0.6775959180268514	0.6409878619486096	0.7185376596431048	0.6427999732978191	0.7173192493661185	0.6320202538691955	0.6992092525872239	0.7278145527628699	0.6684529674528721	0.6880812235355975	0.7002190143303598
81	c_index	0.6696327236436749	0.6055792442778984	0.572689986401054	0.6786788276530658	0.6547263860102391	0.6396751761090601	0.7258270302369365	0.6521516263194168	0.7007227791865268	0.6219815020008724	0.675801990087207	0.7166013542948906	0.6589095423290576	0.6541864684613858	0.6711997697373269
82	c_index	0.6747055379260075	0.5766569450642464	0.5779252575607968	0.6392659047477153	0.638891873624391	0.639458575595061	0.7312790009548236	0.6188468799409507	0.6870845666043219	0.6165492722819339	0.6569062875597829	0.6941862939597164	0.6462932330560155	0.6770000174465376	0.6685734787784573
83	c_index	0.6890366319593099	0.5980318171747417	0.5860561817209319	0.6737354717137107	0.6672779250520084	0.6644679921771114	0.7024632168343511	0.6379843968854012	0.710087720555007	0.6187790073151587	0.658889243775669	0.7251189090886814	0.6871025019006283	0.6898575324616697	0.6596364253866844
84	c_index	0.6596075153081319	0.6101714374967998	0.5851255721923285	0.6888132344487551	0.6807250521699479	0.6286197472399996	0.7298630159225724	0.6600666528069603	0.7326899911547139	0.6122445819888066	0.6728495079945946	0.730620823663755	0.6730292774219917	0.6852912483991749	0.7024465303624229
85	c_index	0.6965236093015902	0.5909658700886268	0.6081167772582523	0.6669531977706543	0.6502068194149928	0.6710733023719251	0.7282765878655824	0.6299961845513955	0.705588909892923	0.6356274466088716	0.6609230321513799	0.7398624563806295	0.6710204355140755	0.6926404154403064	0.6810721837123204
86	c_index	0.665391555137276	0.6157642101321197	0.5776260848340165	0.6829783659838979	0.6695241207845869	0.6183379331127371	0.7389709836756179	0.6381702094364367	0.7081549863485729	0.6359471299717021	0.6674600663428693	0.7366262884727998	0.7241283314633077	0.6963374811303028	0.7201090406325479
87	c_index	0.6923833663106682	0.6039625412379523	0.566955466153267	0.6791516016779516	0.6649698258131591	0.6114457331327906	0.7260329671269948	0.6299596844835852	0.6996144909049642	0.6310190163511665	0.6415616508410924	0.7087810693450556	0.6665237438319109	0.6590793360504721	0.6819994289927667
88	c_index	0.6417106621580294	0.6097899096095988	0.592635961177754	0.6705084515062716	0.6726840389970375	0.6242330482665861	0.7720275063694344	0.6730717447632812	0.7129960527660579	0.6683813570641828	0.6793406702753199	0.7430924853595181	0.6884094112843354	0.7133128554852444	0.7097308191727846
89	c_index	0.6845528127490508	0.5804313295077	0.6212352258077287	0.6954421883814484	0.6627708933760512	0.6437882868770513	0.7461274275815524	0.648796582249495	0.7015035991074792	0.6642219448201404	0.6592511437577193	0.7154088978896045	0.6691890555990656	0.6991386419903335	0.7269675691884845
90	c_index	0.6669390324057158	0.6116321434410045	0.621220331679589	0.6481306494013852	0.693608423558535	0.6394594848018286	0.747469379533766	0.6259714848165366	0.7077160943050289	0.6495888776509815	0.6784120346282311	0.7279875680821278	0.6761811815204338	0.6537680803746961	0.705127068563065
91	c_index	0.6661799342619172	0.5770765360199569	0.5627282508682265	0.694132338503077	0.6605523897246638	0.6166011678473137	0.7175383752912394	0.6633306564767464	0.6749949796176368	0.6256303278473517	0.6480510244953311	0.7188177079235216	0.6681929054248822	0.6540081301166069	0.7205988275617053
92	c_index	0.6460145054511114	0.5582864291112251	0.5864055743928749	0.6648857802834277	0.6279985191835589	0.6417668458194564	0.6781072116946019	0.6517495689379349	0.6625646501236112	0.6215322739449177	0.6793850173674482	0.7018070412813446	0.6437804577485019	0.6629006606592251	0.6392544506108911
93	c_index	0.6525869415515231	0.5923353898468735	0.5858774071846385	0.6765005490762102	0.6675853325941428	0.6282441400148894	0.7066565505010217	0.6312491565962959	0.7299406668982032	0.6245697850246524	0.6539859380853624	0.7387337066908807	0.6645126818169044	0.6827398158002309	0.6791891552823852
94	c_index	0.6760959434559158	0.5800157581536184	0.6270875090490408	0.6693133752519683	0.6628173259259286	0.6778027150834751	0.7353875645637427	0.6956024748304863	0.7097766906626245	0.6554286698829069	0.7280356367158236	0.7322843207012959	0.7070074840757108	0.7153758761562824	0.71075017704005
95	c_index	0.651270632315523	0.6175319330385096	0.567575035256784	0.6918411556348636	0.6567935044443656	0.6548336013146766	0.7173589797085778	0.6539266491236194	0.71487320550712	0.6436871248049627	0.6545075352466189	0.7166681069424159	0.690669525020496	0.6487276534584824	0.6602251458803508
96	c_index	0.6656888919016533	0.5949938341246157	0.554037647319813	0.6995130085036847	0.6685326525741289	0.6747722882000742	0.7619492470526454	0.6534104204379041	0.7210038099819244	0.6643015669754945	0.6715238161836882	0.7251211116998886	0.678167446871347	0.7058605257025065	0.7263769935361337
97	c_index	0.6593702359827865	0.622748890414055	0.5934409296560736	0.6866632268986486	0.6763300925930726	0.6238529293791379	0.7248993169162478	0.6677592534136245	0.716351609612501	0.6393512925899891	0.6966632197342865	0.7241908546492829	0.693716580620144	0.6929149199290588	0.7301205870234062
98	c_index	0.6573260928479022	0.5945297454783123	0.6237642629403266	0.6760602818565763	0.6750433339691866	0.5749891620971549	0.6957477266360547	0.6346350863477295	0.6910849400858803	0.6507947849047192	0.6190095211051168	0.7178517434254162	0.680995025303596	0.6883834805864364	0.6589204852009741
99	c_index	0.6859223511781303	0.6455325345568368	0.6048542837063069	0.654762957658699	0.6719400026602956	0.6394663282372349	0.7162011205346028	0.6308990981780626	0.6870646133071288	0.6165247433128939	0.6743889238926096	0.712996237854622	0.6480905015177827	0.6643993443075956	0.6999962276104857
