# Supplementary material for: Integration of clinical, pathological, radiological, and transcriptomic data improves prediction for first-line immunotherapy outcome in metastatic non-small cell lung cancer
Source: Nat Commun. 2025 Jan 12;16:614. doi: 10.1038/s41467-025-55847-5 (PMC11725576; doi:10.1038/s41467-025-55847-5)
Supplement: Supplementary file 4 — Source Data [file 41467_2025_55847_MOESM4_ESM.zip › Source Data/source_data/multimodal_performance/OS/early_select_Cox.csv]

Repeat index	metric	C	R	P	RNA	C+R	C+P	C+RNA	R+P	R+RNA	P+RNA	C+R+P	C+R+RNA	C+P+RNA	R+P+RNA	C+R+P+RNA
0	c_index	0.6060905480526906	0.6141725843379273	0.5592218739842003	0.6178018254911277	0.6189175969121679	0.6150537488252027	0.6879737034928266	0.6497548543830434	0.6378907246941775	0.6859933517071032	0.6355601739205359	0.6602327351312236	0.7073238577381155	0.6798665413424657	0.690718885661019
1	c_index	0.5958646303055755	0.5500006529616569	0.5877205105977655	0.5224802793252277	0.5781736238666191	0.5988759020562665	0.6547087212789487	0.6171144157755951	0.5937448070173756	0.6403650078830292	0.6295654453271473	0.6388398094330053	0.6943525807971355	0.6718567997251689	0.6700910935270518
2	c_index	0.5650732515998778	0.6158243938039942	0.5878346787755289	0.5844807435995114	0.6061259729802789	0.5956799269906047	0.6529309980771479	0.6640138945703938	0.6573237445432243	0.6137415344157728	0.636340894834516	0.6898187839599501	0.7058727207408889	0.68006040789659	0.7045230449693615
3	c_index	0.6113165585584264	0.5942431202616412	0.6115002091578787	0.5918864885331857	0.59525584200053	0.6489834140918447	0.7004059454744305	0.6358295717472304	0.6242592330597161	0.6880201094629982	0.6521707113397749	0.6841661178436684	0.7204275316974655	0.684789045153018	0.699971666316388
4	c_index	0.6166044904316266	0.607498071456825	0.6006581877729055	0.544940876444159	0.6371905059331857	0.6266245509570512	0.6838353900067187	0.6373048812526682	0.6345864038279407	0.6293986710410373	0.6231170026956713	0.6811060810399904	0.6945664133483641	0.6903064413191383	0.7089648130331235
5	c_index	0.6196506064943353	0.577782052225816	0.596642769215051	0.5689844283924951	0.6018592079036077	0.6414818280529637	0.68173028959221	0.5814683295783444	0.6309778420608924	0.6475067047823678	0.6426567648730486	0.6768951429423764	0.6838777270653272	0.6774144864974291	0.691647219555254
6	c_index	0.6155424832541778	0.5973103275010296	0.5985848825027116	0.604863789362576	0.5997736343219581	0.6241730107362518	0.7247280577572752	0.6547260433633337	0.6309856153050197	0.6901220697646612	0.6279404888220774	0.7018997579972853	0.7096709204327323	0.6869240041791701	0.710645314678279
7	c_index	0.5892168925608818	0.603042563309535	0.5786252404393457	0.5331204619533018	0.5718297395180256	0.6175998470664692	0.6498685327824995	0.644344804985814	0.6245707344671306	0.6651197888750829	0.6598528995812466	0.7132425366078083	0.7142582094401817	0.7024816579959681	0.7139093924569703
8	c_index	0.601061831463465	0.561680182541462	0.5902230911113623	0.4954376027140599	0.598905986891263	0.6249431836181949	0.6986568747589104	0.6570564013283952	0.6323824380654466	0.6528196944233611	0.6637099295868099	0.73272963241291	0.7376523551178418	0.7231225597379923	0.728585362869822
9	c_index	0.6085388988866074	0.6454435131827923	0.5641319491054186	0.6028202812593764	0.6441727928423978	0.6822016955697937	0.6829362730980846	0.6785320285643155	0.6835442330471571	0.7080340782250053	0.6802245586234744	0.6943935933301137	0.7415629431930202	0.7170880267375161	0.7176983850877701
10	c_index	0.6185970876623013	0.5605124271493374	0.5461112189751237	0.5446662126890008	0.6221428788718826	0.6416494537178372	0.6807833659905497	0.6319070466228435	0.612648857296441	0.6103454922233467	0.6707833863629383	0.6911596926969895	0.70193961208743	0.6992342313934382	0.698821692489894
11	c_index	0.577317216428289	0.5803760060889892	0.6054108420738225	0.590506156232831	0.5977743786616256	0.609110937557211	0.6939373010542834	0.6194647491510887	0.6722289901627553	0.6742434602446388	0.6386041243909665	0.6525351313857916	0.6996858580017825	0.6974421921966989	0.687421086189978
12	c_index	0.5910515709797874	0.5886760093862533	0.5898460389860938	0.5562151258242047	0.6604824294023319	0.6514233019494158	0.7029486857000332	0.6452210831933688	0.6419102340410903	0.6824259860711964	0.6557301747543498	0.6917113105096144	0.7208153730526554	0.6936689716056351	0.7200321964216314
13	c_index	0.6219966035231974	0.6221585249799295	0.5401728854128564	0.548921637171856	0.6659199544684112	0.6263621574846749	0.6551230695469186	0.6287492037845519	0.6577183106102886	0.628079810765711	0.657125276795762	0.693496969141191	0.7363145440489323	0.6923636150722617	0.7305129938190531
14	c_index	0.6081908164060648	0.6440048034019481	0.5872408422063542	0.556419963175231	0.650923083616666	0.6562404059969094	0.6883741192786303	0.6541599163352225	0.6420127813369891	0.6729730656135414	0.6453219234798618	0.7010843648013075	0.7188738120637376	0.6661276092371747	0.7072896491011224
15	c_index	0.5770486289448233	0.5858029889529356	0.604273956044272	0.5844576505145306	0.6152503845646663	0.6092930126775574	0.6541619160985529	0.6247111292368875	0.6223487985939881	0.6551082841527263	0.645458286342482	0.665258699838867	0.697586049413559	0.6763333274698513	0.7061935587335479
16	c_index	0.6140952370712888	0.6261851067570562	0.58665691073211	0.5281627444994534	0.645142199061089	0.6256173673945984	0.684240843623815	0.6364074394668948	0.6362116138632469	0.6136939131642974	0.6299963079466202	0.6919004842304268	0.687957817313087	0.6791092392049849	0.68607451267421
17	c_index	0.5744750313028543	0.6128067274838862	0.5922487039314637	0.6039625771758884	0.617496649384333	0.6246418891315387	0.6446561261769672	0.6373786279666181	0.6294115172879272	0.6924570680476255	0.6489292606190257	0.6535298612941958	0.6947530224182634	0.6700658700955255	0.7108156349942772
18	c_index	0.6012727901394155	0.6325701621637445	0.6011404367421608	0.5354521058883843	0.6414593780615647	0.6339099873835214	0.6938454759075038	0.6808450170419482	0.654547832947448	0.6764884248359556	0.6623495970158806	0.6698001508466755	0.7141559504628777	0.7078108128166722	0.7358492798958359
19	c_index	0.5826245858653354	0.634935705414651	0.5514869349215201	0.5323043481084286	0.6292891960869933	0.6117312879959104	0.6662808891215186	0.6390376574225123	0.6266221220024415	0.6374378939191376	0.6266337797331933	0.6949558442504234	0.71292217214264	0.6954813377868618	0.717197656330615
20	c_index	0.6149558699936459	0.6074999583862013	0.5261449432926791	0.5487880295681186	0.6322214112232436	0.631038208293396	0.7065372663810222	0.6067565479305658	0.6310376581737283	0.6183831534392658	0.6594401528594863	0.6911750978024301	0.7517291103994515	0.6837513981374431	0.7116637214049781
21	c_index	0.5737352293464072	0.635305150081115	0.5542555891974289	0.5994267336029562	0.6115066448998822	0.6158258822933915	0.7049027459482812	0.6658835971430409	0.6751195179391518	0.6729020706350362	0.6350598172487891	0.7032851652425162	0.6995433081363535	0.7100233279010251	0.6956758056389866
22	c_index	0.62039736199958	0.5950541685820222	0.5976511726968202	0.5712984739016584	0.6229473757283076	0.6462767702995728	0.710151059437238	0.6236777578886861	0.6116612049186811	0.7129171661938459	0.6499941894747503	0.7176587019156419	0.7204906434335696	0.7020931261750418	0.7367797286494517
23	c_index	0.6185877493468858	0.5988891361269598	0.566132917027056	0.5577067278552689	0.658344876463758	0.6092853142426534	0.630573276036116	0.6431070429959382	0.6027720793099633	0.6806993343420991	0.662586597734962	0.7036604053128774	0.7160304776237292	0.7275277125022289	0.7399326719229946
24	c_index	0.5775424335002686	0.6045852117192766	0.6099717549261379	0.5294766998371391	0.6066021498817273	0.6324687218316506	0.6581288432349777	0.6530681491843272	0.6084821949982964	0.6826934103056059	0.6641258691701339	0.7011139816066396	0.7233655981036221	0.7075141264309651	0.7189266320972535
25	c_index	0.6025247881494864	0.6146651174134361	0.6306400582698073	0.5953080264792356	0.6357931541804904	0.6758344673724967	0.7036831788835812	0.6597453681183257	0.6500208792988795	0.6893406455698986	0.6512167241522607	0.6915934622452878	0.7246977129486561	0.7159500819698696	0.7540086250922348
26	c_index	0.5916719806669186	0.6393934770824264	0.5720274379509102	0.5576682604122565	0.6471572990658332	0.5938522762691717	0.6507836781596703	0.6522943389670459	0.6673114784651196	0.6594342441832689	0.6665434157428163	0.7225812545659592	0.7155383390136926	0.7285702207201079	0.7178713758861731
27	c_index	0.5967196122611753	0.6005517676974468	0.6277721967736689	0.5349821175875773	0.6245477437624016	0.6407136316134322	0.7123601118106052	0.6135261573499089	0.6254166908434583	0.6573884445222001	0.6633094276170466	0.704856875325248	0.7317551492596953	0.686133019910462	0.6790203648242892
28	c_index	0.5870523898650808	0.5949193580988944	0.593670005496573	0.5836315840765499	0.6259694290800581	0.6005187663264763	0.6661301620225186	0.6343765821051421	0.6463592776740609	0.6489906196127627	0.6312508048915912	0.6867466861357813	0.6694988803329259	0.6792786138976357	0.707424030542905
29	c_index	0.6085196374121395	0.6059413154040246	0.6374453556847292	0.6107218727279531	0.5935152108838916	0.6334033707447414	0.6923289961543637	0.6417194075822427	0.6524020332198651	0.6575964383077908	0.6407872774431228	0.6626264322571594	0.7156787440274873	0.6795181162082136	0.6853418775938361
30	c_index	0.5922864349302444	0.6173320370892625	0.5591045550330532	0.5819146794718637	0.6231096728392892	0.6174380144223666	0.7160504642051319	0.6512622063950033	0.683797933649094	0.6712393656699139	0.6397062560888566	0.7049282791048194	0.7133891798594896	0.6915233649267073	0.7297156763704222
31	c_index	0.6150055283640629	0.6383378253882187	0.559248822411132	0.5620768874815163	0.6565610768071027	0.6323514685153064	0.6696291356131414	0.6707890964703017	0.6410202141611838	0.6411178483744444	0.6825289730621447	0.7032399391904405	0.7368136282798541	0.6934861983215446	0.7509423629317857
32	c_index	0.6087948065912626	0.6044476832097387	0.6090169734672237	0.5759690197197757	0.649356301166707	0.6340157946156605	0.7484784506192318	0.6293355440601534	0.6346157582371771	0.6689212753634848	0.6395265136036953	0.6677884943481781	0.719365332320941	0.6853821322221682	0.7401046836680746
33	c_index	0.587633617324888	0.6006716076914872	0.5657796143909434	0.5215652158247621	0.6295229610461343	0.6197809805121088	0.6694546279104925	0.6111510649940439	0.6323842958722926	0.6285132609542995	0.6098168249006839	0.6641020688834165	0.6876242852610652	0.6663171577719154	0.6540064395546823
34	c_index	0.5836325608590335	0.6239001561838572	0.5412591320970779	0.5872482147848828	0.6474811202804117	0.6174581158130273	0.6730267648099725	0.6548050991161585	0.6497388587317924	0.6556201096776119	0.6344276239184291	0.6759844846117057	0.6949895219784951	0.7043927032597259	0.7033641609910516
35	c_index	0.6241377536117347	0.6215559705608665	0.585719192401525	0.538062182498648	0.6308980993395235	0.6228407290949525	0.7006060868536471	0.6571691132367251	0.6388703348113808	0.6748142754224853	0.6330749696026999	0.7104732516387618	0.7258249290002938	0.6960968927540151	0.736425107571522
36	c_index	0.5850961348407995	0.6172291484917635	0.5914113211390272	0.5745577169856256	0.6379252915208753	0.6050107124317974	0.692258273819824	0.6205005774854303	0.6594209582605897	0.6753388564778802	0.6483188862822427	0.6775864339170521	0.7065431671077047	0.71237341543839	0.7046067609348682
37	c_index	0.6047054207015693	0.5970454563536244	0.5507512233590794	0.5876351237811088	0.616795302391604	0.6384377236211809	0.6950519513964522	0.634089272088196	0.617650458828874	0.6544812587343125	0.675686404368654	0.7297446738404452	0.7253936000392063	0.7116399825163225	0.7219219905103161
38	c_index	0.5800233306272272	0.6551670163260692	0.5671420249392385	0.5879532665500751	0.606317032781922	0.6288746283633597	0.6911067671370582	0.6445711372257799	0.6273467307172517	0.6715302248822017	0.6117284666111732	0.6806835768830914	0.6903203912681333	0.7000295665885085	0.6793461119844967
39	c_index	0.6183982143301262	0.6253211512462821	0.5935129990769704	0.6500374204240967	0.6607551120460078	0.6313598533923889	0.7098630526529413	0.5977004347837501	0.6657846276463442	0.6852164631442438	0.6629808956720016	0.7336149096388678	0.7328555446011766	0.7294167733617527	0.7397776223730351
40	c_index	0.5822067494569785	0.6139327465394495	0.6044452539205805	0.5756283733381278	0.6245551397579009	0.6276100032932481	0.6892066749849085	0.6159837293844279	0.637027663491946	0.6751500331137622	0.6762180158234006	0.6932732191021905	0.7594511550320919	0.7191167845011779	0.760013398540102
41	c_index	0.5906116587488827	0.6204372972491773	0.5588585542384347	0.5814517400424761	0.6216563843881293	0.6358198787730899	0.6902742317417522	0.6481114306319455	0.6483180275582328	0.6719542332286341	0.6512361356971705	0.7134878548962547	0.7192785103093927	0.6913336811608468	0.7328261771691853
42	c_index	0.6204459079982805	0.645159725461439	0.5545931464427534	0.6171895211840177	0.629723647003166	0.6556416020010476	0.7023897098233952	0.6361476312439537	0.6687772449973023	0.6719141656709574	0.6652470224303711	0.7003009570113938	0.7311998476352016	0.7297981095739835	0.7436486656545561
43	c_index	0.5848198571959846	0.6083905858645204	0.5778231885064479	0.5999078092599076	0.5860526089470758	0.5877409564511474	0.6989327317377763	0.6335177184372499	0.6385202876881156	0.6496439756043294	0.6352517420985485	0.7060872816941074	0.680796239240682	0.6930484010965762	0.716305663861757
44	c_index	0.6144551520513117	0.5954689355644662	0.5498480511730505	0.5291280400207241	0.6245446767892437	0.6156944594599715	0.6941473746404684	0.6176179333002055	0.6458204330855076	0.6534350050501782	0.6453086280517236	0.6964356340992018	0.7090989568861451	0.6822274909574719	0.6986084742631018
45	c_index	0.5786120585238552	0.6328678514120788	0.5481028875754578	0.5888215703274509	0.586083874212936	0.6140591146032081	0.6745242197125872	0.6446975133014381	0.6421818925784024	0.6535293709838594	0.6346310917070108	0.6790421091955317	0.7109352479033246	0.7141798114252533	0.7113310578390348
46	c_index	0.6027033844281966	0.6254335995707937	0.6232108312342669	0.5231213247632618	0.6407436825446794	0.6206572709407018	0.6883443465767103	0.6379266954507711	0.6566776651110316	0.6310944492965982	0.6357231587721425	0.6884885142642923	0.6850431464425908	0.6711520756775059	0.699835462476598
47	c_index	0.5580056172076199	0.5699617674214357	0.5621508971015149	0.5548656373817559	0.534359641960565	0.6187478611157519	0.6669968820909662	0.6171111744177514	0.6449945343415942	0.6757589927506636	0.6239065990011771	0.6651285329620861	0.6953920029913155	0.7119706830314846	0.6877813609246373
48	c_index	0.6319593157318468	0.5738650472599799	0.5811968203978762	0.5589423424295373	0.5633158508194551	0.6456297967716909	0.6950386359260632	0.5904414722240688	0.6254096312111136	0.6682669494870322	0.6618859357412382	0.6803014434455567	0.7250249545133024	0.6748776950884362	0.733477745241291
49	c_index	0.6119908598806699	0.6151296216818568	0.5867385685155413	0.5684501679960704	0.6176324386921442	0.6147955613127244	0.6736466659413299	0.6205364363406113	0.6374375346770375	0.6442621809908492	0.6368771362575217	0.706308941471209	0.7106294559035317	0.721526832704862	0.7198175457231382
50	c_index	0.6074101594034568	0.5854411541589079	0.6082324271517975	0.6027279523781428	0.5993136677195258	0.6450095110919245	0.7394576740105188	0.6427943424697582	0.6556763616895503	0.6793593793967176	0.6579539299702314	0.7276303228021552	0.759296326423193	0.7108510332034477	0.7323070062650363
51	c_index	0.6001999250895164	0.6336038194041282	0.5437074688995572	0.5652470872914995	0.6595860420510901	0.6500435899001242	0.7112465681686496	0.6510928124760231	0.651953445119516	0.671970222205913	0.6480768375928809	0.6865885003613509	0.7063932793995837	0.7027315405711332	0.706121775591759
52	c_index	0.5933257564559723	0.6166922911765933	0.5512024960197524	0.5587515876980764	0.6456941778575692	0.6516943816143945	0.6620361121886134	0.6199124001372494	0.6291278946043966	0.6447587883261968	0.6462372131928256	0.6690309651103281	0.7091357493655132	0.6824732355462758	0.6798012540478237
53	c_index	0.5861703907707067	0.5729594410195554	0.6091746368330989	0.5141965130369137	0.6037497573661494	0.635407920970941	0.6810050769685285	0.6359267481600158	0.6272439060795044	0.6498078161232752	0.6741556642035706	0.6796104828602337	0.6803650448158111	0.6942806515789496	0.7318748522779576
54	c_index	0.5878613081084404	0.5968805232657478	0.5310366572498918	0.5421401369923334	0.623294847531682	0.5944959327207001	0.677690999778485	0.6110915546488196	0.6370273154422	0.6030334461649471	0.6125654425548384	0.6741348220328481	0.6471320427598559	0.6518314082616139	0.6715886743138548
55	c_index	0.5941354371726145	0.5994494198725674	0.5693068357459216	0.5534883813884709	0.6191315374946631	0.6327907511570706	0.6839384593293968	0.6319269901914373	0.6305530933636061	0.6780518452521176	0.6375721903249051	0.6377870278527682	0.7158706020441545	0.707523353736753	0.716803465211155
56	c_index	0.5992951428554328	0.577530475442517	0.5852353415879669	0.5219031521892611	0.6233730978653877	0.6504304383739282	0.6542291198173584	0.6231359689460444	0.6238138523974555	0.6730824494363572	0.6650059805574695	0.6849448152242685	0.6889664928677343	0.6931395641502356	0.7111944982573041
57	c_index	0.6041222600665677	0.5959507327905532	0.6021982218824675	0.5879761937120963	0.6155229560182496	0.6052664068675313	0.6487337775288298	0.6165119930722401	0.6085995675522614	0.6637096950979771	0.6367918585003218	0.6466071821857723	0.7102829436345608	0.700258872274229	0.6760229035110595
58	c_index	0.6115547944332146	0.6158715255306596	0.6382599615909487	0.530680837619668	0.6288485614139996	0.6352932348940924	0.6715575540985402	0.6406713964741853	0.6385211987956255	0.6542069813557749	0.6621918895099542	0.7210232407709779	0.7644854243469368	0.6904854297853185	0.7465965376305013
59	c_index	0.5724428016366652	0.5755767070132648	0.5879490916169827	0.5108176426962537	0.5658685979195591	0.6135962844404694	0.6522977547040086	0.6215345244620193	0.5713252841327063	0.6303372489284741	0.6399038911679895	0.6772787219010719	0.6962543580480637	0.6680097148920838	0.7104904997107588
60	c_index	0.5945827830368663	0.6009913944085004	0.5634184241006409	0.5899862532468646	0.612336019157795	0.655933440376457	0.6996213702277334	0.659054077521168	0.6443775613787837	0.682443842469066	0.6752213292689702	0.7098723834696025	0.7314631838542472	0.7116102549782628	0.7411633828913672
61	c_index	0.5828710372370147	0.6034783593978208	0.5984466446348791	0.5862896098126805	0.6225664992672063	0.600553910800283	0.7081412369061489	0.6284300341298897	0.6605431410556247	0.6263245128163993	0.6315897227421046	0.6941045417233944	0.673699458164946	0.6844083995686473	0.7029699495896496
62	c_index	0.592055530751298	0.5978306587094923	0.5796575838399937	0.6033040531279065	0.6063539587189414	0.6435775185001661	0.6969196162676118	0.6152852204532305	0.6384921470540548	0.6593734015279709	0.6761163107044019	0.6589074840569522	0.7003607877145936	0.6899513410642246	0.6926083699969028
63	c_index	0.6040303942036388	0.6358080879990465	0.5683169371861659	0.6078687341539281	0.6310486436037132	0.6541084330363774	0.6950601754002006	0.6707329729454362	0.6577770821083477	0.707667193060604	0.6673695453909175	0.6820346952106133	0.716770871321293	0.7147851749457887	0.7019923951100356
64	c_index	0.586407966120493	0.6126525617850536	0.6075348663294821	0.5491854247337777	0.6071597337291382	0.6173245806105169	0.7181198984495257	0.605762271629549	0.6019565536966716	0.6558988046514859	0.6472996278452376	0.686670147228557	0.7122424430542406	0.6911318939800415	0.7113853347434266
65	c_index	0.6175489548994261	0.5973568254794648	0.5469865748805921	0.5749309927435513	0.6275609978073275	0.6495184144625726	0.6854194972257401	0.6199538387260864	0.6211529676446876	0.6836617232645298	0.6276140279092319	0.7058357691483155	0.7214875634040103	0.7082247008757282	0.7106286176742229
66	c_index	0.5883832497844906	0.5554383827529418	0.5648867823756166	0.5780702955390828	0.6035683534596623	0.6451201841358148	0.7401136284730017	0.6072729672726066	0.5954037406079465	0.6754755547167696	0.6320877196612024	0.7005426327879307	0.7307540089755096	0.7109006313864233	0.7202071350217538
67	c_index	0.6151008445165702	0.6316802665155706	0.5647504650215014	0.6085105957170303	0.6316029848592295	0.6538720140092974	0.7152471608757991	0.6637332870899498	0.6565764142405405	0.6886424304454157	0.6612973203991857	0.7182262965291168	0.7360006503730792	0.713212741900908	0.771969871723205
68	c_index	0.6307355728690184	0.5940222691284399	0.5769065684416247	0.5484433481071458	0.6538173629003831	0.6427845056151015	0.6696175089971277	0.6265389829008469	0.6410212267379576	0.6138091213764193	0.6694628291366979	0.6933579713660966	0.7201621452495772	0.7017222097328917	0.7443500143272562
69	c_index	0.598374286672277	0.5679428914957377	0.5885932965990914	0.5352226705972264	0.611895300131032	0.6158633557295596	0.6723294181119228	0.623166356194274	0.610149744317364	0.6603264016094174	0.6146625891286257	0.6805518254940245	0.6848023592715582	0.6646070521802302	0.688624815185534
70	c_index	0.6051155327708162	0.6324801400989912	0.6141581636636727	0.5442737091312252	0.6408682004369477	0.6233804636098267	0.691537424696478	0.6504627554911987	0.6506180376343444	0.6664346053155797	0.6621526921588932	0.7198285956510294	0.7100155461722268	0.731838528396742	0.7318674357123856
71	c_index	0.6116158379996338	0.6194900064695643	0.6224454674863598	0.5515931755242591	0.6358537200913206	0.6484002904078878	0.7008972245032141	0.6456926290085708	0.6415619345097393	0.6348786259564441	0.6355584498078031	0.7055413833685091	0.7118281964431962	0.6776090471237642	0.6804013424243185
72	c_index	0.585611477447262	0.5923766573360225	0.5848509927020966	0.5562446066683228	0.6159843614829495	0.5839397411118019	0.6624450221561529	0.6292518523217963	0.6305470514318147	0.6225292676762008	0.625079487410292	0.6649620090213996	0.6929321448077154	0.6766928515114561	0.7078525876987858
73	c_index	0.6122516767921085	0.6203470928950474	0.5997544131791659	0.5488594847002669	0.6430353408865189	0.6725605529958609	0.6942017845661115	0.6450802310245304	0.6424361322408179	0.6775151638274188	0.6695844423992403	0.6887461661687894	0.7261058799352424	0.716491612582155	0.7084409866055705
74	c_index	0.6383222152938934	0.6314848800636499	0.5742290282525122	0.6208242998491579	0.6711766062675852	0.6321240471841463	0.720954078113106	0.639771987296216	0.6492441411331277	0.6848529374615372	0.6723497791748777	0.719313433393195	0.7242577594518662	0.6942977449106138	0.6977658490195169
75	c_index	0.5825141222443567	0.5890016863578388	0.6162627360557206	0.5568564551626012	0.5885613246878746	0.605292890437472	0.6652522011278695	0.6171383123491528	0.6079840060431515	0.6625555284085897	0.6371973513262935	0.6601408244936787	0.688417199673001	0.6836151040522436	0.6783708748864463
76	c_index	0.5865874911938527	0.6281580397032072	0.5751772339753108	0.587004314932535	0.6251329794735356	0.5931447277671371	0.7158225115285209	0.6437424759427391	0.6559299042951273	0.6829024304349132	0.6404569013074224	0.6907450979185472	0.7345488781547994	0.7032483924738491	0.6919351456455433
77	c_index	0.6067568016689718	0.6098762248202241	0.6309950977249398	0.5355608544664426	0.6351378944834746	0.6582593151216575	0.6743990327177437	0.6446440497323385	0.6415890439664365	0.6797777096954696	0.6461631201111622	0.6741176604956556	0.7217782367530863	0.6993108971245432	0.7011627020501985
78	c_index	0.6235605386565278	0.5968762210888263	0.6051906752622315	0.5669720434700003	0.6018570339720456	0.6398830942603527	0.6763169530546723	0.6579144007096079	0.6311154115238539	0.6777194563429307	0.6389240133576947	0.6997821016186555	0.7214784638286127	0.7060948763918851	0.7100225820531737
79	c_index	0.5897147185402388	0.6135223586293168	0.5689240955773959	0.5193231071405423	0.6166829749776853	0.5899477710685846	0.6719330315929234	0.6368413123623903	0.6494260456695955	0.6430471240444685	0.6388441434761295	0.6764645305390659	0.7197432590660066	0.702495928572465	0.6991701785889151
80	c_index	0.6016777581095517	0.6185713177116664	0.5239793909973934	0.6036815160304239	0.6515050429865716	0.6368884601897754	0.7275564662800382	0.6564209432426209	0.6467569372043818	0.7129740141673174	0.6491048076760477	0.6963898899571196	0.7098492370746562	0.7060972403448078	0.7228685015475331
81	c_index	0.614528288848884	0.6243001289901909	0.6325755630719412	0.5792338243403288	0.6399511362242496	0.6426822681730002	0.715646998756456	0.6261971274503253	0.6205921682251708	0.6865365415963671	0.65232582942066	0.6960871226355713	0.741401842986634	0.7057191908715104	0.7084013978697468
82	c_index	0.603037280487234	0.6359217329792378	0.5476130975242183	0.5735828865201847	0.6173848406297826	0.6211709214722351	0.6686526681329407	0.6514385816057071	0.6184790144502781	0.648207423701636	0.6145277150068004	0.6698331689301386	0.7115356327691456	0.6817831481331802	0.7184900826084952
83	c_index	0.5946506362782535	0.5731468872348172	0.6062386264072687	0.5859527433188205	0.5470053350022228	0.6102847984567302	0.6667479034108452	0.6524486790865083	0.6345687478338368	0.6619276891827959	0.6504493165017523	0.6749700500351802	0.7328089378403684	0.7181554373365502	0.7274324787671711
84	c_index	0.6198957430869663	0.5941875114913312	0.6003090129795501	0.519024070367016	0.6180877435665464	0.6395123268336564	0.6777482194823221	0.6232318043560057	0.6150155850889505	0.608889698437828	0.6469802524555012	0.6754636922787993	0.6930189896647596	0.6771650593605228	0.718171899029657
85	c_index	0.6034491997215192	0.6424241198095357	0.5469004534529495	0.5988904407613884	0.6460695983337938	0.5756841741155736	0.6757571242346744	0.6573413768363905	0.6894319931361417	0.6613088508118561	0.6393782416946482	0.6910482736502557	0.7147709283906485	0.7133604170498518	0.7353737964795132
86	c_index	0.5919460601448879	0.6072787861465956	0.5730697814043834	0.5757141621782272	0.619008074385892	0.6479946227349619	0.6797418768130599	0.6273566749798858	0.626540218428813	0.6471252692362598	0.6419984908093722	0.7058413297704692	0.7032164417582046	0.677568182867676	0.6814850043268686
87	c_index	0.6213820916190564	0.5884806936421134	0.5544433052757834	0.5702075840249387	0.6114523933234751	0.621143736291425	0.6724423515026989	0.5952205254849143	0.6071395763248041	0.633144358121381	0.6364084311960279	0.7040318437773337	0.6812734395811332	0.6715150052166294	0.6790685705505211
88	c_index	0.593057679197908	0.5755372266072902	0.5875276725512731	0.5482512684903018	0.5711750545800568	0.6087115710915134	0.6636927137003789	0.6156005593592518	0.616315429078482	0.6208279106844309	0.6496511654527536	0.6666801138516086	0.7171452791786413	0.6987563023954724	0.7070358159592359
89	c_index	0.5991830508939556	0.6243034653508389	0.5875980716716541	0.5850792685624431	0.6451549944842645	0.6011043690530524	0.670735999595668	0.6421063619473808	0.6688261980526412	0.6434000970763721	0.6486528436385804	0.7101198158182366	0.7231887604361422	0.7067062254482901	0.7177711073422005
90	c_index	0.5870449663235193	0.5989491183776063	0.5566975899732295	0.5750592491152604	0.6077780064031633	0.6055722645088882	0.6500014563263767	0.6352134033280837	0.6678398425239176	0.6664203186896361	0.620118424485184	0.6687032284841284	0.6787667010856301	0.7003903400974189	0.6602557018331714
91	c_index	0.6025705166067531	0.6075332277707327	0.602081312546795	0.6242184918174217	0.6519480843436771	0.6039078792396644	0.7233715538087926	0.6281492976995945	0.6741981596178839	0.6602586052579067	0.6472604281564621	0.703581877567463	0.7089019712121198	0.7051542330176266	0.7197013196536621
92	c_index	0.5929772037996874	0.6072751444127498	0.5873445911803806	0.5867388835657724	0.6151335658480903	0.6534863675825241	0.6764500843942053	0.6295049443164181	0.6628656083515088	0.6503030439717475	0.64676796444984	0.6992046762203378	0.7358681835909943	0.7077668438772636	0.6876877486910471
93	c_index	0.5871448276626764	0.602984686696173	0.5693316813002052	0.572504564035407	0.6054587148619492	0.6099990156971309	0.647385083716778	0.615421967092144	0.6146508224210607	0.6307375748040598	0.6183143963218436	0.656457414211501	0.6855936609754467	0.6704872014308779	0.6913941472964359
94	c_index	0.6016430999790693	0.6017916605999551	0.561575319853105	0.5566032146554987	0.6165955740737314	0.619211085306663	0.6781504546878431	0.6390947323925267	0.6320830157588159	0.6178856489351285	0.654550693292238	0.7013012869463802	0.7162085762859361	0.6945753458720098	0.7156220951481049
95	c_index	0.5968285201694821	0.6052344833270799	0.6291749430296298	0.5294055554707876	0.6077535877045628	0.6288232893171647	0.682484357538612	0.6458730414151422	0.6114618695080718	0.6153206847808003	0.6524213197088938	0.6599225928361397	0.7113600919852031	0.7113925599277555	0.6787500481778921
96	c_index	0.5773630315099567	0.6159293622401402	0.6053921242801338	0.5974570242636627	0.6760778511767771	0.6640495664773939	0.6851461082062967	0.669757710500485	0.6476205911074194	0.6903226001793994	0.665829405212001	0.7092860209655555	0.7032713328655731	0.7447458677962314	0.6968968741742048
97	c_index	0.6096149813785849	0.6087019805071004	0.5713789878434175	0.5400329541998261	0.6133947651849256	0.6433590873873795	0.6735141337743358	0.6245010258559259	0.6321999216343048	0.6605098204528018	0.6264391141899427	0.6669495116113111	0.7304985191248354	0.6899982487476235	0.7125563705015786
98	c_index	0.5841950296177215	0.6007828861189887	0.577312029404875	0.600523552608982	0.6286769461388729	0.6075119763310507	0.6955876330108317	0.6340275126357877	0.6577950949086273	0.6273143009492274	0.6465818242747471	0.7114710832530995	0.6982356818992045	0.7096322529990811	0.7429806760596006
99	c_index	0.6205129862530037	0.6232079090803111	0.5765684266532094	0.5791033750720398	0.671326752298658	0.6205823063819534	0.6996504101395601	0.6637973036578141	0.6538880128736212	0.6470080375161045	0.6652800276674162	0.7075637517848444	0.7240034094734396	0.6979048315677263	0.7333365975318057
