# Supplementary material for: Integration of clinical, pathological, radiological, and transcriptomic data improves prediction for first-line immunotherapy outcome in metastatic non-small cell lung cancer
Source: Nat Commun. 2025 Jan 12;16:614. doi: 10.1038/s41467-025-55847-5 (PMC11725576; doi:10.1038/s41467-025-55847-5)
Supplement: Supplementary file 4 — Source Data [file 41467_2025_55847_MOESM4_ESM.zip › Source Data/source_data/multimodal_performance/OS/early_select_RF.csv]

Repeat index	metric	C	R	P	RNA	C+R	C+P	C+RNA	R+P	R+RNA	P+RNA	C+R+P	C+R+RNA	C+P+RNA	R+P+RNA	C+R+P+RNA
0	c_index	0.6720255052127394	0.5853049474491218	0.6008685263202574	0.6622939395989679	0.6928119203781006	0.6337977888829857	0.727150663723746	0.6446257886176068	0.6946516649679643	0.6549681030750029	0.674295188348508	0.7145011141183456	0.716022843466546	0.7028133941511332	0.6913666417317684
1	c_index	0.6803734896972841	0.5979223640419769	0.6636314888179383	0.6802521080421895	0.6903363626124513	0.7228285473197562	0.7126551041404272	0.687177128853253	0.703471517571849	0.7007237315160156	0.7228378044934287	0.7266099661792833	0.7470740093456236	0.7520540914334222	0.7450340426342855
2	c_index	0.6720319897876166	0.555898725078072	0.5703093155265329	0.6669519019785568	0.6737816975051116	0.6430161933713199	0.7495280062423674	0.6533964822275615	0.7463750864999076	0.6567280234906699	0.6905878520020635	0.7216607634927169	0.7186009499597295	0.7152379807757047	0.7158902615015531
3	c_index	0.6756301932648558	0.578041708571245	0.6056819171187586	0.6925202126706383	0.6834065295327136	0.659867399829787	0.7410710554590514	0.6663929619308505	0.7037096867226342	0.6928629842324152	0.7051496536025331	0.7162323893832917	0.7144038224215492	0.7012051112402741	0.7483005816678322
4	c_index	0.6969572686497751	0.5892103944440035	0.5620621114135863	0.6733018053889919	0.7078691896167348	0.6738660718200218	0.7402124270118914	0.6424123696862436	0.7281524454636104	0.6679096812334574	0.7081211238216095	0.7433351998599963	0.7147893987291483	0.6965826171318292	0.7293911929068334
5	c_index	0.6851385782737308	0.6026318587372671	0.5847573070461296	0.6794883619193511	0.7003766409996877	0.6542052677159992	0.7715605449848236	0.6692413835196147	0.7190592714857105	0.6348607297547446	0.6807802145235832	0.7290186668318601	0.7416837214994209	0.695692486484	0.7501774903786065
6	c_index	0.6763816674993813	0.6246460815041628	0.5800602297585508	0.6907883069634242	0.6764219709665845	0.6697011799633583	0.7550387675300494	0.6664422149177602	0.7268530154354583	0.6874431427859514	0.661930555654867	0.7334305530960034	0.7256495683613592	0.7086139080419955	0.726942314061496
7	c_index	0.6696647237147539	0.5635842941282477	0.5326929626638799	0.6761328369950524	0.684915826415181	0.6812727383699058	0.734981911949636	0.6255279580348057	0.7056172462252884	0.649812457403551	0.6800522661487769	0.7349392625578585	0.7081223297595896	0.7008967953228685	0.7082569366428988
8	c_index	0.6759462164157751	0.6188727020133994	0.6343566890454033	0.6551902949152278	0.7097713844772785	0.6909407658840359	0.7310674917918505	0.6749072570021679	0.7071797810430233	0.6579863480576854	0.719550235453585	0.750357699668581	0.7174950157772934	0.7540970601121787	0.7612377417976951
9	c_index	0.656259118619938	0.5780548083029862	0.5847336078324485	0.6647797817488507	0.710802118450606	0.6434454222721137	0.7114478547972138	0.6639110229221296	0.6978794939812727	0.6454945850715444	0.7039745875079568	0.7186251934418082	0.7117130463924847	0.7089747473402377	0.7312842988501161
10	c_index	0.6712353582712962	0.6001921620354598	0.5759946556991848	0.6912289771666863	0.6987661466318661	0.6585580726174464	0.751731812920841	0.6576446699920363	0.7348087628141877	0.673474414051062	0.7009559599794513	0.7526300196038281	0.7213098666907319	0.7009035611098475	0.743726756081968
11	c_index	0.6630118577826034	0.5928246374280582	0.5864188733943329	0.6775259971540298	0.6797804612301144	0.6680363748478891	0.7418985958917176	0.6740959053199009	0.7259631941828564	0.6689135981214078	0.7018197835594387	0.7257390470751174	0.7185926244906051	0.7258721751206475	0.709501177925561
12	c_index	0.6523034517843239	0.5973993700766869	0.5698311947282537	0.6724456236033455	0.6818008758276733	0.6543229838464475	0.6802124996117159	0.650933005362635	0.6950823364093375	0.6563732168068227	0.6831445652329214	0.7042644174924387	0.708827109046845	0.7242360734023482	0.7326943406729457
13	c_index	0.679186781335802	0.597807442045128	0.6161411309802727	0.6868113118283169	0.6902158722295014	0.6936652988960592	0.7445098600932252	0.6823684258098675	0.7046930091746624	0.6791204562657112	0.6755133045523292	0.7380135894877269	0.7544947949442754	0.7205584050561923	0.7761613942568628
14	c_index	0.6909568361373739	0.6144725498172173	0.5648046826617112	0.6542700416325186	0.6813522240783495	0.6372601567204422	0.7014893055141317	0.6487771441141146	0.7083961378262272	0.6607309245834824	0.7045246939551999	0.7093802667377219	0.6717414461911713	0.7090734148313543	0.7157250280398398
15	c_index	0.6588305685978891	0.6111129751183977	0.5926891423174939	0.6883419176535857	0.6691724925419824	0.643461486558786	0.7548980464369952	0.6826546289998362	0.7260425804964606	0.6567142258124131	0.6814702523081796	0.7392269828211058	0.7173535387446952	0.7112218516340766	0.7353341297256801
16	c_index	0.646949614392709	0.6162162277748479	0.6000645528018472	0.660092534944638	0.6867742762319076	0.6377511542980019	0.7337987444420916	0.6960190523744333	0.7101655335790629	0.6397590612933228	0.6969652952266268	0.7311248716509673	0.7194472634269977	0.7064813981067591	0.7229372995748342
17	c_index	0.6659052319866562	0.5725691689492103	0.5833655310840272	0.6879871921508506	0.6596056875224587	0.6633376262006644	0.7243448911643954	0.6549037061970173	0.6512505704984124	0.6431518508504914	0.6878843375798352	0.7014030878331176	0.7139803967848427	0.6702698040407591	0.7293508989655039
18	c_index	0.6848746790643507	0.6129350502046176	0.5745508913335223	0.6741259527164398	0.677225991923623	0.6710437287447583	0.7507785586626099	0.7067015827372349	0.7415366112812918	0.6863857825983999	0.7125726848094038	0.7490764988882884	0.7273735525664418	0.7136624513413494	0.7348081084597781
19	c_index	0.6652162661259675	0.5700066612568722	0.6173976358747348	0.6743434315709641	0.6670128178669483	0.6396560332208339	0.7021735745914334	0.6620154640080594	0.6979108673510424	0.6669624501691919	0.6885487880488521	0.6960425237969275	0.6997136958544085	0.6793731804482829	0.7159016739463793
20	c_index	0.6608619549449664	0.5781675480374767	0.5962396454231903	0.6641366643707365	0.6625207566678282	0.6667200806258176	0.7309042128805139	0.6818412995311259	0.7011133603794729	0.6752373640328971	0.7101209739238548	0.7322540307653446	0.7365352996802706	0.7323182503711437	0.7333763303227956
21	c_index	0.681527714320462	0.6155784817193065	0.5955444930333914	0.6671875616697043	0.7005647198171955	0.655239050982673	0.7447045187111357	0.6904484192680502	0.7040647608650408	0.6643459846993665	0.7034561495302101	0.7249025421781804	0.6999928476210096	0.7095583136805275	0.7369927764336702
22	c_index	0.6979721230829463	0.6004718637978748	0.5775910056689931	0.6974611173777884	0.7139659810776396	0.6479902264209889	0.7590856650149597	0.6889820773099018	0.7147910089183304	0.6665550194467063	0.7103432594134423	0.7307065741868113	0.7231296278884594	0.69808028895838	0.7250510572968345
23	c_index	0.6708740289906687	0.6051490579538814	0.5862256814009652	0.6906003340650819	0.6763007528524432	0.6473958631626705	0.7134442562666082	0.6830843956345178	0.7118743711545833	0.6795695736016981	0.6970054157529151	0.7281297299648871	0.7489892989357293	0.701934858405184	0.7237953154355609
24	c_index	0.6615927981625975	0.6141748378312901	0.5447259579057876	0.669101713258681	0.6609957623892376	0.6174544730352389	0.7183470718184167	0.6285776685479484	0.7077822097800146	0.614399140090098	0.6544832739688428	0.7096461589512183	0.6672725454626238	0.681438609171073	0.682640397888001
25	c_index	0.6538847376639317	0.5758372491179828	0.5714672900226776	0.6880607261127121	0.6771836333871342	0.6513183902673135	0.7392788898134957	0.6552922294475031	0.6991186339609335	0.6655640372761833	0.7205137005462482	0.7380773545634255	0.7233560861277929	0.6997925862834123	0.7178703410688684
26	c_index	0.6711623865871403	0.5857213871997762	0.5599825491432737	0.6765669539065919	0.6893310515048922	0.6527372682326503	0.7073675425254099	0.6477194901703363	0.7114017430594616	0.634733945004127	0.6880117358616321	0.7452569113808466	0.6928419845675118	0.6981164950135808	0.7232913126009274
27	c_index	0.6657128131172877	0.6140647709874122	0.5677509785901964	0.6824720338669712	0.6970912275878607	0.6254095560072377	0.7134103098760607	0.6470339708163952	0.7313417044687542	0.6388960952129045	0.6911843455257136	0.7230874411193131	0.7070179329415714	0.7152355411092718	0.7177739093513148
28	c_index	0.6673297013266977	0.622888987113485	0.5943239556791506	0.688320697333804	0.7142363420968646	0.6567650361902828	0.7304956889674235	0.6845137346014372	0.7427776571009719	0.6542856077541515	0.7279942622482373	0.7339089579772248	0.7266778019360236	0.7394676244210103	0.7473391741343728
29	c_index	0.6589850174669608	0.6160079688948747	0.5888271019446043	0.684510249954047	0.6660671796764094	0.6838225280241021	0.7172941508707045	0.6925759909398483	0.7157962562132401	0.682710794808601	0.6974611969385233	0.7374525800504228	0.7226377623347918	0.714410706644295	0.7364254106893655
30	c_index	0.6796641354094329	0.6326464136081519	0.5933589255818067	0.6562935300533591	0.6660844581636238	0.6661004240237626	0.7076837045980383	0.679142338624698	0.6968698676466198	0.6703160324496608	0.7062967416928884	0.7275417799401636	0.6973396418736038	0.7132409939686996	0.7382299765232335
31	c_index	0.6801453464920262	0.5824719966791695	0.5678209710339366	0.695627288686301	0.7032947201411532	0.6704389980001214	0.7264455226257064	0.6493578846241324	0.6923616969362869	0.6434972954861059	0.7203794674511232	0.717072342032382	0.7171357508837847	0.7035187915631519	0.7365724939573804
32	c_index	0.6720339769251463	0.576590459526193	0.5959461442962605	0.6786908348475782	0.6843708057490634	0.6791422630394087	0.7458456391761296	0.6694288998703035	0.7226938897749264	0.6862709471608361	0.7079246106615812	0.735040683998963	0.7317061980559751	0.7222664769609434	0.7275594622543802
33	c_index	0.688922582731598	0.588249127420746	0.5721966145809027	0.6723415604479431	0.6817962068566161	0.6577923700046703	0.7338177481485005	0.6640164399078017	0.7103806999024921	0.668942044309947	0.7158861712745453	0.7098854365568608	0.7275068589579742	0.7159522389535986	0.7358526867497518
34	c_index	0.6819221182537909	0.5857775855964148	0.6012259946422613	0.7092517009824736	0.6839284604100807	0.6601420967150529	0.7480020065335304	0.7020531935484371	0.7138099542572754	0.6729394264083957	0.7059424727457793	0.729060093286395	0.7460354117321483	0.7343159674449292	0.7526231954986893
35	c_index	0.6669845294569889	0.5732322430972299	0.5690443384693674	0.683845431953309	0.7051273862269645	0.6631442873630441	0.7335169067910243	0.6478235258714667	0.748298780659645	0.6821168070648018	0.7101958425854695	0.737385958632764	0.7105807135202403	0.7348767843140539	0.7225639072983389
36	c_index	0.6647353650626462	0.5980501460491188	0.6193814164364229	0.6607090250171122	0.6911607632458329	0.6423095609507158	0.7371571586965712	0.6815158634052084	0.7294773418701939	0.6453325131576678	0.697784529903892	0.7281334714602544	0.6936161986221979	0.7319395206650166	0.7237297412986529
37	c_index	0.6887921128588418	0.5670253276265652	0.5504452091765352	0.6612355166417515	0.6812062164358635	0.6584905939941528	0.7003920448805299	0.6712007810859263	0.6767796025070655	0.6390415079148777	0.6959820635414937	0.6920208976667086	0.7019376720290574	0.7054774599184783	0.7148763855148963
38	c_index	0.6684655682897557	0.5994446802209988	0.5839011232189241	0.6474576691796373	0.6834555275604914	0.6561119301393553	0.7259961263606598	0.6737810120740914	0.7091010230174345	0.6949140816049036	0.7189964404182367	0.7350917118619151	0.7166180289747307	0.7199233816438254	0.7348502303947761
39	c_index	0.6651306988157779	0.6052286791198552	0.5926320922238416	0.6756112253449844	0.6890119070261068	0.6795253522447604	0.7180830253177042	0.6722357016997825	0.7154448241978408	0.6625485765425915	0.6937034990627355	0.7128660967819765	0.7041638000360299	0.7235613609665783	0.7309211593580326
40	c_index	0.6707914962566501	0.6013934049042489	0.6225421639539093	0.6939966715086401	0.7034570401255498	0.6817710971957571	0.7419815983412832	0.6828510055613125	0.690275166063471	0.651860385564965	0.7080863588026575	0.7115091691702337	0.741116062719794	0.6975770545046273	0.7055065948582921
41	c_index	0.6719519108430806	0.613783710009496	0.6002671530590626	0.6859421997569991	0.6774320386156384	0.6474430906877933	0.7275370347578833	0.6976394277417893	0.7158447488449199	0.681827014987635	0.7103262450826608	0.7179047437608721	0.7208842753534755	0.7128134333947138	0.7430445702159435
42	c_index	0.6705579212747516	0.5936687324832356	0.6263596276261173	0.659161040404607	0.672480387039291	0.6712964798576793	0.7307279638684566	0.679937981197898	0.7083237337026624	0.6795455943493993	0.71192736046678	0.736037708765735	0.7034696037774193	0.7126372329152145	0.7300073001541739
43	c_index	0.6709299224220648	0.577691379856463	0.5878652457603382	0.6704087122491722	0.6942907067622377	0.6821331839996349	0.7161745656676024	0.6809841143471949	0.6849511510839089	0.6804012823497773	0.7079683494495608	0.7203681028322785	0.6929488648055656	0.7223699623638384	0.7373687239811297
44	c_index	0.6603940839388921	0.6144149697612838	0.5595943849151045	0.7055365907597949	0.6818905629074307	0.6914950060392636	0.748490678906166	0.6986032030230476	0.7187874884263434	0.6693845279065018	0.7135933175046848	0.7395822656711609	0.741131047479338	0.7266183735213342	0.7543639309907088
45	c_index	0.6457296088459911	0.6149623737753727	0.6025088065568892	0.6872717489553963	0.6582733467993017	0.6556454001793658	0.7141764029892204	0.6763431733426898	0.7022654756908184	0.6738075886556348	0.6937220444006428	0.7063175911715937	0.7061335120926139	0.7381987271157535	0.7237937876640509
46	c_index	0.6952286762879235	0.6038564156718381	0.6008861647209449	0.6835859400850745	0.6936987437975334	0.7079297828766088	0.7167994343878838	0.6901034691871842	0.7011418445990639	0.7002549634505362	0.7341421669852615	0.7548511390913007	0.7293453586730569	0.7147339090354465	0.7472881909437745
47	c_index	0.675207452475014	0.6316916607447652	0.5619427611376331	0.6566752337249087	0.7081489880069369	0.6301462742086786	0.7298519027437188	0.6763171792225022	0.7177755674472733	0.6307373565433735	0.6756455447104629	0.730986926473908	0.7109377822986045	0.7039490370935327	0.730588312442666
48	c_index	0.6783118862816889	0.5948541057954112	0.5746374726271543	0.7038410413277902	0.6964008460317472	0.6743914618602201	0.7432301554616246	0.6691488759796842	0.7113543285483307	0.7077152453171717	0.691823937580144	0.7284752081463721	0.7334081328144276	0.7093305546522737	0.7504864439010981
49	c_index	0.6591802563096701	0.6274552137529409	0.530494597914492	0.6821420330517726	0.7030775660392241	0.682309107521885	0.7043179784805151	0.6713900508567594	0.7254801884545501	0.66450995591029	0.7250464667533388	0.7300854057926274	0.7354945279208772	0.7347985568434644	0.7318882715855781
50	c_index	0.674091389874361	0.6034024196365402	0.5877588434459889	0.688196006629254	0.6659966017221106	0.644005701533014	0.7216362081309047	0.6820372559293981	0.7215245643764675	0.6599232067905223	0.7260982675990175	0.7232459673343271	0.733518012485608	0.7200137869736831	0.749486460133379
51	c_index	0.6610944368126292	0.5834523892338841	0.5919036328033677	0.7096688403895954	0.653933124861847	0.6706566329710294	0.73412202868404	0.6544246223168089	0.7110746782456959	0.6549049757107204	0.6874753716440415	0.7186655158827938	0.7252939780799117	0.713855820337637	0.7388485579700858
52	c_index	0.6729101732173445	0.6142340601139347	0.5670737617257752	0.6729966030965882	0.7066327495320541	0.6983632197875613	0.7342522318448176	0.6767428969470999	0.724223450318854	0.6523629030455773	0.6945328770329193	0.7283668749150228	0.7056805367291973	0.7123443632135033	0.7214438228607427
53	c_index	0.6815368087693578	0.6102045679954119	0.6040535407814126	0.6923990070259213	0.702516442884482	0.6979629752795335	0.7225147432250434	0.6735788965260402	0.711065514805194	0.6579801493570397	0.7202834485621026	0.7243798217125184	0.7295343907709216	0.7070066779284999	0.7504516670461404
54	c_index	0.680083886200678	0.6017542002827314	0.5756631822243997	0.6810752477974369	0.6938265564918841	0.6613747852013333	0.724808303781988	0.6794281013844233	0.7046215468020715	0.6735470194128265	0.7193097979497245	0.754262812293943	0.7155363820405743	0.719758200194634	0.7188071610500265
55	c_index	0.6562011105745252	0.6034630184752563	0.6136325715288975	0.7071905662776583	0.6939110846865825	0.675194155256001	0.732241114097467	0.6848058264041452	0.734860702540578	0.7057998867341284	0.7227209265331853	0.729100025986549	0.7129714091264627	0.7264118632606997	0.7471755161938083
56	c_index	0.680658483014995	0.6145296030477141	0.5736547079466595	0.6534010191575834	0.6973029431855386	0.6532889283562614	0.6966660412875519	0.6519165884350253	0.7146020860776708	0.6497283125931645	0.6957421437494847	0.7371613782229817	0.7105413657315888	0.7219979799033981	0.7204785926666003
57	c_index	0.7060940404199225	0.6064095790693632	0.571308188049826	0.68090292006266	0.684652809225101	0.6541779855127956	0.7186502214842968	0.6697685751997853	0.7094710374790435	0.6346847894808768	0.7020068592544345	0.7330931124882571	0.6998176875240542	0.7272037416052382	0.7064055655762009
58	c_index	0.7081948241218008	0.6209855371108621	0.5859545949533098	0.6791860433703	0.6828892466057298	0.6491056873470772	0.7348657483387827	0.6722451876515317	0.7368683438371829	0.6630242847030563	0.6937531995201813	0.7042577641027146	0.6840219545765799	0.6951095912634935	0.7119063057455023
59	c_index	0.6626320939740513	0.6052240119091069	0.5625658690241858	0.7155132365509913	0.678619577359062	0.6870310769913918	0.7216587075526099	0.6681427700342615	0.7174065231221539	0.6625813297615842	0.6828324781373282	0.7279616824037368	0.7149061270878554	0.6997371696730558	0.7331234006546822
60	c_index	0.6758044783208766	0.5784652890569589	0.6142825033594702	0.6953654299103855	0.704346714934732	0.6924928772206135	0.7327364842161466	0.7060770135773762	0.7088824670521193	0.6713640799379034	0.7006055002651427	0.7335070619324868	0.726686090935972	0.7383986701484269	0.7606943220023178
61	c_index	0.6732668832370396	0.6227867432275204	0.571172379163015	0.6536064494418505	0.6649493348329476	0.6782426791484267	0.6932758783703588	0.6675057234130146	0.6746385518367043	0.6577599378275194	0.7140717011052902	0.6973916644457491	0.7041186104038634	0.6821627902217164	0.7165801830951515
62	c_index	0.7025371729561832	0.5945858451170055	0.5787909708207898	0.6802314837294048	0.7069269187759968	0.6689642879613746	0.7100613670660122	0.6472922514929434	0.713898663886194	0.6359616999861137	0.7020215269107396	0.731603589751284	0.7129081442721513	0.6637861548301743	0.7268769860933025
63	c_index	0.6620295170707751	0.5788507227511429	0.6133550183762648	0.6823632953004112	0.7017682732552729	0.6686394913191096	0.727405040548048	0.6404266372667523	0.735979913288112	0.7069113568034187	0.6901402041789316	0.7497953829731453	0.7028919305624347	0.7246346926731113	0.7571596473394839
64	c_index	0.6914625763212588	0.5947618312799648	0.5633127662694537	0.6985058967687318	0.6720065167206911	0.68506110602785	0.7408308161749229	0.6716178607329713	0.7055365460268052	0.6798802832463057	0.7094834172226169	0.7250544203858391	0.7368643420862057	0.7431738513519107	0.7531978279721557
65	c_index	0.6670316074247878	0.5680925395894635	0.5754054859033805	0.6734364821665865	0.6662961831498005	0.6339136700408007	0.7126817771027966	0.6296103596520098	0.6956945386370017	0.6250026318375276	0.6884769497350255	0.7109593334662727	0.7007938873751804	0.7035668289228358	0.7323386660634158
66	c_index	0.6711826382597447	0.6141817444986052	0.5629951601188715	0.6386764505108818	0.6448965119731055	0.6771295731720738	0.7276572861241825	0.6829647069500561	0.7064088550654117	0.6464971579159253	0.7028657215247072	0.7245472913170321	0.6846493014862138	0.7110884585436782	0.7083217547136642
67	c_index	0.7026484806901928	0.5949626891442338	0.590342508532677	0.6966496717050874	0.6683144555928084	0.6712853987599932	0.7304298266660252	0.6569636968102759	0.7518558072364803	0.7075944667787423	0.6954552389314905	0.7379815912372492	0.7103402232927648	0.7096009038756643	0.7118623499541366
68	c_index	0.6708937193570287	0.5977438615793748	0.638355770314817	0.6559010464725893	0.7033643242076552	0.6880893594603195	0.7216113361873706	0.6757535168820404	0.6982548396979826	0.6712062612884369	0.7240596822035108	0.7312595488234545	0.7109848168877522	0.7073746423037229	0.7307759131101894
69	c_index	0.658375722973541	0.6226149827341071	0.6462269120656224	0.6597050124129048	0.6854427512886474	0.6821821179914336	0.7233912091759515	0.6752009588037846	0.6836350391479676	0.6850820052378853	0.7211579801498549	0.7189571920947826	0.7284608731503505	0.7140158801812964	0.7273626331740309
70	c_index	0.6902836236655078	0.6066332236925129	0.5975310940620724	0.6695536512935611	0.6706065841589649	0.6557981706576717	0.7470866791926574	0.6785517266437753	0.7316832474829897	0.6803011134311381	0.7049463526073625	0.7370224722422413	0.702240552734403	0.716679244209915	0.7258414091239629
71	c_index	0.6801655109408195	0.5752788377041229	0.56360602706815	0.6652207022393262	0.6779060505246498	0.6620656645391404	0.7199228177107246	0.6657102001776801	0.7222585084594452	0.6433828170923107	0.6895259978640548	0.7248656731670551	0.6972006713093833	0.6962361396140015	0.7154431756672223
72	c_index	0.6745306813844991	0.60791552635683	0.5934778559623887	0.7030758089111094	0.6761583912560883	0.6469277350109818	0.7289798845213677	0.6869894571118258	0.7271281667103175	0.6894655329671162	0.7180702650520788	0.7546093351883162	0.7418882519544648	0.7467580820363906	0.7554327303100626
73	c_index	0.6720592996300798	0.5785570740836531	0.6073373624659845	0.6671065731005621	0.695053537459766	0.6718788958352566	0.704522912407737	0.6741018847366476	0.7163673005574074	0.659330610229551	0.6969814477230345	0.7291761982804198	0.6863715077636571	0.7080546882751574	0.7374126571571799
74	c_index	0.679593347825587	0.5788362949112967	0.6077997771951452	0.6956190108654046	0.666568475163443	0.6427290425171557	0.7489308156418543	0.6714082643715871	0.7279272859346465	0.6798487822224216	0.6753258903216066	0.743463326998099	0.700081770833084	0.680494844791701	0.7316986308808023
75	c_index	0.66652914347837	0.598968851054192	0.5951552437487894	0.6743221610164396	0.6905328943859362	0.6657303014074163	0.7445515765828856	0.6737262412082182	0.6926263318756674	0.6626228554693083	0.6997997644268346	0.7082585860481658	0.7308403354847258	0.71969085203611	0.6995781797912763
76	c_index	0.6374078079848621	0.6207959319130509	0.5869139386268268	0.6505053089214939	0.6785147833388397	0.6962726408667277	0.7285893798870892	0.6585798585600304	0.7117256486662356	0.6562783833595902	0.7122618229037602	0.730571604431886	0.6998082355980618	0.7090855359085629	0.7341067579163748
77	c_index	0.6724911001384153	0.5922103559047324	0.5984903394606818	0.6688747821972922	0.6836751861066365	0.6752659384810302	0.722384342293626	0.6803887920120543	0.7395461877171977	0.6816257100145098	0.6798560597456007	0.7434224575860214	0.7096907358269249	0.7077918292926064	0.7246316534656445
78	c_index	0.6943566911793432	0.6049324727169423	0.5393086182560862	0.6900092854906161	0.7147575882203318	0.6532638515188948	0.7497399764629723	0.6562136667286981	0.7239769834523119	0.6476684757720765	0.6985172482844362	0.7372804470141715	0.688769493835456	0.6905733296801915	0.713750680841411
79	c_index	0.6534952875650086	0.5813286385008238	0.6010108784104407	0.6542235246500949	0.6580192261907698	0.666266939024566	0.7050910744022677	0.7087311292286784	0.7196259798450559	0.7026966214022206	0.6937400367131831	0.7367285002709777	0.7297678484805331	0.7392484216877375	0.7236063539188434
80	c_index	0.652845130452475	0.6047521503319659	0.5885415471102785	0.6463459589531482	0.6987925797165898	0.6585987554386178	0.7132502585218086	0.6624449104319646	0.7086901113458032	0.6325985760294432	0.6638972549881194	0.7125217261419647	0.6735403465772482	0.6913616170871094	0.6815561218611873
81	c_index	0.670332029412283	0.5741417748098945	0.5965868461897768	0.6398253659364707	0.703350109270997	0.6524627435917862	0.7061916989597471	0.6490982424229123	0.6986278717637395	0.6509220827424055	0.7021617561639989	0.7312806829259955	0.726823721646593	0.7065854279353109	0.7417263142141782
82	c_index	0.6451825178415654	0.5387926892665263	0.5574198590102165	0.6562775578936315	0.6665472744706527	0.6696087928747179	0.7338648492738038	0.6727725435086499	0.7167420199216774	0.6475296067250352	0.6917013323408997	0.7226888915828285	0.7084752121402614	0.7212212974713316	0.7326498381833642
83	c_index	0.6784322084439683	0.6252888101522615	0.6028668556010988	0.674591547772749	0.6802803929179091	0.6672606567623943	0.746827637047549	0.6616465554598037	0.7095580258426644	0.6363878446500728	0.7050593423665773	0.7250780472161016	0.7298444510308785	0.712494968445661	0.741801384207786
84	c_index	0.665325994884908	0.6433710533087088	0.5800707988897126	0.6726078120206452	0.7114372429622006	0.6648413234780987	0.7177038928782017	0.7092075389104867	0.7163248892473277	0.6560390479267174	0.6995211745899975	0.7447026679045826	0.7021122207685189	0.7182530952033791	0.740880404121418
85	c_index	0.7092073453173338	0.5919228578677064	0.619280269233619	0.6752582824216131	0.6711452521238687	0.6728818178478204	0.7426445831947861	0.6812575390957746	0.7157458090458374	0.6969654440610971	0.6950919832232767	0.7354461502551919	0.7405244922542368	0.7213419027192305	0.7413078794158878
86	c_index	0.6388287113994362	0.5863897534762693	0.599548505772509	0.6560034209555687	0.6700577453865526	0.6572696891060803	0.7144853514239237	0.6794126038036865	0.6999458058942885	0.6660773293242674	0.6946818204160428	0.7354517588964397	0.728364536176892	0.7043690590039063	0.7382507239448876
87	c_index	0.6628273785894223	0.6084618558301232	0.599544403182419	0.6748432560501458	0.7014723297404631	0.6680977804798136	0.7311171876867031	0.6788513078283094	0.6987440483937593	0.6719946888666818	0.696637205532258	0.7464497315739642	0.7270290046417087	0.705606876056114	0.7472309189626258
88	c_index	0.6553128680019236	0.5384555586706196	0.5845325130978608	0.6880099304739803	0.6600374194463007	0.6724792226142969	0.7221701430383322	0.6654492891118963	0.699594697499604	0.6810180017661117	0.678311599628076	0.7088036871618357	0.7330720830653248	0.7327584242950596	0.7415929921765333
89	c_index	0.6851302803178041	0.5975314529662515	0.6024945084307903	0.6710694375479028	0.6901351949095932	0.6700876748681807	0.7657039930705422	0.6733133206497651	0.719408893551776	0.6925495722325229	0.7108868411665188	0.7290731662534196	0.7081726073059147	0.7318147299371948	0.7420350535480738
90	c_index	0.6577029570808752	0.5830716174753771	0.5839309327693244	0.6791833611079067	0.6528070597563628	0.6596892182242967	0.7395939559265021	0.63758350616178	0.6906064988616502	0.6865098561007892	0.6677226288607302	0.7264400507173059	0.7192331272628032	0.6904303584413539	0.7260517113179196
91	c_index	0.6708907310454107	0.5908994724006233	0.5684777650762511	0.672671767869687	0.7175038640167809	0.6620735783591987	0.7349479770120938	0.6557785566501612	0.6974700148835312	0.6559996254788922	0.695323234307391	0.7449094626515079	0.7129628136058295	0.7173348255490939	0.7483740778923754
92	c_index	0.6516470178452316	0.6071798564843733	0.5925637254504451	0.6847224669324875	0.6962467606381146	0.6516135979200732	0.7254099532078926	0.662579149792982	0.7198734465024009	0.7066145790587696	0.7219287090945921	0.7111215828532885	0.7130925293972412	0.7314423577535969	0.7331376821691612
93	c_index	0.6604448698307461	0.6119031186009873	0.5595463923219683	0.6479889934889215	0.7105827360318664	0.6589783393950103	0.7217640829235766	0.6631420818575853	0.7127235246339892	0.6449679419718692	0.6850209346069877	0.7145693102526377	0.7061914821432181	0.6829726124241216	0.7149645852974792
94	c_index	0.6550474410156966	0.5759118914655366	0.5811314851561324	0.6922005293944065	0.6989837517088375	0.6509407920964042	0.7399680648856554	0.661299527148737	0.7287926731682379	0.6812387580744986	0.6798488086205513	0.7350168161298929	0.7054312402609858	0.7138704046205538	0.7206734837519225
95	c_index	0.6512936547046521	0.5894581909763494	0.5556403323914448	0.6736480725992222	0.6662714512769993	0.6568175219769191	0.7191835391379786	0.66436440753153	0.7067708171598914	0.6594970756619719	0.6619670090559358	0.7185857501432447	0.7110897728200436	0.6891435537868411	0.7187448709687866
96	c_index	0.6638319601895617	0.5978078547017817	0.6037407791433032	0.6901610665994795	0.6853810631244079	0.6830520632379472	0.737188785127724	0.6686607456061009	0.7166520394927792	0.6719588175615894	0.7135973932023616	0.7448217311506442	0.7445764694107564	0.7328298413776669	0.7332411532899242
97	c_index	0.6787103875768966	0.6159108183014745	0.6314727350723133	0.6986766114136675	0.7018689480489864	0.6893634062490722	0.7245319880320353	0.6669096429605929	0.6999952495096344	0.6899958101124134	0.7056317112073217	0.7356073339653348	0.7408940808282048	0.719452542048728	0.7494907250370962
98	c_index	0.6766481018573167	0.6116754402696887	0.6241188944079065	0.6882428647411711	0.6989679259922328	0.6513048034554954	0.749648938164838	0.6618843817569131	0.7480410159055434	0.6640908796806128	0.7117032769091183	0.737096977686141	0.7253852877760891	0.7048496186131898	0.7533633464165655
99	c_index	0.7133828846979966	0.5850984167557517	0.5997606572559866	0.6778186057102878	0.7087936193068816	0.6781910336570526	0.7608228025270328	0.6675691090528091	0.7153657199228559	0.6486531047488044	0.6786000244423059	0.7408077411988354	0.7272183714076121	0.6792029685112808	0.6955047642722617
