# Supplementary material for: Integration of clinical, pathological, radiological, and transcriptomic data improves prediction for first-line immunotherapy outcome in metastatic non-small cell lung cancer
Source: Nat Commun. 2025 Jan 12;16:614. doi: 10.1038/s41467-025-55847-5 (PMC11725576; doi:10.1038/s41467-025-55847-5)
Supplement: Supplementary file 4 — Source Data [file 41467_2025_55847_MOESM4_ESM.zip › Source Data/source_data/multimodal_performance/OS/late_Cox.csv]

Repeat index	metric	C	R	P	RNA	C+R	C+P	C+RNA	R+P	R+RNA	P+RNA	C+R+P	C+R+RNA	C+P+RNA	R+P+RNA	C+R+P+RNA
0	c_index	0.6217383232716903	0.5749719832310265	0.5899635193438766	0.5785589370839017	0.6141905730173755	0.616469636245819	0.6273164211457095	0.5940037940176235	0.6022742958967847	0.6229500681257859	0.6120003854835706	0.6181898369488464	0.6428284585492455	0.6070770794335135	0.6240947095979951
1	c_index	0.5866304308704016	0.6326642967710371	0.6231731161802063	0.608999539556716	0.6439468667425425	0.5946565363869308	0.6327824450257868	0.6557981026694197	0.6345145166225296	0.6404093681980221	0.6559220859681355	0.6628613339323421	0.6375841469100845	0.6605651416184433	0.6689533371085764
2	c_index	0.5929638214680701	0.6099582109426331	0.5621550497227308	0.5871850653333083	0.6536991499973671	0.583330499121246	0.6321664768936908	0.6322358739789534	0.6120296306986454	0.6086067594443162	0.637696097458258	0.648082529337148	0.6194368598974792	0.6363967188934891	0.6452655817413445
3	c_index	0.5920280283374355	0.604427749363782	0.5977182599610151	0.5827812739366978	0.649379324336919	0.6010763640815167	0.626592784725731	0.649234940150967	0.6423898638034737	0.6365792502648329	0.6456538013505252	0.664554724084992	0.6373485535026424	0.6561233318984523	0.6646519851485473
4	c_index	0.6127506070599155	0.5798242396100682	0.5901075402417031	0.5315290990118523	0.6445820722159984	0.6157613160767452	0.603927836517252	0.6217396045392378	0.5739470431854765	0.5823179435970705	0.6456869726425056	0.6194040256347638	0.6114672951746422	0.5947333334465155	0.6328528187940096
5	c_index	0.6004174707639708	0.6447332974085556	0.5782050678414996	0.5504713136035447	0.66537761264482	0.610228583783152	0.5986806196987101	0.6557511072269105	0.6158982654093776	0.6009248408013119	0.6812328880360521	0.6385654676935578	0.6125772707205532	0.6414402655134308	0.6593388042827527
6	c_index	0.5785392270142199	0.6431716230521806	0.5617461171605617	0.6082706614871071	0.6364495941393774	0.5615815087120272	0.6290373449875037	0.623177097895937	0.668445292804484	0.6225293002572851	0.613635372760661	0.6579353807440038	0.616220496484293	0.6511526597643115	0.6386729472565508
7	c_index	0.6201667218548805	0.5701734160742883	0.5850352255103147	0.6020201626081187	0.6260503031937446	0.6149746238679373	0.6535196339981358	0.5994925313352087	0.6162532321121899	0.6257330725293779	0.6265419581520876	0.6590834441169515	0.6459814118976256	0.640797344266698	0.660993500724999
8	c_index	0.6224759837815644	0.6126526651495608	0.5753249525855301	0.6190484927932921	0.6706315454674503	0.612109230020593	0.6561416427005522	0.6260225159015606	0.6381212192939136	0.640013650441377	0.6575857738511068	0.6934644188900514	0.6626151829610701	0.6393133570401891	0.6766472551324053
9	c_index	0.6111344421445569	0.5920878452224402	0.5658123971792374	0.5740374355573483	0.6422015984864988	0.5954728427850119	0.6361299940098483	0.6172067173984009	0.5859258294600135	0.6015372825314161	0.6512081872753999	0.6503661821227644	0.6258488405976331	0.6262631910968223	0.6622340327333524
10	c_index	0.5892357204307485	0.6243189702708799	0.5837395518253784	0.5846962411857668	0.6521314170824164	0.5939512802834499	0.6199668583315583	0.635766555895331	0.6362568210178796	0.607435979767559	0.6550869299978546	0.6680810833428578	0.6318330228819454	0.6492467646714255	0.6690141941325122
11	c_index	0.6166166306756024	0.5969528798039216	0.5961463741648584	0.5829858871159931	0.6338390496522175	0.6372621382802535	0.6500988027217443	0.6228214986871925	0.6161630486359564	0.625381704687968	0.6550538238780058	0.6498279309903818	0.6754532649186081	0.6353231049455479	0.6632326138945688
12	c_index	0.6286871195166889	0.6009405802058113	0.575252265619981	0.5903706403145464	0.6441935611896231	0.6037602012708038	0.6527600997798324	0.6351809564851939	0.6318228088821745	0.6030594615977339	0.6434737136687463	0.6588280142322293	0.6316853687513501	0.6317476164668939	0.6521609453273576
13	c_index	0.5881632976245869	0.5809157300392689	0.5683882154198132	0.57435621487589	0.6202922286052026	0.5762458180069333	0.6163313602798387	0.5993738208819211	0.6019754630504248	0.607031163709165	0.6294899892256338	0.6388624918207252	0.6196268799651037	0.6322043715706301	0.6381608683730666
14	c_index	0.6323940453251458	0.639553114023491	0.5378072919395963	0.5848711157333665	0.6738634992563102	0.5788080598137583	0.6522369430301137	0.6116270282229925	0.6656659283423789	0.582139249307016	0.6532368574047555	0.6898578083301083	0.6340969202877579	0.6438152841664154	0.6635136805783353
15	c_index	0.5774720240531941	0.628395146406861	0.5789777551677506	0.5782125181912635	0.6452135840104948	0.5899988869419666	0.632328507755406	0.6459196515187159	0.6475580684153083	0.6149533135864945	0.6522240800476058	0.6728587461685893	0.6373961646484482	0.6576519348216641	0.6832603154250347
16	c_index	0.6051512091346016	0.6323239762325475	0.5775838279640857	0.5729841029032113	0.6427625770865577	0.5929338523365179	0.6086726066047933	0.624778616349299	0.6435440514239437	0.6226351006425289	0.6439375497972853	0.6511367869084744	0.624860294319897	0.653088337294477	0.6520348730594198
17	c_index	0.6140796396826399	0.6234812628416653	0.5696233838694026	0.5994433544098235	0.6607661002642341	0.5903586527043664	0.6258255233964157	0.6370821618084832	0.6456204504787507	0.6215779099256188	0.6523377281201455	0.6687284039371678	0.6334302537659616	0.6612041643297343	0.6762039632435244
18	c_index	0.6147438482067024	0.6086804994233193	0.5445499828670881	0.5677078613751548	0.6562900337406787	0.6033767721220356	0.6231527946305118	0.6289971379726772	0.6227274347531756	0.6103820936178213	0.6640649105979876	0.6690434578262225	0.6346435941284381	0.6364031146716808	0.6590246849670194
19	c_index	0.5937422768726944	0.602177967140889	0.5745591031526588	0.5617379102451737	0.6285289324390889	0.5845346860155416	0.6063138067511157	0.6246625618699669	0.6231001954307602	0.5967967234290712	0.6227429001404617	0.6278103753255095	0.6164492511721793	0.6514340227034965	0.6448131166078269
20	c_index	0.609610248573618	0.591856764986094	0.5794550185762214	0.574213314449313	0.6259047102909276	0.6011877010782973	0.6509809953465479	0.5943795871759864	0.5972721192260408	0.5842423664829746	0.6309491883069474	0.6420897826919786	0.6340902909808902	0.6093030704249796	0.6438665712209573
21	c_index	0.6069147778444904	0.6033971907423972	0.6059000563229342	0.5524501045352631	0.6373587190100637	0.6170450636882239	0.61374340028092	0.6278076838740646	0.5874619732903121	0.6230974354291531	0.6540198426060546	0.6188665061707134	0.637226673332514	0.6317938518331473	0.6502205616973834
22	c_index	0.624249091609354	0.6264997727280909	0.6434700524534815	0.5622530873699363	0.6708450405080612	0.6447582713378628	0.6170496223929786	0.651385388171914	0.6263385554340436	0.6196274005750158	0.6695786434491674	0.6725993736518302	0.6496988815240593	0.6530212821468019	0.6679846475282822
23	c_index	0.5981815071445018	0.6201445830200562	0.5746515512446017	0.6015686988482029	0.6521074344605762	0.5887302393421254	0.6375855248585135	0.6223811454699842	0.6450855551399003	0.6041993834005464	0.6510139198757298	0.6681517785661972	0.6320989857185957	0.6415799122316855	0.6551705613522943
24	c_index	0.6473113091972523	0.6225812805349449	0.5773527116461621	0.4849000356494155	0.679056692009522	0.6367119636273835	0.5841247834890939	0.618540803146441	0.5763159510311632	0.5549886536839632	0.6776330330816611	0.6240062286943235	0.6107764459108415	0.5890893701842103	0.6425507210349318
25	c_index	0.601241181303558	0.5660977134025713	0.6215744163341081	0.5558739359580638	0.6182037671622318	0.6250403513208476	0.5902777689488742	0.6318043946246951	0.5840277428231053	0.6243446189218504	0.6401763466257377	0.6204708634340392	0.6388910304785829	0.6275109326610278	0.6372300608690797
26	c_index	0.6139915320010043	0.5963249609805197	0.5635277101201873	0.6154284191341777	0.6489262006644456	0.5845778481606526	0.6377454472504803	0.6307863446577857	0.6487427037839577	0.629465391145608	0.6293277556743356	0.6686305167730282	0.6405819871000445	0.6590219982603436	0.6683221862807927
27	c_index	0.5994166578777392	0.6030609002256768	0.6196406160458071	0.5911315740453337	0.6321249246487672	0.628953662685456	0.5914079912874669	0.6433385200932115	0.6174874912676342	0.6345765042671246	0.6604860674474891	0.6299268773489194	0.6443311137311094	0.6571624575389776	0.6603712742522531
28	c_index	0.6275187032811254	0.6046771498630737	0.5837711618659561	0.5820860505703516	0.663883827714899	0.624110163145976	0.6638530463456986	0.6354941961721248	0.6379718804920251	0.6345290392232551	0.6675870094380492	0.6805923401517409	0.6630783296846935	0.6543873305988349	0.6665876752035472
29	c_index	0.6285314629503528	0.5964943083237919	0.6238482139235395	0.58713750286459	0.64545723183129	0.6526092005173817	0.6646953476059194	0.6344720581753538	0.6316907478918331	0.6438957725572134	0.660961681161287	0.6661158318390571	0.6733922745158841	0.6522585940935873	0.6708071703082948
30	c_index	0.6003221769276278	0.6109630314382338	0.5546287927708136	0.5965352200962215	0.6363658960091232	0.5737023604583124	0.6361422504584576	0.6204448644099974	0.6311571499270735	0.6211007240810792	0.639852268133756	0.6529892323748478	0.6253123096299379	0.6506926089665608	0.6535247071264048
31	c_index	0.6218614669638745	0.6207954864957935	0.5695077274078465	0.612125787489725	0.6650015305467805	0.6062113030213531	0.6421911023568011	0.6584492130050006	0.6595186226725636	0.6347102102486702	0.656477879748778	0.687104038465725	0.6370753264456293	0.6688043610882689	0.6702045528587719
32	c_index	0.6082704705149338	0.586207873479818	0.5710870932341804	0.5612172911032123	0.6129460965537918	0.5920439095650498	0.6106998749084588	0.605949714473395	0.6220928911277516	0.5943663053746718	0.6105745496168491	0.6219269486289527	0.612246035339846	0.6107195586075969	0.627326706631587
33	c_index	0.6013795264394859	0.6427385740097327	0.5470468648442687	0.5538910189041657	0.6561548412395661	0.5725308385290613	0.611486940673994	0.6284962786531694	0.6211585261032265	0.5728070121054426	0.6465699492071161	0.64216992862448	0.6104648454040513	0.6396154109851955	0.6470901394518226
34	c_index	0.6136474311801035	0.6406247699154849	0.5798705801371307	0.570122047341239	0.6808933315719058	0.6140371865232234	0.6241313806773188	0.6349390509800824	0.6522976461840277	0.6061043907380983	0.6671472775450665	0.6924583116721925	0.6370551660481297	0.6542430754997741	0.6862424287946858
35	c_index	0.6159478449117171	0.5848552863714481	0.5759944966517202	0.5524500279124728	0.6339813792534231	0.5961186628139038	0.6071241878495536	0.6002530296142048	0.6138337457767228	0.6026363754735943	0.6125144260538354	0.6312718665714019	0.6338715799424908	0.6236730630122479	0.6412819475977164
36	c_index	0.6034367379329296	0.5953571943138158	0.6177223002077852	0.5787963364584269	0.6509988266272626	0.622872282895472	0.6356673215889898	0.6623027206061161	0.6407418914994618	0.6234130159820963	0.6596002122874083	0.6643869296879115	0.6461982622878735	0.6767756809414851	0.6786945590393685
37	c_index	0.6003224585235113	0.6115528955104931	0.6281707833887733	0.5391512240926416	0.6353858511231016	0.6321059229718266	0.5951216615281598	0.6490901378791982	0.5980216192826466	0.6006474651758984	0.6630513072223647	0.6214744793953523	0.6375439535463326	0.6315601444919463	0.646745621153287
38	c_index	0.5973256560297645	0.5944868390713357	0.6072254472112941	0.6226867758167762	0.6368179461362974	0.6159276719272311	0.6470585304870902	0.6280416514466624	0.6509967272403839	0.6460968624992407	0.6494456119513687	0.6653540973342927	0.6504532305842409	0.6579376900293193	0.6711401413653024
39	c_index	0.6012858514579318	0.6019814792230581	0.5806164541860416	0.6127594772785653	0.6258228182472321	0.5976981742661599	0.642239607502376	0.6161308402665311	0.6327276970800206	0.6164444140427177	0.6346597257799481	0.6338332616312697	0.6394498833629559	0.6363089169131808	0.6364491082880368
40	c_index	0.5989920399612179	0.6197218397236935	0.5684592369225154	0.5974430305889291	0.6527099551688208	0.5832967097087732	0.6339138917597221	0.6218888260750441	0.6363457145619466	0.6134987161797818	0.6454469423477265	0.6594314573728973	0.6249001352419746	0.6424389008963871	0.6542318299943077
41	c_index	0.5849747858059265	0.613991396783206	0.6095212721900899	0.5967550588101401	0.6249843146411144	0.5898663761804371	0.6361733526241068	0.6375567780618737	0.641800058934518	0.6357528328190842	0.6354906498477205	0.660391880890907	0.6397311342889668	0.6525760511530817	0.6539392864274872
42	c_index	0.5957013589066588	0.6400514308249612	0.5865583284137708	0.6059638744851219	0.6461256558683359	0.5781543170081227	0.6169912283732898	0.6385530726177994	0.6271676732475733	0.6133658080038383	0.6497393918948978	0.6651506625623533	0.6148059146641237	0.6493191801569217	0.6659478556519526
43	c_index	0.5954212932213675	0.6231078504934503	0.5787312708524568	0.5577329992822503	0.644269598085453	0.5809882430329564	0.5878867905812365	0.6268958347983626	0.6145034975550717	0.5896809025780668	0.6361662569553078	0.6451596568469447	0.595748591061138	0.6244566972560034	0.6491528141001404
44	c_index	0.5900794300525157	0.6369045890983723	0.5196082714613254	0.5708206569472026	0.6797157857662354	0.554929422785079	0.6221537007052704	0.6124775549774194	0.6441009387559469	0.5723432305398451	0.6344822504699922	0.6776039038917014	0.6022199140920736	0.621179780080312	0.6453952208816877
45	c_index	0.6074435860194926	0.6048016019651111	0.5699448313372202	0.5835544940474777	0.6397189867895383	0.6045064584402374	0.6257906799200892	0.6310770507967733	0.6478903282648655	0.6198703365460825	0.6410276488789896	0.6590373948178193	0.6261598085821735	0.6573229877116175	0.6619802235895091
46	c_index	0.5841325628628965	0.6404325156448183	0.5944949480430899	0.5897561909747874	0.6490649591995616	0.6001300256820193	0.6270272575840635	0.6505450527039143	0.6666647980897696	0.6310205448104728	0.6577279650479619	0.6718188806612565	0.6508571124803332	0.6755135758560434	0.6623457109569435
47	c_index	0.6177183403625649	0.6228246772584605	0.5840679834470197	0.5500980626049413	0.658732799411712	0.6096526133073638	0.6080311196130161	0.6563245286608165	0.6130631382078818	0.5781562003883142	0.664331324136652	0.6529343342883633	0.6143454870626431	0.6385678807958022	0.6678961442185954
48	c_index	0.5975912562889627	0.6507838812394697	0.6078342136771104	0.5670994630022643	0.676576799687061	0.6042430254226904	0.5927147626116197	0.6560103869207113	0.6538465983310802	0.6147786631348985	0.6809172576114707	0.6947116536730498	0.6260359187084557	0.6624932631096742	0.7017612236263366
49	c_index	0.6195209828458894	0.5782599716165625	0.556438710499699	0.5931530277515185	0.6156388402977323	0.6057326431379944	0.668081193747894	0.5946696737559699	0.6111716622023332	0.6218881487604762	0.6313555315848719	0.6404115646897459	0.6484104383903089	0.6234811690106054	0.6537917445747178
50	c_index	0.5980567352699253	0.6128561342979088	0.545458222698948	0.5923883771263675	0.6493543686331702	0.5909405870977901	0.6277094331844107	0.6273491650565882	0.6313778737542787	0.6174647153076647	0.646654683098593	0.6540406319374273	0.6286285825063802	0.6277347824370167	0.6493936311740269
51	c_index	0.6098297083660027	0.6065632267284874	0.5449537789655006	0.6091984859584898	0.631895307786298	0.5793330265616415	0.6345282836985282	0.6001498007655289	0.6185132205547752	0.5978880691370161	0.6136453235397209	0.6439243138592045	0.6130452806363795	0.6286856146614462	0.6449905129808989
52	c_index	0.6169540174786337	0.6314023664693016	0.6215224708050332	0.5552798972412921	0.6633919289768404	0.6202969168046211	0.614361682854008	0.669395394976401	0.6356770581414167	0.6248146175369783	0.6695532809233924	0.6590258436033676	0.6460140673054134	0.6682118648033174	0.6773245415786142
53	c_index	0.6134141947033321	0.6259592191923102	0.5873429084462745	0.5782148014645168	0.6641267208921486	0.5984436771371257	0.6237436857900153	0.6296419875221058	0.6511465863186682	0.621994810548682	0.6632350032650962	0.6713526346151447	0.6335929654935282	0.6604947088174771	0.6735878231025312
54	c_index	0.6034680764480244	0.6265148069732117	0.6151988576987248	0.5738795040057428	0.6776133144502163	0.6370413091848863	0.5943987487505096	0.6478711676220351	0.6357137765912784	0.6254401878923882	0.6739145238244559	0.667358079929285	0.6300754500574057	0.6594174459640871	0.6643490523418144
55	c_index	0.6018687702863994	0.5676348412508598	0.5870119222753291	0.600418917022084	0.6258765740970009	0.6001877441248215	0.6411468969128903	0.5966469603258108	0.6239815422061141	0.6460027945114685	0.632482473637434	0.647778472501964	0.6521528733558377	0.6540968303820647	0.6606942502354413
56	c_index	0.6171052094882123	0.5909517448537497	0.5805506997489935	0.5992937472266306	0.6346666238863218	0.6000904140562294	0.6479641331159289	0.5988926294655085	0.6344099964945359	0.6400869702869069	0.6269581659681374	0.6537493160750499	0.664804353049282	0.6474331542784425	0.6657448844870063
57	c_index	0.6168670504192387	0.6359729545909796	0.5556875539329964	0.5888557995618753	0.6722496045628991	0.5826756281106868	0.6327045831093264	0.6380808096784418	0.6644028048489633	0.6023711795164552	0.6467017137066611	0.6842095140484737	0.6342479537895929	0.6489967066192917	0.6726118637341393
58	c_index	0.6047713681363057	0.5989817907333308	0.5762959690417013	0.5585080405923325	0.6540570728105461	0.596165000596086	0.6123088460051798	0.6260617066534818	0.5965956774313891	0.5949470475560834	0.6373991843229931	0.6421576348122296	0.6038841889294775	0.6206425769160101	0.6363315471950617
59	c_index	0.6027631752121053	0.5932732959331556	0.5907182678783469	0.6316508012367961	0.6425478712456177	0.6048434940558332	0.6526808736337703	0.6312064375605109	0.6382148866333981	0.6608558999680548	0.6478707166985966	0.6651636096695062	0.6549268179036442	0.679833535400084	0.6762946458704125
60	c_index	0.6040333409844266	0.6269998580286693	0.5823276724398359	0.5916192510958133	0.6440288058705089	0.6062347870841658	0.633902663583841	0.6563507714793203	0.6381040658557147	0.6349806078071698	0.6497630686920121	0.6681424394227635	0.6379995772773811	0.6601583937022818	0.6735717740502862
61	c_index	0.588052390086613	0.6217632302089873	0.5787372325439225	0.5944991484633192	0.6328251534273596	0.5968144390659329	0.6243853875102695	0.6328544978437532	0.6401610040680709	0.6263006524082373	0.6265763782471048	0.6630643058626617	0.6258199011484289	0.6613763381904803	0.6825717984321056
62	c_index	0.5934316147834988	0.6202882869391831	0.5852180142727709	0.5973741120238826	0.6500237451656958	0.6126976312401744	0.6480927193398346	0.6292467449636225	0.6475258116652709	0.6299663885538387	0.6513026087697438	0.6732236088460403	0.6469915003493333	0.6545151092683931	0.6679443163388613
63	c_index	0.5669558160223218	0.6348902649927003	0.5862375253141607	0.5622624757949602	0.6385736691256807	0.577765510264355	0.5800734320925064	0.6504675107176664	0.6232150891879922	0.6000298041310049	0.6355022026709627	0.6460966173654084	0.5975794101788462	0.6488919606965774	0.6463936279105273
64	c_index	0.6343512027244887	0.6430377085862381	0.5915488153691635	0.5637527179214431	0.670889772575815	0.6281456271864246	0.6339892716817578	0.6307086264927645	0.6286033153955424	0.6433524341049424	0.6613392643529439	0.6709425066861571	0.6491654647548722	0.6397974393057384	0.6616801555443008
65	c_index	0.5766856203282568	0.6260620839532601	0.6044677780065272	0.5714240070351124	0.6507416515373625	0.5988820837367853	0.5926053564734732	0.6469105059046798	0.612583120767297	0.6063891543208877	0.6583903561560318	0.6356487200143857	0.6045187124175927	0.6517338605390127	0.6567327933870328
66	c_index	0.627160347050726	0.620630971806639	0.5916109106422555	0.6056726239877738	0.643527529635734	0.6092278853978644	0.6578744923350123	0.6464905964041243	0.6372017694564108	0.6416958635297919	0.6521316997629725	0.6542161994292242	0.6516161198647903	0.6480806493701657	0.6606712239333019
67	c_index	0.6090039939402134	0.6150306822199062	0.5698315939177139	0.5467800990505383	0.6349288217319881	0.5941308610395207	0.6222102416705978	0.6044498173942399	0.592129128107649	0.6106776708075048	0.6297106196417382	0.6319709810336369	0.628903465069664	0.5987057574352306	0.6300757877072262
68	c_index	0.6126609829976545	0.5983858710142184	0.5908321669627182	0.5612187195128822	0.6501389111723106	0.6020652381288545	0.6321935682561176	0.6241017089277532	0.6323754589431428	0.6211043237650102	0.6524106283921884	0.659310485491487	0.6438763323073613	0.6469877448356534	0.6621145215094679
69	c_index	0.5851171061812632	0.620866651581639	0.5917712852856905	0.5857751455796573	0.6449381923816305	0.5873135237285092	0.6071977997394438	0.6481111551495861	0.6007505709371143	0.6167169348023138	0.6506873602820125	0.6292834458640656	0.6136574087072787	0.6430953291357386	0.6418661215765886
70	c_index	0.598056762865825	0.6240697465370115	0.6033460634287363	0.55931047848804	0.6488293950628146	0.5888065140883835	0.6122971643733512	0.6231740044692311	0.6293409957414198	0.6227314026013838	0.6294135647272526	0.6495213268715453	0.613280996563181	0.6438246177794075	0.6469117263473989
71	c_index	0.5980336641786713	0.6568517205192357	0.6012382133180488	0.5627183181405333	0.656622333810966	0.618081371491872	0.5951402028316779	0.6580606902146994	0.6260278369647428	0.6151947091513301	0.672109330237072	0.6555352231073652	0.6226803464754259	0.6586605305089129	0.6651746447406274
72	c_index	0.5895878002284091	0.6220759950709779	0.5815035439228474	0.5735595618501386	0.6592068222779822	0.5866512670438983	0.6029834905710012	0.6551315386857186	0.6473260730171307	0.6293258407341569	0.645536048385847	0.6656741600017243	0.6156047957161501	0.6644325003910526	0.6582224130049951
73	c_index	0.6134792094005874	0.6112867228321356	0.5479703906462707	0.5661697657230581	0.6589941359604502	0.6069070313666105	0.6161097275408068	0.6044402626261618	0.6142466004951377	0.5789421295370054	0.6436329609904322	0.6326776038725217	0.6053392303126681	0.603267549629333	0.642712497085513
74	c_index	0.5957478915815522	0.6343728244654412	0.5702133133723929	0.6094229268987255	0.6411213915232571	0.5762845756451594	0.6366378954279968	0.6361264988490951	0.658237337647637	0.6145109917380746	0.6324656614998624	0.657693657415663	0.6206324662059989	0.6442014466117749	0.6514360460641789
75	c_index	0.6095140682833896	0.622250612044325	0.5296303853302903	0.5768531019932707	0.6593286516804858	0.5718365147571104	0.6209469810483215	0.6207712157451879	0.6360544181001485	0.5683486571052296	0.6334067271427485	0.6553264568455733	0.6119893081585147	0.6367880711770405	0.6450656544403274
76	c_index	0.6117107550310572	0.6097655224264423	0.5538406527016545	0.6047802508432841	0.6431539260934747	0.5786694249772502	0.6373049035588809	0.608041073145413	0.6282102124729482	0.600730579589468	0.6316750408940656	0.6503574702944751	0.6188614190200354	0.6298471025962792	0.645538982067895
77	c_index	0.6064089496110606	0.625287944150686	0.5962238866947842	0.6050448244015456	0.6541916717110958	0.6186044864179258	0.6444689638968361	0.6531008601225707	0.6873507031084143	0.6762295059872456	0.6741612490881819	0.6850030378788575	0.6717516271388906	0.6941969057509365	0.693483910806438
78	c_index	0.6075950511380808	0.6640993044807062	0.5730874074353187	0.5763064924126264	0.6750992567118768	0.6096513936254181	0.6243498290797344	0.6541740972170679	0.6597851767843241	0.5954829200040245	0.6688709698432607	0.6912229488770024	0.6404826468618693	0.6559971001118909	0.6828332696039321
79	c_index	0.6107030513158014	0.5824586590095963	0.6135232482098445	0.5267738494366372	0.6444216996986638	0.6301563876598604	0.5846548238675358	0.6615590244597598	0.5901081947955903	0.606642762757418	0.6632165252575521	0.6260554159502287	0.6219270390351688	0.6465073162181263	0.6605228513661443
80	c_index	0.6259387996677934	0.6034094007767069	0.5591196079108761	0.5675101198219987	0.6381351046275011	0.5944106834502674	0.6076346126131588	0.5999163303449189	0.634589565010009	0.5881974806071063	0.6339434843242227	0.6487387403426459	0.6107338285014097	0.6059988775719515	0.6405821732604118
81	c_index	0.5933296286762091	0.6180255754542197	0.6162575358695618	0.5714223971078208	0.6483627799364072	0.6138837117273303	0.6367661491622297	0.6400939288081846	0.6269031807965164	0.6544258338252491	0.6615626170107697	0.6673328900256129	0.6537427922939958	0.6680836241465525	0.6846156002521314
82	c_index	0.6180571747943646	0.5845625552748597	0.5842825779900964	0.5765983594279331	0.629809101992434	0.622754882118255	0.6287120837196317	0.6084372412677519	0.6093270601145374	0.6230268909850534	0.6364839116756733	0.6371053944418026	0.6511212244264883	0.6289847529972703	0.6511901330215573
83	c_index	0.5583531174347888	0.6244883530290676	0.5844786549678722	0.578545843686585	0.6432607783929449	0.579797570213038	0.5968524719253125	0.6357771471770255	0.6254141827923666	0.6093967209587327	0.6394270972260195	0.6361127101934991	0.6068286466935773	0.6377067121202595	0.6418542594292312
84	c_index	0.6260292268353581	0.6013470846574063	0.5439224936752078	0.5818225480685343	0.6620019883162888	0.578204145744782	0.639558983149074	0.6011625842521541	0.6479709047746154	0.5851871925742015	0.6400998902555529	0.6840790647132006	0.624964561458902	0.6404624976572649	0.658851015388668
85	c_index	0.5840882134960617	0.5983918078163605	0.5992415408053222	0.6110282613259079	0.6494343651932212	0.5997513976263131	0.6225963551657967	0.6273787900393644	0.6331384228443769	0.6308265861982963	0.6405052846806117	0.646337212172692	0.6351602343599917	0.6476641881930761	0.6554202849428498
86	c_index	0.619695306418426	0.6002943881918507	0.5775986120937331	0.579311669751682	0.6434115404628007	0.5976921616982246	0.6403905967892451	0.6280422644383676	0.6270074533554089	0.6070292624035467	0.6352118010279375	0.6577675110535969	0.6397526198475524	0.6398698440698575	0.657914911631306
87	c_index	0.6094502493398652	0.6063181107183534	0.6066917112033791	0.5718349252901098	0.6480036049878171	0.6026355438346156	0.6100994039172858	0.6265378719398021	0.6074195091867733	0.6088495696303152	0.6388224257730105	0.6446703270385976	0.6230615712494341	0.6426132339066237	0.6459784845148469
88	c_index	0.6198847725063149	0.6202795899417965	0.5882535639039203	0.5681760510913709	0.6628443719882264	0.5996775397524515	0.6029497334872844	0.6301643053398043	0.6223604611614789	0.6256619854616312	0.6505087469244659	0.6697352643410563	0.6212172278369822	0.6535931155335329	0.6675092530151194
89	c_index	0.5805161857533229	0.6206040925674601	0.5640020486043055	0.5009687554952712	0.6326730284759206	0.5687680727114631	0.5673721876936573	0.6130376043686728	0.5981877021590973	0.5613084165176404	0.6194107520938286	0.6169999123855983	0.5811020341287046	0.6173253748790998	0.6179028753635731
90	c_index	0.6363593244420236	0.5743969860843545	0.6073216528548371	0.5726110110124597	0.6307647394690794	0.6094338974644401	0.6414398620208243	0.6054127056616618	0.6119864395771035	0.6439019128548691	0.6184042734156098	0.6491372677924421	0.6578381647168227	0.6318254612829771	0.6526982157882902
91	c_index	0.5821397376531071	0.6292056700317522	0.5215512388155594	0.5618437891166637	0.6436815448910728	0.5460574679985403	0.5946505196905594	0.5945057967090943	0.6252028389889834	0.5585148425551517	0.6102381426653941	0.6461777133680331	0.5859672499321642	0.6256054551496778	0.6289496125105819
92	c_index	0.6054772091941084	0.6489543591155326	0.5686645712665601	0.6241265891426309	0.6656675268195291	0.6004595047012176	0.6506726009225622	0.657835639666926	0.6822446675212464	0.6334627136195133	0.6669307794592212	0.6947384213265485	0.6566199322345598	0.6836206450325192	0.6935021876349777
93	c_index	0.6113357857526597	0.6226544301957784	0.5948859825880877	0.5885296295767749	0.6612906679678735	0.604876519281726	0.6349546957301535	0.6405456851184926	0.6377209337544176	0.6478946654315532	0.6518706366397898	0.6656548840406888	0.6456779837444493	0.6474179511601912	0.6688797878189753
94	c_index	0.5652015059536252	0.6319417465157541	0.5944181321601368	0.5404815170988038	0.6367025078662897	0.5873255857323604	0.5736315397618904	0.6448140302308647	0.6218052788100177	0.6105258849027917	0.6445528214223569	0.6269334793593754	0.6076221621299496	0.6438233836680295	0.6478608917786431
95	c_index	0.5910929089104014	0.6428724422712784	0.5852133914155406	0.6044982903743412	0.6560558183953751	0.60151575001372	0.630454854492711	0.6573432921111576	0.659170080113947	0.6323744990089417	0.6492713304906375	0.6692061527068222	0.64480008555059	0.6562280247214475	0.6656472577302127
96	c_index	0.6064640329058095	0.6220475757097627	0.5817362119726921	0.5562423140849386	0.6458765935128509	0.605649663524827	0.61644167673048	0.6171425990973569	0.6317616450268557	0.6000553563795358	0.6379979805016772	0.6483768747393579	0.6335503290251023	0.6323545856254544	0.6500058654675671
97	c_index	0.5929771340299924	0.6234014778751295	0.5768267121241119	0.5736667323764257	0.6213290079110184	0.5908794593540837	0.6145378755423055	0.609810170265772	0.6502252524231639	0.6115738138425018	0.6160702280451196	0.6434273388025379	0.6227414799991082	0.6368112689908619	0.6395889124216442
98	c_index	0.5941639026154425	0.6362190268238418	0.593144616824388	0.5465037563480896	0.6560526240890291	0.6172405671434401	0.634365595185968	0.6433079226215811	0.6353684879450283	0.5990383327406599	0.6616070515647423	0.6725734261060706	0.6528118466217422	0.6471670415020083	0.6603769745135925
99	c_index	0.6365723316504641	0.5997843962474458	0.60514598974504	0.582772738437737	0.6721969155659645	0.6220800813074074	0.6536874997723078	0.6057980434068158	0.6350222282673614	0.6242488938173402	0.6724632536830608	0.6916435976741484	0.6686950683602284	0.6374442531936263	0.6930293943987438
