# Supplementary material for: Integration of clinical, pathological, radiological, and transcriptomic data improves prediction for first-line immunotherapy outcome in metastatic non-small cell lung cancer
Source: Nat Commun. 2025 Jan 12;16:614. doi: 10.1038/s41467-025-55847-5 (PMC11725576; doi:10.1038/s41467-025-55847-5)
Supplement: Supplementary file 4 — Source Data [file 41467_2025_55847_MOESM4_ESM.zip › Source Data/source_data/multimodal_performance/OS/late_RF.csv]

Repeat index	metric	C	R	P	RNA	C+R	C+P	C+RNA	R+P	R+RNA	P+RNA	C+R+P	C+R+RNA	C+P+RNA	R+P+RNA	C+R+P+RNA
0	c_index	0.6598100905436038	0.5896934806496398	0.6071176342956673	0.6936195954789808	0.6780431147173863	0.6773092577832135	0.7494778670993455	0.6558500207595097	0.699615069290566	0.6921201748702892	0.6926859334539301	0.7254470336126623	0.7540477121199801	0.7080035269385163	0.7353092191249652
1	c_index	0.6955890516644173	0.5924471692628082	0.5979549537482463	0.6917999326832525	0.6735125387462995	0.6832687531746402	0.7621068422634741	0.6496184508436045	0.6980067341774994	0.6715554221260547	0.7009818337393318	0.7467967727564326	0.7491284189551192	0.7089733901535304	0.7467512112975728
2	c_index	0.6903909629586227	0.6264092770296202	0.589262532661907	0.6962184467948881	0.6883683993446232	0.6931600973393512	0.7608805043116201	0.6600758351473304	0.7034497155717372	0.6771890188998432	0.7029314958793865	0.7443619424564334	0.7556801353983418	0.7096479614854897	0.7425636534124623
3	c_index	0.668750991661062	0.6350028881532701	0.6277113294485459	0.6711521255726822	0.6878547099090632	0.7013599567028692	0.7314930320047431	0.6879012011091862	0.6904910019233232	0.6769491662571178	0.7293857233189932	0.7303544876642785	0.7238625366847304	0.7197331436240484	0.745681699876138
4	c_index	0.6711925702531218	0.6080000448139976	0.6030525714536342	0.6970552606747539	0.6789235672787146	0.6782170928974158	0.7384033404136079	0.6617994239735537	0.7121066970341728	0.6987176851399117	0.6913633366622649	0.7376422455123964	0.7374829183362184	0.7133505255445451	0.7260511953578617
5	c_index	0.699576027661887	0.6136215337441331	0.5912226794698521	0.6634257683359076	0.6998181625136771	0.7217171200943372	0.7460011015704876	0.6704024087378351	0.6849964010774379	0.6860681831773164	0.729709480748149	0.7339002637059838	0.7578711166805878	0.7091598122832715	0.7517427344874646
6	c_index	0.6687415912025148	0.6100612638063947	0.5557869268847926	0.705746411650826	0.6873810128264771	0.6565165669303046	0.7478456766644821	0.6351939414629703	0.7175226142187834	0.6734757775051147	0.689068500313406	0.7435221770313348	0.7288760131149575	0.7053929236980632	0.7280587333549661
7	c_index	0.6760620450781899	0.5855248093342759	0.5739013765607227	0.7049393063669348	0.6709272197363315	0.6915675537821083	0.7817969072751331	0.6354582776179925	0.6983293930273291	0.6769470781806749	0.6961272450381756	0.7459064285039639	0.7526884036786107	0.6984649327328929	0.7390319701608081
8	c_index	0.6755491354938903	0.6030894725460771	0.5846102386329124	0.6770086676503261	0.685467839786953	0.6781670941434114	0.7294489241073484	0.6539921972399338	0.6918287143855236	0.6811175735686499	0.7147662871035425	0.7378188615036777	0.7386143353754862	0.7053596335416455	0.7320981505159819
9	c_index	0.6690147926147882	0.5976537841989624	0.5712351233065581	0.6557768985897718	0.676818379417726	0.659262155138311	0.7383013231490193	0.6278239876515976	0.6591750839295752	0.6366605291334808	0.6715218561156413	0.714335070362116	0.7071640317524468	0.6617777365621074	0.7068519293690952
10	c_index	0.6566784051001429	0.5892052769461728	0.6029304040393049	0.676259511872325	0.6697009203141542	0.6682464697120988	0.7277833020916723	0.653407029177227	0.6773337405645079	0.6647491497826165	0.6896897246181635	0.7190157863335319	0.721567916981238	0.6921460306414169	0.7192939446785834
11	c_index	0.6620614251344015	0.6256389435000895	0.5885435468711191	0.6952448714395291	0.6798818927221187	0.6739538883670854	0.7600877444261566	0.656422960944514	0.6872077584050524	0.6870331970108686	0.7044545830248	0.7361233422451983	0.7536381865170904	0.7068757163260108	0.7423330619591478
12	c_index	0.6494702630391145	0.617989913978808	0.594320531911593	0.6855968104299104	0.676803269853528	0.682466526930872	0.7498761728933745	0.6681440113831719	0.7009590121770685	0.6805385299091208	0.7035657449049744	0.743382888663993	0.7323746622766971	0.7115870761254327	0.7433682825072534
13	c_index	0.6766219078164047	0.5975973054318289	0.5848216866015421	0.686623473973514	0.6745870130097923	0.6811178708652822	0.7616528980732616	0.6390318352716435	0.6962825362171291	0.6915581300775684	0.6909353992513982	0.7408006129023696	0.7351492996344465	0.7043952484354611	0.7340006498312796
14	c_index	0.6758892268227064	0.6046693088393673	0.5680048982357686	0.6817103692460933	0.6853201162699347	0.6585275419779576	0.7424431395473303	0.6407543701315481	0.6911003464197767	0.6623758256040239	0.6905574502711456	0.7288620198071395	0.7184689232628715	0.6841540887666949	0.7224884672329155
15	c_index	0.7003108282604562	0.590466402488328	0.5699935275846618	0.70654685223733	0.6900424191240991	0.6669623328179999	0.7736338077362791	0.6254810009278348	0.6953157988040588	0.665862433691212	0.6901851196898712	0.7385141048624222	0.7411024126969733	0.6880938815390566	0.7403946703777159
16	c_index	0.6727046575768452	0.6317653154477824	0.5956141484656317	0.7002565042263362	0.681614804355998	0.6723483720398947	0.7596183195438089	0.6648895123706983	0.714950161254427	0.6966019012201115	0.6935962639763165	0.7403836841508277	0.739724005000683	0.7187203956507793	0.7346703897855351
17	c_index	0.6654034807041044	0.5880307801797806	0.6279448911666132	0.6930074611722261	0.6849773590647272	0.6831514970489261	0.7503348265095623	0.668550673066094	0.7012993946063312	0.6974085711036446	0.726228859038658	0.7578528920236277	0.7483214178213413	0.7297634151081156	0.7680891599225181
18	c_index	0.6612626220428222	0.6420205951216471	0.6138758076250586	0.6595348688002063	0.7134553589130839	0.6975810517478565	0.722054287624562	0.6851584573418027	0.7146096760851698	0.682127098631296	0.7232328519408769	0.7466275258391636	0.7317673896884275	0.7266577523792166	0.7518875782236392
19	c_index	0.678325527307989	0.5784781944702906	0.5808658930956672	0.6987925260585669	0.6889774248394783	0.694500804482121	0.747910589061542	0.6375123521056347	0.6855947174597465	0.6891734496714566	0.7018568363317601	0.734958960707054	0.7401447691212388	0.6923929882951205	0.7247047398564378
20	c_index	0.6629988144565904	0.582945798139595	0.5884631934416035	0.6897090670128009	0.6753122600485753	0.6875514921616337	0.7538760326430652	0.65272809722501	0.6825045336305862	0.6887226067936387	0.690515563154926	0.720829156444775	0.7447957897585841	0.6916366402515586	0.7259421485340612
21	c_index	0.6642873256417839	0.5883420051432346	0.6148058818503341	0.6520860997411232	0.6670108933343716	0.6930161570831108	0.7305110117884387	0.6540914995773501	0.6717402229962631	0.6527329979918955	0.6801928518814738	0.7194755031514205	0.7210825296508997	0.6857032599160509	0.7172223041074487
22	c_index	0.6862643142107389	0.6243807969775248	0.6030609458087414	0.6712328223122724	0.6874110527552761	0.7083377149206785	0.7550873619043472	0.6841845395529851	0.7125748131102667	0.682427502418973	0.7099300079449566	0.7287342504317526	0.743006733105864	0.7141085783197311	0.7326365762955905
23	c_index	0.6685585612315598	0.6077808436632344	0.5731653876887501	0.7002782879486149	0.692675058885027	0.6736471879869629	0.7581207913283787	0.630335627583856	0.6999982139660347	0.671639358128422	0.6928917521376844	0.744822672461812	0.7466444748505733	0.6932261927856548	0.7341605022375379
24	c_index	0.6875001092730687	0.6299571280844755	0.5787174202218806	0.6548639826463242	0.7095105477450583	0.6767058464426909	0.7304033981938821	0.6569793158630036	0.7010185001768765	0.6597351623985565	0.7152879199179742	0.7456493536094221	0.720898067280053	0.6900283644479114	0.7396178046075462
25	c_index	0.6760510490168409	0.6195238867262094	0.6190625412949228	0.6914369944977728	0.6837882249342121	0.7064757942346115	0.7389832865073832	0.6635879039456215	0.707533905714409	0.7000073646712612	0.7183922355128591	0.7390569906387257	0.7433212864578023	0.7191298025741774	0.752211972967154
26	c_index	0.6945028770882699	0.638312009082517	0.5921700741417641	0.6650336921144648	0.7220865337363582	0.683774713098912	0.7463320232145705	0.6848633591298495	0.7257346472807596	0.657560159038108	0.7257336691975745	0.7563287097995194	0.7305381391537908	0.7056607474734661	0.7528164283975795
27	c_index	0.6730661100915111	0.5858392567509185	0.6052709222946688	0.6952413111331543	0.6639230731111815	0.7015085592944597	0.7515894566142881	0.6552737794095752	0.6990400554669433	0.7016942743584977	0.7024680690644638	0.7305662283215522	0.7507579252534147	0.7160109704982653	0.7365531636392256
28	c_index	0.6757599583344321	0.5972036808867568	0.564877765563302	0.6849279914519468	0.6902070753212571	0.6506479101743049	0.7407123481553718	0.6230314477987027	0.700541846575833	0.6573633254261421	0.6820761742856599	0.7299968628362998	0.7160288794643663	0.6802577713894975	0.7135527739538727
29	c_index	0.6759469419500043	0.6177534239762245	0.6001773273807073	0.670023500933189	0.7047624392758544	0.6920806196538635	0.7525671054846814	0.6801452323248147	0.7100771162900708	0.6777183736969217	0.7191826047502741	0.748617493916924	0.7383204511674101	0.7219095277778251	0.7583186529670625
30	c_index	0.6714737039758756	0.6018661746548551	0.6150011981232714	0.7066799451710918	0.682770040809003	0.6951719805825783	0.7225020913994085	0.6568462844172005	0.6898006925468999	0.6911911222364532	0.7037645075066921	0.7141943968531506	0.7424292279693882	0.7054740649109594	0.7308427461960801
31	c_index	0.6915216930617135	0.5967045403846368	0.5931880446627568	0.6922341204675331	0.6843295510526907	0.7005035508951943	0.7456217046830416	0.6642204371685306	0.704952721961739	0.7005728312426672	0.7039231125528314	0.7476877852230803	0.7596648287396325	0.7206418789467772	0.7545329574475578
32	c_index	0.6583307586055569	0.6268091185917278	0.6040082994936838	0.701805612782814	0.6877953205007667	0.676347164498009	0.7447153509976904	0.6642163607022901	0.7271536986365483	0.6990116122415998	0.7002921997361505	0.7507871716877043	0.7332218862899632	0.7190979741428803	0.7417047898331255
33	c_index	0.6551281060058008	0.5973306741612477	0.565901889675121	0.6902492985916083	0.6786216073093884	0.6380295724753453	0.7339471185865795	0.6542280572381189	0.6907895986662528	0.6454851185122839	0.6804333914552279	0.7292201012682179	0.7030601923103184	0.6855563428716734	0.7090372321447606
34	c_index	0.679899876247293	0.6113805307447739	0.5737285437706532	0.6951473581982186	0.6858891734993078	0.6753597185551156	0.7476076116369357	0.6431901998189596	0.7093008898966804	0.6763706648030188	0.6942055167982144	0.7503572256835476	0.7356456969166669	0.7062848383596624	0.747044544480421
35	c_index	0.68131564512962	0.59602839577658	0.5790489952794641	0.6862912302280127	0.6928139371656005	0.6904800314722254	0.7498672927720825	0.6362773434095089	0.7039840369095524	0.6687973847504836	0.7004603741124362	0.7445358203115193	0.7273796631251627	0.6965671253394425	0.741650301048151
36	c_index	0.6850029917036148	0.5985444351338183	0.5820146924977414	0.71197583680037	0.6961979832104089	0.6630284546512332	0.7696765297356817	0.6402646819874334	0.7029662893924777	0.6773947110430645	0.6895493211949426	0.7538335477775925	0.7358495015062195	0.6975645457066502	0.7364074672425603
37	c_index	0.6887836824238184	0.6050035576540223	0.5695647442350185	0.7037609611583661	0.6929992380019903	0.6761182563455003	0.7617209202404758	0.6448414358598552	0.7126886804882561	0.6799168916460394	0.7015518757650784	0.7600565604190683	0.7462075479738545	0.708215620264613	0.742980495519084
38	c_index	0.6459767665117825	0.6015582913973505	0.5657754523128465	0.6856664953915523	0.6560919638534165	0.6582929457797034	0.7246102106591221	0.652074813466474	0.6844852642276531	0.6566409957323825	0.6718892900737438	0.7169463613443943	0.7136981825353809	0.6932475488081675	0.7195330517440419
39	c_index	0.65996708845391	0.6032765278352231	0.5517140218264391	0.6682343387074805	0.6833118429116852	0.6605551185935229	0.7297196564075582	0.6473671022145943	0.7108273451667024	0.6554020579885665	0.6871503164223721	0.7338398191143187	0.7028433350052378	0.7007842188104718	0.727227564111405
40	c_index	0.6799567515678282	0.6096861559492174	0.5719041179788276	0.7033386826785964	0.6778264482265765	0.6781923951906742	0.7577470921348779	0.6519810221540918	0.7121034180196852	0.6653519522400456	0.7001080195183998	0.7402217387128837	0.7317958544448752	0.7070125005429734	0.7401255469261704
41	c_index	0.6804691200742471	0.5874260115953046	0.6138565988860079	0.6856334255633082	0.6798485379352714	0.6937154167124872	0.7505326898101506	0.6611748762469675	0.6834300747701236	0.6865292606923286	0.705976706135146	0.7279129200718274	0.7413182750960311	0.6952639496436123	0.7356356397763003
42	c_index	0.6554154870454293	0.6099777922536568	0.6255445271610132	0.7159822170143182	0.6803586584118391	0.6799116694789922	0.745472377906326	0.6759376651572462	0.7131639870116632	0.7144895273369358	0.7101483386405216	0.7394901066941562	0.7467631546961446	0.7289838463053457	0.745927042276667
43	c_index	0.6789554011857365	0.630748968603179	0.5949704432756474	0.6705104148736142	0.7046494874930858	0.684600967291791	0.7373145467702691	0.661973568218455	0.6947959881690565	0.6484376286621458	0.7030956660621196	0.7332195162641568	0.7257300587330405	0.6870308686323867	0.7293763556523032
44	c_index	0.677204928916316	0.6107880534451058	0.5640301378715669	0.6728790012980971	0.698754218033826	0.6713882285930164	0.7362762431651861	0.6382764221314615	0.6956579013310308	0.6398402847416523	0.7031305057414895	0.7386255400152868	0.7303794188659324	0.6928527742327055	0.7271829239293877
45	c_index	0.6879985430443956	0.6269184917600722	0.5882896374346113	0.6819668794464685	0.7019651158971382	0.680624063478879	0.7546212332218869	0.6689367519605829	0.714176692332758	0.6864485075960589	0.7077265358176524	0.7391581012314506	0.7424726466741027	0.7129421166316626	0.7398179892710011
46	c_index	0.6704654864874516	0.6123658536653825	0.5453364092587705	0.6793220820295988	0.6885724799293226	0.6571267487217582	0.7447806808095164	0.6355061495388364	0.6978015050663269	0.6507416768881281	0.6988230184249172	0.7374208949096532	0.7152550175121501	0.6914277817225234	0.7263578689302728
47	c_index	0.6584987366368283	0.6171036669436429	0.6109190291443037	0.672312344751841	0.7018313621158653	0.6859949090035077	0.7505740363769573	0.6790624534993966	0.6977171034766143	0.6751478145794705	0.7201888003207122	0.7479887776641648	0.7441071394434695	0.7035725300017491	0.7491383260312443
48	c_index	0.6682479963712807	0.584449700200308	0.5769942656404011	0.6970107580419044	0.6771114803828765	0.6672025415815004	0.7549614212770859	0.6161625208885757	0.7032486415386648	0.6787545181664247	0.6879053177387661	0.7412810605298011	0.7311434115070676	0.6972210287922609	0.7354682223723661
49	c_index	0.6835115766901219	0.5947439162838095	0.615340356833244	0.6856381850167161	0.6834026894349472	0.6876107610937763	0.7485444412325103	0.6605370399593591	0.695705442374466	0.6908826083316632	0.6952155629950697	0.7450385311938859	0.7378962114647237	0.7034682934097406	0.7383702844028242
50	c_index	0.6778847426620043	0.6102385754764159	0.5737482678361975	0.6820919534702388	0.6946820147053179	0.6649312417629196	0.7494447396068339	0.6503647408417602	0.6947923240094955	0.6579128797847494	0.6985744887228813	0.7309636873436244	0.7120919478718868	0.6871023839454994	0.7307846955796102
51	c_index	0.6582284022911036	0.6023635893953136	0.5527158216917442	0.6801238843936299	0.6596643996813879	0.6485814335882181	0.7317556828420446	0.6391111819440134	0.692743062333518	0.6512678591219618	0.6801232943258718	0.7170142798250502	0.7112274841803787	0.6952346882271137	0.712358096869514
52	c_index	0.6945216369858427	0.5951891145736585	0.6433103514998854	0.6664584591982525	0.7040017019614067	0.7335503064025317	0.7456450518253239	0.676131435972162	0.6879198668879052	0.6933278729999771	0.734453781695944	0.7316123941460726	0.761009609475257	0.7033650120797955	0.7479044700652172
53	c_index	0.6630539485039508	0.6217561891769221	0.5714555733457295	0.699505588539417	0.694232106990277	0.6608706216336114	0.7326670938879055	0.6386769266085043	0.7031448938181423	0.6724307665958129	0.700760705786448	0.7377558997517476	0.7225612360144491	0.6964967644261371	0.7344807251772993
54	c_index	0.682919209002555	0.6232678179941908	0.601059821483441	0.6872181160442006	0.696657233734831	0.6956422281828769	0.7523057851902979	0.6762470130236012	0.7078632655727025	0.6830787359724889	0.7155472473562543	0.7441813243427643	0.7417185944577483	0.7105207538980094	0.7509003399713285
55	c_index	0.6496932820864901	0.597861798029328	0.5679160959245103	0.6919850465503206	0.6832432066071364	0.6533411330255796	0.7330444574570242	0.6412817482246022	0.6970604432730562	0.6444881122923125	0.6716156802969887	0.7330599876936027	0.718191305784507	0.6846732489515427	0.7261994331323066
56	c_index	0.6707718850014983	0.6403399166612587	0.574749146618855	0.709587452564685	0.6900753545655933	0.6711009739660317	0.7622985474126347	0.6606855257140545	0.7295347400767643	0.6885315905662416	0.700857651692979	0.7531237518343379	0.7472481553862474	0.7168963740176745	0.7495806456277172
57	c_index	0.6919141711749266	0.6174420193539937	0.585223069488329	0.7134819405845941	0.7038108619404218	0.6846839453157215	0.759291887851573	0.6727283619268032	0.7173097080495898	0.6987858940959577	0.7123448060357929	0.7590064306224096	0.7539021527948514	0.7309698040941741	0.7539188808846299
58	c_index	0.676076001783879	0.6516148929203475	0.6209383781232849	0.6781979164093801	0.7041378745886786	0.687752010950277	0.7366396881203103	0.6931320617967301	0.7114577629834795	0.6586856555581351	0.7185679746793746	0.7425510682284898	0.7345781004022263	0.7235379342193553	0.7519703837231314
59	c_index	0.6987324356484884	0.6280786110383526	0.572612314859797	0.681222482473465	0.7064635973847088	0.6661091542222294	0.7569101877304664	0.6628744032832267	0.7172001732878188	0.6526039601011093	0.7074203222957182	0.7502305084283699	0.736567404020166	0.7088722618169865	0.7426675950350451
60	c_index	0.6812577367061371	0.5899116776711023	0.5986481293602498	0.6975890702204274	0.6922856825901404	0.6861607651295654	0.7501519899034824	0.6612043354232799	0.7045764050952846	0.6801942801947601	0.7032322824902459	0.7500995604369198	0.7485004720368947	0.7103887312352737	0.7503510313223953
61	c_index	0.672033672877857	0.5800403020107959	0.605852073975562	0.6862168911516313	0.6657984385798299	0.6949132778400112	0.7434530182808967	0.6606344833476601	0.6994956084525431	0.7005637424942428	0.7030632202939052	0.7317371892514595	0.7516517849956404	0.7092222909487443	0.7439821880861837
62	c_index	0.6887052043414476	0.6178767403174222	0.5587142503540865	0.7134207632309022	0.6963438983307597	0.6553377497608485	0.7710698911359006	0.6398658116510879	0.7115882285323804	0.6748548234291608	0.7008825073569425	0.753403550527452	0.7499204520786696	0.7056438995097006	0.7454466518457871
63	c_index	0.6911116774893539	0.6155863517750791	0.5741121353647023	0.6682859714654305	0.7204464647816489	0.6728265884490584	0.7350332114586499	0.650766954577097	0.6972980104130198	0.6637141861075672	0.7070659924895488	0.7505796886670834	0.7277888759704834	0.6910371792398113	0.7334169215648384
64	c_index	0.7042948555264245	0.6101738496540363	0.5862145117497337	0.6787879732354372	0.7001107494060876	0.7015122602844698	0.7625616019974201	0.6411977375810854	0.6973846910106909	0.6783428431503477	0.7059739171833765	0.7507318461344457	0.7513906942655041	0.707092355366185	0.7371008402030239
65	c_index	0.6539327980595734	0.6158757590262516	0.5947339778919981	0.7062328685740689	0.688490808521721	0.6900447605426536	0.7470922976332796	0.6763798594377591	0.7106581310841125	0.6886940219066208	0.7137483226558465	0.741947715660096	0.7463209307940137	0.721614851726782	0.7449453753386363
66	c_index	0.6891337415035447	0.599750719568664	0.6093863694116647	0.6622692667071985	0.6902434080431196	0.6961835565924387	0.7511361058764192	0.6539051178098096	0.6942282127963382	0.6791351096123331	0.7067644644520137	0.7338745878336267	0.7455709618435763	0.6962917398636644	0.7411515712426907
67	c_index	0.6784730899386384	0.5855219530305007	0.5995098255597965	0.6770612010552867	0.6879746167234264	0.677872132524802	0.7584249259348759	0.6487016482517001	0.6992002156108663	0.6725361088251312	0.7071171566137626	0.7375393277895854	0.7339430701209748	0.6953067297423917	0.7399735187583054
68	c_index	0.6801596152559499	0.6024270422556466	0.5859639713846692	0.7023387268550138	0.6992217484340395	0.6805690331722439	0.7777083793827013	0.6650414116743311	0.7117896030762951	0.6985000885747576	0.7114603720362782	0.7557703720488597	0.7600261311440705	0.7097713363768883	0.7563427086574765
69	c_index	0.6592014857296009	0.602322352001655	0.5823002196292876	0.6692434635151833	0.6901416118648522	0.6629712238751375	0.7293667211983398	0.6664624532267055	0.7024515897811948	0.6653588528501789	0.7105574325323017	0.7325168393707859	0.7430670874014829	0.7136123584306446	0.739264197561664
70	c_index	0.6729822198537602	0.6128597280393343	0.5588425066584922	0.6880905271503106	0.6740529224513429	0.6614485800512522	0.7441406448746154	0.6365875291765346	0.6975787634689229	0.6558500529563006	0.6736758454964643	0.7317103094991954	0.7309620102174789	0.6892062784511346	0.7228927547466321
71	c_index	0.6839630597224292	0.6153947093103741	0.5908247622731121	0.6600885582643983	0.689881548690661	0.6824639678341883	0.7350073323877497	0.6473776452805717	0.6934638800024316	0.6656262192722372	0.7016251046190994	0.7296599405620185	0.7213711252176224	0.7047565014240975	0.7342804896896239
72	c_index	0.6841176395577389	0.5984539762726875	0.5982790212732229	0.6956494900447909	0.6936292275404354	0.6972269576940452	0.7470952700436125	0.6504910414999692	0.6976254656567111	0.692127001480844	0.7202928783829285	0.7355285955584445	0.7575294725273949	0.7203545526249893	0.7531642529480846
73	c_index	0.692765134571187	0.5800507204406319	0.5480398186060236	0.6835178405792142	0.6856793433840755	0.6452018051866482	0.736162995158009	0.6116870481933994	0.6808646212021664	0.6457151285061623	0.6796459751168736	0.7183754189338346	0.7201507979181075	0.6743451673587162	0.7200346599694042
74	c_index	0.6550057834779811	0.6214089857104785	0.5641241783987331	0.686974997931523	0.6865772809308923	0.6290733432912511	0.7233863778852054	0.6558222533449557	0.7152041627967074	0.6607248701414737	0.6926740086877634	0.7384348074710563	0.6910029121744519	0.7106886826760054	0.7232927458744222
75	c_index	0.6666886168251455	0.5561130931197824	0.6002216985207318	0.6908833627978971	0.6579569424655488	0.6740627098917361	0.7584481825293852	0.6405679317024714	0.6970546630500738	0.6790961539775376	0.6806916155062855	0.720521945167901	0.7422297593343558	0.7041210925026039	0.7303207135540051
76	c_index	0.6702625896102183	0.6112642701890124	0.599834748768647	0.7185330436719656	0.6842749427628478	0.6755740624783408	0.7635083135121637	0.6558863970449943	0.6997362696589866	0.6961246079422021	0.6954443198759482	0.742043499650742	0.742460065806369	0.7082672727681073	0.7351650636860159
77	c_index	0.661241590838684	0.6447898197667794	0.6068525296774612	0.7347487269824056	0.6958588533086939	0.6663485530953229	0.7519870839670186	0.6869772999176739	0.7407372220731496	0.6984750686809584	0.714946898544792	0.7617690018938911	0.7346771229154572	0.7293557122442582	0.7545528844586269
78	c_index	0.6814975379908809	0.6262385290839254	0.5277351690721054	0.7151110450706928	0.6964231789704926	0.6362974989715781	0.761277728902059	0.6422420789274267	0.7156462136529106	0.6703372197262282	0.6888067475747145	0.7502471075444127	0.7179405514271421	0.7173802096959847	0.7433737350180301
79	c_index	0.6733041366799527	0.589356686725948	0.5810519386742932	0.7000247220628582	0.6938751101160081	0.6573478321719107	0.7415900728947684	0.6481282685124676	0.6827018930077566	0.6681712384400316	0.694373830050042	0.7265987314833445	0.7144368535474614	0.6978304190500704	0.7263465029953307
80	c_index	0.6541315415879404	0.5878551042048645	0.5742094427775503	0.6749459728207596	0.6666030556958401	0.657601056351337	0.7396959876434565	0.639194320924597	0.690080811722907	0.6533091101988427	0.6707139772351086	0.7173558395995614	0.7193049959663698	0.6864915227777434	0.7147697663502219
81	c_index	0.6770614153862875	0.6638533560615782	0.587611259245229	0.7165245217590497	0.7155484128837188	0.684432710062383	0.7681415228775853	0.702356571622838	0.7381417152614238	0.7099682394670312	0.7351082494636411	0.7700265454827953	0.7696888844601427	0.7476802778613676	0.7744929468086794
82	c_index	0.655159852123384	0.606566922355774	0.598548148110762	0.694422498791412	0.678238969415353	0.6619879317041989	0.7459443004679298	0.6660389114988651	0.7047745366807272	0.6994713845044116	0.6960528120795672	0.7255968246792328	0.7425096097211676	0.7138399403789405	0.7327769979370364
83	c_index	0.700884585414216	0.624670908959891	0.5851551157643944	0.6678384385555919	0.7158552855090821	0.7028268017973044	0.7509869855712604	0.6545996911941518	0.7076759893142672	0.6695245604441656	0.7260461950814506	0.7493174220023654	0.7367303572328903	0.7040534143108302	0.7504084700514528
84	c_index	0.6786864466800506	0.6195275683161626	0.5971580936252332	0.6619422898732211	0.6893028262710408	0.6957804033462831	0.7294970843611173	0.6586119378558677	0.684060741008703	0.6729969596113398	0.7129209915591257	0.7222869196905846	0.7432968922829746	0.6981846157371753	0.7363753749754958
85	c_index	0.6506836035397344	0.6129485314364262	0.5949590050056829	0.6630532677534582	0.6823624231898577	0.66720417979865	0.7407581825567913	0.6488769669143118	0.6876121791294678	0.6762488037282536	0.6917121198112972	0.7405439722517635	0.7209486843271303	0.7005047413288775	0.7221752348747175
86	c_index	0.6958409325719969	0.6180559576103202	0.5894082691375134	0.6846417047179227	0.692563539141887	0.6869211205816185	0.7427705090998236	0.6547769754700358	0.7036881269804041	0.6653700499511628	0.706038456255351	0.7399154760445773	0.7246073155793415	0.7052276602965522	0.7287137499974012
87	c_index	0.6521142438894594	0.5797693244322618	0.5708374467241176	0.6650343975462517	0.672115251401086	0.6623269337138258	0.7117439380879717	0.649851832290131	0.6767880278338674	0.6537809934743543	0.6828779151128448	0.715645752964024	0.7086222497910971	0.6837538171878441	0.7227911337838147
88	c_index	0.6529150484828412	0.5934248167182749	0.5695409249109141	0.6510407610655164	0.6702925502824858	0.6604632797345336	0.7229949940257576	0.6153812887263668	0.6765222348439877	0.6395227523636028	0.6882055866130314	0.7187174244530066	0.7048181951338676	0.6721641248547648	0.7173222446382858
89	c_index	0.6538240383081599	0.5989879788879343	0.6133135938686352	0.6937381046471689	0.6698950407120007	0.6699585622031187	0.7506581257251671	0.6542070169713184	0.7201724727533533	0.7008253726325514	0.6939267933963732	0.7403602143235347	0.7360497563781039	0.7204754952763971	0.7398245054569134
90	c_index	0.6524362655365469	0.5862550248119801	0.5930438058580235	0.7017606659753294	0.6807275434657379	0.6747380241118957	0.7473763458579021	0.6356695491351498	0.7008724956161331	0.6914835506724657	0.6971345573930509	0.7438001288789883	0.748962698017081	0.7058348184470586	0.7320845856469356
91	c_index	0.6848557912742533	0.5667269539604042	0.545650932006323	0.6710528654545714	0.6750450933572232	0.6714247827039488	0.7484816985768385	0.6124166743307983	0.6596364918041495	0.6585005980564227	0.6829258957550851	0.7244454920507755	0.7359806396193153	0.6752481452041008	0.7232462410309388
92	c_index	0.6870108789950948	0.6051021689287255	0.5826255610262454	0.688525634257718	0.7061303292133723	0.675152245108119	0.7647408102907857	0.6517085390605107	0.7070836160565803	0.6725990367375679	0.7051490620651144	0.7548787000523945	0.7391330653076646	0.7063707481284935	0.7424591453155515
93	c_index	0.6675477450871345	0.6109522068642138	0.6325723734547097	0.7020460490138632	0.67711660088591	0.6884319748746665	0.7660956125967042	0.6656533311930052	0.6988803645642151	0.6848574160907912	0.7062407119934835	0.7379204315100094	0.7496131563704186	0.7081120828316265	0.7377073004975313
94	c_index	0.6625287481433165	0.5945434685909279	0.605655333802644	0.676437678272909	0.6658405227535173	0.6756795892027067	0.7474379063967401	0.6505526952659001	0.6806124076298202	0.6729665932181181	0.7056749031854749	0.7262756352937956	0.733630992037315	0.704096871189744	0.7332099121166051
95	c_index	0.6808171683248566	0.6199176144490743	0.5899813824773593	0.6837334719856992	0.6986371134801558	0.6822196253835987	0.74816979880748	0.6434269549735123	0.6950900124795143	0.6919740277405719	0.7015191375755896	0.7427748006927777	0.7405715426787536	0.7000292335266695	0.7369942726875487
96	c_index	0.6838076305926896	0.5992754193173192	0.6063270131416899	0.6733522213217514	0.6984187949141851	0.7189077961949949	0.762587032896678	0.6588270408976881	0.6934513448647286	0.6971640350827609	0.7189371298111631	0.746262347815932	0.7712953937207009	0.7192720453515544	0.7576297836483659
97	c_index	0.6819355854601967	0.6229503967971016	0.6323120997710926	0.6912114426756136	0.7022527496460296	0.7130039116254833	0.7644407803145241	0.7030183556473684	0.7118235392683856	0.7054045396038806	0.7369248789790428	0.7523712858974586	0.7594275805774491	0.7429722673235839	0.7674038734293025
98	c_index	0.6568471073702901	0.615154022801001	0.5908762732229823	0.6740114446773406	0.6927069686548463	0.6818577761131824	0.744599844193313	0.6441356382039195	0.6918017809708616	0.6833597309437568	0.6989676210685781	0.7390337505958211	0.7451253043699222	0.704565742052847	0.7322151099706188
99	c_index	0.669689835575003	0.5922281721223175	0.607508699017054	0.7193674310738715	0.660631855359502	0.6867205235948769	0.774705755343366	0.6676348504507013	0.7125311202747602	0.7175627997391505	0.6882549762042415	0.7492441687987702	0.767077360981545	0.7232595720549053	0.7458433326545806
