# Supplementary material for: Integration of clinical, pathological, radiological, and transcriptomic data improves prediction for first-line immunotherapy outcome in metastatic non-small cell lung cancer
Source: Nat Commun. 2025 Jan 12;16:614. doi: 10.1038/s41467-025-55847-5 (PMC11725576; doi:10.1038/s41467-025-55847-5)
Supplement: Supplementary file 4 — Source Data [file 41467_2025_55847_MOESM4_ESM.zip › Source Data/source_data/multimodal_performance/PFS/early_Cox.csv]

Repeat index	metric	C	R	P	RNA	C+R	C+P	C+RNA	R+P	R+RNA	P+RNA	C+R+P	C+R+RNA	C+P+RNA	R+P+RNA	C+R+P+RNA
0	c_index	0.575656749511386	0.5722616017112985	0.5135704355739387	0.5806399044166001	0.528151857571302	0.5235447459252083	0.5358203253158049	0.5494021141828019	0.5562595124329065	0.5600495878840415	0.5336930151540122	0.5452619054934372	0.553796445579004	0.5743322441026703	0.5604557644251672
1	c_index	0.5127927762955602	0.5815798733141194	0.5206932089506956	0.5689372046962405	0.5473987826567327	0.5382187222305921	0.45535648241885146	0.5297200116098116	0.5239444420045493	0.5401200209632795	0.5310198786178173	0.508078877896334	0.5350660405031288	0.546222249077803	0.5403715516155807
2	c_index	0.5128558460926204	0.5289268707239987	0.5371542032599714	0.5958862672830496	0.4632215762418602	0.5327282770997727	0.45434875597685237	0.5316257732255711	0.5606546419602348	0.5764497184694437	0.5424977580953322	0.46606672773399127	0.5546722821904113	0.5611807065379908	0.5669945462030845
3	c_index	0.5297141263300397	0.5606659566588729	0.5016458587900997	0.5884765388719303	0.5276760579095845	0.549273196222914	0.5020551272395678	0.52417648711946	0.550223654806604	0.572537527328024	0.542557908030694	0.5212268633654562	0.5780938717409927	0.5596907713239441	0.5917731431640442
4	c_index	0.49358655325889467	0.5509049444572808	0.5196373346302029	0.5877810644396458	0.4686272164609467	0.5464242479955115	0.4894262127920182	0.5361625823205646	0.5383226689721736	0.5505297732683506	0.5316715473044589	0.5092351991533745	0.5584111980116904	0.5676741100358874	0.573665823695105
5	c_index	0.5342933713342594	0.5474927867257853	0.46742732380608304	0.6093288165518078	0.50217959089316	0.48782318732254926	0.5303448015870486	0.506815548699936	0.5165552468301324	0.5233317383162076	0.5102791955089274	0.486231318236039	0.5242955928152868	0.5441624996522345	0.562028367990831
6	c_index	0.4995743843265045	0.5710777452763312	0.4994051576980629	0.5831351078130763	0.5081940575276476	0.5265866903830448	0.5148922925768932	0.5273913464965005	0.5425412028029535	0.5279682295914704	0.5170625159431854	0.5325339294672697	0.5457577939334968	0.5342638984854483	0.5479535166983128
7	c_index	0.5097294625295609	0.5788227288362373	0.49565118503944655	0.5774316858229225	0.5334802917911134	0.5334592065416242	0.5172257700695719	0.5281742121433496	0.5618688690128141	0.5210682338209651	0.5197300184535409	0.5302354106935304	0.5370482646815147	0.5551204598815102	0.5742184275316279
8	c_index	0.6300468876225285	0.5316416886073723	0.5084656004134197	0.6307394877450405	0.5301817454693575	0.5403456743024849	0.6183313117966034	0.5457827983657693	0.5725371469233856	0.5703258842481299	0.5437737823651413	0.5898268408016856	0.5553978125705982	0.5674222776637703	0.5789735549946297
9	c_index	0.5117437036163586	0.5438188647101845	0.5259089388903253	0.5411323858687069	0.5499172396120643	0.553852451451692	0.5145717446421382	0.5842080777786741	0.5062673739068018	0.5311468735414658	0.5762065255695549	0.5223512604885548	0.5280894040077514	0.5469277094427772	0.5463375118651422
10	c_index	0.5253510295184994	0.5698713472824106	0.5461738627476375	0.5937194445024532	0.5170798910293382	0.5700367344490301	0.5768391511024062	0.5433949337958996	0.5514079067256382	0.5639669666482866	0.5618312528830941	0.5452863230401285	0.5812349541371796	0.5586845032331181	0.6102607733198524
11	c_index	0.5671481359051417	0.5088036868197306	0.48318981241253045	0.6076616586716106	0.5081702468411311	0.49121118601960684	0.5909102932913951	0.5010243836498909	0.5382707102814421	0.5113251037950699	0.45834795241097465	0.5260290432041009	0.5124145308166463	0.48399997054365373	0.4945251239979192
12	c_index	0.46234839076181483	0.5400652044443361	0.4983947327514772	0.5962566895057446	0.4996431283691291	0.542931935049258	0.47267004741903695	0.5242587138487157	0.5292895246512476	0.544704453305794	0.5255522856069155	0.533050795404968	0.5636902808752471	0.5439114116993233	0.5313677948601883
13	c_index	0.5385442597930281	0.5251266133985455	0.5272399730259264	0.569654221160009	0.5082919605035039	0.5482119964742794	0.5332837703052488	0.5279061510937968	0.5580755560394655	0.5475260427548453	0.5303639703258615	0.5183039524500508	0.5781000262748175	0.5606198040044681	0.5850461462290691
14	c_index	0.5113291776451	0.5288958098994312	0.49466087411184134	0.5710317001090468	0.48600100086491177	0.511479986270072	0.5250414196057851	0.507264768098433	0.5315138272175697	0.5514288917041217	0.5154496677087435	0.4943788992889315	0.5643089204345114	0.5487960440156403	0.5607314365618113
15	c_index	0.5337912693884397	0.5506130286216715	0.4781897299016985	0.5737699507085208	0.5581371709061985	0.5219415827652537	0.5538028909686332	0.5262636237710216	0.5279326017977979	0.5416518750246061	0.5331123392174412	0.5473032596499955	0.5481104607807973	0.5474425488866042	0.5586579614379047
16	c_index	0.6091143731228809	0.5463238773769723	0.48744936665782007	0.5508179146059583	0.5370371219608052	0.49720234969602534	0.556661352561203	0.5043222537054706	0.52122840620897	0.5047145802618151	0.5150056294807195	0.5593461936445391	0.5043937824267772	0.5338198023716423	0.5343108922177552
17	c_index	0.5013416819072888	0.546610257955951	0.5170280633028217	0.5698461837584619	0.554246856376986	0.524847870185236	0.5212318417093803	0.5190495130495381	0.5098609371248884	0.5268362247950762	0.5134651919413652	0.5146262807401477	0.5343345801776646	0.5424331641209543	0.5448429923810375
18	c_index	0.5253063399451813	0.550298990841724	0.5044579334128724	0.5803331868206978	0.535890182716172	0.5323141689873181	0.5275486910213423	0.5539088195201618	0.5753860527573325	0.5598470958504277	0.5368248714600391	0.5743966083941904	0.5722967036684669	0.5865518415731511	0.5906229968484705
19	c_index	0.517719723336137	0.570472864239516	0.5042207533220883	0.6019259290936385	0.5132846945688813	0.5306943800173609	0.5466249453219307	0.5352191735459186	0.5403516055237064	0.5608253740671946	0.5516188178391749	0.503669592086941	0.5648896557869324	0.5643523601455201	0.5755916788736176
20	c_index	0.5069194482724507	0.5566493903036882	0.4786334985595566	0.5816426792588781	0.5597856136600942	0.5272118414172304	0.5101480648553068	0.5189232105791621	0.5489794831292834	0.504446474596671	0.5331471336135654	0.5678581134452818	0.5284598197677672	0.534508730844962	0.549842075397637
21	c_index	0.4982227052632828	0.567662764261131	0.5049782159897002	0.5747279023942989	0.5464097882131334	0.49231345664802356	0.5475487018084434	0.5257614747037378	0.5562520088857725	0.525030309864321	0.48190843178548864	0.5518657625446534	0.5114585992861227	0.549932159250194	0.5158564681037607
22	c_index	0.5362920224719286	0.5512921194987631	0.5216059394589905	0.6069853026033496	0.48839142897502646	0.5214841082915384	0.5187415952939551	0.5345367225867936	0.5777696124654458	0.5530245479961868	0.512943737978164	0.49281623604740116	0.5470655587880919	0.5555311488413753	0.5253424364875917
23	c_index	0.596300114615584	0.5621309726057554	0.4893701462664453	0.5762628448537652	0.5707316696797778	0.5293138575487122	0.5934060477374613	0.561955316120098	0.5541251783088827	0.5356428564316134	0.5668755011364415	0.5525931056467434	0.5595123094677522	0.6019644480493477	0.6309946764866295
24	c_index	0.5215430732821863	0.5383999367960918	0.48915931133300344	0.6009490504546897	0.4797311893237128	0.5277778554467788	0.5436899804429208	0.49587950454556395	0.5085653066575065	0.5510694471657992	0.5221894527803255	0.5144689892391637	0.5548219961764493	0.519956832089423	0.5551854166315499
25	c_index	0.5083062846916331	0.5409389377901658	0.4523452613637882	0.5831804158466573	0.47640472214869467	0.5107446516405569	0.46382072524997114	0.4942485450776903	0.5189741278558949	0.5252228143860829	0.49979263833744353	0.4684406468728567	0.5195776787974705	0.5324671353110527	0.5263588614909323
26	c_index	0.5650461534706427	0.527010794844319	0.49915731895174115	0.6172485160718977	0.5192419848239402	0.5201429736731784	0.5486246952517356	0.5141689558685734	0.5406530888881558	0.536529301171913	0.5197318158396099	0.5248057132852706	0.538889921546678	0.546099463534719	0.5338998081791221
27	c_index	0.500043670527539	0.5431031162007444	0.5211022063904999	0.567251827800679	0.4993610479541543	0.5687217178104063	0.4930697298679503	0.5764289883975791	0.5541609402956376	0.558935826813282	0.562963984631732	0.46422102193667175	0.5760799493782054	0.5943488379764991	0.6009348659458189
28	c_index	0.5022360336494522	0.5688186626474415	0.48635225832193946	0.5431280064019227	0.4975040126954297	0.5209528480446995	0.5318562801310758	0.5404859546766974	0.5354303878421502	0.5332667461665261	0.5269829113058685	0.4955371772713248	0.5551176992858543	0.5641253640603306	0.5580268984294727
29	c_index	0.5338038072972816	0.5257050251111822	0.517683098431259	0.5795654963380806	0.5008211619907986	0.5268508271730552	0.5425429636906326	0.5238854140404144	0.5165461810374664	0.562527063227572	0.5272914984815085	0.5297039895259602	0.5668151200181477	0.5496719216313097	0.5785979763281343
30	c_index	0.5651787413132593	0.5385592387504069	0.493008590079386	0.6002826593501579	0.531247494715309	0.5224596767597994	0.5526517896217976	0.5089660850399786	0.5563657896960991	0.5332669168551176	0.4985289200873849	0.5271644362426552	0.5486154653133923	0.5369934006857626	0.5343233924883001
31	c_index	0.5452777908723127	0.5525563254989678	0.461487829074744	0.6082789889331924	0.5736294071500918	0.4901528545635168	0.6122342230107616	0.5198058568021527	0.5591489193782704	0.5073473573077102	0.5048467008481198	0.564523572346684	0.49094846969629835	0.5448914982306039	0.5478884248801806
32	c_index	0.5366003513061904	0.5263072367590976	0.5199602889561673	0.5994741301581876	0.514426223766896	0.531676799958047	0.5693757851621416	0.5410344802767991	0.545551108586243	0.5700908002290774	0.5410894873545143	0.5426590596575357	0.5806886305753769	0.5867419090746101	0.5903515350255337
33	c_index	0.4850272576120244	0.5326938250152846	0.4912392973783405	0.5835268557305738	0.5271893916422953	0.5187172988501655	0.5559340226186673	0.5307347705819903	0.5479800118059839	0.5456927160249875	0.5135114111519792	0.5379538842955086	0.5496701598368043	0.5480764856333175	0.5523934488789662
34	c_index	0.5642439419374916	0.5324034370696291	0.5451440559025887	0.5831848177088905	0.5466432226215434	0.5630042802995345	0.5348878983995868	0.5561756922455885	0.5590283149730437	0.5429467882220659	0.5637578323816307	0.5257490620577602	0.541251592106512	0.5473068700335445	0.5729044630886915
35	c_index	0.5454713357505756	0.5564600767432888	0.5085641924861651	0.5954477465095519	0.5070033495641086	0.5263584359959976	0.5707532212887132	0.5546640709636522	0.5433834513017956	0.5503929427158617	0.5417568226335732	0.5432157593365209	0.5621218842075734	0.5829675383250502	0.5772988396133676
36	c_index	0.5320287680355225	0.5386924607850556	0.5286478012032491	0.5982953293913553	0.4907941817504963	0.5492011692412042	0.5021847621554673	0.5488780403812764	0.5499981663426079	0.5696013413133646	0.5343161724516282	0.5093937409073745	0.5890768447433997	0.6000484874504495	0.5956546642943863
37	c_index	0.5624920309889685	0.5445416448814171	0.5088079736469042	0.5761624250397719	0.5194409179372678	0.5168324840110625	0.5485777865185746	0.5233130055624429	0.5387233078918056	0.5264750588243251	0.5044302619775665	0.5564981282114977	0.5431153125985804	0.5369063831739395	0.5345905683126905
38	c_index	0.5641335374632882	0.5524338379189297	0.5195428868205351	0.5729850871141219	0.508586464703583	0.5460576668117417	0.570244225897623	0.5186155105390957	0.5439366892199378	0.5702420733555832	0.550566369745811	0.5042330232969946	0.5893671827272213	0.5641268740678353	0.5777427764814249
39	c_index	0.6321579808306577	0.5510464659633327	0.5334684149217734	0.5400947212988018	0.5485771273890868	0.5277362936454618	0.5704790387896757	0.5413238419614927	0.5175697693354657	0.5415976429521949	0.5301162155755671	0.5019733764519344	0.5527136403587876	0.5525243504797612	0.5602579518149376
40	c_index	0.568459903787455	0.5509240930907133	0.49582463182173614	0.6003495231275562	0.5046862458637259	0.5057619659229778	0.5323064780363786	0.5183092182306271	0.5508100879750601	0.5104335215195069	0.5117249765380618	0.5484025920921619	0.5171049694032501	0.5471200130339126	0.5461639354132517
41	c_index	0.5907454479933334	0.582372168314713	0.5050697040212107	0.578236893402435	0.49984520471774024	0.5064244393453061	0.5715979607819431	0.5558133129169606	0.567258402847328	0.5280585072777668	0.5354775565844809	0.573706877908562	0.5442758367969951	0.5649324862031434	0.5550800921288085
42	c_index	0.5816798373233798	0.5635847284051313	0.5067520804041451	0.5472629873450482	0.5255864746785027	0.536652386441679	0.5560419020476531	0.5297275232853288	0.5289875012298348	0.5509336560969953	0.5465615502993276	0.5587544654751436	0.5497159131226191	0.5487261202365128	0.5712107592322254
43	c_index	0.5355167066883021	0.5407073354035297	0.5016334092843112	0.5920393872930548	0.500663369916592	0.5112917646224243	0.47428460832485464	0.5446758392376436	0.5676569733787226	0.531315114829763	0.5375173261857813	0.5112625953033776	0.5306350417367864	0.5669058520008537	0.5832031304509842
44	c_index	0.5021818109655044	0.4855778668853633	0.5214902149866973	0.539607781004751	0.4681562290879162	0.5494313174877892	0.5596340742622437	0.5186818704643764	0.5150239680107148	0.5636075549537549	0.5034048342329197	0.500925523503356	0.5535918109146829	0.5254424034745319	0.5393443360522415
45	c_index	0.5455193323169061	0.532894445043587	0.5394829290462201	0.5775786780588679	0.5156123737103139	0.5375473518362274	0.5449895341714416	0.5500740116226358	0.4987460293138548	0.5569797296167993	0.5414476350663309	0.5141212323173909	0.5571788893583414	0.5590004838053532	0.5789242534665175
46	c_index	0.5174778513039684	0.5581966174390672	0.4721347035950994	0.5925465595328632	0.5158862213891541	0.5126828894345209	0.5235605964487233	0.521193472579342	0.5716149069428631	0.5178838254166096	0.5347313992007071	0.5117143937741013	0.5329046530592597	0.5488379810311659	0.5708988788558991
47	c_index	0.5622292183176426	0.5629941967632793	0.5365341012248184	0.5690051300930279	0.5071388735557087	0.5640793541344429	0.5222140251605016	0.5375149472069212	0.5248079651678444	0.5627184892624788	0.5395157353482894	0.5259390129373039	0.5763116949958035	0.5589991733465194	0.571248100802161
48	c_index	0.5786029274996782	0.5392157265211398	0.46456614713524874	0.5757902899048107	0.48134127099736773	0.4407965254540384	0.5899812408870558	0.49806366269324137	0.4943211844073531	0.506307570387208	0.4462601916827049	0.5114208140829832	0.4639790785582546	0.5419710202989662	0.4875913215456464
49	c_index	0.5330925431437037	0.5576449922040909	0.5297566341357608	0.5404620957581144	0.5559396560430888	0.5530981238426058	0.566648367369785	0.5595993523635298	0.516509752628367	0.552954048692607	0.5554586834518	0.520701240832115	0.5808719127605038	0.5612280738453721	0.5873414288048487
50	c_index	0.5517799237040338	0.5487184114536422	0.49954589838057223	0.5582450804288326	0.5505528273031983	0.5348001129979936	0.5307944529969958	0.5361912817646023	0.5377739530767512	0.5408076553891853	0.5306928602836468	0.5289047525873566	0.5718119956384821	0.5754350465740012	0.5897559900324829
51	c_index	0.5049369696273807	0.5425906227276414	0.513939004300175	0.582004214124636	0.5304021303122428	0.5516282350619865	0.5407007528551171	0.5226000404522118	0.5394975026728845	0.5604708997640904	0.531045120280539	0.540649284892113	0.5624122998359008	0.5576532136472893	0.5673977646018137
52	c_index	0.5247021159639795	0.5741122292494385	0.49148183429131725	0.5686915879782741	0.5360581821953425	0.5172986874345344	0.5553637144125194	0.5461916444281082	0.5589258538340124	0.5290393312456336	0.5373407032851215	0.5565829589275978	0.5207233660323775	0.571842669602322	0.5701173078009308
53	c_index	0.5708361787742446	0.5447641866030211	0.49557539311282056	0.5804556016396504	0.5231210055074695	0.5131142742071232	0.5330646096753253	0.5246322646328687	0.5295932722560517	0.5472369035054316	0.5298512137688645	0.5144966841299131	0.5467145661671883	0.5566111273036362	0.5655725381399825
54	c_index	0.544937530380889	0.538187366920053	0.49289905190975564	0.6072815503207679	0.5176733372328903	0.4922261820398992	0.5855506804586782	0.5139673732227696	0.550367889901211	0.5247361720782494	0.5278910079914093	0.5764585762037102	0.5279552122624311	0.5559263036351375	0.5707176140987784
55	c_index	0.5528460802737025	0.5167441853231758	0.4989741687666809	0.5831060940633827	0.5379074754150804	0.5129678427864842	0.5250577488934821	0.5285997529493779	0.5320376494180142	0.5530911383693967	0.5229548879579049	0.5497004144220802	0.5434048043939255	0.570819878754483	0.5649215634328786
56	c_index	0.5379321576279037	0.512195005279839	0.527545390590994	0.6138791773727806	0.5261421922815426	0.5541655028616658	0.5824150107609994	0.5498400953096569	0.548214171737742	0.5375046501597834	0.5466224944796416	0.5599998614704618	0.5588157683896643	0.548351529865534	0.5620571787277436
57	c_index	0.5597787873443346	0.5598558413619577	0.4901702589455429	0.5740590566339919	0.5506542923031134	0.5195584343602854	0.5539657707356509	0.5293480415878113	0.5450413362673993	0.5367305036777269	0.5239527317951541	0.5590172619703789	0.5439073877878301	0.5517967823741468	0.566627543484349
58	c_index	0.5784972828856008	0.5648311523227927	0.5189099997646358	0.6029861920986158	0.5396905220533322	0.5539209176993384	0.597602084679841	0.5442839557001832	0.5427704185349002	0.5704352376098414	0.5405801915745023	0.5259353763885701	0.5665724011198344	0.6063862131675753	0.5783394018017294
59	c_index	0.5712414908891191	0.5527601696413909	0.49133026270766916	0.5875295193996684	0.49001916729045086	0.5124688345113769	0.5511138177919689	0.5144886872771677	0.5284084026523704	0.533729922297232	0.5121795508950534	0.4917123688193535	0.5366216213132116	0.5158311107973347	0.5388422700420444
60	c_index	0.5442872299254533	0.5373618071304794	0.5358311222748876	0.5828530076717742	0.5967102188474855	0.5640010204677939	0.5470008541949668	0.5573342583951646	0.5541346534631988	0.5595085279195914	0.5628305114894949	0.6164689924048412	0.5814067923688803	0.5808032150990043	0.5991470267743377
61	c_index	0.5568630188640192	0.5271336060492313	0.5005121311600355	0.5956885450244044	0.5790021513601736	0.5135920719865463	0.5712193529466817	0.5406042594702759	0.5670037399430189	0.5649065805219291	0.5110342821485578	0.5219899769998453	0.5446242972298274	0.5547604610505872	0.555313008955572
62	c_index	0.5730720558147708	0.5289644108485905	0.5282593004235988	0.5578142817510732	0.5225150238027845	0.5438297039192689	0.5657273298817621	0.5533936266206089	0.5199947383559187	0.5492115101850051	0.5454093340608411	0.5621580210817024	0.5572008034841532	0.568292392855957	0.5653640025914158
63	c_index	0.5573198500567949	0.5362086756134093	0.5070105050490029	0.6005045076941936	0.5215791281063321	0.5242145971748116	0.530346887726168	0.5078938032974677	0.5429582444836158	0.5515853828019149	0.5200687118422189	0.524801855933501	0.5736685510032422	0.5515980044573526	0.5794284592080875
64	c_index	0.523980913299496	0.5277300600571491	0.5248807423396633	0.5566636042118339	0.5632291435889165	0.5268673850103235	0.5295909961371527	0.49467723009100273	0.5224205542845498	0.539142852117287	0.503042699039528	0.5643098513752552	0.5498252974799631	0.5095181315691872	0.5202587909882773
65	c_index	0.5047717856130971	0.5316428322229886	0.5139964504918977	0.5749575112895685	0.5228050481580616	0.5294411043517696	0.5559262514803315	0.5158223830241092	0.5182919641992546	0.5554159360981696	0.544493315373148	0.5218999148202302	0.5547500559707708	0.5551943817888436	0.5622448273398382
66	c_index	0.5014545687520078	0.5408782646259815	0.5298984894506571	0.6107847725614721	0.5008517789325811	0.5474633251065967	0.5321114557605265	0.5521545843744577	0.5467708806344858	0.5978165681496408	0.5470829564757907	0.5521487757083414	0.5896872220310324	0.5873485318079451	0.6041342321486036
67	c_index	0.5407643021440733	0.5608656623679336	0.5117115335283224	0.6164345687713376	0.5170904634400619	0.5304028679987085	0.5491917484674559	0.5462193851769964	0.5706848717686515	0.5729530052366293	0.5484774693367473	0.4960340185844921	0.5808532307453174	0.5771209366740235	0.5902811479272749
68	c_index	0.5553242374872458	0.549412628092038	0.5491724556993474	0.5832382569449545	0.5688899951101386	0.5675542561386103	0.6004609081026353	0.5633359382043457	0.5505367719986708	0.5903776593003469	0.5792821267963677	0.6441520226965126	0.6097902796844407	0.6153154403502488	0.6153248118281606
69	c_index	0.5149415541007927	0.5438677887633586	0.5337241824098296	0.5807744850805581	0.5395708719600157	0.572968266786951	0.5300513740731397	0.5493913998231632	0.5712440523838869	0.5825055839406472	0.5583615689698546	0.5866865014932292	0.6151125273194092	0.579709420472613	0.602423798268335
70	c_index	0.4800131836292351	0.5491607187307402	0.5092949705702307	0.5934505500053555	0.5566298339963053	0.5495083455548958	0.4508955876389001	0.537878358893864	0.5606706901874472	0.5268725391967093	0.5411856588485316	0.5858693898240197	0.5526559403672406	0.5409660192664693	0.5459129018052544
71	c_index	0.5126540805783013	0.5681212992358246	0.4606528933986753	0.5845754831172002	0.5593503903038852	0.494451064715305	0.5811111117617466	0.5128101470650899	0.5533464181209451	0.5164236717500783	0.5097174593071518	0.5363362887892805	0.530941388191546	0.5494363728655032	0.5507996645062903
72	c_index	0.5281691583446451	0.5652065254490847	0.5436949729491742	0.6212017736277996	0.5364517401395531	0.5454194381935452	0.4992190962409811	0.5369452123318205	0.5696949029799412	0.5820843892445491	0.5313903776504607	0.5248354676674741	0.573678619418781	0.5587712671250323	0.5672846390288399
73	c_index	0.5298554145695762	0.5621528186911587	0.5063636795712109	0.5722312727814242	0.5514205681226151	0.5172684666350696	0.5707531189428273	0.5355879094171062	0.5492206069287658	0.571145704125512	0.5160207733776894	0.5317025784324871	0.5422921461414913	0.5759690189764161	0.556337323252831
74	c_index	0.5518236104270595	0.5848227112359368	0.5517067306203152	0.5803121673883297	0.5114550784567196	0.5154698831496731	0.5640475648667789	0.5750681239932163	0.5688191927644581	0.5559322293166871	0.5430142370728606	0.5404724773772337	0.5313215940769901	0.5726423592474584	0.5673759227013863
75	c_index	0.5596771979731062	0.5530571881419865	0.5149354823063518	0.6005577731412454	0.545831599196477	0.5308044150300115	0.5536272049014089	0.5456732340029884	0.5577784394246794	0.552606184049154	0.5305580701597757	0.5441714021883783	0.5535102032791949	0.5574574222021572	0.5681885842763517
76	c_index	0.506569533010983	0.5557201809556073	0.4994620580659238	0.6198347406257635	0.5126873749535198	0.5147996877374986	0.5442875491399928	0.5505506335726323	0.5657464009123907	0.5450503474681211	0.5284213461818497	0.5376413256849637	0.5663657902930109	0.5788718456299415	0.5884882304179485
77	c_index	0.5643093251867964	0.556319695729242	0.49548769018160843	0.5978645363992382	0.5656777662683039	0.5052412209431113	0.6388865222502158	0.5337329951298081	0.5443073616182978	0.5621132630387672	0.5431231079121397	0.5829143229583079	0.5619611955601506	0.569782785413448	0.5877910509712434
78	c_index	0.5742477412859447	0.5082966222428047	0.5343973015317367	0.6090427132081784	0.574715719468793	0.5492823068689809	0.5492191570542014	0.520478857852315	0.5291893858062753	0.5561833976561965	0.5331749912065479	0.5933746432315443	0.5675414637263703	0.5316700286073778	0.5368127032136907
79	c_index	0.5641074296373021	0.5527579971629134	0.5470577871931028	0.5573724492130134	0.575860383921758	0.5631429612856601	0.4669948881454413	0.5475832984692898	0.5292456261572049	0.5208121824329057	0.546467450678126	0.4726644926072866	0.547112416436392	0.5360901696086997	0.5637980887695584
80	c_index	0.5362327567076237	0.5498276683232503	0.5238092375576553	0.6099258762021396	0.5100782608670618	0.5424856701987968	0.5019596145434904	0.5463232794715872	0.5583707112037518	0.5561579625164998	0.5607238374338219	0.5135307937307136	0.5729762242804316	0.5828169078418116	0.5892884912981589
81	c_index	0.6249207474761804	0.5072688531561665	0.5303822822675415	0.5711899692371213	0.5086234393879842	0.5468092447896177	0.598865461072928	0.5246316435277407	0.5103699904060571	0.5359497235604123	0.5074974432712003	0.5038250152845856	0.5587658981561082	0.5315310057451207	0.5329877814081175
82	c_index	0.5447914812241261	0.5394464548928638	0.5014762487111106	0.5578033435408642	0.5322633357060357	0.5541223388217534	0.5606321716632908	0.5116781735265642	0.5303183795391753	0.5359511495722817	0.5422415259269702	0.5640070732866876	0.5695036537894107	0.5444309191180612	0.5693890003701606
83	c_index	0.5004951541125926	0.5598774550318417	0.5369279312109975	0.5832841741439784	0.5371628698466594	0.5346612188555693	0.5262746966738137	0.5445891729053476	0.5503060460262803	0.5464245913227622	0.5373863232804189	0.5323851160072336	0.5616818792962686	0.552554978379728	0.6018667106403995
84	c_index	0.5954521930026553	0.5243204674173677	0.5064833957226509	0.5773277827195736	0.49979022889620706	0.5199144812136344	0.5434447431240986	0.543763187470512	0.5603314183267262	0.5453114148359288	0.5209195607547441	0.5516687510223724	0.5665804703043944	0.5855140654131553	0.5665879957932385
85	c_index	0.5412913246104047	0.5375663148962284	0.5128193354079786	0.5740117039189295	0.5385468870094835	0.5439468099077426	0.5319189228985272	0.5378437798213362	0.5327248523018012	0.5458880581284716	0.5377313794392162	0.5526642654313014	0.5371856990055325	0.5658935607052312	0.5905693903136142
86	c_index	0.561286042152319	0.5377626518413648	0.4880734002807942	0.6040661574880438	0.47004315947661973	0.5226578080910106	0.6051585057222367	0.4813008955676222	0.540222731016968	0.5159441641198599	0.5106677213990722	0.5592038683556766	0.5398477670710494	0.514517065713403	0.5435158340891334
87	c_index	0.5031444827424403	0.5374407045328782	0.5023973188301095	0.5809472937862366	0.5058085009364931	0.5002764682921664	0.4822298392460207	0.5088377096221175	0.5272504362399781	0.4978768556801119	0.5243917137263707	0.46996707583927105	0.5148116355221092	0.5296188080510115	0.5515504426964374
88	c_index	0.5314688837535636	0.5501682336706342	0.5024461556252474	0.5823702033578818	0.49661652705308107	0.5040814391183395	0.5537273930529062	0.5278884315706652	0.5421857993080129	0.53880182625033	0.5131223773713649	0.5159017638126763	0.5556970931560266	0.5708748043733743	0.5602016092573409
89	c_index	0.4477573257138625	0.5373942677962644	0.5479520891449583	0.6099796084461322	0.45220500133000685	0.5656936196690827	0.5109044074052637	0.537262022467071	0.5522071732757032	0.5896682750643151	0.5397893350965928	0.524270664424813	0.597452138772549	0.5376315251790573	0.5731376816048989
90	c_index	0.565633127754126	0.5420998900925607	0.497904594185787	0.5888690141541549	0.5134767116481886	0.4986598440460253	0.5251886662546459	0.499840011379512	0.5572734150401694	0.5313025492383294	0.5014547169785675	0.5520094817589155	0.5489055385178394	0.5120623785754898	0.5292968058301725
91	c_index	0.5858902806780971	0.5374048301906552	0.5545218232485566	0.6080162908152654	0.5890003657673005	0.5875387580968493	0.5583483042624638	0.5499195505237089	0.5234169107379878	0.5853934743520451	0.570872796640861	0.5495350062150451	0.5962292338432574	0.5845854873797578	0.6060335648019965
92	c_index	0.49105782662413716	0.5318300020098475	0.48812143505409594	0.5837238260488031	0.4814055881960812	0.5111524984138152	0.5443043565942705	0.51067462343859	0.5149495222697563	0.5277841410241996	0.505913930317475	0.5413190712562146	0.5582675966767345	0.5415156567445831	0.5354028291777452
93	c_index	0.5557370853535115	0.5500803981363752	0.5138131423175778	0.6150102296220945	0.5768678288483424	0.5283808389054554	0.5360786954747234	0.5298755239404699	0.5339282476591903	0.5379918413942171	0.508961011371339	0.5680753016747211	0.5422216386341535	0.5431254089376844	0.5433878029056008
94	c_index	0.5649208882299888	0.5140859268782184	0.5461607806889528	0.5702593849970593	0.5218896703086899	0.5247716135125395	0.5667409782427714	0.558090079394113	0.5340185751242195	0.558817572967831	0.5525339488261948	0.48097816455566184	0.5529667421528494	0.5836306849258488	0.5839382979269362
95	c_index	0.5256565152199127	0.5345610456881913	0.4867383686551178	0.5933886778889367	0.49511072847582394	0.5286674268181939	0.5053485732278205	0.5018686372185964	0.5265138502616036	0.5276817819799461	0.5048830079777518	0.5130378987375357	0.5529523598424944	0.5202448527728524	0.5312898410994453
96	c_index	0.5687468809138544	0.5473999361903519	0.5372834872687497	0.5933562590350464	0.5123150811690783	0.533819063945577	0.5418431865322436	0.5476280922237501	0.5357581546545732	0.5551828139932942	0.5518692307477616	0.5136497053593352	0.5762368129646275	0.5807247435503922	0.5971365733115773
97	c_index	0.5231368183895713	0.5602952961056141	0.5487981769565599	0.6111678771147403	0.5424388928404977	0.5557628290525246	0.5231206268030089	0.5670701077834512	0.5703213318931101	0.59354731939355	0.5506195476937663	0.5654376728570278	0.5895682702523246	0.5969842780931156	0.6115528806190643
98	c_index	0.49226081137138233	0.5444245471057186	0.4937697027484095	0.6041131471835653	0.5074195825113597	0.515778384978079	0.5062620469313152	0.5194508770433464	0.523567476649373	0.5500932939113893	0.5278110537190757	0.4910083182362145	0.536406800830469	0.5540675743368054	0.5765632228565132
99	c_index	0.5928926100968713	0.5408663128488419	0.5268081144106872	0.6132013923587398	0.565139163275166	0.5461501636496034	0.5793462991873288	0.5235211782525181	0.5616788204448382	0.5835531603534828	0.5181312566020359	0.5760322448933578	0.578260205994634	0.5702673252678615	0.5638005057937374
