# Supplementary material for: Integration of clinical, pathological, radiological, and transcriptomic data improves prediction for first-line immunotherapy outcome in metastatic non-small cell lung cancer
Source: Nat Commun. 2025 Jan 12;16:614. doi: 10.1038/s41467-025-55847-5 (PMC11725576; doi:10.1038/s41467-025-55847-5)
Supplement: Supplementary file 4 — Source Data [file 41467_2025_55847_MOESM4_ESM.zip › Source Data/source_data/multimodal_performance/PFS/early_RF.csv]

Repeat index	metric	C	R	P	RNA	C+R	C+P	C+RNA	R+P	R+RNA	P+RNA	C+R+P	C+R+RNA	C+P+RNA	R+P+RNA	C+R+P+RNA
0	c_index	0.5454829274296249	0.5782928563542105	0.5396317141819068	0.5949632765887793	0.582130239886375	0.5299486351056842	0.633620855243539	0.5396132339259571	0.6072536654004645	0.5653857046688071	0.5707555958076274	0.6172661222102228	0.5760695331663358	0.5330324079816697	0.5652990027212441
1	c_index	0.5326218588908402	0.578492313042284	0.5258778325013959	0.5917672549200063	0.6002113092768633	0.6012884067361853	0.5986791395956635	0.5636160390554221	0.6067440468541377	0.5418857804599984	0.5938688297056579	0.6128000181899182	0.6204410816472621	0.5673097504724699	0.6117898785630834
2	c_index	0.5947916405329211	0.568811020666809	0.5527038113599377	0.5528311634088621	0.5889893514652403	0.5549185859323789	0.5821338848282748	0.5562619355724806	0.5685382048190337	0.5936407042220454	0.5879780391345839	0.5989585051408408	0.595340571270129	0.5507113849474554	0.5699531840311108
3	c_index	0.5681035712420333	0.5726614167301274	0.5730259280393714	0.5563795618277012	0.5879655840520521	0.5331076804832853	0.5962881675065411	0.5595588542408909	0.5727470254651644	0.5728921707728722	0.5594739814059021	0.586521708017283	0.5938388767090018	0.5650258974102376	0.5674516056110048
4	c_index	0.5457141689249712	0.5595538073261228	0.548662161471364	0.5220317432826418	0.5820707948263351	0.6089415037792838	0.5662932275951118	0.5845361412728259	0.5655984874391307	0.5623228039973968	0.6002393283540995	0.5742983049949578	0.6071817437254537	0.5622649046661828	0.5717013211816492
5	c_index	0.557504322046661	0.5715019347959894	0.5774515554126896	0.5558257479306309	0.582130429442338	0.5846377677385752	0.5992443110645091	0.5670175762503001	0.5960755031704075	0.563761041833688	0.5879967304203176	0.5784217039888625	0.5791427502298654	0.5678963333718763	0.6157298595779318
6	c_index	0.5482852981605999	0.5509112344314804	0.5393251939035457	0.5762201482122706	0.5749512034835167	0.573710898132546	0.593670486356625	0.5963693329963196	0.6315404140197862	0.5809953915317756	0.5939427045526082	0.604438043939886	0.593705073897979	0.5884264048623098	0.5763711353293989
7	c_index	0.5324707023614758	0.5662918028706869	0.5548802644014084	0.5585345285546249	0.5796568617332108	0.54069311723053	0.5642535539874853	0.5609317599934857	0.5787152857498191	0.583671176441247	0.5893552763086237	0.550675952816139	0.5539394607679323	0.5966575584793041	0.5850063282149096
8	c_index	0.5493605310498191	0.538469302292082	0.5747235717388737	0.5682847724840634	0.5744091512643511	0.5666447319425895	0.6064840526970865	0.5723022371146625	0.5922090233935339	0.5924425088505255	0.551015879321575	0.5838985562795972	0.6171091636338274	0.5907909655797089	0.57002706550994
9	c_index	0.5541501034866998	0.5948492658457635	0.5599043082179795	0.5814230513023145	0.5846823314833471	0.5581334102035951	0.595845824043917	0.5823848773867769	0.6195246692272282	0.5979447726763173	0.5971493672504222	0.607337160589934	0.6248299572795322	0.6023482772629337	0.6124879447452375
10	c_index	0.5649299804104099	0.5549318070356671	0.5679067114220637	0.569900382598955	0.5807313497706881	0.6140469276287667	0.6086154127824407	0.5789762228621385	0.5847726067967741	0.5994542296354658	0.615340986944408	0.6060914310504391	0.6309024626630374	0.6080131436566483	0.6278727332873378
11	c_index	0.5704807853665964	0.567552690376706	0.5603386918370991	0.5665973301027495	0.583191429539074	0.6152931849596308	0.5877192567581453	0.5608823885919557	0.5886224733427332	0.5740429268037776	0.6046092411547739	0.5871370555811348	0.6343038042274377	0.5594790267213894	0.6202740181827937
12	c_index	0.5723773609295726	0.5829886699095388	0.5896975091725629	0.59616792462722	0.5917147039016528	0.6167943455397467	0.6236637524193229	0.6051005523520412	0.6092602476599289	0.5871373007320936	0.6220022364867039	0.6121131099300027	0.6140917094016731	0.608724632077525	0.5973796059745037
13	c_index	0.5537582623528569	0.561201629261981	0.5598910680750112	0.5621356156587792	0.5748292836210489	0.5649655560351603	0.5866430092709732	0.5949172553070484	0.6026628389875134	0.5764486501854847	0.5732417288307528	0.5779914372931029	0.564016505560226	0.5934005426727376	0.5784902923368639
14	c_index	0.5201355102823415	0.6027022731792026	0.5530274572965612	0.5683474828179975	0.5788848561680753	0.556025313194144	0.5863356825146236	0.5891506454158328	0.5994881291788192	0.5935396348715721	0.5699043794955523	0.5687251457962744	0.5608794521443975	0.598750502558297	0.5853855147420189
15	c_index	0.5472489227788805	0.5575507520047884	0.5141096530024646	0.5370304411547628	0.5576981590528479	0.5753257298515302	0.5528865555117158	0.5534634833954163	0.5484842112987411	0.5030129428317195	0.5263647128715393	0.5473913188809236	0.5400009284319848	0.5146720666258694	0.5670964172606462
16	c_index	0.5708677027126284	0.5437021990276591	0.5369830445927357	0.5693411695473144	0.5729682673987422	0.5487609046952546	0.5868850549881367	0.5475760791615167	0.5967784506566981	0.5745957858068834	0.5937197228532144	0.6173242164512024	0.5820632984819976	0.5741216273047661	0.5674356572765583
17	c_index	0.5814277492988299	0.5635953558751444	0.5294861256676542	0.5330080155833088	0.5740113999768977	0.5836755778334082	0.6108095879818668	0.5433548717154465	0.5826470252486291	0.5500654656413019	0.5835826175000283	0.5680301437062185	0.5837658713196444	0.5911135580694106	0.5561181512232193
18	c_index	0.5601665107161452	0.5660685483079486	0.5607581039259038	0.5560091557139601	0.5715510684987185	0.5868568696115768	0.613456159057669	0.5374857549337906	0.5772593460721198	0.585847103721709	0.5672050845686594	0.587442921103599	0.6192124626169443	0.5977761814219502	0.5969679882912668
19	c_index	0.5402116223452651	0.5647709747513976	0.545415938477282	0.5603675369562964	0.6017275879478783	0.5734815475370777	0.5915660271216764	0.6054230590417419	0.5913837069457197	0.5398670222579545	0.5428587917805823	0.5679943401371472	0.5870637310121656	0.5855572173186084	0.5645965493708781
20	c_index	0.5770231470812418	0.5754252577893546	0.536265278810064	0.5787141478811269	0.5651807706487296	0.5693673307717355	0.6230294297441967	0.5682105071492862	0.5767236566480011	0.5302404642285659	0.5798215140389572	0.6123379232651548	0.5404933442444407	0.5458040496597882	0.5788177683824537
21	c_index	0.5474684478447753	0.5715466447136817	0.5451316280564282	0.5798630642740951	0.5777951560329108	0.5638971910940473	0.5719340394429091	0.5645415896254716	0.5921197068661672	0.5395099633784098	0.5586555233057016	0.6025975503098877	0.5776538326620926	0.5580299995184057	0.5883459058491938
22	c_index	0.5847902108210159	0.5625615400306855	0.5739095493491828	0.5925254425478852	0.5862627418815569	0.5955131268852157	0.6055775800218302	0.5838789057286176	0.6075536519362867	0.5878071778535756	0.6406669374944021	0.5970552612348182	0.6342415532002049	0.6047742041185015	0.6101924802288513
23	c_index	0.5906055382437189	0.5761593716227169	0.5618450977304039	0.550389936067497	0.5807021148697987	0.5664553912783431	0.5865348868140101	0.5710800464361003	0.5916853718455011	0.5747019484825264	0.5820519684729707	0.5830713960358984	0.5993258328790758	0.5976618955308155	0.6390099018566466
24	c_index	0.5912795645326901	0.5487939966182604	0.5740223335973264	0.5593262496318773	0.5668784769289089	0.5981912815955539	0.5792340405497818	0.561934394478988	0.5928695210602903	0.5731795950427749	0.602381888323193	0.586133280627496	0.5622444803245716	0.5743139744338281	0.6032937009543886
25	c_index	0.5836674144909911	0.5781517778189612	0.5527668841684072	0.5826800635902998	0.5745509797163076	0.5962154401683569	0.5930865762614572	0.5501603940824407	0.5804780577492761	0.5667147385312042	0.5961445196878657	0.5604227435133473	0.5938137304065549	0.5597316058959505	0.5743101896491011
26	c_index	0.5671976410861711	0.5673167388176653	0.5679881263021843	0.5625456863731079	0.5838570439671016	0.6221446633845983	0.5792042332229058	0.5732443315122376	0.5744979312124107	0.5852008840710408	0.5947346912245511	0.5801246577228497	0.5916917574180446	0.6604887759502507	0.6141527718522809
27	c_index	0.5476836124948874	0.5511096450040417	0.5555842812260802	0.5835182415433664	0.5698600718397983	0.611518094220607	0.6051536127615869	0.5708559717716084	0.6125904189640377	0.5961461829713378	0.5590179550820352	0.5955269918757232	0.5731380213604701	0.5740908531682781	0.58090513219915
28	c_index	0.5819426003013207	0.5622798450594071	0.5648007261174229	0.586003712677241	0.5767842062474942	0.5814231459717469	0.6228169502392475	0.5771741843350359	0.5783805343508844	0.5786778061799273	0.5863307199252142	0.6053629492153646	0.6070559946367957	0.592044661504487	0.6155854720746429
29	c_index	0.5788325145465043	0.5334470737725467	0.5687335953655344	0.5712296469528024	0.5729990308587419	0.5890880713547573	0.5942833670526062	0.6079333638438641	0.5453713876310821	0.5500314051787156	0.5735678062118674	0.580463399659562	0.620615364431881	0.5356062516155612	0.5612517572772021
30	c_index	0.5590406942338852	0.5558303200512976	0.5627532737726781	0.585882110873831	0.5904386132926687	0.5875750257642678	0.6155560995551473	0.585775703477902	0.6140506335255106	0.554542977485716	0.560898878188335	0.6136071260796351	0.5859710064719652	0.5740591597391446	0.6011274083298273
31	c_index	0.5590871797072045	0.5850416100058136	0.5713511498471868	0.5657240522404005	0.5943577477285673	0.5593563616086559	0.578093674074048	0.5782839648392251	0.5794266404543079	0.6096325414815775	0.5919102737255871	0.5885506736770368	0.6300572520521034	0.5863025722922168	0.5959275309886989
32	c_index	0.5815631774656522	0.547281913474796	0.5382253290433068	0.5689086434749997	0.5788301997270359	0.5545568297449974	0.5997839997855137	0.5552887462953423	0.5950497519969687	0.5731745353247854	0.5399826102094487	0.5967623819786084	0.5782329400060167	0.5659018830487496	0.5846253126779587
33	c_index	0.5710320339269119	0.5667224087086556	0.5613577598070646	0.5544395774314961	0.5794116357147306	0.5920347247331564	0.599925989341842	0.5696440221599859	0.592518477935449	0.5477391979439925	0.5571083233310415	0.5935497531418503	0.5946080220093674	0.5655792057144009	0.5898636620987802
34	c_index	0.5683928877508216	0.5739725056137752	0.5497602735432863	0.5552468070086518	0.5700139554863614	0.589887413919538	0.5961812274267578	0.5994484259612802	0.5884250985965362	0.5862336718247227	0.5987875015037314	0.5622400754843777	0.6004864454651294	0.57924470736462	0.595131852621541
35	c_index	0.5615784642275965	0.5856246460141377	0.5933685552101952	0.5614759470977974	0.5897754197426901	0.6152915168944141	0.5776464325976595	0.5841197262455132	0.5883710378987893	0.6013124480575787	0.6332778692632804	0.5993813053086928	0.6093274233862069	0.5979256043341374	0.6046718850449835
36	c_index	0.5434488189572535	0.5575710852703369	0.5978241495327322	0.5669161742098423	0.571703269234445	0.5900724114555861	0.6190694271201965	0.5832244557831217	0.6129122758207697	0.5834225386307443	0.5855429691402306	0.5751773737213233	0.6172903901182775	0.6067807592749445	0.6257147052220668
37	c_index	0.5656088272700976	0.5776970428689129	0.5827892612371481	0.5594682856542962	0.5862230295515366	0.5955932445112647	0.5467019828796074	0.5430027353998305	0.5518377920921579	0.5396006888269335	0.588822210289047	0.6090313858417615	0.5887656388938044	0.5790649094320591	0.6318033484135147
38	c_index	0.6097106265999396	0.5685914712339447	0.5653428894706217	0.5663639865360447	0.5865120179595888	0.5535884328594111	0.627243771295594	0.5598966417656279	0.5790625770495327	0.5858517831507611	0.5569179503752287	0.6087954877916852	0.5869339844256951	0.5622655669043143	0.5935340893056903
39	c_index	0.5599246638813413	0.5576153750331881	0.5423614255460409	0.5546316519466945	0.5864349323101501	0.5640338232738785	0.6034619119647898	0.5631786934268094	0.585387745270598	0.5649464558057701	0.5578596717616896	0.577086556181214	0.6040662965245819	0.5534776105067531	0.5935571974468594
40	c_index	0.566383320306829	0.5359439059929954	0.5663985299649347	0.5700953468043698	0.555814046517627	0.5939147885691963	0.5828127161263752	0.5710239051059453	0.5725282824950616	0.5819009480384234	0.6120173200765335	0.5838308475674251	0.6087559148672552	0.591188750991637	0.5870737806545197
41	c_index	0.5781300271221309	0.5860861234306264	0.5780600434106442	0.5685769847463371	0.5942593085448161	0.5692560614282075	0.5869265953643976	0.5876733309671427	0.620996314125841	0.6030043815134896	0.5952566398179826	0.6029161783740025	0.5817959855160671	0.6035482038151069	0.5786589135043062
42	c_index	0.5704632885931388	0.5483641391872258	0.5515058029845229	0.5681361519099403	0.5863878337810966	0.5606693145641648	0.5945262043205818	0.5714321846335266	0.577189679537499	0.582373915216049	0.5746600851814788	0.5831648203653566	0.5714346510232136	0.5562109197516905	0.566307020533167
43	c_index	0.5536010810119865	0.555408384762692	0.5671740088853601	0.544062838176527	0.560656349499936	0.6084632609411564	0.563816724573247	0.5839423539963206	0.5752133603684217	0.5857716943681925	0.5681499699385694	0.5698086485175837	0.6377796423706941	0.57122058136558	0.5894240304402922
44	c_index	0.5448638617640987	0.5896034220457835	0.5506883221168001	0.5558986972499738	0.579817026214833	0.5734222202925402	0.5905733602678198	0.577480122992145	0.6046478062885924	0.5655231984271657	0.5333842635251947	0.6003631144908564	0.5590614992227716	0.5544140396246714	0.5934659622711879
45	c_index	0.5655976145495203	0.5717717335158977	0.5652973259566736	0.5696628954361853	0.5537004912020027	0.57724393754257	0.6018923011689539	0.6080714304294161	0.5842977801903587	0.5761893175799542	0.5745309301336305	0.5956858405477944	0.6077070670779364	0.5707525704933595	0.6266331655334935
46	c_index	0.5585074233210418	0.5890459158158059	0.5644857505353258	0.5924143058631031	0.590786613621539	0.5783240610249002	0.6133157324930291	0.56919510451501	0.6086212536953501	0.5783461593541155	0.5838046285486654	0.619471497159797	0.6294624317380083	0.561480973571593	0.5815210126393057
47	c_index	0.5491505106542143	0.6079035224989553	0.5414136379628992	0.5490973296910642	0.5856061322222282	0.5630515308383756	0.5864275352719749	0.5525490570006404	0.5938603667157764	0.5288210953165783	0.5678112134324901	0.5848507380065723	0.5628768493741899	0.5359912171425543	0.5835640459376505
48	c_index	0.5705538059713015	0.5701560775227359	0.5402529905620296	0.5213162421590377	0.5758269497376145	0.5838289173951416	0.6018437349976388	0.5623211477234643	0.5722451740348165	0.5596313896642922	0.5961376370390754	0.600949481449683	0.6096407439750403	0.5580062271167161	0.5696770206704436
49	c_index	0.566979116196317	0.5612589806259284	0.5779912818617747	0.5682463004835003	0.5785914086783603	0.5778953053787849	0.6013565864874068	0.5803552405263739	0.5782231488590277	0.573248404704804	0.5990397956112472	0.583154426684757	0.5897113988423646	0.5801082947533905	0.6033375939200912
50	c_index	0.576489485164692	0.5617139459239108	0.5745629135288621	0.574635532167594	0.5705204894894812	0.5720949257620856	0.5882566516138683	0.5439773387524836	0.5645670254374167	0.5911013292144928	0.5759611132873661	0.5969136831882124	0.5922169578598748	0.6044203547498072	0.611754887359126
51	c_index	0.5701364969688774	0.5864190763128401	0.6070801430827544	0.56423933937771	0.5791500540633595	0.5751280740174851	0.589126907998969	0.5625358274822875	0.584711234688481	0.5968153202036103	0.5950144955801733	0.5718037164258508	0.6198355228693115	0.5904072964718177	0.6101197633117368
52	c_index	0.5834457506935147	0.5624616161163184	0.5423222336101909	0.5789363603022575	0.586200523407404	0.5848913859121516	0.5984623317027475	0.5722515477312998	0.6040616034281094	0.5941320521741763	0.572774372392626	0.5964095537864439	0.5197937380187586	0.576535047168933	0.5716694131087091
53	c_index	0.5403852285962484	0.5784893167555613	0.5168648520955903	0.548530176381707	0.5821694290567094	0.5876292698831159	0.5643547548342991	0.5632097476822714	0.5861165288848779	0.5410705723041546	0.5933913120259346	0.5632527245270763	0.5517487173643467	0.5816911911134558	0.578709464957477
54	c_index	0.5444014485156391	0.560228816944925	0.5786245998317334	0.5706683719134635	0.5789404942662226	0.5426988602843915	0.6142711034091667	0.5861268006240331	0.5921030425399384	0.5759501549610947	0.583250076419095	0.6196417077487123	0.6012246564635791	0.5696641807522821	0.6156066653916288
55	c_index	0.5682189802352938	0.5364143220987695	0.5329793932489572	0.571598942400876	0.5785529920005198	0.5653348955047149	0.5725671203578799	0.5967125141887752	0.5674648896225772	0.5806904165678972	0.5743584233807711	0.5684803538307528	0.6056067103906426	0.5602072511444764	0.6091873025423623
56	c_index	0.5506095583052985	0.5766238457984479	0.5082581518981663	0.575664337437953	0.5568530016205759	0.5748991139176205	0.5854788036678827	0.5323362933552935	0.5864293040526494	0.5440048429984875	0.5989483935369203	0.5981187260930912	0.5459988777822118	0.577167636720441	0.5869286728384853
57	c_index	0.5440615096190031	0.5613673124063211	0.5535584533578223	0.5436872202559773	0.5586087812710874	0.5975483939584041	0.6150841190517272	0.5888688543297977	0.5892466259846302	0.6067774765350695	0.5743773071106871	0.6138962011799447	0.6134211652022055	0.5737590098577274	0.6051418415687062
58	c_index	0.5627734020865597	0.58601166801733	0.6075788303124997	0.545918513380856	0.586810720640851	0.6063850531610289	0.5793415805919848	0.5978818125544871	0.6025400499036236	0.6030412661491029	0.6001478616079406	0.5875516480255881	0.6302453242678437	0.6160083934471419	0.5824531716031124
59	c_index	0.5710926474978587	0.5439268622963533	0.5080466641500336	0.569026272317441	0.5684974700234465	0.5432227465433391	0.5729509139436048	0.5574336291357581	0.5742260562626234	0.5715282864992796	0.6310705018215536	0.5872609075498713	0.5744074784540185	0.5775036044078923	0.6166479986462978
60	c_index	0.537005873171352	0.5476216125527366	0.5343918160327141	0.5533750868769981	0.5819759665979508	0.5993302939378548	0.5747460820696075	0.5734167235926793	0.5907486838910843	0.5514472019617019	0.5608486332186705	0.5749751787500356	0.5678846422361483	0.5790363068728174	0.6036757132001623
61	c_index	0.5341078522480606	0.5673680519693578	0.558296234352946	0.5666435581805397	0.5590429318904465	0.5523812060727561	0.5771859463877731	0.5918204885864708	0.6016416977709578	0.5997796828114808	0.5800469495076359	0.599274642745358	0.5930858215936926	0.5903922917268984	0.5895631716265834
62	c_index	0.5607228940734762	0.5683974821073229	0.5355226198319268	0.5350190179434253	0.5955723809820234	0.5497295526511683	0.5589650963705534	0.5102114079291731	0.5928788277864149	0.5360859083755728	0.571579725914009	0.5977064217462205	0.5553554087071982	0.5242564203166397	0.567693450076619
63	c_index	0.5566428811225802	0.5765120840240966	0.5399457281164599	0.559823566524526	0.5677906946282878	0.5425508804510843	0.6135110658532504	0.5510363845985465	0.5980003130833994	0.5349764609498396	0.5618975551721004	0.6187352570006944	0.6226320064503996	0.5656391403008058	0.6091357868288502
64	c_index	0.544501067502563	0.5540963031366714	0.528835608010311	0.5745956433578211	0.5832913202494187	0.556105694517932	0.6274652937591727	0.5478753766224614	0.5867047536916924	0.5876441325538857	0.5688216767244004	0.6049337699452918	0.597526770002955	0.5869452451179469	0.6112359224309525
65	c_index	0.5761788446210903	0.591477967718408	0.5780269935900176	0.5438984453871034	0.5869266862019765	0.5682519635503794	0.592469890099638	0.6094121669918212	0.5950907937859604	0.5793873905767796	0.6113724771748541	0.6071193225828923	0.5977097127248976	0.5652718347233044	0.6220585369129249
66	c_index	0.6095337634447272	0.5711500214374404	0.5579738570604653	0.5448300722887086	0.5946998108952389	0.57112705445231	0.5732509885497447	0.5591627262986246	0.5712438546224418	0.531229981548596	0.5812192975621393	0.6172730195217355	0.5706984204838412	0.53781170357195	0.6238985428013809
67	c_index	0.578876243464039	0.5675626299133145	0.508371855607069	0.5533167250314057	0.5590024251731561	0.5846670683047278	0.5923286508534074	0.5642361778533163	0.5706651369331833	0.592102941603424	0.5730330486721615	0.5955384331506535	0.5634145275699457	0.5622360147625592	0.6113699673337336
68	c_index	0.5687903227148361	0.5735330195309744	0.579749333318693	0.5625446130400439	0.5689628450196208	0.5931080332321794	0.5936124973668429	0.5986185174801959	0.5778126374350897	0.6175233522153879	0.6059536347114386	0.5738485863265439	0.615191838001528	0.5906235394656698	0.6048283664964991
69	c_index	0.5579189056767336	0.5642983333304544	0.5741592119230091	0.565478448739927	0.5650818997416498	0.5857079106869598	0.5805751949402849	0.5806659537288288	0.58251774370432	0.5696937296816068	0.5987168019816882	0.5787379266133966	0.5486305026090214	0.579409012516206	0.5982631168773641
70	c_index	0.5623332706597098	0.559542977913192	0.5548127781001846	0.5450271556278227	0.5833056462399867	0.5877626936185675	0.5834862323556597	0.5827996938829909	0.5689843026673065	0.5515917795939254	0.5934795211404235	0.5853883464000414	0.6539286110190969	0.5575097871721517	0.6047417088932565
71	c_index	0.538740386191885	0.5345225143239468	0.5376445545692055	0.5737697487814044	0.5752545674907362	0.5957791747535776	0.5859929796620027	0.5559274905536906	0.5784932664230144	0.5537239141314021	0.5618628466242178	0.5883694098785803	0.5443576784774773	0.578399845601229	0.5808019000286427
72	c_index	0.5877424214974205	0.5692096774615152	0.5778334791183312	0.5697679545046382	0.595579384440561	0.5989976823512072	0.5921043339195876	0.5732439562809574	0.5932067801434942	0.5850116928010994	0.5999699143625923	0.6060835702041596	0.625628995546612	0.5668411300359565	0.6377584993633596
73	c_index	0.5649775023006888	0.5860563330495483	0.5978920458979615	0.5335042673684213	0.5885583677682509	0.6139152256720428	0.591879231367659	0.5942896187914085	0.59035410581708	0.5726036682087392	0.6041504081967078	0.5876810028627395	0.554703165890035	0.5670625038822614	0.5753190390546694
74	c_index	0.5511729265825905	0.5730873946266267	0.5898794377830247	0.5913434467603566	0.5925863628801843	0.5816774360803533	0.5984760248143552	0.569231993422345	0.578228177670496	0.5794889810039429	0.6006319812224715	0.613602300005174	0.5622211041202195	0.564278703938146	0.6007147170818937
75	c_index	0.574034063867639	0.5541582867903992	0.5464303064228365	0.5554104755707219	0.5805625036618034	0.5893614087528577	0.58287249953031	0.5860579027750653	0.5963317466604452	0.5778218450371375	0.5711649128856516	0.5811440126075323	0.562328192922621	0.5746538826552958	0.5903734585427733
76	c_index	0.5665556715251258	0.5541216060261672	0.5367381403725106	0.5602654254343267	0.5750985175327463	0.6274325581408754	0.6108779918341566	0.5801500162463215	0.5808935893534224	0.6063211917699572	0.5734318861580107	0.5739756195195685	0.6217942406696904	0.5640633647313029	0.5702632229238419
77	c_index	0.5732967273139663	0.5606344606540528	0.5604765264314814	0.5669472534371688	0.5685296959544611	0.6089758930262884	0.587271925058417	0.5467691678385211	0.5733962756168525	0.5744549948896741	0.5893249837304254	0.6100313144396385	0.5595942924102144	0.5873813586635005	0.5942485917813805
78	c_index	0.5678673282271639	0.5656998456763161	0.5913626361776607	0.5578590962687698	0.5622636685269462	0.5921260970055834	0.5517738114503291	0.5592742955356131	0.5947480830210032	0.5902402157456502	0.5747971463064725	0.5817227771740046	0.6180022697231095	0.5894472170477998	0.5864054875383111
79	c_index	0.5784736590872112	0.528924521716468	0.5822542066428761	0.5896867749313967	0.5552340871334377	0.5686167605165305	0.5731725588261286	0.5668320443694578	0.5714895296745406	0.5718127896537519	0.5663661521159977	0.5778358643204564	0.6053268690045909	0.5824086789196847	0.600746021394277
80	c_index	0.5753301446191833	0.5281541488876077	0.5026381365374272	0.535274057720298	0.5587173743233013	0.5494001392868287	0.5766967539187298	0.54108337324734	0.5718285182730615	0.5271935273851143	0.5915047184496681	0.605695601954164	0.5779866506645432	0.5375972419800586	0.5290580832116992
81	c_index	0.5618174025937588	0.5829515008053481	0.5498564655011047	0.5454848886948014	0.5574525810186611	0.6160159771602775	0.5752389766469093	0.5569338821985913	0.5820543652919516	0.5827829376097732	0.5910135015688875	0.5663253419148201	0.6111925397408989	0.5612104205557477	0.5731300455755619
82	c_index	0.5686187048297751	0.554170090233351	0.5725325070762536	0.5759708194086072	0.5973356343897602	0.5889318780032694	0.6071963257771906	0.5734192766898285	0.5930292389327328	0.5373269864450556	0.5875424268459084	0.6234443704418959	0.5884508831057308	0.571924904660725	0.5807321522079488
83	c_index	0.5908284467287409	0.548736189633213	0.5154654703493132	0.5685701079415232	0.5915080203567313	0.5530796798682699	0.6316657271311458	0.5808988186722526	0.5971866886125057	0.5542784492667795	0.6016997965510399	0.6219115454432822	0.591954267718804	0.5817351320536914	0.6069340290548287
84	c_index	0.5521180815446444	0.5665328917545255	0.5320579832658451	0.5644693754087367	0.5812877204297053	0.5632287551194487	0.5957604328150854	0.5546609398871156	0.6175989080840438	0.553173971686637	0.5856152471682857	0.5988222326323213	0.5793242134097698	0.5728044762058297	0.6155474716082306
85	c_index	0.5456866681440605	0.600855516298128	0.5589181855097461	0.5699111359475267	0.597361879446725	0.6126601693145768	0.5916395870216361	0.5843856007015386	0.5839749361636338	0.5885059333697386	0.6143560893795341	0.599379465641738	0.5909033065338197	0.5749565963700956	0.5941265098164548
86	c_index	0.5441158862448003	0.566530497583429	0.536561727187381	0.5389804571183583	0.5597500882444184	0.5309656883431705	0.5640692594040261	0.5588570848949228	0.5736820951395183	0.5419819458576053	0.5868011972505337	0.5894284529801425	0.5847416797278951	0.5512886103562312	0.5564228596381463
87	c_index	0.5707233641870547	0.5662854685278506	0.5620602113306654	0.5563333941778552	0.5803241046448258	0.6029891816399731	0.5782001422194665	0.5654354631833922	0.5886064679063471	0.5825070526751588	0.5918234212945093	0.5670303322572421	0.5974644141074626	0.559947450590859	0.5967888029073283
88	c_index	0.5898608401723326	0.5785475404095264	0.5557570275702022	0.5887524883942956	0.5509679282453742	0.6075570393716853	0.5960759537879589	0.5710738973626116	0.6059836910667462	0.5692579254334376	0.5876376308575425	0.5851840592922247	0.6140407440028208	0.5937532862674753	0.6141076927811058
89	c_index	0.5603230144444304	0.5790134569642573	0.5650773207086928	0.5656996103071733	0.5909100354917711	0.6139250739039731	0.6142138347911885	0.5853926146361079	0.6056953011275844	0.5688178462687278	0.5948617685497778	0.6063442436154314	0.598131912053339	0.5599492411543627	0.5865168651805226
90	c_index	0.5403675247901986	0.5784207968389098	0.5518276594234434	0.5627732462154232	0.5835052368633236	0.5391990016021425	0.5735268863094167	0.5498793290680697	0.6124155248384348	0.5510700985019149	0.5565965018369917	0.5967820761810111	0.5976638165506213	0.5692485879257101	0.6208023814105676
91	c_index	0.5277296504665275	0.5652437514768881	0.5315983945086018	0.576844409138666	0.5618064969163431	0.5431997696444156	0.6195696474578027	0.5601908885573728	0.5868892558508652	0.5546265062864071	0.5612818793284604	0.60201109799715	0.587372166807341	0.5403288849294406	0.5430216854099216
92	c_index	0.5312060071717702	0.5202405624499508	0.5376722189776539	0.5621481369445845	0.5423656892880594	0.6003915294867408	0.5854191705734105	0.5396574895293978	0.5577596819540502	0.5368388442595713	0.5707574571913949	0.5688638266643206	0.561216812636273	0.5331069009760666	0.5829894769541218
93	c_index	0.5528717449167986	0.5538861106320933	0.5639273090035618	0.5357501859679927	0.57020383081308	0.6039627501032333	0.5812860332594758	0.5881998482008042	0.5655246131466093	0.5693545460098681	0.570508711477381	0.5675855840236631	0.6049505772367819	0.5919938208988506	0.5995390957317723
94	c_index	0.5312489261179122	0.540345903986151	0.5357391211559168	0.5654423267581591	0.5619284335213651	0.5788102041459419	0.5983242862072771	0.5662857848448659	0.5952262924694061	0.5659401155036129	0.582738539013171	0.5879863981782951	0.582545276984802	0.5523181323860858	0.5841808609332833
95	c_index	0.5678275310985875	0.5636583004703795	0.5623268927183855	0.5682552659287289	0.5847019897676982	0.5838746523031025	0.5959007015995318	0.5794774127654373	0.5934078081044617	0.6143999536665018	0.6172868155964262	0.6077418920718377	0.5893377242691938	0.5826546827286778	0.5816881549584388
96	c_index	0.5528699497492064	0.5636774643938292	0.5659002427676653	0.5760747484154832	0.5753727494947275	0.575512941517828	0.5676938341717087	0.5891710109491696	0.6031074973981141	0.6102957576109287	0.5908577993051285	0.6024007364492343	0.5978773990093114	0.5998005127128808	0.6135578369822061
97	c_index	0.553453722586513	0.5515075046565012	0.5670380414270241	0.5543477305124751	0.5676636355180174	0.5900885499801304	0.5817174301464239	0.5755075141906385	0.5596482372732033	0.5787941072915261	0.5565997844275684	0.5681694328229611	0.5879286806385126	0.5639856678974896	0.5805399699055444
98	c_index	0.5645234099336955	0.6067473967091715	0.5664618779573387	0.548687937398642	0.6070280653022088	0.5901788666799911	0.5950649292976751	0.5918614103678822	0.6053470489605408	0.5791240896895068	0.5970079566318726	0.6233450854630752	0.5782373255654226	0.607096872121173	0.6048602770520549
99	c_index	0.5600469500507904	0.554650879281618	0.5242564713598906	0.5666890019928714	0.5710927563817871	0.5592397252871383	0.5902895442054511	0.5312334087013508	0.6046129410651994	0.545582285379122	0.5440602942878116	0.5727051214285217	0.5325122669573421	0.5596990941096454	0.5608640922347055
