# Supplementary material for: Integration of clinical, pathological, radiological, and transcriptomic data improves prediction for first-line immunotherapy outcome in metastatic non-small cell lung cancer
Source: Nat Commun. 2025 Jan 12;16:614. doi: 10.1038/s41467-025-55847-5 (PMC11725576; doi:10.1038/s41467-025-55847-5)
Supplement: Supplementary file 4 — Source Data [file 41467_2025_55847_MOESM4_ESM.zip › Source Data/source_data/multimodal_performance/PFS/early_select_Cox.csv]

Repeat index	metric	C	R	P	RNA	C+R	C+P	C+RNA	R+P	R+RNA	P+RNA	C+R+P	C+R+RNA	C+P+RNA	R+P+RNA	C+R+P+RNA
0	c_index	0.5612200821090889	0.5428730342696351	0.5146531795694216	0.5551212991368589	0.5412213170362681	0.5787583289505941	0.5762574335938663	0.5543601002389472	0.5810092316723976	0.662718635124562	0.5637949476969092	0.6277503733667836	0.6559154376364669	0.6523092724373698	0.6522201928245345
1	c_index	0.5582070818465692	0.5519186252744471	0.530926933597428	0.6114019913454651	0.4648117536740871	0.5626921204293345	0.5711129668641183	0.5994150079748973	0.5892571417695823	0.6421575150486005	0.5132249265291835	0.525997468953308	0.6217160382277154	0.6215406530973727	0.6198893037468329
2	c_index	0.5741497797812887	0.5521275545451757	0.48688892886774415	0.5866946727324591	0.6028730293667465	0.5864680055024813	0.6096441871537165	0.586778689882329	0.5919711950151967	0.626753087939504	0.6027439365022392	0.6378149225363933	0.6703691643931738	0.6564119497536978	0.6488613246763831
3	c_index	0.5231819959856918	0.5588348339737736	0.5428055119033892	0.6014380812266172	0.49489492131764956	0.5464822606616992	0.5451599801365544	0.5732035021082312	0.626663004776303	0.6276371002976961	0.5772691282439393	0.5515841035925125	0.6231259707932583	0.6568805227585945	0.6211851284961992
4	c_index	0.5604975677430312	0.559938099461736	0.48291531969518947	0.5727872759169804	0.587006474364549	0.5068873486861016	0.577141137021412	0.5487576388197364	0.5746150240087173	0.6159246028074724	0.5490786739321083	0.601582600501559	0.6221448797781426	0.646077063100792	0.6413021013138566
5	c_index	0.5517766254196782	0.5627397953914891	0.5156783803498535	0.5769830762602308	0.5025645301418277	0.5880520977335699	0.597345799204451	0.5839763670244383	0.5855036003086675	0.6489756775184945	0.5613491186118562	0.6421268938279053	0.6655024454887489	0.6355745071745039	0.635593472245029
6	c_index	0.534262258112432	0.5052626913726032	0.49126342924295674	0.5963840232109834	0.5035200046681285	0.4819584452142638	0.6015916022897574	0.5455873721108211	0.5438036151892544	0.6120642836455605	0.5367015968209601	0.6337809023665529	0.6391105198129262	0.6149438122424152	0.6018981238227916
7	c_index	0.5708061680552096	0.5592276599711183	0.531478135265972	0.5448653036852361	0.5204557954136875	0.5662714000028204	0.5467340577061005	0.6010512751901703	0.558326786399475	0.6405198878591655	0.6138553380144521	0.5900485432474131	0.6720834938615609	0.6631147347537388	0.6634528480640071
8	c_index	0.5797177639195868	0.5257658178958717	0.5027929522877274	0.5660783434185559	0.5305505677166436	0.5326181653192853	0.5179432441697345	0.5571642881565346	0.5573106546041697	0.602024617744182	0.5769058726380035	0.5685810328430149	0.6230385918623188	0.6452988361645761	0.6033307374756435
9	c_index	0.46765556839677264	0.5382952646621022	0.5066610559288248	0.5904517428954845	0.5319951752524462	0.5120953945773551	0.5484208044045824	0.5565710582810476	0.5985528445255726	0.6510196294378439	0.5537273283648909	0.5953973966889577	0.6418171095021933	0.6540950713006067	0.636708782904249
10	c_index	0.5687353694464969	0.5605347802256491	0.47651330149310556	0.5792888288240223	0.5316352875305386	0.5424722750131806	0.6188990492891172	0.544545154399621	0.5735303217169387	0.61204971102806	0.5874971533946288	0.6319104431010095	0.6528572075809086	0.6481297201328718	0.6567751566640995
11	c_index	0.49628595877919607	0.5395600024563084	0.4889192476424476	0.6116996416821042	0.5386752954848153	0.5263035113704413	0.5404423930748229	0.5457718536744816	0.5744112054263425	0.6458704198745925	0.5687164936596694	0.593231020627596	0.6190484423575952	0.6580640035179731	0.643057580462867
12	c_index	0.5209405320314361	0.5772206244887327	0.5082066582109275	0.5622111554005947	0.5073669368433823	0.5125361577809944	0.5329643808172697	0.5654240259476927	0.5708162677002525	0.6313200661635627	0.546219184206658	0.6230963719353266	0.6217281118113949	0.6318840951846586	0.6169097467506117
13	c_index	0.5569200419312527	0.568119427977632	0.4978571838850393	0.5704896119356592	0.5136344104728531	0.5346770919710011	0.5770679763829549	0.5411432165788576	0.5820540393485311	0.6466313860396256	0.5376840902294012	0.5964914106398714	0.6484408190879215	0.6114525691292577	0.6139953898038228
14	c_index	0.5113358082792608	0.5431583617090906	0.49834888086984397	0.6101010477530407	0.5370536271634759	0.5506926085341062	0.5858932000939329	0.531221935578758	0.6044123056428353	0.6767375564377861	0.5611455613159736	0.6588416240200705	0.6481130450250897	0.6367373976122753	0.6439501886163463
15	c_index	0.5179848473311789	0.5343929058533613	0.513261074084052	0.6205997437259215	0.525853910782666	0.5424826868777995	0.6202124644575839	0.5709723487005189	0.5822115877601516	0.6564129194354423	0.5623740297237014	0.6336932031770691	0.629996182853945	0.6423950756636246	0.6435889398711155
16	c_index	0.5263976790253685	0.5678798782589213	0.5367204174145629	0.5571006366778156	0.532543128896131	0.5274243785798594	0.5675961105401619	0.5870315668786072	0.5678847428218289	0.6353625706099013	0.5602276746121648	0.5743351756612397	0.6471857982345857	0.6365233841194287	0.6229669542917021
17	c_index	0.539942041101865	0.5307047315977355	0.5042151981208549	0.5850816344843442	0.5434103257568269	0.5566386404342178	0.48029211485436246	0.5784995345883469	0.5598317120968119	0.6514357810652439	0.5476339128463594	0.5400783372008926	0.6044225372929268	0.6148862875206956	0.6251440339567053
18	c_index	0.5561997687732475	0.5294859392794651	0.4787961001979299	0.6324517368055387	0.5376143032249411	0.5092972721835584	0.6541561728369335	0.5092327907941077	0.5904801921413475	0.6071862849739964	0.5421445774238108	0.6016308576840353	0.5910889256837506	0.6090535632993674	0.6354439659200227
19	c_index	0.5491582229053016	0.5552599017033291	0.47775702207008697	0.5759262487566004	0.5831062728157926	0.5445509187857492	0.5935885357142727	0.575163263076618	0.5776260887957957	0.6100070504684707	0.5390183991383938	0.6136353935094329	0.6140726220500353	0.6350767690548488	0.6299733419338378
20	c_index	0.5860604983399467	0.5422086994103997	0.5643442585161255	0.5646356000349458	0.5451431717159918	0.575746251739705	0.5733814067816696	0.5525197012114678	0.5795083983838313	0.6668635630927456	0.6160379897416285	0.5847849356201889	0.6643997276791457	0.6529447902870855	0.6557822026111378
21	c_index	0.5455926478557962	0.5323604457184495	0.48799852405244637	0.5788048054218501	0.5144487597983045	0.503743209039404	0.573584412820832	0.5465938780154856	0.5749886935952505	0.5938065342553318	0.5458886023175098	0.5500691403557055	0.6295733002186359	0.6480604447103968	0.6418259857587072
22	c_index	0.5357248199693182	0.548485625320092	0.5159748439579875	0.5818169470412158	0.5566713617278922	0.5663084216994578	0.5297715780884285	0.5563453218415648	0.5538089830750701	0.6338870227319455	0.573018806304817	0.5685137688879288	0.6043195830818279	0.6312153669720779	0.642912191698826
23	c_index	0.5682427843164327	0.56387545890629	0.514213440596851	0.6082960252826899	0.5363111522845693	0.5414992795177593	0.6304010670213445	0.5503039430538209	0.6058715734733021	0.6416047026486882	0.5703572213458717	0.6044937359281451	0.6426162237028672	0.6485685876694953	0.6265228685742912
24	c_index	0.49751433840588316	0.5537489187702523	0.5209615245690111	0.5401968873604331	0.5423072709144482	0.5775002538153348	0.5185144617112963	0.5859876978224502	0.5705606269120915	0.6205498088303583	0.5701715534486657	0.569210351200833	0.6493583618367754	0.6362225546785598	0.6335935984180833
25	c_index	0.5484493277734723	0.5483349314270561	0.5113389223685137	0.5757254183141466	0.5286322402942631	0.5557547987955782	0.5441041657576912	0.586492780736269	0.5997403815641617	0.6769232291536973	0.5769921530056443	0.5353795670852022	0.6609797787318501	0.6494959222027388	0.6668578662802601
26	c_index	0.5164663999354111	0.5253071389940344	0.5015660182862668	0.6173455819211688	0.4625467132899304	0.5479083496071219	0.526208843281086	0.5645697677243928	0.5790317232031724	0.657243847648653	0.5566149808154127	0.5658320149192214	0.6605468678417465	0.6620826099299845	0.6598262885090342
27	c_index	0.5666408862010356	0.551654218316111	0.4707427859388479	0.5640882596980559	0.5305315715253516	0.5039690790100194	0.6792701066671728	0.5269349069873595	0.5840257608198102	0.6248657243043939	0.5634900073952853	0.6524965435226799	0.6502971100982032	0.6424766337870631	0.6534641668393473
28	c_index	0.4994952553960465	0.5217235459255078	0.5222198821632447	0.6149169389749409	0.5213864519615198	0.5668111532748383	0.515842471809853	0.5496843763901508	0.5874585350144791	0.652221483948004	0.6052636529337663	0.5949455881609076	0.6838284554708436	0.695000388884277	0.6644088675711092
29	c_index	0.5604914916005452	0.5524322312900345	0.5236416024569525	0.5765387214964545	0.4862642729626067	0.5346738428504271	0.5751662595496408	0.5760264218335132	0.6025087670483369	0.6127249245378183	0.5467551813231898	0.6092672040968208	0.6499448393381763	0.637573074718115	0.6345573101155434
30	c_index	0.5112220498869737	0.5541137815794505	0.5290303178322828	0.6082520346087246	0.5356764476458615	0.5563803072060929	0.537706543037752	0.5861213245887726	0.6078323012597432	0.6406398895429455	0.591238485614812	0.5985982876900041	0.6335562133437626	0.6454057289722179	0.6224371173586339
31	c_index	0.5084188656875939	0.5590097421239519	0.5091988195319725	0.5256429071785974	0.5117953450667708	0.5407160870947477	0.5576675182509571	0.5551510755708995	0.573197746158323	0.6313399437637512	0.5981572445274173	0.6114486041610426	0.6214247423040075	0.62352282263239	0.6212374052792203
32	c_index	0.5628745333333773	0.5272468679740874	0.5388668423890596	0.6011443729814389	0.48309148944300584	0.5236315502565763	0.6217523083716454	0.5437063457674437	0.5995586426801119	0.6517946744063058	0.5611642908975762	0.5895046076568053	0.6215962064015542	0.6570589360979056	0.6437200977275443
33	c_index	0.6137248907908284	0.5343628576389154	0.52754817270844	0.5711183515710214	0.5019340835267561	0.5690501009552783	0.6157368167187961	0.5967444355695272	0.5912729510780123	0.6625048953973076	0.6034435315511808	0.589345893696793	0.6448147470872222	0.6263233726927541	0.6533062074748808
34	c_index	0.5080561211134837	0.5244429626782906	0.5374477491369195	0.5964530446690907	0.5364654572245429	0.5554157140681322	0.5377566766291629	0.5446517251127873	0.561512012229732	0.6459012957001329	0.5474300523258726	0.5907851001308794	0.6547839377530807	0.5951223141191445	0.6272486560335322
35	c_index	0.5631679170382685	0.5385378752460288	0.487899258308946	0.5698261650544851	0.5572823892932982	0.5531738565574325	0.5854015897704972	0.5724507213018283	0.5622551589044532	0.6165586331390287	0.5497636109830566	0.5905462047809708	0.6231174464918471	0.636133249625065	0.6275179646230564
36	c_index	0.49720938266351283	0.5248044730395649	0.5138815173805217	0.5919110911475719	0.5286720877520534	0.5714540429568548	0.5586609417095981	0.5441504708689409	0.5648526267006688	0.6222718222846748	0.5891142527353013	0.5737659827879878	0.6659470451324653	0.6396251902123765	0.6647470053779279
37	c_index	0.5268124494347228	0.5580903322042267	0.49119127593630496	0.5640410982186485	0.5043816663194587	0.5124402259798898	0.5934575319903893	0.5684419762224702	0.572175879486591	0.6652308398766648	0.5638788706936332	0.5620732309100911	0.6084427347175746	0.6368459147887859	0.621002874525039
38	c_index	0.5071947037689151	0.5654293824160517	0.48693589991116	0.5489064965007664	0.5356248628489806	0.5354976726666526	0.5905792369147866	0.5687110496617027	0.5639996169333631	0.6326022768143732	0.57676767138458	0.5982178642310422	0.6165319110518214	0.6251940285727696	0.6324748960930625
39	c_index	0.502945345592773	0.5310412544613711	0.5357831251443556	0.5698560665849434	0.5335360549244266	0.5483762731802534	0.56685353343937	0.5659374754082656	0.5587256123736766	0.6588422911803717	0.5974463675902857	0.6055912064818677	0.6662962379491743	0.6520477133294736	0.6533137816947368
40	c_index	0.4909766031019169	0.5738650828224339	0.518351277240777	0.5631083795309435	0.5007017187103971	0.5176023135549788	0.5093448331075107	0.5470403562906514	0.6100199483684977	0.6216448345826369	0.5456805881722341	0.5951891284478799	0.5923957356685873	0.6140826871166027	0.608368044163295
41	c_index	0.5708825637300773	0.54999236927209	0.5260008918817298	0.5739893368194706	0.5851626635583274	0.49786471892996104	0.5833075855727285	0.5571025479293932	0.5867353504047096	0.5879930734439747	0.5775773651983371	0.6102001446721068	0.6034384105000856	0.6351764818386315	0.6327341512453902
42	c_index	0.49835443568464216	0.5351162318430787	0.4766630444659993	0.6077504632136281	0.4696829056450395	0.518449351764826	0.5371115691658215	0.5470925185941397	0.5464109101685969	0.6191506493790002	0.5832901515127688	0.5900418144380535	0.6426950876669987	0.6261979954448393	0.6537824154156875
43	c_index	0.5151693868657482	0.5447132615618868	0.5333466131785811	0.5625611528994707	0.5373132745346078	0.56333243109746	0.5649827060926595	0.5505121248648834	0.5402637047450035	0.6384484440645211	0.5289544476521577	0.5809054875623865	0.5988196004037362	0.6186520701233593	0.5730403636855151
44	c_index	0.5559813646628471	0.5292562660651161	0.5292998646950707	0.5559622253430011	0.4929816239266741	0.5589537207531728	0.5292759196524937	0.5741183310591009	0.542077278569958	0.6224145945830001	0.6016125481086212	0.564922859099659	0.631408330303736	0.6475636383201856	0.6400987506581586
45	c_index	0.5054706203402471	0.565240905595423	0.49477985702059096	0.5845607455018978	0.5156606748162619	0.5729657720560547	0.5491394151564342	0.5655463612309337	0.5860568959101302	0.6192131520631774	0.5650040565738652	0.5882160033137012	0.629576169803022	0.6240705675685803	0.6217144828906266
46	c_index	0.5482820889055379	0.5414952507278036	0.504659352013616	0.6041738288646341	0.4533660629326555	0.5358994159574599	0.6087082171069257	0.5709425727884635	0.5786629616423404	0.6394980400509206	0.5339677887742846	0.526666059357822	0.597424847688567	0.6322540054981187	0.6198874287022514
47	c_index	0.4955271577333549	0.5468287488249176	0.501263721584269	0.5403782968514711	0.5250922567787681	0.5416267920721223	0.5865019844267488	0.6097102164396011	0.5545135590111573	0.6273251130317338	0.5483566138253148	0.6197506430898801	0.6395046916424793	0.6288299821833482	0.6213237446626397
48	c_index	0.5326163797652231	0.5391512239066991	0.49589573470533427	0.6036780247222588	0.5105547671290293	0.5434232597110296	0.5601334840026123	0.5543254976891286	0.5918163241538253	0.658644547216782	0.5612559183052199	0.5807844883729534	0.634983591438736	0.6323980045381093	0.6601165026248925
49	c_index	0.5849217217102717	0.530706244400373	0.48192483963129645	0.5622374503726395	0.48800570126625836	0.5160047873963022	0.5657984290316097	0.5312805239851107	0.566953758985366	0.6459559264787326	0.5367734179008201	0.5673153041118479	0.6183853792992918	0.6410663779292728	0.6016864844158805
50	c_index	0.5170635920837097	0.5390987620122266	0.5005758075834352	0.5375573464328819	0.5237446242032446	0.5258345517532771	0.5321120681088288	0.5466959590982976	0.5458813779476632	0.6046439657313739	0.5175585011798773	0.570526396920409	0.611340772679887	0.6326093943693984	0.5943788708383363
51	c_index	0.5759929271312416	0.5389145121765566	0.5416408161057151	0.5809278107008156	0.5146204020085274	0.555695906392345	0.5622078240153598	0.5849356017577912	0.58301395024747	0.6778874223599426	0.5768738072999745	0.5820566681628994	0.6437856309675336	0.6507424903830716	0.6474623063512793
52	c_index	0.5604264475079258	0.5845773301052531	0.5219475127880704	0.5961432264350881	0.491631827602481	0.540291245225312	0.5780106694058049	0.5574678235428432	0.5816272840867678	0.6156943416615022	0.5476573661165614	0.5807789751513373	0.6152234747538413	0.6292410508579892	0.6336831529898689
53	c_index	0.5306991955779434	0.5397464952472283	0.49199487747800963	0.6067943852752237	0.549169982667146	0.5855822648347485	0.6504415796191719	0.5967956261648527	0.5994932969786163	0.6590512826948005	0.6148483416289761	0.6115931614681418	0.6638432813867284	0.6332758941138629	0.640011103663175
54	c_index	0.5167653815539948	0.541711395977742	0.4977766091946197	0.6145697633210192	0.5090233900351862	0.5483181663122195	0.5707234994077257	0.6056799773836664	0.5752807952546464	0.6443525161784115	0.555098391582223	0.5879734549827501	0.6205978254935969	0.6661553843303397	0.6393044720804366
55	c_index	0.5395041158062421	0.547612046943984	0.5198439536634983	0.5915169013433944	0.49966216294182786	0.5410183624617546	0.5562195172119601	0.5520934251848774	0.5543056611422442	0.6068058232323142	0.5452426502454185	0.5567036529304764	0.6167891864052187	0.6084797059550686	0.6461822815812767
56	c_index	0.5324817444791656	0.5403936799272911	0.5100915147625587	0.6157457775758326	0.5400135732874946	0.5273094218089973	0.5856361742698474	0.5805206206657476	0.5776768297361563	0.6474315065214904	0.5203194197474778	0.6003073497827814	0.6202299288017094	0.627943027484737	0.6188744809325615
57	c_index	0.5370796915504956	0.533291308382227	0.4985684645192411	0.6090806155662497	0.5004473947485869	0.5369642007427127	0.5643202212019108	0.5709356655690538	0.5653464734593587	0.6285069323003933	0.5482998615973326	0.5849365999204319	0.6178276990880532	0.6391164010637972	0.6177360190847636
58	c_index	0.5446582545078066	0.5607302792387802	0.5069171730364945	0.5511934576350254	0.5304462801852007	0.5377618869710546	0.5659763933892087	0.5699095368923733	0.5558698031716267	0.651334345070904	0.5844001500176651	0.5460605247564655	0.6312917204408119	0.6271888546318622	0.6207376496124719
59	c_index	0.5915071432850241	0.5537799489794549	0.509670730238641	0.5770559161819877	0.5428372460702975	0.5661435475350494	0.5992945401639331	0.5602014327307115	0.5968991663950858	0.6137446116173677	0.5442657596830739	0.5824593665889524	0.6249492728779266	0.6113876508234818	0.6353669660928839
60	c_index	0.5204291144961355	0.5383010337880454	0.5218217855550698	0.5776984970284614	0.5683685342498837	0.542679793800123	0.6266808629450104	0.5818085170930193	0.5778049441790318	0.6555941294268034	0.5677717247612459	0.6185169762162108	0.64049711660628	0.6446281418097604	0.6304155848992027
61	c_index	0.5295436430669076	0.5402228495229863	0.5074166937537128	0.5916113239387949	0.5285581330323632	0.5509631645710402	0.5303452031562237	0.5785349473882936	0.5698022760585362	0.648132606629924	0.584582476402866	0.5691035283725965	0.646960066108581	0.6418212954808529	0.649215772508527
62	c_index	0.511908186238064	0.569894331348058	0.47486552419130756	0.5743049155209874	0.4710998065485465	0.4970931431595797	0.5351761398245111	0.555749175459291	0.6081423418829899	0.6075182579876359	0.5240644023397709	0.5906240323966131	0.6078571034012401	0.6416576562729521	0.6111065746755726
63	c_index	0.4853143752047833	0.553168409045616	0.5273328105301213	0.5987105175924656	0.5020818720832937	0.5621146893418182	0.5374395564066233	0.5466189188489337	0.5793529658931567	0.6469003660267837	0.5836632144352039	0.5396428689415871	0.6179242336847122	0.6047932696679033	0.6002322249120536
64	c_index	0.5532613525480545	0.5241343141497683	0.5187150267366234	0.5935245335674236	0.5149199317658122	0.5325720616755332	0.5649992331458921	0.5349708862891779	0.5506106005247696	0.6087161175125622	0.577395477883382	0.5882654830604259	0.6148212168451764	0.62984202387773	0.6157244220275983
65	c_index	0.5597817950061381	0.5284090100186654	0.5176546598205154	0.5970093037371217	0.579866141020086	0.5117139314515257	0.5891682354817223	0.5261057365550813	0.5697219232121051	0.6142566122715027	0.5254093522735607	0.5831147464075883	0.6209375544654199	0.6356427661542186	0.6319180252197913
66	c_index	0.5469387288282976	0.5314939115295507	0.49975225033981596	0.5885221504177467	0.5028283146649145	0.5419794453503053	0.5796400535429749	0.5543838800564519	0.5832993054291774	0.6184806547449089	0.56094001482196	0.5897676205850825	0.6437330316634304	0.6536648112771654	0.6545626767623326
67	c_index	0.49279753471735316	0.5119500770986435	0.4938862815522094	0.6069769268017469	0.4887539815197102	0.5264638391440472	0.5500072972065592	0.5626339809599039	0.570604276760272	0.6362635042386057	0.5272466322177325	0.5415965663023549	0.612058910599207	0.6068601816528287	0.6122200978689253
68	c_index	0.5501353279298032	0.49993649894193715	0.4937033797928152	0.5729459573053082	0.5403131576698443	0.5286325571219909	0.5502357432036213	0.5545568375331649	0.564676653979901	0.6302746254570558	0.5580623435183597	0.6361920042145106	0.6383769054174813	0.6326562659068566	0.6256394567926706
69	c_index	0.5069316967962091	0.5222618571994557	0.48469362159278184	0.5970500489342221	0.4767709551451698	0.5216958335312663	0.5354035143017708	0.5536427768858122	0.5714722908019153	0.6416553060306895	0.5148195980650739	0.5411548002795663	0.6236980655053787	0.6448690738866822	0.6288524994381599
70	c_index	0.5280651994708764	0.5435909062962441	0.5248912418587773	0.596963803471259	0.5172716001812394	0.52408641037082	0.6206760750859501	0.5726091488695912	0.5941191941738349	0.6392963723890089	0.5445245930801323	0.5983077009576622	0.6063180667960815	0.6313673543527033	0.6187099912284537
71	c_index	0.45530614084012355	0.5598630399565618	0.5349464203308022	0.6274201927615722	0.52349179056665	0.5459007775519304	0.5121014442631326	0.5719990430228885	0.6119192491788051	0.6469643463371577	0.5412140818463599	0.49465023567303257	0.6075359348714169	0.6465150796544821	0.6183636844035835
72	c_index	0.5249867886819457	0.5558243045859004	0.4870292467759045	0.5852452257797652	0.5239114296213827	0.5223029760092951	0.519440493686068	0.5638048817842076	0.5932090653424403	0.6083004340058304	0.5126248567374756	0.5173451317068183	0.5919320903754945	0.6232676137445529	0.6290604798623316
73	c_index	0.63091297222612	0.5510610277848335	0.5477341753877677	0.575275635395823	0.5553187697817726	0.5606082619811426	0.621734583932559	0.5923276919176386	0.5929640131314681	0.6009304059363682	0.5646296273062287	0.5887578465110461	0.591068020162608	0.6172602240184987	0.585181719407749
74	c_index	0.5376210149273838	0.5401499424424363	0.5114857985680012	0.562011274746165	0.48468284551938967	0.505994523575145	0.5399617457239068	0.5270935864953102	0.5971765890837375	0.6144795743289221	0.506112842979196	0.5577086628998925	0.5856203395186296	0.6123642888351081	0.6392325123437816
75	c_index	0.6008854889187157	0.537867430456098	0.4944514725619831	0.5978075877349721	0.49582287888253074	0.5661314023100308	0.5825486718720977	0.5732882602202503	0.5654883160810378	0.631445401833061	0.6028004718632642	0.6049947061863333	0.6655576668541138	0.6498176956787055	0.6424720449682233
76	c_index	0.5387321048156825	0.5362319718928736	0.5311838904962494	0.6081168049303299	0.5564428779165709	0.551255333258948	0.5750750218724698	0.6211107612593215	0.5880186566440954	0.6249306757603498	0.5730350468286654	0.5892313481562247	0.6372651123282218	0.6308347822983001	0.612986034653929
77	c_index	0.6008617049475548	0.5377136910371274	0.5171130369625294	0.5978269615057653	0.5544269357195166	0.5997943312385908	0.5777794410651598	0.5786250024025072	0.579510941249093	0.6184894015520919	0.6005559050163516	0.5756903302304152	0.6326103721736406	0.6546614820859757	0.634766008780372
78	c_index	0.535663148605695	0.569659913310272	0.4828990302913875	0.589708555947548	0.5249318588673847	0.5629929154238051	0.6232129409656968	0.591465449892072	0.6113245522270127	0.6461956487909635	0.560532502548636	0.5980705262530149	0.6387879737335571	0.6473508162492767	0.6386668802148117
79	c_index	0.5258112445759144	0.5483531474547408	0.5438407072782666	0.5943257250715489	0.5207284901437426	0.5725182208617516	0.5623681557355812	0.5587217088295177	0.5966394821113988	0.6518139531776597	0.5694569558267574	0.5692900256677621	0.653874073334198	0.6788750789184785	0.6677742026881451
80	c_index	0.561634343950747	0.5362243381834971	0.4731468879094602	0.5423964904104167	0.5309062318380449	0.4947142227503797	0.5841677950994741	0.5877064291158411	0.5593911426419305	0.5996311464005275	0.5710677860993988	0.620120546722962	0.6001375081305337	0.6264109860826166	0.599733659465163
81	c_index	0.5476672499524405	0.5887930789962872	0.5306517506962846	0.5962990701009465	0.545740316387779	0.5791874318972958	0.5107859456174014	0.6006160920816828	0.6179152532155527	0.6675133901765061	0.5603355492040274	0.5772898242425809	0.6346395611093657	0.6378231225858513	0.6216329479191488
82	c_index	0.5009249211479354	0.5417793843159598	0.4973504337845159	0.5749130949015903	0.5354166391655505	0.5751042667668294	0.5906351310798471	0.5610929242787226	0.5446912928060665	0.6359017636070137	0.5366818423921208	0.5674542453014996	0.624531518128936	0.6057661381404118	0.6134283412748937
83	c_index	0.5467800828714705	0.552879919170835	0.5134618002058909	0.5432818879503526	0.508083142204819	0.5611379464338474	0.6261925103202637	0.5764902786408577	0.5904271188966944	0.6581459999485472	0.5729863999770226	0.60176227796846	0.6427830100487428	0.6336419904729885	0.6277808005313851
84	c_index	0.4960397812581422	0.5105497285835978	0.47476664293069515	0.5958918159106832	0.46067198395274744	0.5369715945622096	0.5239137215123396	0.5383785369686895	0.5751358005615966	0.6293779853097264	0.5029198785889529	0.4917174543683623	0.6206719559552737	0.613943002351454	0.6095394547311235
85	c_index	0.5241982759009018	0.5208600165256314	0.5278235908238265	0.5802403109565397	0.46979987862820294	0.5255490958437548	0.5595431927129185	0.56899017673495	0.5666051537375755	0.6467417736603531	0.5256250537958203	0.514272854878818	0.6378361835290995	0.6488680587359158	0.6402657652572414
86	c_index	0.5194077660214894	0.5485723888963661	0.4639853527750511	0.5860752595562412	0.5187413283843915	0.5607030102852529	0.5868482108497785	0.5911838912338876	0.584438496365216	0.6188389696990759	0.5531503674215397	0.5689309920999001	0.6018853768798482	0.6324095482540604	0.6005960012215376
87	c_index	0.5051551626428478	0.5284287375330257	0.454742247763874	0.587965328912993	0.5011754499654287	0.5080853229222005	0.536095050336602	0.5436081184564615	0.5885430288946218	0.6414211219202163	0.524059554176275	0.6055581994944411	0.6068951393090836	0.6239882010943827	0.591522922625497
88	c_index	0.5425194422486871	0.5501522260995008	0.5133724545764363	0.5548351131688648	0.5236276727404796	0.5321190723777675	0.5661257321666737	0.5769896738030336	0.6134888233724571	0.61599617491926	0.5370067053050055	0.5600901188535787	0.6051039373601454	0.6201539547621802	0.6010184262120508
89	c_index	0.5457190221524977	0.5611118936757753	0.5299494341572685	0.5911301298194006	0.5292601830834809	0.5869147825438246	0.5516061694337754	0.6127470256997986	0.5805660294877979	0.6481226290573825	0.589684284267785	0.5764697003365065	0.6382632691166185	0.644771649845069	0.6251637252588649
90	c_index	0.5110141718068618	0.5389523097970226	0.52115698963997	0.5335987513635557	0.49488824662255837	0.4994352325895058	0.5173482219423821	0.5017727132808936	0.5570302404382469	0.6204156864371576	0.534475466028454	0.585839355755977	0.6143519221327889	0.6229189435134498	0.6241583806680188
91	c_index	0.5570466070462678	0.5408074354572735	0.5092575541044424	0.5916055603197455	0.4851528706110837	0.5890140323613118	0.548703807541559	0.5351555914183215	0.5514579700217513	0.6287656985246766	0.5565263759854131	0.5564377222205708	0.6617610948022884	0.6295100193578245	0.6332298683814691
92	c_index	0.5246795999441987	0.5521334964195207	0.5028352397725236	0.5876760059884157	0.509587170269692	0.5432787096048464	0.4891713155430806	0.5403460081882479	0.5308482860046708	0.6008774688700173	0.531477254329124	0.49378740194879717	0.6161372537480332	0.5813769799122299	0.6097516806452449
93	c_index	0.5613097236045186	0.5571885602944433	0.5380396598242457	0.5893846791494423	0.5172941543589701	0.5384753197405462	0.5743733222039659	0.5687179479910375	0.6018548995602926	0.6437968464727314	0.5435895525939446	0.5744060862476099	0.6304029337056	0.6472293966258629	0.6175182160537112
94	c_index	0.5782428662315495	0.5394278775797854	0.4955858930834573	0.5489619694435914	0.5599137404053716	0.524059817250835	0.5868978120085798	0.5730866468531896	0.5800152153601602	0.6029493943082467	0.5650032991382581	0.5985117642333777	0.6076671561100657	0.6432465097265793	0.6294698118737708
95	c_index	0.5497994110862088	0.5078712591049463	0.4710610049981193	0.6154878933898098	0.4815157045358887	0.5349588536829563	0.612354782780802	0.5568591792142148	0.5634929774442115	0.6402515963498104	0.5468863850655643	0.6042093526540618	0.6228198516136721	0.6328450086660582	0.6245521094724511
96	c_index	0.6102154502465444	0.5361753819320526	0.5099982639473748	0.5683162303746118	0.5077752592790827	0.48394879050435036	0.5890908142472768	0.525487897330642	0.5608967658946444	0.6122088508632937	0.5733952778375108	0.6292983485029021	0.6279749401230317	0.6473717857238971	0.6103142807616505
97	c_index	0.5558187347051271	0.5222647440967916	0.5008906932248148	0.5792381678580559	0.5214079275609261	0.5550821900396143	0.5548152830070973	0.5499314975952133	0.558336723624604	0.6292334694053514	0.594614949065208	0.6109836787343631	0.6415626152810073	0.651706476378806	0.6412830203927644
98	c_index	0.5555196665204332	0.5361267776259823	0.5297594325641167	0.5903517328662139	0.5209269316885351	0.5423442525853661	0.5845054500928478	0.5242589132480608	0.5795180940785	0.6295820118917586	0.5867184611128978	0.626689558554017	0.6596164153737188	0.6366974083366803	0.6506686565732925
99	c_index	0.6064792700272986	0.5386842908512671	0.518252832699867	0.5690127122891862	0.48173914887997576	0.5587916543227464	0.6102170255205116	0.5836276408536643	0.5927163427899346	0.6668806129057262	0.5930486011652364	0.5756441410433863	0.6630803270347564	0.6577325332762392	0.6462313137579323
