# Supplementary material for: Integration of clinical, pathological, radiological, and transcriptomic data improves prediction for first-line immunotherapy outcome in metastatic non-small cell lung cancer
Source: Nat Commun. 2025 Jan 12;16:614. doi: 10.1038/s41467-025-55847-5 (PMC11725576; doi:10.1038/s41467-025-55847-5)
Supplement: Supplementary file 4 — Source Data [file 41467_2025_55847_MOESM4_ESM.zip › Source Data/source_data/multimodal_performance/PFS/early_select_RF.csv]

Repeat index	metric	C	R	P	RNA	C+R	C+P	C+RNA	R+P	R+RNA	P+RNA	C+R+P	C+R+RNA	C+P+RNA	R+P+RNA	C+R+P+RNA
0	c_index	0.5828442964021577	0.5675442078167136	0.5986206883915405	0.5954607026994785	0.5973808926455492	0.6471579567082081	0.6290156514827082	0.601121757788106	0.607923332641074	0.6177592458905906	0.6211260254850635	0.6238370456314671	0.6668357864095122	0.6386562871694216	0.6588010022202759
1	c_index	0.5963989245630509	0.5708918174417769	0.5709513108799735	0.5460794385294971	0.5825046403955897	0.6563676093931472	0.6177160897798156	0.6133705845300652	0.5979127263685743	0.6187349113733712	0.6364754500728178	0.6149868005967392	0.6687910435057587	0.6268104095944237	0.6220145373155942
2	c_index	0.5320163796505061	0.5721817584512949	0.5520732229834796	0.5582304524466611	0.6018425795403533	0.6165429714367375	0.5982125251314143	0.5873964615055383	0.6163099445664728	0.6066624621082257	0.6147580474787145	0.5973292462353257	0.635824524737238	0.6089835369587175	0.6238736464591939
3	c_index	0.5723808255422349	0.538065030327309	0.562450608351703	0.5428863154705753	0.5576177762359014	0.6058539609631319	0.5935920458222825	0.6027020153563871	0.5937101512060502	0.6042243941911851	0.5998758351263339	0.5947764668096797	0.6326231121255077	0.6008653967027892	0.6305326550638114
4	c_index	0.5541787298519918	0.5541074270109763	0.5534790561410242	0.5728220234808339	0.5826447582122162	0.6177639246494742	0.5741062444602903	0.6080848234499496	0.589413861159861	0.601361798223101	0.6045695973070971	0.614840011014412	0.6418352394661518	0.6355510957395	0.6309533750979116
5	c_index	0.569211599524987	0.5681010042038399	0.590496736616429	0.5951531171410402	0.5870133338520843	0.6363720330143281	0.5973479559565855	0.6496099307531232	0.593658759074941	0.6205001901194698	0.6395984954340928	0.6017136180509297	0.6720463140491727	0.6481187212492222	0.6489985248667381
6	c_index	0.5455030215440112	0.5484576381209978	0.59842315965842	0.555438719281432	0.5850821734065326	0.5987003254342242	0.5778909147693007	0.5904052826066319	0.5805163150386972	0.6114312877198612	0.6064998022897093	0.5776946084472134	0.613948219423216	0.6117452397840599	0.6431808138902781
7	c_index	0.5470868560024252	0.5987631250593415	0.5698094464594764	0.5638913418897472	0.6073780129497843	0.6612071898796661	0.6066179990672361	0.6302640000344613	0.6128263233948081	0.6280112588242075	0.6437428343604874	0.6176692868835588	0.6554312252245501	0.6633476509643942	0.6562182110593123
8	c_index	0.559838991525808	0.5640492445980148	0.5629109917694506	0.5662861648608154	0.5584731957432029	0.5917118578298272	0.6055279626869725	0.5777960701337626	0.5894738791924373	0.6064670530133358	0.5863007559879574	0.5803094488202291	0.60968037528732	0.5718211385990231	0.6152527518359736
9	c_index	0.5397302781285892	0.561231906954412	0.5630864700796918	0.56290011729318	0.5873631506188921	0.6399355791231646	0.593414626048068	0.6014108231942952	0.5680079585119683	0.6258862761297141	0.607327416077679	0.600697260846423	0.6518896902437178	0.6105434306271778	0.6264741894337925
10	c_index	0.5564265837667248	0.5319543975790153	0.530804566859725	0.5578417984621004	0.5673253491985505	0.6155048186831431	0.6374654772737228	0.5804942077149516	0.5828134884224851	0.6004205987062561	0.5944793322105671	0.6089044775712208	0.6473341829768142	0.6285449437101671	0.6251982824380141
11	c_index	0.5621418870805283	0.563883868582633	0.5621358676988348	0.5467007892849026	0.6040382259705182	0.6297833027744654	0.588186782826844	0.5895583767594351	0.6002216377298862	0.5734084148933134	0.5910537080109507	0.615888240671342	0.6340998762230818	0.6121863623176031	0.6147017636734978
12	c_index	0.5685633768114571	0.581912551461395	0.5341458723645184	0.5709057289817429	0.6036784505737356	0.6334309555064948	0.6001805081490542	0.5786249352697511	0.6105887008959898	0.5989170540683159	0.5978744986198704	0.6104059628037114	0.6479314994110968	0.6227233274897613	0.6320350974242975
13	c_index	0.5563029522955749	0.5329667947830516	0.5657508058303433	0.5376842223423247	0.5727872424131966	0.5975058394802392	0.5789232506947343	0.5788299180533525	0.5648859523782367	0.5747716297470952	0.58297123307696	0.5927320340761141	0.6309739797247713	0.6032992119707024	0.5937869556008648
14	c_index	0.5494654503510861	0.5712561824861371	0.5380121627389076	0.5374183365106512	0.57612757812566	0.6204573362076121	0.587807696023254	0.5926193741310883	0.5873012022328175	0.590589942372646	0.5867792127409719	0.575222407637262	0.6182738721122063	0.5958544735912841	0.6381539466528564
15	c_index	0.5948464408627595	0.5644042853750418	0.525227944406181	0.5647852133628087	0.5928528711635408	0.6275782322190645	0.6246993783830554	0.62501452224132	0.5970713080110852	0.5992800851622457	0.6309985150951294	0.6217609255953117	0.6835361388086543	0.6473196069765063	0.6477372603529622
16	c_index	0.5728229885487204	0.5561744824533309	0.5672142495238602	0.5458881730574262	0.5577878238215688	0.6495749970506441	0.583020403017681	0.6293344726537217	0.5794635874336256	0.6274092547206067	0.6344585880294504	0.6131422985363127	0.6504470093264628	0.6095068096191372	0.6358789600583247
17	c_index	0.5643056604017682	0.5883790773626786	0.5359163564303351	0.5537788010597332	0.6052179946148529	0.6263747710546432	0.6176335150963568	0.598045821988662	0.592204867969799	0.5964824985732796	0.6535000058263525	0.5949288928925406	0.6349236158288943	0.6076840039429786	0.6198580037184311
18	c_index	0.5799839601862786	0.5623943172879168	0.5333872626745442	0.5757685047614021	0.5900550338301388	0.6121052068418797	0.609223531895758	0.6060384310459678	0.600677902961602	0.6180606807983101	0.6000142002333706	0.6142739034931758	0.6218897571865905	0.6143894774985703	0.623623239566393
19	c_index	0.5549974063122223	0.5673417110698608	0.5821456863821162	0.5558326377898106	0.5873473994960831	0.6519395856805384	0.6007087016760215	0.6105205218034256	0.5880093973727788	0.6156597709282314	0.6460471751874463	0.6244331395348166	0.653299963584452	0.6207138835840453	0.6270809261198975
20	c_index	0.5828526658576806	0.536616391052345	0.5387118210692509	0.5497756005716102	0.5815519098663097	0.6397295735730686	0.602738274742583	0.6163166385784397	0.5939118223053497	0.6318631087739022	0.5953763820041217	0.6085541802604557	0.6512599601363432	0.6136170085896046	0.6254868135727053
21	c_index	0.5869958567393163	0.5589461797662203	0.5190098882368748	0.538229579556561	0.597065535378621	0.6272586492915163	0.5841111779565356	0.5990978939121514	0.5907002110369325	0.5778031327396426	0.607989836855988	0.5932924887129672	0.6057132025278493	0.6041071536870511	0.6241086029397549
22	c_index	0.5537892387928918	0.5915236033601061	0.5810401679799961	0.5692411225154811	0.5817298729853944	0.6514632326449274	0.5695798127359921	0.6205354172982563	0.6026446919845982	0.6271310053966617	0.6211356135716293	0.6083554500362583	0.6646490539373225	0.6251936114664105	0.6466366186373114
23	c_index	0.550876961726532	0.5589471364849454	0.5582409266377392	0.5452133423651966	0.5713133731198115	0.6252614602966474	0.5909644954818206	0.6040059792126674	0.6127361685337517	0.6038623235960952	0.6146607251469337	0.592146192361372	0.6327738937715797	0.621486205742302	0.6295621348196853
24	c_index	0.5395844512319271	0.5542476775844553	0.5444318562797683	0.5783135665199187	0.569140703229492	0.62397932209017	0.5982275216779506	0.5813160144595465	0.5989795640815823	0.6125425707971288	0.6159582464256788	0.573503714634217	0.6372804641078572	0.6278104570377258	0.6092479607205089
25	c_index	0.561519593773857	0.5739075357081285	0.5446958343519516	0.5440863093009881	0.6166166674344307	0.6037947571723761	0.5971744311716667	0.5829927682634642	0.610825602038824	0.5966614661310051	0.6418098517541005	0.5998380556463695	0.6492345526988331	0.6141561384709529	0.6366982726917447
26	c_index	0.5631319138886606	0.5456844868881641	0.5501815640742945	0.5714507630046705	0.5632856550992783	0.6312188557706213	0.6333378613179547	0.6187135812778178	0.6106959570811713	0.631203447688774	0.6147955967752418	0.6192447726880626	0.6591183863837283	0.6152564874894987	0.6239399497580412
27	c_index	0.5261595341625924	0.5693335692194277	0.5406552876979858	0.5691263388294733	0.5609987807965655	0.5887068920803755	0.5897436701431898	0.58963710209736	0.5881270622565775	0.5904908717297074	0.5936586349736418	0.612320456045752	0.6241168791327608	0.5967624708341571	0.6142700081381861
28	c_index	0.5483360347481757	0.5840471903196387	0.5677817014324923	0.5724432206242406	0.5874815720340975	0.6529818282140976	0.6139246198019382	0.6086597271697719	0.6021755270077113	0.6372148055975752	0.6232543005360749	0.6030974289331819	0.6603891851669408	0.6292784891564164	0.6484477030388012
29	c_index	0.5666965663075523	0.5831669220642524	0.548212752315709	0.5609106551592128	0.5886136173946211	0.5799976335049346	0.6270096819334628	0.6113381227227397	0.6026738225928184	0.6030958978757707	0.6450455033414001	0.6130702816374762	0.6212756996537214	0.6228527642258931	0.6534726670989156
30	c_index	0.5873322393736163	0.5588036825235086	0.5631045155786287	0.543654985069007	0.5904810852801906	0.6268715757939718	0.605701504419111	0.6091250554639336	0.5883486622489883	0.6400426443938225	0.6139653469245723	0.6159866912181203	0.6550317231569609	0.6329476921041454	0.6477688138806285
31	c_index	0.5751515059603857	0.5557543392788845	0.5253715038187737	0.5531708469046468	0.5681507527754877	0.6254060018928204	0.5873242210079487	0.5751835094264726	0.5679180935056549	0.6197924665857995	0.6087262953676146	0.5904948223889566	0.6559850676036161	0.6540864883357097	0.6322570186603268
32	c_index	0.5499196857346789	0.5442524296778282	0.590160261403169	0.5578983163961053	0.5764650131176092	0.6195268090085241	0.6188334549237213	0.5923290679711003	0.575907908339877	0.5899939411872103	0.6301242355566139	0.612922586294506	0.6575136656378237	0.6059221526464856	0.61903104846786
33	c_index	0.5659282970551021	0.5606630469750953	0.5478674174585104	0.5632687194509204	0.5856952485969233	0.6084478871192108	0.5865254719379651	0.595641334252752	0.6233322356069108	0.5888425532059245	0.602874432150372	0.5978649225740643	0.6241082970894152	0.6151598589439043	0.6084766949837598
34	c_index	0.5538161459346207	0.5723175730142742	0.5524935577775364	0.5847011212205976	0.5649742073887526	0.6167615170554932	0.6086640364457545	0.594679600431671	0.5977140671451833	0.6191739374316789	0.6049525850489543	0.5949375049781993	0.6675446331492269	0.6144356513347101	0.6122078021250409
35	c_index	0.5586798955215693	0.5291109588913077	0.6095082199543379	0.5420659036058516	0.5679734589688634	0.6638623172174399	0.6333058981884688	0.6155315876921639	0.6013517671528704	0.6416093508270668	0.6416363724777284	0.5968988911052321	0.6849756387170965	0.6424829981244712	0.6291024098907403
36	c_index	0.5958071795873902	0.5699179348673565	0.570346016764828	0.5558183272503708	0.5875787931909684	0.6167938637226436	0.6018183571314092	0.5751081016563377	0.5836500335928859	0.6228532713962865	0.6037934965699576	0.6029380434852459	0.6273304668515716	0.6060427127581018	0.6154891774207158
37	c_index	0.5866626373641881	0.5671344527704132	0.5652819702758329	0.5524425045177027	0.5883055077842767	0.6536572519058471	0.6037855359063867	0.605247096518495	0.6129411114140045	0.6352579662970926	0.5933560317982294	0.6377280528211531	0.6488590643258667	0.6319045047914562	0.6358489740441092
38	c_index	0.5852048619122446	0.56375322606579	0.547734159803265	0.5746324947497433	0.5659571025961665	0.6083634364110709	0.5967876278121307	0.575364217295605	0.5687252665921546	0.5941803674318947	0.6184701078555983	0.5773385537886705	0.6263710972557477	0.5758707342715462	0.6048963247446144
39	c_index	0.5815007406341784	0.5626335021336983	0.5543929757415528	0.5906290515153587	0.5846706845144543	0.6324988539201333	0.5999461477737406	0.5724522108310898	0.6157411962369701	0.6164584761079291	0.5909072103222528	0.614000319015538	0.6436993050847887	0.6362597395248305	0.6274955163697051
40	c_index	0.5678031924593309	0.5711842199082524	0.5753212199232899	0.575156123673104	0.5759163941970399	0.6112793470067432	0.5966433667566704	0.6171538714972234	0.5867206997280208	0.6255833310228379	0.6449530129538774	0.6392425317598415	0.6892988238499888	0.6348580723885117	0.6617135604483049
41	c_index	0.5652131638190957	0.5556321020717138	0.5571144275919139	0.548605720419059	0.5853344720680869	0.6364856016182718	0.5517892340459248	0.6597174801300341	0.5910238080349904	0.6398679207302821	0.6381993077028284	0.6020573384904264	0.63478854826901	0.6298695358196125	0.6504333030018321
42	c_index	0.5764941648023092	0.5551753779604425	0.5668741828733981	0.5883234105631983	0.5567794068865691	0.6248945793737377	0.5928274664443048	0.6055070824144454	0.5995711133965707	0.5891480174947192	0.6109358053853442	0.6137738813998024	0.6571534494883808	0.6332956971758673	0.6150585602850476
43	c_index	0.582785455053216	0.54305274776573	0.5738235041196655	0.5445352944451407	0.5750543295488989	0.6376450913288749	0.5969401910101427	0.588095822543525	0.5773502125972932	0.6120876750713371	0.6523483678184507	0.6164025245897241	0.6850343901252005	0.6528287479156287	0.6377374297451511
44	c_index	0.5509793130227973	0.5642644807987874	0.5204484688783578	0.561712829486637	0.5781555359700157	0.6299099026940443	0.6123748455706073	0.5956393834473472	0.5922938752992531	0.5766152004032912	0.5859337631821205	0.616355284571797	0.6348661368384512	0.6077463976358413	0.6341090975539363
45	c_index	0.5315811173084849	0.5637018014142593	0.543625209401033	0.5881086451399447	0.5975991413406245	0.6082817416590324	0.593092350080108	0.6268976808415673	0.6102985507631382	0.6352789744468339	0.6051809020125485	0.611326736217628	0.6616708498831786	0.6309081361550002	0.6680775596183807
46	c_index	0.5325503680586995	0.5462544900517069	0.5612708202404519	0.5564916654754797	0.5796281994924085	0.6005667671455656	0.5650148048265567	0.5870868593313772	0.5735187192468676	0.597044785999169	0.6272674730357068	0.5785500387374283	0.6276143309594614	0.6322944838308289	0.6382091141394376
47	c_index	0.5211054835351635	0.570854636988282	0.5501193045317969	0.5693148332235749	0.5589546810564142	0.6156534696003386	0.5874446953237276	0.5877039181657279	0.5781245820374575	0.6242108829082319	0.6187771762343216	0.5788595196203041	0.667588814087763	0.6417564526584388	0.6425667317845535
48	c_index	0.5685284474293226	0.555489830449471	0.5779354921279097	0.6068232660243139	0.5668982358628492	0.5983267997731667	0.5559380164418617	0.5813263322533585	0.5930854386615291	0.5913726328654326	0.6160599489732973	0.5893450866770471	0.634310234820042	0.6220869120090571	0.6428274467620835
49	c_index	0.5636048250068416	0.5364602179667383	0.5666959192003156	0.6022701205227742	0.5626531649307464	0.619395216588205	0.6191878136785824	0.6037033807296402	0.5992579548139637	0.5956708009271967	0.5995276376395047	0.5919497371640634	0.6344576354161252	0.6060415412615252	0.6177440671744808
50	c_index	0.5313479428131058	0.5471484057482365	0.5367666456322645	0.5811739883242761	0.6098382348034259	0.6226303871457931	0.6266045131200922	0.6021638552233339	0.6193179242289678	0.6207681022302585	0.5846219129661159	0.6395119656717769	0.6327864155664057	0.6139790838395299	0.6565452346573444
51	c_index	0.5649921715301198	0.5447747911434695	0.6263754541915988	0.5433884779329567	0.5828401764169967	0.6458041323398143	0.6044552306526396	0.6145908429844764	0.5849695448605362	0.5904884956993204	0.6346310998897968	0.6030683986155662	0.6477052938501016	0.6183659591405207	0.6425265211498253
52	c_index	0.5343581117262952	0.521406672001984	0.5423443318784323	0.5657505692822531	0.5634092721149913	0.6348307811763911	0.5921403943878423	0.5750769150513685	0.5832054631949485	0.6539330206516112	0.5863042833099741	0.5829900363728556	0.6527012372640613	0.6130984781867954	0.6373764104817569
53	c_index	0.5860614694262971	0.5664163339829484	0.5917010433411374	0.5525837866190215	0.5593540587786748	0.6422930530192842	0.5959455413733383	0.6109531055049576	0.5887278725366363	0.618463007118684	0.6245269431293747	0.6109982825831216	0.6537487804484116	0.5908990287127114	0.6572381273530492
54	c_index	0.576499832816986	0.5940759099396045	0.5500041995494462	0.5667942589514249	0.5975324207106117	0.585834660319561	0.6125204210073958	0.5917706212311142	0.599307290056708	0.6173123095742894	0.6104353763025672	0.6124339129649288	0.6308259931382801	0.6096002798376797	0.6452896812467384
55	c_index	0.5468574223150401	0.5319060036209708	0.5800419245271358	0.5538268829394033	0.5611905493915144	0.6118075907685083	0.5617028414231106	0.6056455242855063	0.5690366048834663	0.5839538100920992	0.6286673667886055	0.5639833345038896	0.6303852734969758	0.6103901663334375	0.6101115261991779
56	c_index	0.5496699703974497	0.5510726118968057	0.5681772401555539	0.5608738540063051	0.5851325402264751	0.6209937359390753	0.5661519882732937	0.5928044214762049	0.586601759912493	0.5940531741920444	0.6061425313266131	0.5916314041580147	0.6247697760852714	0.586496307461817	0.6261033507886458
57	c_index	0.554884100218922	0.5821342417685051	0.5761372432601282	0.5520649890686248	0.5937114407197229	0.6316870780884053	0.6108052994711697	0.6116427336835184	0.588074061082255	0.6107062420627739	0.6179672177467811	0.6175342064641953	0.6388346972630262	0.576982968946997	0.623400204943385
58	c_index	0.5587486932156481	0.5503906402333107	0.5557210191727681	0.5628193655066477	0.5776989419123026	0.6038953355681088	0.5759970102920273	0.6120052871849786	0.5662871008749351	0.6303461785939513	0.6039912534131958	0.6000900609709666	0.6310569266798375	0.6275098386804144	0.6313352464122058
59	c_index	0.5760749786777822	0.5825412013310127	0.5836211091710861	0.5526619015719536	0.573433733422328	0.6305366485132972	0.5945580135043068	0.6034914839485742	0.5874639557196928	0.6340547896115407	0.6149857718544403	0.5914084462004586	0.6602659221676229	0.6067439708712107	0.6381423868280904
60	c_index	0.5610435459529506	0.548390987518689	0.5501886022985063	0.5719615006667991	0.5846977747790689	0.6015297910050579	0.5623923000617138	0.5946886223197245	0.6082191275182991	0.6044652649490719	0.605662218837736	0.5870284357244775	0.644082037975296	0.6170268666575902	0.636959937583673
61	c_index	0.5592379301013729	0.5700376909786786	0.5837874749741065	0.5907553492549863	0.6018214669355008	0.6323730573397763	0.6027577217533892	0.598269463073691	0.586258662371592	0.6099777753490203	0.6264528540881417	0.6337362555494601	0.6580761331651742	0.6220348371074242	0.6411139678586555
62	c_index	0.5686040132003095	0.5688113546055509	0.5502640920572083	0.5827683896850192	0.5999518554543236	0.598727340497239	0.5959624117687928	0.6021121682186894	0.5635972968665907	0.5991110890082313	0.5898383557007245	0.5978769215934158	0.6077317129259817	0.6102746780192184	0.6124428281764981
63	c_index	0.5685124905253176	0.5642225693782348	0.5744188424779936	0.5754929478033498	0.6065444813642333	0.6367618198972251	0.584858144138868	0.5760657872710178	0.5709433793445673	0.626135031819138	0.6507600569588605	0.59961399532479	0.6540638594134444	0.6291577373241014	0.6458269558000145
64	c_index	0.5398826649802025	0.547688177045749	0.5600872569344042	0.5417730268847876	0.5473596564913309	0.6383019491191156	0.5910127787449114	0.601294270365013	0.5880015526717621	0.6185478533416519	0.5887017637617764	0.5887990176769751	0.6478858568426404	0.616774016527782	0.5890142439606608
65	c_index	0.5781003231964152	0.5800929054950288	0.5446009366530733	0.5889744584988197	0.5993102506663235	0.6518203189173276	0.6116189772827869	0.5859598665029383	0.6043626897386388	0.628105633821324	0.6230876735420645	0.6297244719695116	0.6570783009917717	0.6352833168153725	0.6415771463542514
66	c_index	0.5612904070074929	0.5932028995395325	0.5558421009801593	0.5360067532830846	0.6041014316639327	0.6119288900383326	0.5738817748320966	0.597036560734274	0.5942730381416472	0.6221756313131431	0.5966774342343645	0.6045200181209996	0.6416678253836338	0.5967189839107699	0.6312228515953376
67	c_index	0.5596296794450404	0.5550317425023713	0.5703323009316552	0.5838730820124899	0.5932752955806957	0.6481189188900324	0.6141055659523864	0.5885344307218213	0.6270421928084394	0.6197790172810143	0.6747832551071115	0.631428898605108	0.6726576918046381	0.6159072205209982	0.6340481678843662
68	c_index	0.5516804466999929	0.5622276376802666	0.5321964601033672	0.5623597956720005	0.587210208782596	0.616892352593032	0.579289699119187	0.6063209454268494	0.5995436521709681	0.6161993289196875	0.6229457528360964	0.6056902970674363	0.6124844253694361	0.6361900091644258	0.6503366167823815
69	c_index	0.5850728552049921	0.5728237012142544	0.5963684299287546	0.5348647158924866	0.5900502457895858	0.6277568500120946	0.5975959008939944	0.6225094206276839	0.6120881333031047	0.5932989508306109	0.6384700592202779	0.6138773552055526	0.6661676609578469	0.6448847557973623	0.6326123165827471
70	c_index	0.532771808737318	0.5666249169348224	0.543381793130659	0.5575657032885284	0.5809957549445411	0.6236891242410824	0.592364855749544	0.6120982140858658	0.6081023842735964	0.6033774421963026	0.602206035557258	0.5964685822329363	0.6015405497451755	0.6248858666176058	0.6224442521952117
71	c_index	0.5659287526311407	0.5589981419575059	0.5464143873361477	0.6017035454785359	0.584166853938753	0.6246449567954341	0.619323825930886	0.616083644143959	0.6187801082693988	0.6337698259487434	0.604966976399167	0.5937730206516172	0.663897646104781	0.6426946482074904	0.628946255869098
72	c_index	0.5801052823103872	0.5751616385834085	0.5654334476976594	0.559670027093168	0.6116367305250031	0.6509796161982282	0.6020624869511552	0.633092013779538	0.5962782478040876	0.6106582034338112	0.6276809913013072	0.6075874095496451	0.6754782184425107	0.6618231815273857	0.6360354214414544
73	c_index	0.5530701651098922	0.5804388348934735	0.5420713284234824	0.5571237611803043	0.5802297301080371	0.5594638673068342	0.6105208150857216	0.5568801261754946	0.6018323924486558	0.5828941080528438	0.5936818005096232	0.6011284682291811	0.6475530538767744	0.6072344112630887	0.6148074114023645
74	c_index	0.5797018392719285	0.5730632889946085	0.5531528010015261	0.567419548096358	0.5957741393930729	0.5944991620860587	0.5964204491937379	0.57320881701348	0.6044190976279822	0.552951618915447	0.5943643684723925	0.588218202316643	0.6110738018185247	0.5717174999177321	0.6226132625043663
75	c_index	0.559452224514511	0.5577967259044126	0.570518550287421	0.5810092184155202	0.5929380072659152	0.653117632975952	0.5430055436444617	0.6023667245533447	0.5653878409186615	0.6162975818751378	0.6375923640092988	0.5822371539793734	0.6447445364236912	0.6151210799360436	0.6198421157547146
76	c_index	0.5461440191215081	0.6076709752104175	0.5434934617365731	0.572560988148186	0.5754704212579115	0.6010456016917548	0.5847102832002504	0.6046308996582541	0.6142238811511797	0.6170518924345786	0.5797615780787609	0.6068391774437969	0.6215264624512	0.6197896477401951	0.6476369744730006
77	c_index	0.535228263076555	0.5605936083375277	0.5450011117635903	0.5766129327351729	0.579430363024636	0.6039239296941468	0.6264934845777859	0.5649374519334075	0.6162119831587826	0.6036466978247573	0.5993674726610492	0.59486034754773	0.6614255856437893	0.6296878220782067	0.6377746654529985
78	c_index	0.5457151250623636	0.5695095809840629	0.5775433069840633	0.5254361821947979	0.6166376168528733	0.6164438314726106	0.5543111446877697	0.581640214819098	0.5742141830856408	0.5799845070843541	0.6147897663613759	0.6092653086913616	0.6507979017881645	0.6412636922670909	0.6320380063621467
79	c_index	0.5811308186878562	0.562259575057033	0.5446153826228688	0.5133228668852347	0.5787079619472856	0.6332852650225215	0.5749637550814467	0.5731151350548495	0.572329568994941	0.6135742736624951	0.6203875629213791	0.5968448050284584	0.6259205731924172	0.6184007008402833	0.6083636755961722
80	c_index	0.5434883308277899	0.5799114506154888	0.5913973121205296	0.5888314407118549	0.5805758625510206	0.6165544291341609	0.5888997048335063	0.6053306874513928	0.5951712851858744	0.6156255419376434	0.6105355211719168	0.5958724789508404	0.6556011328106773	0.6185482241094243	0.650377661779008
81	c_index	0.5698027649730568	0.5829939417224139	0.5743958903870665	0.5534288303939097	0.596362456112644	0.6359725612017086	0.5814504957475145	0.6102465530625548	0.6099482073962393	0.6027395421698484	0.6437256640544273	0.6108859408088015	0.6409684586942643	0.6368544726681888	0.6309638487196367
82	c_index	0.5363550048664784	0.57782721129384	0.5714154902071464	0.5551023250532932	0.6028944788408572	0.6525021955679511	0.6107937871500495	0.604153117981902	0.5851976390540548	0.6143721398980638	0.6227272106288309	0.60956417648272	0.6209101136966271	0.6472060049156241	0.6423216632763149
83	c_index	0.552165313772127	0.581289372747807	0.5378061484574828	0.5412311886284651	0.5654624776822167	0.618010986180953	0.5852454876305329	0.6053992137082552	0.5954128137715872	0.6054328067795354	0.6116303298601748	0.5973740331443506	0.6192284558303887	0.6364114999956665	0.6038216720824681
84	c_index	0.555910854431799	0.5754097973163127	0.5359896060807731	0.5630856240994974	0.60372832257427	0.6319445292316197	0.5992638243611479	0.6113661676637867	0.6069114978597754	0.5872214066131697	0.6172682045970085	0.6146267372537365	0.6101309497409875	0.6068765090160335	0.6290620672167418
85	c_index	0.5919500217752871	0.5546660213878535	0.5785008239208578	0.5681433445543946	0.5910898012092917	0.613284934307639	0.6311817859663427	0.5642531194097624	0.6085737124579658	0.5986204905671336	0.6090783602710099	0.609696588762668	0.6276756033129416	0.5982954233403606	0.6551901226706782
86	c_index	0.5392697596074714	0.5573056664299856	0.5578320934164089	0.5628598380921155	0.5623803774909353	0.6060851096334957	0.605926351179816	0.5959817669857451	0.6063712740401884	0.5868866383529888	0.585401217217343	0.6153235191586905	0.6083138622410206	0.5915927219667362	0.6006545151360344
87	c_index	0.5816680411525936	0.5992887685022887	0.5528115978990943	0.5579898149552812	0.5698541203234	0.5709979624620662	0.5699836568044897	0.5900369793598518	0.6089899637290597	0.556818023292249	0.5621234619807521	0.6088396160095306	0.5993524422108157	0.5892497657906957	0.6255950919157639
88	c_index	0.5302684887011755	0.5649983588472474	0.5622997676347764	0.5717442508288904	0.6015979410963161	0.6049862068642763	0.5922938926909875	0.5903797438285232	0.6054211851108214	0.628923028169039	0.6182295890934558	0.5858561579151262	0.6543861169559411	0.6335801108871043	0.6242813015029338
89	c_index	0.5766188330528045	0.5627132650497745	0.5325252012137273	0.5446107115222998	0.5878180278067601	0.6256492465646835	0.5786875111389377	0.6098865593720956	0.5792494302725337	0.6298029928185312	0.6051280540717632	0.600866695874114	0.6288842684914607	0.6165444480697495	0.6045164734716814
90	c_index	0.5358034578229867	0.5584774697378649	0.5474981663242957	0.5580884392724494	0.5963970833515896	0.6762754967114222	0.5946972577850237	0.6324776886445351	0.5896062138069557	0.6359978474354382	0.6329372811545845	0.6183369320188792	0.6643148434647707	0.6456879474922301	0.6548482234828445
91	c_index	0.5527148143971401	0.5634143729668698	0.5659420073858649	0.5783156510613682	0.5753072307993372	0.6290560964479703	0.5661815544223794	0.5768870816083836	0.6025536657640616	0.5831002162877811	0.5951377802039175	0.6289377840956524	0.609832336200087	0.607171558354288	0.6080266759934917
92	c_index	0.5564860288686366	0.5494126473027481	0.5641511147089929	0.5857235466948677	0.5753317975004567	0.6350215596159157	0.5990410288361524	0.5848717551375591	0.5747101211722667	0.618203440293326	0.5855255130846699	0.581917146355343	0.6510590678227793	0.6192738333842142	0.6397262852310707
93	c_index	0.5647568026224478	0.5590743772744209	0.5432301832864949	0.5952611595341718	0.5845342465232761	0.6381896054472463	0.6132976860568299	0.5894836022560838	0.603325253906376	0.6435112103699637	0.6241766816962812	0.6196792109624898	0.6632532032737792	0.6402398856640426	0.6561995011622873
94	c_index	0.5637859405990645	0.5357765344822267	0.5349258053767967	0.5648085530798648	0.5704048084934945	0.6275426755780471	0.5786280468422756	0.5919983829681608	0.5852359206102098	0.602478839657589	0.5983002170321834	0.5903939376813832	0.6393022813093787	0.5954319651677052	0.6289746575025231
95	c_index	0.5680956513591445	0.5760857126477988	0.5166897853871676	0.5485942310083748	0.5918014709239645	0.6166088467366027	0.6059725670349551	0.5980428701076521	0.6073553733309743	0.615747852148132	0.6076075529007858	0.5952348991230366	0.6715286650551365	0.605696300332119	0.6266148062075323
96	c_index	0.558743417073361	0.5636524579205363	0.589993093988193	0.591915632763663	0.5723370012464173	0.6521270911461623	0.5878383470946769	0.6204177087385712	0.6022235595711137	0.6074617406021484	0.6182006258051317	0.6123086290747562	0.649301343225444	0.6456294160069038	0.6276057413756022
97	c_index	0.5521190504754332	0.5693952308774266	0.5791240064497144	0.5573876602450045	0.5843932543197998	0.659626089719861	0.59983823463836	0.60337820855078	0.5775325086507697	0.6088069177035057	0.6361144296673864	0.5742939444045596	0.629365453475743	0.5830858038556196	0.6234664203210788
98	c_index	0.5688593735345912	0.5640032623534726	0.5356820418039223	0.5616910486445672	0.5531540595354133	0.5933968961085144	0.5732790772343358	0.5577354763100151	0.5777767409656854	0.5587219516862096	0.5912838852186836	0.5932794578046866	0.6184084793972483	0.5461701484268682	0.5869498310144513
99	c_index	0.5624072346549973	0.5598781018137532	0.5310548809568796	0.5638634125193116	0.5967677604925037	0.6182497584638028	0.615384063027097	0.6079150659336651	0.5820329722534201	0.5824280369413307	0.637230476749481	0.6251140242431796	0.6373558102441488	0.6171983469939125	0.649931333642317
