# Supplementary material for: Integration of clinical, pathological, radiological, and transcriptomic data improves prediction for first-line immunotherapy outcome in metastatic non-small cell lung cancer
Source: Nat Commun. 2025 Jan 12;16:614. doi: 10.1038/s41467-025-55847-5 (PMC11725576; doi:10.1038/s41467-025-55847-5)
Supplement: Supplementary file 4 — Source Data [file 41467_2025_55847_MOESM4_ESM.zip › Source Data/source_data/multimodal_performance/PFS/late_Cox.csv]

Repeat index	metric	C	R	P	RNA	C+R	C+P	C+RNA	R+P	R+RNA	P+RNA	C+R+P	C+R+RNA	C+P+RNA	R+P+RNA	C+R+P+RNA
0	c_index	0.5011133907955808	0.5534444541853424	0.513502933562402	0.6113772787015705	0.529412819178003	0.5009196239114703	0.5760780221964702	0.5446092645709428	0.5889882375096643	0.5762862201316383	0.519267343782166	0.5676965182821533	0.5496535475517155	0.5790725882103167	0.5575294349003937
1	c_index	0.5922675180889856	0.551149981059597	0.5245287265878132	0.5735401807496113	0.5488342612611978	0.5420640771536165	0.5761264860347965	0.5524499429615903	0.578374400909758	0.5510030030724421	0.5469326994657268	0.5664150195541324	0.5552850130553538	0.5631455312247928	0.562104030226843
2	c_index	0.5478662398017426	0.5446906646770876	0.507481108340827	0.6132224266544034	0.5505761920861186	0.5333875707273968	0.6182260401555333	0.5403926751071688	0.5901033284812266	0.5580171911885609	0.5532091686761823	0.5791225670777722	0.5692709995272618	0.56075402014236	0.5689849163277145
3	c_index	0.5056912795361719	0.5378299838916889	0.5024892369795321	0.609461402617019	0.5226881482613025	0.5088945580588955	0.6141606341735064	0.5144786727099695	0.5744256709889298	0.5580311085162334	0.5085128704797013	0.5627411634159146	0.5661631063720715	0.5544921421917932	0.5508554539002465
4	c_index	0.4951783150402302	0.540017145176808	0.5644462043796744	0.5695334274348368	0.5118393177311648	0.5514545965260038	0.5456240692371217	0.5588413114196669	0.5566379899546131	0.5646924971285793	0.5351882760552256	0.5391067986747179	0.5464838479241885	0.5536503293522169	0.5451123682195037
5	c_index	0.48176315512147067	0.5858430089281244	0.5212542244848047	0.580596004302395	0.5416478455793159	0.5001799172660254	0.5491064701815793	0.5847491828842207	0.6038873823790787	0.5444254675841782	0.5581173168951806	0.5816850014808744	0.5299698803751604	0.5830941490354983	0.5653905926535809
6	c_index	0.4860067734054148	0.5555960588326911	0.5238936503739561	0.5797984166498528	0.5088106804796916	0.5046464952540857	0.5535765563739138	0.5545083688587636	0.5770670242838898	0.5389302164163664	0.5352732892558283	0.5526600311945128	0.5173255412755458	0.5651821458682108	0.5324426250372281
7	c_index	0.5625841965623327	0.5451517830691217	0.5102261060428938	0.6001374341732104	0.5202309487700739	0.5062068090063572	0.5807586160523142	0.5408221110981211	0.5830659647287114	0.5632583226313614	0.5362875797268402	0.5695674290162164	0.5520985952101469	0.5715654234690962	0.5590787000934995
8	c_index	0.5876046885766726	0.5669833583852112	0.502457667073569	0.5896397133642192	0.5647489751676836	0.5385104144671283	0.6004954309182418	0.5458759473869128	0.5786007858047877	0.5332571494283171	0.553914914394004	0.5828285166850977	0.5503170289152278	0.5514328856875055	0.5626304846973543
9	c_index	0.5233983746944159	0.5301076606996434	0.5253940435308051	0.6001467588012496	0.517303995489328	0.5232354621176483	0.588513779258352	0.5435601417038726	0.5758563685227143	0.559827865228826	0.5297684440925959	0.5536419536918282	0.5541083644945362	0.5694054056386063	0.5575655926508829
10	c_index	0.5170253891172405	0.5304130540364971	0.5025679551430319	0.6082196469229573	0.5232336599895056	0.5160756599097287	0.5847904478586023	0.5318108807750656	0.5713737472693361	0.5345845011864919	0.5229844469582934	0.5563831021616306	0.5448106282899476	0.5592686618917896	0.5522508281889699
11	c_index	0.4808099846894145	0.5534073537312933	0.4948669355483782	0.5491407056381609	0.5480108398476169	0.48624151836002727	0.5230838274474845	0.5533360030477281	0.5594472401330859	0.514031950945534	0.5266553585962492	0.5428496749426215	0.5019897980733948	0.5455890829071265	0.5347935248697074
12	c_index	0.5620448165580414	0.537120500333169	0.462586704880455	0.5607326949312429	0.5481315897331379	0.5001059043572779	0.5744025202278141	0.5050315348118142	0.5442188445785711	0.4869583891189513	0.5244377329928205	0.5621080710375754	0.5277926889994354	0.5258160516889704	0.5358443126079317
13	c_index	0.5231134977654996	0.5502562642289853	0.5191492114359174	0.5861053254014763	0.5703718718692851	0.5441513664999352	0.599123114209222	0.5526039854885934	0.5833555531197501	0.5500474432125996	0.5705661321451052	0.5845532409765015	0.5579725052622042	0.5699461777660303	0.5767841978293711
14	c_index	0.5217968629325489	0.5360283481934192	0.5248369686005394	0.5714460802777299	0.5277567777484229	0.5236889077573074	0.5735046351683535	0.537735325731696	0.5695436540705807	0.5613916084674421	0.5242592475962751	0.5592566501327935	0.5449744255784835	0.5635616027676646	0.5520794162105349
15	c_index	0.4977359799500298	0.5654490862561179	0.4616093051541032	0.6077747619699936	0.5235654830063536	0.4785785678444388	0.5635537272259324	0.5400761572198589	0.5898747393653084	0.5466688285754054	0.5132267675680474	0.5589096124920525	0.538608698436796	0.5713859193304186	0.5530436654077681
16	c_index	0.5234720658850816	0.5316967655612895	0.5024160807310388	0.559822450459271	0.5345230858478274	0.5010478504107576	0.5461233321610255	0.5212738867317346	0.5545976786514449	0.5278482655765331	0.5324701864775587	0.5523268198057898	0.5248167534296757	0.5464456156990675	0.5485658044084643
17	c_index	0.5671000068257885	0.5736430929997	0.5310462472733661	0.5537864232161971	0.571783623142617	0.5651104994309232	0.5666626032243226	0.560706424797391	0.5683984740948993	0.5281295177476498	0.5587429149712241	0.5770080976535819	0.5479369412059518	0.5526812519285672	0.5643592022593137
18	c_index	0.5017904332820191	0.5291551159362728	0.4990376159506246	0.5727457253708959	0.5230655683473844	0.49278633229339075	0.5708144450367987	0.525933512598817	0.5709034549492925	0.5350626830964601	0.5130421332390552	0.5521157597356525	0.5210960913195636	0.5500802423878784	0.5303504186386041
19	c_index	0.5360435684385584	0.5417181499976748	0.48060119520076156	0.5720620630226629	0.5307587115322588	0.49233501310263583	0.5739083258201269	0.5226108737107369	0.5630469494770824	0.5326995017307751	0.5137530724970696	0.5616894774329505	0.5310123534899882	0.5441846460605129	0.5379956575433101
20	c_index	0.49977517504883956	0.540804054483102	0.5330108516856171	0.6003688599285968	0.5014752650279825	0.5078900447209866	0.5744733098121072	0.5470982313065721	0.577816485855238	0.5813267681553795	0.5089474991426419	0.5526868440141823	0.5473699926305671	0.5677697615398513	0.5399627225572252
21	c_index	0.5542499662546223	0.5413360105814959	0.5345721838858626	0.6067568263613404	0.5575783898531282	0.5516883285835795	0.6156348913862467	0.5437582457930582	0.5698696829030034	0.5761838700880422	0.5604450756803615	0.5754478129947281	0.5689948655776061	0.5629003001136493	0.566937213146212
22	c_index	0.5559175571182239	0.516484018529284	0.4917273162028875	0.6030081377252727	0.5362420723880983	0.5609521251921656	0.6158644562773878	0.5155799727829091	0.5757121677274479	0.5610675769390244	0.5398365206706186	0.5775568695281259	0.5925583485208933	0.5654464665337899	0.5800610010385906
23	c_index	0.5070708747701148	0.5375635825952046	0.5035612574937844	0.565380384555644	0.5478996146247341	0.5106238331488665	0.5688637016461868	0.5218478603180109	0.5529767200282267	0.5176510896978475	0.5323123600020399	0.5649983076700943	0.5276843542270802	0.5302537826124321	0.5438890827012767
24	c_index	0.5860380624504525	0.5375267333935271	0.5230140487135143	0.5884890595543559	0.5551034487353085	0.5354185461033345	0.60562217860241	0.5458690444800521	0.5775067095534133	0.5299149876349208	0.5602628983719586	0.587221401777964	0.5397076067104166	0.5603865768313888	0.5642496850875593
25	c_index	0.5643042938697858	0.5250099755737183	0.5010728777001096	0.587719515080859	0.5444143326474894	0.5259190520677421	0.5843748484605802	0.514435895420331	0.5665711101230081	0.5324339917260168	0.5286392159733265	0.5546836324119199	0.5396929170478058	0.54619089134728	0.5460540143243113
26	c_index	0.5503703256977368	0.5383781333592079	0.5211736488578839	0.5769510286805059	0.5574962225489021	0.5488209811995564	0.6044210009046971	0.5531503024691505	0.5722306761283525	0.5381867780799376	0.5655400682847715	0.576817759156901	0.5573884883632818	0.5678006725615143	0.5778021844716374
27	c_index	0.5677656951479617	0.5574062982017611	0.4871142581274749	0.5738054275706224	0.5589495747419491	0.5071515905244467	0.5771374386464142	0.5388970404774583	0.5806132451253805	0.5407329261563562	0.5463362564634866	0.5743929788357207	0.543919206924614	0.5687119559923128	0.5648858039007048
28	c_index	0.4501748536621603	0.5138827870954576	0.513862079166855	0.5671552465799574	0.4896985270167096	0.4951269103501379	0.5336628226661607	0.5152577664544034	0.544809891949286	0.5316006513629267	0.4930014463409147	0.5286153661019422	0.5183071578383812	0.5454741340584383	0.5271374878840955
29	c_index	0.5786451143728387	0.5272106399904459	0.5414793725795556	0.601116694359002	0.5679711778474269	0.589379630503365	0.602954620221995	0.5457085366497803	0.5609794936792531	0.5710995962547618	0.5846403129754608	0.5895303032979197	0.5946957742525816	0.5659774830219809	0.5826943507527964
30	c_index	0.5470768894361284	0.5558836288169569	0.5523088551478126	0.5897969727126281	0.5627730076164368	0.5411458219395989	0.597784067761876	0.5735485699934018	0.5821421603466495	0.5946552821825895	0.5719505260207921	0.5777091432828912	0.5827841594946731	0.5901037832617948	0.589070091542021
31	c_index	0.549184756152508	0.5287918323972288	0.531281671606091	0.5671457902990854	0.5373272027052558	0.5396066114524581	0.5562807940017956	0.5442255345436056	0.5530260013594849	0.5601159466914998	0.5560404296402772	0.5505419011802279	0.5589377152447202	0.5541265000337315	0.5579743228681732
32	c_index	0.471600454970171	0.5784671631972451	0.49009399590569636	0.5945696726929421	0.5670049602100377	0.47714236651881115	0.5652662106877023	0.5504213323229797	0.5943112434094321	0.5299979474526334	0.5398627552176976	0.5748432046882701	0.5217489505732601	0.5632502759409059	0.5490615327047662
33	c_index	0.4891845872182883	0.528563347683155	0.5178845082517748	0.580637592851959	0.5141593506670349	0.5191152179667542	0.5537287485200743	0.5337828966805107	0.573787328347092	0.5457479835172769	0.5209912349476549	0.5426508980415239	0.5379890181830699	0.5560201212882293	0.5421237528981362
34	c_index	0.47956251307247866	0.5214183790897593	0.5255460577173816	0.5685706651780311	0.4941608515174366	0.5145268748017578	0.545764120922862	0.5314787162705156	0.5693321662587226	0.5564311759272814	0.5255039967060153	0.542556044662871	0.5520246402174412	0.5599840890650415	0.5504467726695086
35	c_index	0.5153143773379513	0.5520909066660699	0.5448493905073427	0.5780278730618926	0.5681354417077511	0.5721909230181126	0.5942861371802081	0.5826830796660293	0.5805779347290021	0.5754215218148514	0.589496644495258	0.5936717878642509	0.5872699739219626	0.5930681792464733	0.6047990243646314
36	c_index	0.5181464709253514	0.5572432287248679	0.49613693425356326	0.5909166901822995	0.5485186318382144	0.5150227272067673	0.5968553480574729	0.5543172890410853	0.5883944468622595	0.5479041746834621	0.5441943361995107	0.5805736580623428	0.5414524724093273	0.578393563346141	0.5711833273704904
37	c_index	0.579225167417518	0.5556282100964312	0.5342582684191528	0.6017226942083159	0.5462554717749545	0.5563345600957273	0.5941861160752229	0.5568488321677398	0.5796364467898929	0.577806664198813	0.5596020972308487	0.579365480085648	0.5765631442765597	0.584095786922091	0.584392917949244
38	c_index	0.5012812339166224	0.5318855094959543	0.5068150949351157	0.6390348644681716	0.5415156123410675	0.5418883438679543	0.6100977223294393	0.5313714731461766	0.5960943122237845	0.5920273200303918	0.5524336171982912	0.5979299052575263	0.5915720155180665	0.5920808439751004	0.5921439088395699
39	c_index	0.525005998467223	0.5277969585970095	0.499731372722911	0.6324791383474185	0.5274170931361294	0.5146467571874404	0.61404723643321	0.5208528053494588	0.5881651610859637	0.5500728045235579	0.5229813172898093	0.5830818250677307	0.553933401515959	0.5687351307425248	0.565246340204546
40	c_index	0.5259894964853753	0.5289833711623401	0.5142206324940943	0.6015540499575598	0.5157469775495341	0.5104474075926775	0.5651132948422296	0.5295395549104629	0.5821460882952931	0.5716865546597261	0.519539054004003	0.5568448454229276	0.5569142261466654	0.572250850619844	0.5600124573990232
41	c_index	0.5731459402331762	0.5387858312464027	0.49386945165350676	0.5989436410260638	0.5398891731340403	0.5218366218302004	0.5864968373011037	0.5241164262577971	0.5727842860897848	0.5423289975352956	0.5283064552055272	0.5593691351120648	0.5536913050543496	0.549222033722085	0.5484916331934224
42	c_index	0.48473169026100804	0.5618633515327153	0.5424955043706533	0.6189785344505602	0.536747520833314	0.543657079474897	0.5967926544930249	0.5680810619487132	0.601473698871422	0.5902796771004122	0.565690039382827	0.5897292567971436	0.5767547538803393	0.6052502621690373	0.5953530999915898
43	c_index	0.5250705027268147	0.5356532563331439	0.5025623235010996	0.6185029711717198	0.5523000056855042	0.5171888326980245	0.6497340025852363	0.5326463079854447	0.5721390739742963	0.566286955988731	0.5426646752401326	0.5869466340714633	0.5835765494103285	0.5608125242953799	0.5727338114109174
44	c_index	0.5070182012105461	0.5680829472512949	0.5005967645484855	0.5809860174375573	0.5598986238935976	0.5115443347991534	0.5793099934316668	0.5523682641504581	0.5980196610252023	0.5529099942553782	0.5479242761693309	0.5927022421916341	0.5443754939555577	0.5721196534404674	0.5717437844626236
45	c_index	0.5295525348472477	0.5515528275449473	0.5082250012170438	0.6222865479925104	0.5661941563273809	0.5277433576670827	0.6311684041326447	0.5367489482355605	0.5945991948265511	0.5641560843047202	0.5485027124862721	0.6059304253719352	0.5724846856216514	0.5718379865375457	0.5775861282578566
46	c_index	0.5176773274191734	0.5789698848510371	0.49669363878252293	0.6159480454519645	0.5578294613672494	0.4894224257878842	0.5822670918741851	0.5435417257598968	0.6104475525945925	0.5533191788748932	0.5264244479654615	0.5898779494455458	0.5237534843604763	0.5830534958412616	0.5602873808374828
47	c_index	0.5417677400823616	0.5584242059817905	0.5026988465882795	0.5920224717895339	0.5378438254682695	0.4979182741914754	0.5952341631148451	0.5477018328218509	0.5898619582791389	0.5497507461858887	0.5397438308110153	0.5742585895965672	0.5452158405535706	0.5692801021633669	0.56369856521594
48	c_index	0.5043398468869411	0.553963417664972	0.533625494496219	0.5863109483145426	0.528846026805232	0.49455607233457416	0.5519203296320605	0.544523311777973	0.5690730673295182	0.5472340597598117	0.5198042163904005	0.5385245565744387	0.5163364378643239	0.5645544325061596	0.5428841754212801
49	c_index	0.5201234948683738	0.5392968030416521	0.5040938504983146	0.6419745340969024	0.5331286701473097	0.5069978890870636	0.5780836370468673	0.5188907259372854	0.585903223843641	0.5664533632026866	0.5160932449861585	0.5615612126067512	0.5551952447199957	0.5713792570208043	0.5499777099456057
50	c_index	0.5115925217747808	0.5282442216717771	0.5270174470282131	0.6085529835208319	0.5399920826405251	0.5373890305849668	0.6011651193140805	0.5373393032303665	0.5699691284248444	0.5640678303202619	0.5521391941339647	0.5746372053246642	0.5693932194860805	0.5744225100165716	0.5726639562798305
51	c_index	0.5483427029010213	0.5257124627472675	0.5242959052334996	0.5811047653100424	0.518962705721147	0.5293506891195836	0.5689652889517987	0.5309907609254595	0.5570110381070071	0.5351003644024928	0.5303495743469087	0.5491299354946815	0.5250161071341966	0.544139672227207	0.5346729437200974
52	c_index	0.5193034473103689	0.5258363319654341	0.48335864096327746	0.5963867634968381	0.5290870604746917	0.4981940312311374	0.5680833436427407	0.5069677503858592	0.5568833847613868	0.5309505875885459	0.4928812665359718	0.5499888589538431	0.5311511690384707	0.5444974415172648	0.5312447664771436
53	c_index	0.527202423537557	0.5707874831759768	0.5621687316859968	0.5739262992883557	0.569975271096965	0.5337835132835848	0.5636871508053449	0.5832140186656422	0.5770398858908979	0.5654897812368856	0.5819771064826809	0.5685713706341705	0.5469326385378909	0.5802743938455619	0.5722806915835477
54	c_index	0.45273612692215254	0.5311362266410521	0.5211583653322701	0.5778166278330122	0.4993039020279461	0.48448352449983023	0.544671032033692	0.5340619931888898	0.561247184785601	0.5529472439271745	0.5165202817068955	0.5359017101526543	0.5207123515381626	0.5563370769272432	0.5292620290480597
55	c_index	0.5777317470114581	0.5483121167261333	0.5097740303258698	0.6269275401652762	0.5361547685063123	0.5349004759762784	0.6117956863412527	0.538644210225028	0.5954768018170092	0.5877492577827343	0.5397075595813545	0.5846756793495383	0.5961258305876957	0.5886156922260453	0.5789634426646598
56	c_index	0.5493091543097447	0.534746746201012	0.49205548367686575	0.5817731800211441	0.5305554146717169	0.5101635477309042	0.5702724892723098	0.5327300721765891	0.5695613901794024	0.5301499591271177	0.5311458138925524	0.561522180176238	0.5274898197406139	0.5481213048816975	0.5487677432939508
57	c_index	0.5761592963821902	0.529049183674496	0.47102389554353885	0.5953934798956906	0.5495372567903988	0.4936080762859744	0.5979681222412065	0.5093887170905573	0.5771518273763524	0.5358600271518955	0.532500545111133	0.5902004942718785	0.5471112214648299	0.5535336202239443	0.5684181669207666
58	c_index	0.5475635972530419	0.5445892953104788	0.506694738034966	0.5786332059680854	0.5682065698147691	0.5475034762249344	0.6037707564665	0.5295236546944687	0.5647868036070534	0.5393951562174893	0.5573870020980657	0.5816482989708887	0.558919954892949	0.5434285992276644	0.5640961771923432
59	c_index	0.5155951126897443	0.5469002382519327	0.48966984239216665	0.6084797297484126	0.5245284912159073	0.48637597021657664	0.5760421504548279	0.5117733894560853	0.5757905430211623	0.5527391190291835	0.49883740265523424	0.5531731488111711	0.5293335696453296	0.548333444570745	0.5353059075732536
60	c_index	0.5348562499046446	0.4925185039448077	0.50473717909718	0.6024122488312885	0.5414229205309644	0.5396266037075849	0.6018764357897166	0.5102175858478695	0.559667614417087	0.5504339694607491	0.5374412543502098	0.5750589061446096	0.5685500477537062	0.5491380091610394	0.5619863661480321
61	c_index	0.5113197082379174	0.529758459886981	0.49823088845129665	0.6040483072201165	0.5302360289996382	0.49992546312808084	0.5829764551358884	0.5136324846630486	0.5994614212523456	0.5709725947492678	0.5096656234193889	0.5782681555353196	0.5544403984826332	0.575657245878311	0.5644510600071305
62	c_index	0.5132548846167724	0.5375274237728002	0.5089864702337615	0.5690891180520972	0.5242521717637636	0.5045777445209992	0.5668740945920226	0.5270228920404831	0.552604118442251	0.533782055186789	0.5226354572886106	0.5494576596174334	0.5324265382375739	0.5454079147429564	0.5431278948302225
63	c_index	0.5049969363398334	0.543607766805895	0.4922700381591086	0.575923647929578	0.5084407698986512	0.4825678535747198	0.5543263689551485	0.5354669275860237	0.5729536505776284	0.5350320655294147	0.5203264576694502	0.5438981875259091	0.5242259672871183	0.5516152079793663	0.5391978626771291
64	c_index	0.5223314215825342	0.5563167047908314	0.49514413862435913	0.5845862753874358	0.5531652187751369	0.5470850550740858	0.5596877552447129	0.5442565910868499	0.5786393032546078	0.5485427594676457	0.5495183450576155	0.5685239472179812	0.5495512194421344	0.5653125211944993	0.5658867276854014
65	c_index	0.5473014182743057	0.5578174076378344	0.5289937679053407	0.6053566638638469	0.5753078335761451	0.5550221411645547	0.5959689734006192	0.5507081888625628	0.5990833260586141	0.5662418502169363	0.567822039772447	0.6032053339791997	0.5804274256990458	0.5753520134281329	0.5901303561955076
66	c_index	0.4902170280505494	0.5618401835068842	0.5046800005649611	0.578882525286056	0.5353431990072249	0.5038237964336651	0.5578862609845149	0.5526613513905638	0.5869075384941617	0.5446660516188516	0.5380271436992445	0.5603040607688202	0.5435217799966156	0.5696726254589265	0.5597054561581184
67	c_index	0.5590444676036099	0.5726900882325819	0.5122888016112105	0.64674281962583	0.5644461752559832	0.5421149366843565	0.631092032863674	0.5511428554137705	0.6159141094777587	0.5815795096956506	0.5628054562708936	0.6001438030692616	0.5895731295868771	0.5881016605521106	0.5837739510249053
68	c_index	0.5425212937673853	0.5434646272951711	0.4873668057482791	0.5993948081841168	0.5589318939260909	0.5092409767503822	0.6050083680161724	0.5251836068112036	0.5884312411040955	0.5259602416519691	0.5414388566348871	0.5833623913221673	0.5439132273245322	0.5599882129364822	0.5675134160004064
69	c_index	0.4981029721427945	0.5437587746650855	0.5140163018498513	0.5761768898867509	0.5313988541001312	0.5054807861367377	0.5705439883521354	0.5343510298436827	0.5789353508062173	0.5510573369244933	0.5386211462539289	0.5623726704476518	0.5430658478203332	0.5670657381524731	0.5566982358242218
70	c_index	0.534183760516364	0.53317980415207	0.5493588649068237	0.631053991260445	0.5253290172328294	0.5460839628011576	0.6000387227043193	0.5660930129383895	0.6046742042058025	0.6115485332853685	0.5573343282417347	0.5925992860178775	0.6024242240191096	0.6008579292875316	0.5888667417511245
71	c_index	0.5086963819339191	0.5506335924143572	0.5134333587381948	0.5963505329551148	0.5001050733288287	0.48681677936711754	0.5387661623160269	0.5393296685421893	0.5775647501704599	0.5577982841271338	0.5046996427667436	0.536328972566201	0.51944411364134	0.5643977482680672	0.5267251799750502
72	c_index	0.5524955664406891	0.5449618594199196	0.4932006943436878	0.6046450157010915	0.5513415931370582	0.5067412413734877	0.5924828937640331	0.5367603982273907	0.5755291214683276	0.5476799943917281	0.5395662149264795	0.5595869962881987	0.5564060915879255	0.5609621818154693	0.5626218844904692
73	c_index	0.5352623530804931	0.535729740086332	0.5144047757117945	0.5393655356005791	0.5272016884181363	0.5140070582427585	0.5339510409791519	0.5400466717517176	0.5606077713721478	0.5306447424666277	0.5285737503981602	0.5496790462839423	0.5154364827909423	0.5549186441782378	0.5405605413345818
74	c_index	0.5557365341193934	0.5424803817576379	0.5262095323884479	0.6104595693686384	0.5427246576276862	0.5282802193799384	0.5792565957780044	0.537533521161197	0.5779004480379313	0.5601950558242477	0.5330464944776524	0.5721114349847538	0.5514606221926934	0.5688433638150665	0.5562690516786267
75	c_index	0.5845253778379673	0.5394178475570418	0.5467254286963171	0.5617575972818112	0.5695176372225742	0.5971623654113565	0.5966219971766819	0.5557882495031964	0.5567099261544891	0.5434131006125587	0.5857309869665541	0.5731441442029519	0.5822951367131258	0.5602645307979603	0.5782255644067475
76	c_index	0.473063890228678	0.5568064784533598	0.5239328338862295	0.5676171315273049	0.5431228902412024	0.5128769509460669	0.5485150086021858	0.5543780128417355	0.578093838845861	0.5484428335967718	0.5361694036546384	0.5558461613382412	0.5335446039649516	0.5632448276368084	0.5491468916242137
77	c_index	0.5147373475645117	0.5469001661665255	0.5321253169464256	0.6088963703652384	0.5598844891257766	0.5327985894193421	0.5988765610764455	0.5542107486581762	0.5833025667101627	0.5550124888862309	0.5515767711478996	0.5796323587841399	0.544491063788877	0.5722964844337544	0.5641648654877602
78	c_index	0.4856286663551631	0.608011902876242	0.5097853531639823	0.5646739626162541	0.6030107197967689	0.5263760847816772	0.5703693105790735	0.5662270735155985	0.5907439136391113	0.5301398746804992	0.5635607702149681	0.5983003714906332	0.5387687462603645	0.5651777506340431	0.5625710328076704
79	c_index	0.541175473417894	0.5514709312659358	0.4617070529263384	0.5735823805245519	0.5435444640381866	0.49981286913772205	0.5727013782672626	0.5217173062504696	0.5857639337458266	0.5267003819748405	0.5243616629250333	0.5663342436524811	0.539205392599871	0.5532939203907351	0.5506756029067907
80	c_index	0.5735325635468925	0.5461478031256377	0.5181895155542329	0.5924947899906068	0.5645991650080835	0.5223187592737045	0.5974679669068456	0.5448570180748786	0.5729688544935787	0.5497601283782897	0.5497357286382625	0.5787474643071132	0.5586990272020415	0.5653635388370518	0.5711344846550579
81	c_index	0.48353603808507845	0.5330756813108889	0.5549140645657533	0.6082473527824042	0.49891693832571954	0.5325307088061771	0.5579702903163051	0.5698004471190542	0.577768058713887	0.5909122124802921	0.5384797388249218	0.5488424722048738	0.5563900453747506	0.5861493591047455	0.5610636155534315
82	c_index	0.5073253995886478	0.5562217239293406	0.5316793001328091	0.5803357817837651	0.5332138491859293	0.5147012684520889	0.5794098455557927	0.5550167883086728	0.5752628137515022	0.5570131854260036	0.5357065010270193	0.5579224636308936	0.5415827159309026	0.5645327588432677	0.5555612968903598
83	c_index	0.5354446259837617	0.5572025760392136	0.49378336570407544	0.5786195801389277	0.5649524984518464	0.5131745697920106	0.5748632114144865	0.5375947172538994	0.5759800138875804	0.519581640298405	0.5517631603186367	0.5668893729267979	0.5388221936158512	0.5552643306889536	0.5657453074017029
84	c_index	0.48608482263678754	0.5212680054813877	0.5367531447425765	0.5809530193686652	0.5031139113061127	0.531331094064524	0.5608225459378808	0.5556409840382145	0.5612882359895939	0.5502448994067564	0.5449108650456763	0.5474876670395445	0.5397075827915746	0.5575863859265409	0.5378388109206076
85	c_index	0.5152271097730808	0.5398951762781149	0.49323132603897657	0.5558599766221378	0.5385783976610891	0.4902781703432591	0.5537296925403757	0.5263144961302676	0.5692596367056607	0.5194800767766871	0.5292735752404224	0.5739945311216684	0.5266457437947988	0.5520059064706523	0.555921842711546
86	c_index	0.5577641503521836	0.5515200442865341	0.46453917966614894	0.5947983609697929	0.5525585148295165	0.4953371068041224	0.5829733370616023	0.5214494741244181	0.5737960852971673	0.5180737053060693	0.5278404794572441	0.5675680239953832	0.5268172837905527	0.5614301676133902	0.5536237590360558
87	c_index	0.5142692207858983	0.5439255770030047	0.5286776676203528	0.620650518184392	0.5307480313264678	0.5255542370579065	0.6092630762578858	0.5472518529377282	0.5747444313588678	0.5779418344790161	0.5442076921788956	0.5605383128105424	0.5810466539085843	0.5727608616271902	0.5624972776008776
88	c_index	0.5442529786295253	0.5686251523147569	0.5436605960169285	0.5737094003399199	0.5562502795908798	0.5700389010216028	0.5825374346810968	0.5704883989248177	0.5880255031312349	0.5622816460294994	0.5860983383394919	0.5922888187029404	0.5818806626535554	0.5918864302035864	0.5926417116244989
89	c_index	0.6031077058831228	0.5810589902287696	0.518294582872706	0.5688196485249865	0.5814083648045103	0.5145230462206841	0.5673308116087249	0.5390875799923759	0.5990057655101554	0.5443742571269984	0.5445349264497293	0.5870588587880226	0.5381739809959024	0.5742190345714503	0.5668332445758687
90	c_index	0.5683162201649146	0.5827042687601853	0.5274391307282645	0.5724417880590222	0.5743591082554133	0.5499598105163189	0.5628829814557639	0.5604892372233228	0.5866064616091923	0.5439291766784514	0.5738762836640457	0.5850746519498573	0.5481716978677942	0.5730639270086798	0.5743527275210074
91	c_index	0.5373200686419147	0.5352661612805258	0.4999150479427847	0.6038057085275338	0.5448060678733733	0.5382237248950984	0.5855935776133585	0.5110947311258078	0.5809984492906061	0.5527519158933027	0.5387512410387012	0.5841885368768995	0.5632957697407482	0.5512577831910297	0.5626710405425671
92	c_index	0.5699342872563774	0.5522797148675943	0.5173379199444944	0.6130657724167258	0.5508965610371773	0.5528594513811446	0.6066067610851796	0.5692344616329541	0.5978702328311378	0.5810917943035363	0.5666760045550706	0.5805380000928582	0.5806781154437768	0.5897634524509155	0.5852042842287462
93	c_index	0.5812411997737025	0.5218445335499069	0.5558163115358299	0.5919652179563136	0.5574266218160253	0.595052811019088	0.5993777800611129	0.558427432794386	0.5577417976690945	0.5661159537434157	0.5780228273779043	0.5682958953813022	0.5847897169339275	0.567055310916332	0.5762124347995558
94	c_index	0.5799419832230737	0.5494319087479321	0.5023744674112782	0.5824442278668056	0.5848394872390954	0.5490172927791376	0.6146757038878812	0.5425990570409899	0.5800084942768765	0.5517486614833477	0.5634765849213593	0.609188289100828	0.5901970435766052	0.5625490785001913	0.589166858196103
95	c_index	0.49916870361680243	0.5430700850749731	0.5107039860640129	0.5676690973326064	0.545331970936469	0.5321409151407723	0.5693541838364528	0.5404672911153005	0.5732318850031556	0.5470080111109116	0.537481817777824	0.5625686239199335	0.5520002037627246	0.5570872443022653	0.5588503553335338
96	c_index	0.4939530863102016	0.5320921401264681	0.5390140145507134	0.572109812753643	0.5340229790405551	0.5405643854366992	0.5587399756684631	0.5244089777571269	0.5649702819527833	0.546774855448392	0.5294446369929618	0.5513154910939334	0.5440207134960848	0.5620638228106524	0.5646056726906652
97	c_index	0.559627381495121	0.5491583104708154	0.5084728745805924	0.6279815140440408	0.5398593702579783	0.5060462507043209	0.6177035307868282	0.5307480564347214	0.6022518081529253	0.5777588297164363	0.5308747485031607	0.5833681799072156	0.5708038279770284	0.577152763695424	0.5625701254874477
98	c_index	0.5192634409859703	0.5209504659539612	0.49400751168847173	0.573087764898293	0.5121149618586495	0.4841180353963266	0.5792074226241766	0.5098215587225278	0.5566820741231168	0.5360572100410733	0.5003217383515792	0.5561021644761137	0.5317360954146699	0.5371581710344822	0.5285262241754634
99	c_index	0.4762625424014355	0.5509662976067529	0.5073652297024497	0.6078235044960792	0.5230544263183718	0.47789838887699837	0.5915545328518226	0.5418052999177916	0.5779926815082329	0.5698062986212439	0.5253438491259644	0.5535878955541992	0.5447987507867242	0.5620839999295115	0.548838995126674
