# Supplementary material for: Integration of clinical, pathological, radiological, and transcriptomic data improves prediction for first-line immunotherapy outcome in metastatic non-small cell lung cancer
Source: Nat Commun. 2025 Jan 12;16:614. doi: 10.1038/s41467-025-55847-5 (PMC11725576; doi:10.1038/s41467-025-55847-5)
Supplement: Supplementary file 4 — Source Data [file 41467_2025_55847_MOESM4_ESM.zip › Source Data/source_data/multimodal_performance/PFS/late_RF.csv]

Repeat index	metric	C	R	P	RNA	C+R	C+P	C+RNA	R+P	R+RNA	P+RNA	C+R+P	C+R+RNA	C+P+RNA	R+P+RNA	C+R+P+RNA
0	c_index	0.5919252119356553	0.5954417067345503	0.5749688410397403	0.5765550257457129	0.607156564716232	0.6306240327562237	0.625741158950324	0.6144560167614659	0.6364365494024561	0.6108765098708998	0.6253216345884031	0.6447265603138876	0.6575459205095635	0.6353102740503628	0.6569069877059437
1	c_index	0.5793260501858555	0.5762506696881926	0.5613634308768337	0.5822444064826742	0.5998800393613087	0.6083659760690533	0.6295055498806368	0.5955542384430206	0.59705444542475	0.5970239634184102	0.6115459386686114	0.6174238081181632	0.632920889331351	0.6107610717337126	0.6279784919548314
2	c_index	0.5555231888894202	0.5853847482797865	0.5205343785843588	0.5835635813994219	0.595722495213271	0.5686741526360639	0.6069856285205503	0.5856889379512012	0.6183954374152713	0.5735125873973356	0.6040149012510004	0.6176752234248873	0.6103422164354732	0.6036744776168502	0.6160965114338297
3	c_index	0.5780398635866528	0.545512246792947	0.5769201965308858	0.5771227991432911	0.5735557859509746	0.6088139691025356	0.6224541493017368	0.5797488436682503	0.6091937593950743	0.6077328110094334	0.5993143527427239	0.617190595285678	0.6401014533767826	0.6181720372456981	0.630976971371076
4	c_index	0.5680385617549287	0.5508982856835646	0.5388268524285664	0.570062464057507	0.585566451316263	0.5895412390564946	0.6202400210583954	0.5745458940860438	0.6021510132622222	0.59038768999763	0.6018488418210354	0.6102519008108506	0.6211280681702314	0.6129046163167594	0.6278612455693019
5	c_index	0.5382594381606762	0.5695139284741272	0.5085541815236071	0.5716805529964529	0.5641296228801916	0.561127071628038	0.5830084208483602	0.561652240532719	0.597739069447317	0.5797489386881078	0.5636281178033197	0.5945409158359306	0.5940201576081102	0.5989231215099672	0.5944760380167854
6	c_index	0.5662303684451943	0.5920612543649553	0.546666776858857	0.5602997800664183	0.6036311793790292	0.5846783614132868	0.6042347877232971	0.6005357999947657	0.61261208827572	0.56536294614645	0.6158914306995946	0.627754697211217	0.6075856784034525	0.6109339541712376	0.6277261283985551
7	c_index	0.5581225052501968	0.5711034892721504	0.550578122501765	0.5765508356457772	0.5900068800646864	0.5775658229008198	0.5970130060971597	0.5774227351664706	0.6028044793223413	0.5860570928836714	0.592199772872753	0.6091143827184269	0.6055202099507532	0.6038198810497017	0.6015429436245914
8	c_index	0.5910205149583743	0.5339398277323484	0.532526216507781	0.5873374836511067	0.5849842161739274	0.5947049013040852	0.6324070602651167	0.546271420236103	0.5933907627456809	0.5852220285409349	0.5817754923064976	0.617033554595011	0.6186164753623137	0.5896448618157798	0.608874808868847
9	c_index	0.5600147341680474	0.56029343109518	0.5206554806192869	0.5803276963536633	0.5857464608759018	0.5841186078874131	0.6220232516026902	0.5743484787240807	0.6089864577669748	0.5720551295289098	0.6057575621457159	0.6223797904617903	0.6231483988361457	0.6027078921643276	0.6216668080798368
10	c_index	0.5565940939426367	0.5564118551236551	0.5346196072597963	0.5710914093225326	0.5661410156597452	0.584273563660014	0.6035722508827122	0.5686361846391411	0.5955449133467601	0.582667606532677	0.5854533664375816	0.6065915222480321	0.6106732929056576	0.6039860020398018	0.6125894366950932
11	c_index	0.5423004034380422	0.5513518787788626	0.5819698047808751	0.5787216915301718	0.577920707284694	0.6029861400758099	0.6081219624571101	0.592793456015886	0.6202591618281349	0.6074501521299587	0.6101557235238038	0.6258287299714156	0.6286660617044085	0.6352020957564835	0.6366977031989441
12	c_index	0.546648418675794	0.5720680537508005	0.5449429793178455	0.5640501844970895	0.5817144321405426	0.5754110321449217	0.5895037416448747	0.5859710608605185	0.6023267736329528	0.5679782808427647	0.5897447835050198	0.60055420735813	0.5994461596801687	0.6017417506563905	0.6062783167243823
13	c_index	0.5505974944015676	0.5553994783021812	0.580289694098991	0.576618144161158	0.5675201060788615	0.5942489804413064	0.6079542932862296	0.6182972527249629	0.5915354763410047	0.596596344957615	0.6133687807563891	0.60528519639011	0.6245400604049166	0.6204487475312771	0.6353038985113072
14	c_index	0.5720523903758062	0.5628282016754075	0.556094207933272	0.5909635923822139	0.5916811147910108	0.599628426735148	0.6256792607555267	0.5747369895861361	0.6171418988408819	0.5940162811734331	0.5853927961630476	0.6315538478763217	0.62919724177601	0.6158164458523617	0.6187823904483646
15	c_index	0.5610729984924964	0.5504265560057239	0.545963281328446	0.5569833383778326	0.5803648022200735	0.6021932091803619	0.5994828654642568	0.5597566717789497	0.5839344496195708	0.5744589170610624	0.5941115254190077	0.6021882105397421	0.6179066806641446	0.577293846309608	0.6023826846211089
16	c_index	0.5557856168038057	0.57566512211903	0.5797807388216977	0.5940683312848406	0.5859356839454434	0.6194053930229831	0.6335314341694024	0.6037443115936633	0.624088312845679	0.6175202765543103	0.6263740997835056	0.6340354005793553	0.6436996582074452	0.635121699408938	0.6465540947410686
17	c_index	0.5549707912200242	0.5744656587066188	0.5821089019586551	0.5591371940268997	0.5913988630270904	0.6168078909183337	0.5983856103896292	0.6001765196316204	0.5907895282689655	0.6110287168524312	0.6169488457442671	0.6058266152838142	0.6379300704061178	0.6222442574492802	0.6281867112383929
18	c_index	0.5399861271419503	0.5839625137084014	0.5135129488913124	0.5645786558213579	0.5908354321148613	0.5575332600726274	0.5906694665735647	0.5757353171844835	0.6166798820609611	0.5547974321635588	0.587453793781167	0.6210106393781144	0.5843087857159687	0.6072082985581573	0.6086406329876853
19	c_index	0.5579063982564616	0.5672644460256203	0.5540032751679626	0.5880307021889108	0.5783319145635509	0.5807000500103315	0.61697912174953	0.5708062106156455	0.6163694465089017	0.5913376695170038	0.5913945906998259	0.62283021438872	0.6237445006908918	0.6199910487963612	0.6234518300267488
20	c_index	0.5723133210920766	0.532941083286043	0.5610081630064767	0.5753413943099346	0.5689688004026654	0.5958454027288984	0.6166771720415437	0.5607820536845058	0.5908642059198155	0.5823144320922282	0.5916555067797483	0.6029553517951524	0.6175732478614792	0.5866163978212735	0.6040747080546062
21	c_index	0.550977242621653	0.5705986397633311	0.5591631274082137	0.564585630377024	0.5785257384622079	0.5831084650778526	0.5904492265183727	0.5849683493012726	0.6109428534703574	0.5665349543445596	0.5982122313933891	0.6157350871829133	0.5964909374820465	0.609202469569713	0.6165669874573788
22	c_index	0.549793220964569	0.5526922020379695	0.5655319218718428	0.5766257945361922	0.5661558114357741	0.5990199946518927	0.6101623251201471	0.5725228929458386	0.5949414123617204	0.589597357816742	0.6002411339146562	0.6004276582516412	0.6207627925137551	0.6106941322129362	0.6245030147152627
23	c_index	0.5677331678892056	0.5554257347734974	0.5485657194243732	0.5563812150112347	0.5903873794851127	0.5933627748792389	0.5979383682125518	0.5865236991219338	0.5913423115327202	0.5706783437294062	0.5996313669994779	0.610667654030685	0.6070716205189545	0.5990609538058702	0.6154767969399082
24	c_index	0.5382513211004764	0.5740750849240248	0.573414171640646	0.5864406251171895	0.5793580649127809	0.5976231841348859	0.61190411595197	0.6027328568172217	0.6093162133253578	0.6107267125531054	0.6130940826645149	0.6278313153502408	0.6300567722590025	0.6290488821632068	0.6323992379934621
25	c_index	0.5591406944303373	0.589459531522431	0.5716380669286403	0.5500041732755998	0.5805367301186383	0.6069477134313989	0.5852519461907258	0.6118412611725885	0.5963613588690189	0.5911569540247386	0.6095301573877606	0.6067835480772195	0.6233875906399337	0.6222776457054747	0.6288218274059539
26	c_index	0.545941743672296	0.5537519113945265	0.5482669110416155	0.5595182749694819	0.5575662162079481	0.5862750620051745	0.5866811120634854	0.5639683354311045	0.591364455122667	0.5836654201330236	0.5870354037582592	0.5857554094291808	0.5974210434567319	0.597922522681936	0.6057033832604836
27	c_index	0.5464461602809048	0.5777714050987752	0.5765210097331976	0.5666910057995682	0.5930136198221746	0.6130889276561603	0.5874342948500432	0.6049834047768698	0.6018330317976884	0.6004362834587158	0.618861568702516	0.6059209621382532	0.6213855125215729	0.6260864747038509	0.6408311005903145
28	c_index	0.5441518188861859	0.5693249969611924	0.5076996679253607	0.5931594259545296	0.5803104768623207	0.5496064124498222	0.5993983593412909	0.5687897202302431	0.6157181212832317	0.5687812712979243	0.5714502605537453	0.6167306058712257	0.5937596004697117	0.6010005770898786	0.5969548654165789
29	c_index	0.5543591355347561	0.55049530560555	0.5899441253842108	0.5616664576069419	0.562299706745858	0.614359278892219	0.5998844267844181	0.6119463209845963	0.5916024029588259	0.607716843662712	0.6175401545303066	0.5997596206771802	0.6361518803860944	0.6248643137095634	0.6312122486134225
30	c_index	0.5854508688175779	0.5634915580455094	0.6115875445620859	0.5760610622543751	0.5883871499043449	0.6317376303016026	0.6215448487829789	0.6121499514539118	0.6021873909802885	0.6033233575400518	0.624960619158999	0.6241899342263427	0.647503723575416	0.6313294668466659	0.6431037531451341
31	c_index	0.5529534045404848	0.5611565490002572	0.5432798970821153	0.5644833069963783	0.5806046725517068	0.5853156055636678	0.5986318077879736	0.5652324138839249	0.5972736861061437	0.5819097646135005	0.5904679288832885	0.6014472702053613	0.6070689689582915	0.6065724624492257	0.6091960222618804
32	c_index	0.5736095272892154	0.5524354635000344	0.5794332446095688	0.5586820386766351	0.5866714932788486	0.612937453247484	0.6208133408038683	0.5834278352444658	0.5909529896545708	0.5936626320876631	0.5963098752201692	0.6161103926506981	0.6257961541375539	0.6078643419846831	0.6285553734591375
33	c_index	0.5608884778883919	0.5577522184515589	0.5560909722249865	0.5721215678406764	0.5740764882014275	0.5958136073816583	0.6001261016174485	0.5662883724442457	0.6069578354563928	0.5841899578098632	0.5944236807757142	0.6087409684860053	0.6121951294031078	0.6100363735129183	0.618699046648195
34	c_index	0.5774015904170079	0.569954337437056	0.5515069602008177	0.5507705925238762	0.5958039976964079	0.6202350655894076	0.593861328169418	0.5968469217752467	0.5983186907860876	0.5800202480507692	0.628597250496657	0.6117672138442942	0.6087486751579343	0.6115607599495978	0.6231787075101216
35	c_index	0.5940502842437131	0.553608141453513	0.5801794454522708	0.5591412907383388	0.6040973897791081	0.6376408524718227	0.6093577356370654	0.590225240296163	0.5974275757153428	0.5819245673144008	0.6164705772919366	0.6118116243045776	0.6211671552358734	0.6025854927334078	0.624426536867646
36	c_index	0.5920387846904165	0.594770325930443	0.5710289854756058	0.5676318532860949	0.6218802552327263	0.6378168054820704	0.6203894082305514	0.6092492857204783	0.6216142485425649	0.600704392716256	0.6520026486997517	0.6383561689575684	0.640945677394535	0.6308664290509999	0.6579573577561436
37	c_index	0.5749667205132802	0.5675285838523277	0.5643033902904516	0.5871111011768142	0.5735927634064216	0.6020646891086824	0.6147891732410651	0.5907824908977363	0.6185922247704384	0.6113524974374452	0.6055706039545266	0.6099077321008664	0.6256903371501624	0.6208508792062103	0.6246021411841589
38	c_index	0.5857571017570642	0.5661302146307291	0.5475769461813843	0.5729770678414322	0.597522944040735	0.6128264771932614	0.6206367290864171	0.5918385638149287	0.6166501742742229	0.5751014085457323	0.6124725084779341	0.6146952638032274	0.6257523641457152	0.6015675801882033	0.6328833374971444
39	c_index	0.5949193451079684	0.5471613799129867	0.5861499350484746	0.5843977107604378	0.5913256018424249	0.6282681235767669	0.6326229731258197	0.599233485260515	0.6043380874671545	0.6024755999244931	0.6141878547324509	0.6241088276512686	0.6411779159998301	0.6132165848432622	0.6354321475955987
40	c_index	0.5644948862058315	0.5430492447859889	0.5694981714568987	0.5728377592336841	0.5759817368082286	0.607784540420168	0.6107978040402071	0.5866501447725235	0.5927989432232336	0.6053190552043664	0.6009974881457093	0.6104857795398587	0.6250115402455304	0.6084602638839419	0.6218996967578844
41	c_index	0.551701517793574	0.5716129006434997	0.5652283730894667	0.581976426201705	0.5831268054456279	0.6006485959234816	0.6048336056002805	0.6054484010033757	0.6182985036794643	0.6017044820939227	0.6097139395653521	0.6207371819898265	0.6352220741746611	0.6323115908578781	0.6259977249546087
42	c_index	0.5684478746715662	0.5809040693808355	0.5672126213700553	0.593210281190304	0.5845840383535748	0.605510645542684	0.6221091177675786	0.5912980449825089	0.6303526245472786	0.6218030384841645	0.6103694711506229	0.6338469182459141	0.6428531039270288	0.6366954837911906	0.6476930798287152
43	c_index	0.5541382658235586	0.56485170793891	0.5487797763363158	0.6085946520974643	0.5797379866991128	0.5815056685853955	0.6112519811383723	0.568478425608754	0.6271245712425623	0.6023866469456055	0.5822933568663107	0.6203565679501075	0.6147272387164674	0.6159959624784863	0.6173105013633033
44	c_index	0.6018142561908121	0.5724168165305391	0.604506647597886	0.5811571750525466	0.6011478288394714	0.6396872168949154	0.6270802311578186	0.6048556772283542	0.610096589286055	0.6191592098458443	0.6372733054361813	0.6288388940321287	0.6559549355307213	0.6278184798529544	0.6533123941695475
45	c_index	0.5401643938511325	0.5593054369337375	0.5039059358188607	0.5651335236701316	0.5630917732666627	0.5334227661456671	0.5805296006239037	0.541033909836583	0.5940404147868588	0.5495706631073891	0.550218114155205	0.5816517158492598	0.5696388577317315	0.5859801015161342	0.5761313999980752
46	c_index	0.5355703403080082	0.5646588389494062	0.5656070301034963	0.5858992446824816	0.5659436824192984	0.6057603384104766	0.6024746026710202	0.5988294012938448	0.6136747564010727	0.60285318142192	0.5933697607339402	0.6143940421137825	0.6386023572163926	0.6298083060457494	0.6334454704132773
47	c_index	0.5806461846808351	0.5401078726245007	0.5649853406382268	0.5934584612960063	0.5849039836875717	0.6124817448345818	0.6232238795538068	0.5725468652162735	0.5931598366046006	0.6152524410986125	0.602422145867264	0.6206727260155332	0.6415084392301619	0.6134834413238341	0.634422327298017
48	c_index	0.5640086581563293	0.5773274869871374	0.5679177790132584	0.5417956685215117	0.6052353000434844	0.600193693360729	0.5857581713201707	0.6103309798151813	0.5946629277568396	0.5747659695036285	0.6263688885175278	0.6070667205320652	0.6014910581232633	0.6164978239735548	0.6300689155550346
49	c_index	0.5645055665084376	0.5597047797470242	0.5856757002462184	0.5634738031290234	0.5876879858583772	0.616958089894125	0.6010255205825638	0.6102092925405578	0.607702762072951	0.6039269399830636	0.6225952131674328	0.6056044161390491	0.6400444005663782	0.6284830075416845	0.6329383769382274
50	c_index	0.5840729741021933	0.5719142470390463	0.5623358349750984	0.5636798028593074	0.5916256064955054	0.6056012310288068	0.6152041591961414	0.5816963041836963	0.607214142887187	0.5819888541296955	0.6057225003584313	0.6180718322739518	0.6227398010323764	0.612573169234042	0.6235359408396134
51	c_index	0.5434497655309304	0.5498750750715131	0.5168113163671468	0.5617627346804206	0.5753027894849301	0.5683703117302397	0.5971672737977022	0.5591027191898258	0.5962301005794017	0.5657356514578026	0.5897201697095551	0.61075561698708	0.6097887495224749	0.5881187133373035	0.6101540335105226
52	c_index	0.5617042658292603	0.5777972551198923	0.5653942992636266	0.5503476688498352	0.592007872975385	0.5967047406376674	0.600864171666069	0.6030773779883033	0.5956545338331934	0.5798544273435935	0.6230419079343186	0.6149509139486218	0.6170501352560206	0.6271486721915064	0.6421383997419022
53	c_index	0.5954911513861951	0.5748193384836312	0.5780318717328002	0.5653117081772787	0.6065654366254294	0.6409781254813782	0.6255724985669706	0.613190883182615	0.6061206211088672	0.5917671074090836	0.6339040442401364	0.6291673529769374	0.6354091044142307	0.6143249002392313	0.6383276491341227
54	c_index	0.5448346163679421	0.5558530173793139	0.5601705114227484	0.5538451409122414	0.5766217813545917	0.6001088077849631	0.6028940040627385	0.5900371519543033	0.5722717659013239	0.5748480850022495	0.6056372749124297	0.5951714982961255	0.6293599483556552	0.5988784017052161	0.6192635554120033
55	c_index	0.5530641065699009	0.5621254984581314	0.579284420921772	0.5693170038210301	0.5792139628913353	0.6121808460466869	0.598266485846235	0.5992918385016855	0.5964870589901189	0.5894819090860065	0.6152416706105904	0.6096637770447197	0.6328396517857721	0.6232468038149798	0.6370513268072474
56	c_index	0.5904061476858615	0.5712141373321783	0.6066599278911066	0.5799637067939277	0.5998426150071056	0.620428863248434	0.6207905983422533	0.6126091759840209	0.6212727914798483	0.615146300653662	0.6311697867786611	0.6342632830089749	0.6331130441655978	0.6317833736723685	0.6427375266707032
57	c_index	0.5642131678188057	0.5750980898312327	0.5726627637014334	0.5762064557427143	0.5959182664329475	0.6117660887428636	0.6249198025188407	0.6123796137991886	0.6166835735660107	0.601281260991412	0.617847715940904	0.6358372392384652	0.6368631058093593	0.624215738982583	0.639366486451517
58	c_index	0.5558751797144363	0.5647184446194501	0.5761675386537812	0.5880764403533534	0.5880032380625404	0.6039316490713535	0.6079353969992323	0.6003583664378179	0.6175441964895233	0.620758829672563	0.610915474002849	0.624125505664946	0.6368698490055084	0.6344058834041741	0.6416400063025258
59	c_index	0.560461394504201	0.5696532787608232	0.53230873241033	0.5452312703948251	0.5836119982449256	0.5875664724484643	0.5809962123950724	0.5603344214302691	0.5960886281935243	0.5690642597200709	0.6106911898769544	0.6073374081317318	0.6062543195667601	0.5908726795850987	0.6121535148227292
60	c_index	0.5290831612245638	0.5483501051636205	0.5803110804539976	0.5664602454733357	0.5697686496716011	0.5793557402583763	0.590059728918358	0.5780305709833867	0.5988360320182782	0.6068047891933835	0.5960379387316486	0.6054551976654923	0.6263788451980291	0.6215263082142668	0.6248083220582494
61	c_index	0.5616889097450218	0.5430938047797257	0.5529625063302394	0.5820016012242021	0.5761090030744692	0.5891428649703342	0.6158428453551117	0.5731301503646076	0.5943935747138145	0.597371771927203	0.5814698294621213	0.6074979418493298	0.627460571957578	0.612155875410037	0.6116824166729609
62	c_index	0.5666325472997177	0.5444257167633479	0.5735226370203513	0.573371587309213	0.5806735721181481	0.6003008001022531	0.6148489685578699	0.5820237767432392	0.5871676415941656	0.5947187269720448	0.5945573083398362	0.6059245004049111	0.6307464943911653	0.6066623798639496	0.6171434365293622
63	c_index	0.5759083250978355	0.5432978730500055	0.5998883879679288	0.5871095827580844	0.581741453487854	0.6296525144657925	0.6161459669302143	0.602103885101623	0.5917462119969541	0.6267087499602969	0.6210007903574518	0.619808083095501	0.6385797085718429	0.6357911944670541	0.6379292328938535
64	c_index	0.5724325785030153	0.5679257340017365	0.545494932226585	0.6031833724663203	0.5945501883083144	0.6021134382188426	0.6335734313334431	0.5864704753965482	0.6416036739683925	0.5999255011989135	0.602575723347096	0.6398983667455501	0.6484089277513612	0.635453060024549	0.6388109290658348
65	c_index	0.588213605079153	0.5247178729755035	0.5131895520741707	0.60413236003434	0.5774265665434957	0.5940189388920453	0.6402679093385845	0.5282610472586317	0.6112331689390494	0.5865395519618181	0.5668800438242018	0.6267712651449301	0.6257024225136542	0.5899284614909844	0.6064483326378768
66	c_index	0.5637030677494868	0.5855889239816742	0.5855642114971822	0.55874768607956	0.5852707683749808	0.5964922117527701	0.5925195132376652	0.5958314142957332	0.6090811261332274	0.584153685083629	0.6113279957570521	0.6075899208382116	0.6157567114080548	0.6118262176524458	0.6287236436684351
67	c_index	0.5419256796178383	0.5664292139181352	0.5590426255132789	0.5767904453801552	0.5707331308390133	0.5817008298899644	0.6042699689994704	0.5673899832920511	0.5955631874766141	0.5767963372073704	0.5867131249796781	0.6019199209155939	0.6165488817035384	0.5917543416072027	0.5982149570932974
68	c_index	0.5669775854850878	0.5406521975958006	0.5605670563366446	0.5398331927989285	0.562118242986741	0.59174891233424	0.5782171894816576	0.5737408818660183	0.572057107605276	0.5658839362180772	0.5787411801571032	0.5906219442727931	0.6019291282955672	0.588898378157138	0.5983512728532188
69	c_index	0.5550710416279258	0.5527306131840791	0.5710660263538299	0.5416791895282438	0.5761367151031599	0.581496848460481	0.5791973226842478	0.5914144956152328	0.6033113918170886	0.5898352205699292	0.5976787439046526	0.603945071732378	0.5993636165853193	0.6137741089475685	0.6140645179618879
70	c_index	0.5566332376631784	0.5681983847227593	0.5758030519275567	0.5898506903481248	0.5860474214929812	0.6050831672172621	0.617960381269659	0.6075226952681864	0.6072701423246165	0.6084172856929536	0.6148813846490989	0.6222903273364949	0.6375765599710582	0.6303285332236406	0.6450243460798781
71	c_index	0.5755186801925035	0.5644039485067709	0.5271743057705213	0.5696380728210302	0.5862315791380714	0.5888145009543219	0.6085915822564185	0.5570099113338055	0.5893166325727148	0.5573807439775125	0.5983269391658247	0.6154233198850899	0.6105027613110748	0.5976645444450809	0.6137673911950693
72	c_index	0.5914378330477882	0.5716382500464062	0.6028426470961402	0.5740732382365795	0.6085095719306369	0.6301785922021222	0.6270163692356902	0.6012303649228943	0.6043057324336607	0.6114520575363603	0.6286301643982978	0.6329156424800443	0.6529741050685195	0.6244874366054672	0.6448431873765154
73	c_index	0.5795335596852274	0.5626467736059224	0.5457746336250081	0.5945663345603923	0.5985610078794157	0.6239673878207989	0.6187250769423847	0.5833742322997204	0.6156738992527816	0.5975861198289286	0.6123824759519799	0.6283546178126193	0.6440518445173243	0.6277283469662414	0.6318258910951822
74	c_index	0.5644006005197609	0.5720604482095313	0.549326749448442	0.5800671928396481	0.5863586825279529	0.6042954361565293	0.6101544835129686	0.5920588234154616	0.6112640187517364	0.5846084745220422	0.6110604603193589	0.6164859862794044	0.614535748650607	0.6196217392650878	0.6238938866044584
75	c_index	0.5452430258169353	0.5624855267261402	0.5587205139892266	0.5621941878134851	0.5798668475120397	0.6030502806681183	0.5999602588968179	0.5918575311280594	0.6122188148352974	0.5918783620743551	0.6007610832057653	0.6102756082407984	0.6234190605263433	0.6253202978358139	0.6231062019179707
76	c_index	0.5505482433988668	0.5584563961522533	0.5189221152128687	0.5656960050494445	0.5778201104389353	0.5819862043332845	0.5935380229657619	0.5620305844258704	0.5920173894722859	0.5545191018483281	0.5928029944635193	0.5997469118671478	0.6121901582875052	0.5879503733880735	0.6103167091301748
77	c_index	0.542650099636417	0.5766948155770113	0.548720285260812	0.5870063536055793	0.5837328605956666	0.5900466137015056	0.6269809877307467	0.5844272117909752	0.6222767276586072	0.5939385720436526	0.59755164270799	0.6321597145953045	0.6278453681753222	0.6186207210626283	0.6319844615352256
78	c_index	0.5638415820918654	0.5803807738023825	0.5574291491724914	0.565342345432788	0.6018686526947088	0.619870562594508	0.59566876306631	0.616711142874077	0.6105261612908532	0.5983155853889915	0.6183809379685229	0.6103363304139833	0.6205610015104878	0.626325033025689	0.6403082755252832
79	c_index	0.5643396470121518	0.5802377363028363	0.5432716774088961	0.5775633772504527	0.5907872849590144	0.5930429781536141	0.6108313066187367	0.5909008671439046	0.6194968991665768	0.5787684538492249	0.6025193032410898	0.6189916219628568	0.6271756259235278	0.6161173699561524	0.6308816536411931
80	c_index	0.5663989357129411	0.568063109183258	0.5581578241914247	0.555584695787708	0.5709033176817813	0.5919200892829212	0.5903615384048925	0.5869015429640237	0.5837997693190794	0.568109162140446	0.6087953813136316	0.6005527517494051	0.5963511172229057	0.5838044397505592	0.6053503197440022
81	c_index	0.5705605803207758	0.5511877672955562	0.5923178406156026	0.5756971643565753	0.5795214963895925	0.6201794112099979	0.5997781510455982	0.5851696217712511	0.5876064228850716	0.6073369551732837	0.6082276733140157	0.605148971330633	0.6383544946177899	0.6147283613437012	0.6184918586549789
82	c_index	0.5538588480122147	0.55393588181374	0.5779292602742034	0.5581591348628628	0.5596557976596189	0.5911476020151892	0.5859740640007771	0.5816532124156147	0.5876567160035722	0.5944017311088461	0.5932401394406346	0.5815560227796877	0.6086445480235164	0.5948174975834365	0.6057537566668839
83	c_index	0.5733578365588093	0.558163875898093	0.5354245057383902	0.5831051003351677	0.5893247421767229	0.592287990516746	0.6116985746614481	0.5653854343248306	0.6121342641716073	0.5889855732806254	0.5985854211605867	0.6218357802945045	0.6223243959633272	0.6175961272513031	0.622080095997894
84	c_index	0.56646291837444	0.565533793737011	0.580309563956339	0.559633147945603	0.5924703958342044	0.6156856868696274	0.6136959490961976	0.5986530097337878	0.6024944732700449	0.5935408700914813	0.6154143796674042	0.619622435283213	0.626521012152644	0.6241311590471864	0.6336974578706348
85	c_index	0.5534385434446331	0.5638316896296764	0.5829571209191682	0.5829190954587787	0.5722285016065806	0.6004012524058501	0.6006466916099689	0.6063130235400604	0.5995871521032302	0.6029849009666699	0.6061125650515599	0.6141961706010076	0.6237128716741047	0.6180979768838968	0.6197522885108292
86	c_index	0.5471554999094279	0.5637112186084862	0.5485041163331539	0.5902704217035697	0.579302078017223	0.5858913612817767	0.6128669543102252	0.5849288573332049	0.6200193560386082	0.6062822236236227	0.6077273013816005	0.6196218014826487	0.6276797892328129	0.6348839896392937	0.6355411712310022
87	c_index	0.5757435821600778	0.599689781328336	0.5653750096836727	0.5941585255587641	0.6051137874480751	0.6176665337157183	0.6326412539775366	0.6031419336844399	0.6339379108182539	0.60394528098173	0.6255302332327052	0.6421051661438235	0.6487677072316721	0.6319629989520886	0.6439110677859342
88	c_index	0.5486698552637734	0.5977710014854161	0.5615578097157754	0.5616775157281677	0.5936923839702418	0.5945113429571808	0.5925706210490069	0.6188839534413829	0.6166756942719862	0.5891812146149584	0.6173253140453235	0.6222932946420455	0.6058936267613971	0.627277514826954	0.629502113895449
89	c_index	0.566058317609123	0.5969873148170143	0.5759360152869819	0.5436132655770763	0.609332080994796	0.6009175693714381	0.5890557877088963	0.6173877928109632	0.6013583682163938	0.5729266372836647	0.6372773668107743	0.6217325164999752	0.5989993264562087	0.6196736138353727	0.6379058651071804
90	c_index	0.5632761377182893	0.5932131663068249	0.5688976261227702	0.5799402499382095	0.604226387607526	0.6035541780309726	0.5970092571496406	0.6142787331910402	0.6165643053855747	0.5915073084133918	0.622142432271679	0.6283431281207378	0.6292869235292988	0.6396736776183283	0.6340746277152437
91	c_index	0.5845049321732431	0.5609435361339064	0.5394828476419843	0.5900908310252418	0.5997663085780316	0.5982978688970839	0.6447649885522762	0.5662178753445751	0.5997712285610146	0.5847410949940888	0.5963374913694354	0.6254777289273395	0.6371136321267661	0.6063413559241541	0.6318324062559749
92	c_index	0.5629589586646586	0.557574019342731	0.5609105893591052	0.5922509501891958	0.5868867559848463	0.5946557018528111	0.6204155771443453	0.5851036575876329	0.6223076611967698	0.603208539186379	0.6080571183233752	0.6285789145345118	0.6386214461093971	0.6315385109162877	0.633281737558463
93	c_index	0.5534017762815587	0.5524958323879917	0.547017098285574	0.5625984771624054	0.575724776255464	0.5947707734113328	0.5997609150135348	0.5745070042216738	0.5911900328647065	0.5714814441260297	0.5953108274768932	0.6059943224965082	0.6136224120011861	0.6066938257485718	0.6189586752667336
94	c_index	0.5598186406326225	0.5638494121800087	0.5448370863187918	0.5619523556141197	0.5969352534149163	0.5957659717371826	0.6145444609479429	0.5821029109388225	0.6230352188433917	0.5698082372034504	0.6116473239180527	0.6263743393011131	0.6079902369656224	0.6087811777477199	0.6258155079713152
95	c_index	0.5490905004221045	0.5729249472448665	0.5587450427713321	0.5781848432459646	0.5784591169654714	0.609582403343168	0.61751165170416	0.5915292473707808	0.615568463932069	0.5952355983348111	0.6128505439221431	0.6207586197766071	0.6437413046487394	0.6102658005896902	0.6330356098265202
96	c_index	0.5356248578708261	0.5479611167452921	0.5679534974041577	0.5513377737012315	0.5558246017651473	0.6061414431596059	0.5931148875501702	0.5848159058996131	0.5805453073418442	0.5746729104095714	0.5926899821436382	0.5903973699712102	0.6217705628457504	0.6045723229868927	0.6178571313932878
97	c_index	0.5273627363831075	0.5683151573888157	0.5390696002627177	0.5821818387423613	0.5737592860539802	0.5475940607760664	0.5873876664554922	0.5693787972759334	0.6097818069056342	0.5784019777127787	0.5841969990642047	0.6080710664304612	0.5863357158307306	0.6126813192682734	0.6059546543812011
98	c_index	0.5637354298586926	0.5697790558372996	0.5497973775440045	0.5445453762738474	0.5909599070106458	0.5897368846151743	0.594786752157929	0.580106208676413	0.6042800037281949	0.5793777568281063	0.588360625553199	0.607303328612219	0.6017984938951855	0.6141508037773944	0.6133294135164229
99	c_index	0.5525509806625376	0.5908038766167655	0.5173724381857185	0.591797809724379	0.585497345300312	0.5744812575668387	0.6017672354312689	0.5850679341057076	0.6334719840226664	0.5943487940766331	0.5951138515332948	0.6190909736587628	0.612310162808615	0.6131028634423543	0.6197596213113954
