# Supplementary material for: Integration of clinical, pathological, radiological, and transcriptomic data improves prediction for first-line immunotherapy outcome in metastatic non-small cell lung cancer
Source: Nat Commun. 2025 Jan 12;16:614. doi: 10.1038/s41467-025-55847-5 (PMC11725576; doi:10.1038/s41467-025-55847-5)
Supplement: Supplementary file 4 — Source Data [file 41467_2025_55847_MOESM4_ESM.zip › Source Data/source_data/multimodal_risk_stratification/1year_death/pvalues.csv]

	late_XGboost	late_LR	early_XGboost	early_select_XGboost	early_LR	early_select_LR	dyam	dyam_select
C	0.019964172099570607	0.0007533065537871494	0.01459117941253787	0.028493542123665217	0.0003866983732824684	0.00018314755254337256	2.470657508784298e-06	1.2558963884943868e-06
C+R	5.093463737319631e-06	0.005758124503987037	0.00020614025369229417	1.1618932939071863e-05	0.00012498787944957142	3.770730269000285e-05	0.0002490691841121588	0.0014332027899359057
C+P	0.0017403325740592947	0.0016303140415589322	0.02596599128653363	0.0003272918633032204	0.00022562673747844605	0.0001972407524924733	4.046359876449119e-06	4.745547645510908e-05
C+RNA	0.007849281826697729	4.6670381339448285e-05	2.5768526319866814e-05	5.40866021775618e-07	0.00032644209113501043	0.00012384673658278017	1.6524053967207043e-06	2.4487662284976085e-05
C+R+P	1.8968671433041545e-07	0.0012424533239593642	0.0005641322537515173	2.470779875606427e-07	0.00012080654629833503	9.111087213301113e-05	6.138075096205797e-05	7.947877519423422e-06
C+R+RNA	4.831151727183072e-05	0.0004991946896326422	0.0013667554149975596	0.00012110785238828863	0.00013016687442138743	0.0001489467641609433	0.0002958503325801533	0.0010730388819527852
C+P+RNA	1.2556755344346081e-05	0.003347052278658158	1.5306671389299448e-06	3.5117764822633664e-09	0.0005977575604765897	0.00021714447807858766	0.0013716553475557084	0.002442631356580062
C+R+P+RNA	1.1435623587210455e-06	0.0006906727688960807	1.2508114953472945e-05	7.115876886662812e-06	0.0008928488380374083	5.0870048011594225e-05	2.1627941711620737e-05	1.1309895886079765e-05
