# Supplementary material for: Integration of clinical, pathological, radiological, and transcriptomic data improves prediction for first-line immunotherapy outcome in metastatic non-small cell lung cancer
Source: Nat Commun. 2025 Jan 12;16:614. doi: 10.1038/s41467-025-55847-5 (PMC11725576; doi:10.1038/s41467-025-55847-5)
Supplement: Supplementary file 4 — Source Data [file 41467_2025_55847_MOESM4_ESM.zip › Source Data/source_data/multimodal_risk_stratification/1year_death/pvalues_threshold.csv]

	late_XGboost	late_LR	early_XGboost	early_select_XGboost	early_LR	early_select_LR	dyam	dyam_select
C	0.4947031297936	0.0003103923602888538	0.6752625805397849	0.1959185269073856	6.709402197997451e-05	0.00017274467013065543	5.176187732498573e-06	9.559078641879161e-06
C+R	0.282687011033246	0.0037958924212667753	0.045917228739288815	0.0054222142278184905	8.132541741844892e-06	4.231897088790379e-06	0.000489516538415101	0.0011262341397996973
C+P	0.6045622868046834	8.280671620725575e-05	0.023277351094277476	0.34462980455871217	0.009312638070484944	0.0005238282006464045	2.941683415421375e-06	1.2520395652384706e-05
C+RNA	0.1323180739866801	7.377958478963904e-05	0.023957722383563196	5.2511245896802986e-05	0.0004082321170734211	0.00021871184839782165	6.2583999167873605e-06	1.334225257480929e-05
C+R+P		0.0003231431588481258	3.6903721104530474e-05	0.013325213187721481	0.0014021268646049491	0.0001987713959365745	0.0001502537996094346	9.34918893434892e-06
C+R+RNA	0.9064444963730075	0.00011611034360318216	0.018936341876317223	0.005232164765466155	0.0003978559037738039	0.0013720006651220793	0.00011760475415096841	6.965247941302903e-05
C+P+RNA	0.09829586827614786	0.0019358014186691259	0.0001241548601024117	0.0005042525469122005	0.0004728302576897425	2.631835833121993e-05	0.004230632689173352	0.00910438327575071
C+R+P+RNA		0.0009822182333290355	1.3674493058282714e-06	0.02575317304727	0.0003702120146692203	7.114778470038368e-05	2.461962456190825e-05	0.0002921756614000966
