# Supplementary material for: Integration of clinical, pathological, radiological, and transcriptomic data improves prediction for first-line immunotherapy outcome in metastatic non-small cell lung cancer
Source: Nat Commun. 2025 Jan 12;16:614. doi: 10.1038/s41467-025-55847-5 (PMC11725576; doi:10.1038/s41467-025-55847-5)
Supplement: Supplementary file 4 — Source Data [file 41467_2025_55847_MOESM4_ESM.zip › Source Data/source_data/multimodal_risk_stratification/6months_progression/pvalues.csv]

	late_XGboost	late_LR	early_XGboost	early_select_XGboost	early_LR	early_select_LR	dyam	dyam_select
C	0.018094445395758725	0.0003122927573606454	0.017838695142346053	0.0269411265386073	4.886043110490929e-05	0.00011064133608430321	9.006952733072912e-06	1.8064713706130764e-05
C+R	9.392260394349515e-05	0.0022037866806194598	0.0004680790616097035	0.00041917158945240445	0.004426378058623762	0.00020540528094895873	7.523149755553327e-05	1.8672364070789948e-06
C+P	0.017040810512396434	0.00747052528584795	0.0004022291538469668	0.00010413769603778189	0.00035257628909996403	0.000768509574055337	0.00027041223318563154	0.00027126385739774367
C+RNA	0.0013297806771440366	0.00016898449345211636	4.763460984677936e-06	0.00011822673382141112	9.998593143082765e-05	5.978535179792869e-05	5.4847358943480304e-08	3.7732133413995905e-08
C+R+P	1.179993423981639e-05	2.6638528411481612e-05	8.054882512048622e-05	0.0019571649496514312	0.0036934266815506	1.1811655721072605e-05	2.362201850935266e-05	1.2021932566179497e-06
C+R+RNA	0.004404814012331567	0.0005319574736255578	0.00206049748819232	0.0014923505935411656	0.00015271307833902107	0.0002639368653471427	0.00038431247067960715	2.3932341464253073e-06
C+P+RNA	4.661086332724125e-05	0.00022157597795457925	5.245870822130236e-06	1.4950101898948135e-06	0.0033068821033728343	3.523003966811317e-07	0.0004919096571837906	8.943203582225724e-08
C+R+P+RNA	2.0627398025056647e-05	0.00016954352063913564	9.798925830698178e-06	7.843562489383292e-05	0.0008460389609487083	3.208803239977104e-05	2.9097878564442323e-05	9.176394917572215e-07
