# Supplementary material for: Integration of clinical, pathological, radiological, and transcriptomic data improves prediction for first-line immunotherapy outcome in metastatic non-small cell lung cancer
Source: Nat Commun. 2025 Jan 12;16:614. doi: 10.1038/s41467-025-55847-5 (PMC11725576; doi:10.1038/s41467-025-55847-5)
Supplement: Supplementary file 4 — Source Data [file 41467_2025_55847_MOESM4_ESM.zip › Source Data/source_data/multimodal_risk_stratification/6months_progression/pvalues_threshold.csv]

	late_XGboost	late_LR	early_XGboost	early_select_XGboost	early_LR	early_select_LR	dyam	dyam_select
C	0.006820294127426767	2.107735352005671e-05	0.018576909917475286	0.0010027213822229033	3.6088786818997343e-05	0.00010862168755326248	2.067082685940279e-05	3.153272622601736e-05
C+R	0.3163259053019722	0.00012836366326455457	0.06881546251237297	0.0014336973762384857	0.001843262898669252	1.0172047093434676e-07	3.934660336756928e-06	1.4427073358446214e-06
C+P	0.003584289414821747	0.010382879198081497	0.8696796923643715	0.11515354654714517	0.016815702828351025	0.0018694784572320727	0.00022853827867148075	0.00012864654652561377
C+RNA	0.045534786051511546	2.351996489868837e-05	0.0002903912339031359	1.7360232308255498e-07	0.00013512646532426022	6.1889496095635e-05	1.2065397425344064e-05	6.3099420624795425e-06
C+R+P	1.0625452996696579e-07	0.0016765124640075195	0.7468009339338645	2.388385475310949e-06	0.01683705731977446	2.0483956464094256e-05	6.991421508810002e-06	1.2243131478550923e-06
C+R+RNA	0.020859401800434444	3.736910517351406e-05	0.0007748736784070057	7.118461294850906e-05	0.0006609806081546844	0.0005128151777416712	2.173448329342908e-06	1.1880700743293733e-07
C+P+RNA		0.00012111057600243101	0.008866964779815386	0.00014780728536504484	0.0035990559279587414	5.291506118497603e-06	1.9864570819966037e-06	5.3770639287083354e-08
C+R+P+RNA	0.0031780842256660703	6.125616951509182e-05	0.007548291194000143	2.423883350231078e-06	0.002237533903191609	0.0004361705148221642	2.9732948058087742e-06	1.0647384523878414e-06
