# Supplementary material for: Integration of clinical, pathological, radiological, and transcriptomic data improves prediction for first-line immunotherapy outcome in metastatic non-small cell lung cancer
Source: Nat Commun. 2025 Jan 12;16:614. doi: 10.1038/s41467-025-55847-5 (PMC11725576; doi:10.1038/s41467-025-55847-5)
Supplement: Supplementary file 4 — Source Data [file 41467_2025_55847_MOESM4_ESM.zip › Source Data/source_data/multimodal_risk_stratification/OS/pvalues.csv]

	late_RF	late_Cox	early_RF	early_select_RF	early_Cox	early_select_Cox
C	0.0002748419370723341	0.00129180895646154	0.0004139090043690312	6.702623012247102e-05	0.0009265154943999288	0.01250680910611546
C+R	0.0013292986980508316	0.050383772983340215	0.029242461242987086	3.4163430775381765e-06	0.019779052091490036	1.1702869732830217e-05
C+P	7.247649258535407e-07	6.177171008357696e-05	1.839443775035958e-05	1.306623103577887e-05	0.0010471227580280524	0.0012085232179227187
C+RNA	1.8239394607424617e-05	5.7994745318611056e-05	7.640979192270251e-05	4.548044469336376e-06	0.012914605405853272	5.8165906633860594e-05
C+R+P	6.725641594787037e-06	0.01086802946425415	0.0009749421360138807	1.80146946044571e-08	0.03237286306252881	0.0018541779047096516
C+R+RNA	9.553252002979889e-07	0.0005181190025977319	5.599095399043994e-06	9.826587461388287e-06	0.002165380673252878	0.00010588787906794055
C+P+RNA	0.0004373664904693909	0.0009263999871955933	0.0014718625655365876	6.485431755931646e-06	0.0002483600827873832	1.1368497919627287e-05
C+R+P+RNA	5.215448074257088e-05	0.0005870659573589832	0.00011970000323575447	1.261308113700032e-06	0.026311924217888687	0.00020330914396496523
