# Supplementary material for: Integration of clinical, pathological, radiological, and transcriptomic data improves prediction for first-line immunotherapy outcome in metastatic non-small cell lung cancer
Source: Nat Commun. 2025 Jan 12;16:614. doi: 10.1038/s41467-025-55847-5 (PMC11725576; doi:10.1038/s41467-025-55847-5)
Supplement: Supplementary file 4 — Source Data [file 41467_2025_55847_MOESM4_ESM.zip › Source Data/source_data/multimodal_risk_stratification/PFS/pvalues.csv]

	late_RF	late_Cox	early_RF	early_select_RF	early_Cox	early_select_Cox
C	2.0387700799103078e-05	0.006250731290843025	4.087933019906316e-06	4.521465201624477e-05	0.0032178383664220817	0.027403093828202628
C+R	0.0022024114136574816	0.14834880749350654	0.011293700031039189	0.00035527758790568185	0.004183053164114146	1.561833845332257e-06
C+P	0.0002764136059010952	0.0148847845478913	0.015525686130403523	0.004253615483595745	0.0947759566203466	0.0009030528291334632
C+RNA	0.0009288914120223162	0.017237383904836225	0.00015886783674572434	0.0002717538170429199	0.011614364724544097	0.00010302618021152908
C+R+P	0.00029646800725760894	0.0028783197119252096	0.0009002735783386036	0.0008392897901856401	0.04634168810160595	0.00016636207394527474
C+R+RNA	7.980313902111075e-05	0.028807749199734587	0.22536212314360513	0.022315470532269715	0.05936110180850479	0.003961733522087448
C+P+RNA	0.026461087544627445	0.026408804591503486	0.044004522188324485	0.015538569147244805	0.011160364261083675	8.87737004367373e-09
C+R+P+RNA	0.00044012828455297756	0.0005038700171577344	0.09775611293710669	0.004711684628043424	0.04984928001717413	0.0001903351005472262
