# Supplementary material for: Integration of clinical, pathological, radiological, and transcriptomic data improves prediction for first-line immunotherapy outcome in metastatic non-small cell lung cancer
Source: Nat Commun. 2025 Jan 12;16:614. doi: 10.1038/s41467-025-55847-5 (PMC11725576; doi:10.1038/s41467-025-55847-5)
Supplement: Supplementary file 4 — Source Data [file 41467_2025_55847_MOESM4_ESM.zip › Source Data/source_data/README.md]

# Source data

This folder contains the results of the experiments that were performed for:

"Integration of clinical, pathological, radiological, and transcriptomic data improves prediction for first-line immunotherapy outcome in metastatic non-small cell lung cancer"

These results were used to create the figures and tables in the manuscript.

* **multimodal_performance** folder contains the AUC (1year_death and 6months_progression) or C-index (OS and PFS) obtained for each multimodal combination and each integration strategy. Performance metrics were computed 100 times (i.e., 100 repetitions of a cross-validation scheme), using only the patients with the four modalities available.

* **multimodal_risk_stratification** folder contains the log-rank pvalues (for OS stratification) for each multimodal combination integrating clinical modality and each integration strategy. For classification tasks, risk groups were either determined with a 0.5 cutoff for the prediction scores or a specific cutoff learned with the training set (*_threshold* suffix). For survival tasks they were only determined with a learned cutoff for the prediction scores.

* **signatureRNA_performance** folder contains the AUC (1year_death and 6months_progression) or C-index (OS and PFS) obtained for each of the 36 RNA signatures (from literature). Performance metrics were computed 100 times (i.e., 100 repetitions of cross-validation scheme), using only the patients with the four modalities available.

* **unimodal_shapvalues** folder contains the SHAP values for each unimodal predictor and each prediction task. SHAP values were averaged across the 100 repetitions of the cross-validation scheme and computed for the patients with the modality of interest available.

* **marginal_contributions_latefus.csv** file contains the marginal contributions (i.e., Shapley values) of the clinical (C), radiomic (R), and RNA modalities to the final multimodal prediction of the *latefus_XGBoost C+R+RNA* model. It also contains the associated multimodal predictions as well as the patient label (0: alive after 1 year, 1: died before 1 year). This file focuses on the patients with the four modalities available only.

* **venn_diagram.csv** file summarizes the available modalities for each of the 317 NSCLC patients.
