# Supplementary material for: Integration of clinical, pathological, radiological, and transcriptomic data improves prediction for first-line immunotherapy outcome in metastatic non-small cell lung cancer
Source: Nat Commun. 2025 Jan 12;16:614. doi: 10.1038/s41467-025-55847-5 (PMC11725576; doi:10.1038/s41467-025-55847-5)
Supplement: Supplementary file 4 — Source Data [file 41467_2025_55847_MOESM4_ESM.zip › Source Data/source_data/signatureRNA_performance/1year_death/signatures_RNA.csv]

Repeat index	metric	CRMA	CTLA4	CX3CL1	CXCL9	CYT	EIGS	ESCS	FTBRS	HLADRA	HRH1	IFNgamma	IMPRES	IRG	Immunopheno	MPS	PD1	PDL1	PDL2	Renal101	TIG	TLS	TME	APM	CECMdown	CECMup	IIS	IMS	IPRES	MFP	MIAS	PASSPRE	TIS	CD8T_CIBERSORT	CD8T_MCPcounter	CD8T_Xcell	Immuno_CIBERSORT
0	roc_auc	0.6211433756805809	0.44464609800362975	0.4655172413793103	0.42286751361161523	0.4029038112522686	0.4065335753176043	0.454627949183303	0.44010889292196	0.38384754990925585	0.4333030852994555	0.4128856624319419	0.5771324863883847	0.4972776769509982	0.37205081669691464	0.557168784029038	0.4668784029038112	0.5254083484573502	0.4691470054446461	0.3439201451905626	0.4401088929219601	0.37159709618874776	0.6270417422867514	0.4056261343012704	0.23684210526315788	0.3539019963702359	0.27949183303085295	0.5018148820326679	0.3838475499092559	0.4931941923774954	0.3511796733212341	0.32395644283121594	0.3911070780399274	0.4664246823956443	0.4732304900181488	0.4301270417422868	0.5081669691470054
1	roc_auc	0.6211433756805809	0.44464609800362975	0.4655172413793103	0.42286751361161523	0.4029038112522686	0.4065335753176043	0.454627949183303	0.44192377495462787	0.38384754990925585	0.4333030852994555	0.4128856624319419	0.5771324863883847	0.4972776769509982	0.37205081669691464	0.557168784029038	0.4668784029038112	0.5254083484573502	0.4691470054446461	0.3439201451905626	0.4401088929219601	0.3720508166969147	0.6297640653357532	0.4056261343012704	0.23684210526315788	0.3539019963702359	0.2803992740471869	0.5018148820326679	0.3774954627949183	0.4931941923774954	0.3511796733212341	0.32395644283121594	0.39382940108892917	0.46823956442831216	0.4732304900181488	0.4401088929219601	0.5081669691470054
2	roc_auc	0.6211433756805809	0.44464609800362975	0.4655172413793103	0.42286751361161523	0.4029038112522686	0.4065335753176043	0.454627949183303	0.45372050816696907	0.38384754990925585	0.4333030852994555	0.4128856624319419	0.5771324863883847	0.4972776769509982	0.37205081669691464	0.557168784029038	0.4668784029038112	0.5254083484573502	0.4691470054446461	0.3439201451905626	0.4401088929219601	0.37159709618874776	0.6188747731397459	0.4056261343012704	0.23684210526315788	0.3539019963702359	0.2840290381125226	0.5018148820326679	0.3756805807622504	0.4931941923774954	0.3511796733212341	0.32395644283121594	0.38566243194192373	0.4673321234119783	0.4732304900181488	0.4446460980036298	0.5072595281306715
3	roc_auc	0.6211433756805809	0.44464609800362975	0.4655172413793103	0.42286751361161523	0.4029038112522686	0.4065335753176043	0.454627949183303	0.44555353901996364	0.38384754990925585	0.4333030852994555	0.4128856624319419	0.5771324863883847	0.4972776769509982	0.37205081669691464	0.557168784029038	0.4668784029038112	0.5254083484573502	0.4691470054446461	0.3439201451905626	0.4401088929219601	0.37159709618874776	0.6252268602540835	0.4056261343012704	0.23684210526315788	0.3539019963702359	0.2831215970961887	0.5018148820326679	0.3765880217785844	0.4931941923774954	0.3511796733212341	0.32395644283121594	0.39110707803992734	0.4646098003629764	0.4732304900181488	0.43920145190562615	0.5081669691470054
4	roc_auc	0.6211433756805809	0.44464609800362975	0.4655172413793103	0.42286751361161523	0.4029038112522686	0.4065335753176043	0.454627949183303	0.43829401088929215	0.38384754990925585	0.4333030852994555	0.4128856624319419	0.5771324863883847	0.4972776769509982	0.37205081669691464	0.557168784029038	0.4668784029038112	0.5254083484573502	0.4691470054446461	0.3439201451905626	0.4401088929219601	0.37159709618874776	0.6252268602540835	0.4056261343012704	0.23684210526315788	0.3539019963702359	0.2849364791288566	0.5018148820326679	0.37568058076225047	0.4931941923774954	0.3511796733212341	0.32395644283121594	0.3929219600725952	0.4673321234119782	0.4732304900181488	0.4355716878402904	0.5054446460980035
5	roc_auc	0.6211433756805809	0.44464609800362975	0.4655172413793103	0.42286751361161523	0.4029038112522686	0.4065335753176043	0.454627949183303	0.43284936479128855	0.38384754990925585	0.4333030852994555	0.4128856624319419	0.5771324863883847	0.4972776769509982	0.37205081669691464	0.557168784029038	0.4668784029038112	0.5254083484573502	0.4691470054446461	0.3439201451905626	0.4401088929219601	0.37159709618874776	0.6252268602540835	0.4056261343012704	0.23684210526315788	0.3539019963702359	0.2767695099818512	0.5018148820326679	0.3892921960072595	0.4931941923774954	0.3511796733212341	0.32395644283121594	0.39019963702359345	0.46823956442831216	0.4732304900181488	0.4201451905626134	0.5036297640653357
6	roc_auc	0.6211433756805809	0.44464609800362975	0.4655172413793103	0.42286751361161523	0.4029038112522686	0.4065335753176043	0.454627949183303	0.4382940108892921	0.38384754990925585	0.4333030852994555	0.4128856624319419	0.5771324863883847	0.4972776769509982	0.37205081669691464	0.557168784029038	0.4668784029038112	0.5254083484573502	0.4691470054446461	0.3439201451905626	0.4401088929219601	0.37159709618874776	0.6225045372050816	0.4056261343012704	0.23684210526315788	0.3539019963702359	0.2803992740471869	0.5018148820326679	0.38384754990925585	0.4931941923774954	0.3511796733212341	0.32395644283121594	0.39201451905626133	0.47005444646098005	0.4732304900181488	0.44555353901996375	0.5009074410163339
7	roc_auc	0.6211433756805809	0.44464609800362975	0.4655172413793103	0.42286751361161523	0.4029038112522686	0.4065335753176043	0.454627949183303	0.4446460980036297	0.38384754990925585	0.4333030852994555	0.4128856624319419	0.5771324863883847	0.4972776769509982	0.37205081669691464	0.557168784029038	0.4668784029038112	0.5254083484573502	0.4691470054446461	0.3439201451905626	0.4401088929219601	0.3720508166969147	0.6161524500907439	0.4056261343012704	0.23684210526315788	0.3539019963702359	0.28130671506352084	0.5018148820326679	0.39564428312159705	0.4931941923774954	0.3511796733212341	0.32395644283121594	0.3920145190562613	0.47005444646098005	0.4732304900181488	0.44555353901996364	0.5108892921960072
8	roc_auc	0.6211433756805809	0.44464609800362975	0.4655172413793103	0.42286751361161523	0.4029038112522686	0.4065335753176043	0.454627949183303	0.4392014519056261	0.38384754990925585	0.4333030852994555	0.4128856624319419	0.5771324863883847	0.4972776769509982	0.37205081669691464	0.557168784029038	0.4668784029038112	0.5254083484573502	0.4691470054446461	0.3439201451905626	0.4401088929219601	0.37159709618874776	0.6234119782214156	0.4056261343012704	0.23684210526315788	0.3539019963702359	0.27949183303085295	0.5018148820326679	0.3856624319419238	0.4931941923774954	0.3511796733212341	0.32395644283121594	0.39019963702359345	0.47005444646098005	0.4732304900181488	0.4392014519056261	0.5054446460980035
9	roc_auc	0.6211433756805809	0.44464609800362975	0.4655172413793103	0.42286751361161523	0.4029038112522686	0.4065335753176043	0.454627949183303	0.44192377495462787	0.38384754990925585	0.4333030852994555	0.4128856624319419	0.5771324863883847	0.4972776769509982	0.37205081669691464	0.557168784029038	0.4668784029038112	0.5254083484573502	0.4691470054446461	0.3439201451905626	0.4401088929219601	0.3720508166969147	0.6252268602540835	0.4056261343012704	0.23684210526315788	0.3539019963702359	0.279491833030853	0.5018148820326679	0.37205081669691464	0.4931941923774954	0.3511796733212341	0.32395644283121594	0.3901996370235934	0.470961887477314	0.4732304900181488	0.44192377495462787	0.5063520871143374
10	roc_auc	0.6211433756805809	0.44464609800362975	0.4655172413793103	0.42286751361161523	0.4029038112522686	0.4065335753176043	0.454627949183303	0.4373865698729582	0.38384754990925585	0.4333030852994555	0.4128856624319419	0.5771324863883847	0.4972776769509982	0.37205081669691464	0.557168784029038	0.4668784029038112	0.5254083484573502	0.4691470054446461	0.3439201451905626	0.4401088929219601	0.37159709618874776	0.6279491833030854	0.4056261343012704	0.23684210526315788	0.3539019963702359	0.28221415607985484	0.5018148820326679	0.38566243194192373	0.4931941923774954	0.3511796733212341	0.32395644283121594	0.38566243194192373	0.47459165154264976	0.4732304900181488	0.42831215970961883	0.5036297640653358
11	roc_auc	0.6211433756805809	0.44464609800362975	0.4655172413793103	0.42286751361161523	0.4029038112522686	0.4065335753176043	0.454627949183303	0.4364791288566243	0.38384754990925585	0.4333030852994555	0.4128856624319419	0.5771324863883847	0.4972776769509982	0.37205081669691464	0.557168784029038	0.4668784029038112	0.5254083484573502	0.4691470054446461	0.3439201451905626	0.4401088929219601	0.3720508166969147	0.6288566243194192	0.4056261343012704	0.23684210526315788	0.3539019963702359	0.2831215970961887	0.5018148820326679	0.38294010889292196	0.4931941923774954	0.3511796733212341	0.32395644283121594	0.38929219600725945	0.4773139745916516	0.4732304900181488	0.44010889292196004	0.5054446460980035
12	roc_auc	0.6211433756805809	0.44464609800362975	0.4655172413793103	0.42286751361161523	0.4029038112522686	0.4065335753176043	0.454627949183303	0.43829401088929215	0.38384754990925585	0.4333030852994555	0.4128856624319419	0.5771324863883847	0.4972776769509982	0.37205081669691464	0.557168784029038	0.4668784029038112	0.5254083484573502	0.4691470054446461	0.3439201451905626	0.4401088929219601	0.3720508166969147	0.6252268602540834	0.4056261343012704	0.23684210526315788	0.3539019963702359	0.2822141560798548	0.5018148820326679	0.3865698729582577	0.4931941923774954	0.3511796733212341	0.32395644283121594	0.3929219600725952	0.46370235934664245	0.4732304900181488	0.4382940108892922	0.5054446460980035
13	roc_auc	0.6211433756805809	0.44464609800362975	0.4655172413793103	0.42286751361161523	0.4029038112522686	0.4065335753176043	0.454627949183303	0.441016333938294	0.38384754990925585	0.4333030852994555	0.4128856624319419	0.5771324863883847	0.4972776769509982	0.37205081669691464	0.557168784029038	0.4668784029038112	0.5254083484573502	0.4691470054446461	0.3439201451905626	0.4401088929219601	0.37159709618874776	0.6279491833030854	0.4056261343012704	0.23684210526315788	0.3539019963702359	0.27858439201451907	0.5018148820326679	0.3856624319419238	0.4931941923774954	0.3511796733212341	0.32395644283121594	0.39473684210526305	0.4673321234119782	0.4732304900181488	0.43103448275862066	0.5054446460980035
14	roc_auc	0.6211433756805809	0.44464609800362975	0.4655172413793103	0.42286751361161523	0.4029038112522686	0.4065335753176043	0.454627949183303	0.43738656987295826	0.38384754990925585	0.4333030852994555	0.4128856624319419	0.5771324863883847	0.4972776769509982	0.37205081669691464	0.557168784029038	0.4668784029038112	0.5254083484573502	0.4691470054446461	0.3439201451905626	0.4401088929219601	0.37159709618874776	0.6215970961887477	0.4056261343012704	0.23684210526315788	0.3539019963702359	0.2822141560798548	0.5018148820326679	0.3847549909255898	0.4931941923774954	0.3511796733212341	0.32395644283121594	0.39110707803992734	0.4673321234119782	0.4732304900181488	0.42831215970961883	0.5045372050816697
15	roc_auc	0.6211433756805809	0.44464609800362975	0.4655172413793103	0.42286751361161523	0.4029038112522686	0.4065335753176043	0.454627949183303	0.4500907441016333	0.38384754990925585	0.4333030852994555	0.4128856624319419	0.5771324863883847	0.4972776769509982	0.37205081669691464	0.557168784029038	0.4668784029038112	0.5254083484573502	0.4691470054446461	0.3439201451905626	0.4401088929219601	0.3720508166969147	0.6215970961887478	0.4056261343012704	0.23684210526315788	0.3539019963702359	0.28130671506352084	0.5018148820326679	0.38475499092558985	0.4931941923774954	0.3511796733212341	0.32395644283121594	0.3911070780399274	0.46551724137931033	0.4732304900181488	0.44464609800362975	0.5090744101633393
16	roc_auc	0.6211433756805809	0.44464609800362975	0.4655172413793103	0.42286751361161523	0.4029038112522686	0.4065335753176043	0.454627949183303	0.4382940108892922	0.38384754990925585	0.4333030852994555	0.4128856624319419	0.5771324863883847	0.4972776769509982	0.37205081669691464	0.557168784029038	0.4668784029038112	0.5254083484573502	0.4691470054446461	0.3439201451905626	0.4401088929219601	0.37159709618874776	0.6261343012704174	0.4056261343012704	0.23684210526315788	0.3539019963702359	0.2831215970961888	0.5018148820326679	0.3929219600725952	0.4931941923774954	0.3511796733212341	0.32395644283121594	0.3929219600725952	0.46551724137931033	0.4732304900181488	0.4328493647912886	0.5027223230490018
17	roc_auc	0.6211433756805809	0.44464609800362975	0.4655172413793103	0.42286751361161523	0.4029038112522686	0.4065335753176043	0.454627949183303	0.4473684210526315	0.38384754990925585	0.4333030852994555	0.4128856624319419	0.5771324863883847	0.4972776769509982	0.37205081669691464	0.557168784029038	0.4668784029038112	0.5254083484573502	0.4691470054446461	0.3439201451905626	0.4401088929219601	0.37159709618874776	0.6297640653357531	0.4056261343012704	0.23684210526315788	0.3539019963702359	0.2803992740471869	0.5018148820326679	0.38475499092558985	0.4931941923774954	0.3511796733212341	0.32395644283121594	0.38747731397459156	0.4736842105263158	0.4732304900181488	0.44555353901996364	0.5063520871143375
18	roc_auc	0.6211433756805809	0.44464609800362975	0.4655172413793103	0.42286751361161523	0.4029038112522686	0.4065335753176043	0.454627949183303	0.44283121597096187	0.38384754990925585	0.4333030852994555	0.4128856624319419	0.5771324863883847	0.4972776769509982	0.37205081669691464	0.557168784029038	0.4668784029038112	0.5254083484573502	0.4691470054446461	0.3439201451905626	0.4401088929219601	0.37159709618874776	0.6215970961887477	0.4056261343012704	0.23684210526315788	0.3539019963702359	0.278584392014519	0.5018148820326679	0.3793103448275862	0.4931941923774954	0.3511796733212341	0.32395644283121594	0.38747731397459156	0.4655172413793103	0.4732304900181488	0.4437386569872958	0.5081669691470054
19	roc_auc	0.6211433756805809	0.44464609800362975	0.4655172413793103	0.42286751361161523	0.4029038112522686	0.4065335753176043	0.454627949183303	0.44373865698729575	0.38384754990925585	0.4333030852994555	0.4128856624319419	0.5771324863883847	0.4972776769509982	0.37205081669691464	0.557168784029038	0.4668784029038112	0.5254083484573502	0.4691470054446461	0.3439201451905626	0.4401088929219601	0.3720508166969147	0.6288566243194192	0.4056261343012704	0.23684210526315788	0.3539019963702359	0.2776769509981851	0.5018148820326679	0.35934664246823955	0.4931941923774954	0.3511796733212341	0.32395644283121594	0.3920145190562613	0.4637023593466425	0.4732304900181488	0.4382940108892922	0.5009074410163339
20	roc_auc	0.6211433756805809	0.44464609800362975	0.4655172413793103	0.42286751361161523	0.4029038112522686	0.4065335753176043	0.454627949183303	0.44010889292196004	0.38384754990925585	0.4333030852994555	0.4128856624319419	0.5771324863883847	0.4972776769509982	0.37205081669691464	0.557168784029038	0.4668784029038112	0.5254083484573502	0.4691470054446461	0.3439201451905626	0.4401088929219601	0.37159709618874776	0.6225045372050816	0.4056261343012704	0.23684210526315788	0.3539019963702359	0.2822141560798548	0.5018148820326679	0.38112522686025413	0.4931941923774954	0.3511796733212341	0.32395644283121594	0.3929219600725952	0.4655172413793104	0.4732304900181488	0.4482758620689655	0.5027223230490019
21	roc_auc	0.6211433756805809	0.44464609800362975	0.4655172413793103	0.42286751361161523	0.4029038112522686	0.4065335753176043	0.454627949183303	0.44736842105263147	0.38384754990925585	0.4333030852994555	0.4128856624319419	0.5771324863883847	0.4972776769509982	0.37205081669691464	0.557168784029038	0.4668784029038112	0.5254083484573502	0.4691470054446461	0.3439201451905626	0.4401088929219601	0.37159709618874776	0.6279491833030854	0.4056261343012704	0.23684210526315788	0.3539019963702359	0.28130671506352084	0.5018148820326679	0.3802177858439202	0.4931941923774954	0.3511796733212341	0.32395644283121594	0.39019963702359345	0.46914700544464616	0.4732304900181488	0.43829401088929215	0.5081669691470054
22	roc_auc	0.6211433756805809	0.44464609800362975	0.4655172413793103	0.42286751361161523	0.4029038112522686	0.4065335753176043	0.454627949183303	0.441016333938294	0.38384754990925585	0.4333030852994555	0.4128856624319419	0.5771324863883847	0.4972776769509982	0.37205081669691464	0.557168784029038	0.4668784029038112	0.5254083484573502	0.4691470054446461	0.3439201451905626	0.4401088929219601	0.37159709618874776	0.6288566243194191	0.4056261343012704	0.23684210526315788	0.3539019963702359	0.2803992740471869	0.5018148820326679	0.38838475499092556	0.4931941923774954	0.3511796733212341	0.32395644283121594	0.39382940108892917	0.4655172413793103	0.4732304900181488	0.44373865698729575	0.5063520871143374
23	roc_auc	0.6211433756805809	0.44464609800362975	0.4655172413793103	0.42286751361161523	0.4029038112522686	0.4065335753176043	0.454627949183303	0.4346642468239564	0.38384754990925585	0.4333030852994555	0.4128856624319419	0.5771324863883847	0.4972776769509982	0.37205081669691464	0.557168784029038	0.4668784029038112	0.5254083484573502	0.4691470054446461	0.3439201451905626	0.4401088929219601	0.37159709618874776	0.6215970961887477	0.4056261343012704	0.23684210526315788	0.3539019963702359	0.2803992740471869	0.5018148820326679	0.3811252268602541	0.4931941923774954	0.3511796733212341	0.32395644283121594	0.39019963702359345	0.46551724137931033	0.4732304900181488	0.4392014519056261	0.5036297640653358
24	roc_auc	0.6211433756805809	0.44464609800362975	0.4655172413793103	0.42286751361161523	0.4029038112522686	0.4065335753176043	0.454627949183303	0.4364791288566243	0.38384754990925585	0.4333030852994555	0.4128856624319419	0.5771324863883847	0.4972776769509982	0.37205081669691464	0.557168784029038	0.4668784029038112	0.5254083484573502	0.4691470054446461	0.3439201451905626	0.4401088929219601	0.37159709618874776	0.632486388384755	0.4056261343012704	0.23684210526315788	0.3539019963702359	0.2749546279491833	0.5018148820326679	0.3938294010889292	0.4931941923774954	0.3511796733212341	0.32395644283121594	0.39382940108892917	0.47005444646098005	0.4732304900181488	0.4337568058076225	0.5045372050816697
25	roc_auc	0.6211433756805809	0.44464609800362975	0.4655172413793103	0.42286751361161523	0.4029038112522686	0.4065335753176043	0.454627949183303	0.43103448275862066	0.38384754990925585	0.4333030852994555	0.4128856624319419	0.5771324863883847	0.4972776769509982	0.37205081669691464	0.557168784029038	0.4668784029038112	0.5254083484573502	0.4691470054446461	0.3439201451905626	0.4401088929219601	0.37159709618874776	0.6215970961887476	0.4056261343012704	0.23684210526315788	0.3539019963702359	0.2849364791288566	0.5018148820326679	0.37658802177858436	0.4931941923774954	0.3511796733212341	0.32395644283121594	0.3892921960072595	0.470961887477314	0.4732304900181488	0.4355716878402903	0.5027223230490018
26	roc_auc	0.6211433756805809	0.44464609800362975	0.4655172413793103	0.42286751361161523	0.4029038112522686	0.4065335753176043	0.454627949183303	0.44555353901996364	0.38384754990925585	0.4333030852994555	0.4128856624319419	0.5771324863883847	0.4972776769509982	0.37205081669691464	0.557168784029038	0.4668784029038112	0.5254083484573502	0.4691470054446461	0.3439201451905626	0.4401088929219601	0.37159709618874776	0.6324863883847549	0.4056261343012704	0.23684210526315788	0.3539019963702359	0.28765880217785844	0.5018148820326679	0.382032667876588	0.4931941923774954	0.3511796733212341	0.32395644283121594	0.3911070780399274	0.4754990925589837	0.4732304900181488	0.4355716878402903	0.5036297640653358
27	roc_auc	0.6211433756805809	0.44464609800362975	0.4655172413793103	0.42286751361161523	0.4029038112522686	0.4065335753176043	0.454627949183303	0.43375680580762255	0.38384754990925585	0.4333030852994555	0.4128856624319419	0.5771324863883847	0.4972776769509982	0.37205081669691464	0.557168784029038	0.4668784029038112	0.5254083484573502	0.4691470054446461	0.3439201451905626	0.4401088929219601	0.3720508166969147	0.6252268602540835	0.4056261343012704	0.23684210526315788	0.3539019963702359	0.2803992740471869	0.5018148820326679	0.3938294010889292	0.4931941923774954	0.3511796733212341	0.32395644283121594	0.3929219600725952	0.4646098003629764	0.4732304900181488	0.4519056261343013	0.5072595281306715
28	roc_auc	0.6211433756805809	0.44464609800362975	0.4655172413793103	0.42286751361161523	0.4029038112522686	0.4065335753176043	0.454627949183303	0.44555353901996364	0.38384754990925585	0.4333030852994555	0.4128856624319419	0.5771324863883847	0.4972776769509982	0.37205081669691464	0.557168784029038	0.4668784029038112	0.5254083484573502	0.4691470054446461	0.3439201451905626	0.4401088929219601	0.3720508166969147	0.6234119782214156	0.4056261343012704	0.23684210526315788	0.3539019963702359	0.27949183303085295	0.5018148820326679	0.38294010889292196	0.4931941923774954	0.3511796733212341	0.32395644283121594	0.3911070780399274	0.4664246823956443	0.4732304900181488	0.45372050816696907	0.5081669691470054
29	roc_auc	0.6211433756805809	0.44464609800362975	0.4655172413793103	0.42286751361161523	0.4029038112522686	0.4065335753176043	0.454627949183303	0.44010889292196004	0.38384754990925585	0.4333030852994555	0.4128856624319419	0.5771324863883847	0.4972776769509982	0.37205081669691464	0.557168784029038	0.4668784029038112	0.5254083484573502	0.4691470054446461	0.3439201451905626	0.4401088929219601	0.37159709618874776	0.6279491833030852	0.4056261343012704	0.23684210526315788	0.3539019963702359	0.27949183303085295	0.5018148820326679	0.3647912885662432	0.4931941923774954	0.3511796733212341	0.32395644283121594	0.39019963702359345	0.4764065335753176	0.4732304900181488	0.44555353901996364	0.5009074410163339
30	roc_auc	0.6211433756805809	0.44464609800362975	0.4655172413793103	0.42286751361161523	0.4029038112522686	0.4065335753176043	0.454627949183303	0.4355716878402903	0.38384754990925585	0.4333030852994555	0.4128856624319419	0.5771324863883847	0.4972776769509982	0.37205081669691464	0.557168784029038	0.4668784029038112	0.5254083484573502	0.4691470054446461	0.3439201451905626	0.4401088929219601	0.3720508166969147	0.6270417422867514	0.4056261343012704	0.23684210526315788	0.3539019963702359	0.2822141560798548	0.5018148820326679	0.38838475499092556	0.4931941923774954	0.3511796733212341	0.32395644283121594	0.39201451905626133	0.47186932849364793	0.4732304900181488	0.44283121597096187	0.5036297640653358
31	roc_auc	0.6211433756805809	0.44464609800362975	0.4655172413793103	0.42286751361161523	0.4029038112522686	0.4065335753176043	0.454627949183303	0.4355716878402903	0.38384754990925585	0.4333030852994555	0.4128856624319419	0.5771324863883847	0.4972776769509982	0.37205081669691464	0.557168784029038	0.4668784029038112	0.5254083484573502	0.4691470054446461	0.3439201451905626	0.4401088929219601	0.3720508166969147	0.6243194192377495	0.4056261343012704	0.23684210526315788	0.3539019963702359	0.28130671506352084	0.5018148820326679	0.3539019963702359	0.4931941923774954	0.3511796733212341	0.32395644283121594	0.3901996370235934	0.4745916515426497	0.4732304900181488	0.4528130671506352	0.5045372050816697
32	roc_auc	0.6211433756805809	0.44464609800362975	0.4655172413793103	0.42286751361161523	0.4029038112522686	0.4065335753176043	0.454627949183303	0.4346642468239564	0.38384754990925585	0.4333030852994555	0.4128856624319419	0.5771324863883847	0.4972776769509982	0.37205081669691464	0.557168784029038	0.4668784029038112	0.5254083484573502	0.4691470054446461	0.3439201451905626	0.4401088929219601	0.37159709618874776	0.6234119782214157	0.4056261343012704	0.23684210526315788	0.3539019963702359	0.28130671506352084	0.5018148820326679	0.36388384754990927	0.4931941923774954	0.3511796733212341	0.32395644283121594	0.38838475499092556	0.4736842105263158	0.4732304900181488	0.441923774954628	0.5036297640653358
33	roc_auc	0.6211433756805809	0.44464609800362975	0.4655172413793103	0.42286751361161523	0.4029038112522686	0.4065335753176043	0.454627949183303	0.43829401088929215	0.38384754990925585	0.4333030852994555	0.4128856624319419	0.5771324863883847	0.4972776769509982	0.37205081669691464	0.557168784029038	0.4668784029038112	0.5254083484573502	0.4691470054446461	0.3439201451905626	0.4401088929219601	0.3720508166969147	0.6234119782214156	0.4056261343012704	0.23684210526315788	0.3539019963702359	0.28312159709618867	0.5018148820326679	0.3811252268602541	0.4931941923774954	0.3511796733212341	0.32395644283121594	0.38929219600725945	0.46551724137931033	0.4732304900181488	0.4301270417422868	0.5009074410163339
34	roc_auc	0.6211433756805809	0.44464609800362975	0.4655172413793103	0.42286751361161523	0.4029038112522686	0.4065335753176043	0.454627949183303	0.441016333938294	0.38384754990925585	0.4333030852994555	0.4128856624319419	0.5771324863883847	0.4972776769509982	0.37205081669691464	0.557168784029038	0.4668784029038112	0.5254083484573502	0.4691470054446461	0.3439201451905626	0.4401088929219601	0.37159709618874776	0.6261343012704175	0.4056261343012704	0.23684210526315788	0.3539019963702359	0.2849364791288566	0.5018148820326679	0.38838475499092556	0.4931941923774954	0.3511796733212341	0.32395644283121594	0.3929219600725953	0.4691470054446461	0.4732304900181488	0.44010889292196004	0.5027223230490018
35	roc_auc	0.6211433756805809	0.44464609800362975	0.4655172413793103	0.42286751361161523	0.4029038112522686	0.4065335753176043	0.454627949183303	0.44918330308529936	0.38384754990925585	0.4333030852994555	0.4128856624319419	0.5771324863883847	0.4972776769509982	0.37205081669691464	0.557168784029038	0.4668784029038112	0.5254083484573502	0.4691470054446461	0.3439201451905626	0.4401088929219601	0.37159709618874776	0.6252268602540834	0.4056261343012704	0.23684210526315788	0.3539019963702359	0.2822141560798548	0.5018148820326679	0.37931034482758624	0.4931941923774954	0.3511796733212341	0.32395644283121594	0.39655172413793105	0.46551724137931033	0.4732304900181488	0.4364791288566243	0.5117967332123412
36	roc_auc	0.6211433756805809	0.44464609800362975	0.4655172413793103	0.42286751361161523	0.4029038112522686	0.4065335753176043	0.454627949183303	0.43284936479128855	0.38384754990925585	0.4333030852994555	0.4128856624319419	0.5771324863883847	0.4972776769509982	0.37205081669691464	0.557168784029038	0.4668784029038112	0.5254083484573502	0.4691470054446461	0.3439201451905626	0.4401088929219601	0.3720508166969147	0.6261343012704174	0.4056261343012704	0.23684210526315788	0.3539019963702359	0.2876588021778584	0.5018148820326679	0.37205081669691464	0.4931941923774954	0.3511796733212341	0.32395644283121594	0.3920145190562613	0.4727767695099818	0.4732304900181488	0.44646098003629764	0.5072595281306715
37	roc_auc	0.6211433756805809	0.44464609800362975	0.4655172413793103	0.42286751361161523	0.4029038112522686	0.4065335753176043	0.454627949183303	0.4464609800362976	0.38384754990925585	0.4333030852994555	0.4128856624319419	0.5771324863883847	0.4972776769509982	0.37205081669691464	0.557168784029038	0.4668784029038112	0.5254083484573502	0.4691470054446461	0.3439201451905626	0.4401088929219601	0.3720508166969147	0.6179673321234119	0.4056261343012704	0.23684210526315788	0.3539019963702359	0.28493647912885656	0.5018148820326679	0.38203266787658796	0.4931941923774954	0.3511796733212341	0.32395644283121594	0.3929219600725952	0.46098003629764067	0.4732304900181488	0.43375680580762244	0.5054446460980035
38	roc_auc	0.6211433756805809	0.44464609800362975	0.4655172413793103	0.42286751361161523	0.4029038112522686	0.4065335753176043	0.454627949183303	0.45553539019963696	0.38384754990925585	0.4333030852994555	0.4128856624319419	0.5771324863883847	0.4972776769509982	0.37205081669691464	0.557168784029038	0.4668784029038112	0.5254083484573502	0.4691470054446461	0.3439201451905626	0.4401088929219601	0.3720508166969147	0.6225045372050816	0.4056261343012704	0.23684210526315788	0.3539019963702359	0.28765880217785844	0.5018148820326679	0.3883847549909256	0.4931941923774954	0.3511796733212341	0.32395644283121594	0.38566243194192373	0.46642468239564433	0.4732304900181488	0.4355716878402903	0.5045372050816697
39	roc_auc	0.6211433756805809	0.44464609800362975	0.4655172413793103	0.42286751361161523	0.4029038112522686	0.4065335753176043	0.454627949183303	0.4392014519056261	0.38384754990925585	0.4333030852994555	0.4128856624319419	0.5771324863883847	0.4972776769509982	0.37205081669691464	0.557168784029038	0.4668784029038112	0.5254083484573502	0.4691470054446461	0.3439201451905626	0.4401088929219601	0.37159709618874776	0.6261343012704175	0.4056261343012704	0.23684210526315788	0.3539019963702359	0.2822141560798548	0.5018148820326679	0.38475499092558985	0.4931941923774954	0.3511796733212341	0.32395644283121594	0.3929219600725952	0.470961887477314	0.4732304900181488	0.44464609800362975	0.5009074410163339
40	roc_auc	0.6211433756805809	0.44464609800362975	0.4655172413793103	0.42286751361161523	0.4029038112522686	0.4065335753176043	0.454627949183303	0.4382940108892922	0.38384754990925585	0.4333030852994555	0.4128856624319419	0.5771324863883847	0.4972776769509982	0.37205081669691464	0.557168784029038	0.4668784029038112	0.5254083484573502	0.4691470054446461	0.3439201451905626	0.4401088929219601	0.37159709618874776	0.6352087114337568	0.4056261343012704	0.23684210526315788	0.3539019963702359	0.2831215970961887	0.5018148820326679	0.3911070780399274	0.4931941923774954	0.3511796733212341	0.32395644283121594	0.3938294010889292	0.47005444646098005	0.4732304900181488	0.44010889292196004	0.5018148820326679
41	roc_auc	0.6211433756805809	0.44464609800362975	0.4655172413793103	0.42286751361161523	0.4029038112522686	0.4065335753176043	0.454627949183303	0.4382940108892922	0.38384754990925585	0.4333030852994555	0.4128856624319419	0.5771324863883847	0.4972776769509982	0.37205081669691464	0.557168784029038	0.4668784029038112	0.5254083484573502	0.4691470054446461	0.3439201451905626	0.4401088929219601	0.37159709618874776	0.6215970961887477	0.4056261343012704	0.23684210526315788	0.3539019963702359	0.2822141560798547	0.5018148820326679	0.37840290381125224	0.4931941923774954	0.3511796733212341	0.32395644283121594	0.3892921960072595	0.4664246823956443	0.4732304900181488	0.4500907441016334	0.5018148820326679
42	roc_auc	0.6211433756805809	0.44464609800362975	0.4655172413793103	0.42286751361161523	0.4029038112522686	0.4065335753176043	0.454627949183303	0.44010889292196004	0.38384754990925585	0.4333030852994555	0.4128856624319419	0.5771324863883847	0.4972776769509982	0.37205081669691464	0.557168784029038	0.4668784029038112	0.5254083484573502	0.4691470054446461	0.3439201451905626	0.4401088929219601	0.3720508166969147	0.6197822141560799	0.4056261343012704	0.23684210526315788	0.3539019963702359	0.27858439201451907	0.5018148820326679	0.3901996370235935	0.4931941923774954	0.3511796733212341	0.32395644283121594	0.3929219600725952	0.4673321234119783	0.4732304900181488	0.43284936479128855	0.5063520871143375
43	roc_auc	0.6211433756805809	0.44464609800362975	0.4655172413793103	0.42286751361161523	0.4029038112522686	0.4065335753176043	0.454627949183303	0.4328493647912885	0.38384754990925585	0.4333030852994555	0.4128856624319419	0.5771324863883847	0.4972776769509982	0.37205081669691464	0.557168784029038	0.4668784029038112	0.5254083484573502	0.4691470054446461	0.3439201451905626	0.4401088929219601	0.3720508166969147	0.6270417422867512	0.4056261343012704	0.23684210526315788	0.3539019963702359	0.27949183303085295	0.5018148820326679	0.3856624319419238	0.4931941923774954	0.3511796733212341	0.32395644283121594	0.39019963702359345	0.4673321234119782	0.4732304900181488	0.43738656987295826	0.5036297640653357
44	roc_auc	0.6211433756805809	0.44464609800362975	0.4655172413793103	0.42286751361161523	0.4029038112522686	0.4065335753176043	0.454627949183303	0.4419237749546279	0.38384754990925585	0.4333030852994555	0.4128856624319419	0.5771324863883847	0.4972776769509982	0.37205081669691464	0.557168784029038	0.4668784029038112	0.5254083484573502	0.4691470054446461	0.3439201451905626	0.4401088929219601	0.37159709618874776	0.633393829401089	0.4056261343012704	0.23684210526315788	0.3539019963702359	0.2840290381125226	0.5018148820326679	0.3883847549909256	0.4931941923774954	0.3511796733212341	0.32395644283121594	0.3929219600725952	0.4736842105263158	0.4732304900181488	0.43738656987295826	0.5072595281306715
45	roc_auc	0.6211433756805809	0.44464609800362975	0.4655172413793103	0.42286751361161523	0.4029038112522686	0.4065335753176043	0.454627949183303	0.44555353901996364	0.38384754990925585	0.4333030852994555	0.4128856624319419	0.5771324863883847	0.4972776769509982	0.37205081669691464	0.557168784029038	0.4668784029038112	0.5254083484573502	0.4691470054446461	0.3439201451905626	0.4401088929219601	0.37159709618874776	0.6243194192377496	0.4056261343012704	0.23684210526315788	0.3539019963702359	0.2831215970961887	0.5018148820326679	0.3711433756805808	0.4931941923774954	0.3511796733212341	0.32395644283121594	0.38475499092558985	0.4664246823956443	0.4732304900181488	0.4455535390199637	0.5036297640653358
46	roc_auc	0.6211433756805809	0.44464609800362975	0.4655172413793103	0.42286751361161523	0.4029038112522686	0.4065335753176043	0.454627949183303	0.44464609800362975	0.38384754990925585	0.4333030852994555	0.4128856624319419	0.5771324863883847	0.4972776769509982	0.37205081669691464	0.557168784029038	0.4668784029038112	0.5254083484573502	0.4691470054446461	0.3439201451905626	0.4401088929219601	0.37159709618874776	0.6197822141560799	0.4056261343012704	0.23684210526315788	0.3539019963702359	0.2803992740471869	0.5018148820326679	0.37658802177858436	0.4931941923774954	0.3511796733212341	0.32395644283121594	0.3874773139745916	0.4618874773139746	0.4732304900181488	0.43647912885662427	0.5045372050816697
47	roc_auc	0.6211433756805809	0.44464609800362975	0.4655172413793103	0.42286751361161523	0.4029038112522686	0.4065335753176043	0.454627949183303	0.4455535390199637	0.38384754990925585	0.4333030852994555	0.4128856624319419	0.5771324863883847	0.4972776769509982	0.37205081669691464	0.557168784029038	0.4668784029038112	0.5254083484573502	0.4691470054446461	0.3439201451905626	0.4401088929219601	0.37159709618874776	0.6288566243194191	0.4056261343012704	0.23684210526315788	0.3539019963702359	0.2776769509981851	0.5018148820326679	0.36569872958257715	0.4931941923774954	0.3511796733212341	0.32395644283121594	0.38747731397459156	0.47186932849364793	0.4732304900181488	0.44918330308529947	0.5108892921960072
48	roc_auc	0.6211433756805809	0.44464609800362975	0.4655172413793103	0.42286751361161523	0.4029038112522686	0.4065335753176043	0.454627949183303	0.4337568058076225	0.38384754990925585	0.4333030852994555	0.4128856624319419	0.5771324863883847	0.4972776769509982	0.37205081669691464	0.557168784029038	0.4668784029038112	0.5254083484573502	0.4691470054446461	0.3439201451905626	0.4401088929219601	0.3720508166969147	0.6261343012704174	0.4056261343012704	0.23684210526315788	0.3539019963702359	0.2803992740471869	0.5018148820326679	0.3720508166969147	0.4931941923774954	0.3511796733212341	0.32395644283121594	0.38566243194192373	0.47186932849364793	0.4732304900181488	0.4482758620689655	0.5045372050816697
49	roc_auc	0.6211433756805809	0.44464609800362975	0.4655172413793103	0.42286751361161523	0.4029038112522686	0.4065335753176043	0.454627949183303	0.4392014519056261	0.38384754990925585	0.4333030852994555	0.4128856624319419	0.5771324863883847	0.4972776769509982	0.37205081669691464	0.557168784029038	0.4668784029038112	0.5254083484573502	0.4691470054446461	0.3439201451905626	0.4401088929219601	0.37159709618874776	0.6243194192377496	0.4056261343012704	0.23684210526315788	0.3539019963702359	0.28039927404718695	0.5018148820326679	0.38203266787658796	0.4931941923774954	0.3511796733212341	0.32395644283121594	0.38929219600725945	0.4646098003629764	0.4732304900181488	0.4473684210526316	0.5009074410163339
50	roc_auc	0.6211433756805809	0.44464609800362975	0.4655172413793103	0.42286751361161523	0.4029038112522686	0.4065335753176043	0.454627949183303	0.44283121597096187	0.38384754990925585	0.4333030852994555	0.4128856624319419	0.5771324863883847	0.4972776769509982	0.37205081669691464	0.557168784029038	0.4668784029038112	0.5254083484573502	0.4691470054446461	0.3439201451905626	0.4401088929219601	0.37159709618874776	0.6270417422867514	0.4056261343012704	0.23684210526315788	0.3539019963702359	0.2803992740471869	0.5018148820326679	0.38021778584392013	0.4931941923774954	0.3511796733212341	0.32395644283121594	0.38838475499092556	0.4646098003629764	0.4732304900181488	0.4392014519056261	0.5081669691470054
51	roc_auc	0.6211433756805809	0.44464609800362975	0.4655172413793103	0.42286751361161523	0.4029038112522686	0.4065335753176043	0.454627949183303	0.45099818511796724	0.38384754990925585	0.4333030852994555	0.4128856624319419	0.5771324863883847	0.4972776769509982	0.37205081669691464	0.557168784029038	0.4668784029038112	0.5254083484573502	0.4691470054446461	0.3439201451905626	0.4401088929219601	0.37159709618874776	0.6225045372050817	0.4056261343012704	0.23684210526315788	0.3539019963702359	0.2840290381125227	0.5018148820326679	0.38112522686025413	0.4931941923774954	0.3511796733212341	0.32395644283121594	0.395644283121597	0.47459165154264976	0.4732304900181488	0.44464609800362975	0.5036297640653358
52	roc_auc	0.6211433756805809	0.44464609800362975	0.4655172413793103	0.42286751361161523	0.4029038112522686	0.4065335753176043	0.454627949183303	0.4337568058076225	0.38384754990925585	0.4333030852994555	0.4128856624319419	0.5771324863883847	0.4972776769509982	0.37205081669691464	0.557168784029038	0.4668784029038112	0.5254083484573502	0.4691470054446461	0.3439201451905626	0.4401088929219601	0.3720508166969147	0.6270417422867514	0.4056261343012704	0.23684210526315788	0.3539019963702359	0.28312159709618867	0.5018148820326679	0.38294010889292196	0.4931941923774954	0.3511796733212341	0.32395644283121594	0.39473684210526316	0.46642468239564433	0.4732304900181488	0.44010889292196004	0.5045372050816697
53	roc_auc	0.6211433756805809	0.44464609800362975	0.4655172413793103	0.42286751361161523	0.4029038112522686	0.4065335753176043	0.454627949183303	0.4419237749546279	0.38384754990925585	0.4333030852994555	0.4128856624319419	0.5771324863883847	0.4972776769509982	0.37205081669691464	0.557168784029038	0.4668784029038112	0.5254083484573502	0.4691470054446461	0.3439201451905626	0.4401088929219601	0.3720508166969147	0.6261343012704174	0.4056261343012704	0.23684210526315788	0.3539019963702359	0.28039927404718695	0.5018148820326679	0.382032667876588	0.4931941923774954	0.3511796733212341	0.32395644283121594	0.38747731397459156	0.4664246823956443	0.4732304900181488	0.45825771324863884	0.5081669691470054
54	roc_auc	0.6211433756805809	0.44464609800362975	0.4655172413793103	0.42286751361161523	0.4029038112522686	0.4065335753176043	0.454627949183303	0.43647912885662427	0.38384754990925585	0.4333030852994555	0.4128856624319419	0.5771324863883847	0.4972776769509982	0.37205081669691464	0.557168784029038	0.4668784029038112	0.5254083484573502	0.4691470054446461	0.3439201451905626	0.4401088929219601	0.37159709618874776	0.630671506352087	0.4056261343012704	0.23684210526315788	0.3539019963702359	0.28039927404718695	0.5018148820326679	0.37114337568058076	0.4931941923774954	0.3511796733212341	0.32395644283121594	0.3929219600725952	0.47005444646098005	0.4732304900181488	0.4401088929219601	0.5009074410163339
55	roc_auc	0.6211433756805809	0.44464609800362975	0.4655172413793103	0.42286751361161523	0.4029038112522686	0.4065335753176043	0.454627949183303	0.4401088929219601	0.38384754990925585	0.4333030852994555	0.4128856624319419	0.5771324863883847	0.4972776769509982	0.37205081669691464	0.557168784029038	0.4668784029038112	0.5254083484573502	0.4691470054446461	0.3439201451905626	0.4401088929219601	0.37159709618874776	0.6279491833030854	0.4056261343012704	0.23684210526315788	0.3539019963702359	0.2803992740471869	0.5018148820326679	0.38656987295825773	0.4931941923774954	0.3511796733212341	0.32395644283121594	0.3938294010889292	0.4764065335753176	0.4732304900181488	0.4500907441016334	0.5009074410163339
56	roc_auc	0.6211433756805809	0.44464609800362975	0.4655172413793103	0.42286751361161523	0.4029038112522686	0.4065335753176043	0.454627949183303	0.43829401088929215	0.38384754990925585	0.4333030852994555	0.4128856624319419	0.5771324863883847	0.4972776769509982	0.37205081669691464	0.557168784029038	0.4668784029038112	0.5254083484573502	0.4691470054446461	0.3439201451905626	0.4401088929219601	0.3720508166969147	0.6234119782214156	0.4056261343012704	0.23684210526315788	0.3539019963702359	0.28130671506352084	0.5018148820326679	0.3811252268602541	0.4931941923774954	0.3511796733212341	0.32395644283121594	0.3911070780399274	0.4637023593466425	0.4732304900181488	0.43466424682395643	0.5009074410163339
57	roc_auc	0.6211433756805809	0.44464609800362975	0.4655172413793103	0.42286751361161523	0.4029038112522686	0.4065335753176043	0.454627949183303	0.4392014519056261	0.38384754990925585	0.4333030852994555	0.4128856624319419	0.5771324863883847	0.4972776769509982	0.37205081669691464	0.557168784029038	0.4668784029038112	0.5254083484573502	0.4691470054446461	0.3439201451905626	0.4401088929219601	0.37159709618874776	0.6270417422867514	0.4056261343012704	0.23684210526315788	0.3539019963702359	0.28130671506352084	0.5018148820326679	0.3856624319419238	0.4931941923774954	0.3511796733212341	0.32395644283121594	0.3883847549909256	0.4736842105263158	0.4732304900181488	0.4355716878402903	0.5036297640653358
58	roc_auc	0.6211433756805809	0.44464609800362975	0.4655172413793103	0.42286751361161523	0.4029038112522686	0.4065335753176043	0.454627949183303	0.4419237749546279	0.38384754990925585	0.4333030852994555	0.4128856624319419	0.5771324863883847	0.4972776769509982	0.37205081669691464	0.557168784029038	0.4668784029038112	0.5254083484573502	0.4691470054446461	0.3439201451905626	0.4401088929219601	0.3720508166969147	0.6225045372050816	0.4056261343012704	0.23684210526315788	0.3539019963702359	0.28130671506352084	0.5018148820326679	0.3793103448275862	0.4931941923774954	0.3511796733212341	0.32395644283121594	0.39564428312159705	0.47186932849364793	0.4732304900181488	0.44283121597096187	0.5036297640653358
59	roc_auc	0.6211433756805809	0.44464609800362975	0.4655172413793103	0.42286751361161523	0.4029038112522686	0.4065335753176043	0.454627949183303	0.4455535390199637	0.38384754990925585	0.4333030852994555	0.4128856624319419	0.5771324863883847	0.4972776769509982	0.37205081669691464	0.557168784029038	0.4668784029038112	0.5254083484573502	0.4691470054446461	0.3439201451905626	0.4401088929219601	0.37159709618874776	0.632486388384755	0.4056261343012704	0.23684210526315788	0.3539019963702359	0.2912885662431942	0.5018148820326679	0.3847549909255898	0.4931941923774954	0.3511796733212341	0.32395644283121594	0.3892921960072595	0.470961887477314	0.4732304900181488	0.44283121597096187	0.5027223230490018
60	roc_auc	0.6211433756805809	0.44464609800362975	0.4655172413793103	0.42286751361161523	0.4029038112522686	0.4065335753176043	0.454627949183303	0.44283121597096187	0.38384754990925585	0.4333030852994555	0.4128856624319419	0.5771324863883847	0.4972776769509982	0.37205081669691464	0.557168784029038	0.4668784029038112	0.5254083484573502	0.4691470054446461	0.3439201451905626	0.4401088929219601	0.3720508166969147	0.6243194192377495	0.4056261343012704	0.23684210526315788	0.3539019963702359	0.2876588021778584	0.5018148820326679	0.37658802177858436	0.4931941923774954	0.3511796733212341	0.32395644283121594	0.3929219600725953	0.4745916515426497	0.4732304900181488	0.4446460980036298	0.5045372050816697
61	roc_auc	0.6211433756805809	0.44464609800362975	0.4655172413793103	0.42286751361161523	0.4029038112522686	0.4065335753176043	0.454627949183303	0.4364791288566243	0.38384754990925585	0.4333030852994555	0.4128856624319419	0.5771324863883847	0.4972776769509982	0.37205081669691464	0.557168784029038	0.4668784029038112	0.5254083484573502	0.4691470054446461	0.3439201451905626	0.4401088929219601	0.37159709618874776	0.6252268602540836	0.4056261343012704	0.23684210526315788	0.3539019963702359	0.28402903811252267	0.5018148820326679	0.3883847549909256	0.4931941923774954	0.3511796733212341	0.32395644283121594	0.3920145190562613	0.4673321234119783	0.4732304900181488	0.4328493647912885	0.5072595281306715
62	roc_auc	0.6211433756805809	0.44464609800362975	0.4655172413793103	0.42286751361161523	0.4029038112522686	0.4065335753176043	0.454627949183303	0.4437386569872958	0.38384754990925585	0.4333030852994555	0.4128856624319419	0.5771324863883847	0.4972776769509982	0.37205081669691464	0.557168784029038	0.4668784029038112	0.5254083484573502	0.4691470054446461	0.3439201451905626	0.4401088929219601	0.37159709618874776	0.6243194192377496	0.4056261343012704	0.23684210526315788	0.3539019963702359	0.2803992740471869	0.5018148820326679	0.37840290381125224	0.4931941923774954	0.3511796733212341	0.32395644283121594	0.39019963702359345	0.4673321234119782	0.4732304900181488	0.4509981851179673	0.5045372050816697
63	roc_auc	0.6211433756805809	0.44464609800362975	0.4655172413793103	0.42286751361161523	0.4029038112522686	0.4065335753176043	0.454627949183303	0.43829401088929215	0.38384754990925585	0.4333030852994555	0.4128856624319419	0.5771324863883847	0.4972776769509982	0.37205081669691464	0.557168784029038	0.4668784029038112	0.5254083484573502	0.4691470054446461	0.3439201451905626	0.4401088929219601	0.37159709618874776	0.6252268602540835	0.4056261343012704	0.23684210526315788	0.3539019963702359	0.2803992740471869	0.5018148820326679	0.3738656987295826	0.4931941923774954	0.3511796733212341	0.32395644283121594	0.3929219600725952	0.4618874773139746	0.4732304900181488	0.44283121597096187	0.5045372050816697
64	roc_auc	0.6211433756805809	0.44464609800362975	0.4655172413793103	0.42286751361161523	0.4029038112522686	0.4065335753176043	0.454627949183303	0.4464609800362976	0.38384754990925585	0.4333030852994555	0.4128856624319419	0.5771324863883847	0.4972776769509982	0.37205081669691464	0.557168784029038	0.4668784029038112	0.5254083484573502	0.4691470054446461	0.3439201451905626	0.4401088929219601	0.3720508166969147	0.6279491833030852	0.4056261343012704	0.23684210526315788	0.3539019963702359	0.2749546279491833	0.5018148820326679	0.3738656987295826	0.4931941923774954	0.3511796733212341	0.32395644283121594	0.38838475499092556	0.4773139745916516	0.4732304900181488	0.43284936479128855	0.5054446460980035
65	roc_auc	0.6211433756805809	0.44464609800362975	0.4655172413793103	0.42286751361161523	0.4029038112522686	0.4065335753176043	0.454627949183303	0.44918330308529936	0.38384754990925585	0.4333030852994555	0.4128856624319419	0.5771324863883847	0.4972776769509982	0.37205081669691464	0.557168784029038	0.4668784029038112	0.5254083484573502	0.4691470054446461	0.3439201451905626	0.4401088929219601	0.3720508166969147	0.6288566243194192	0.4056261343012704	0.23684210526315788	0.3539019963702359	0.2831215970961887	0.5018148820326679	0.3865698729582577	0.4931941923774954	0.3511796733212341	0.32395644283121594	0.38929219600725945	0.46551724137931033	0.4732304900181488	0.44101633393829404	0.5090744101633393
66	roc_auc	0.6211433756805809	0.44464609800362975	0.4655172413793103	0.42286751361161523	0.4029038112522686	0.4065335753176043	0.454627949183303	0.4464609800362976	0.38384754990925585	0.4333030852994555	0.4128856624319419	0.5771324863883847	0.4972776769509982	0.37205081669691464	0.557168784029038	0.4668784029038112	0.5254083484573502	0.4691470054446461	0.3439201451905626	0.4401088929219601	0.3720508166969147	0.6243194192377495	0.4056261343012704	0.23684210526315788	0.3539019963702359	0.28402903811252267	0.5018148820326679	0.3838475499092559	0.4931941923774954	0.3511796733212341	0.32395644283121594	0.39019963702359345	0.4646098003629764	0.4732304900181488	0.4364791288566243	0.5072595281306715
67	roc_auc	0.6211433756805809	0.44464609800362975	0.4655172413793103	0.42286751361161523	0.4029038112522686	0.4065335753176043	0.454627949183303	0.4337568058076225	0.38384754990925585	0.4333030852994555	0.4128856624319419	0.5771324863883847	0.4972776769509982	0.37205081669691464	0.557168784029038	0.4668784029038112	0.5254083484573502	0.4691470054446461	0.3439201451905626	0.4401088929219601	0.3720508166969147	0.6188747731397459	0.4056261343012704	0.23684210526315788	0.3539019963702359	0.2831215970961887	0.5018148820326679	0.3847549909255898	0.4931941923774954	0.3511796733212341	0.32395644283121594	0.39110707803992734	0.4727767695099818	0.4732304900181488	0.4274047186932849	0.5072595281306715
68	roc_auc	0.6211433756805809	0.44464609800362975	0.4655172413793103	0.42286751361161523	0.4029038112522686	0.4065335753176043	0.454627949183303	0.44283121597096187	0.38384754990925585	0.4333030852994555	0.4128856624319419	0.5771324863883847	0.4972776769509982	0.37205081669691464	0.557168784029038	0.4668784029038112	0.5254083484573502	0.4691470054446461	0.3439201451905626	0.4401088929219601	0.37159709618874776	0.6261343012704174	0.4056261343012704	0.23684210526315788	0.3539019963702359	0.28130671506352084	0.5018148820326679	0.3874773139745916	0.4931941923774954	0.3511796733212341	0.32395644283121594	0.3929219600725952	0.4691470054446461	0.4732304900181488	0.426497277676951	0.5027223230490018
69	roc_auc	0.6211433756805809	0.44464609800362975	0.4655172413793103	0.42286751361161523	0.4029038112522686	0.4065335753176043	0.454627949183303	0.43194192377495455	0.38384754990925585	0.4333030852994555	0.4128856624319419	0.5771324863883847	0.4972776769509982	0.37205081669691464	0.557168784029038	0.4668784029038112	0.5254083484573502	0.4691470054446461	0.3439201451905626	0.4401088929219601	0.37159709618874776	0.6279491833030854	0.4056261343012704	0.23684210526315788	0.3539019963702359	0.28312159709618867	0.5018148820326679	0.3838475499092559	0.4931941923774954	0.3511796733212341	0.32395644283121594	0.39201451905626133	0.46823956442831216	0.4732304900181488	0.4537205081669692	0.5036297640653357
70	roc_auc	0.6211433756805809	0.44464609800362975	0.4655172413793103	0.42286751361161523	0.4029038112522686	0.4065335753176043	0.454627949183303	0.43829401088929215	0.38384754990925585	0.4333030852994555	0.4128856624319419	0.5771324863883847	0.4972776769509982	0.37205081669691464	0.557168784029038	0.4668784029038112	0.5254083484573502	0.4691470054446461	0.3439201451905626	0.4401088929219601	0.37159709618874776	0.6252268602540835	0.4056261343012704	0.23684210526315788	0.3539019963702359	0.27767695099818507	0.5018148820326679	0.3702359346642468	0.4931941923774954	0.3511796733212341	0.32395644283121594	0.39019963702359345	0.4655172413793104	0.4732304900181488	0.4519056261343013	0.5027223230490019
71	roc_auc	0.6211433756805809	0.44464609800362975	0.4655172413793103	0.42286751361161523	0.4029038112522686	0.4065335753176043	0.454627949183303	0.4292196007259528	0.38384754990925585	0.4333030852994555	0.4128856624319419	0.5771324863883847	0.4972776769509982	0.37205081669691464	0.557168784029038	0.4668784029038112	0.5254083484573502	0.4691470054446461	0.3439201451905626	0.4401088929219601	0.3720508166969147	0.6415607985480943	0.4056261343012704	0.23684210526315788	0.3539019963702359	0.2822141560798548	0.5018148820326679	0.3929219600725953	0.4931941923774954	0.3511796733212341	0.32395644283121594	0.3874773139745916	0.4673321234119782	0.4732304900181488	0.4392014519056262	0.5036297640653357
72	roc_auc	0.6211433756805809	0.44464609800362975	0.4655172413793103	0.42286751361161523	0.4029038112522686	0.4065335753176043	0.454627949183303	0.4464609800362976	0.38384754990925585	0.4333030852994555	0.4128856624319419	0.5771324863883847	0.4972776769509982	0.37205081669691464	0.557168784029038	0.4668784029038112	0.5254083484573502	0.4691470054446461	0.3439201451905626	0.4401088929219601	0.37159709618874776	0.6188747731397458	0.4056261343012704	0.23684210526315788	0.3539019963702359	0.28856624319419244	0.5018148820326679	0.3865698729582577	0.4931941923774954	0.3511796733212341	0.32395644283121594	0.39382940108892917	0.4664246823956443	0.4732304900181488	0.42014519056261335	0.5081669691470054
73	roc_auc	0.6211433756805809	0.44464609800362975	0.4655172413793103	0.42286751361161523	0.4029038112522686	0.4065335753176043	0.454627949183303	0.4310344827586206	0.38384754990925585	0.4333030852994555	0.4128856624319419	0.5771324863883847	0.4972776769509982	0.37205081669691464	0.557168784029038	0.4668784029038112	0.5254083484573502	0.4691470054446461	0.3439201451905626	0.4401088929219601	0.37159709618874776	0.6188747731397458	0.4056261343012704	0.23684210526315788	0.3539019963702359	0.28402903811252267	0.5018148820326679	0.37568058076225036	0.4931941923774954	0.3511796733212341	0.32395644283121594	0.3938294010889292	0.47005444646098005	0.4732304900181488	0.44283121597096187	0.5054446460980035
74	roc_auc	0.6211433756805809	0.44464609800362975	0.4655172413793103	0.42286751361161523	0.4029038112522686	0.4065335753176043	0.454627949183303	0.4455535390199637	0.38384754990925585	0.4333030852994555	0.4128856624319419	0.5771324863883847	0.4972776769509982	0.37205081669691464	0.557168784029038	0.4668784029038112	0.5254083484573502	0.4691470054446461	0.3439201451905626	0.4401088929219601	0.3720508166969147	0.6279491833030852	0.4056261343012704	0.23684210526315788	0.3539019963702359	0.28130671506352084	0.5018148820326679	0.3774954627949183	0.4931941923774954	0.3511796733212341	0.32395644283121594	0.3892921960072595	0.46823956442831216	0.4732304900181488	0.4319419237749546	0.5081669691470054
75	roc_auc	0.6211433756805809	0.44464609800362975	0.4655172413793103	0.42286751361161523	0.4029038112522686	0.4065335753176043	0.454627949183303	0.44373865698729575	0.38384754990925585	0.4333030852994555	0.4128856624319419	0.5771324863883847	0.4972776769509982	0.37205081669691464	0.557168784029038	0.4668784029038112	0.5254083484573502	0.4691470054446461	0.3439201451905626	0.4401088929219601	0.37159709618874776	0.6261343012704174	0.4056261343012704	0.23684210526315788	0.3539019963702359	0.28039927404718695	0.5018148820326679	0.38838475499092556	0.4931941923774954	0.3511796733212341	0.32395644283121594	0.39382940108892917	0.4673321234119782	0.4732304900181488	0.43738656987295826	0.5054446460980035
76	roc_auc	0.6211433756805809	0.44464609800362975	0.4655172413793103	0.42286751361161523	0.4029038112522686	0.4065335753176043	0.454627949183303	0.4355716878402903	0.38384754990925585	0.4333030852994555	0.4128856624319419	0.5771324863883847	0.4972776769509982	0.37205081669691464	0.557168784029038	0.4668784029038112	0.5254083484573502	0.4691470054446461	0.3439201451905626	0.4401088929219601	0.37159709618874776	0.6279491833030852	0.4056261343012704	0.23684210526315788	0.3539019963702359	0.28584392014519056	0.5018148820326679	0.37386569872958253	0.4931941923774954	0.3511796733212341	0.32395644283121594	0.3892921960072595	0.4754990925589837	0.4732304900181488	0.44010889292196004	0.5036297640653358
77	roc_auc	0.6211433756805809	0.44464609800362975	0.4655172413793103	0.42286751361161523	0.4029038112522686	0.4065335753176043	0.454627949183303	0.4382940108892922	0.38384754990925585	0.4333030852994555	0.4128856624319419	0.5771324863883847	0.4972776769509982	0.37205081669691464	0.557168784029038	0.4668784029038112	0.5254083484573502	0.4691470054446461	0.3439201451905626	0.4401088929219601	0.3720508166969147	0.6225045372050816	0.4056261343012704	0.23684210526315788	0.3539019963702359	0.27949183303085295	0.5018148820326679	0.3774954627949183	0.4931941923774954	0.3511796733212341	0.32395644283121594	0.3920145190562613	0.4673321234119783	0.4732304900181488	0.441016333938294	0.5063520871143375
78	roc_auc	0.6211433756805809	0.44464609800362975	0.4655172413793103	0.42286751361161523	0.4029038112522686	0.4065335753176043	0.454627949183303	0.44555353901996364	0.38384754990925585	0.4333030852994555	0.4128856624319419	0.5771324863883847	0.4972776769509982	0.37205081669691464	0.557168784029038	0.4668784029038112	0.5254083484573502	0.4691470054446461	0.3439201451905626	0.4401088929219601	0.37159709618874776	0.6343012704174229	0.4056261343012704	0.23684210526315788	0.3539019963702359	0.2831215970961887	0.5018148820326679	0.38656987295825773	0.4931941923774954	0.3511796733212341	0.32395644283121594	0.39382940108892917	0.4646098003629764	0.4732304900181488	0.4473684210526315	0.5009074410163339
79	roc_auc	0.6211433756805809	0.44464609800362975	0.4655172413793103	0.42286751361161523	0.4029038112522686	0.4065335753176043	0.454627949183303	0.4473684210526315	0.38384754990925585	0.4333030852994555	0.4128856624319419	0.5771324863883847	0.4972776769509982	0.37205081669691464	0.557168784029038	0.4668784029038112	0.5254083484573502	0.4691470054446461	0.3439201451905626	0.4401088929219601	0.37159709618874776	0.6243194192377496	0.4056261343012704	0.23684210526315788	0.3539019963702359	0.2813067150635209	0.5018148820326679	0.3774954627949183	0.4931941923774954	0.3511796733212341	0.32395644283121594	0.39201451905626133	0.46914700544464616	0.4732304900181488	0.43375680580762244	0.5081669691470054
80	roc_auc	0.6211433756805809	0.44464609800362975	0.4655172413793103	0.42286751361161523	0.4029038112522686	0.4065335753176043	0.454627949183303	0.43829401088929215	0.38384754990925585	0.4333030852994555	0.4128856624319419	0.5771324863883847	0.4972776769509982	0.37205081669691464	0.557168784029038	0.4668784029038112	0.5254083484573502	0.4691470054446461	0.3439201451905626	0.4401088929219601	0.37159709618874776	0.6270417422867514	0.4056261343012704	0.23684210526315788	0.3539019963702359	0.28130671506352084	0.5018148820326679	0.3847549909255898	0.4931941923774954	0.3511796733212341	0.32395644283121594	0.39382940108892917	0.46551724137931033	0.4732304900181488	0.4274047186932849	0.5027223230490018
81	roc_auc	0.6211433756805809	0.44464609800362975	0.4655172413793103	0.42286751361161523	0.4029038112522686	0.4065335753176043	0.454627949183303	0.45916515426497273	0.38384754990925585	0.4333030852994555	0.4128856624319419	0.5771324863883847	0.4972776769509982	0.37205081669691464	0.557168784029038	0.4668784029038112	0.5254083484573502	0.4691470054446461	0.3439201451905626	0.4401088929219601	0.37159709618874776	0.6288566243194191	0.4056261343012704	0.23684210526315788	0.3539019963702359	0.27949183303085295	0.5018148820326679	0.38566243194192373	0.4931941923774954	0.3511796733212341	0.32395644283121594	0.3929219600725953	0.47186932849364793	0.4732304900181488	0.43284936479128855	0.5108892921960072
82	roc_auc	0.6211433756805809	0.44464609800362975	0.4655172413793103	0.42286751361161523	0.4029038112522686	0.4065335753176043	0.454627949183303	0.4437386569872958	0.38384754990925585	0.4333030852994555	0.4128856624319419	0.5771324863883847	0.4972776769509982	0.37205081669691464	0.557168784029038	0.4668784029038112	0.5254083484573502	0.4691470054446461	0.3439201451905626	0.4401088929219601	0.37159709618874776	0.6234119782214156	0.4056261343012704	0.23684210526315788	0.3539019963702359	0.28947368421052627	0.5018148820326679	0.38475499092558985	0.4931941923774954	0.3511796733212341	0.32395644283121594	0.39382940108892917	0.4673321234119782	0.4732304900181488	0.4509981851179674	0.5054446460980035
83	roc_auc	0.6211433756805809	0.44464609800362975	0.4655172413793103	0.42286751361161523	0.4029038112522686	0.4065335753176043	0.454627949183303	0.43103448275862066	0.38384754990925585	0.4333030852994555	0.4128856624319419	0.5771324863883847	0.4972776769509982	0.37205081669691464	0.557168784029038	0.4668784029038112	0.5254083484573502	0.4691470054446461	0.3439201451905626	0.4401088929219601	0.37159709618874776	0.6252268602540835	0.4056261343012704	0.23684210526315788	0.3539019963702359	0.2840290381125227	0.5018148820326679	0.3820326678765881	0.4931941923774954	0.3511796733212341	0.32395644283121594	0.39201451905626133	0.4736842105263158	0.4732304900181488	0.4401088929219601	0.5072595281306715
84	roc_auc	0.6211433756805809	0.44464609800362975	0.4655172413793103	0.42286751361161523	0.4029038112522686	0.4065335753176043	0.454627949183303	0.441016333938294	0.38384754990925585	0.4333030852994555	0.4128856624319419	0.5771324863883847	0.4972776769509982	0.37205081669691464	0.557168784029038	0.4668784029038112	0.5254083484573502	0.4691470054446461	0.3439201451905626	0.4401088929219601	0.37159709618874776	0.6343012704174229	0.4056261343012704	0.23684210526315788	0.3539019963702359	0.28130671506352084	0.5018148820326679	0.3838475499092559	0.4931941923774954	0.3511796733212341	0.32395644283121594	0.39019963702359345	0.46551724137931033	0.4732304900181488	0.4500907441016334	0.5036297640653358
85	roc_auc	0.6211433756805809	0.44464609800362975	0.4655172413793103	0.42286751361161523	0.4029038112522686	0.4065335753176043	0.454627949183303	0.4437386569872958	0.38384754990925585	0.4333030852994555	0.4128856624319419	0.5771324863883847	0.4972776769509982	0.37205081669691464	0.557168784029038	0.4668784029038112	0.5254083484573502	0.4691470054446461	0.3439201451905626	0.4401088929219601	0.3720508166969147	0.617967332123412	0.4056261343012704	0.23684210526315788	0.3539019963702359	0.27767695099818507	0.5018148820326679	0.3865698729582577	0.4931941923774954	0.3511796733212341	0.32395644283121594	0.3929219600725952	0.47186932849364793	0.4732304900181488	0.4437386569872958	0.5045372050816697
86	roc_auc	0.6211433756805809	0.44464609800362975	0.4655172413793103	0.42286751361161523	0.4029038112522686	0.4065335753176043	0.454627949183303	0.4373865698729582	0.38384754990925585	0.4333030852994555	0.4128856624319419	0.5771324863883847	0.4972776769509982	0.37205081669691464	0.557168784029038	0.4668784029038112	0.5254083484573502	0.4691470054446461	0.3439201451905626	0.4401088929219601	0.37159709618874776	0.6252268602540835	0.4056261343012704	0.23684210526315788	0.3539019963702359	0.28130671506352084	0.5018148820326679	0.38021778584392013	0.4931941923774954	0.3511796733212341	0.32395644283121594	0.3929219600725952	0.46551724137931033	0.4732304900181488	0.4500907441016334	0.5117967332123412
87	roc_auc	0.6211433756805809	0.44464609800362975	0.4655172413793103	0.42286751361161523	0.4029038112522686	0.4065335753176043	0.454627949183303	0.44555353901996364	0.38384754990925585	0.4333030852994555	0.4128856624319419	0.5771324863883847	0.4972776769509982	0.37205081669691464	0.557168784029038	0.4668784029038112	0.5254083484573502	0.4691470054446461	0.3439201451905626	0.4401088929219601	0.37159709618874776	0.6270417422867512	0.4056261343012704	0.23684210526315788	0.3539019963702359	0.28765880217785844	0.5018148820326679	0.3774954627949183	0.4931941923774954	0.3511796733212341	0.32395644283121594	0.39382940108892917	0.4655172413793103	0.4732304900181488	0.4364791288566243	0.5063520871143374
88	roc_auc	0.6211433756805809	0.44464609800362975	0.4655172413793103	0.42286751361161523	0.4029038112522686	0.4065335753176043	0.454627949183303	0.43466424682395643	0.38384754990925585	0.4333030852994555	0.4128856624319419	0.5771324863883847	0.4972776769509982	0.37205081669691464	0.557168784029038	0.4668784029038112	0.5254083484573502	0.4691470054446461	0.3439201451905626	0.4401088929219601	0.37159709618874776	0.6252268602540834	0.4056261343012704	0.23684210526315788	0.3539019963702359	0.279491833030853	0.5018148820326679	0.37658802177858436	0.4931941923774954	0.3511796733212341	0.32395644283121594	0.39382940108892917	0.47005444646098005	0.4732304900181488	0.43194192377495466	0.5018148820326679
89	roc_auc	0.6211433756805809	0.44464609800362975	0.4655172413793103	0.42286751361161523	0.4029038112522686	0.4065335753176043	0.454627949183303	0.44101633393829404	0.38384754990925585	0.4333030852994555	0.4128856624319419	0.5771324863883847	0.4972776769509982	0.37205081669691464	0.557168784029038	0.4668784029038112	0.5254083484573502	0.4691470054446461	0.3439201451905626	0.4401088929219601	0.37159709618874776	0.6261343012704174	0.4056261343012704	0.23684210526315788	0.3539019963702359	0.2831215970961887	0.5018148820326679	0.3811252268602541	0.4931941923774954	0.3511796733212341	0.32395644283121594	0.39019963702359345	0.4736842105263158	0.4732304900181488	0.4401088929219601	0.5063520871143375
90	roc_auc	0.6211433756805809	0.44464609800362975	0.4655172413793103	0.42286751361161523	0.4029038112522686	0.4065335753176043	0.454627949183303	0.441016333938294	0.38384754990925585	0.4333030852994555	0.4128856624319419	0.5771324863883847	0.4972776769509982	0.37205081669691464	0.557168784029038	0.4668784029038112	0.5254083484573502	0.4691470054446461	0.3439201451905626	0.4401088929219601	0.37159709618874776	0.6261343012704174	0.4056261343012704	0.23684210526315788	0.3539019963702359	0.2840290381125226	0.5018148820326679	0.38021778584392013	0.4931941923774954	0.3511796733212341	0.32395644283121594	0.39019963702359345	0.47005444646098005	0.4732304900181488	0.4364791288566243	0.5045372050816697
91	roc_auc	0.6211433756805809	0.44464609800362975	0.4655172413793103	0.42286751361161523	0.4029038112522686	0.4065335753176043	0.454627949183303	0.44283121597096187	0.38384754990925585	0.4333030852994555	0.4128856624319419	0.5771324863883847	0.4972776769509982	0.37205081669691464	0.557168784029038	0.4668784029038112	0.5254083484573502	0.4691470054446461	0.3439201451905626	0.4401088929219601	0.3720508166969147	0.616152450090744	0.4056261343012704	0.23684210526315788	0.3539019963702359	0.28402903811252267	0.5018148820326679	0.3756805807622504	0.4931941923774954	0.3511796733212341	0.32395644283121594	0.3920145190562613	0.47005444646098005	0.4732304900181488	0.44283121597096187	0.5108892921960072
92	roc_auc	0.6211433756805809	0.44464609800362975	0.4655172413793103	0.42286751361161523	0.4029038112522686	0.4065335753176043	0.454627949183303	0.4482758620689654	0.38384754990925585	0.4333030852994555	0.4128856624319419	0.5771324863883847	0.4972776769509982	0.37205081669691464	0.557168784029038	0.4668784029038112	0.5254083484573502	0.4691470054446461	0.3439201451905626	0.4401088929219601	0.37159709618874776	0.6261343012704174	0.4056261343012704	0.23684210526315788	0.3539019963702359	0.27313974591651546	0.5018148820326679	0.38294010889292196	0.4931941923774954	0.3511796733212341	0.32395644283121594	0.38929219600725945	0.470961887477314	0.4732304900181488	0.43194192377495466	0.5009074410163339
93	roc_auc	0.6211433756805809	0.44464609800362975	0.4655172413793103	0.42286751361161523	0.4029038112522686	0.4065335753176043	0.454627949183303	0.4373865698729582	0.38384754990925585	0.4333030852994555	0.4128856624319419	0.5771324863883847	0.4972776769509982	0.37205081669691464	0.557168784029038	0.4668784029038112	0.5254083484573502	0.4691470054446461	0.3439201451905626	0.4401088929219601	0.3720508166969147	0.6270417422867514	0.4056261343012704	0.23684210526315788	0.3539019963702359	0.28130671506352084	0.5018148820326679	0.38384754990925585	0.4931941923774954	0.3511796733212341	0.32395644283121594	0.3929219600725953	0.470961887477314	0.4732304900181488	0.44555353901996375	0.5063520871143374
94	roc_auc	0.6211433756805809	0.44464609800362975	0.4655172413793103	0.42286751361161523	0.4029038112522686	0.4065335753176043	0.454627949183303	0.4392014519056261	0.38384754990925585	0.4333030852994555	0.4128856624319419	0.5771324863883847	0.4972776769509982	0.37205081669691464	0.557168784029038	0.4668784029038112	0.5254083484573502	0.4691470054446461	0.3439201451905626	0.4401088929219601	0.37159709618874776	0.6279491833030852	0.4056261343012704	0.23684210526315788	0.3539019963702359	0.2858439201451905	0.5018148820326679	0.37386569872958253	0.4931941923774954	0.3511796733212341	0.32395644283121594	0.3901996370235935	0.4664246823956443	0.4732304900181488	0.42468239564428306	0.5036297640653358
95	roc_auc	0.6211433756805809	0.44464609800362975	0.4655172413793103	0.42286751361161523	0.4029038112522686	0.4065335753176043	0.454627949183303	0.43829401088929215	0.38384754990925585	0.4333030852994555	0.4128856624319419	0.5771324863883847	0.4972776769509982	0.37205081669691464	0.557168784029038	0.4668784029038112	0.5254083484573502	0.4691470054446461	0.3439201451905626	0.4401088929219601	0.37159709618874776	0.6297640653357532	0.4056261343012704	0.23684210526315788	0.3539019963702359	0.27949183303085295	0.5018148820326679	0.3793103448275862	0.4931941923774954	0.3511796733212341	0.32395644283121594	0.3920145190562613	0.4655172413793103	0.4732304900181488	0.44010889292196004	0.5081669691470054
96	roc_auc	0.6211433756805809	0.44464609800362975	0.4655172413793103	0.42286751361161523	0.4029038112522686	0.4065335753176043	0.454627949183303	0.4373865698729582	0.38384754990925585	0.4333030852994555	0.4128856624319419	0.5771324863883847	0.4972776769509982	0.37205081669691464	0.557168784029038	0.4668784029038112	0.5254083484573502	0.4691470054446461	0.3439201451905626	0.4401088929219601	0.37159709618874776	0.6252268602540835	0.4056261343012704	0.23684210526315788	0.3539019963702359	0.2803992740471869	0.5018148820326679	0.38294010889292196	0.4931941923774954	0.3511796733212341	0.32395644283121594	0.39019963702359345	0.4664246823956443	0.4732304900181488	0.4382940108892922	0.5018148820326679
97	roc_auc	0.6211433756805809	0.44464609800362975	0.4655172413793103	0.42286751361161523	0.4029038112522686	0.4065335753176043	0.454627949183303	0.45099818511796724	0.38384754990925585	0.4333030852994555	0.4128856624319419	0.5771324863883847	0.4972776769509982	0.37205081669691464	0.557168784029038	0.4668784029038112	0.5254083484573502	0.4691470054446461	0.3439201451905626	0.4401088929219601	0.3720508166969147	0.6270417422867514	0.4056261343012704	0.23684210526315788	0.3539019963702359	0.2840290381125226	0.5018148820326679	0.38656987295825773	0.4931941923774954	0.3511796733212341	0.32395644283121594	0.3874773139745916	0.46551724137931033	0.4732304900181488	0.4473684210526316	0.5009074410163339
98	roc_auc	0.6211433756805809	0.44464609800362975	0.4655172413793103	0.42286751361161523	0.4029038112522686	0.4065335753176043	0.454627949183303	0.44010889292196	0.38384754990925585	0.4333030852994555	0.4128856624319419	0.5771324863883847	0.4972776769509982	0.37205081669691464	0.557168784029038	0.4668784029038112	0.5254083484573502	0.4691470054446461	0.3439201451905626	0.4401088929219601	0.3720508166969147	0.6343012704174229	0.4056261343012704	0.23684210526315788	0.3539019963702359	0.278584392014519	0.5018148820326679	0.3793103448275862	0.4931941923774954	0.3511796733212341	0.32395644283121594	0.39201451905626133	0.46098003629764067	0.4732304900181488	0.44283121597096187	0.5054446460980035
99	roc_auc	0.6211433756805809	0.44464609800362975	0.4655172413793103	0.42286751361161523	0.4029038112522686	0.4065335753176043	0.454627949183303	0.4364791288566243	0.38384754990925585	0.4333030852994555	0.4128856624319419	0.5771324863883847	0.4972776769509982	0.37205081669691464	0.557168784029038	0.4668784029038112	0.5254083484573502	0.4691470054446461	0.3439201451905626	0.4401088929219601	0.3720508166969147	0.6243194192377496	0.4056261343012704	0.23684210526315788	0.3539019963702359	0.28221415607985484	0.5018148820326679	0.3983666061705989	0.4931941923774954	0.3511796733212341	0.32395644283121594	0.3947368421052631	0.46370235934664245	0.4732304900181488	0.4328493647912885	0.5054446460980035
