# Supplementary material for: Integration of clinical, pathological, radiological, and transcriptomic data improves prediction for first-line immunotherapy outcome in metastatic non-small cell lung cancer
Source: Nat Commun. 2025 Jan 12;16:614. doi: 10.1038/s41467-025-55847-5 (PMC11725576; doi:10.1038/s41467-025-55847-5)
Supplement: Supplementary file 4 — Source Data [file 41467_2025_55847_MOESM4_ESM.zip › Source Data/source_data/signatureRNA_performance/6months_progression/signatures_RNA.csv]

Repeat index	metric	CRMA	CTLA4	CX3CL1	CXCL9	CYT	EIGS	ESCS	FTBRS	HLADRA	HRH1	IFNgamma	IMPRES	IRG	Immunopheno	MPS	PD1	PDL1	PDL2	Renal101	TIG	TLS	TME	APM	CECMdown	CECMup	IIS	IMS	IPRES	MFP	MIAS	PASSPRE	TIS	CD8T_CIBERSORT	CD8T_MCPcounter	CD8T_Xcell	Immuno_CIBERSORT
0	roc_auc	0.4060846560846561	0.36111111111111105	0.45987654320987653	0.2707231040564374	0.23721340388007053	0.32098765432098764	0.4091710758377425	0.44091710758377417	0.328042328042328	0.4153439153439153	0.3201058201058201	0.5864197530864197	0.38271604938271603	0.4294532627865961	0.5687830687830688	0.41754850088183415	0.3761022927689594	0.34832451499118167	0.31040564373897706	0.3298059964726631	0.4210758377425044	0.5035273368606702	0.37037037037037035	0.41093474426807763	0.380952380952381	0.2689594356261023	0.6657848324514991	0.49206349206349204	0.5423280423280423	0.30687830687830686	0.4664902998236331	0.2971781305114638	0.5233686067019401	0.4272486772486772	0.3492063492063492	0.4603174603174603
1	roc_auc	0.4060846560846561	0.36111111111111105	0.45987654320987653	0.2707231040564374	0.23721340388007053	0.32098765432098764	0.4091710758377425	0.44885361552028213	0.328042328042328	0.4153439153439153	0.3201058201058201	0.5864197530864197	0.38271604938271603	0.4294532627865961	0.5687830687830688	0.41754850088183415	0.3761022927689594	0.34832451499118167	0.31040564373897706	0.3298059964726631	0.4215167548500882	0.5	0.37037037037037035	0.41093474426807763	0.380952380952381	0.2724867724867725	0.6657848324514991	0.48236331569664903	0.5423280423280423	0.30687830687830686	0.4664902998236331	0.2971781305114638	0.5220458553791887	0.4272486772486772	0.35185185185185186	0.4506172839506173
2	roc_auc	0.4060846560846561	0.36111111111111105	0.45987654320987653	0.2707231040564374	0.23721340388007053	0.32098765432098764	0.4091710758377425	0.4594356261022927	0.328042328042328	0.4153439153439153	0.3201058201058201	0.5864197530864197	0.38271604938271603	0.4294532627865961	0.5687830687830688	0.41754850088183415	0.3761022927689594	0.34832451499118167	0.31040564373897706	0.3298059964726631	0.4210758377425044	0.4947089947089947	0.37037037037037035	0.41093474426807763	0.380952380952381	0.2742504409171076	0.6657848324514991	0.482363315696649	0.5423280423280423	0.30687830687830686	0.4664902998236331	0.2971781305114638	0.5224867724867724	0.4272486772486772	0.3492063492063492	0.46737213403880074
3	roc_auc	0.4060846560846561	0.36111111111111105	0.45987654320987653	0.2707231040564374	0.23721340388007053	0.32098765432098764	0.4091710758377425	0.44179894179894175	0.328042328042328	0.4153439153439153	0.3201058201058201	0.5864197530864197	0.38271604938271603	0.4294532627865961	0.5687830687830688	0.41754850088183415	0.3761022927689594	0.34832451499118167	0.31040564373897706	0.3298059964726631	0.4210758377425044	0.4973544973544973	0.37037037037037035	0.41093474426807763	0.380952380952381	0.2724867724867725	0.6657848324514991	0.4885361552028219	0.5423280423280423	0.30687830687830686	0.4664902998236331	0.2971781305114638	0.5224867724867724	0.4272486772486772	0.35978835978835977	0.4541446208112875
4	roc_auc	0.4060846560846561	0.36111111111111105	0.45987654320987653	0.2707231040564374	0.23721340388007053	0.32098765432098764	0.4091710758377425	0.4479717813051146	0.328042328042328	0.4153439153439153	0.3201058201058201	0.5864197530864197	0.38271604938271603	0.4294532627865961	0.5687830687830688	0.41754850088183415	0.3761022927689594	0.34832451499118167	0.31040564373897706	0.3298059964726631	0.4215167548500882	0.49823633156966485	0.37037037037037035	0.41093474426807763	0.380952380952381	0.2742504409171076	0.6657848324514991	0.48236331569664903	0.5423280423280423	0.30687830687830686	0.4664902998236331	0.2971781305114638	0.5233686067019401	0.4272486772486772	0.33333333333333337	0.46031746031746035
5	roc_auc	0.4060846560846561	0.36111111111111105	0.45987654320987653	0.2707231040564374	0.23721340388007053	0.32098765432098764	0.4091710758377425	0.4506172839506173	0.328042328042328	0.4153439153439153	0.3201058201058201	0.5864197530864197	0.38271604938271603	0.4294532627865961	0.5687830687830688	0.41754850088183415	0.3761022927689594	0.34832451499118167	0.31040564373897706	0.3298059964726631	0.4210758377425044	0.49823633156966496	0.37037037037037035	0.41093474426807763	0.380952380952381	0.2724867724867725	0.6657848324514991	0.4858906525573192	0.5423280423280423	0.30687830687830686	0.4664902998236331	0.2980599647266314	0.527336860670194	0.4272486772486772	0.3403880070546737	0.45943562610229277
6	roc_auc	0.4060846560846561	0.36111111111111105	0.45987654320987653	0.2707231040564374	0.23721340388007053	0.32098765432098764	0.4091710758377425	0.44620811287477946	0.328042328042328	0.4153439153439153	0.3201058201058201	0.5864197530864197	0.38271604938271603	0.4294532627865961	0.5687830687830688	0.41754850088183415	0.3761022927689594	0.34832451499118167	0.31040564373897706	0.3298059964726631	0.4210758377425044	0.5	0.37037037037037035	0.41093474426807763	0.380952380952381	0.2751322751322751	0.6657848324514991	0.490299823633157	0.5423280423280423	0.30687830687830686	0.4664902998236331	0.2989417989417989	0.527336860670194	0.4272486772486772	0.3306878306878307	0.4620811287477954
7	roc_auc	0.4060846560846561	0.36111111111111105	0.45987654320987653	0.2707231040564374	0.23721340388007053	0.32098765432098764	0.4091710758377425	0.445326278659612	0.328042328042328	0.4153439153439153	0.3201058201058201	0.5864197530864197	0.38271604938271603	0.4294532627865961	0.5687830687830688	0.41754850088183415	0.3761022927689594	0.34832451499118167	0.31040564373897706	0.3298059964726631	0.4210758377425044	0.49823633156966485	0.37037037037037035	0.41093474426807763	0.380952380952381	0.2742504409171076	0.6657848324514991	0.4929453262786596	0.5423280423280423	0.30687830687830686	0.4664902998236331	0.2945326278659612	0.5242504409171076	0.4272486772486772	0.34656084656084657	0.4585537918871252
8	roc_auc	0.4060846560846561	0.36111111111111105	0.45987654320987653	0.2707231040564374	0.23721340388007053	0.32098765432098764	0.4091710758377425	0.44708994708994704	0.328042328042328	0.4153439153439153	0.3201058201058201	0.5864197530864197	0.38271604938271603	0.4294532627865961	0.5687830687830688	0.41754850088183415	0.3761022927689594	0.34832451499118167	0.31040564373897706	0.3298059964726631	0.4210758377425044	0.5044091710758377	0.37037037037037035	0.41093474426807763	0.380952380952381	0.2716049382716049	0.6657848324514991	0.4929453262786596	0.5423280423280423	0.30687830687830686	0.4664902998236331	0.2962962962962963	0.52336860670194	0.4272486772486772	0.3298059964726632	0.4603174603174603
9	roc_auc	0.4060846560846561	0.36111111111111105	0.45987654320987653	0.2707231040564374	0.23721340388007053	0.32098765432098764	0.4091710758377425	0.46031746031746035	0.328042328042328	0.4153439153439153	0.3201058201058201	0.5864197530864197	0.38271604938271603	0.4294532627865961	0.5687830687830688	0.41754850088183415	0.3761022927689594	0.34832451499118167	0.31040564373897706	0.3298059964726631	0.4210758377425044	0.5017636684303352	0.37037037037037035	0.41093474426807763	0.380952380952381	0.2751322751322752	0.6657848324514991	0.49294532627865956	0.5423280423280423	0.30687830687830686	0.4664902998236331	0.2980599647266314	0.5158730158730158	0.4272486772486772	0.3430335097001763	0.45943562610229277
10	roc_auc	0.4060846560846561	0.36111111111111105	0.45987654320987653	0.2707231040564374	0.23721340388007053	0.32098765432098764	0.4091710758377425	0.45061728395061723	0.328042328042328	0.4153439153439153	0.3201058201058201	0.5864197530864197	0.38271604938271603	0.4294532627865961	0.5687830687830688	0.41754850088183415	0.3761022927689594	0.34832451499118167	0.31040564373897706	0.3298059964726631	0.4210758377425044	0.49823633156966496	0.37037037037037035	0.41093474426807763	0.380952380952381	0.27336860670194	0.6657848324514991	0.4885361552028219	0.5423280423280423	0.30687830687830686	0.4664902998236331	0.2989417989417989	0.5207231040564373	0.4272486772486772	0.3395061728395061	0.4585537918871252
11	roc_auc	0.4060846560846561	0.36111111111111105	0.45987654320987653	0.2707231040564374	0.23721340388007053	0.32098765432098764	0.4091710758377425	0.4426807760141093	0.328042328042328	0.4153439153439153	0.3201058201058201	0.5864197530864197	0.38271604938271603	0.4294532627865961	0.5687830687830688	0.41754850088183415	0.3761022927689594	0.34832451499118167	0.31040564373897706	0.3298059964726631	0.4215167548500882	0.4964726631393298	0.37037037037037035	0.41093474426807763	0.380952380952381	0.2698412698412698	0.6657848324514991	0.49118165784832446	0.5423280423280423	0.30687830687830686	0.4664902998236331	0.2971781305114638	0.519400352733686	0.4272486772486772	0.34303350970017643	0.46208112874779533
12	roc_auc	0.4060846560846561	0.36111111111111105	0.45987654320987653	0.2707231040564374	0.23721340388007053	0.32098765432098764	0.4091710758377425	0.44885361552028213	0.328042328042328	0.4153439153439153	0.3201058201058201	0.5864197530864197	0.38271604938271603	0.4294532627865961	0.5687830687830688	0.41754850088183415	0.3761022927689594	0.34832451499118167	0.31040564373897706	0.3298059964726631	0.4210758377425044	0.5044091710758378	0.37037037037037035	0.41093474426807763	0.380952380952381	0.2760141093474427	0.6657848324514991	0.48324514991181655	0.5423280423280423	0.30687830687830686	0.4664902998236331	0.29894179894179895	0.519400352733686	0.4272486772486772	0.32892416225749566	0.4594356261022927
13	roc_auc	0.4060846560846561	0.36111111111111105	0.45987654320987653	0.2707231040564374	0.23721340388007053	0.32098765432098764	0.4091710758377425	0.4444444444444444	0.328042328042328	0.4153439153439153	0.3201058201058201	0.5864197530864197	0.38271604938271603	0.4294532627865961	0.5687830687830688	0.41754850088183415	0.3761022927689594	0.34832451499118167	0.31040564373897706	0.3298059964726631	0.4215167548500882	0.5035273368606702	0.37037037037037035	0.41093474426807763	0.380952380952381	0.2777777777777778	0.6657848324514991	0.48853615520282184	0.5423280423280423	0.30687830687830686	0.4664902998236331	0.2998236331569665	0.5255731922398589	0.4272486772486772	0.3421516754850088	0.46119929453262787
14	roc_auc	0.4060846560846561	0.36111111111111105	0.45987654320987653	0.2707231040564374	0.23721340388007053	0.32098765432098764	0.4091710758377425	0.44620811287477946	0.328042328042328	0.4153439153439153	0.3201058201058201	0.5864197530864197	0.38271604938271603	0.4294532627865961	0.5687830687830688	0.41754850088183415	0.3761022927689594	0.34832451499118167	0.31040564373897706	0.3298059964726631	0.4210758377425044	0.4991181657848325	0.37037037037037035	0.41093474426807763	0.380952380952381	0.27601410934744264	0.6657848324514991	0.48236331569664903	0.5423280423280423	0.30687830687830686	0.4664902998236331	0.29894179894179895	0.5189594356261023	0.4272486772486772	0.3324514991181658	0.4585537918871252
15	roc_auc	0.4060846560846561	0.36111111111111105	0.45987654320987653	0.2707231040564374	0.23721340388007053	0.32098765432098764	0.4091710758377425	0.4479717813051146	0.328042328042328	0.4153439153439153	0.3201058201058201	0.5864197530864197	0.38271604938271603	0.4294532627865961	0.5687830687830688	0.41754850088183415	0.3761022927689594	0.34832451499118167	0.31040564373897706	0.3298059964726631	0.4210758377425044	0.5035273368606702	0.37037037037037035	0.41093474426807763	0.380952380952381	0.2724867724867725	0.6657848324514991	0.4894179894179894	0.5423280423280423	0.30687830687830686	0.4664902998236331	0.29717813051146386	0.5242504409171076	0.4272486772486772	0.3289241622574956	0.46031746031746035
16	roc_auc	0.4060846560846561	0.36111111111111105	0.45987654320987653	0.2707231040564374	0.23721340388007053	0.32098765432098764	0.4091710758377425	0.44532627865961194	0.328042328042328	0.4153439153439153	0.3201058201058201	0.5864197530864197	0.38271604938271603	0.4294532627865961	0.5687830687830688	0.41754850088183415	0.3761022927689594	0.34832451499118167	0.31040564373897706	0.3298059964726631	0.4210758377425044	0.5026455026455027	0.37037037037037035	0.41093474426807763	0.380952380952381	0.2698412698412698	0.6657848324514991	0.49382716049382713	0.5423280423280423	0.30687830687830686	0.4664902998236331	0.2954144620811287	0.5220458553791887	0.4272486772486772	0.3412698412698413	0.4638447971781305
17	roc_auc	0.4060846560846561	0.36111111111111105	0.45987654320987653	0.2707231040564374	0.23721340388007053	0.32098765432098764	0.4091710758377425	0.4576719576719576	0.328042328042328	0.4153439153439153	0.3201058201058201	0.5864197530864197	0.38271604938271603	0.4294532627865961	0.5687830687830688	0.41754850088183415	0.3761022927689594	0.34832451499118167	0.31040564373897706	0.3298059964726631	0.4215167548500882	0.4938271604938272	0.37037037037037035	0.41093474426807763	0.380952380952381	0.2698412698412699	0.6657848324514991	0.49559082892416223	0.5423280423280423	0.30687830687830686	0.4664902998236331	0.2962962962962963	0.5220458553791887	0.4272486772486772	0.33774250440917103	0.4620811287477954
18	roc_auc	0.4060846560846561	0.36111111111111105	0.45987654320987653	0.2707231040564374	0.23721340388007053	0.32098765432098764	0.4091710758377425	0.43650793650793646	0.328042328042328	0.4153439153439153	0.3201058201058201	0.5864197530864197	0.38271604938271603	0.4294532627865961	0.5687830687830688	0.41754850088183415	0.3761022927689594	0.34832451499118167	0.31040564373897706	0.3298059964726631	0.4215167548500882	0.5052910052910053	0.37037037037037035	0.41093474426807763	0.380952380952381	0.27601410934744264	0.6657848324514991	0.4850088183421517	0.5423280423280423	0.30687830687830686	0.4664902998236331	0.30158730158730157	0.5216049382716049	0.4272486772486772	0.3377425044091711	0.4629629629629629
19	roc_auc	0.4060846560846561	0.36111111111111105	0.45987654320987653	0.2707231040564374	0.23721340388007053	0.32098765432098764	0.4091710758377425	0.4462081128747795	0.328042328042328	0.4153439153439153	0.3201058201058201	0.5864197530864197	0.38271604938271603	0.4294532627865961	0.5687830687830688	0.41754850088183415	0.3761022927689594	0.34832451499118167	0.31040564373897706	0.3298059964726631	0.4210758377425044	0.5	0.37037037037037035	0.41093474426807763	0.380952380952381	0.2698412698412699	0.6657848324514991	0.4885361552028219	0.5423280423280423	0.30687830687830686	0.4664902998236331	0.2962962962962963	0.5264550264550265	0.4272486772486772	0.33509700176366847	0.45679012345679015
20	roc_auc	0.4060846560846561	0.36111111111111105	0.45987654320987653	0.2707231040564374	0.23721340388007053	0.32098765432098764	0.4091710758377425	0.44532627865961194	0.328042328042328	0.4153439153439153	0.3201058201058201	0.5864197530864197	0.38271604938271603	0.4294532627865961	0.5687830687830688	0.41754850088183415	0.3761022927689594	0.34832451499118167	0.31040564373897706	0.3298059964726631	0.4210758377425044	0.5026455026455027	0.37037037037037035	0.41093474426807763	0.380952380952381	0.2751322751322751	0.6657848324514991	0.49118165784832457	0.5423280423280423	0.30687830687830686	0.4664902998236331	0.30070546737213405	0.5216049382716049	0.4272486772486772	0.3333333333333333	0.4576719576719577
21	roc_auc	0.4060846560846561	0.36111111111111105	0.45987654320987653	0.2707231040564374	0.23721340388007053	0.32098765432098764	0.4091710758377425	0.44885361552028213	0.328042328042328	0.4153439153439153	0.3201058201058201	0.5864197530864197	0.38271604938271603	0.4294532627865961	0.5687830687830688	0.41754850088183415	0.3761022927689594	0.34832451499118167	0.31040564373897706	0.3298059964726631	0.4210758377425044	0.4955908289241623	0.37037037037037035	0.41093474426807763	0.380952380952381	0.2742504409171076	0.6657848324514991	0.4814814814814815	0.5423280423280423	0.30687830687830686	0.4664902998236331	0.30158730158730157	0.517636684303351	0.4272486772486772	0.3447971781305115	0.46296296296296297
22	roc_auc	0.4060846560846561	0.36111111111111105	0.45987654320987653	0.2707231040564374	0.23721340388007053	0.32098765432098764	0.4091710758377425	0.44532627865961194	0.328042328042328	0.4153439153439153	0.3201058201058201	0.5864197530864197	0.38271604938271603	0.4294532627865961	0.5687830687830688	0.41754850088183415	0.3761022927689594	0.34832451499118167	0.31040564373897706	0.3298059964726631	0.4215167548500882	0.4973544973544973	0.37037037037037035	0.41093474426807763	0.380952380952381	0.2724867724867725	0.6657848324514991	0.49470899470899465	0.5423280423280423	0.30687830687830686	0.4664902998236331	0.2998236331569665	0.5189594356261023	0.4272486772486772	0.326278659611993	0.4620811287477954
23	roc_auc	0.4060846560846561	0.36111111111111105	0.45987654320987653	0.2707231040564374	0.23721340388007053	0.32098765432098764	0.4091710758377425	0.44268077601410927	0.328042328042328	0.4153439153439153	0.3201058201058201	0.5864197530864197	0.38271604938271603	0.4294532627865961	0.5687830687830688	0.41754850088183415	0.3761022927689594	0.34832451499118167	0.31040564373897706	0.3298059964726631	0.4210758377425044	0.4964726631393298	0.37037037037037035	0.41093474426807763	0.380952380952381	0.2751322751322751	0.6657848324514991	0.4876543209876544	0.5423280423280423	0.30687830687830686	0.4664902998236331	0.2980599647266314	0.5211640211640212	0.4272486772486772	0.34920634920634924	0.46384479717813054
24	roc_auc	0.4060846560846561	0.36111111111111105	0.45987654320987653	0.2707231040564374	0.23721340388007053	0.32098765432098764	0.4091710758377425	0.44179894179894175	0.328042328042328	0.4153439153439153	0.3201058201058201	0.5864197530864197	0.38271604938271603	0.4294532627865961	0.5687830687830688	0.41754850088183415	0.3761022927689594	0.34832451499118167	0.31040564373897706	0.3298059964726631	0.4210758377425044	0.4955908289241623	0.37037037037037035	0.41093474426807763	0.380952380952381	0.2760141093474427	0.6657848324514991	0.48677248677248675	0.5423280423280423	0.30687830687830686	0.4664902998236331	0.2980599647266314	0.5185185185185185	0.4272486772486772	0.3403880070546737	0.46031746031746035
25	roc_auc	0.4060846560846561	0.36111111111111105	0.45987654320987653	0.2707231040564374	0.23721340388007053	0.32098765432098764	0.4091710758377425	0.455026455026455	0.328042328042328	0.4153439153439153	0.3201058201058201	0.5864197530864197	0.38271604938271603	0.4294532627865961	0.5687830687830688	0.41754850088183415	0.3761022927689594	0.34832451499118167	0.31040564373897706	0.3298059964726631	0.4210758377425044	0.501763668430335	0.37037037037037035	0.41093474426807763	0.380952380952381	0.2777777777777778	0.6657848324514991	0.48500881834215165	0.5423280423280423	0.30687830687830686	0.4664902998236331	0.30070546737213405	0.517636684303351	0.4272486772486772	0.335978835978836	0.46031746031746035
26	roc_auc	0.4060846560846561	0.36111111111111105	0.45987654320987653	0.2707231040564374	0.23721340388007053	0.32098765432098764	0.4091710758377425	0.4338624338624339	0.328042328042328	0.4153439153439153	0.3201058201058201	0.5864197530864197	0.38271604938271603	0.4294532627865961	0.5687830687830688	0.41754850088183415	0.3761022927689594	0.34832451499118167	0.31040564373897706	0.3298059964726631	0.4215167548500882	0.5052910052910053	0.37037037037037035	0.41093474426807763	0.380952380952381	0.2707231040564374	0.6657848324514991	0.4885361552028219	0.5423280423280423	0.30687830687830686	0.4664902998236331	0.2962962962962963	0.5220458553791887	0.4272486772486772	0.3377425044091711	0.4576719576719576
27	roc_auc	0.4060846560846561	0.36111111111111105	0.45987654320987653	0.2707231040564374	0.23721340388007053	0.32098765432098764	0.4091710758377425	0.4514991181657848	0.328042328042328	0.4153439153439153	0.3201058201058201	0.5864197530864197	0.38271604938271603	0.4294532627865961	0.5687830687830688	0.41754850088183415	0.3761022927689594	0.34832451499118167	0.31040564373897706	0.3298059964726631	0.4210758377425044	0.492063492063492	0.37037037037037035	0.41093474426807763	0.380952380952381	0.27336860670194	0.6657848324514991	0.4850088183421517	0.5423280423280423	0.30687830687830686	0.4664902998236331	0.2980599647266314	0.5286596119929453	0.4272486772486772	0.345679012345679	0.455026455026455
28	roc_auc	0.4060846560846561	0.36111111111111105	0.45987654320987653	0.2707231040564374	0.23721340388007053	0.32098765432098764	0.4091710758377425	0.4559082892416225	0.328042328042328	0.4153439153439153	0.3201058201058201	0.5864197530864197	0.38271604938271603	0.4294532627865961	0.5687830687830688	0.41754850088183415	0.3761022927689594	0.34832451499118167	0.31040564373897706	0.3298059964726631	0.4210758377425044	0.5008818342151675	0.37037037037037035	0.41093474426807763	0.380952380952381	0.2724867724867725	0.6657848324514991	0.48853615520282184	0.5423280423280423	0.30687830687830686	0.4664902998236331	0.2971781305114638	0.52336860670194	0.4272486772486772	0.3447971781305115	0.4620811287477954
29	roc_auc	0.4060846560846561	0.36111111111111105	0.45987654320987653	0.2707231040564374	0.23721340388007053	0.32098765432098764	0.4091710758377425	0.4506172839506173	0.328042328042328	0.4153439153439153	0.3201058201058201	0.5864197530864197	0.38271604938271603	0.4294532627865961	0.5687830687830688	0.41754850088183415	0.3761022927689594	0.34832451499118167	0.31040564373897706	0.3298059964726631	0.4215167548500882	0.5	0.37037037037037035	0.41093474426807763	0.380952380952381	0.2768959435626102	0.6657848324514991	0.4911816578483245	0.5423280423280423	0.30687830687830686	0.4664902998236331	0.2998236331569665	0.5242504409171076	0.4272486772486772	0.3474426807760141	0.4585537918871252
30	roc_auc	0.4060846560846561	0.36111111111111105	0.45987654320987653	0.2707231040564374	0.23721340388007053	0.32098765432098764	0.4091710758377425	0.4409171075837742	0.328042328042328	0.4153439153439153	0.3201058201058201	0.5864197530864197	0.38271604938271603	0.4294532627865961	0.5687830687830688	0.41754850088183415	0.3761022927689594	0.34832451499118167	0.31040564373897706	0.3298059964726631	0.4215167548500882	0.49470899470899476	0.37037037037037035	0.41093474426807763	0.380952380952381	0.27336860670194	0.6657848324514991	0.4876543209876543	0.5423280423280423	0.30687830687830686	0.4664902998236331	0.29541446208112876	0.5246913580246914	0.4272486772486772	0.34038800705467376	0.4567901234567901
31	roc_auc	0.4060846560846561	0.36111111111111105	0.45987654320987653	0.2707231040564374	0.23721340388007053	0.32098765432098764	0.4091710758377425	0.4497354497354497	0.328042328042328	0.4153439153439153	0.3201058201058201	0.5864197530864197	0.38271604938271603	0.4294532627865961	0.5687830687830688	0.41754850088183415	0.3761022927689594	0.34832451499118167	0.31040564373897706	0.3298059964726631	0.4215167548500882	0.4911816578483246	0.37037037037037035	0.41093474426807763	0.380952380952381	0.2724867724867725	0.6657848324514991	0.48412698412698413	0.5423280423280423	0.30687830687830686	0.4664902998236331	0.2971781305114638	0.5233686067019401	0.4272486772486772	0.34744268077601415	0.4603174603174603
32	roc_auc	0.4060846560846561	0.36111111111111105	0.45987654320987653	0.2707231040564374	0.23721340388007053	0.32098765432098764	0.4091710758377425	0.4532627865961199	0.328042328042328	0.4153439153439153	0.3201058201058201	0.5864197530864197	0.38271604938271603	0.4294532627865961	0.5687830687830688	0.41754850088183415	0.3761022927689594	0.34832451499118167	0.31040564373897706	0.3298059964726631	0.4215167548500882	0.49382716049382713	0.37037037037037035	0.41093474426807763	0.380952380952381	0.2689594356261023	0.6657848324514991	0.4911816578483245	0.5423280423280423	0.30687830687830686	0.4664902998236331	0.2962962962962963	0.5268959435626102	0.4272486772486772	0.3395061728395062	0.45679012345679015
33	roc_auc	0.4060846560846561	0.36111111111111105	0.45987654320987653	0.2707231040564374	0.23721340388007053	0.32098765432098764	0.4091710758377425	0.455026455026455	0.328042328042328	0.4153439153439153	0.3201058201058201	0.5864197530864197	0.38271604938271603	0.4294532627865961	0.5687830687830688	0.41754850088183415	0.3761022927689594	0.34832451499118167	0.31040564373897706	0.3298059964726631	0.4210758377425044	0.4964726631393298	0.37037037037037035	0.41093474426807763	0.380952380952381	0.2716049382716049	0.6657848324514991	0.4867724867724868	0.5423280423280423	0.30687830687830686	0.4664902998236331	0.2962962962962963	0.519400352733686	0.4272486772486772	0.33597883597883593	0.4567901234567901
34	roc_auc	0.4060846560846561	0.36111111111111105	0.45987654320987653	0.2707231040564374	0.23721340388007053	0.32098765432098764	0.4091710758377425	0.4497354497354497	0.328042328042328	0.4153439153439153	0.3201058201058201	0.5864197530864197	0.38271604938271603	0.4294532627865961	0.5687830687830688	0.41754850088183415	0.3761022927689594	0.34832451499118167	0.31040564373897706	0.3298059964726631	0.4210758377425044	0.49823633156966485	0.37037037037037035	0.41093474426807763	0.380952380952381	0.2689594356261023	0.6657848324514991	0.49029982363315694	0.5423280423280423	0.30687830687830686	0.4664902998236331	0.2962962962962963	0.5251322751322751	0.4272486772486772	0.33686067019400356	0.46031746031746035
35	roc_auc	0.4060846560846561	0.36111111111111105	0.45987654320987653	0.2707231040564374	0.23721340388007053	0.32098765432098764	0.4091710758377425	0.4497354497354497	0.328042328042328	0.4153439153439153	0.3201058201058201	0.5864197530864197	0.38271604938271603	0.4294532627865961	0.5687830687830688	0.41754850088183415	0.3761022927689594	0.34832451499118167	0.31040564373897706	0.3298059964726631	0.4210758377425044	0.5061728395061729	0.37037037037037035	0.41093474426807763	0.380952380952381	0.2707231040564374	0.6657848324514991	0.4876543209876544	0.5423280423280423	0.30687830687830686	0.4664902998236331	0.300705467372134	0.5198412698412698	0.4272486772486772	0.3342151675485009	0.46031746031746035
36	roc_auc	0.4060846560846561	0.36111111111111105	0.45987654320987653	0.2707231040564374	0.23721340388007053	0.32098765432098764	0.4091710758377425	0.4541446208112874	0.328042328042328	0.4153439153439153	0.3201058201058201	0.5864197530864197	0.38271604938271603	0.4294532627865961	0.5687830687830688	0.41754850088183415	0.3761022927689594	0.34832451499118167	0.31040564373897706	0.3298059964726631	0.4210758377425044	0.501763668430335	0.37037037037037035	0.41093474426807763	0.380952380952381	0.271604938271605	0.6657848324514991	0.48500881834215165	0.5423280423280423	0.30687830687830686	0.4664902998236331	0.2945326278659612	0.519400352733686	0.4272486772486772	0.3386243386243386	0.4656084656084656
37	roc_auc	0.4060846560846561	0.36111111111111105	0.45987654320987653	0.2707231040564374	0.23721340388007053	0.32098765432098764	0.4091710758377425	0.4532627865961199	0.328042328042328	0.4153439153439153	0.3201058201058201	0.5864197530864197	0.38271604938271603	0.4294532627865961	0.5687830687830688	0.41754850088183415	0.3761022927689594	0.34832451499118167	0.31040564373897706	0.3298059964726631	0.4215167548500882	0.4991181657848325	0.37037037037037035	0.41093474426807763	0.380952380952381	0.26895943562610225	0.6657848324514991	0.49118165784832446	0.5423280423280423	0.30687830687830686	0.4664902998236331	0.2962962962962963	0.5216049382716049	0.4272486772486772	0.35008818342151676	0.45943562610229277
38	roc_auc	0.4060846560846561	0.36111111111111105	0.45987654320987653	0.2707231040564374	0.23721340388007053	0.32098765432098764	0.4091710758377425	0.45061728395061723	0.328042328042328	0.4153439153439153	0.3201058201058201	0.5864197530864197	0.38271604938271603	0.4294532627865961	0.5687830687830688	0.41754850088183415	0.3761022927689594	0.34832451499118167	0.31040564373897706	0.3298059964726631	0.4215167548500882	0.49823633156966496	0.37037037037037035	0.41093474426807763	0.380952380952381	0.2707231040564374	0.6657848324514991	0.48853615520282184	0.5423280423280423	0.30687830687830686	0.4664902998236331	0.2980599647266314	0.5198412698412698	0.4272486772486772	0.3333333333333333	0.46119929453262787
39	roc_auc	0.4060846560846561	0.36111111111111105	0.45987654320987653	0.2707231040564374	0.23721340388007053	0.32098765432098764	0.4091710758377425	0.4488536155202822	0.328042328042328	0.4153439153439153	0.3201058201058201	0.5864197530864197	0.38271604938271603	0.4294532627865961	0.5687830687830688	0.41754850088183415	0.3761022927689594	0.34832451499118167	0.31040564373897706	0.3298059964726631	0.4210758377425044	0.4973544973544973	0.37037037037037035	0.41093474426807763	0.380952380952381	0.27336860670194	0.6657848324514991	0.5008818342151676	0.5423280423280423	0.30687830687830686	0.4664902998236331	0.29894179894179895	0.5242504409171076	0.4272486772486772	0.3386243386243386	0.4559082892416225
40	roc_auc	0.4060846560846561	0.36111111111111105	0.45987654320987653	0.2707231040564374	0.23721340388007053	0.32098765432098764	0.4091710758377425	0.4462081128747795	0.328042328042328	0.4153439153439153	0.3201058201058201	0.5864197530864197	0.38271604938271603	0.4294532627865961	0.5687830687830688	0.41754850088183415	0.3761022927689594	0.34832451499118167	0.31040564373897706	0.3298059964726631	0.4210758377425044	0.5	0.37037037037037035	0.41093474426807763	0.380952380952381	0.27336860670194	0.6657848324514991	0.47530864197530864	0.5423280423280423	0.30687830687830686	0.4664902998236331	0.29717813051146386	0.5238095238095237	0.4272486772486772	0.33597883597883604	0.45679012345679015
41	roc_auc	0.4060846560846561	0.36111111111111105	0.45987654320987653	0.2707231040564374	0.23721340388007053	0.32098765432098764	0.4091710758377425	0.44708994708994704	0.328042328042328	0.4153439153439153	0.3201058201058201	0.5864197530864197	0.38271604938271603	0.4294532627865961	0.5687830687830688	0.41754850088183415	0.3761022927689594	0.34832451499118167	0.31040564373897706	0.3298059964726631	0.4210758377425044	0.5044091710758377	0.37037037037037035	0.41093474426807763	0.380952380952381	0.2804232804232804	0.6657848324514991	0.49382716049382713	0.5423280423280423	0.30687830687830686	0.4664902998236331	0.29805996472663143	0.5185185185185185	0.4272486772486772	0.3342151675485009	0.4585537918871252
42	roc_auc	0.4060846560846561	0.36111111111111105	0.45987654320987653	0.2707231040564374	0.23721340388007053	0.32098765432098764	0.4091710758377425	0.4559082892416226	0.328042328042328	0.4153439153439153	0.3201058201058201	0.5864197530864197	0.38271604938271603	0.4294532627865961	0.5687830687830688	0.41754850088183415	0.3761022927689594	0.34832451499118167	0.31040564373897706	0.3298059964726631	0.4210758377425044	0.5008818342151675	0.37037037037037035	0.41093474426807763	0.380952380952381	0.2716049382716049	0.6657848324514991	0.48853615520282184	0.5423280423280423	0.30687830687830686	0.4664902998236331	0.2980599647266314	0.5224867724867724	0.4272486772486772	0.3395061728395061	0.46384479717813054
43	roc_auc	0.4060846560846561	0.36111111111111105	0.45987654320987653	0.2707231040564374	0.23721340388007053	0.32098765432098764	0.4091710758377425	0.44356261022927684	0.328042328042328	0.4153439153439153	0.3201058201058201	0.5864197530864197	0.38271604938271603	0.4294532627865961	0.5687830687830688	0.41754850088183415	0.3761022927689594	0.34832451499118167	0.31040564373897706	0.3298059964726631	0.4215167548500882	0.5070546737213404	0.37037037037037035	0.41093474426807763	0.380952380952381	0.2751322751322751	0.6657848324514991	0.4920634920634921	0.5423280423280423	0.30687830687830686	0.4664902998236331	0.29453262786596124	0.5185185185185185	0.4272486772486772	0.34038800705467376	0.46031746031746035
44	roc_auc	0.4060846560846561	0.36111111111111105	0.45987654320987653	0.2707231040564374	0.23721340388007053	0.32098765432098764	0.4091710758377425	0.4506172839506173	0.328042328042328	0.4153439153439153	0.3201058201058201	0.5864197530864197	0.38271604938271603	0.4294532627865961	0.5687830687830688	0.41754850088183415	0.3761022927689594	0.34832451499118167	0.31040564373897706	0.3298059964726631	0.4210758377425044	0.5017636684303352	0.37037037037037035	0.41093474426807763	0.380952380952381	0.2742504409171076	0.6657848324514991	0.4876543209876543	0.5423280423280423	0.30687830687830686	0.4664902998236331	0.2980599647266314	0.5224867724867724	0.4272486772486772	0.3439153439153439	0.46031746031746035
45	roc_auc	0.4060846560846561	0.36111111111111105	0.45987654320987653	0.2707231040564374	0.23721340388007053	0.32098765432098764	0.4091710758377425	0.4470899470899471	0.328042328042328	0.4153439153439153	0.3201058201058201	0.5864197530864197	0.38271604938271603	0.4294532627865961	0.5687830687830688	0.41754850088183415	0.3761022927689594	0.34832451499118167	0.31040564373897706	0.3298059964726631	0.4210758377425044	0.5070546737213404	0.37037037037037035	0.41093474426807763	0.380952380952381	0.2742504409171076	0.6657848324514991	0.4911816578483245	0.5423280423280423	0.30687830687830686	0.4664902998236331	0.30158730158730157	0.5233686067019401	0.4272486772486772	0.3315696649029982	0.4620811287477954
46	roc_auc	0.4060846560846561	0.36111111111111105	0.45987654320987653	0.2707231040564374	0.23721340388007053	0.32098765432098764	0.4091710758377425	0.4470899470899471	0.328042328042328	0.4153439153439153	0.3201058201058201	0.5864197530864197	0.38271604938271603	0.4294532627865961	0.5687830687830688	0.41754850088183415	0.3761022927689594	0.34832451499118167	0.31040564373897706	0.3298059964726631	0.4210758377425044	0.5052910052910053	0.37037037037037035	0.41093474426807763	0.380952380952381	0.2724867724867725	0.6657848324514991	0.4832451499118166	0.5423280423280423	0.30687830687830686	0.4664902998236331	0.29541446208112876	0.5224867724867724	0.4272486772486772	0.3377425044091711	0.4620811287477954
47	roc_auc	0.4060846560846561	0.36111111111111105	0.45987654320987653	0.2707231040564374	0.23721340388007053	0.32098765432098764	0.4091710758377425	0.45061728395061723	0.328042328042328	0.4153439153439153	0.3201058201058201	0.5864197530864197	0.38271604938271603	0.4294532627865961	0.5687830687830688	0.41754850088183415	0.3761022927689594	0.34832451499118167	0.31040564373897706	0.3298059964726631	0.4210758377425044	0.5097001763668431	0.37037037037037035	0.41093474426807763	0.380952380952381	0.2768959435626102	0.6657848324514991	0.48589065255731917	0.5423280423280423	0.30687830687830686	0.4664902998236331	0.30158730158730157	0.5238095238095238	0.4272486772486772	0.3447971781305115	0.46384479717813054
48	roc_auc	0.4060846560846561	0.36111111111111105	0.45987654320987653	0.2707231040564374	0.23721340388007053	0.32098765432098764	0.4091710758377425	0.445326278659612	0.328042328042328	0.4153439153439153	0.3201058201058201	0.5864197530864197	0.38271604938271603	0.4294532627865961	0.5687830687830688	0.41754850088183415	0.3761022927689594	0.34832451499118167	0.31040564373897706	0.3298059964726631	0.4210758377425044	0.5017636684303352	0.37037037037037035	0.41093474426807763	0.380952380952381	0.2707231040564374	0.6657848324514991	0.48765432098765427	0.5423280423280423	0.30687830687830686	0.4664902998236331	0.2980599647266314	0.5233686067019401	0.4272486772486772	0.3386243386243386	0.45943562610229277
49	roc_auc	0.4060846560846561	0.36111111111111105	0.45987654320987653	0.2707231040564374	0.23721340388007053	0.32098765432098764	0.4091710758377425	0.4400352733686067	0.328042328042328	0.4153439153439153	0.3201058201058201	0.5864197530864197	0.38271604938271603	0.4294532627865961	0.5687830687830688	0.41754850088183415	0.3761022927689594	0.34832451499118167	0.31040564373897706	0.3298059964726631	0.4210758377425044	0.5026455026455027	0.37037037037037035	0.41093474426807763	0.380952380952381	0.2742504409171076	0.6657848324514991	0.47795414462081126	0.5423280423280423	0.30687830687830686	0.4664902998236331	0.2980599647266314	0.5224867724867724	0.4272486772486772	0.3430335097001764	0.46649029982363316
50	roc_auc	0.4060846560846561	0.36111111111111105	0.45987654320987653	0.2707231040564374	0.23721340388007053	0.32098765432098764	0.4091710758377425	0.4479717813051146	0.328042328042328	0.4153439153439153	0.3201058201058201	0.5864197530864197	0.38271604938271603	0.4294532627865961	0.5687830687830688	0.41754850088183415	0.3761022927689594	0.34832451499118167	0.31040564373897706	0.3298059964726631	0.4215167548500882	0.4955908289241623	0.37037037037037035	0.41093474426807763	0.380952380952381	0.27072310405643735	0.6657848324514991	0.490299823633157	0.5423280423280423	0.30687830687830686	0.4664902998236331	0.30158730158730157	0.5255731922398589	0.4272486772486772	0.3412698412698413	0.46119929453262787
51	roc_auc	0.4060846560846561	0.36111111111111105	0.45987654320987653	0.2707231040564374	0.23721340388007053	0.32098765432098764	0.4091710758377425	0.44973544973544977	0.328042328042328	0.4153439153439153	0.3201058201058201	0.5864197530864197	0.38271604938271603	0.4294532627865961	0.5687830687830688	0.41754850088183415	0.3761022927689594	0.34832451499118167	0.31040564373897706	0.3298059964726631	0.4215167548500882	0.4947089947089947	0.37037037037037035	0.41093474426807763	0.380952380952381	0.2742504409171076	0.6657848324514991	0.4894179894179894	0.5423280423280423	0.30687830687830686	0.4664902998236331	0.29982363315696653	0.5268959435626102	0.4272486772486772	0.3447971781305115	0.45679012345679015
52	roc_auc	0.4060846560846561	0.36111111111111105	0.45987654320987653	0.2707231040564374	0.23721340388007053	0.32098765432098764	0.4091710758377425	0.4514991181657848	0.328042328042328	0.4153439153439153	0.3201058201058201	0.5864197530864197	0.38271604938271603	0.4294532627865961	0.5687830687830688	0.41754850088183415	0.3761022927689594	0.34832451499118167	0.31040564373897706	0.3298059964726631	0.4210758377425044	0.49470899470899476	0.37037037037037035	0.41093474426807763	0.380952380952381	0.2777777777777778	0.6657848324514991	0.4858906525573192	0.5423280423280423	0.30687830687830686	0.4664902998236331	0.30158730158730157	0.5286596119929453	0.4272486772486772	0.3342151675485009	0.455026455026455
53	roc_auc	0.4060846560846561	0.36111111111111105	0.45987654320987653	0.2707231040564374	0.23721340388007053	0.32098765432098764	0.4091710758377425	0.4479717813051146	0.328042328042328	0.4153439153439153	0.3201058201058201	0.5864197530864197	0.38271604938271603	0.4294532627865961	0.5687830687830688	0.41754850088183415	0.3761022927689594	0.34832451499118167	0.31040564373897706	0.3298059964726631	0.4210758377425044	0.5	0.37037037037037035	0.41093474426807763	0.380952380952381	0.2742504409171076	0.6657848324514991	0.48412698412698413	0.5423280423280423	0.30687830687830686	0.4664902998236331	0.29541446208112876	0.5238095238095237	0.4272486772486772	0.35185185185185186	0.45679012345679015
54	roc_auc	0.4060846560846561	0.36111111111111105	0.45987654320987653	0.2707231040564374	0.23721340388007053	0.32098765432098764	0.4091710758377425	0.44797178130511456	0.328042328042328	0.4153439153439153	0.3201058201058201	0.5864197530864197	0.38271604938271603	0.4294532627865961	0.5687830687830688	0.41754850088183415	0.3761022927689594	0.34832451499118167	0.31040564373897706	0.3298059964726631	0.4210758377425044	0.5044091710758377	0.37037037037037035	0.41093474426807763	0.380952380952381	0.27425044091710754	0.6657848324514991	0.4938271604938272	0.5423280423280423	0.30687830687830686	0.4664902998236331	0.29276895943562614	0.5242504409171076	0.4272486772486772	0.3421516754850088	0.4559082892416225
55	roc_auc	0.4060846560846561	0.36111111111111105	0.45987654320987653	0.2707231040564374	0.23721340388007053	0.32098765432098764	0.4091710758377425	0.4497354497354497	0.328042328042328	0.4153439153439153	0.3201058201058201	0.5864197530864197	0.38271604938271603	0.4294532627865961	0.5687830687830688	0.41754850088183415	0.3761022927689594	0.34832451499118167	0.31040564373897706	0.3298059964726631	0.4215167548500882	0.4955908289241623	0.37037037037037035	0.41093474426807763	0.380952380952381	0.2751322751322751	0.6657848324514991	0.48677248677248675	0.5423280423280423	0.30687830687830686	0.4664902998236331	0.30070546737213405	0.5185185185185185	0.4272486772486772	0.3403880070546737	0.46031746031746035
56	roc_auc	0.4060846560846561	0.36111111111111105	0.45987654320987653	0.2707231040564374	0.23721340388007053	0.32098765432098764	0.4091710758377425	0.4506172839506173	0.328042328042328	0.4153439153439153	0.3201058201058201	0.5864197530864197	0.38271604938271603	0.4294532627865961	0.5687830687830688	0.41754850088183415	0.3761022927689594	0.34832451499118167	0.31040564373897706	0.3298059964726631	0.4215167548500882	0.5017636684303352	0.37037037037037035	0.41093474426807763	0.380952380952381	0.26895943562610225	0.6657848324514991	0.4920634920634921	0.5423280423280423	0.30687830687830686	0.4664902998236331	0.29894179894179895	0.5220458553791887	0.4272486772486772	0.3306878306878307	0.4620811287477954
57	roc_auc	0.4060846560846561	0.36111111111111105	0.45987654320987653	0.2707231040564374	0.23721340388007053	0.32098765432098764	0.4091710758377425	0.4479717813051146	0.328042328042328	0.4153439153439153	0.3201058201058201	0.5864197530864197	0.38271604938271603	0.4294532627865961	0.5687830687830688	0.41754850088183415	0.3761022927689594	0.34832451499118167	0.31040564373897706	0.3298059964726631	0.4210758377425044	0.501763668430335	0.37037037037037035	0.41093474426807763	0.380952380952381	0.2724867724867725	0.6657848324514991	0.4929453262786596	0.5423280423280423	0.30687830687830686	0.4664902998236331	0.2962962962962963	0.5224867724867724	0.4272486772486772	0.3580246913580247	0.4620811287477954
58	roc_auc	0.4060846560846561	0.36111111111111105	0.45987654320987653	0.2707231040564374	0.23721340388007053	0.32098765432098764	0.4091710758377425	0.4488536155202822	0.328042328042328	0.4153439153439153	0.3201058201058201	0.5864197530864197	0.38271604938271603	0.4294532627865961	0.5687830687830688	0.41754850088183415	0.3761022927689594	0.34832451499118167	0.31040564373897706	0.3298059964726631	0.4210758377425044	0.4955908289241623	0.37037037037037035	0.41093474426807763	0.380952380952381	0.2724867724867725	0.6657848324514991	0.4691358024691358	0.5423280423280423	0.30687830687830686	0.4664902998236331	0.29894179894179895	0.5233686067019401	0.4272486772486772	0.33686067019400356	0.4603174603174603
59	roc_auc	0.4060846560846561	0.36111111111111105	0.45987654320987653	0.2707231040564374	0.23721340388007053	0.32098765432098764	0.4091710758377425	0.447089947089947	0.328042328042328	0.4153439153439153	0.3201058201058201	0.5864197530864197	0.38271604938271603	0.4294532627865961	0.5687830687830688	0.41754850088183415	0.3761022927689594	0.34832451499118167	0.31040564373897706	0.3298059964726631	0.4210758377425044	0.5123456790123457	0.37037037037037035	0.41093474426807763	0.380952380952381	0.2742504409171076	0.6657848324514991	0.4867724867724868	0.5423280423280423	0.30687830687830686	0.4664902998236331	0.2980599647266314	0.519400352733686	0.4272486772486772	0.34656084656084657	0.4567901234567901
60	roc_auc	0.4060846560846561	0.36111111111111105	0.45987654320987653	0.2707231040564374	0.23721340388007053	0.32098765432098764	0.4091710758377425	0.44708994708994704	0.328042328042328	0.4153439153439153	0.3201058201058201	0.5864197530864197	0.38271604938271603	0.4294532627865961	0.5687830687830688	0.41754850088183415	0.3761022927689594	0.34832451499118167	0.31040564373897706	0.3298059964726631	0.4210758377425044	0.5105820105820107	0.37037037037037035	0.41093474426807763	0.380952380952381	0.2786596119929453	0.6657848324514991	0.4876543209876543	0.5423280423280423	0.30687830687830686	0.4664902998236331	0.2962962962962963	0.527336860670194	0.4272486772486772	0.335978835978836	0.45943562610229277
61	roc_auc	0.4060846560846561	0.36111111111111105	0.45987654320987653	0.2707231040564374	0.23721340388007053	0.32098765432098764	0.4091710758377425	0.455026455026455	0.328042328042328	0.4153439153439153	0.3201058201058201	0.5864197530864197	0.38271604938271603	0.4294532627865961	0.5687830687830688	0.41754850088183415	0.3761022927689594	0.34832451499118167	0.31040564373897706	0.3298059964726631	0.4210758377425044	0.49823633156966496	0.37037037037037035	0.41093474426807763	0.380952380952381	0.2742504409171076	0.6657848324514991	0.4929453262786596	0.5423280423280423	0.30687830687830686	0.4664902998236331	0.2971781305114638	0.5238095238095238	0.4272486772486772	0.3439153439153439	0.46384479717813054
62	roc_auc	0.4060846560846561	0.36111111111111105	0.45987654320987653	0.2707231040564374	0.23721340388007053	0.32098765432098764	0.4091710758377425	0.4426807760141093	0.328042328042328	0.4153439153439153	0.3201058201058201	0.5864197530864197	0.38271604938271603	0.4294532627865961	0.5687830687830688	0.41754850088183415	0.3761022927689594	0.34832451499118167	0.31040564373897706	0.3298059964726631	0.4210758377425044	0.5044091710758377	0.37037037037037035	0.41093474426807763	0.380952380952381	0.2742504409171076	0.6657848324514991	0.4841269841269841	0.5423280423280423	0.30687830687830686	0.4664902998236331	0.30246913580246915	0.5207231040564373	0.4272486772486772	0.3333333333333333	0.4585537918871252
63	roc_auc	0.4060846560846561	0.36111111111111105	0.45987654320987653	0.2707231040564374	0.23721340388007053	0.32098765432098764	0.4091710758377425	0.44620811287477946	0.328042328042328	0.4153439153439153	0.3201058201058201	0.5864197530864197	0.38271604938271603	0.4294532627865961	0.5687830687830688	0.41754850088183415	0.3761022927689594	0.34832451499118167	0.31040564373897706	0.3298059964726631	0.4215167548500882	0.5008818342151676	0.37037037037037035	0.41093474426807763	0.380952380952381	0.2671957671957672	0.6657848324514991	0.49382716049382713	0.5423280423280423	0.30687830687830686	0.4664902998236331	0.2945326278659612	0.5216049382716049	0.4272486772486772	0.34832451499118167	0.45943562610229277
64	roc_auc	0.4060846560846561	0.36111111111111105	0.45987654320987653	0.2707231040564374	0.23721340388007053	0.32098765432098764	0.4091710758377425	0.44885361552028213	0.328042328042328	0.4153439153439153	0.3201058201058201	0.5864197530864197	0.38271604938271603	0.4294532627865961	0.5687830687830688	0.41754850088183415	0.3761022927689594	0.34832451499118167	0.31040564373897706	0.3298059964726631	0.4210758377425044	0.49382716049382724	0.37037037037037035	0.41093474426807763	0.380952380952381	0.27425044091710754	0.6657848324514991	0.4841269841269841	0.5423280423280423	0.30687830687830686	0.4664902998236331	0.29541446208112876	0.5158730158730158	0.4272486772486772	0.35537918871252205	0.45943562610229277
65	roc_auc	0.4060846560846561	0.36111111111111105	0.45987654320987653	0.2707231040564374	0.23721340388007053	0.32098765432098764	0.4091710758377425	0.4497354497354497	0.328042328042328	0.4153439153439153	0.3201058201058201	0.5864197530864197	0.38271604938271603	0.4294532627865961	0.5687830687830688	0.41754850088183415	0.3761022927689594	0.34832451499118167	0.31040564373897706	0.3298059964726631	0.4210758377425044	0.5	0.37037037037037035	0.41093474426807763	0.380952380952381	0.2768959435626102	0.6657848324514991	0.5132275132275133	0.5423280423280423	0.30687830687830686	0.4664902998236331	0.2962962962962963	0.5224867724867724	0.4272486772486772	0.3412698412698413	0.46031746031746035
66	roc_auc	0.4060846560846561	0.36111111111111105	0.45987654320987653	0.2707231040564374	0.23721340388007053	0.32098765432098764	0.4091710758377425	0.4470899470899471	0.328042328042328	0.4153439153439153	0.3201058201058201	0.5864197530864197	0.38271604938271603	0.4294532627865961	0.5687830687830688	0.41754850088183415	0.3761022927689594	0.34832451499118167	0.31040564373897706	0.3298059964726631	0.4215167548500882	0.5	0.37037037037037035	0.41093474426807763	0.380952380952381	0.2698412698412698	0.6657848324514991	0.47619047619047616	0.5423280423280423	0.30687830687830686	0.4664902998236331	0.29717813051146386	0.5233686067019401	0.4272486772486772	0.33597883597883604	0.46031746031746035
67	roc_auc	0.4060846560846561	0.36111111111111105	0.45987654320987653	0.2707231040564374	0.23721340388007053	0.32098765432098764	0.4091710758377425	0.4400352733686067	0.328042328042328	0.4153439153439153	0.3201058201058201	0.5864197530864197	0.38271604938271603	0.4294532627865961	0.5687830687830688	0.41754850088183415	0.3761022927689594	0.34832451499118167	0.31040564373897706	0.3298059964726631	0.4210758377425044	0.5097001763668431	0.37037037037037035	0.41093474426807763	0.380952380952381	0.27777777777777773	0.6657848324514991	0.4894179894179894	0.5423280423280423	0.30687830687830686	0.4664902998236331	0.2945326278659612	0.5185185185185185	0.4272486772486772	0.3324514991181658	0.46031746031746035
68	roc_auc	0.4060846560846561	0.36111111111111105	0.45987654320987653	0.2707231040564374	0.23721340388007053	0.32098765432098764	0.4091710758377425	0.4488536155202822	0.328042328042328	0.4153439153439153	0.3201058201058201	0.5864197530864197	0.38271604938271603	0.4294532627865961	0.5687830687830688	0.41754850088183415	0.3761022927689594	0.34832451499118167	0.31040564373897706	0.3298059964726631	0.4210758377425044	0.5	0.37037037037037035	0.41093474426807763	0.380952380952381	0.27689594356261027	0.6657848324514991	0.48677248677248675	0.5423280423280423	0.30687830687830686	0.4664902998236331	0.2980599647266314	0.517636684303351	0.4272486772486772	0.3430335097001764	0.46296296296296297
69	roc_auc	0.4060846560846561	0.36111111111111105	0.45987654320987653	0.2707231040564374	0.23721340388007053	0.32098765432098764	0.4091710758377425	0.4523809523809524	0.328042328042328	0.4153439153439153	0.3201058201058201	0.5864197530864197	0.38271604938271603	0.4294532627865961	0.5687830687830688	0.41754850088183415	0.3761022927689594	0.34832451499118167	0.31040564373897706	0.3298059964726631	0.4215167548500882	0.5044091710758377	0.37037037037037035	0.41093474426807763	0.380952380952381	0.27601410934744264	0.6657848324514991	0.48324514991181655	0.5423280423280423	0.30687830687830686	0.4664902998236331	0.2945326278659612	0.5246913580246914	0.4272486772486772	0.3368606701940035	0.4567901234567901
70	roc_auc	0.4060846560846561	0.36111111111111105	0.45987654320987653	0.2707231040564374	0.23721340388007053	0.32098765432098764	0.4091710758377425	0.45061728395061723	0.328042328042328	0.4153439153439153	0.3201058201058201	0.5864197530864197	0.38271604938271603	0.4294532627865961	0.5687830687830688	0.41754850088183415	0.3761022927689594	0.34832451499118167	0.31040564373897706	0.3298059964726631	0.4210758377425044	0.5035273368606702	0.37037037037037035	0.41093474426807763	0.380952380952381	0.2698412698412698	0.6657848324514991	0.47707231040564374	0.5423280423280423	0.30687830687830686	0.4664902998236331	0.2927689594356261	0.5224867724867724	0.4272486772486772	0.3395061728395062	0.46384479717813054
71	roc_auc	0.4060846560846561	0.36111111111111105	0.45987654320987653	0.2707231040564374	0.23721340388007053	0.32098765432098764	0.4091710758377425	0.45149911816578475	0.328042328042328	0.4153439153439153	0.3201058201058201	0.5864197530864197	0.38271604938271603	0.4294532627865961	0.5687830687830688	0.41754850088183415	0.3761022927689594	0.34832451499118167	0.31040564373897706	0.3298059964726631	0.4210758377425044	0.509700176366843	0.37037037037037035	0.41093474426807763	0.380952380952381	0.2724867724867725	0.6657848324514991	0.49470899470899465	0.5423280423280423	0.30687830687830686	0.4664902998236331	0.2936507936507936	0.5242504409171076	0.4272486772486772	0.3500881834215168	0.4585537918871252
72	roc_auc	0.4060846560846561	0.36111111111111105	0.45987654320987653	0.2707231040564374	0.23721340388007053	0.32098765432098764	0.4091710758377425	0.44973544973544965	0.328042328042328	0.4153439153439153	0.3201058201058201	0.5864197530864197	0.38271604938271603	0.4294532627865961	0.5687830687830688	0.41754850088183415	0.3761022927689594	0.34832451499118167	0.31040564373897706	0.3298059964726631	0.4210758377425044	0.4850088183421517	0.37037037037037035	0.41093474426807763	0.380952380952381	0.2689594356261023	0.6657848324514991	0.4911816578483245	0.5423280423280423	0.30687830687830686	0.4664902998236331	0.29717813051146386	0.5198412698412698	0.4272486772486772	0.3280423280423281	0.46031746031746035
73	roc_auc	0.4060846560846561	0.36111111111111105	0.45987654320987653	0.2707231040564374	0.23721340388007053	0.32098765432098764	0.4091710758377425	0.44797178130511467	0.328042328042328	0.4153439153439153	0.3201058201058201	0.5864197530864197	0.38271604938271603	0.4294532627865961	0.5687830687830688	0.41754850088183415	0.3761022927689594	0.34832451499118167	0.31040564373897706	0.3298059964726631	0.4210758377425044	0.49823633156966485	0.37037037037037035	0.41093474426807763	0.380952380952381	0.2786596119929453	0.6657848324514991	0.4779541446208113	0.5423280423280423	0.30687830687830686	0.4664902998236331	0.2980599647266314	0.519400352733686	0.4272486772486772	0.3430335097001764	0.4656084656084656
74	roc_auc	0.4060846560846561	0.36111111111111105	0.45987654320987653	0.2707231040564374	0.23721340388007053	0.32098765432098764	0.4091710758377425	0.4559082892416225	0.328042328042328	0.4153439153439153	0.3201058201058201	0.5864197530864197	0.38271604938271603	0.4294532627865961	0.5687830687830688	0.41754850088183415	0.3761022927689594	0.34832451499118167	0.31040564373897706	0.3298059964726631	0.4210758377425044	0.4929453262786596	0.37037037037037035	0.41093474426807763	0.380952380952381	0.2689594356261023	0.6657848324514991	0.4947089947089947	0.5423280423280423	0.30687830687830686	0.4664902998236331	0.29541446208112876	0.527336860670194	0.4272486772486772	0.3527336860670194	0.4620811287477954
75	roc_auc	0.4060846560846561	0.36111111111111105	0.45987654320987653	0.2707231040564374	0.23721340388007053	0.32098765432098764	0.4091710758377425	0.4462081128747795	0.328042328042328	0.4153439153439153	0.3201058201058201	0.5864197530864197	0.38271604938271603	0.4294532627865961	0.5687830687830688	0.41754850088183415	0.3761022927689594	0.34832451499118167	0.31040564373897706	0.3298059964726631	0.4215167548500882	0.4955908289241623	0.37037037037037035	0.41093474426807763	0.380952380952381	0.2707231040564374	0.6657848324514991	0.48941798941798936	0.5423280423280423	0.30687830687830686	0.4664902998236331	0.2954144620811287	0.5233686067019401	0.4272486772486772	0.34744268077601415	0.4603174603174603
76	roc_auc	0.4060846560846561	0.36111111111111105	0.45987654320987653	0.2707231040564374	0.23721340388007053	0.32098765432098764	0.4091710758377425	0.4514991181657848	0.328042328042328	0.4153439153439153	0.3201058201058201	0.5864197530864197	0.38271604938271603	0.4294532627865961	0.5687830687830688	0.41754850088183415	0.3761022927689594	0.34832451499118167	0.31040564373897706	0.3298059964726631	0.4210758377425044	0.49470899470899476	0.37037037037037035	0.41093474426807763	0.380952380952381	0.2680776014109348	0.6657848324514991	0.4876543209876543	0.5423280423280423	0.30687830687830686	0.4664902998236331	0.2980599647266314	0.5251322751322751	0.4272486772486772	0.3253968253968254	0.46031746031746035
77	roc_auc	0.4060846560846561	0.36111111111111105	0.45987654320987653	0.2707231040564374	0.23721340388007053	0.32098765432098764	0.4091710758377425	0.44797178130511456	0.328042328042328	0.4153439153439153	0.3201058201058201	0.5864197530864197	0.38271604938271603	0.4294532627865961	0.5687830687830688	0.41754850088183415	0.3761022927689594	0.34832451499118167	0.31040564373897706	0.3298059964726631	0.4210758377425044	0.501763668430335	0.37037037037037035	0.41093474426807763	0.380952380952381	0.2689594356261023	0.6657848324514991	0.4920634920634921	0.5423280423280423	0.30687830687830686	0.4664902998236331	0.2945326278659612	0.5216049382716049	0.4272486772486772	0.345679012345679	0.4576719576719577
78	roc_auc	0.4060846560846561	0.36111111111111105	0.45987654320987653	0.2707231040564374	0.23721340388007053	0.32098765432098764	0.4091710758377425	0.44797178130511467	0.328042328042328	0.4153439153439153	0.3201058201058201	0.5864197530864197	0.38271604938271603	0.4294532627865961	0.5687830687830688	0.41754850088183415	0.3761022927689594	0.34832451499118167	0.31040564373897706	0.3298059964726631	0.4210758377425044	0.4955908289241623	0.37037037037037035	0.41093474426807763	0.380952380952381	0.2716049382716049	0.6657848324514991	0.48500881834215165	0.5423280423280423	0.30687830687830686	0.4664902998236331	0.2936507936507936	0.5264550264550265	0.4272486772486772	0.3465608465608465	0.45679012345679015
79	roc_auc	0.4060846560846561	0.36111111111111105	0.45987654320987653	0.2707231040564374	0.23721340388007053	0.32098765432098764	0.4091710758377425	0.45326278659611985	0.328042328042328	0.4153439153439153	0.3201058201058201	0.5864197530864197	0.38271604938271603	0.4294532627865961	0.5687830687830688	0.41754850088183415	0.3761022927689594	0.34832451499118167	0.31040564373897706	0.3298059964726631	0.4215167548500882	0.5008818342151675	0.37037037037037035	0.41093474426807763	0.380952380952381	0.2716049382716049	0.6657848324514991	0.482363315696649	0.5423280423280423	0.30687830687830686	0.4664902998236331	0.2962962962962963	0.5220458553791887	0.4272486772486772	0.3395061728395062	0.4576719576719576
80	roc_auc	0.4060846560846561	0.36111111111111105	0.45987654320987653	0.2707231040564374	0.23721340388007053	0.32098765432098764	0.4091710758377425	0.445326278659612	0.328042328042328	0.4153439153439153	0.3201058201058201	0.5864197530864197	0.38271604938271603	0.4294532627865961	0.5687830687830688	0.41754850088183415	0.3761022927689594	0.34832451499118167	0.31040564373897706	0.3298059964726631	0.4210758377425044	0.5070546737213404	0.37037037037037035	0.41093474426807763	0.380952380952381	0.2751322751322752	0.6657848324514991	0.49559082892416223	0.5423280423280423	0.30687830687830686	0.4664902998236331	0.2954144620811287	0.52336860670194	0.4272486772486772	0.345679012345679	0.4603174603174603
81	roc_auc	0.4060846560846561	0.36111111111111105	0.45987654320987653	0.2707231040564374	0.23721340388007053	0.32098765432098764	0.4091710758377425	0.45061728395061723	0.328042328042328	0.4153439153439153	0.3201058201058201	0.5864197530864197	0.38271604938271603	0.4294532627865961	0.5687830687830688	0.41754850088183415	0.3761022927689594	0.34832451499118167	0.31040564373897706	0.3298059964726631	0.4210758377425044	0.5017636684303352	0.37037037037037035	0.41093474426807763	0.380952380952381	0.2698412698412698	0.6657848324514991	0.4788359788359789	0.5423280423280423	0.30687830687830686	0.4664902998236331	0.2980599647266314	0.519400352733686	0.4272486772486772	0.345679012345679	0.4594356261022927
82	roc_auc	0.4060846560846561	0.36111111111111105	0.45987654320987653	0.2707231040564374	0.23721340388007053	0.32098765432098764	0.4091710758377425	0.4541446208112874	0.328042328042328	0.4153439153439153	0.3201058201058201	0.5864197530864197	0.38271604938271603	0.4294532627865961	0.5687830687830688	0.41754850088183415	0.3761022927689594	0.34832451499118167	0.31040564373897706	0.3298059964726631	0.4210758377425044	0.4920634920634921	0.37037037037037035	0.41093474426807763	0.380952380952381	0.2716049382716049	0.6657848324514991	0.48236331569664903	0.5423280423280423	0.30687830687830686	0.4664902998236331	0.2980599647266314	0.517636684303351	0.4272486772486772	0.3430335097001764	0.46031746031746035
83	roc_auc	0.4060846560846561	0.36111111111111105	0.45987654320987653	0.2707231040564374	0.23721340388007053	0.32098765432098764	0.4091710758377425	0.4417989417989418	0.328042328042328	0.4153439153439153	0.3201058201058201	0.5864197530864197	0.38271604938271603	0.4294532627865961	0.5687830687830688	0.41754850088183415	0.3761022927689594	0.34832451499118167	0.31040564373897706	0.3298059964726631	0.4215167548500882	0.5008818342151675	0.37037037037037035	0.41093474426807763	0.380952380952381	0.2742504409171076	0.6657848324514991	0.48941798941798936	0.5423280423280423	0.30687830687830686	0.4664902998236331	0.29894179894179895	0.5242504409171076	0.4272486772486772	0.3395061728395062	0.4585537918871252
84	roc_auc	0.4060846560846561	0.36111111111111105	0.45987654320987653	0.2707231040564374	0.23721340388007053	0.32098765432098764	0.4091710758377425	0.45149911816578475	0.328042328042328	0.4153439153439153	0.3201058201058201	0.5864197530864197	0.38271604938271603	0.4294532627865961	0.5687830687830688	0.41754850088183415	0.3761022927689594	0.34832451499118167	0.31040564373897706	0.3298059964726631	0.4215167548500882	0.5026455026455027	0.37037037037037035	0.41093474426807763	0.380952380952381	0.2724867724867725	0.6657848324514991	0.48589065255731917	0.5423280423280423	0.30687830687830686	0.4664902998236331	0.2927689594356261	0.5189594356261023	0.4272486772486772	0.3421516754850088	0.4620811287477954
85	roc_auc	0.4060846560846561	0.36111111111111105	0.45987654320987653	0.2707231040564374	0.23721340388007053	0.32098765432098764	0.4091710758377425	0.4559082892416225	0.328042328042328	0.4153439153439153	0.3201058201058201	0.5864197530864197	0.38271604938271603	0.4294532627865961	0.5687830687830688	0.41754850088183415	0.3761022927689594	0.34832451499118167	0.31040564373897706	0.3298059964726631	0.4210758377425044	0.5052910052910053	0.37037037037037035	0.41093474426807763	0.380952380952381	0.2707231040564374	0.6657848324514991	0.4717813051146384	0.5423280423280423	0.30687830687830686	0.4664902998236331	0.2962962962962963	0.5233686067019401	0.4272486772486772	0.34567901234567905	0.45943562610229277
86	roc_auc	0.4060846560846561	0.36111111111111105	0.45987654320987653	0.2707231040564374	0.23721340388007053	0.32098765432098764	0.4091710758377425	0.43738977072310403	0.328042328042328	0.4153439153439153	0.3201058201058201	0.5864197530864197	0.38271604938271603	0.4294532627865961	0.5687830687830688	0.41754850088183415	0.3761022927689594	0.34832451499118167	0.31040564373897706	0.3298059964726631	0.4210758377425044	0.5	0.37037037037037035	0.41093474426807763	0.380952380952381	0.26719576719576715	0.6657848324514991	0.4832451499118166	0.5423280423280423	0.30687830687830686	0.4664902998236331	0.2892416225749559	0.5211640211640212	0.4272486772486772	0.3430335097001764	0.46384479717813054
87	roc_auc	0.4060846560846561	0.36111111111111105	0.45987654320987653	0.2707231040564374	0.23721340388007053	0.32098765432098764	0.4091710758377425	0.44532627865961194	0.328042328042328	0.4153439153439153	0.3201058201058201	0.5864197530864197	0.38271604938271603	0.4294532627865961	0.5687830687830688	0.41754850088183415	0.3761022927689594	0.34832451499118167	0.31040564373897706	0.3298059964726631	0.4215167548500882	0.5	0.37037037037037035	0.41093474426807763	0.380952380952381	0.2742504409171076	0.6657848324514991	0.4885361552028218	0.5423280423280423	0.30687830687830686	0.4664902998236331	0.2980599647266314	0.519400352733686	0.4272486772486772	0.3342151675485009	0.46208112874779533
88	roc_auc	0.4060846560846561	0.36111111111111105	0.45987654320987653	0.2707231040564374	0.23721340388007053	0.32098765432098764	0.4091710758377425	0.4514991181657848	0.328042328042328	0.4153439153439153	0.3201058201058201	0.5864197530864197	0.38271604938271603	0.4294532627865961	0.5687830687830688	0.41754850088183415	0.3761022927689594	0.34832451499118167	0.31040564373897706	0.3298059964726631	0.4210758377425044	0.4991181657848325	0.37037037037037035	0.41093474426807763	0.380952380952381	0.2751322751322751	0.6657848324514991	0.48324514991181655	0.5423280423280423	0.30687830687830686	0.4664902998236331	0.3024691358024691	0.5220458553791887	0.4272486772486772	0.3447971781305115	0.4638447971781305
89	roc_auc	0.4060846560846561	0.36111111111111105	0.45987654320987653	0.2707231040564374	0.23721340388007053	0.32098765432098764	0.4091710758377425	0.4506172839506173	0.328042328042328	0.4153439153439153	0.3201058201058201	0.5864197530864197	0.38271604938271603	0.4294532627865961	0.5687830687830688	0.41754850088183415	0.3761022927689594	0.34832451499118167	0.31040564373897706	0.3298059964726631	0.4215167548500882	0.5026455026455026	0.37037037037037035	0.41093474426807763	0.380952380952381	0.2786596119929453	0.6657848324514991	0.4973544973544973	0.5423280423280423	0.30687830687830686	0.4664902998236331	0.2998236331569665	0.5198412698412698	0.4272486772486772	0.34832451499118167	0.46119929453262787
90	roc_auc	0.4060846560846561	0.36111111111111105	0.45987654320987653	0.2707231040564374	0.23721340388007053	0.32098765432098764	0.4091710758377425	0.44179894179894175	0.328042328042328	0.4153439153439153	0.3201058201058201	0.5864197530864197	0.38271604938271603	0.4294532627865961	0.5687830687830688	0.41754850088183415	0.3761022927689594	0.34832451499118167	0.31040564373897706	0.3298059964726631	0.4210758377425044	0.5	0.37037037037037035	0.41093474426807763	0.380952380952381	0.26895943562610225	0.6657848324514991	0.49118165784832446	0.5423280423280423	0.30687830687830686	0.4664902998236331	0.2980599647266314	0.5224867724867724	0.4272486772486772	0.3324514991181658	0.46737213403880074
91	roc_auc	0.4060846560846561	0.36111111111111105	0.45987654320987653	0.2707231040564374	0.23721340388007053	0.32098765432098764	0.4091710758377425	0.44444444444444436	0.328042328042328	0.4153439153439153	0.3201058201058201	0.5864197530864197	0.38271604938271603	0.4294532627865961	0.5687830687830688	0.41754850088183415	0.3761022927689594	0.34832451499118167	0.31040564373897706	0.3298059964726631	0.4210758377425044	0.4991181657848325	0.37037037037037035	0.41093474426807763	0.380952380952381	0.2724867724867725	0.6657848324514991	0.48500881834215165	0.5423280423280423	0.30687830687830686	0.4664902998236331	0.2980599647266314	0.5224867724867724	0.4272486772486772	0.3315696649029982	0.46649029982363316
92	roc_auc	0.4060846560846561	0.36111111111111105	0.45987654320987653	0.2707231040564374	0.23721340388007053	0.32098765432098764	0.4091710758377425	0.44532627865961194	0.328042328042328	0.4153439153439153	0.3201058201058201	0.5864197530864197	0.38271604938271603	0.4294532627865961	0.5687830687830688	0.41754850088183415	0.3761022927689594	0.34832451499118167	0.31040564373897706	0.3298059964726631	0.4210758377425044	0.5044091710758377	0.37037037037037035	0.41093474426807763	0.380952380952381	0.2751322751322751	0.6657848324514991	0.49206349206349204	0.5423280423280423	0.30687830687830686	0.4664902998236331	0.30335097001763667	0.5233686067019401	0.4272486772486772	0.3395061728395061	0.4620811287477954
93	roc_auc	0.4060846560846561	0.36111111111111105	0.45987654320987653	0.2707231040564374	0.23721340388007053	0.32098765432098764	0.4091710758377425	0.44973544973544977	0.328042328042328	0.4153439153439153	0.3201058201058201	0.5864197530864197	0.38271604938271603	0.4294532627865961	0.5687830687830688	0.41754850088183415	0.3761022927689594	0.34832451499118167	0.31040564373897706	0.3298059964726631	0.4215167548500882	0.49470899470899465	0.37037037037037035	0.41093474426807763	0.380952380952381	0.2716049382716049	0.6657848324514991	0.4876543209876543	0.5423280423280423	0.30687830687830686	0.4664902998236331	0.2962962962962963	0.5220458553791887	0.4272486772486772	0.3386243386243386	0.4506172839506173
94	roc_auc	0.4060846560846561	0.36111111111111105	0.45987654320987653	0.2707231040564374	0.23721340388007053	0.32098765432098764	0.4091710758377425	0.4559082892416225	0.328042328042328	0.4153439153439153	0.3201058201058201	0.5864197530864197	0.38271604938271603	0.4294532627865961	0.5687830687830688	0.41754850088183415	0.3761022927689594	0.34832451499118167	0.31040564373897706	0.3298059964726631	0.4210758377425044	0.4991181657848325	0.37037037037037035	0.41093474426807763	0.380952380952381	0.2680776014109348	0.6657848324514991	0.4867724867724868	0.5423280423280423	0.30687830687830686	0.4664902998236331	0.300705467372134	0.5224867724867724	0.4272486772486772	0.33597883597883604	0.4541446208112875
95	roc_auc	0.4060846560846561	0.36111111111111105	0.45987654320987653	0.2707231040564374	0.23721340388007053	0.32098765432098764	0.4091710758377425	0.44708994708994704	0.328042328042328	0.4153439153439153	0.3201058201058201	0.5864197530864197	0.38271604938271603	0.4294532627865961	0.5687830687830688	0.41754850088183415	0.3761022927689594	0.34832451499118167	0.31040564373897706	0.3298059964726631	0.4210758377425044	0.5052910052910053	0.37037037037037035	0.41093474426807763	0.380952380952381	0.2760141093474427	0.6657848324514991	0.48941798941798936	0.5423280423280423	0.30687830687830686	0.4664902998236331	0.3024691358024691	0.5242504409171076	0.4272486772486772	0.35449735449735453	0.46031746031746035
96	roc_auc	0.4060846560846561	0.36111111111111105	0.45987654320987653	0.2707231040564374	0.23721340388007053	0.32098765432098764	0.4091710758377425	0.4479717813051146	0.328042328042328	0.4153439153439153	0.3201058201058201	0.5864197530864197	0.38271604938271603	0.4294532627865961	0.5687830687830688	0.41754850088183415	0.3761022927689594	0.34832451499118167	0.31040564373897706	0.3298059964726631	0.4215167548500882	0.4964726631393298	0.37037037037037035	0.41093474426807763	0.380952380952381	0.2742504409171076	0.6657848324514991	0.4885361552028219	0.5423280423280423	0.30687830687830686	0.4664902998236331	0.2980599647266314	0.5216049382716049	0.4272486772486772	0.34215167548500885	0.4629629629629629
97	roc_auc	0.4060846560846561	0.36111111111111105	0.45987654320987653	0.2707231040564374	0.23721340388007053	0.32098765432098764	0.4091710758377425	0.4488536155202822	0.328042328042328	0.4153439153439153	0.3201058201058201	0.5864197530864197	0.38271604938271603	0.4294532627865961	0.5687830687830688	0.41754850088183415	0.3761022927689594	0.34832451499118167	0.31040564373897706	0.3298059964726631	0.4210758377425044	0.4991181657848325	0.37037037037037035	0.41093474426807763	0.380952380952381	0.2795414462081129	0.6657848324514991	0.49470899470899465	0.5423280423280423	0.30687830687830686	0.4664902998236331	0.29894179894179895	0.5189594356261023	0.4272486772486772	0.3306878306878307	0.4585537918871252
98	roc_auc	0.4060846560846561	0.36111111111111105	0.45987654320987653	0.2707231040564374	0.23721340388007053	0.32098765432098764	0.4091710758377425	0.4576719576719576	0.328042328042328	0.4153439153439153	0.3201058201058201	0.5864197530864197	0.38271604938271603	0.4294532627865961	0.5687830687830688	0.41754850088183415	0.3761022927689594	0.34832451499118167	0.31040564373897706	0.3298059964726631	0.4210758377425044	0.4947089947089947	0.37037037037037035	0.41093474426807763	0.380952380952381	0.2760141093474427	0.6657848324514991	0.48236331569664903	0.5423280423280423	0.30687830687830686	0.4664902998236331	0.300705467372134	0.5185185185185185	0.4272486772486772	0.3386243386243386	0.4585537918871252
99	roc_auc	0.4060846560846561	0.36111111111111105	0.45987654320987653	0.2707231040564374	0.23721340388007053	0.32098765432098764	0.4091710758377425	0.4479717813051146	0.328042328042328	0.4153439153439153	0.3201058201058201	0.5864197530864197	0.38271604938271603	0.4294532627865961	0.5687830687830688	0.41754850088183415	0.3761022927689594	0.34832451499118167	0.31040564373897706	0.3298059964726631	0.4210758377425044	0.4964726631393298	0.37037037037037035	0.41093474426807763	0.380952380952381	0.2707231040564374	0.6657848324514991	0.48500881834215165	0.5423280423280423	0.30687830687830686	0.4664902998236331	0.2980599647266314	0.52336860670194	0.4272486772486772	0.3447971781305115	0.4620811287477954
