# Supplementary material for: Integration of clinical, pathological, radiological, and transcriptomic data improves prediction for first-line immunotherapy outcome in metastatic non-small cell lung cancer
Source: Nat Commun. 2025 Jan 12;16:614. doi: 10.1038/s41467-025-55847-5 (PMC11725576; doi:10.1038/s41467-025-55847-5)
Supplement: Supplementary file 4 — Source Data [file 41467_2025_55847_MOESM4_ESM.zip › Source Data/source_data/signatureRNA_performance/OS/signatures_RNA.csv]

Repeat index	metric	CRMA	CTLA4	CX3CL1	CXCL9	CYT	EIGS	ESCS	FTBRS	HLADRA	HRH1	IFNgamma	IMPRES	IRG	Immunopheno	MPS	PD1	PDL1	PDL2	Renal101	TIG	TLS	TME	APM	CECMdown	CECMup	IIS	IMS	IPRES	MFP	MIAS	PASSPRE	TIS	CD8T_CIBERSORT	CD8T_MCPcounter	CD8T_Xcell	Immuno_CIBERSORT
0	c_index	0.5884168735351544	0.427279727470335	0.49984400497956843	0.41405698655633827	0.44265598876937207	0.4365093217004893	0.41136207450850565	0.44452324786026887	0.41809944239053115	0.4629456549589087	0.43461864661763144	0.5651138879871735	0.4517749579544121	0.4305697617248206	0.5078570851237331	0.4471486238025761	0.46477028201887877	0.4207324354401776	0.42530851813659415	0.45455875605699075	0.47911974324485535	0.5351239339642699	0.4323672285695864	0.37061420048368304	0.33499170453689925	0.34466694030834216	0.5516702722033235	0.4604191941133028	0.5075784925345792	0.38189326029340914	0.43141367612863313	0.3839793357431583	0.4787485774395748	0.5100746269719989	0.4493435003577756	0.49726860441537785
1	c_index	0.5884168735351544	0.427279727470335	0.49984400497956843	0.41405698655633827	0.44265598876937207	0.4365093217004893	0.41136207450850565	0.45006703421505506	0.41809944239053115	0.4629456549589087	0.43461864661763144	0.5651138879871735	0.4517749579544121	0.4305697617248206	0.5078570851237331	0.4471486238025761	0.46477028201887877	0.4207324354401776	0.42530851813659415	0.45455875605699075	0.47911974324485535	0.5409184857212371	0.4323672285695864	0.37061420048368304	0.33499170453689925	0.34657064971938545	0.5516702722033235	0.46313907088309764	0.5075784925345792	0.38189326029340914	0.43141367612863313	0.3853228906442125	0.47971507446511	0.5100746269719989	0.44585975230991565	0.500493571951517
2	c_index	0.5884168735351544	0.427279727470335	0.49984400497956843	0.41405698655633827	0.44265598876937207	0.4365093217004893	0.41136207450850565	0.45275261882110285	0.41809944239053115	0.4629456549589087	0.43461864661763144	0.5651138879871735	0.4517749579544121	0.4305697617248206	0.5078570851237331	0.4471486238025761	0.46477028201887877	0.4207324354401776	0.42530851813659415	0.45455875605699075	0.47911974324485535	0.5389594866099179	0.4323672285695864	0.37061420048368304	0.33499170453689925	0.34602432787773296	0.5516702722033235	0.4617834959252914	0.5075784925345792	0.38189326029340914	0.43141367612863313	0.38262166692742683	0.47712337226078266	0.5100746269719989	0.4485441338390638	0.5002994271376583
3	c_index	0.5884168735351544	0.427279727470335	0.49984400497956843	0.41405698655633827	0.44265598876937207	0.4365093217004893	0.41136207450850565	0.45241420112605363	0.41809944239053115	0.4629456549589087	0.43461864661763144	0.5651138879871735	0.4517749579544121	0.4305697617248206	0.5078570851237331	0.4471486238025761	0.46477028201887877	0.4207324354401776	0.42530851813659415	0.45455875605699075	0.47911974324485535	0.5425920695565326	0.4323672285695864	0.37061420048368304	0.33499170453689925	0.343364695999754	0.5516702722033235	0.45461148407161656	0.5075784925345792	0.38189326029340914	0.43141367612863313	0.3853051294397567	0.47865175678913074	0.5100746269719989	0.44665426316103024	0.5005037827733655
4	c_index	0.5884168735351544	0.427279727470335	0.49984400497956843	0.41405698655633827	0.44265598876937207	0.4365093217004893	0.41136207450850565	0.4496501854416989	0.41809944239053115	0.4629456549589087	0.43461864661763144	0.5651138879871735	0.4517749579544121	0.4305697617248206	0.5078570851237331	0.4471486238025761	0.46477028201887877	0.4207324354401776	0.42530851813659415	0.45455875605699075	0.47911974324485535	0.5417714009168859	0.4323672285695864	0.37061420048368304	0.33499170453689925	0.3407267071616233	0.5516702722033235	0.4494410338484533	0.5075784925345792	0.38189326029340914	0.43141367612863313	0.3845752746835477	0.48155203664853996	0.5100746269719989	0.4453265323532704	0.49993882597157036
5	c_index	0.5884168735351544	0.427279727470335	0.49984400497956843	0.41405698655633827	0.44265598876937207	0.4365093217004893	0.41136207450850565	0.4576076709083219	0.41809944239053115	0.4629456549589087	0.43461864661763144	0.5651138879871735	0.4517749579544121	0.4305697617248206	0.5078570851237331	0.4471486238025761	0.46477028201887877	0.4207324354401776	0.42530851813659415	0.45455875605699075	0.47911974324485535	0.5435377678944215	0.4323672285695864	0.37061420048368304	0.33499170453689925	0.33869984364820394	0.5516702722033235	0.45563999592071736	0.5075784925345792	0.38189326029340914	0.43141367612863313	0.38496634422319004	0.47674587603729246	0.5100746269719989	0.44799615103431956	0.49634534015669957
6	c_index	0.5884168735351544	0.427279727470335	0.49984400497956843	0.41405698655633827	0.44265598876937207	0.4365093217004893	0.41136207450850565	0.4493051913924483	0.41809944239053115	0.4629456549589087	0.43461864661763144	0.5651138879871735	0.4517749579544121	0.4305697617248206	0.5078570851237331	0.4471486238025761	0.46477028201887877	0.4207324354401776	0.42530851813659415	0.45455875605699075	0.47911974324485535	0.53977132152087	0.4323672285695864	0.37061420048368304	0.33499170453689925	0.34289107361515836	0.5516702722033235	0.4643431110328394	0.5075784925345792	0.38189326029340914	0.43141367612863313	0.38194354954527354	0.47859962917640303	0.5100746269719989	0.44557713292835377	0.4978821050161167
7	c_index	0.5884168735351544	0.427279727470335	0.49984400497956843	0.41405698655633827	0.44265598876937207	0.4365093217004893	0.41136207450850565	0.4524005129237805	0.41809944239053115	0.4629456549589087	0.43461864661763144	0.5651138879871735	0.4517749579544121	0.4305697617248206	0.5078570851237331	0.4471486238025761	0.46477028201887877	0.4207324354401776	0.42530851813659415	0.45455875605699075	0.47911974324485535	0.5437272352205734	0.4323672285695864	0.37061420048368304	0.33499170453689925	0.34164846242985203	0.5516702722033235	0.46281677420633055	0.5075784925345792	0.38189326029340914	0.43141367612863313	0.3843303255985063	0.4792819069169586	0.5100746269719989	0.44394277120764086	0.49954833542703675
8	c_index	0.5884168735351544	0.427279727470335	0.49984400497956843	0.41405698655633827	0.44265598876937207	0.4365093217004893	0.41136207450850565	0.4517620591547873	0.41809944239053115	0.4629456549589087	0.43461864661763144	0.5651138879871735	0.4517749579544121	0.4305697617248206	0.5078570851237331	0.4471486238025761	0.46477028201887877	0.4207324354401776	0.42530851813659415	0.45455875605699075	0.47911974324485535	0.5388871172239122	0.4323672285695864	0.37061420048368304	0.33499170453689925	0.34103529328700216	0.5516702722033235	0.46390234644741696	0.5075784925345792	0.38189326029340914	0.43141367612863313	0.383124132905145	0.4767716713595822	0.5100746269719989	0.44214782362920224	0.5003625590308527
9	c_index	0.5884168735351544	0.427279727470335	0.49984400497956843	0.41405698655633827	0.44265598876937207	0.4365093217004893	0.41136207450850565	0.4536119265430814	0.41809944239053115	0.4629456549589087	0.43461864661763144	0.5651138879871735	0.4517749579544121	0.4305697617248206	0.5078570851237331	0.4471486238025761	0.46477028201887877	0.4207324354401776	0.42530851813659415	0.45455875605699075	0.47911974324485535	0.5393454739367955	0.4323672285695864	0.37061420048368304	0.33499170453689925	0.34072483746416954	0.5516702722033235	0.4679146100407055	0.5075784925345792	0.38189326029340914	0.43141367612863313	0.38415239490801734	0.48004106711141264	0.5100746269719989	0.44368937100624	0.5003823403787873
10	c_index	0.5884168735351544	0.427279727470335	0.49984400497956843	0.41405698655633827	0.44265598876937207	0.4365093217004893	0.41136207450850565	0.45362371806714147	0.41809944239053115	0.4629456549589087	0.43461864661763144	0.5651138879871735	0.4517749579544121	0.4305697617248206	0.5078570851237331	0.4471486238025761	0.46477028201887877	0.4207324354401776	0.42530851813659415	0.45455875605699075	0.47911974324485535	0.5431063724121417	0.4323672285695864	0.37061420048368304	0.33499170453689925	0.34447073134512063	0.5516702722033235	0.4635183173828361	0.5075784925345792	0.38189326029340914	0.43141367612863313	0.38500536539637065	0.4784978320925423	0.5100746269719989	0.4449582072446173	0.4961970585836412
11	c_index	0.5884168735351544	0.427279727470335	0.49984400497956843	0.41405698655633827	0.44265598876937207	0.4365093217004893	0.41136207450850565	0.45535598078357975	0.41809944239053115	0.4629456549589087	0.43461864661763144	0.5651138879871735	0.4517749579544121	0.4305697617248206	0.5078570851237331	0.4471486238025761	0.46477028201887877	0.4207324354401776	0.42530851813659415	0.45455875605699075	0.47911974324485535	0.543865640543215	0.4323672285695864	0.37061420048368304	0.33499170453689925	0.3381032235194712	0.5516702722033235	0.45814577866276124	0.5075784925345792	0.38189326029340914	0.43141367612863313	0.387305178110763	0.48122999115237974	0.5100746269719989	0.4463830815925937	0.49919391985079087
12	c_index	0.5884168735351544	0.427279727470335	0.49984400497956843	0.41405698655633827	0.44265598876937207	0.4365093217004893	0.41136207450850565	0.45676140932150733	0.41809944239053115	0.4629456549589087	0.43461864661763144	0.5651138879871735	0.4517749579544121	0.4305697617248206	0.5078570851237331	0.4471486238025761	0.46477028201887877	0.4207324354401776	0.42530851813659415	0.45455875605699075	0.47911974324485535	0.5423686502318658	0.4323672285695864	0.37061420048368304	0.33499170453689925	0.34310046845291586	0.5516702722033235	0.45395410372128675	0.5075784925345792	0.38189326029340914	0.43141367612863313	0.3825219656424031	0.4794467598284528	0.5100746269719989	0.44487128989606795	0.4971177496388462
13	c_index	0.5884168735351544	0.427279727470335	0.49984400497956843	0.41405698655633827	0.44265598876937207	0.4365093217004893	0.41136207450850565	0.45628484351276555	0.41809944239053115	0.4629456549589087	0.43461864661763144	0.5651138879871735	0.4517749579544121	0.4305697617248206	0.5078570851237331	0.4471486238025761	0.46477028201887877	0.4207324354401776	0.42530851813659415	0.45455875605699075	0.47911974324485535	0.5433764337086162	0.4323672285695864	0.37061420048368304	0.33499170453689925	0.3381488580682742	0.5516702722033235	0.4672442222281432	0.5075784925345792	0.38189326029340914	0.43141367612863313	0.3861812425191237	0.478778879333502	0.5100746269719989	0.44321965952296083	0.49719922966187124
14	c_index	0.5884168735351544	0.427279727470335	0.49984400497956843	0.41405698655633827	0.44265598876937207	0.4365093217004893	0.41136207450850565	0.4503675095061962	0.41809944239053115	0.4629456549589087	0.43461864661763144	0.5651138879871735	0.4517749579544121	0.4305697617248206	0.5078570851237331	0.4471486238025761	0.46477028201887877	0.4207324354401776	0.42530851813659415	0.45455875605699075	0.47911974324485535	0.5373667292278816	0.4323672285695864	0.37061420048368304	0.33499170453689925	0.34078877690022275	0.5516702722033235	0.4577915792361486	0.5075784925345792	0.38189326029340914	0.43141367612863313	0.38090044033488896	0.4797076372152485	0.5100746269719989	0.44600646571339114	0.49738398538560086
15	c_index	0.5884168735351544	0.427279727470335	0.49984400497956843	0.41405698655633827	0.44265598876937207	0.4365093217004893	0.41136207450850565	0.4511185100051888	0.41809944239053115	0.4629456549589087	0.43461864661763144	0.5651138879871735	0.4517749579544121	0.4305697617248206	0.5078570851237331	0.4471486238025761	0.46477028201887877	0.4207324354401776	0.42530851813659415	0.45455875605699075	0.47911974324485535	0.5405033223889627	0.4323672285695864	0.37061420048368304	0.33499170453689925	0.3466034328599742	0.5516702722033235	0.4684266861054649	0.5075784925345792	0.38189326029340914	0.43141367612863313	0.38344481439723355	0.4779892848199107	0.5100746269719989	0.4445070409163248	0.49960826574907674
16	c_index	0.5884168735351544	0.427279727470335	0.49984400497956843	0.41405698655633827	0.44265598876937207	0.4365093217004893	0.41136207450850565	0.46049793961775976	0.41809944239053115	0.4629456549589087	0.43461864661763144	0.5651138879871735	0.4517749579544121	0.4305697617248206	0.5078570851237331	0.4471486238025761	0.46477028201887877	0.4207324354401776	0.42530851813659415	0.45455875605699075	0.47911974324485535	0.5426543969080723	0.4323672285695864	0.37061420048368304	0.33499170453689925	0.34028808579278585	0.5516702722033235	0.46908488124552866	0.5075784925345792	0.38189326029340914	0.43141367612863313	0.3811358872197259	0.47895935790782773	0.5100746269719989	0.44373840377216134	0.4988304470818998
17	c_index	0.5884168735351544	0.427279727470335	0.49984400497956843	0.41405698655633827	0.44265598876937207	0.4365093217004893	0.41136207450850565	0.4495510097570287	0.41809944239053115	0.4629456549589087	0.43461864661763144	0.5651138879871735	0.4517749579544121	0.4305697617248206	0.5078570851237331	0.4471486238025761	0.46477028201887877	0.4207324354401776	0.42530851813659415	0.45455875605699075	0.47911974324485535	0.542735843603657	0.4323672285695864	0.37061420048368304	0.33499170453689925	0.33735944307088084	0.5516702722033235	0.47183089153117075	0.5075784925345792	0.38189326029340914	0.43141367612863313	0.3845394402051916	0.4809678614053433	0.5100746269719989	0.44862826152268453	0.49969818611780753
18	c_index	0.5884168735351544	0.427279727470335	0.49984400497956843	0.41405698655633827	0.44265598876937207	0.4365093217004893	0.41136207450850565	0.4560721424938116	0.41809944239053115	0.4629456549589087	0.43461864661763144	0.5651138879871735	0.4517749579544121	0.4305697617248206	0.5078570851237331	0.4471486238025761	0.46477028201887877	0.4207324354401776	0.42530851813659415	0.45455875605699075	0.47911974324485535	0.5388614296995323	0.4323672285695864	0.37061420048368304	0.33499170453689925	0.3465601487216656	0.5516702722033235	0.4520798786515074	0.5075784925345792	0.38189326029340914	0.43141367612863313	0.38584329958198976	0.48160413080609016	0.5100746269719989	0.4500089982691247	0.4996159758189471
19	c_index	0.5884168735351544	0.427279727470335	0.49984400497956843	0.41405698655633827	0.44265598876937207	0.4365093217004893	0.41136207450850565	0.4524463654186132	0.41809944239053115	0.4629456549589087	0.43461864661763144	0.5651138879871735	0.4517749579544121	0.4305697617248206	0.5078570851237331	0.4471486238025761	0.46477028201887877	0.4207324354401776	0.42530851813659415	0.45455875605699075	0.47911974324485535	0.5420633017875398	0.4323672285695864	0.37061420048368304	0.33499170453689925	0.3384047687273149	0.5516702722033235	0.4658408886545912	0.5075784925345792	0.38189326029340914	0.43141367612863313	0.3801029929462137	0.4836285389519282	0.5100746269719989	0.44279701022619805	0.4966660216487882
20	c_index	0.5884168735351544	0.427279727470335	0.49984400497956843	0.41405698655633827	0.44265598876937207	0.4365093217004893	0.41136207450850565	0.4523184488773287	0.41809944239053115	0.4629456549589087	0.43461864661763144	0.5651138879871735	0.4517749579544121	0.4305697617248206	0.5078570851237331	0.4471486238025761	0.46477028201887877	0.4207324354401776	0.42530851813659415	0.45455875605699075	0.47911974324485535	0.5395502876843241	0.4323672285695864	0.37061420048368304	0.33499170453689925	0.3414170888855642	0.5516702722033235	0.4626325665611382	0.5075784925345792	0.38189326029340914	0.43141367612863313	0.38322654714832816	0.4807734417705111	0.5100746269719989	0.4495685894349245	0.49626758039882485
21	c_index	0.5884168735351544	0.427279727470335	0.49984400497956843	0.41405698655633827	0.44265598876937207	0.4365093217004893	0.41136207450850565	0.45680376470562767	0.41809944239053115	0.4629456549589087	0.43461864661763144	0.5651138879871735	0.4517749579544121	0.4305697617248206	0.5078570851237331	0.4471486238025761	0.46477028201887877	0.4207324354401776	0.42530851813659415	0.45455875605699075	0.47911974324485535	0.5384339402419923	0.4323672285695864	0.37061420048368304	0.33499170453689925	0.3401350475397366	0.5516702722033235	0.4676892890953342	0.5075784925345792	0.38189326029340914	0.43141367612863313	0.385178794006799	0.47754574598929267	0.5100746269719989	0.44355615584773594	0.4992341260953664
22	c_index	0.5884168735351544	0.427279727470335	0.49984400497956843	0.41405698655633827	0.44265598876937207	0.4365093217004893	0.41136207450850565	0.45584519052260686	0.41809944239053115	0.4629456549589087	0.43461864661763144	0.5651138879871735	0.4517749579544121	0.4305697617248206	0.5078570851237331	0.4471486238025761	0.46477028201887877	0.4207324354401776	0.42530851813659415	0.45455875605699075	0.47911974324485535	0.5342159706570837	0.4323672285695864	0.37061420048368304	0.33499170453689925	0.3388773607639739	0.5516702722033235	0.4711813115569591	0.5075784925345792	0.38189326029340914	0.43141367612863313	0.38489914662402097	0.47873810109548	0.5100746269719989	0.4396698750715088	0.49951796258595865
23	c_index	0.5884168735351544	0.427279727470335	0.49984400497956843	0.41405698655633827	0.44265598876937207	0.4365093217004893	0.41136207450850565	0.454681722947005	0.41809944239053115	0.4629456549589087	0.43461864661763144	0.5651138879871735	0.4517749579544121	0.4305697617248206	0.5078570851237331	0.4471486238025761	0.46477028201887877	0.4207324354401776	0.42530851813659415	0.45455875605699075	0.47911974324485535	0.5443642594376038	0.4323672285695864	0.37061420048368304	0.33499170453689925	0.3382652209460767	0.5516702722033235	0.46374084187732656	0.5075784925345792	0.38189326029340914	0.43141367612863313	0.3830432278639325	0.48128763484152265	0.5100746269719989	0.44422467095092566	0.4982429927527807
24	c_index	0.5884168735351544	0.427279727470335	0.49984400497956843	0.41405698655633827	0.44265598876937207	0.4365093217004893	0.41136207450850565	0.46009342513281537	0.41809944239053115	0.4629456549589087	0.43461864661763144	0.5651138879871735	0.4517749579544121	0.4305697617248206	0.5078570851237331	0.4471486238025761	0.46477028201887877	0.4207324354401776	0.42530851813659415	0.45455875605699075	0.47911974324485535	0.5418666231767281	0.4323672285695864	0.37061420048368304	0.33499170453689925	0.34314146813668184	0.5516702722033235	0.4683010813078629	0.5075784925345792	0.38189326029340914	0.43141367612863313	0.3866081427835619	0.47886694798496354	0.5100746269719989	0.44910214217173966	0.498162124200659
25	c_index	0.5884168735351544	0.427279727470335	0.49984400497956843	0.41405698655633827	0.44265598876937207	0.4365093217004893	0.41136207450850565	0.4509422189284385	0.41809944239053115	0.4629456549589087	0.43461864661763144	0.5651138879871735	0.4517749579544121	0.4305697617248206	0.5078570851237331	0.4471486238025761	0.46477028201887877	0.4207324354401776	0.42530851813659415	0.45455875605699075	0.47911974324485535	0.5433996711522476	0.4323672285695864	0.37061420048368304	0.33499170453689925	0.34612044940660786	0.5516702722033235	0.4556718374181803	0.5075784925345792	0.38189326029340914	0.43141367612863313	0.38528837875844124	0.4809928783936888	0.5100746269719989	0.44646917356051463	0.5016922033013618
26	c_index	0.5884168735351544	0.427279727470335	0.49984400497956843	0.41405698655633827	0.44265598876937207	0.4365093217004893	0.41136207450850565	0.4534520701441029	0.41809944239053115	0.4629456549589087	0.43461864661763144	0.5651138879871735	0.4517749579544121	0.4305697617248206	0.5078570851237331	0.4471486238025761	0.46477028201887877	0.4207324354401776	0.42530851813659415	0.45455875605699075	0.47911974324485535	0.5408000757119497	0.4323672285695864	0.37061420048368304	0.33499170453689925	0.3367770994454303	0.5516702722033235	0.47243041612736164	0.5075784925345792	0.38189326029340914	0.43141367612863313	0.38377977188481505	0.48084446709866546	0.5100746269719989	0.4496061429482238	0.4949857124070259
27	c_index	0.5884168735351544	0.427279727470335	0.49984400497956843	0.41405698655633827	0.44265598876937207	0.4365093217004893	0.41136207450850565	0.45187873088404695	0.41809944239053115	0.4629456549589087	0.43461864661763144	0.5651138879871735	0.4517749579544121	0.4305697617248206	0.5078570851237331	0.4471486238025761	0.46477028201887877	0.4207324354401776	0.42530851813659415	0.45455875605699075	0.47911974324485535	0.5352447242207478	0.4323672285695864	0.37061420048368304	0.33499170453689925	0.3481488138301787	0.5516702722033235	0.4580220095194618	0.5075784925345792	0.38189326029340914	0.43141367612863313	0.38264745590175925	0.48149041235407714	0.5100746269719989	0.44207222063330354	0.5001125320160933
28	c_index	0.5884168735351544	0.427279727470335	0.49984400497956843	0.41405698655633827	0.44265598876937207	0.4365093217004893	0.41136207450850565	0.44742089730478046	0.41809944239053115	0.4629456549589087	0.43461864661763144	0.5651138879871735	0.4517749579544121	0.4305697617248206	0.5078570851237331	0.4471486238025761	0.46477028201887877	0.4207324354401776	0.42530851813659415	0.45455875605699075	0.47911974324485535	0.5415581331591469	0.4323672285695864	0.37061420048368304	0.33499170453689925	0.3351629374556585	0.5516702722033235	0.4607562425472987	0.5075784925345792	0.38189326029340914	0.43141367612863313	0.38195765390429764	0.47921902055407756	0.5100746269719989	0.44853055747666815	0.49798119772654154
29	c_index	0.5884168735351544	0.427279727470335	0.49984400497956843	0.41405698655633827	0.44265598876937207	0.4365093217004893	0.41136207450850565	0.45331919231682705	0.41809944239053115	0.4629456549589087	0.43461864661763144	0.5651138879871735	0.4517749579544121	0.4305697617248206	0.5078570851237331	0.4471486238025761	0.46477028201887877	0.4207324354401776	0.42530851813659415	0.45455875605699075	0.47911974324485535	0.5412423635564337	0.4323672285695864	0.37061420048368304	0.33499170453689925	0.34253892132685293	0.5516702722033235	0.4636439981913107	0.5075784925345792	0.38189326029340914	0.43141367612863313	0.3861872793979502	0.48384170903711027	0.5100746269719989	0.44837029068802997	0.4991138880329352
30	c_index	0.5884168735351544	0.427279727470335	0.49984400497956843	0.41405698655633827	0.44265598876937207	0.4365093217004893	0.41136207450850565	0.44957044181449446	0.41809944239053115	0.4629456549589087	0.43461864661763144	0.5651138879871735	0.4517749579544121	0.4305697617248206	0.5078570851237331	0.4471486238025761	0.46477028201887877	0.4207324354401776	0.42530851813659415	0.45455875605699075	0.47911974324485535	0.5416458335103878	0.4323672285695864	0.37061420048368304	0.33499170453689925	0.34317392630166926	0.5516702722033235	0.4714404701407595	0.5075784925345792	0.38189326029340914	0.43141367612863313	0.3839149691770801	0.47916519539784136	0.5100746269719989	0.4503943904777818	0.49824183374754133
31	c_index	0.5884168735351544	0.427279727470335	0.49984400497956843	0.41405698655633827	0.44265598876937207	0.4365093217004893	0.41136207450850565	0.4631289509864688	0.41809944239053115	0.4629456549589087	0.43461864661763144	0.5651138879871735	0.4517749579544121	0.4305697617248206	0.5078570851237331	0.4471486238025761	0.46477028201887877	0.4207324354401776	0.42530851813659415	0.45455875605699075	0.47911974324485535	0.54345851441051	0.4323672285695864	0.37061420048368304	0.33499170453689925	0.3423903651353975	0.5516702722033235	0.46136768067029416	0.5075784925345792	0.38189326029340914	0.43141367612863313	0.38502514674430516	0.4800068043906621	0.5100746269719989	0.44302037297545055	0.5002095520958352
32	c_index	0.5884168735351544	0.427279727470335	0.49984400497956843	0.41405698655633827	0.44265598876937207	0.4365093217004893	0.41136207450850565	0.45520021534602045	0.41809944239053115	0.4629456549589087	0.43461864661763144	0.5651138879871735	0.4517749579544121	0.4305697617248206	0.5078570851237331	0.4471486238025761	0.46477028201887877	0.4207324354401776	0.42530851813659415	0.45455875605699075	0.47911974324485535	0.5376341010584121	0.4323672285695864	0.37061420048368304	0.33499170453689925	0.34491745526577033	0.5516702722033235	0.46607749147303945	0.5075784925345792	0.38189326029340914	0.43141367612863313	0.3858814784757376	0.47957954129612723	0.5100746269719989	0.4494360827882235	0.49802140397111705
33	c_index	0.5884168735351544	0.427279727470335	0.49984400497956843	0.41405698655633827	0.44265598876937207	0.4365093217004893	0.41136207450850565	0.45183715686153414	0.41809944239053115	0.4629456549589087	0.43461864661763144	0.5651138879871735	0.4517749579544121	0.4305697617248206	0.5078570851237331	0.4471486238025761	0.46477028201887877	0.4207324354401776	0.42530851813659415	0.45455875605699075	0.47911974324485535	0.5423219515304413	0.4323672285695864	0.37061420048368304	0.33499170453689925	0.3416094857214952	0.5516702722033235	0.4787935791537138	0.5075784925345792	0.38189326029340914	0.43141367612863313	0.3847253827009191	0.47947055791173504	0.5100746269719989	0.4468895084026788	0.5000727085659052
34	c_index	0.5884168735351544	0.427279727470335	0.49984400497956843	0.41405698655633827	0.44265598876937207	0.4365093217004893	0.41136207450850565	0.4595228486125797	0.41809944239053115	0.4629456549589087	0.43461864661763144	0.5651138879871735	0.4517749579544121	0.4305697617248206	0.5078570851237331	0.4471486238025761	0.46477028201887877	0.4207324354401776	0.42530851813659415	0.45455875605699075	0.47911974324485535	0.5383090761154787	0.4323672285695864	0.37061420048368304	0.33499170453689925	0.343745232390493	0.5516702722033235	0.4680276076808567	0.5075784925345792	0.38189326029340914	0.43141367612863313	0.3822761523127004	0.4812490637515755	0.5100746269719989	0.440575255338708	0.498838265125184
35	c_index	0.5884168735351544	0.427279727470335	0.49984400497956843	0.41405698655633827	0.44265598876937207	0.4365093217004893	0.41136207450850565	0.4527548383938794	0.41809944239053115	0.4629456549589087	0.43461864661763144	0.5651138879871735	0.4517749579544121	0.4305697617248206	0.5078570851237331	0.4471486238025761	0.46477028201887877	0.4207324354401776	0.42530851813659415	0.45455875605699075	0.47911974324485535	0.5363832858526397	0.4323672285695864	0.37061420048368304	0.33499170453689925	0.3409039462847385	0.5516702722033235	0.4700622661089057	0.5075784925345792	0.38189326029340914	0.43141367612863313	0.3826260085384157	0.47786978872446034	0.5100746269719989	0.4492459009981667	0.49954827815656677
36	c_index	0.5884168735351544	0.427279727470335	0.49984400497956843	0.41405698655633827	0.44265598876937207	0.4365093217004893	0.41136207450850565	0.4550502444786804	0.41809944239053115	0.4629456549589087	0.43461864661763144	0.5651138879871735	0.4517749579544121	0.4305697617248206	0.5078570851237331	0.4471486238025761	0.46477028201887877	0.4207324354401776	0.42530851813659415	0.45455875605699075	0.47911974324485535	0.5436867065556586	0.4323672285695864	0.37061420048368304	0.33499170453689925	0.33819757990702787	0.5516702722033235	0.4600025694177791	0.5075784925345792	0.38189326029340914	0.43141367612863313	0.38345421251913925	0.4799660611779384	0.5100746269719989	0.44219103289395906	0.4985518483548107
37	c_index	0.5884168735351544	0.427279727470335	0.49984400497956843	0.41405698655633827	0.44265598876937207	0.4365093217004893	0.41136207450850565	0.44999202324670273	0.41809944239053115	0.4629456549589087	0.43461864661763144	0.5651138879871735	0.4517749579544121	0.4305697617248206	0.5078570851237331	0.4471486238025761	0.46477028201887877	0.4207324354401776	0.42530851813659415	0.45455875605699075	0.47911974324485535	0.5392236839301275	0.4323672285695864	0.37061420048368304	0.33499170453689925	0.3399096439125693	0.5516702722033235	0.45195668503451486	0.5075784925345792	0.38189326029340914	0.43141367612863313	0.37950141347669153	0.4791775756259422	0.5100746269719989	0.4421751350786515	0.5012475418324678
38	c_index	0.5884168735351544	0.427279727470335	0.49984400497956843	0.41405698655633827	0.44265598876937207	0.4365093217004893	0.41136207450850565	0.45280168542342286	0.41809944239053115	0.4629456549589087	0.43461864661763144	0.5651138879871735	0.4517749579544121	0.4305697617248206	0.5078570851237331	0.4471486238025761	0.46477028201887877	0.4207324354401776	0.42530851813659415	0.45455875605699075	0.47911974324485535	0.5403349018427008	0.4323672285695864	0.37061420048368304	0.33499170453689925	0.34499796121521165	0.5516702722033235	0.46064897465543664	0.5075784925345792	0.38189326029340914	0.43141367612863313	0.38395167290382626	0.48079826371805073	0.5100746269719989	0.44674234316628764	0.49423004317761593
39	c_index	0.5884168735351544	0.427279727470335	0.49984400497956843	0.41405698655633827	0.44265598876937207	0.4365093217004893	0.41136207450850565	0.45998338972830105	0.41809944239053115	0.4629456549589087	0.43461864661763144	0.5651138879871735	0.4517749579544121	0.4305697617248206	0.5078570851237331	0.4471486238025761	0.46477028201887877	0.4207324354401776	0.42530851813659415	0.45455875605699075	0.47911974324485535	0.5301867351671826	0.4323672285695864	0.37061420048368304	0.33499170453689925	0.34383367099298207	0.5516702722033235	0.46519239181273336	0.5075784925345792	0.38189326029340914	0.43141367612863313	0.38374957554387723	0.48105766105549064	0.5100746269719989	0.4518372761116991	0.49728074327768257
40	c_index	0.5884168735351544	0.427279727470335	0.49984400497956843	0.41405698655633827	0.44265598876937207	0.4365093217004893	0.41136207450850565	0.451131199298134	0.41809944239053115	0.4629456549589087	0.43461864661763144	0.5651138879871735	0.4517749579544121	0.4305697617248206	0.5078570851237331	0.4471486238025761	0.46477028201887877	0.4207324354401776	0.42530851813659415	0.45455875605699075	0.47911974324485535	0.5381188996930227	0.4323672285695864	0.37061420048368304	0.33499170453689925	0.3469597851835273	0.5516702722033235	0.46556302948094075	0.5075784925345792	0.38189326029340914	0.43141367612863313	0.3843695372845793	0.47796311840986017	0.5100746269719989	0.44591614722545786	0.4984190668871364
41	c_index	0.5884168735351544	0.427279727470335	0.49984400497956843	0.41405698655633827	0.44265598876937207	0.4365093217004893	0.41136207450850565	0.4507261879474236	0.41809944239053115	0.4629456549589087	0.43461864661763144	0.5651138879871735	0.4517749579544121	0.4305697617248206	0.5078570851237331	0.4471486238025761	0.46477028201887877	0.4207324354401776	0.42530851813659415	0.45455875605699075	0.47911974324485535	0.5399846502658464	0.4323672285695864	0.37061420048368304	0.33499170453689925	0.3399781615042785	0.5516702722033235	0.4661186268181159	0.5075784925345792	0.38189326029340914	0.43141367612863313	0.38046677227836656	0.47816190144439985	0.5100746269719989	0.44524993394893936	0.4987968545484615
42	c_index	0.5884168735351544	0.427279727470335	0.49984400497956843	0.41405698655633827	0.44265598876937207	0.4365093217004893	0.41136207450850565	0.45348661330085743	0.41809944239053115	0.4629456549589087	0.43461864661763144	0.5651138879871735	0.4517749579544121	0.4305697617248206	0.5078570851237331	0.4471486238025761	0.46477028201887877	0.4207324354401776	0.42530851813659415	0.45455875605699075	0.47911974324485535	0.5344756937444058	0.4323672285695864	0.37061420048368304	0.33499170453689925	0.3364335985324218	0.5516702722033235	0.45010950112451026	0.5075784925345792	0.38189326029340914	0.43141367612863313	0.3857932026634471	0.4777897590296969	0.5100746269719989	0.44480606845917986	0.5008533006829416
43	c_index	0.5884168735351544	0.427279727470335	0.49984400497956843	0.41405698655633827	0.44265598876937207	0.4365093217004893	0.41136207450850565	0.45794307728323924	0.41809944239053115	0.4629456549589087	0.43461864661763144	0.5651138879871735	0.4517749579544121	0.4305697617248206	0.5078570851237331	0.4471486238025761	0.46477028201887877	0.4207324354401776	0.42530851813659415	0.45455875605699075	0.47911974324485535	0.5364778285730658	0.4323672285695864	0.37061420048368304	0.33499170453689925	0.3444567874467148	0.5516702722033235	0.46910879659431	0.5075784925345792	0.38189326029340914	0.43141367612863313	0.38787163647277656	0.47942885794112294	0.5100746269719989	0.44471176148760583	0.49714636911393917
44	c_index	0.5884168735351544	0.427279727470335	0.49984400497956843	0.41405698655633827	0.44265598876937207	0.4365093217004893	0.41136207450850565	0.4439661653090432	0.41809944239053115	0.4629456549589087	0.43461864661763144	0.5651138879871735	0.4517749579544121	0.4305697617248206	0.5078570851237331	0.4471486238025761	0.46477028201887877	0.4207324354401776	0.42530851813659415	0.45455875605699075	0.47911974324485535	0.5402990290247219	0.4323672285695864	0.37061420048368304	0.33499170453689925	0.34066573920120347	0.5516702722033235	0.46691661975747234	0.5075784925345792	0.38189326029340914	0.43141367612863313	0.3833947174786908	0.48138021006462167	0.5100746269719989	0.44811275303269804	0.4991721985343189
45	c_index	0.5884168735351544	0.427279727470335	0.49984400497956843	0.41405698655633827	0.44265598876937207	0.4365093217004893	0.41136207450850565	0.4532609749278656	0.41809944239053115	0.4629456549589087	0.43461864661763144	0.5651138879871735	0.4517749579544121	0.4305697617248206	0.5078570851237331	0.4471486238025761	0.46477028201887877	0.4207324354401776	0.42530851813659415	0.45455875605699075	0.47911974324485535	0.5422153028208223	0.4323672285695864	0.37061420048368304	0.33499170453689925	0.3463316643267688	0.5516702722033235	0.46470177756625874	0.5075784925345792	0.38189326029340914	0.43141367612863313	0.3814098131487658	0.48076973386307215	0.5100746269719989	0.4516181191886355	0.5035609043309063
46	c_index	0.5884168735351544	0.427279727470335	0.49984400497956843	0.41405698655633827	0.44265598876937207	0.4365093217004893	0.41136207450850565	0.45616578606256974	0.41809944239053115	0.4629456549589087	0.43461864661763144	0.5651138879871735	0.4517749579544121	0.4305697617248206	0.5078570851237331	0.4471486238025761	0.46477028201887877	0.4207324354401776	0.42530851813659415	0.45455875605699075	0.47911974324485535	0.5388593804181017	0.4323672285695864	0.37061420048368304	0.33499170453689925	0.3427222438324787	0.5516702722033235	0.47151317015732597	0.5075784925345792	0.38189326029340914	0.43141367612863313	0.3847078337026446	0.4798656259750571	0.5100746269719989	0.449158862675307	0.49976534668991207
47	c_index	0.5884168735351544	0.427279727470335	0.49984400497956843	0.41405698655633827	0.44265598876937207	0.4365093217004893	0.41136207450850565	0.4568766438716983	0.41809944239053115	0.4629456549589087	0.43461864661763144	0.5651138879871735	0.4517749579544121	0.4305697617248206	0.5078570851237331	0.4471486238025761	0.46477028201887877	0.4207324354401776	0.42530851813659415	0.45455875605699075	0.47911974324485535	0.5390434671100899	0.4323672285695864	0.37061420048368304	0.33499170453689925	0.34339468031504966	0.5516702722033235	0.4685250069786858	0.5075784925345792	0.38189326029340914	0.43141367612863313	0.38250049380301177	0.4817980469279516	0.5100746269719989	0.4462734499232818	0.49796936708403683
48	c_index	0.5884168735351544	0.427279727470335	0.49984400497956843	0.41405698655633827	0.44265598876937207	0.4365093217004893	0.41136207450850565	0.45626566429667653	0.41809944239053115	0.4629456549589087	0.43461864661763144	0.5651138879871735	0.4517749579544121	0.4305697617248206	0.5078570851237331	0.4471486238025761	0.46477028201887877	0.4207324354401776	0.42530851813659415	0.45455875605699075	0.47911974324485535	0.5350637304120186	0.4323672285695864	0.37061420048368304	0.33499170453689925	0.34098653685995084	0.5516702722033235	0.4729832707001383	0.5075784925345792	0.38189326029340914	0.43141367612863313	0.38462066861551525	0.48479568440595316	0.5100746269719989	0.4469142635236726	0.4981288915063803
49	c_index	0.5884168735351544	0.427279727470335	0.49984400497956843	0.41405698655633827	0.44265598876937207	0.4365093217004893	0.41136207450850565	0.46128246469330286	0.41809944239053115	0.4629456549589087	0.43461864661763144	0.5651138879871735	0.4517749579544121	0.4305697617248206	0.5078570851237331	0.4471486238025761	0.46477028201887877	0.4207324354401776	0.42530851813659415	0.45455875605699075	0.47911974324485535	0.5441792040323736	0.4323672285695864	0.37061420048368304	0.33499170453689925	0.34603667567437785	0.5516702722033235	0.4679022216413541	0.5075784925345792	0.38189326029340914	0.43141367612863313	0.383744085888558	0.4764973788785975	0.5100746269719989	0.44206642147825076	0.4991316601983001
50	c_index	0.5884168735351544	0.427279727470335	0.49984400497956843	0.41405698655633827	0.44265598876937207	0.4365093217004893	0.41136207450850565	0.4597114408312004	0.41809944239053115	0.4629456549589087	0.43461864661763144	0.5651138879871735	0.4517749579544121	0.4305697617248206	0.5078570851237331	0.4471486238025761	0.46477028201887877	0.4207324354401776	0.42530851813659415	0.45455875605699075	0.47911974324485535	0.5432877279590562	0.4323672285695864	0.37061420048368304	0.33499170453689925	0.3397208934201007	0.5516702722033235	0.46188546418603954	0.5075784925345792	0.38189326029340914	0.43141367612863313	0.3827290758027322	0.4777897590296969	0.5100746269719989	0.44636061466528115	0.5008533006829416
51	c_index	0.5884168735351544	0.427279727470335	0.49984400497956843	0.41405698655633827	0.44265598876937207	0.4365093217004893	0.41136207450850565	0.4510987141991462	0.41809944239053115	0.4629456549589087	0.43461864661763144	0.5651138879871735	0.4517749579544121	0.4305697617248206	0.5078570851237331	0.4471486238025761	0.46477028201887877	0.4207324354401776	0.42530851813659415	0.45455875605699075	0.47911974324485535	0.5395423037256956	0.4323672285695864	0.37061420048368304	0.33499170453689925	0.3302732643377262	0.5516702722033235	0.46130362025550903	0.5075784925345792	0.38189326029340914	0.43141367612863313	0.38166615908939816	0.4799660611779384	0.5100746269719989	0.4471859082447345	0.4985518483548107
52	c_index	0.5884168735351544	0.427279727470335	0.49984400497956843	0.41405698655633827	0.44265598876937207	0.4365093217004893	0.41136207450850565	0.45324970813539595	0.41809944239053115	0.4629456549589087	0.43461864661763144	0.5651138879871735	0.4517749579544121	0.4305697617248206	0.5078570851237331	0.4471486238025761	0.46477028201887877	0.4207324354401776	0.42530851813659415	0.45455875605699075	0.47911974324485535	0.5347823811101577	0.4323672285695864	0.37061420048368304	0.33499170453689925	0.341067417614645	0.5516702722033235	0.4631231779248318	0.5075784925345792	0.38189326029340914	0.43141367612863313	0.38481403430673633	0.4787485774395748	0.5100746269719989	0.44419293410577587	0.49726860441537785
53	c_index	0.5884168735351544	0.427279727470335	0.49984400497956843	0.41405698655633827	0.44265598876937207	0.4365093217004893	0.41136207450850565	0.45225876883073374	0.41809944239053115	0.4629456549589087	0.43461864661763144	0.5651138879871735	0.4517749579544121	0.4305697617248206	0.5078570851237331	0.4471486238025761	0.46477028201887877	0.4207324354401776	0.42530851813659415	0.45455875605699075	0.47911974324485535	0.5390190864653389	0.4323672285695864	0.37061420048368304	0.33499170453689925	0.34894010494246397	0.5516702722033235	0.46707953510508476	0.5075784925345792	0.38189326029340914	0.43141367612863313	0.38703911378553557	0.47712337226078266	0.5100746269719989	0.446462203231448	0.5002994271376583
54	c_index	0.5884168735351544	0.427279727470335	0.49984400497956843	0.41405698655633827	0.44265598876937207	0.4365093217004893	0.41136207450850565	0.45400556237095263	0.41809944239053115	0.4629456549589087	0.43461864661763144	0.5651138879871735	0.4517749579544121	0.4305697617248206	0.5078570851237331	0.4471486238025761	0.46477028201887877	0.4207324354401776	0.42530851813659415	0.45455875605699075	0.47911974324485535	0.5368214430189386	0.4323672285695864	0.37061420048368304	0.33499170453689925	0.3429478374059278	0.5516702722033235	0.4635860275500539	0.5075784925345792	0.38189326029340914	0.43141367612863313	0.3854313235979643	0.4767716713595822	0.5100746269719989	0.44407559109847217	0.5003625590308527
55	c_index	0.5884168735351544	0.427279727470335	0.49984400497956843	0.41405698655633827	0.44265598876937207	0.4365093217004893	0.41136207450850565	0.4483957676327298	0.41809944239053115	0.4629456549589087	0.43461864661763144	0.5651138879871735	0.4517749579544121	0.4305697617248206	0.5078570851237331	0.4471486238025761	0.46477028201887877	0.4207324354401776	0.42530851813659415	0.45455875605699075	0.47911974324485535	0.5380674387704084	0.4323672285695864	0.37061420048368304	0.33499170453689925	0.3405715509249129	0.5516702722033235	0.4668457163013397	0.5075784925345792	0.38189326029340914	0.43141367612863313	0.38579721219144597	0.48105766105549064	0.5100746269719989	0.4460425198622206	0.49728074327768257
56	c_index	0.5884168735351544	0.427279727470335	0.49984400497956843	0.41405698655633827	0.44265598876937207	0.4365093217004893	0.41136207450850565	0.450059222937252	0.41809944239053115	0.4629456549589087	0.43461864661763144	0.5651138879871735	0.4517749579544121	0.4305697617248206	0.5078570851237331	0.4471486238025761	0.46477028201887877	0.4207324354401776	0.42530851813659415	0.45455875605699075	0.47911974324485535	0.5410071122965777	0.4323672285695864	0.37061420048368304	0.33499170453689925	0.34378321584106175	0.5516702722033235	0.46970824912093023	0.5075784925345792	0.38189326029340914	0.43141367612863313	0.3844873388402926	0.47816190144439985	0.5100746269719989	0.4452530901931861	0.4987968545484615
57	c_index	0.5884168735351544	0.427279727470335	0.49984400497956843	0.41405698655633827	0.44265598876937207	0.4365093217004893	0.41136207450850565	0.45166534797725927	0.41809944239053115	0.4629456549589087	0.43461864661763144	0.5651138879871735	0.4517749579544121	0.4305697617248206	0.5078570851237331	0.4471486238025761	0.46477028201887877	0.4207324354401776	0.42530851813659415	0.45455875605699075	0.47911974324485535	0.5418540797714847	0.4323672285695864	0.37061420048368304	0.33499170453689925	0.3404730519416793	0.5516702722033235	0.46820279799521053	0.5075784925345792	0.38189326029340914	0.43141367612863313	0.3811158754791911	0.47674587603729246	0.5100746269719989	0.4440904649874794	0.49634534015669957
58	c_index	0.5884168735351544	0.427279727470335	0.49984400497956843	0.41405698655633827	0.44265598876937207	0.4365093217004893	0.41136207450850565	0.45255724705870104	0.41809944239053115	0.4629456549589087	0.43461864661763144	0.5651138879871735	0.4517749579544121	0.4305697617248206	0.5078570851237331	0.4471486238025761	0.46477028201887877	0.4207324354401776	0.42530851813659415	0.45455875605699075	0.47911974324485535	0.5351390383299068	0.4323672285695864	0.37061420048368304	0.33499170453689925	0.34181817813059023	0.5516702722033235	0.4650613404004572	0.5075784925345792	0.38189326029340914	0.43141367612863313	0.3841926011525928	0.47916519539784136	0.5100746269719989	0.4510928108890982	0.49824183374754133
59	c_index	0.5884168735351544	0.427279727470335	0.49984400497956843	0.41405698655633827	0.44265598876937207	0.4365093217004893	0.41136207450850565	0.45071478633869966	0.41809944239053115	0.4629456549589087	0.43461864661763144	0.5651138879871735	0.4517749579544121	0.4305697617248206	0.5078570851237331	0.4471486238025761	0.46477028201887877	0.4207324354401776	0.42530851813659415	0.45455875605699075	0.47911974324485535	0.5410662972765656	0.4323672285695864	0.37061420048368304	0.33499170453689925	0.34214816462651854	0.5516702722033235	0.4612142394018253	0.5075784925345792	0.38189326029340914	0.43141367612863313	0.3831578097188323	0.47947055791173504	0.5100746269719989	0.44270622091425005	0.5000727085659052
60	c_index	0.5884168735351544	0.427279727470335	0.49984400497956843	0.41405698655633827	0.44265598876937207	0.4365093217004893	0.41136207450850565	0.451501805419393	0.41809944239053115	0.4629456549589087	0.43461864661763144	0.5651138879871735	0.4517749579544121	0.4305697617248206	0.5078570851237331	0.4471486238025761	0.46477028201887877	0.4207324354401776	0.42530851813659415	0.45455875605699075	0.47911974324485535	0.5394105764330627	0.4323672285695864	0.37061420048368304	0.33499170453689925	0.3373886726796208	0.5516702722033235	0.46110736362222365	0.5075784925345792	0.38189326029340914	0.43141367612863313	0.3839640564752843	0.47957954129612723	0.5100746269719989	0.45088493697298615	0.49802140397111705
61	c_index	0.5884168735351544	0.427279727470335	0.49984400497956843	0.41405698655633827	0.44265598876937207	0.4365093217004893	0.41136207450850565	0.4513705314640367	0.41809944239053115	0.4629456549589087	0.43461864661763144	0.5651138879871735	0.4517749579544121	0.4305697617248206	0.5078570851237331	0.4471486238025761	0.46477028201887877	0.4207324354401776	0.42530851813659415	0.45455875605699075	0.47911974324485535	0.5415307062280136	0.4323672285695864	0.37061420048368304	0.33499170453689925	0.3436340074199564	0.5516702722033235	0.4623395843681594	0.5075784925345792	0.38189326029340914	0.43141367612863313	0.3821929037588979	0.47859962917640303	0.5100746269719989	0.4502641190925265	0.4978821050161167
62	c_index	0.5884168735351544	0.427279727470335	0.49984400497956843	0.41405698655633827	0.44265598876937207	0.4365093217004893	0.41136207450850565	0.4530416711590237	0.41809944239053115	0.4629456549589087	0.43461864661763144	0.5651138879871735	0.4517749579544121	0.4305697617248206	0.5078570851237331	0.4471486238025761	0.46477028201887877	0.4207324354401776	0.42530851813659415	0.45455875605699075	0.47911974324485535	0.5454174727942299	0.4323672285695864	0.37061420048368304	0.33499170453689925	0.33624692521229577	0.5516702722033235	0.4689970861234194	0.5075784925345792	0.38189326029340914	0.43141367612863313	0.3861068669087993	0.47865175678913074	0.5100746269719989	0.446877213523344	0.5005037827733655
63	c_index	0.5884168735351544	0.427279727470335	0.49984400497956843	0.41405698655633827	0.44265598876937207	0.4365093217004893	0.41136207450850565	0.4510612736109702	0.41809944239053115	0.4629456549589087	0.43461864661763144	0.5651138879871735	0.4517749579544121	0.4305697617248206	0.5078570851237331	0.4471486238025761	0.46477028201887877	0.4207324354401776	0.42530851813659415	0.45455875605699075	0.47911974324485535	0.5405910485225116	0.4323672285695864	0.37061420048368304	0.33499170453689925	0.3385097244154502	0.5516702722033235	0.46421987895701716	0.5075784925345792	0.38189326029340914	0.43141367612863313	0.38363551800801343	0.48079826371805073	0.5100746269719989	0.4460594797556044	0.49423004317761593
64	c_index	0.5884168735351544	0.427279727470335	0.49984400497956843	0.41405698655633827	0.44265598876937207	0.4365093217004893	0.41136207450850565	0.45447402557654276	0.41809944239053115	0.4629456549589087	0.43461864661763144	0.5651138879871735	0.4517749579544121	0.4305697617248206	0.5078570851237331	0.4471486238025761	0.46477028201887877	0.4207324354401776	0.42530851813659415	0.45455875605699075	0.47911974324485535	0.5423581304673003	0.4323672285695864	0.37061420048368304	0.33499170453689925	0.34496038381411137	0.5516702722033235	0.4546047284219286	0.5075784925345792	0.38189326029340914	0.43141367612863313	0.38254877148783306	0.48384170903711027	0.5100746269719989	0.44509262510480035	0.4991138880329352
65	c_index	0.5884168735351544	0.427279727470335	0.49984400497956843	0.41405698655633827	0.44265598876937207	0.4365093217004893	0.41136207450850565	0.4505965175233051	0.41809944239053115	0.4629456549589087	0.43461864661763144	0.5651138879871735	0.4517749579544121	0.4305697617248206	0.5078570851237331	0.4471486238025761	0.46477028201887877	0.4207324354401776	0.42530851813659415	0.45455875605699075	0.47911974324485535	0.5424386024309401	0.4323672285695864	0.37061420048368304	0.33499170453689925	0.34906705393679066	0.5516702722033235	0.4662979433654049	0.5075784925345792	0.38189326029340914	0.43141367612863313	0.38315028170836624	0.47796311840986017	0.5100746269719989	0.4517480569960319	0.4984190668871364
66	c_index	0.5884168735351544	0.427279727470335	0.49984400497956843	0.41405698655633827	0.44265598876937207	0.4365093217004893	0.41136207450850565	0.4539509681085629	0.41809944239053115	0.4629456549589087	0.43461864661763144	0.5651138879871735	0.4517749579544121	0.4305697617248206	0.5078570851237331	0.4471486238025761	0.46477028201887877	0.4207324354401776	0.42530851813659415	0.45455875605699075	0.47911974324485535	0.5393520395065641	0.4323672285695864	0.37061420048368304	0.33499170453689925	0.34140561563466254	0.5516702722033235	0.4650258547719664	0.5075784925345792	0.38189326029340914	0.43141367612863313	0.38103184585492933	0.47786978872446034	0.5100746269719989	0.4451103998937663	0.49954827815656677
67	c_index	0.5884168735351544	0.427279727470335	0.49984400497956843	0.41405698655633827	0.44265598876937207	0.4365093217004893	0.41136207450850565	0.4506515693481678	0.41809944239053115	0.4629456549589087	0.43461864661763144	0.5651138879871735	0.4517749579544121	0.4305697617248206	0.5078570851237331	0.4471486238025761	0.46477028201887877	0.4207324354401776	0.42530851813659415	0.45455875605699075	0.47911974324485535	0.5437192151723073	0.4323672285695864	0.37061420048368304	0.33499170453689925	0.3405165295795502	0.5516702722033235	0.4702856325528335	0.5075784925345792	0.38189326029340914	0.43141367612863313	0.3866297577831584	0.48138021006462167	0.5100746269719989	0.44809261553243857	0.4991721985343189
68	c_index	0.5884168735351544	0.427279727470335	0.49984400497956843	0.41405698655633827	0.44265598876937207	0.4365093217004893	0.41136207450850565	0.45135012340495934	0.41809944239053115	0.4629456549589087	0.43461864661763144	0.5651138879871735	0.4517749579544121	0.4305697617248206	0.5078570851237331	0.4471486238025761	0.46477028201887877	0.4207324354401776	0.42530851813659415	0.45455875605699075	0.47911974324485535	0.5382529808488106	0.4323672285695864	0.37061420048368304	0.33499170453689925	0.3414769340776403	0.5516702722033235	0.461832365132352	0.5075784925345792	0.38189326029340914	0.43141367612863313	0.3841885953781541	0.48479568440595316	0.5100746269719989	0.44695012782699134	0.4981288915063803
69	c_index	0.5884168735351544	0.427279727470335	0.49984400497956843	0.41405698655633827	0.44265598876937207	0.4365093217004893	0.41136207450850565	0.4515317525717166	0.41809944239053115	0.4629456549589087	0.43461864661763144	0.5651138879871735	0.4517749579544121	0.4305697617248206	0.5078570851237331	0.4471486238025761	0.46477028201887877	0.4207324354401776	0.42530851813659415	0.45455875605699075	0.47911974324485535	0.5384216515665626	0.4323672285695864	0.37061420048368304	0.33499170453689925	0.34430828471485	0.5516702722033235	0.4681563290732404	0.5075784925345792	0.38189326029340914	0.43141367612863313	0.38286141886208774	0.47971507446511	0.5100746269719989	0.44641104956153693	0.500493571951517
70	c_index	0.5884168735351544	0.427279727470335	0.49984400497956843	0.41405698655633827	0.44265598876937207	0.4365093217004893	0.41136207450850565	0.4506928418713701	0.41809944239053115	0.4629456549589087	0.43461864661763144	0.5651138879871735	0.4517749579544121	0.4305697617248206	0.5078570851237331	0.4471486238025761	0.46477028201887877	0.4207324354401776	0.42530851813659415	0.45455875605699075	0.47911974324485535	0.5372725309722444	0.4323672285695864	0.37061420048368304	0.33499170453689925	0.3381297786900624	0.5516702722033235	0.4762366241002201	0.5075784925345792	0.38189326029340914	0.43141367612863313	0.3837898785185238	0.4791775756259422	0.5100746269719989	0.44692538565437445	0.5012475418324678
71	c_index	0.5884168735351544	0.427279727470335	0.49984400497956843	0.41405698655633827	0.44265598876937207	0.4365093217004893	0.41136207450850565	0.4501613519904287	0.41809944239053115	0.4629456549589087	0.43461864661763144	0.5651138879871735	0.4517749579544121	0.4305697617248206	0.5078570851237331	0.4471486238025761	0.46477028201887877	0.4207324354401776	0.42530851813659415	0.45455875605699075	0.47911974324485535	0.5324274175223381	0.4323672285695864	0.37061420048368304	0.33499170453689925	0.34299467167748504	0.5516702722033235	0.4606037794325095	0.5075784925345792	0.38189326029340914	0.43141367612863313	0.38598840674254364	0.4784978320925423	0.5100746269719989	0.44287438162015097	0.4961970585836412
72	c_index	0.5884168735351544	0.427279727470335	0.49984400497956843	0.41405698655633827	0.44265598876937207	0.4365093217004893	0.41136207450850565	0.4520900391268131	0.41809944239053115	0.4629456549589087	0.43461864661763144	0.5651138879871735	0.4517749579544121	0.4305697617248206	0.5078570851237331	0.4471486238025761	0.46477028201887877	0.4207324354401776	0.42530851813659415	0.45455875605699075	0.47911974324485535	0.542056207014669	0.4323672285695864	0.37061420048368304	0.33499170453689925	0.34252072171407827	0.5516702722033235	0.4607626436202551	0.5075784925345792	0.38189326029340914	0.43141367612863313	0.3846786470254555	0.47942885794112294	0.5100746269719989	0.4410183962957019	0.49714636911393917
73	c_index	0.5884168735351544	0.427279727470335	0.49984400497956843	0.41405698655633827	0.44265598876937207	0.4365093217004893	0.41136207450850565	0.4506928369773689	0.41809944239053115	0.4629456549589087	0.43461864661763144	0.5651138879871735	0.4517749579544121	0.4305697617248206	0.5078570851237331	0.4471486238025761	0.46477028201887877	0.4207324354401776	0.42530851813659415	0.45455875605699075	0.47911974324485535	0.5401432313938718	0.4323672285695864	0.37061420048368304	0.33499170453689925	0.33833206382844555	0.5516702722033235	0.4640224859694461	0.5075784925345792	0.38189326029340914	0.43141367612863313	0.38043155592969985	0.4764973788785975	0.5100746269719989	0.44812963837919806	0.4991316601983001
74	c_index	0.5884168735351544	0.427279727470335	0.49984400497956843	0.41405698655633827	0.44265598876937207	0.4365093217004893	0.41136207450850565	0.4546741133263654	0.41809944239053115	0.4629456549589087	0.43461864661763144	0.5651138879871735	0.4517749579544121	0.4305697617248206	0.5078570851237331	0.4471486238025761	0.46477028201887877	0.4207324354401776	0.42530851813659415	0.45455875605699075	0.47911974324485535	0.542652143025202	0.4323672285695864	0.37061420048368304	0.33499170453689925	0.33956065913886396	0.5516702722033235	0.4662104299861422	0.5075784925345792	0.38189326029340914	0.43141367612863313	0.38345421251913925	0.4809928783936888	0.5100746269719989	0.44817739330901335	0.5016922033013618
75	c_index	0.5884168735351544	0.427279727470335	0.49984400497956843	0.41405698655633827	0.44265598876937207	0.4365093217004893	0.41136207450850565	0.4521513892688843	0.41809944239053115	0.4629456549589087	0.43461864661763144	0.5651138879871735	0.4517749579544121	0.4305697617248206	0.5078570851237331	0.4471486238025761	0.46477028201887877	0.4207324354401776	0.42530851813659415	0.45455875605699075	0.47911974324485535	0.5399001560782509	0.4323672285695864	0.37061420048368304	0.33499170453689925	0.34593434170645543	0.5516702722033235	0.4724766530415457	0.5075784925345792	0.38189326029340914	0.43141367612863313	0.3839295272196194	0.47895935790782773	0.5100746269719989	0.4472406862922352	0.4988304470818998
76	c_index	0.5884168735351544	0.427279727470335	0.49984400497956843	0.41405698655633827	0.44265598876937207	0.4365093217004893	0.41136207450850565	0.45284093992623875	0.41809944239053115	0.4629456549589087	0.43461864661763144	0.5651138879871735	0.4517749579544121	0.4305697617248206	0.5078570851237331	0.4471486238025761	0.46477028201887877	0.4207324354401776	0.42530851813659415	0.45455875605699075	0.47911974324485535	0.5327371384790787	0.4323672285695864	0.37061420048368304	0.33499170453689925	0.34309286178249176	0.5516702722033235	0.4561047419273341	0.5075784925345792	0.38189326029340914	0.43141367612863313	0.3791763602183836	0.4779892848199107	0.5100746269719989	0.4459750706653465	0.49960826574907674
77	c_index	0.5884168735351544	0.427279727470335	0.49984400497956843	0.41405698655633827	0.44265598876937207	0.4365093217004893	0.41136207450850565	0.4575985801600843	0.41809944239053115	0.4629456549589087	0.43461864661763144	0.5651138879871735	0.4517749579544121	0.4305697617248206	0.5078570851237331	0.4471486238025761	0.46477028201887877	0.4207324354401776	0.42530851813659415	0.45455875605699075	0.47911974324485535	0.5386007715199074	0.4323672285695864	0.37061420048368304	0.33499170453689925	0.34434390809631477	0.5516702722033235	0.47140717444660724	0.5075784925345792	0.38189326029340914	0.43141367612863313	0.3846864284380939	0.47873810109548	0.5100746269719989	0.44885471061778637	0.49951796258595865
78	c_index	0.5884168735351544	0.427279727470335	0.49984400497956843	0.41405698655633827	0.44265598876937207	0.4365093217004893	0.41136207450850565	0.4537993459589962	0.41809944239053115	0.4629456549589087	0.43461864661763144	0.5651138879871735	0.4517749579544121	0.4305697617248206	0.5078570851237331	0.4471486238025761	0.46477028201887877	0.4207324354401776	0.42530851813659415	0.45455875605699075	0.47911974324485535	0.5403599546193288	0.4323672285695864	0.37061420048368304	0.33499170453689925	0.33906207841843977	0.5516702722033235	0.46003812943701466	0.5075784925345792	0.38189326029340914	0.43141367612863313	0.3827437594228991	0.4792819069169586	0.5100746269719989	0.44390334117391733	0.49954833542703675
79	c_index	0.5884168735351544	0.427279727470335	0.49984400497956843	0.41405698655633827	0.44265598876937207	0.4365093217004893	0.41136207450850565	0.4505069475323268	0.41809944239053115	0.4629456549589087	0.43461864661763144	0.5651138879871735	0.4517749579544121	0.4305697617248206	0.5078570851237331	0.4471486238025761	0.46477028201887877	0.4207324354401776	0.42530851813659415	0.45455875605699075	0.47911974324485535	0.5450124781001798	0.4323672285695864	0.37061420048368304	0.33499170453689925	0.3428932796326288	0.5516702722033235	0.4665074561145035	0.5075784925345792	0.38189326029340914	0.43141367612863313	0.38147063956692	0.4800068043906621	0.5100746269719989	0.4472089105777136	0.5002095520958352
80	c_index	0.5884168735351544	0.427279727470335	0.49984400497956843	0.41405698655633827	0.44265598876937207	0.4365093217004893	0.41136207450850565	0.4521701267606283	0.41809944239053115	0.4629456549589087	0.43461864661763144	0.5651138879871735	0.4517749579544121	0.4305697617248206	0.5078570851237331	0.4471486238025761	0.46477028201887877	0.4207324354401776	0.42530851813659415	0.45455875605699075	0.47911974324485535	0.5417867032396391	0.4323672285695864	0.37061420048368304	0.33499170453689925	0.3423857363520255	0.5516702722033235	0.47017598323293186	0.5075784925345792	0.38189326029340914	0.43141367612863313	0.3863367869418658	0.47921902055407756	0.5100746269719989	0.44404374125557816	0.49798119772654154
81	c_index	0.5884168735351544	0.427279727470335	0.49984400497956843	0.41405698655633827	0.44265598876937207	0.4365093217004893	0.41136207450850565	0.44709326811566585	0.41809944239053115	0.4629456549589087	0.43461864661763144	0.5651138879871735	0.4517749579544121	0.4305697617248206	0.5078570851237331	0.4471486238025761	0.46477028201887877	0.4207324354401776	0.42530851813659415	0.45455875605699075	0.47911974324485535	0.542401974784912	0.4323672285695864	0.37061420048368304	0.33499170453689925	0.33797603481121474	0.5516702722033235	0.4688102056291038	0.5075784925345792	0.38189326029340914	0.43141367612863313	0.38122801510783	0.4812490637515755	0.5100746269719989	0.44197576987118337	0.498838265125184
82	c_index	0.5884168735351544	0.427279727470335	0.49984400497956843	0.41405698655633827	0.44265598876937207	0.4365093217004893	0.41136207450850565	0.4477514278479401	0.41809944239053115	0.4629456549589087	0.43461864661763144	0.5651138879871735	0.4517749579544121	0.4305697617248206	0.5078570851237331	0.4471486238025761	0.46477028201887877	0.4207324354401776	0.42530851813659415	0.45455875605699075	0.47911974324485535	0.5381485163074812	0.4323672285695864	0.37061420048368304	0.33499170453689925	0.3389284754130058	0.5516702722033235	0.45780155914346027	0.5075784925345792	0.38189326029340914	0.43141367612863313	0.38318362794559335	0.47886694798496354	0.5100746269719989	0.44403385058161093	0.498162124200659
83	c_index	0.5884168735351544	0.427279727470335	0.49984400497956843	0.41405698655633827	0.44265598876937207	0.4365093217004893	0.41136207450850565	0.451910517929124	0.41809944239053115	0.4629456549589087	0.43461864661763144	0.5651138879871735	0.4517749579544121	0.4305697617248206	0.5078570851237331	0.4471486238025761	0.46477028201887877	0.4207324354401776	0.42530851813659415	0.45455875605699075	0.47911974324485535	0.5392571591890946	0.4323672285695864	0.37061420048368304	0.33499170453689925	0.3459401712174102	0.5516702722033235	0.46208102077700014	0.5075784925345792	0.38189326029340914	0.43141367612863313	0.38265583629317573	0.48122999115237974	0.5100746269719989	0.448061415423582	0.49919391985079087
84	c_index	0.5884168735351544	0.427279727470335	0.49984400497956843	0.41405698655633827	0.44265598876937207	0.4365093217004893	0.41136207450850565	0.45073174805736044	0.41809944239053115	0.4629456549589087	0.43461864661763144	0.5651138879871735	0.4517749579544121	0.4305697617248206	0.5078570851237331	0.4471486238025761	0.46477028201887877	0.4207324354401776	0.42530851813659415	0.45455875605699075	0.47911974324485535	0.5365178885328764	0.4323672285695864	0.37061420048368304	0.33499170453689925	0.3441535016996314	0.5516702722033235	0.46615348670556267	0.5075784925345792	0.38189326029340914	0.43141367612863313	0.3855360376833682	0.478778879333502	0.5100746269719989	0.4496533943650685	0.49719922966187124
85	c_index	0.5884168735351544	0.427279727470335	0.49984400497956843	0.41405698655633827	0.44265598876937207	0.4365093217004893	0.41136207450850565	0.45306555084244454	0.41809944239053115	0.4629456549589087	0.43461864661763144	0.5651138879871735	0.4517749579544121	0.4305697617248206	0.5078570851237331	0.4471486238025761	0.46477028201887877	0.4207324354401776	0.42530851813659415	0.45455875605699075	0.47911974324485535	0.5421540876822496	0.4323672285695864	0.37061420048368304	0.33499170453689925	0.34180919039564894	0.5516702722033235	0.46209397417346565	0.5075784925345792	0.38189326029340914	0.43141367612863313	0.3847585789061071	0.48076973386307215	0.5100746269719989	0.44684623355912567	0.5035609043309063
86	c_index	0.5884168735351544	0.427279727470335	0.49984400497956843	0.41405698655633827	0.44265598876937207	0.4365093217004893	0.41136207450850565	0.4517668939896624	0.41809944239053115	0.4629456549589087	0.43461864661763144	0.5651138879871735	0.4517749579544121	0.4305697617248206	0.5078570851237331	0.4471486238025761	0.46477028201887877	0.4207324354401776	0.42530851813659415	0.45455875605699075	0.47911974324485535	0.5341277564683157	0.4323672285695864	0.37061420048368304	0.33499170453689925	0.33371357857182476	0.5516702722033235	0.4601743084000151	0.5075784925345792	0.38189326029340914	0.43141367612863313	0.38545724190348446	0.48004106711141264	0.5100746269719989	0.44261833981394805	0.5003823403787873
87	c_index	0.5884168735351544	0.427279727470335	0.49984400497956843	0.41405698655633827	0.44265598876937207	0.4365093217004893	0.41136207450850565	0.4536989981850854	0.41809944239053115	0.4629456549589087	0.43461864661763144	0.5651138879871735	0.4517749579544121	0.4305697617248206	0.5078570851237331	0.4471486238025761	0.46477028201887877	0.4207324354401776	0.42530851813659415	0.45455875605699075	0.47911974324485535	0.5391294176611426	0.4323672285695864	0.37061420048368304	0.33499170453689925	0.33825383442298046	0.5516702722033235	0.4727232453880391	0.5075784925345792	0.38189326029340914	0.43141367612863313	0.38511924955882143	0.4807734417705111	0.5100746269719989	0.44280424947205366	0.49626758039882485
88	c_index	0.5884168735351544	0.427279727470335	0.49984400497956843	0.41405698655633827	0.44265598876937207	0.4365093217004893	0.41136207450850565	0.4506232109154691	0.41809944239053115	0.4629456549589087	0.43461864661763144	0.5651138879871735	0.4517749579544121	0.4305697617248206	0.5078570851237331	0.4471486238025761	0.46477028201887877	0.4207324354401776	0.42530851813659415	0.45455875605699075	0.47911974324485535	0.5344093363483048	0.4323672285695864	0.37061420048368304	0.33499170453689925	0.3395396092508979	0.5516702722033235	0.4599081509232196	0.5075784925345792	0.38189326029340914	0.43141367612863313	0.38468958468234066	0.48160413080609016	0.5100746269719989	0.448074245001485	0.4996159758189471
89	c_index	0.5884168735351544	0.427279727470335	0.49984400497956843	0.41405698655633827	0.44265598876937207	0.4365093217004893	0.41136207450850565	0.4519997276288951	0.41809944239053115	0.4629456549589087	0.43461864661763144	0.5651138879871735	0.4517749579544121	0.4305697617248206	0.5078570851237331	0.4471486238025761	0.46477028201887877	0.4207324354401776	0.42530851813659415	0.45455875605699075	0.47911974324485535	0.5433703135480272	0.4323672285695864	0.37061420048368304	0.33499170453689925	0.34788055142973645	0.5516702722033235	0.4642155362148538	0.5075784925345792	0.38189326029340914	0.43141367612863313	0.3831314639659022	0.48084446709866546	0.5100746269719989	0.44752794808370405	0.4949857124070259
90	c_index	0.5884168735351544	0.427279727470335	0.49984400497956843	0.41405698655633827	0.44265598876937207	0.4365093217004893	0.41136207450850565	0.45087335963146496	0.41809944239053115	0.4629456549589087	0.43461864661763144	0.5651138879871735	0.4517749579544121	0.4305697617248206	0.5078570851237331	0.4471486238025761	0.46477028201887877	0.4207324354401776	0.42530851813659415	0.45455875605699075	0.47911974324485535	0.5427869151090361	0.4323672285695864	0.37061420048368304	0.33499170453689925	0.33798523673564185	0.5516702722033235	0.46968541441790634	0.5075784925345792	0.38189326029340914	0.43141367612863313	0.3833915612344442	0.4797076372152485	0.5100746269719989	0.4413965402006226	0.49738398538560086
91	c_index	0.5884168735351544	0.427279727470335	0.49984400497956843	0.41405698655633827	0.44265598876937207	0.4365093217004893	0.41136207450850565	0.4496622392066662	0.41809944239053115	0.4629456549589087	0.43461864661763144	0.5651138879871735	0.4517749579544121	0.4305697617248206	0.5078570851237331	0.4471486238025761	0.46477028201887877	0.4207324354401776	0.42530851813659415	0.45455875605699075	0.47911974324485535	0.5397863459344474	0.4323672285695864	0.37061420048368304	0.33499170453689925	0.34259685390647765	0.5516702722033235	0.4625708421314252	0.5075784925345792	0.38189326029340914	0.43141367612863313	0.38368073705296896	0.4817980469279516	0.5100746269719989	0.4460095230994561	0.49796936708403683
92	c_index	0.5884168735351544	0.427279727470335	0.49984400497956843	0.41405698655633827	0.44265598876937207	0.4365093217004893	0.41136207450850565	0.45547548516508923	0.41809944239053115	0.4629456549589087	0.43461864661763144	0.5651138879871735	0.4517749579544121	0.4305697617248206	0.5078570851237331	0.4471486238025761	0.46477028201887877	0.4207324354401776	0.42530851813659415	0.45455875605699075	0.47911974324485535	0.5400299448890241	0.4323672285695864	0.37061420048368304	0.33499170453689925	0.34194512810757016	0.5516702722033235	0.46653570706073577	0.5075784925345792	0.38189326029340914	0.43141367612863313	0.38210361021611833	0.47754574598929267	0.5100746269719989	0.4513956994344428	0.4992341260953664
93	c_index	0.5884168735351544	0.427279727470335	0.49984400497956843	0.41405698655633827	0.44265598876937207	0.4365093217004893	0.41136207450850565	0.4583783733396877	0.41809944239053115	0.4629456549589087	0.43461864661763144	0.5651138879871735	0.4517749579544121	0.4305697617248206	0.5078570851237331	0.4471486238025761	0.46477028201887877	0.4207324354401776	0.42530851813659415	0.45455875605699075	0.47911974324485535	0.5404443279639254	0.4323672285695864	0.37061420048368304	0.33499170453689925	0.33852777518706284	0.5516702722033235	0.46569399971417674	0.5075784925345792	0.38189326029340914	0.43141367612863313	0.38468354780351416	0.4809678614053433	0.5100746269719989	0.44782336780939513	0.49969818611780753
94	c_index	0.5884168735351544	0.427279727470335	0.49984400497956843	0.41405698655633827	0.44265598876937207	0.4365093217004893	0.41136207450850565	0.45403285261893245	0.41809944239053115	0.4629456549589087	0.43461864661763144	0.5651138879871735	0.4517749579544121	0.4305697617248206	0.5078570851237331	0.4471486238025761	0.46477028201887877	0.4207324354401776	0.42530851813659415	0.45455875605699075	0.47911974324485535	0.5422922374524808	0.4323672285695864	0.37061420048368304	0.33499170453689925	0.33766426412451966	0.5516702722033235	0.46674894099185926	0.5075784925345792	0.38189326029340914	0.43141367612863313	0.3870391137855355	0.48128763484152265	0.5100746269719989	0.44399680058128216	0.4982429927527807
95	c_index	0.5884168735351544	0.427279727470335	0.49984400497956843	0.41405698655633827	0.44265598876937207	0.4365093217004893	0.41136207450850565	0.45063279211438895	0.41809944239053115	0.4629456549589087	0.43461864661763144	0.5651138879871735	0.4517749579544121	0.4305697617248206	0.5078570851237331	0.4471486238025761	0.46477028201887877	0.4207324354401776	0.42530851813659415	0.45455875605699075	0.47911974324485535	0.5374819421725524	0.4323672285695864	0.37061420048368304	0.33499170453689925	0.3359165077957686	0.5516702722033235	0.4653459734306291	0.5075784925345792	0.38189326029340914	0.43141367612863313	0.38441785927181343	0.4798656259750571	0.5100746269719989	0.4454735778481892	0.49976534668991207
96	c_index	0.5884168735351544	0.427279727470335	0.49984400497956843	0.41405698655633827	0.44265598876937207	0.4365093217004893	0.41136207450850565	0.4531958590154551	0.41809944239053115	0.4629456549589087	0.43461864661763144	0.5651138879871735	0.4517749579544121	0.4305697617248206	0.5078570851237331	0.4471486238025761	0.46477028201887877	0.4207324354401776	0.42530851813659415	0.45455875605699075	0.47911974324485535	0.5407766349706518	0.4323672285695864	0.37061420048368304	0.33499170453689925	0.3427429539028932	0.5516702722033235	0.4634034645601661	0.5075784925345792	0.38189326029340914	0.43141367612863313	0.38302498605097746	0.4836285389519282	0.5100746269719989	0.4398698710140052	0.4966660216487882
97	c_index	0.5884168735351544	0.427279727470335	0.49984400497956843	0.41405698655633827	0.44265598876937207	0.4365093217004893	0.41136207450850565	0.4512549491069885	0.41809944239053115	0.4629456549589087	0.43461864661763144	0.5651138879871735	0.4517749579544121	0.4305697617248206	0.5078570851237331	0.4471486238025761	0.46477028201887877	0.4207324354401776	0.42530851813659415	0.45455875605699075	0.47911974324485535	0.5401102047517385	0.4323672285695864	0.37061420048368304	0.33499170453689925	0.3499446439363448	0.5516702722033235	0.46580854528424276	0.5075784925345792	0.38189326029340914	0.43141367612863313	0.3845132826446814	0.48149041235407714	0.5100746269719989	0.4456301501917972	0.5001125320160933
98	c_index	0.5884168735351544	0.427279727470335	0.49984400497956843	0.41405698655633827	0.44265598876937207	0.4365093217004893	0.41136207450850565	0.4520190367031302	0.41809944239053115	0.4629456549589087	0.43461864661763144	0.5651138879871735	0.4517749579544121	0.4305697617248206	0.5078570851237331	0.4471486238025761	0.46477028201887877	0.4207324354401776	0.42530851813659415	0.45455875605699075	0.47911974324485535	0.5410786880553724	0.4323672285695864	0.37061420048368304	0.33499170453689925	0.3443428189132165	0.5516702722033235	0.463075293861761	0.5075784925345792	0.38189326029340914	0.43141367612863313	0.38050901171871004	0.4794467598284528	0.5100746269719989	0.44899251050242767	0.4971177496388462
99	c_index	0.5884168735351544	0.427279727470335	0.49984400497956843	0.41405698655633827	0.44265598876937207	0.4365093217004893	0.41136207450850565	0.4487424270388423	0.41809944239053115	0.4629456549589087	0.43461864661763144	0.5651138879871735	0.4517749579544121	0.4305697617248206	0.5078570851237331	0.4471486238025761	0.46477028201887877	0.4207324354401776	0.42530851813659415	0.45455875605699075	0.47911974324485535	0.5409620391393238	0.4323672285695864	0.37061420048368304	0.33499170453689925	0.3419322989204443	0.5516702722033235	0.46402384909896105	0.5075784925345792	0.38189326029340914	0.43141367612863313	0.38430972112205003	0.48155203664853996	0.5100746269719989	0.45022456113287085	0.49993882597157036
