# Supplementary material for: Integration of clinical, pathological, radiological, and transcriptomic data improves prediction for first-line immunotherapy outcome in metastatic non-small cell lung cancer
Source: Nat Commun. 2025 Jan 12;16:614. doi: 10.1038/s41467-025-55847-5 (PMC11725576; doi:10.1038/s41467-025-55847-5)
Supplement: Supplementary file 4 — Source Data [file 41467_2025_55847_MOESM4_ESM.zip › Source Data/source_data/signatureRNA_performance/PFS/signatures_RNA.csv]

Repeat index	metric	CRMA	CTLA4	CX3CL1	CXCL9	CYT	EIGS	ESCS	FTBRS	HLADRA	HRH1	IFNgamma	IMPRES	IRG	Immunopheno	MPS	PD1	PDL1	PDL2	Renal101	TIG	TLS	TME	APM	CECMdown	CECMup	IIS	IMS	IPRES	MFP	MIAS	PASSPRE	TIS	CD8T_CIBERSORT	CD8T_MCPcounter	CD8T_Xcell	Immuno_CIBERSORT
0	c_index	0.46773671140780704	0.4339484762951063	0.48548493683442584	0.3673150854471661	0.3682058151636854	0.4013673745929443	0.45599662745296643	0.46839062065540066	0.42910638148929126	0.4799929216763994	0.39279205059408767	0.546610695493648	0.4781813761223586	0.47934757171947245	0.5586740575471423	0.45448861132033963	0.43296368927877604	0.38359938056781845	0.3772470198144441	0.38381666364472034	0.44664315724157544	0.5089586886755705	0.4624272199146167	0.4469824346068722	0.45578124645513624	0.37884838804286547	0.6063643851691234	0.4698733442858074	0.5495077856202043	0.3884837100171828	0.49669509599853295	0.43015762432993476	0.47732560085412784	0.41947623830605735	0.39052172198839635	0.4792861015686963
1	c_index	0.46773671140780704	0.4339484762951063	0.48548493683442584	0.3673150854471661	0.3682058151636854	0.4013673745929443	0.45599662745296643	0.47019091867524776	0.42910638148929126	0.4799929216763994	0.39279205059408767	0.546610695493648	0.4781813761223586	0.47934757171947245	0.5586740575471423	0.45448861132033963	0.43296368927877604	0.38359938056781845	0.3772470198144441	0.38381666364472034	0.44664315724157544	0.507914354536122	0.4624272199146167	0.4469824346068722	0.45578124645513624	0.37513099552526175	0.6063643851691234	0.48336679847271036	0.5495077856202043	0.3884837100171828	0.49669509599853295	0.4331452449353661	0.47498505927626583	0.41947623830605735	0.3915370445300849	0.4802470673344294
2	c_index	0.46773671140780704	0.4339484762951063	0.48548493683442584	0.3673150854471661	0.3682058151636854	0.4013673745929443	0.45599662745296643	0.47057715239497866	0.42910638148929126	0.4799929216763994	0.39279205059408767	0.546610695493648	0.4781813761223586	0.47934757171947245	0.5586740575471423	0.45448861132033963	0.43296368927877604	0.38359938056781845	0.3772470198144441	0.38381666364472034	0.44664315724157544	0.5144472856909187	0.4624272199146167	0.4469824346068722	0.45578124645513624	0.38189610617131103	0.6063643851691234	0.47694411745818216	0.5495077856202043	0.3884837100171828	0.49669509599853295	0.43418110414961986	0.47241929893257756	0.41947623830605735	0.39212400286371013	0.4748510535843564
3	c_index	0.46773671140780704	0.4339484762951063	0.48548493683442584	0.3673150854471661	0.3682058151636854	0.4013673745929443	0.45599662745296643	0.46675333668144164	0.42910638148929126	0.4799929216763994	0.39279205059408767	0.546610695493648	0.4781813761223586	0.47934757171947245	0.5586740575471423	0.45448861132033963	0.43296368927877604	0.38359938056781845	0.3772470198144441	0.38381666364472034	0.44664315724157544	0.5093459169328068	0.4624272199146167	0.4469824346068722	0.45578124645513624	0.38066132879403264	0.6063643851691234	0.4759687081102609	0.5495077856202043	0.3884837100171828	0.49669509599853295	0.43141074138078334	0.4737489650452344	0.41947623830605735	0.3944806083812104	0.48173698435693274
4	c_index	0.46773671140780704	0.4339484762951063	0.48548493683442584	0.3673150854471661	0.3682058151636854	0.4013673745929443	0.45599662745296643	0.4635944485013501	0.42910638148929126	0.4799929216763994	0.39279205059408767	0.546610695493648	0.4781813761223586	0.47934757171947245	0.5586740575471423	0.45448861132033963	0.43296368927877604	0.38359938056781845	0.3772470198144441	0.38381666364472034	0.44664315724157544	0.5069262717424775	0.4624272199146167	0.4469824346068722	0.45578124645513624	0.38253782839145895	0.6063643851691234	0.4809548698257421	0.5495077856202043	0.3884837100171828	0.49669509599853295	0.433590908474377	0.47098652873430236	0.41947623830605735	0.3925819234081222	0.477877722623024
5	c_index	0.46773671140780704	0.4339484762951063	0.48548493683442584	0.3673150854471661	0.3682058151636854	0.4013673745929443	0.45599662745296643	0.4673524668742631	0.42910638148929126	0.4799929216763994	0.39279205059408767	0.546610695493648	0.4781813761223586	0.47934757171947245	0.5586740575471423	0.45448861132033963	0.43296368927877604	0.38359938056781845	0.3772470198144441	0.38381666364472034	0.44664315724157544	0.5067475069874655	0.4624272199146167	0.4469824346068722	0.45578124645513624	0.3829287869120887	0.6063643851691234	0.47510535374301505	0.5495077856202043	0.3884837100171828	0.49669509599853295	0.4363455155424276	0.47294412741007386	0.41947623830605735	0.3943646761818833	0.4764002856128073
6	c_index	0.46773671140780704	0.4339484762951063	0.48548493683442584	0.3673150854471661	0.3682058151636854	0.4013673745929443	0.45599662745296643	0.469353547903051	0.42910638148929126	0.4799929216763994	0.39279205059408767	0.546610695493648	0.4781813761223586	0.47934757171947245	0.5586740575471423	0.45448861132033963	0.43296368927877604	0.38359938056781845	0.3772470198144441	0.38381666364472034	0.44664315724157544	0.5086283056237451	0.4624272199146167	0.4469824346068722	0.45578124645513624	0.3814291879005959	0.6063643851691234	0.4787529971814935	0.5495077856202043	0.3884837100171828	0.49669509599853295	0.432208403081961	0.4755163443612707	0.41947623830605735	0.392261269565687	0.4789516130988211
7	c_index	0.46773671140780704	0.4339484762951063	0.48548493683442584	0.3673150854471661	0.3682058151636854	0.4013673745929443	0.45599662745296643	0.4692399965309922	0.42910638148929126	0.4799929216763994	0.39279205059408767	0.546610695493648	0.4781813761223586	0.47934757171947245	0.5586740575471423	0.45448861132033963	0.43296368927877604	0.38359938056781845	0.3772470198144441	0.38381666364472034	0.44664315724157544	0.5095162600128529	0.4624272199146167	0.4469824346068722	0.45578124645513624	0.38113971137264274	0.6063643851691234	0.4752501930878498	0.5495077856202043	0.3884837100171828	0.49669509599853295	0.43170595468532563	0.47297691839318234	0.41947623830605735	0.39245285698911503	0.4800345460599556
8	c_index	0.46773671140780704	0.4339484762951063	0.48548493683442584	0.3673150854471661	0.3682058151636854	0.4013673745929443	0.45599662745296643	0.47147667265398596	0.42910638148929126	0.4799929216763994	0.39279205059408767	0.546610695493648	0.4781813761223586	0.47934757171947245	0.5586740575471423	0.45448861132033963	0.43296368927877604	0.38359938056781845	0.3772470198144441	0.38381666364472034	0.44664315724157544	0.5087988970679528	0.4624272199146167	0.4469824346068722	0.45578124645513624	0.3784206981503993	0.6063643851691234	0.47657003771803635	0.5495077856202043	0.3884837100171828	0.49669509599853295	0.4369970389154751	0.47342651656324153	0.41947623830605735	0.39311815310696335	0.479525330299148
9	c_index	0.46773671140780704	0.4339484762951063	0.48548493683442584	0.3673150854471661	0.3682058151636854	0.4013673745929443	0.45599662745296643	0.46595269613928714	0.42910638148929126	0.4799929216763994	0.39279205059408767	0.546610695493648	0.4781813761223586	0.47934757171947245	0.5586740575471423	0.45448861132033963	0.43296368927877604	0.38359938056781845	0.3772470198144441	0.38381666364472034	0.44664315724157544	0.505495524371602	0.4624272199146167	0.4469824346068722	0.45578124645513624	0.3825974687720491	0.6063643851691234	0.4751505262516248	0.5495077856202043	0.3884837100171828	0.49669509599853295	0.43556256520638376	0.474929212958938	0.41947623830605735	0.38916998735302677	0.48057013680827615
10	c_index	0.46773671140780704	0.4339484762951063	0.48548493683442584	0.3673150854471661	0.3682058151636854	0.4013673745929443	0.45599662745296643	0.46838392922427685	0.42910638148929126	0.4799929216763994	0.39279205059408767	0.546610695493648	0.4781813761223586	0.47934757171947245	0.5586740575471423	0.45448861132033963	0.43296368927877604	0.38359938056781845	0.3772470198144441	0.38381666364472034	0.44664315724157544	0.5116486544066223	0.4624272199146167	0.4469824346068722	0.45578124645513624	0.3828303866056681	0.6063643851691234	0.4784616662667148	0.5495077856202043	0.3884837100171828	0.49669509599853295	0.4343054068139731	0.4772361485278822	0.41947623830605735	0.39673643558272464	0.4771557254881867
11	c_index	0.46773671140780704	0.4339484762951063	0.48548493683442584	0.3673150854471661	0.3682058151636854	0.4013673745929443	0.45599662745296643	0.46894812342594644	0.42910638148929126	0.4799929216763994	0.39279205059408767	0.546610695493648	0.4781813761223586	0.47934757171947245	0.5586740575471423	0.45448861132033963	0.43296368927877604	0.38359938056781845	0.3772470198144441	0.38381666364472034	0.44664315724157544	0.5097645684940371	0.4624272199146167	0.4469824346068722	0.45578124645513624	0.3832057906729008	0.6063643851691234	0.48203314197321334	0.5495077856202043	0.3884837100171828	0.49669509599853295	0.4370517300642484	0.47608197399954894	0.41947623830605735	0.3921984344921911	0.47878074185965436
12	c_index	0.46773671140780704	0.4339484762951063	0.48548493683442584	0.3673150854471661	0.3682058151636854	0.4013673745929443	0.45599662745296643	0.4645091014412482	0.42910638148929126	0.4799929216763994	0.39279205059408767	0.546610695493648	0.4781813761223586	0.47934757171947245	0.5586740575471423	0.45448861132033963	0.43296368927877604	0.38359938056781845	0.3772470198144441	0.38381666364472034	0.44664315724157544	0.5070745266653747	0.4624272199146167	0.4469824346068722	0.45578124645513624	0.38485917148459703	0.6063643851691234	0.48359535895579736	0.5495077856202043	0.3884837100171828	0.49669509599853295	0.43588104677199585	0.47274769620920354	0.41947623830605735	0.38842044621750244	0.4763828898795693
13	c_index	0.46773671140780704	0.4339484762951063	0.48548493683442584	0.3673150854471661	0.3682058151636854	0.4013673745929443	0.45599662745296643	0.4662689326289257	0.42910638148929126	0.4799929216763994	0.39279205059408767	0.546610695493648	0.4781813761223586	0.47934757171947245	0.5586740575471423	0.45448861132033963	0.43296368927877604	0.38359938056781845	0.3772470198144441	0.38381666364472034	0.44664315724157544	0.5057123639432808	0.4624272199146167	0.4469824346068722	0.45578124645513624	0.3778741353387169	0.6063643851691234	0.4801153520052127	0.5495077856202043	0.3884837100171828	0.49669509599853295	0.4307050944191055	0.4754658102658868	0.41947623830605735	0.3913784772279161	0.48337915376283985
14	c_index	0.46773671140780704	0.4339484762951063	0.48548493683442584	0.3673150854471661	0.3682058151636854	0.4013673745929443	0.45599662745296643	0.46532772059329114	0.42910638148929126	0.4799929216763994	0.39279205059408767	0.546610695493648	0.4781813761223586	0.47934757171947245	0.5586740575471423	0.45448861132033963	0.43296368927877604	0.38359938056781845	0.3772470198144441	0.38381666364472034	0.44664315724157544	0.5109707103008793	0.4624272199146167	0.4469824346068722	0.45578124645513624	0.37938249777489363	0.6063643851691234	0.48120532627510015	0.5495077856202043	0.3884837100171828	0.49669509599853295	0.4346812382839683	0.47369170524018434	0.41947623830605735	0.39319028164348047	0.4775182291176986
15	c_index	0.46773671140780704	0.4339484762951063	0.48548493683442584	0.3673150854471661	0.3682058151636854	0.4013673745929443	0.45599662745296643	0.4693557961119856	0.42910638148929126	0.4799929216763994	0.39279205059408767	0.546610695493648	0.4781813761223586	0.47934757171947245	0.5586740575471423	0.45448861132033963	0.43296368927877604	0.38359938056781845	0.3772470198144441	0.38381666364472034	0.44664315724157544	0.5082144337464435	0.4624272199146167	0.4469824346068722	0.45578124645513624	0.3815697819299013	0.6063643851691234	0.4766070334197993	0.5495077856202043	0.3884837100171828	0.49669509599853295	0.43668588440715633	0.4715250089711714	0.41947623830605735	0.3942223824142629	0.47787424008519785
16	c_index	0.46773671140780704	0.4339484762951063	0.48548493683442584	0.3673150854471661	0.3682058151636854	0.4013673745929443	0.45599662745296643	0.4673529036192649	0.42910638148929126	0.4799929216763994	0.39279205059408767	0.546610695493648	0.4781813761223586	0.47934757171947245	0.5586740575471423	0.45448861132033963	0.43296368927877604	0.38359938056781845	0.3772470198144441	0.38381666364472034	0.44664315724157544	0.5111318734480682	0.4624272199146167	0.4469824346068722	0.45578124645513624	0.38350985094135914	0.6063643851691234	0.473270612134704	0.5495077856202043	0.3884837100171828	0.49669509599853295	0.4303455714677637	0.47733313347767525	0.41947623830605735	0.3952109490688429	0.47726165628934847
17	c_index	0.46773671140780704	0.4339484762951063	0.48548493683442584	0.3673150854471661	0.3682058151636854	0.4013673745929443	0.45599662745296643	0.4709700761466284	0.42910638148929126	0.4799929216763994	0.39279205059408767	0.546610695493648	0.4781813761223586	0.47934757171947245	0.5586740575471423	0.45448861132033963	0.43296368927877604	0.38359938056781845	0.3772470198144441	0.38381666364472034	0.44664315724157544	0.5073219328607321	0.4624272199146167	0.4469824346068722	0.45578124645513624	0.38485514284164574	0.6063643851691234	0.484910697358281	0.5495077856202043	0.3884837100171828	0.49669509599853295	0.43368669515760366	0.47626310716557185	0.41947623830605735	0.38642082278881884	0.4787231085406649
18	c_index	0.46773671140780704	0.4339484762951063	0.48548493683442584	0.3673150854471661	0.3682058151636854	0.4013673745929443	0.45599662745296643	0.4691679874441135	0.42910638148929126	0.4799929216763994	0.39279205059408767	0.546610695493648	0.4781813761223586	0.47934757171947245	0.5586740575471423	0.45448861132033963	0.43296368927877604	0.38359938056781845	0.3772470198144441	0.38381666364472034	0.44664315724157544	0.5128137320061807	0.4624272199146167	0.4469824346068722	0.45578124645513624	0.3784137108659594	0.6063643851691234	0.47892186438574214	0.5495077856202043	0.3884837100171828	0.49669509599853295	0.4349837895653359	0.4747886280753955	0.41947623830605735	0.3947801779258403	0.47905091134049055
19	c_index	0.46773671140780704	0.4339484762951063	0.48548493683442584	0.3673150854471661	0.3682058151636854	0.4013673745929443	0.45599662745296643	0.46712287573469014	0.42910638148929126	0.4799929216763994	0.39279205059408767	0.546610695493648	0.4781813761223586	0.47934757171947245	0.5586740575471423	0.45448861132033963	0.43296368927877604	0.38359938056781845	0.3772470198144441	0.38381666364472034	0.44664315724157544	0.5107298515188089	0.4624272199146167	0.4469824346068722	0.45578124645513624	0.38305964358836353	0.6063643851691234	0.48020176703420375	0.5495077856202043	0.3884837100171828	0.49669509599853295	0.4354554242889167	0.4749842361385285	0.41947623830605735	0.39478463986171103	0.4759277620827145
20	c_index	0.46773671140780704	0.4339484762951063	0.48548493683442584	0.3673150854471661	0.3682058151636854	0.4013673745929443	0.45599662745296643	0.4702396635154864	0.42910638148929126	0.4799929216763994	0.39279205059408767	0.546610695493648	0.4781813761223586	0.47934757171947245	0.5586740575471423	0.45448861132033963	0.43296368927877604	0.38359938056781845	0.3772470198144441	0.38381666364472034	0.44664315724157544	0.5089992166498812	0.4624272199146167	0.4469824346068722	0.45578124645513624	0.3804120305240787	0.6063643851691234	0.4737923732189284	0.5495077856202043	0.3884837100171828	0.49669509599853295	0.43544952358589345	0.4708888489485284	0.41947623830605735	0.3968888065172717	0.48239261314802995
21	c_index	0.46773671140780704	0.4339484762951063	0.48548493683442584	0.3673150854471661	0.3682058151636854	0.4013673745929443	0.45599662745296643	0.46290535195809757	0.42910638148929126	0.4799929216763994	0.39279205059408767	0.546610695493648	0.4781813761223586	0.47934757171947245	0.5586740575471423	0.45448861132033963	0.43296368927877604	0.38359938056781845	0.3772470198144441	0.38381666364472034	0.44664315724157544	0.5113885426821987	0.4624272199146167	0.4469824346068722	0.45578124645513624	0.3791914577987217	0.6063643851691234	0.477736751992739	0.5495077856202043	0.3884837100171828	0.49669509599853295	0.43631475031420025	0.4733759743559295	0.41947623830605735	0.39481169286082984	0.477244856504639
22	c_index	0.46773671140780704	0.4339484762951063	0.48548493683442584	0.3673150854471661	0.3682058151636854	0.4013673745929443	0.45599662745296643	0.4659403143699743	0.42910638148929126	0.4799929216763994	0.39279205059408767	0.546610695493648	0.4781813761223586	0.47934757171947245	0.5586740575471423	0.45448861132033963	0.43296368927877604	0.38359938056781845	0.3772470198144441	0.38381666364472034	0.44664315724157544	0.5137969937805127	0.4624272199146167	0.4469824346068722	0.45578124645513624	0.37733654368162894	0.6063643851691234	0.4819819232417611	0.5495077856202043	0.3884837100171828	0.49669509599853295	0.4349121831966447	0.4747267083868895	0.41947623830605735	0.3914873254605104	0.48155751214429854
23	c_index	0.46773671140780704	0.4339484762951063	0.48548493683442584	0.3673150854471661	0.3682058151636854	0.4013673745929443	0.45599662745296643	0.4654643808583313	0.42910638148929126	0.4799929216763994	0.39279205059408767	0.546610695493648	0.4781813761223586	0.47934757171947245	0.5586740575471423	0.45448861132033963	0.43296368927877604	0.38359938056781845	0.3772470198144441	0.38381666364472034	0.44664315724157544	0.5104858766513379	0.4624272199146167	0.4469824346068722	0.45578124645513624	0.38435454289771853	0.6063643851691234	0.472993352142709	0.5495077856202043	0.3884837100171828	0.49669509599853295	0.4370847376112533	0.47573263710637637	0.41947623830605735	0.3869898832421428	0.4810503631801114
24	c_index	0.46773671140780704	0.4339484762951063	0.48548493683442584	0.3673150854471661	0.3682058151636854	0.4013673745929443	0.45599662745296643	0.46837434078503365	0.42910638148929126	0.4799929216763994	0.39279205059408767	0.546610695493648	0.4781813761223586	0.47934757171947245	0.5586740575471423	0.45448861132033963	0.43296368927877604	0.38359938056781845	0.3772470198144441	0.38381666364472034	0.44664315724157544	0.5092314734203176	0.4624272199146167	0.4469824346068722	0.45578124645513624	0.3821102357140158	0.6063643851691234	0.48089040921717074	0.5495077856202043	0.3884837100171828	0.49669509599853295	0.43566974683965853	0.47327385563731267	0.41947623830605735	0.39463792773041523	0.4793449914253649
25	c_index	0.46773671140780704	0.4339484762951063	0.48548493683442584	0.3673150854471661	0.3682058151636854	0.4013673745929443	0.45599662745296643	0.473403747203572	0.42910638148929126	0.4799929216763994	0.39279205059408767	0.546610695493648	0.4781813761223586	0.47934757171947245	0.5586740575471423	0.45448861132033963	0.43296368927877604	0.38359938056781845	0.3772470198144441	0.38381666364472034	0.44664315724157544	0.505158316185564	0.4624272199146167	0.4469824346068722	0.45578124645513624	0.38208704373792324	0.6063643851691234	0.48215682422676687	0.5495077856202043	0.3884837100171828	0.49669509599853295	0.43366937136787514	0.4685897952555012	0.41947623830605735	0.3901112180527845	0.4784958441575972
26	c_index	0.46773671140780704	0.4339484762951063	0.48548493683442584	0.3673150854471661	0.3682058151636854	0.4013673745929443	0.45599662745296643	0.4659186608269891	0.42910638148929126	0.4799929216763994	0.39279205059408767	0.546610695493648	0.4781813761223586	0.47934757171947245	0.5586740575471423	0.45448861132033963	0.43296368927877604	0.38359938056781845	0.3772470198144441	0.38381666364472034	0.44664315724157544	0.5077083989090716	0.4624272199146167	0.4469824346068722	0.45578124645513624	0.38644565255116964	0.6063643851691234	0.48023201422381545	0.5495077856202043	0.3884837100171828	0.49669509599853295	0.4362535461952447	0.47351539863005143	0.41947623830605735	0.39356806600625105	0.478118461203018
27	c_index	0.46773671140780704	0.4339484762951063	0.48548493683442584	0.3673150854471661	0.3682058151636854	0.4013673745929443	0.45599662745296643	0.469696038315675	0.42910638148929126	0.4799929216763994	0.39279205059408767	0.546610695493648	0.4781813761223586	0.47934757171947245	0.5586740575471423	0.45448861132033963	0.43296368927877604	0.38359938056781845	0.3772470198144441	0.38381666364472034	0.44664315724157544	0.5023950532530996	0.4624272199146167	0.4469824346068722	0.45578124645513624	0.38207808705684915	0.6063643851691234	0.4719339890740608	0.5495077856202043	0.3884837100171828	0.49669509599853295	0.43394746669384926	0.47598335088620924	0.41947623830605735	0.39348350222439843	0.47754810737660724
28	c_index	0.46773671140780704	0.4339484762951063	0.48548493683442584	0.3673150854471661	0.3682058151636854	0.4013673745929443	0.45599662745296643	0.4671406362694208	0.42910638148929126	0.4799929216763994	0.39279205059408767	0.546610695493648	0.4781813761223586	0.47934757171947245	0.5586740575471423	0.45448861132033963	0.43296368927877604	0.38359938056781845	0.3772470198144441	0.38381666364472034	0.44664315724157544	0.5046537492935437	0.4624272199146167	0.4469824346068722	0.45578124645513624	0.37714041096899825	0.6063643851691234	0.48747340722784654	0.5495077856202043	0.3884837100171828	0.49669509599853295	0.43027030114893233	0.47294412741007397	0.41947623830605735	0.393975522497234	0.4769552244939442
29	c_index	0.46773671140780704	0.4339484762951063	0.48548493683442584	0.3673150854471661	0.3682058151636854	0.4013673745929443	0.45599662745296643	0.4685262745014837	0.42910638148929126	0.4799929216763994	0.39279205059408767	0.546610695493648	0.4781813761223586	0.47934757171947245	0.5586740575471423	0.45448861132033963	0.43296368927877604	0.38359938056781845	0.3772470198144441	0.38381666364472034	0.44664315724157544	0.5068262892901394	0.4624272199146167	0.4469824346068722	0.45578124645513624	0.37959036018028197	0.6063643851691234	0.4756328086660478	0.5495077856202043	0.3884837100171828	0.49669509599853295	0.4340087224481444	0.47501948031099306	0.41947623830605735	0.3960058572493472	0.47703800274586344
30	c_index	0.46773671140780704	0.4339484762951063	0.48548493683442584	0.3673150854471661	0.3682058151636854	0.4013673745929443	0.45599662745296643	0.4700655941357583	0.42910638148929126	0.4799929216763994	0.39279205059408767	0.546610695493648	0.4781813761223586	0.47934757171947245	0.5586740575471423	0.45448861132033963	0.43296368927877604	0.38359938056781845	0.3772470198144441	0.38381666364472034	0.44664315724157544	0.5057087553571816	0.4624272199146167	0.4469824346068722	0.45578124645513624	0.3826555353635566	0.6063643851691234	0.4812078659381413	0.5495077856202043	0.3884837100171828	0.49669509599853295	0.43617691611201526	0.4727966002529687	0.41947623830605735	0.3975794327811849	0.4822081485480273
31	c_index	0.46773671140780704	0.4339484762951063	0.48548493683442584	0.3673150854471661	0.3682058151636854	0.4013673745929443	0.45599662745296643	0.4691156485083225	0.42910638148929126	0.4799929216763994	0.39279205059408767	0.546610695493648	0.4781813761223586	0.47934757171947245	0.5586740575471423	0.45448861132033963	0.43296368927877604	0.38359938056781845	0.3772470198144441	0.38381666364472034	0.44664315724157544	0.5097371189939255	0.4624272199146167	0.4469824346068722	0.45578124645513624	0.3794564493710663	0.6063643851691234	0.4765228375700169	0.5495077856202043	0.3884837100171828	0.49669509599853295	0.4355266242016093	0.4761392338045991	0.41947623830605735	0.3931300082778364	0.47849846917212113
32	c_index	0.46773671140780704	0.4339484762951063	0.48548493683442584	0.3673150854471661	0.3682058151636854	0.4013673745929443	0.45599662745296643	0.47010128432392156	0.42910638148929126	0.4799929216763994	0.39279205059408767	0.546610695493648	0.4781813761223586	0.47934757171947245	0.5586740575471423	0.45448861132033963	0.43296368927877604	0.38359938056781845	0.3772470198144441	0.38381666364472034	0.44664315724157544	0.5079029973630975	0.4624272199146167	0.4469824346068722	0.45578124645513624	0.3837779113583025	0.6063643851691234	0.4745879437583835	0.5495077856202043	0.3884837100171828	0.49669509599853295	0.433735599201369	0.4737261343868396	0.41947623830605735	0.39528784943929285	0.48150828679073965
33	c_index	0.46773671140780704	0.4339484762951063	0.48548493683442584	0.3673150854471661	0.3682058151636854	0.4013673745929443	0.45599662745296643	0.46970044843124237	0.42910638148929126	0.4799929216763994	0.39279205059408767	0.546610695493648	0.4781813761223586	0.47934757171947245	0.5586740575471423	0.45448861132033963	0.43296368927877604	0.38359938056781845	0.3772470198144441	0.38381666364472034	0.44664315724157544	0.5107290690017422	0.4624272199146167	0.4469824346068722	0.45578124645513624	0.38404021554617984	0.6063643851691234	0.4825250073930997	0.5495077856202043	0.3884837100171828	0.49669509599853295	0.4393495257478683	0.4748956069500202	0.41947623830605735	0.39233517937811063	0.4786039062572671
34	c_index	0.46773671140780704	0.4339484762951063	0.48548493683442584	0.3673150854471661	0.3682058151636854	0.4013673745929443	0.45599662745296643	0.465327342312484	0.42910638148929126	0.4799929216763994	0.39279205059408767	0.546610695493648	0.4781813761223586	0.47934757171947245	0.5586740575471423	0.45448861132033963	0.43296368927877604	0.38359938056781845	0.3772470198144441	0.38381666364472034	0.44664315724157544	0.5093544125915711	0.4624272199146167	0.4469824346068722	0.45578124645513624	0.3844519208647095	0.6063643851691234	0.47929107214836336	0.5495077856202043	0.3884837100171828	0.49669509599853295	0.4325160118653514	0.4742214885753272	0.41947623830605735	0.39558193676139597	0.4821988378634536
35	c_index	0.46773671140780704	0.4339484762951063	0.48548493683442584	0.3673150854471661	0.3682058151636854	0.4013673745929443	0.45599662745296643	0.4638104736599863	0.42910638148929126	0.4799929216763994	0.39279205059408767	0.546610695493648	0.4781813761223586	0.47934757171947245	0.5586740575471423	0.45448861132033963	0.43296368927877604	0.38359938056781845	0.3772470198144441	0.38381666364472034	0.44664315724157544	0.5076960146897991	0.4624272199146167	0.4469824346068722	0.45578124645513624	0.3833566805911557	0.6063643851691234	0.4814716805664601	0.5495077856202043	0.3884837100171828	0.49669509599853295	0.43669485243560024	0.47204902242285834	0.41947623830605735	0.39580391921152325	0.4779438516007777
36	c_index	0.46773671140780704	0.4339484762951063	0.48548493683442584	0.3673150854471661	0.3682058151636854	0.4013673745929443	0.45599662745296643	0.4637198142699458	0.42910638148929126	0.4799929216763994	0.39279205059408767	0.546610695493648	0.4781813761223586	0.47934757171947245	0.5586740575471423	0.45448861132033963	0.43296368927877604	0.38359938056781845	0.3772470198144441	0.38381666364472034	0.44664315724157544	0.5123421389371058	0.4624272199146167	0.4469824346068722	0.45578124645513624	0.3787978742556515	0.6063643851691234	0.4799879465475108	0.5495077856202043	0.3884837100171828	0.49669509599853295	0.4309541062038104	0.4721070972537177	0.41947623830605735	0.39353986943430047	0.4797836523430268
37	c_index	0.46773671140780704	0.4339484762951063	0.48548493683442584	0.3673150854471661	0.3682058151636854	0.4013673745929443	0.45599662745296643	0.4681388909917261	0.42910638148929126	0.4799929216763994	0.39279205059408767	0.546610695493648	0.4781813761223586	0.47934757171947245	0.5586740575471423	0.45448861132033963	0.43296368927877604	0.38359938056781845	0.3772470198144441	0.38381666364472034	0.44664315724157544	0.5086506947825179	0.4624272199146167	0.4469824346068722	0.45578124645513624	0.38212039422678634	0.6063643851691234	0.47421181228888687	0.5495077856202043	0.3884837100171828	0.49669509599853295	0.4348947874634068	0.4728952233663086	0.41947623830605735	0.39616744299592976	0.4828903438594565
38	c_index	0.46773671140780704	0.4339484762951063	0.48548493683442584	0.3673150854471661	0.3682058151636854	0.4013673745929443	0.45599662745296643	0.4657976135429652	0.42910638148929126	0.4799929216763994	0.39279205059408767	0.546610695493648	0.4781813761223586	0.47934757171947245	0.5586740575471423	0.45448861132033963	0.43296368927877604	0.38359938056781845	0.3772470198144441	0.38381666364472034	0.44664315724157544	0.5018952839202437	0.4624272199146167	0.4469824346068722	0.45578124645513624	0.38084458511492325	0.6063643851691234	0.4778433641822792	0.5495077856202043	0.3884837100171828	0.49669509599853295	0.4334927809776706	0.47696096592610787	0.41947623830605735	0.3969240584275581	0.48163141897003026
39	c_index	0.46773671140780704	0.4339484762951063	0.48548493683442584	0.3673150854471661	0.3682058151636854	0.4013673745929443	0.45599662745296643	0.4684096255193209	0.42910638148929126	0.4799929216763994	0.39279205059408767	0.546610695493648	0.4781813761223586	0.47934757171947245	0.5586740575471423	0.45448861132033963	0.43296368927877604	0.38359938056781845	0.3772470198144441	0.38381666364472034	0.44664315724157544	0.5037385549918295	0.4624272199146167	0.4469824346068722	0.45578124645513624	0.38102252368171946	0.6063643851691234	0.47076382542833317	0.5495077856202043	0.3884837100171828	0.49669509599853295	0.4349900268946605	0.4712028214794081	0.41947623830605735	0.39274508955555265	0.4772401337917244
40	c_index	0.46773671140780704	0.4339484762951063	0.48548493683442584	0.3673150854471661	0.3682058151636854	0.4013673745929443	0.45599662745296643	0.46309138090923235	0.42910638148929126	0.4799929216763994	0.39279205059408767	0.546610695493648	0.4781813761223586	0.47934757171947245	0.5586740575471423	0.45448861132033963	0.43296368927877604	0.38359938056781845	0.3772470198144441	0.38381666364472034	0.44664315724157544	0.5058195902835718	0.4624272199146167	0.4469824346068722	0.45578124645513624	0.37902764345116696	0.6063643851691234	0.4714939302460223	0.5495077856202043	0.3884837100171828	0.49669509599853295	0.4344583125062753	0.47369170524018434	0.41947623830605735	0.3953567742308201	0.48058804846631736
41	c_index	0.46773671140780704	0.4339484762951063	0.48548493683442584	0.3673150854471661	0.3682058151636854	0.4013673745929443	0.45599662745296643	0.46887362192007304	0.42910638148929126	0.4799929216763994	0.39279205059408767	0.546610695493648	0.4781813761223586	0.47934757171947245	0.5586740575471423	0.45448861132033963	0.43296368927877604	0.38359938056781845	0.3772470198144441	0.38381666364472034	0.44664315724157544	0.5116337500504775	0.4624272199146167	0.4469824346068722	0.45578124645513624	0.3851915811977153	0.6063643851691234	0.4801773908893411	0.5495077856202043	0.3884837100171828	0.49669509599853295	0.4375683719424823	0.4745723353302899	0.41947623830605735	0.3969241867293146	0.4783026583820504
42	c_index	0.46773671140780704	0.4339484762951063	0.48548493683442584	0.3673150854471661	0.3682058151636854	0.4013673745929443	0.45599662745296643	0.46611099407632195	0.42910638148929126	0.4799929216763994	0.39279205059408767	0.546610695493648	0.4781813761223586	0.47934757171947245	0.5586740575471423	0.45448861132033963	0.43296368927877604	0.38359938056781845	0.3772470198144441	0.38381666364472034	0.44664315724157544	0.5095173760402862	0.4624272199146167	0.4469824346068722	0.45578124645513624	0.3814465614884708	0.6063643851691234	0.47960886926043245	0.5495077856202043	0.3884837100171828	0.49669509599853295	0.43317169229178815	0.47498423613852847	0.41947623830605735	0.3951828807986489	0.4815663616215989
43	c_index	0.46773671140780704	0.4339484762951063	0.48548493683442584	0.3673150854471661	0.3682058151636854	0.4013673745929443	0.45599662745296643	0.47262389640407737	0.42910638148929126	0.4799929216763994	0.39279205059408767	0.546610695493648	0.4781813761223586	0.47934757171947245	0.5586740575471423	0.45448861132033963	0.43296368927877604	0.38359938056781845	0.3772470198144441	0.38381666364472034	0.44664315724157544	0.5065051489689174	0.4624272199146167	0.4469824346068722	0.45578124645513624	0.3832347600215207	0.6063643851691234	0.4827298872197002	0.5495077856202043	0.3884837100171828	0.49669509599853295	0.43328511219308574	0.47400050196280463	0.41947623830605735	0.39535972137229686	0.47976393983411736
44	c_index	0.46773671140780704	0.4339484762951063	0.48548493683442584	0.3673150854471661	0.3682058151636854	0.4013673745929443	0.45599662745296643	0.4668042234137888	0.42910638148929126	0.4799929216763994	0.39279205059408767	0.546610695493648	0.4781813761223586	0.47934757171947245	0.5586740575471423	0.45448861132033963	0.43296368927877604	0.38359938056781845	0.3772470198144441	0.38381666364472034	0.44664315724157544	0.5095429662909932	0.4624272199146167	0.4469824346068722	0.45578124645513624	0.3827415803431753	0.6063643851691234	0.487346935031212	0.5495077856202043	0.3884837100171828	0.49669509599853295	0.436540812308313	0.47417246434173344	0.41947623830605735	0.39443598969259114	0.4805992000413756
45	c_index	0.46773671140780704	0.4339484762951063	0.48548493683442584	0.3673150854471661	0.3682058151636854	0.4013673745929443	0.45599662745296643	0.46748121359836564	0.42910638148929126	0.4799929216763994	0.39279205059408767	0.546610695493648	0.4781813761223586	0.47934757171947245	0.5586740575471423	0.45448861132033963	0.43296368927877604	0.38359938056781845	0.3772470198144441	0.38381666364472034	0.44664315724157544	0.5089371773403532	0.4624272199146167	0.4469824346068722	0.45578124645513624	0.3839115475287832	0.6063643851691234	0.4803121332868081	0.5495077856202043	0.3884837100171828	0.49669509599853295	0.43386661759455475	0.4735517188185548	0.41947623830605735	0.3948822477039756	0.47975726575979083
46	c_index	0.46773671140780704	0.4339484762951063	0.48548493683442584	0.3673150854471661	0.3682058151636854	0.4013673745929443	0.45599662745296643	0.4712166046729894	0.42910638148929126	0.4799929216763994	0.39279205059408767	0.546610695493648	0.4781813761223586	0.47934757171947245	0.5586740575471423	0.45448861132033963	0.43296368927877604	0.38359938056781845	0.3772470198144441	0.38381666364472034	0.44664315724157544	0.5105406397436205	0.4624272199146167	0.4469824346068722	0.45578124645513624	0.3816427388036051	0.6063643851691234	0.477186226110446	0.5495077856202043	0.3884837100171828	0.49669509599853295	0.43238580849797487	0.4717749077251948	0.41947623830605735	0.39166842772476324	0.4762784583148853
47	c_index	0.46773671140780704	0.4339484762951063	0.48548493683442584	0.3673150854471661	0.3682058151636854	0.4013673745929443	0.45599662745296643	0.47141406296202504	0.42910638148929126	0.4799929216763994	0.39279205059408767	0.546610695493648	0.4781813761223586	0.47934757171947245	0.5586740575471423	0.45448861132033963	0.43296368927877604	0.38359938056781845	0.3772470198144441	0.38381666364472034	0.44664315724157544	0.5047061220259286	0.4624272199146167	0.4469824346068722	0.45578124645513624	0.38287951555344657	0.6063643851691234	0.48248965235602004	0.5495077856202043	0.3884837100171828	0.49669509599853295	0.43531205418520125	0.4756340139930366	0.41947623830605735	0.3953037131336653	0.4777963244436727
48	c_index	0.46773671140780704	0.4339484762951063	0.48548493683442584	0.3673150854471661	0.3682058151636854	0.4013673745929443	0.45599662745296643	0.46597262238980314	0.42910638148929126	0.4799929216763994	0.39279205059408767	0.546610695493648	0.4781813761223586	0.47934757171947245	0.5586740575471423	0.45448861132033963	0.43296368927877604	0.38359938056781845	0.3772470198144441	0.38381666364472034	0.44664315724157544	0.5104849217280492	0.4624272199146167	0.4469824346068722	0.45578124645513624	0.38090772470206025	0.6063643851691234	0.4755065372834852	0.5495077856202043	0.3884837100171828	0.49669509599853295	0.43565303531708904	0.47413885022088753	0.41947623830605735	0.3938449535863551	0.4787376968644064
49	c_index	0.46773671140780704	0.4339484762951063	0.48548493683442584	0.3673150854471661	0.3682058151636854	0.4013673745929443	0.45599662745296643	0.4652398075431397	0.42910638148929126	0.4799929216763994	0.39279205059408767	0.546610695493648	0.4781813761223586	0.47934757171947245	0.5586740575471423	0.45448861132033963	0.43296368927877604	0.38359938056781845	0.3772470198144441	0.38381666364472034	0.44664315724157544	0.506419198875901	0.4624272199146167	0.4469824346068722	0.45578124645513624	0.3798707739226444	0.6063643851691234	0.4830754431126349	0.5495077856202043	0.3884837100171828	0.49669509599853295	0.4343137625752579	0.4736925283779217	0.41947623830605735	0.3939522980044821	0.4814135935732924
50	c_index	0.46773671140780704	0.4339484762951063	0.48548493683442584	0.3673150854471661	0.3682058151636854	0.4013673745929443	0.45599662745296643	0.4672005536056541	0.42910638148929126	0.4799929216763994	0.39279205059408767	0.546610695493648	0.4781813761223586	0.47934757171947245	0.5586740575471423	0.45448861132033963	0.43296368927877604	0.38359938056781845	0.3772470198144441	0.38381666364472034	0.44664315724157544	0.5095420268238836	0.4624272199146167	0.4469824346068722	0.45578124645513624	0.3790510675560169	0.6063643851691234	0.47904555388444114	0.5495077856202043	0.3884837100171828	0.49669509599853295	0.4328710591971149	0.4754658102658868	0.41947623830605735	0.3939382386729949	0.48337915376283985
51	c_index	0.46773671140780704	0.4339484762951063	0.48548493683442584	0.3673150854471661	0.3682058151636854	0.4013673745929443	0.45599662745296643	0.46681386657056245	0.42910638148929126	0.4799929216763994	0.39279205059408767	0.546610695493648	0.4781813761223586	0.47934757171947245	0.5586740575471423	0.45448861132033963	0.43296368927877604	0.38359938056781845	0.3772470198144441	0.38381666364472034	0.44664315724157544	0.5085072050894924	0.4624272199146167	0.4469824346068722	0.45578124645513624	0.37960581281635025	0.6063643851691234	0.4783885932997441	0.5495077856202043	0.3884837100171828	0.49669509599853295	0.4344350880135236	0.47294412741007397	0.41947623830605735	0.3927524748127132	0.4769552244939442
52	c_index	0.46773671140780704	0.4339484762951063	0.48548493683442584	0.3673150854471661	0.3682058151636854	0.4013673745929443	0.45599662745296643	0.470734845878806	0.42910638148929126	0.4799929216763994	0.39279205059408767	0.546610695493648	0.4781813761223586	0.47934757171947245	0.5586740575471423	0.45448861132033963	0.43296368927877604	0.38359938056781845	0.3772470198144441	0.38381666364472034	0.44664315724157544	0.5085306780860772	0.4624272199146167	0.4469824346068722	0.45578124645513624	0.3797187870956369	0.6063643851691234	0.4773078039024123	0.5495077856202043	0.3884837100171828	0.49669509599853295	0.43610018029779196	0.4736925283779217	0.41947623830605735	0.39351652234565776	0.4814135935732924
53	c_index	0.46773671140780704	0.4339484762951063	0.48548493683442584	0.3673150854471661	0.3682058151636854	0.4013673745929443	0.45599662745296643	0.4643828965365013	0.42910638148929126	0.4799929216763994	0.39279205059408767	0.546610695493648	0.4781813761223586	0.47934757171947245	0.5586740575471423	0.45448861132033963	0.43296368927877604	0.38359938056781845	0.3772470198144441	0.38381666364472034	0.44664315724157544	0.5124302522325229	0.4624272199146167	0.4469824346068722	0.45578124645513624	0.3809273290129898	0.6063643851691234	0.4782867587708692	0.5495077856202043	0.3884837100171828	0.49669509599853295	0.4333473440773345	0.4742214885753272	0.41947623830605735	0.39024281163661295	0.4821988378634536
54	c_index	0.46773671140780704	0.4339484762951063	0.48548493683442584	0.3673150854471661	0.3682058151636854	0.4013673745929443	0.45599662745296643	0.46325176537433443	0.42910638148929126	0.4799929216763994	0.39279205059408767	0.546610695493648	0.4781813761223586	0.47934757171947245	0.5586740575471423	0.45448861132033963	0.43296368927877604	0.38359938056781845	0.3772470198144441	0.38381666364472034	0.44664315724157544	0.5130918273321549	0.4624272199146167	0.4469824346068722	0.45578124645513624	0.3789622339998537	0.6063643851691234	0.4762732416548105	0.5495077856202043	0.3884837100171828	0.49669509599853295	0.43382324405228434	0.47413885022088753	0.41947623830605735	0.39579739863094254	0.4787376968644064
55	c_index	0.46773671140780704	0.4339484762951063	0.48548493683442584	0.3673150854471661	0.3682058151636854	0.4013673745929443	0.45599662745296643	0.467706439220333	0.42910638148929126	0.4799929216763994	0.39279205059408767	0.546610695493648	0.4781813761223586	0.47934757171947245	0.5586740575471423	0.45448861132033963	0.43296368927877604	0.38359938056781845	0.3772470198144441	0.38381666364472034	0.44664315724157544	0.5079176662746988	0.4624272199146167	0.4469824346068722	0.45578124645513624	0.3814106722147471	0.6063643851691234	0.48557725357659604	0.5495077856202043	0.3884837100171828	0.49669509599853295	0.43288437454338047	0.47608197399954894	0.41947623830605735	0.38644193465202686	0.47878074185965436
56	c_index	0.46773671140780704	0.4339484762951063	0.48548493683442584	0.3673150854471661	0.3682058151636854	0.4013673745929443	0.45599662745296643	0.4672720864159466	0.42910638148929126	0.4799929216763994	0.39279205059408767	0.546610695493648	0.4781813761223586	0.47934757171947245	0.5586740575471423	0.45448861132033963	0.43296368927877604	0.38359938056781845	0.3772470198144441	0.38381666364472034	0.44664315724157544	0.5076389354346116	0.4624272199146167	0.4469824346068722	0.45578124645513624	0.3805910821897396	0.6063643851691234	0.48351149602855764	0.5495077856202043	0.3884837100171828	0.49669509599853295	0.43190679040525176	0.4727966002529687	0.41947623830605735	0.39481182116258645	0.4822081485480273
57	c_index	0.46773671140780704	0.4339484762951063	0.48548493683442584	0.3673150854471661	0.3682058151636854	0.4013673745929443	0.45599662745296643	0.46631631225489717	0.42910638148929126	0.4799929216763994	0.39279205059408767	0.546610695493648	0.4781813761223586	0.47934757171947245	0.5586740575471423	0.45448861132033963	0.43296368927877604	0.38359938056781845	0.3772470198144441	0.38381666364472034	0.44664315724157544	0.512285801726052	0.4624272199146167	0.4469824346068722	0.45578124645513624	0.3798970485791993	0.6063643851691234	0.479640204081279	0.5495077856202043	0.3884837100171828	0.49669509599853295	0.4353824807265904	0.47369170524018434	0.41947623830605735	0.394969145218564	0.48058804846631736
58	c_index	0.46773671140780704	0.4339484762951063	0.48548493683442584	0.3673150854471661	0.3682058151636854	0.4013673745929443	0.45599662745296643	0.4687702928606537	0.42910638148929126	0.4799929216763994	0.39279205059408767	0.546610695493648	0.4781813761223586	0.47934757171947245	0.5586740575471423	0.45448861132033963	0.43296368927877604	0.38359938056781845	0.3772470198144441	0.38381666364472034	0.44664315724157544	0.5112917767779742	0.4624272199146167	0.4469824346068722	0.45578124645513624	0.38072681826813426	0.6063643851691234	0.47444455553019355	0.5495077856202043	0.3884837100171828	0.49669509599853295	0.4383856242708823	0.47733313347767525	0.41947623830605735	0.39565878077359873	0.47726165628934847
59	c_index	0.46773671140780704	0.4339484762951063	0.48548493683442584	0.3673150854471661	0.3682058151636854	0.4013673745929443	0.45599662745296643	0.4689659450857921	0.42910638148929126	0.4799929216763994	0.39279205059408767	0.546610695493648	0.4781813761223586	0.47934757171947245	0.5586740575471423	0.45448861132033963	0.43296368927877604	0.38359938056781845	0.3772470198144441	0.38381666364472034	0.44664315724157544	0.511310487143194	0.4624272199146167	0.4469824346068722	0.45578124645513624	0.3846364304755895	0.6063643851691234	0.4783794443491077	0.5495077856202043	0.3884837100171828	0.49669509599853295	0.4373778424646691	0.4761392338045991	0.41947623830605735	0.3940622904397006	0.47849846917212113
60	c_index	0.46773671140780704	0.4339484762951063	0.48548493683442584	0.3673150854471661	0.3682058151636854	0.4013673745929443	0.45599662745296643	0.46952268381816437	0.42910638148929126	0.4799929216763994	0.39279205059408767	0.546610695493648	0.4781813761223586	0.47934757171947245	0.5586740575471423	0.45448861132033963	0.43296368927877604	0.38359938056781845	0.3772470198144441	0.38381666364472034	0.44664315724157544	0.505908333936878	0.4624272199146167	0.4469824346068722	0.45578124645513624	0.3790041420467323	0.6063643851691234	0.4796348698275943	0.5495077856202043	0.3884837100171828	0.49669509599853295	0.43613510257940885	0.47417246434173344	0.41947623830605735	0.390904401843985	0.4805992000413756
61	c_index	0.46773671140780704	0.4339484762951063	0.48548493683442584	0.3673150854471661	0.3682058151636854	0.4013673745929443	0.45599662745296643	0.464135706336234	0.42910638148929126	0.4799929216763994	0.39279205059408767	0.546610695493648	0.4781813761223586	0.47934757171947245	0.5586740575471423	0.45448861132033963	0.43296368927877604	0.38359938056781845	0.3772470198144441	0.38381666364472034	0.44664315724157544	0.5098990665587988	0.4624272199146167	0.4469824346068722	0.45578124645513624	0.38004099904618127	0.6063643851691234	0.48273571536644766	0.5495077856202043	0.3884837100171828	0.49669509599853295	0.4335407980521173	0.4737489650452344	0.41947623830605735	0.3934164054602977	0.48173698435693274
62	c_index	0.46773671140780704	0.4339484762951063	0.48548493683442584	0.3673150854471661	0.3682058151636854	0.4013673745929443	0.45599662745296643	0.4651720707225551	0.42910638148929126	0.4799929216763994	0.39279205059408767	0.546610695493648	0.4781813761223586	0.47934757171947245	0.5586740575471423	0.45448861132033963	0.43296368927877604	0.38359938056781845	0.3772470198144441	0.38381666364472034	0.44664315724157544	0.5139951066683411	0.4624272199146167	0.4469824346068722	0.45578124645513624	0.38580625849802325	0.6063643851691234	0.4744108593585182	0.5495077856202043	0.3884837100171828	0.49669509599853295	0.43552955765937873	0.4748956069500202	0.41947623830605735	0.39530868521286405	0.4786039062572671
63	c_index	0.46773671140780704	0.4339484762951063	0.48548493683442584	0.3673150854471661	0.3682058151636854	0.4013673745929443	0.45599662745296643	0.46316344809584026	0.42910638148929126	0.4799929216763994	0.39279205059408767	0.546610695493648	0.4781813761223586	0.47934757171947245	0.5586740575471423	0.45448861132033963	0.43296368927877604	0.38359938056781845	0.3772470198144441	0.38381666364472034	0.44664315724157544	0.5140042977636049	0.4624272199146167	0.4469824346068722	0.45578124645513624	0.38063345353187567	0.6063643851691234	0.4749880547460936	0.5495077856202043	0.3884837100171828	0.49669509599853295	0.4321583192108939	0.47498505927626583	0.41947623830605735	0.39700781280943087	0.4802470673344294
64	c_index	0.46773671140780704	0.4339484762951063	0.48548493683442584	0.3673150854471661	0.3682058151636854	0.4013673745929443	0.45599662745296643	0.46673541903210575	0.42910638148929126	0.4799929216763994	0.39279205059408767	0.546610695493648	0.4781813761223586	0.47934757171947245	0.5586740575471423	0.45448861132033963	0.43296368927877604	0.38359938056781845	0.3772470198144441	0.38381666364472034	0.44664315724157544	0.5065308488281005	0.4624272199146167	0.4469824346068722	0.45578124645513624	0.3817339674990185	0.6063643851691234	0.4751832181825169	0.5495077856202043	0.3884837100171828	0.49669509599853295	0.4296561967702691	0.4737261343868396	0.41947623830605735	0.3937255183639852	0.48150828679073965
65	c_index	0.46773671140780704	0.4339484762951063	0.48548493683442584	0.3673150854471661	0.3682058151636854	0.4013673745929443	0.45599662745296643	0.46585261875638684	0.42910638148929126	0.4799929216763994	0.39279205059408767	0.546610695493648	0.4781813761223586	0.47934757171947245	0.5586740575471423	0.45448861132033963	0.43296368927877604	0.38359938056781845	0.3772470198144441	0.38381666364472034	0.44664315724157544	0.5085533479022606	0.4624272199146167	0.4469824346068722	0.45578124645513624	0.3801900926594288	0.6063643851691234	0.47901270654308536	0.5495077856202043	0.3884837100171828	0.49669509599853295	0.4360956167884041	0.4735517188185548	0.41947623830605735	0.39096805194329015	0.47975726575979083
66	c_index	0.46773671140780704	0.4339484762951063	0.48548493683442584	0.3673150854471661	0.3682058151636854	0.4013673745929443	0.45599662745296643	0.4685960937288419	0.42910638148929126	0.4799929216763994	0.39279205059408767	0.546610695493648	0.4781813761223586	0.47934757171947245	0.5586740575471423	0.45448861132033963	0.43296368927877604	0.38359938056781845	0.3772470198144441	0.38381666364472034	0.44664315724157544	0.5058283827898586	0.4624272199146167	0.4469824346068722	0.45578124645513624	0.379306534107547	0.6063643851691234	0.47118707365420487	0.5495077856202043	0.3884837100171828	0.49669509599853295	0.43888583034874007	0.47294412741007386	0.41947623830605735	0.39321218334050834	0.4764002856128073
67	c_index	0.46773671140780704	0.4339484762951063	0.48548493683442584	0.3673150854471661	0.3682058151636854	0.4013673745929443	0.45599662745296643	0.4666948761281534	0.42910638148929126	0.4799929216763994	0.39279205059408767	0.546610695493648	0.4781813761223586	0.47934757171947245	0.5586740575471423	0.45448861132033963	0.43296368927877604	0.38359938056781845	0.3772470198144441	0.38381666364472034	0.44664315724157544	0.5068161119444169	0.4624272199146167	0.4469824346068722	0.45578124645513624	0.3782378406228784	0.6063643851691234	0.4809289008688277	0.5495077856202043	0.3884837100171828	0.49669509599853295	0.4351275682388622	0.47598335088620924	0.41947623830605735	0.3943142703882561	0.47754810737660724
68	c_index	0.46773671140780704	0.4339484762951063	0.48548493683442584	0.3673150854471661	0.3682058151636854	0.4013673745929443	0.45599662745296643	0.46368114006969374	0.42910638148929126	0.4799929216763994	0.39279205059408767	0.546610695493648	0.4781813761223586	0.47934757171947245	0.5586740575471423	0.45448861132033963	0.43296368927877604	0.38359938056781845	0.3772470198144441	0.38381666364472034	0.44664315724157544	0.5052426676975379	0.4624272199146167	0.4469824346068722	0.45578124645513624	0.3804071513093254	0.6063643851691234	0.48288860757032576	0.5495077856202043	0.3884837100171828	0.49669509599853295	0.43480683437363865	0.47351539863005143	0.41947623830605735	0.3947837528923924	0.478118461203018
69	c_index	0.46773671140780704	0.4339484762951063	0.48548493683442584	0.3673150854471661	0.3682058151636854	0.4013673745929443	0.45599662745296643	0.4748938622178574	0.42910638148929126	0.4799929216763994	0.39279205059408767	0.546610695493648	0.4781813761223586	0.47934757171947245	0.5586740575471423	0.45448861132033963	0.43296368927877604	0.38359938056781845	0.3772470198144441	0.38381666364472034	0.44664315724157544	0.511688140197627	0.4624272199146167	0.4469824346068722	0.45578124645513624	0.381616575408728	0.6063643851691234	0.48197457400536026	0.5495077856202043	0.3884837100171828	0.49669509599853295	0.4353699262574102	0.4749842361385285	0.41947623830605735	0.3899244901551112	0.4759277620827145
70	c_index	0.46773671140780704	0.4339484762951063	0.48548493683442584	0.3673150854471661	0.3682058151636854	0.4013673745929443	0.45599662745296643	0.4669251798964604	0.42910638148929126	0.4799929216763994	0.39279205059408767	0.546610695493648	0.4781813761223586	0.47934757171947245	0.5586740575471423	0.45448861132033963	0.43296368927877604	0.38359938056781845	0.3772470198144441	0.38381666364472034	0.44664315724157544	0.5112353156801027	0.4624272199146167	0.4469824346068722	0.45578124645513624	0.3828032299635399	0.6063643851691234	0.4815185039088902	0.5495077856202043	0.3884837100171828	0.49669509599853295	0.43277739566875584	0.4772361485278822	0.41947623830605735	0.3938190363895969	0.4771557254881867
71	c_index	0.46773671140780704	0.4339484762951063	0.48548493683442584	0.3673150854471661	0.3682058151636854	0.4013673745929443	0.45599662745296643	0.46247254095110657	0.42910638148929126	0.4799929216763994	0.39279205059408767	0.546610695493648	0.4781813761223586	0.47934757171947245	0.5586740575471423	0.45448861132033963	0.43296368927877604	0.38359938056781845	0.3772470198144441	0.38381666364472034	0.44664315724157544	0.5118972444188209	0.4624272199146167	0.4469824346068722	0.45578124645513624	0.38269212683791365	0.6063643851691234	0.4861820166986046	0.5495077856202043	0.3884837100171828	0.49669509599853295	0.4352315698873992	0.47573263710637637	0.41947623830605735	0.3932690066049492	0.4810503631801114
72	c_index	0.46773671140780704	0.4339484762951063	0.48548493683442584	0.3673150854471661	0.3682058151636854	0.4013673745929443	0.45599662745296643	0.472826105997509	0.42910638148929126	0.4799929216763994	0.39279205059408767	0.546610695493648	0.4781813761223586	0.47934757171947245	0.5586740575471423	0.45448861132033963	0.43296368927877604	0.38359938056781845	0.3772470198144441	0.38381666364472034	0.44664315724157544	0.5038351113085485	0.4624272199146167	0.4469824346068722	0.45578124645513624	0.3818751174293194	0.6063643851691234	0.4860641782702814	0.5495077856202043	0.3884837100171828	0.49669509599853295	0.4338590768590792	0.4708888489485284	0.41947623830605735	0.38709522718132916	0.48239261314802995
73	c_index	0.46773671140780704	0.4339484762951063	0.48548493683442584	0.3673150854471661	0.3682058151636854	0.4013673745929443	0.45599662745296643	0.4685320918954951	0.42910638148929126	0.4799929216763994	0.39279205059408767	0.546610695493648	0.4781813761223586	0.47934757171947245	0.5586740575471423	0.45448861132033963	0.43296368927877604	0.38359938056781845	0.3772470198144441	0.38381666364472034	0.44664315724157544	0.5094487710833346	0.4624272199146167	0.4469824346068722	0.45578124645513624	0.3806455934014167	0.6063643851691234	0.47682838532707406	0.5495077856202043	0.3884837100171828	0.49669509599853295	0.4371768477544108	0.474929212958938	0.41947623830605735	0.39039077462012334	0.48057013680827615
74	c_index	0.46773671140780704	0.4339484762951063	0.48548493683442584	0.3673150854471661	0.3682058151636854	0.4013673745929443	0.45599662745296643	0.47136161642404667	0.42910638148929126	0.4799929216763994	0.39279205059408767	0.546610695493648	0.4781813761223586	0.47934757171947245	0.5586740575471423	0.45448861132033963	0.43296368927877604	0.38359938056781845	0.3772470198144441	0.38381666364472034	0.44664315724157544	0.5099948716495778	0.4624272199146167	0.4469824346068722	0.45578124645513624	0.38425895336871346	0.6063643851691234	0.4785900228534498	0.5495077856202043	0.3884837100171828	0.49669509599853295	0.4348730622071325	0.4755163443612707	0.41947623830605735	0.3922846223601954	0.4789516130988211
75	c_index	0.46773671140780704	0.4339484762951063	0.48548493683442584	0.3673150854471661	0.3682058151636854	0.4013673745929443	0.45599662745296643	0.46800745429962415	0.42910638148929126	0.4799929216763994	0.39279205059408767	0.546610695493648	0.4781813761223586	0.47934757171947245	0.5586740575471423	0.45448861132033963	0.43296368927877604	0.38359938056781845	0.3772470198144441	0.38381666364472034	0.44664315724157544	0.5117527279986687	0.4624272199146167	0.4469824346068722	0.45578124645513624	0.38169114740778365	0.6063643851691234	0.4721279192036694	0.5495077856202043	0.3884837100171828	0.49669509599853295	0.4319744008246978	0.4747886280753955	0.41947623830605735	0.3898830420416507	0.47905091134049055
76	c_index	0.46773671140780704	0.4339484762951063	0.48548493683442584	0.3673150854471661	0.3682058151636854	0.4013673745929443	0.45599662745296643	0.4653243682383753	0.42910638148929126	0.4799929216763994	0.39279205059408767	0.546610695493648	0.4781813761223586	0.47934757171947245	0.5586740575471423	0.45448861132033963	0.43296368927877604	0.38359938056781845	0.3772470198144441	0.38381666364472034	0.44664315724157544	0.5096237851012843	0.4624272199146167	0.4469824346068722	0.45578124645513624	0.3809474788796676	0.6063643851691234	0.4767770780374336	0.5495077856202043	0.3884837100171828	0.49669509599853295	0.43512838326467146	0.47498423613852847	0.41947623830605735	0.3942867605403582	0.4815663616215989
77	c_index	0.46773671140780704	0.4339484762951063	0.48548493683442584	0.3673150854471661	0.3682058151636854	0.4013673745929443	0.45599662745296643	0.471071155933119	0.42910638148929126	0.4799929216763994	0.39279205059408767	0.546610695493648	0.4781813761223586	0.47934757171947245	0.5586740575471423	0.45448861132033963	0.43296368927877604	0.38359938056781845	0.3772470198144441	0.38381666364472034	0.44664315724157544	0.5136301945882019	0.4624272199146167	0.4469824346068722	0.45578124645513624	0.37880366136065935	0.6063643851691234	0.4796746030842655	0.5495077856202043	0.3884837100171828	0.49669509599853295	0.4322734411073193	0.47274769620920354	0.41947623830605735	0.3938903499003048	0.4763828898795693
78	c_index	0.46773671140780704	0.4339484762951063	0.48548493683442584	0.3673150854471661	0.3682058151636854	0.4013673745929443	0.45599662745296643	0.468825163946523	0.42910638148929126	0.4799929216763994	0.39279205059408767	0.546610695493648	0.4781813761223586	0.47934757171947245	0.5586740575471423	0.45448861132033963	0.43296368927877604	0.38359938056781845	0.3772470198144441	0.38381666364472034	0.44664315724157544	0.5054255783435326	0.4624272199146167	0.4469824346068722	0.45578124645513624	0.38132956589917294	0.6063643851691234	0.4797117716741991	0.5495077856202043	0.3884837100171828	0.49669509599853295	0.43620552912079813	0.47501948031099306	0.41947623830605735	0.3942258290790584	0.47703800274586344
79	c_index	0.46773671140780704	0.4339484762951063	0.48548493683442584	0.3673150854471661	0.3682058151636854	0.4013673745929443	0.45599662745296643	0.46984586128559785	0.42910638148929126	0.4799929216763994	0.39279205059408767	0.546610695493648	0.4781813761223586	0.47934757171947245	0.5586740575471423	0.45448861132033963	0.43296368927877604	0.38359938056781845	0.3772470198144441	0.38381666364472034	0.44664315724157544	0.5054229437735748	0.4624272199146167	0.4469824346068722	0.45578124645513624	0.37811123649936185	0.6063643851691234	0.4791477024779643	0.5495077856202043	0.3884837100171828	0.49669509599853295	0.4349808561075664	0.4712028214794081	0.41947623830605735	0.39475381165077417	0.4772401337917244
80	c_index	0.46773671140780704	0.4339484762951063	0.48548493683442584	0.3673150854471661	0.3682058151636854	0.4013673745929443	0.45599662745296643	0.4623726244124497	0.42910638148929126	0.4799929216763994	0.39279205059408767	0.546610695493648	0.4781813761223586	0.47934757171947245	0.5586740575471423	0.45448861132033963	0.43296368927877604	0.38359938056781845	0.3772470198144441	0.38381666364472034	0.44664315724157544	0.5093270310454299	0.4624272199146167	0.4469824346068722	0.45578124645513624	0.3818577332918044	0.6063643851691234	0.4748846046640638	0.5495077856202043	0.3884837100171828	0.49669509599853295	0.43087939430727523	0.47098652873430236	0.41947623830605735	0.39605463299135607	0.477877722623024
81	c_index	0.46773671140780704	0.4339484762951063	0.48548493683442584	0.3673150854471661	0.3682058151636854	0.4013673745929443	0.45599662745296643	0.46707019003262845	0.42910638148929126	0.4799929216763994	0.39279205059408767	0.546610695493648	0.4781813761223586	0.47934757171947245	0.5586740575471423	0.45448861132033963	0.43296368927877604	0.38359938056781845	0.3772470198144441	0.38381666364472034	0.44664315724157544	0.504549745391523	0.4624272199146167	0.4469824346068722	0.45578124645513624	0.38046762956310676	0.6063643851691234	0.4870122338218529	0.5495077856202043	0.3884837100171828	0.49669509599853295	0.4365830625859212	0.47369170524018434	0.41947623830605735	0.39855219680641246	0.4775182291176986
82	c_index	0.46773671140780704	0.4339484762951063	0.48548493683442584	0.3673150854471661	0.3682058151636854	0.4013673745929443	0.45599662745296643	0.46731080256434954	0.42910638148929126	0.4799929216763994	0.39279205059408767	0.546610695493648	0.4781813761223586	0.47934757171947245	0.5586740575471423	0.45448861132033963	0.43296368927877604	0.38359938056781845	0.3772470198144441	0.38381666364472034	0.44664315724157544	0.5116363746396015	0.4624272199146167	0.4469824346068722	0.45578124645513624	0.3805593219986068	0.6063643851691234	0.4696154821094738	0.5495077856202043	0.3884837100171828	0.49669509599853295	0.4344574974804661	0.4747267083868895	0.41947623830605735	0.39514176983984517	0.48155751214429854
83	c_index	0.46773671140780704	0.4339484762951063	0.48548493683442584	0.3673150854471661	0.3682058151636854	0.4013673745929443	0.45599662745296643	0.46994844494487226	0.42910638148929126	0.4799929216763994	0.39279205059408767	0.546610695493648	0.4781813761223586	0.47934757171947245	0.5586740575471423	0.45448861132033963	0.43296368927877604	0.38359938056781845	0.3772470198144441	0.38381666364472034	0.44664315724157544	0.504801381765352	0.4624272199146167	0.4469824346068722	0.45578124645513624	0.3857007134192905	0.6063643851691234	0.4789723427356454	0.5495077856202043	0.3884837100171828	0.49669509599853295	0.4354909588376925	0.4728952233663086	0.41947623830605735	0.39566794730666577	0.4828903438594565
84	c_index	0.46773671140780704	0.4339484762951063	0.48548493683442584	0.3673150854471661	0.3682058151636854	0.4013673745929443	0.45599662745296643	0.47085334112998134	0.42910638148929126	0.4799929216763994	0.39279205059408767	0.546610695493648	0.4781813761223586	0.47934757171947245	0.5586740575471423	0.45448861132033963	0.43296368927877604	0.38359938056781845	0.3772470198144441	0.38381666364472034	0.44664315724157544	0.5087050849296674	0.4624272199146167	0.4469824346068722	0.45578124645513624	0.3803961527387313	0.6063643851691234	0.4777920831945064	0.5495077856202043	0.3884837100171828	0.49669509599853295	0.4345553055679966	0.4717749077251948	0.41947623830605735	0.39314634967891393	0.4762784583148853
85	c_index	0.46773671140780704	0.4339484762951063	0.48548493683442584	0.3673150854471661	0.3682058151636854	0.4013673745929443	0.45599662745296643	0.46548358259074485	0.42910638148929126	0.4799929216763994	0.39279205059408767	0.546610695493648	0.4781813761223586	0.47934757171947245	0.5586740575471423	0.45448861132033963	0.43296368927877604	0.38359938056781845	0.3772470198144441	0.38381666364472034	0.44664315724157544	0.5068207473973142	0.4624272199146167	0.4469824346068722	0.45578124645513624	0.3779803800274798	0.6063643851691234	0.47731827165615826	0.5495077856202043	0.3884837100171828	0.49669509599853295	0.43439485914021875	0.4756340139930366	0.41947623830605735	0.3965251307665675	0.4777963244436727
86	c_index	0.46773671140780704	0.4339484762951063	0.48548493683442584	0.3673150854471661	0.3682058151636854	0.4013673745929443	0.45599662745296643	0.4635360088689982	0.42910638148929126	0.4799929216763994	0.39279205059408767	0.546610695493648	0.4781813761223586	0.47934757171947245	0.5586740575471423	0.45448861132033963	0.43296368927877604	0.38359938056781845	0.3772470198144441	0.38381666364472034	0.44664315724157544	0.5061124457707034	0.4624272199146167	0.4469824346068722	0.45578124645513624	0.3782673969592271	0.6063643851691234	0.47980075971004427	0.5495077856202043	0.3884837100171828	0.49669509599853295	0.4365067769960147	0.4733759743559295	0.41947623830605735	0.3922398753698196	0.477244856504639
87	c_index	0.46773671140780704	0.4339484762951063	0.48548493683442584	0.3673150854471661	0.3682058151636854	0.4013673745929443	0.45599662745296643	0.47122392211934117	0.42910638148929126	0.4799929216763994	0.39279205059408767	0.546610695493648	0.4781813761223586	0.47934757171947245	0.5586740575471423	0.45448861132033963	0.43296368927877604	0.38359938056781845	0.3772470198144441	0.38381666364472034	0.44664315724157544	0.5088085046000488	0.4624272199146167	0.4469824346068722	0.45578124645513624	0.37924445357682945	0.6063643851691234	0.47229782737590703	0.5495077856202043	0.3884837100171828	0.49669509599853295	0.4379054717431742	0.47241929893257756	0.41947623830605735	0.39560680128660014	0.4748510535843564
88	c_index	0.46773671140780704	0.4339484762951063	0.48548493683442584	0.3673150854471661	0.3682058151636854	0.4013673745929443	0.45599662745296643	0.46094833779969385	0.42910638148929126	0.4799929216763994	0.39279205059408767	0.546610695493648	0.4781813761223586	0.47934757171947245	0.5586740575471423	0.45448861132033963	0.43296368927877604	0.38359938056781845	0.3772470198144441	0.38381666364472034	0.44664315724157544	0.50752285961702	0.4624272199146167	0.4469824346068722	0.45578124645513624	0.38460361728369336	0.6063643851691234	0.4791203074354822	0.5495077856202043	0.3884837100171828	0.49669509599853295	0.43715686614777033	0.4685897952555012	0.41947623830605735	0.3949328537428688	0.4784958441575972
89	c_index	0.46773671140780704	0.4339484762951063	0.48548493683442584	0.3673150854471661	0.3682058151636854	0.4013673745929443	0.45599662745296643	0.4686183195299869	0.42910638148929126	0.4799929216763994	0.39279205059408767	0.546610695493648	0.4781813761223586	0.47934757171947245	0.5586740575471423	0.45448861132033963	0.43296368927877604	0.38359938056781845	0.3772470198144441	0.38381666364472034	0.44664315724157544	0.5136600728471106	0.4624272199146167	0.4469824346068722	0.45578124645513624	0.3798800413119951	0.6063643851691234	0.4774890025724456	0.5495077856202043	0.3884837100171828	0.49669509599853295	0.43628825573737756	0.4715250089711714	0.41947623830605735	0.39396562021913617	0.47787424008519785
90	c_index	0.46773671140780704	0.4339484762951063	0.48548493683442584	0.3673150854471661	0.3682058151636854	0.4013673745929443	0.45599662745296643	0.4636844679623388	0.42910638148929126	0.4799929216763994	0.39279205059408767	0.546610695493648	0.4781813761223586	0.47934757171947245	0.5586740575471423	0.45448861132033963	0.43296368927877604	0.38359938056781845	0.3772470198144441	0.38381666364472034	0.44664315724157544	0.5043938301438406	0.4624272199146167	0.4469824346068722	0.45578124645513624	0.3832761699938893	0.6063643851691234	0.4802956947473687	0.5495077856202043	0.3884837100171828	0.49669509599853295	0.43380075456255346	0.47342651656324153	0.41947623830605735	0.39686060994532113	0.479525330299148
91	c_index	0.46773671140780704	0.4339484762951063	0.48548493683442584	0.3673150854471661	0.3682058151636854	0.4013673745929443	0.45599662745296643	0.4669512240524903	0.42910638148929126	0.4799929216763994	0.39279205059408767	0.546610695493648	0.4781813761223586	0.47934757171947245	0.5586740575471423	0.45448861132033963	0.43296368927877604	0.38359938056781845	0.3772470198144441	0.38381666364472034	0.44664315724157544	0.5063985442209987	0.4624272199146167	0.4469824346068722	0.45578124645513624	0.37980925820846484	0.6063643851691234	0.47712186301694137	0.5495077856202043	0.3884837100171828	0.49669509599853295	0.4347723926053419	0.47204902242285834	0.41947623830605735	0.39486197035270065	0.4779438516007777
92	c_index	0.46773671140780704	0.4339484762951063	0.48548493683442584	0.3673150854471661	0.3682058151636854	0.4013673745929443	0.45599662745296643	0.46142080252157947	0.42910638148929126	0.4799929216763994	0.39279205059408767	0.546610695493648	0.4781813761223586	0.47934757171947245	0.5586740575471423	0.45448861132033963	0.43296368927877604	0.38359938056781845	0.3772470198144441	0.38381666364472034	0.44664315724157544	0.5100576175580118	0.4624272199146167	0.4469824346068722	0.45578124645513624	0.3804477559500532	0.6063643851691234	0.4792465353840873	0.5495077856202043	0.3884837100171828	0.49669509599853295	0.43422492251617106	0.47297691839318234	0.41947623830605735	0.3936444798979142	0.4800345460599556
93	c_index	0.46773671140780704	0.4339484762951063	0.48548493683442584	0.3673150854471661	0.3682058151636854	0.4013673745929443	0.45599662745296643	0.46768645262203073	0.42910638148929126	0.4799929216763994	0.39279205059408767	0.546610695493648	0.4781813761223586	0.47934757171947245	0.5586740575471423	0.45448861132033963	0.43296368927877604	0.38359938056781845	0.3772470198144441	0.38381666364472034	0.44664315724157544	0.509715146271985	0.4624272199146167	0.4469824346068722	0.45578124645513624	0.3816062536071807	0.6063643851691234	0.48274135196091156	0.5495077856202043	0.3884837100171828	0.49669509599853295	0.434474456468702	0.4721070972537177	0.41947623830605735	0.39630235695517224	0.4797836523430268
94	c_index	0.46773671140780704	0.4339484762951063	0.48548493683442584	0.3673150854471661	0.3682058151636854	0.4013673745929443	0.45599662745296643	0.4739753040960659	0.42910638148929126	0.4799929216763994	0.39279205059408767	0.546610695493648	0.4781813761223586	0.47934757171947245	0.5586740575471423	0.45448861132033963	0.43296368927877604	0.38359938056781845	0.3772470198144441	0.38381666364472034	0.44664315724157544	0.5119787686464451	0.4624272199146167	0.4469824346068722	0.45578124645513624	0.384339921631918	0.6063643851691234	0.48131630920283175	0.5495077856202043	0.3884837100171828	0.49669509599853295	0.4340757653074476	0.47400050196280463	0.41947623830605735	0.3968349303943077	0.47976393983411736
95	c_index	0.46773671140780704	0.4339484762951063	0.48548493683442584	0.3673150854471661	0.3682058151636854	0.4013673745929443	0.45599662745296643	0.46907063683515443	0.42910638148929126	0.4799929216763994	0.39279205059408767	0.546610695493648	0.4781813761223586	0.47934757171947245	0.5586740575471423	0.45448861132033963	0.43296368927877604	0.38359938056781845	0.3772470198144441	0.38381666364472034	0.44664315724157544	0.5048714758345411	0.4624272199146167	0.4469824346068722	0.45578124645513624	0.3816926360946214	0.6063643851691234	0.48207168977232645	0.5495077856202043	0.3884837100171828	0.49669509599853295	0.43874250189953035	0.47732560085412784	0.41947623830605735	0.3947356075161892	0.4792861015686963
96	c_index	0.46773671140780704	0.4339484762951063	0.48548493683442584	0.3673150854471661	0.3682058151636854	0.4013673745929443	0.45599662745296643	0.46636441041861626	0.42910638148929126	0.4799929216763994	0.39279205059408767	0.546610695493648	0.4781813761223586	0.47934757171947245	0.5586740575471423	0.45448861132033963	0.43296368927877604	0.38359938056781845	0.3772470198144441	0.38381666364472034	0.44664315724157544	0.5085452060620324	0.4624272199146167	0.4469824346068722	0.45578124645513624	0.3834083174220245	0.6063643851691234	0.47597057865115455	0.5495077856202043	0.3884837100171828	0.49669509599853295	0.43611750408752076	0.47327385563731267	0.41947623830605735	0.3913853839841316	0.4793449914253649
97	c_index	0.46773671140780704	0.4339484762951063	0.48548493683442584	0.3673150854471661	0.3682058151636854	0.4013673745929443	0.45599662745296643	0.4722258961209772	0.42910638148929126	0.4799929216763994	0.39279205059408767	0.546610695493648	0.4781813761223586	0.47934757171947245	0.5586740575471423	0.45448861132033963	0.43296368927877604	0.38359938056781845	0.3772470198144441	0.38381666364472034	0.44664315724157544	0.5070124558852701	0.4624272199146167	0.4469824346068722	0.45578124645513624	0.3819606736641829	0.6063643851691234	0.48582710468144413	0.5495077856202043	0.3884837100171828	0.49669509599853295	0.4336386061396477	0.4745723353302899	0.41947623830605735	0.39261073476061614	0.4783026583820504
98	c_index	0.46773671140780704	0.4339484762951063	0.48548493683442584	0.3673150854471661	0.3682058151636854	0.4013673745929443	0.45599662745296643	0.4726163275104368	0.42910638148929126	0.4799929216763994	0.39279205059408767	0.546610695493648	0.4781813761223586	0.47934757171947245	0.5586740575471423	0.45448861132033963	0.43296368927877604	0.38359938056781845	0.3772470198144441	0.38381666364472034	0.44664315724157544	0.5114693391440309	0.4624272199146167	0.4469824346068722	0.45578124645513624	0.3870842910708214	0.6063643851691234	0.48142185806707066	0.5495077856202043	0.3884837100171828	0.49669509599853295	0.43745832676247104	0.47696096592610787	0.41947623830605735	0.3919681772865255	0.48163141897003026
99	c_index	0.46773671140780704	0.4339484762951063	0.48548493683442584	0.3673150854471661	0.3682058151636854	0.4013673745929443	0.45599662745296643	0.46961941192833934	0.42910638148929126	0.4799929216763994	0.39279205059408767	0.546610695493648	0.4781813761223586	0.47934757171947245	0.5586740575471423	0.45448861132033963	0.43296368927877604	0.38359938056781845	0.3772470198144441	0.38381666364472034	0.44664315724157544	0.5057345068517045	0.4624272199146167	0.4469824346068722	0.45578124645513624	0.3823920923901167	0.6063643851691234	0.48183888168506767	0.5495077856202043	0.3884837100171828	0.49669509599853295	0.43365849858565325	0.47626310716557185	0.41947623830605735	0.39379083981764634	0.4787231085406649
