# Supplementary material for: Integration of clinical, pathological, radiological, and transcriptomic data improves prediction for first-line immunotherapy outcome in metastatic non-small cell lung cancer
Source: Nat Commun. 2025 Jan 12;16:614. doi: 10.1038/s41467-025-55847-5 (PMC11725576; doi:10.1038/s41467-025-55847-5)
Supplement: Supplementary file 4 — Source Data [file 41467_2025_55847_MOESM4_ESM.zip › Source Data/source_data/unimodal_shapvalues/1year_death/LR_clinical.csv]

Patient id	sex	age	height	weight	bmi	ecog_0	ecog_1	ecog_2	ecog_3	ecog_4	smoking_never	smoking_past	smoking_current	pack_years	lymphocytes	neutrophils	neutrophils/lymphocytes	asat	albumin	ldh	lung_surgery	n_preceding_cancers	egfr	kras	erbb2	braf	ros1	met	alk	other_mutations	histo_adeno	histo_squamous	histo_other-nsclc	histo_others	pdl1	pdl1_tps	tils	meta_brain	chemotherapy
patient_0	-0.002946524929235718	-0.019078009122358075	0.0035884678090563225	0.009737055745640988	0.013566766915640157	0.0010011408627476266	-6.174515733764978e-05	-0.0012092057589894532	0.0	0.0	8.14195824811851e-05	0.0013570134599177647	0.013461875241973282	0.008765518214780717	-0.0037201307472906706	0.040490137617422615	-0.005520069463553069	0.004498307092306526	-0.0008876966869166941	0.002044341004584464	0.0012042589673291904	-0.00038919142376788655	1.1926691900862036e-05	0.003257660402555558	0.0	-1.9301882853955866e-05	0.0	7.250410496342785e-07	0.0	0.0005865874678401374	-0.0007049027818493382	-0.00027539775528627924	-7.553191704426682e-05	0.0	-0.009164424632514755	-0.0008820640582922108	0.0031516379329045354	0.0009882750986632812	0.009545813118264197
patient_1	0.0017354017697248977	-0.01787154614361568	0.00444262984242948	-0.0013884920307863104	0.013419285276062686	0.0010802274717496708	-0.00011725878190275911	-0.001669373963258203	0.0	0.0	0.00010376201343940107	0.0010005792001621266	0.01317497744055721	0.012704402442828382	0.002321938514757002	0.007860348212469838	0.004140192561206826	-0.0004795597835423861	-0.020547282380541328	-0.0021037038369552856	-0.00044554414926561834	-0.0002835473947861902	1.7939002603654481e-06	-0.0018968917666154677	0.0	0.0005019163800704469	0.0	2.7076159934749814e-06	0.0	0.0005224192103810971	0.0031937093119905093	0.0023568878721670033	-0.00012843684661323113	0.0	-0.00765429903371808	-0.0012321510193977361	0.004552987456439275	0.0014241289358180723	0.008477206587414961
patient_2	0.0003902612127259971	-0.009947639617296921	-0.014533256732907316	-0.015941903691138376	-0.0004949066668326087	0.0004018812343357285	-0.0003665103049909345	-0.0010784594502619787	0.0	0.0	2.4310424942507922e-05	0.0002794741834384047	-0.003907154472613969	-0.012661475620937288	-0.000888208877286363	0.015267515695983835	0.00033386522148083696	0.001608280898519299	-0.005935114426440529	0.00022831245058987899	-0.00033419249217114236	-0.0006308091261106555	4.4005920192440496e-07	-0.0031742578523655325	0.0	-2.2694044351947157e-05	0.0	1.7603510963443201e-06	0.0	-0.0020133231136941305	-0.0010222054403427666	-0.0003549775054074498	-0.00010413476634616325	2.1159563768048212e-07	-0.008174887233535705	-0.0013626972904060917	0.0018742780769715947	0.0005732572458474987	0.009593389029459286
patient_3	0.0005027210951801736	-0.005621445193603827	-0.012895208901692299	-0.006598723411912171	-0.0006965082401340608	0.0008231774974331723	9.436054943461488e-05	-0.00282360522824658	0.0	0.0	6.47894149558226e-05	-0.00017799857492499727	0.0034554351203304368	0.003923265099179984	-0.0027782726861771386	-0.012126075780794688	0.001074242376036338	-0.0006793702715978112	-0.020456951899820056	-0.0019091357044352993	-0.00042444326989168825	-0.0007574369669960167	4.123611215055741e-07	0.0031075630429385705	0.0	-0.00011537228662350532	0.0	1.1327192596248999e-06	0.0	0.00020624924597141634	-0.0014218183104353777	-0.0002869159945288184	-8.499650044235957e-05	0.0	-0.009230197759536804	0.001185876408751841	0.0010611543107640162	0.0008390601895987515	0.004670397161206997
patient_4	0.0009474759689531928	-0.019163247464158196	-0.0014710270881532661	0.006844471300508417	0.0028816033597390835	0.0002995739538183567	1.4041556966298758e-05	-0.000635532941422813	0.0	0.0	4.878867194123647e-05	0.0007925033684353436	0.009540221397360823	0.010205290355253532	0.009547038350918309	0.028337422253493068	0.0009293308318163087	0.01304470516567664	0.008797124779312408	0.002073343657575253	-0.000511451615837522	-0.0008719824072817236	2.4822302782481765e-06	0.00796416312343361	0.0	-1.6842455924577151e-06	0.0	5.724948155138206e-07	0.0	0.0007005623163353483	-0.0008277089080830971	-0.00033989024042230725	-9.319457768675179e-05	1.7478466305449998e-06	-0.008323041224267273	-0.019105860959618172	0.003387507092502624	0.000600052764899357	0.008510432233350301
patient_5	0.0002884014120383739	0.015551970506578805	0.0024522854038612	-9.202851788017358e-05	0.001132930522231183	0.0007057995967504412	4.981750047333731e-05	-0.002289112410738832	0.0	0.0	9.86206781996516e-06	0.00011238975726224775	-0.002046144710458847	-0.017163093834540146	0.001676268273831022	0.0011387895315390368	0.0020904438158381405	-0.00022700579434709452	-0.027318657752041054	-0.011832697788992558	-0.00019776779442894142	-6.154999885043145e-05	0.0	-0.0015364253777169843	0.0	-5.5184136033851364e-06	0.0	0.0	0.0	0.0002976480308215685	0.0012805533616079405	0.0007637007595954587	-4.2494272499565566e-05	0.0	-0.004369916912902611	-0.003462444803969138	0.003267408305977956	0.0008835072783332057	0.008932136393822874
patient_6	0.0005965339739666441	0.0029086501990683005	0.0036346123417468363	0.00795171359835928	-0.002378207915019647	0.0006752983953261148	-0.00018312205745033355	-0.0014833490252165688	0.0	0.0	4.0740827139756156e-05	-0.0008456715806149213	0.006494584024980555	-0.026028140809733268	-0.004601793158976217	0.02379919817817939	0.008597779311030451	-0.018609523552589668	-0.011686218479986939	-0.0005939351204012073	-0.0003465710752136167	-0.0002619367633144461	3.7787005044465613e-06	-0.003934237353452305	0.0	2.6723120667860603e-05	0.0	1.9281709460798535e-06	0.0	0.0003705863942202449	-0.001086655218012127	-0.00048175102285517813	-0.0001001884332757786	0.0	-0.007850229192489079	0.005612415301123351	0.0022351252891145536	-0.0044033864863583655	0.005989657892141973
patient_7	0.001615417120359406	0.02655911831448692	0.008496543948132653	0.0036152688776212457	0.006911862041120278	0.0011633827113104818	0.0017261795465972468	-0.002146741941004334	0.0	0.0	9.642281364037919e-05	-0.00016346012378809318	-0.0020070998175963288	0.01361308833235082	-0.007080546589770021	-0.012245127097745683	-0.0015698813138294331	-4.142366818213327e-05	-0.005347229715791696	0.020069059551283838	-0.00032588834761591065	6.169426278207317e-05	2.6952977231091408e-06	-0.0016292507880824162	0.0	-0.00010389457281223831	0.0	3.435783816375436e-06	0.0	0.00027707947199256874	0.003018051277771603	0.0018668817046270459	-8.667696331289936e-05	0.0	-0.0060538686579629485	0.004661706281296267	0.00595207891028236	0.001462780642471928	0.010932717835099925
patient_8	0.0006031445856877075	-0.009420558966011199	-0.0009448254361160761	-0.011625017326254898	-0.008584055518334004	0.00045409733244150286	7.980024251875825e-05	-0.0016907268222915003	0.0	0.0	2.2310504317257597e-05	0.000558225880515957	0.003794062131673901	0.003558916846329581	-0.0002121641090931722	-0.014137885264861148	-0.008020823844664925	0.004263139791526009	-0.01581800063539718	-0.0010973233083456644	-0.0002493444806086303	-0.0002536118312934187	2.2664743262230747e-06	-0.0012410632312427209	0.0	-1.1872611068697403e-05	0.0	1.5182319998768249e-06	0.0	-0.0007176920555327858	-0.0009285786135563356	-0.00014096425144130003	-5.411782624061664e-05	0.0	-0.00636689407544017	0.0028602119602232617	0.0003953311700257905	-0.0014152057612730742	0.004637951744592971
patient_9	-0.0006934937566977663	-0.007427825602120579	-0.0004392769625454879	0.0009867167437395015	0.0006945564587318058	-0.0011787155875371117	1.4669916593765919e-05	-0.0015707475044117515	0.0	0.0	1.152174632434068e-05	4.4327179096892614e-05	-0.001983836510193457	-0.011454622267388354	-0.0057490306297134685	-0.015233502597568775	-0.010008181928318422	-0.0005432586577987237	-0.005459106089025526	-0.0001301596057469139	-0.0001882873175214122	-0.00019730163569004017	2.962033463307923e-07	0.0018458835032688012	0.0	-2.410920272478906e-05	0.0	1.637693732812334e-06	0.0	0.00016409876178950127	-0.0007529915584262394	-0.0001536718609234736	-5.052018080708255e-05	0.0	-0.005361469021621173	-0.00033664129561772257	0.0007416594497196759	0.00020477803851316035	0.003097924039381772
patient_10	0.0005974286787161469	0.01297809854461821	-0.011727773631588412	-0.0006523229257959879	0.009029379835526711	0.0009433083393436437	-0.0003527895023493959	-0.0011991776615665965	0.0	0.0	5.480780603902797e-05	0.0004516649930933714	-0.0032134484659622348	-0.0006622093209445902	0.001277441937590172	0.029508779885602066	0.013622434007511605	-0.01465654520935249	0.001649303658055102	-0.001408134347863984	-0.00022195303417417195	-0.00015688823013290578	8.566010636550254e-06	-0.0025687948613244338	0.0	1.933592499078708e-05	0.0	0.0	0.0	0.0005680876094054362	0.00404765069497195	0.004096327136702733	-0.00015468846174796256	0.0	-0.007581993773726381	-0.0012781203137489047	0.004104712741655923	-0.0049193916498824495	0.010117851537891843
patient_11	0.00046551296029513785	0.011177258083851019	-0.007788680563843671	-0.005655802209680867	0.005108681622985372	0.0010021848511832692	-0.0005013936324747625	-0.0031388722348369815	0.0	0.0	4.9568433610373014e-05	-0.0001568137053894914	-0.002243109075940089	0.01245341497436299	-0.016209594397314536	-0.01611465843439324	0.00658412015579442	0.0013753799890371388	-0.010862818797706333	-0.0015171605474730814	-0.0003006972489291613	-9.517358096396746e-05	2.526824107612254e-06	-0.002170526461592075	0.0	-9.382985981969995e-05	0.0	2.2079826762083643e-08	0.0	-0.0013954402891158183	-0.0009797850495781107	-0.00023041637329111096	-5.0410817849428954e-05	0.0	-0.010304403993842259	-0.0037523104424392927	0.002434332951589898	0.0009518771297740238	0.007305115283958335
patient_12	-0.0005681776505960033	0.004721192371913646	0.00021483063254088667	0.003029887741945655	-0.00027746035219151357	0.0004397669924124266	-0.0003627989659832038	-0.00259142691270199	0.0	0.0	3.098291075935027e-05	2.5669249000218628e-05	-0.0018234069822390439	-0.0181610601824901	0.00018653241173242793	-0.013166065815945188	0.00048609358569982593	-0.0005335657491495289	-0.028938439138097224	-0.00048108012862276353	-0.00042700638543226457	0.0001884891588339972	1.1886620460963005e-07	0.0019001760816440211	0.0	-0.00010562499927578881	0.0	2.774152478236747e-07	0.0	0.000159837806827824	-0.0008723874245846162	-0.00014588206560732278	-5.021525224464829e-05	0.0	-0.007277559722913538	-0.0015295114408246668	0.0011917519273459288	0.00037620477332425017	0.005235581925243708
patient_13	0.0021920866701058933	0.013751494027266244	-0.009208799194031557	0.00605220883789317	-0.022446793625863503	-0.001315520893171117	-0.0008251503229145039	-0.0008291926724178207	0.0	0.0	2.443221837590274e-05	-0.002238955891504464	-0.0014840837032985088	0.0039571412303246204	0.0011833965922052043	0.035563706677005896	0.01730222955796648	0.0025341906129015507	0.003331452796563947	0.0011992066533018455	-0.00019873380405357864	-0.0009710477761100256	1.0256934897158593e-05	-0.002142284568530001	0.0	3.129004445754573e-05	0.0	6.140605239633999e-06	0.0	0.0005701270569632784	-0.0031891037269596756	-0.00017924748524662988	-0.000348489957585287	6.615617880333564e-07	-0.006566434538031201	-0.018537360899434623	0.004578037339825617	-0.0022525117709966715	0.008527348420956222
patient_14	0.005210467383651612	0.017252213368232707	0.006819092209899387	0.0008905016793434362	-0.015013983912948097	0.0006065449675591048	0.00010927281919520205	0.017397813269586764	0.0	0.0	1.8503769261787637e-05	0.003158662529403673	0.0042696983352295305	0.00400211814774	0.013650330562267738	0.020773229683804958	0.004768045357960835	0.006314053714789383	0.020246307893819555	0.004169847834001219	-0.0002141736297559471	0.0016203116526932423	4.848149301583893e-06	-0.005222172496314873	0.0	7.554706556016179e-05	0.0	4.619267084225836e-06	0.0	0.0008738305017284737	-0.0013833300047012018	-0.0001289018272493046	-0.00013891788361098946	0.0	-0.007330046053178402	-0.004791759302146915	0.005443700679774668	0.0005855630459872652	0.017037768163934985
patient_15	0.0008985270246961816	0.023366167011714133	0.005962259711105836	0.007246576728280465	0.007480945530427872	0.0007134554803849334	-0.0003324069926307646	0.009013364024691722	0.0	0.0	6.401674858814014e-05	0.00024940291189544367	-0.0011819262178451848	0.015678256371323383	-0.014862260373789985	0.01599397496716288	0.0010953965019157607	0.007506154477736013	0.011222994150460209	0.005568379146721131	-0.00023561756012830065	-2.2052051803418595e-05	6.829611078845875e-06	-0.0020157923266569057	0.0	2.287370671596399e-05	0.0	0.0	0.0	0.0005277927111689923	0.005726891135840243	0.0014002326563480776	-3.705447444437194e-05	2.553617093199932e-07	-0.005269166655206635	-0.0016534060484295534	0.0025510573360699195	0.0010511609010957251	0.008141955703258215
patient_16	0.0010169464510688979	-0.00971719318071946	0.0019150480071113848	0.001205663738675273	0.011394266433196722	0.0008669290428815707	-0.00035538052051383026	-0.002399598877493835	0.0	0.0	5.5645143114783655e-05	-0.000366914003293685	-0.0030725443890722353	0.0022388943720951415	-0.006445994538606334	0.0015404142794653468	-0.0006977767256148844	-0.00305964899796182	-0.017842662836274396	-6.36827224640639e-05	0.0014425031131154807	0.0012108277909709544	6.970586758242141e-06	-0.0037328321556872896	0.0	4.98293334991028e-06	0.0	1.936386425963413e-06	0.0	0.00031445128447254826	-0.002237078071518478	-0.0006555642690089058	-6.592811252890069e-05	0.0	-0.014472607537155624	-0.004514567336373328	0.0016704698842466654	0.0008469474641355541	0.005187197626259727
patient_17	-0.002450792036463225	0.000641531771002517	-0.0015658947198894232	-0.0006822035628161044	0.0003888288912649694	-0.0020831339647418385	-9.808358460186102e-05	-0.002538356282400785	0.0	0.0	5.347832772884992e-05	-0.0010782648430314528	-0.005025614882249317	0.010750529601580166	-0.004594180169170804	-0.000190159003305117	0.004570413166913372	-0.00511769611922414	0.00029529250031399103	0.0011363160624832485	-0.0005217187027589817	-0.0006511479889200083	3.1544396382856837e-06	-0.0013416968101303023	0.0	-5.9359817352304144e-05	0.0	2.2733328211353244e-07	0.0	0.00031066648285181373	0.0024518259749694363	0.0031557882931699723	-6.426010043405014e-05	0.0	-0.013050480795693814	-0.00383110951452719	0.004594824220208764	-0.0016296473775539357	0.0056814877801936794
patient_18	-0.0015265786615262938	0.018487104068210306	-0.0012279460509620151	-0.007213269054746568	-0.027438826607829148	0.0005566807061618574	-0.0003007461006964156	-0.0015316771364218033	0.0	0.0	2.1838647715465444e-05	-0.0006627835410881605	-0.001405001475673908	0.00243115629560175	-0.0013819129568740846	-0.012870885548103448	-0.0009917685266133103	-0.011186925278865216	0.014800253222086111	0.00031260827382135987	-0.0002318556949931534	0.00011810282716998287	1.8527137792375667e-06	-0.002392903162919565	0.0	-5.211846778322018e-05	0.0	6.436135665622478e-06	0.0	0.00020137300972424932	0.005153575398040605	0.001898100529077775	-7.331778584822307e-05	0.0	-0.009869982560653657	-0.010985896954031049	0.0031121471938705568	0.0006444044052800856	0.0024847392934765856
patient_19	0.0013456309758414112	0.0067528017598145005	0.008346921753467093	0.011614431973578308	-0.01618139228013815	0.0013773685225441543	0.0005161124496350508	-0.0015964604912030616	0.0	0.0	6.058700917941859e-05	-0.0002113775789631716	-0.0037912325889372872	-0.009109683550725323	0.01608005437009062	0.013824451219936465	0.0025948550202447786	-0.006493814340090981	0.00980921337682137	0.003091477938945102	-0.0005944104627790117	-0.0005990959218513729	8.086155245094485e-06	-0.0033781344234668524	0.0	7.440182334208167e-05	0.0	5.62962352820782e-07	0.0	0.0008267737081888746	-0.0010466724364520145	-0.0005006271692966026	-9.63772067284554e-05	0.0	-0.012627687194088072	0.0031674833532066675	0.0033728503809216455	0.0005962908937945359	0.012685812479391254
patient_20	0.0003408104978662959	-0.005325448278866668	-0.0006510822165225104	-8.779478400100125e-05	-0.0001492921782088932	0.0002869940216502852	-1.0501741529414114e-05	-0.0015001219621666839	0.0	0.0	-0.00019768899419056162	-0.00028158517602248635	-0.00145927124358554	-0.007453420811931724	-0.00572405961494735	-0.011350273912003382	-0.007050720487237376	-0.0015497505264179575	-0.012352600051418961	-0.00038652956992751787	-0.00013769909818563735	-0.0002267765364426999	1.3603855354009903e-06	-0.0010283014263709341	0.0	-2.50747460260836e-05	0.0	9.820016947551103e-07	0.0	9.830578148624409e-05	-0.0007389815177781543	-0.0002000326112594725	-3.2298947712658514e-05	0.0	-0.005000669268372218	-0.0017308342034356515	0.0006461039333029837	0.00019825356154829543	0.002814289546460424
patient_21	0.001530303789594201	-0.018064850611655265	0.00031581445229365417	0.0014299178338699494	0.017139423021484478	0.0017318945787254717	0.0005280023156261117	-0.0012543122192744931	0.0	0.0	6.539310002329188e-05	-0.0006051507338728664	-0.003793092519442991	0.017513351541989058	0.008919290704701056	0.015857396781143677	0.00036229410890039845	0.008127689806498431	0.004197714002025359	0.00336706639740661	-0.0005295135363319336	-0.0006676196137289197	1.6252429774241416e-06	0.004750940582629619	0.0	6.602706019010656e-05	0.0	4.531947277621324e-06	0.0	0.0007236333077537446	0.005554194079177846	-0.0003930495562331299	0.0018732721236657448	1.8915279794769998e-06	-0.008469517213559166	-0.003933093416827047	0.005986290481597201	-0.00439770984632161	0.017433517121386556
patient_22	-0.0010342219497680475	0.0011636967239017045	-7.815879024288375e-05	-0.0025337474796873053	-0.012237960587019887	0.0006693524240583591	0.0002338318946083224	-0.0012418631444385186	0.0	0.0	3.565315446092952e-05	-0.00031433874669010054	-0.0026414879729984007	-0.010857747340418649	0.0028954931475748107	-0.003758740381984228	0.0024701197699153977	-0.0018885938993441834	-0.017424256191714473	0.00045025659025821167	0.0016219235771061697	-0.00020103053702662322	4.429452843276542e-07	-0.001590412702382758	0.0	-1.0847901377233756e-05	0.0	3.0890847275754763e-06	0.0	0.0001965199925672953	0.0015122559858386099	0.001156786872511745	-4.909584269883856e-05	0.0	-0.006619489556511612	-0.002482836749674036	0.001185337528020143	-0.0007137285501911498	0.0030372400281201473
patient_23	0.001448364882002988	0.023268843844203916	-0.002521941172533149	-0.01197361973249007	-0.01405858220482497	0.0003094573228843965	-0.0010089793282674023	-0.0009164411580533022	0.0	0.0	-0.00047530640102528784	0.000795126332303812	-0.003121691783873427	-0.010920543086312868	0.003011227272143134	0.030589625473519306	-0.0009741971320988602	0.0031989406135429534	0.010950173567808951	0.00033264333165508293	-0.0002577373047766123	-6.701233263833703e-05	2.0584502780068916e-06	-0.0018147926162569437	0.0	3.6399683499053154e-05	0.0	-0.000202242806847386	0.0	0.0003483388111813062	-0.002857651572318531	-0.0003045601868869279	-0.00015554463203995065	0.0	-0.0051228302913774474	-0.0030581470076270056	0.0055498315193701995	-0.0024040368063683354	0.012232241488137379
patient_24	0.0027683200101675455	-0.01452207238246673	0.003500612551809741	0.0021248185490992137	-0.015182294704638383	0.0012538085085129363	0.000341980786778593	-0.0017984107680306097	0.0	0.0	5.228407165607123e-05	-0.0014146740484958344	-0.006082560544539602	0.009530013140080354	0.001099997295305319	0.007736586748904315	0.0022378211385532033	-0.012909586134188323	-0.003936783859333625	0.0021210443490547806	-0.0005195428773228267	-0.0005167243222461412	4.066531458510983e-06	0.004862111881302827	0.0	0.00022950089078785607	0.0	0.0	0.0	-0.00280379064242869	-0.0019542051398969053	-0.00042170375715402166	-0.0001624795503766775	0.0	-0.011529602528535757	0.0047826389793086945	0.002816499776407011	0.0005841595401531594	0.008140719474013132
patient_25	0.00029198578343786154	-0.0054970586786283575	0.001128153456034701	-0.005955372447436038	0.002551062398828104	0.0003654420920077797	-0.0005226656021524522	-0.002853151874518821	0.0	0.0	3.0780285224075566e-05	-0.0003770142936000013	-0.003976387568341688	0.0035950551353364367	-0.016767390941662207	-0.012349927208955567	0.0016081527003662605	-0.0005089095424424788	-0.0018255669875787489	-0.008492550840601418	-0.00044910835607428403	0.0008448979344276988	5.224198177234787e-06	0.001520265343047591	0.0	-0.00033882796476889107	0.0	4.283320836424308e-06	0.0	0.00026553987486792693	-0.0015856987921929995	-0.00045601940285693504	-6.166975033903134e-05	0.0	-0.012203176690539249	-0.007097498439307682	0.001176404222758437	0.0005392662124571772	0.003608245838525362
patient_26	-0.0003085074950106198	-0.006438360035030101	0.003736988439255183	-0.004653565057395647	-0.0013719070014620068	-0.0010512967322709047	0.0008240325982243574	-0.0011030181236980914	0.0	0.0	-0.0006470000390352236	-0.0009384334344384669	-0.0038103444235731625	-0.004633671959269363	0.0027737688834124944	0.03088349391328377	0.011581724869508016	-0.005393709388068827	-0.03918933448839617	0.0001790911518100541	-0.0004295353191862176	-0.000464838178561451	6.555354258225268e-06	-0.002114544201023834	0.0	0.00018137212235952465	0.0	3.7586922994807074e-07	0.0	0.0004248055312972846	0.0021155696279611612	-0.00030879234322742294	0.00037424688179917384	0.0	-0.005868299204859261	-0.0007667227127406198	0.001639161330251561	0.0007225997861527553	0.005849782218026173
patient_27	0.0008702965880434687	0.015771775719942795	0.0026018874115689384	0.006603535609750049	0.005548390770431863	0.0006330058750182472	-0.0017492779430120402	-0.001133151885732302	0.0	0.0	6.987300890879303e-05	-0.0002274666439017788	-0.0033628916026885295	-0.03877152908438715	0.005005135160624326	0.033997647201678104	0.0010528601795326074	-0.02326968366022621	-0.001922628878542079	0.0029200977853303996	-0.000421988838439703	-7.068426748360176e-05	0.0	-0.004268774726810587	0.0	-5.380956924448937e-06	0.0	0.0	0.0	0.00044341605564323825	0.00288665400740496	0.0008548190324228657	-7.062333265539123e-05	0.0	-0.0076149739793523455	0.007396348693270735	0.0018023793303698148	0.0006271176684080733	0.007593699022504289
patient_28	0.0008176514827424633	-0.008182566076955897	3.051817144915885e-05	-0.0037033945339252127	-0.004410965296046781	-0.0019949262353418525	-2.9849887071612368e-05	-0.001326253452997144	0.0	0.0	7.673402672975707e-05	-0.00016770242890153266	-0.005808970905038566	-0.008386137682978672	0.011945582966620696	0.01450181935696427	0.001714855824806397	-1.077455861046426e-05	0.008673278310245256	0.00010088159543239916	-0.0007212249800637399	-0.0010552144520450369	3.4837640251219772e-06	-0.0015351565888774635	0.0	-1.5276378921465234e-05	0.0	3.6583209481189094e-07	0.0	0.000735316990779715	0.0036566809540907103	0.0013672964884147345	-0.00020478876780345115	0.0	-0.010456197967763729	-0.00018850000447369157	0.0029476515518732094	-0.004869027541214443	0.008238128434798413
patient_29	-0.0005150905370797963	0.031461595612939576	-0.0008823747268885863	0.009472996947968075	0.015152583540969898	0.0005930230973992899	-0.0003999338205201031	-0.001777198258678408	0.0	0.0	-0.0015006483996694573	-0.0020778318137462622	-0.0013343543924731055	-0.0030146747552428333	0.0014161893514849156	0.00799549910249603	0.007543440407463866	0.0017004763176580204	0.019348495846745882	-0.0004533132228810192	-0.000311481064976393	-0.00020126540054479875	3.3496082789592634e-06	-0.0028524868973708933	0.0	-1.6333519271914662e-06	0.0	-0.00013836663649719198	0.0	0.0004090622685223419	-0.002383705258965092	-0.0004006891219410492	-5.367666172713094e-05	0.0	-0.005695863905286694	-0.0017168295673717243	0.0030843893439963417	0.0011062369840252717	0.01578610865916352
patient_30	0.0002972892742967802	0.02013562978988036	-0.002391368833755932	0.004392304433563347	0.010412402576538731	0.0003100051711452002	-0.00033404015719215065	-0.0012399148560719676	0.0	0.0	3.959566968753099e-05	0.0005605579377341496	-0.001415524490033517	-0.009862114206600697	0.004906497073889074	0.003300815008672286	0.014729589046558482	-0.0027739051718752945	0.020787125421111625	0.00047475580392836435	-0.00028623510500403035	-0.00044280177714321327	2.6883089622721117e-06	-0.004348055673136401	0.0	3.64068900017351e-06	0.0	0.0	0.0	0.00037420710243066686	-0.00275954866729459	-0.0002863080266856593	-0.0001591513976379661	0.0	-0.007111253839430905	-0.00859577019681336	0.002692081911731776	0.0015396352601857594	0.012100103399355844
patient_31	0.002038578978796119	-0.01490206620240169	0.008652755264232247	0.004874149090307548	-0.014204035061778633	0.0017989423954949365	0.0005990962264481867	-0.002744814624782357	0.0	0.0	3.756066560749123e-05	-0.0012476062365046631	-0.004314171445248285	0.011350726288597386	0.008624080239574014	-0.013853221619588567	0.015016027767376238	-0.0017819536303152858	-0.022954584492159813	0.0006572918354137172	-0.00056706119984164	-0.0004327645952433704	1.7737246815657872e-06	-0.0018037250823694916	0.0	-7.274861484850414e-05	0.0	0.0	0.0	0.0004344578164526435	0.0049554952367794	0.003036434973447728	-9.41266892427236e-05	0.0	-0.012586122863227623	0.007601495826464885	0.0016838804275826087	0.0005053089803949735	0.003891384025226243
patient_32	0.0002590996314072988	0.0018183195355438392	-0.0002893458286496672	-0.00278394465642999	-0.0014887877109067546	-0.0018252257584167012	-9.029100306472833e-05	-0.0014748391416059053	0.0	0.0	2.46306951156524e-06	-0.00018642311686342707	-0.001019214283851626	-0.013591328662772476	-0.004308699155572652	-0.007557924475542902	-0.0012946072799919438	-0.007031589215199757	-0.015015196949424579	-0.0007866733232427363	-0.00013814728653348274	-0.00012762548185383588	1.6524905188803713e-06	-0.0015788651516510548	0.0	-0.000276858176680385	0.0	1.5043841352336644e-07	0.0	-0.0017028329850670818	-0.0008941561353100632	-0.00019067841760390331	-6.882957474278761e-05	0.0	-0.004703297169477449	-0.002816735546472316	0.0002142518960888149	0.0001883785085189765	0.002149992811879557
patient_33	-0.004938493781741528	-0.00110608868629525	-0.0021049537725821967	-0.0016968550559179015	-0.01558286500330166	0.0007420385333891089	-0.00011270101737122249	-0.0030579437886625815	0.0	0.0	-9.255653930305971e-07	0.0017956330527055852	0.0092964311281844	0.011595794829480617	0.011400433895318817	-0.011811006738081243	-0.014489209387241126	0.007160488784047317	0.011173411782433187	-0.00050705894115852	-0.0001797498763640778	0.0012442350112549644	4.940855672503e-06	0.00423787162048339	0.0	-4.336318525847895e-05	0.0	0.0	0.0	0.00023260833792943525	-0.001623557572807692	-0.000250627369089005	-0.00015015383573098895	0.0	-0.014296795619279615	-0.004447254071614695	0.0027818543827723453	6.217956471670798e-05	0.005951842802975688
patient_34	0.00043535316177941	0.02742039206720018	0.006468680759420615	-0.00261864180140788	-0.0006258728954222157	0.0008603286776623302	-0.0005816988344186463	-0.0010680762484106445	0.0	0.0	-0.0003343391923598975	-0.0005655444554304845	-0.0029525349838906527	-0.00536874697537557	0.00846374185331764	0.03462058416117925	0.02314439762111145	0.0032032870772913734	-0.03219967206323296	-0.00024367372272022218	-0.00017104771452540007	-3.6710576344353284e-05	4.272882761128538e-06	-0.002296342429942726	0.0	-6.5628449328480375e-06	0.0	-3.9389970455391e-05	0.0	0.00040251199883710345	-0.0004866935298165194	-0.00022055885615453478	-5.6633057450120166e-05	0.0	-0.0034034847439906	0.002068018714286446	0.002678330750382057	0.0009870225945927465	0.014196986553663837
patient_35	0.000647889947298778	2.5536066373155165e-05	0.008640918570736029	0.0054979611334903655	0.016290188006508624	0.0005506188782158925	-0.00029133303011698753	-0.0013257098183802698	0.0	0.0	9.918219934287879e-05	-0.0005144535530501507	-0.003636125436082852	0.010146952325526457	-0.0030960496183375097	0.009118719591644503	0.0010995280474919323	-0.0055549553816356505	0.021618731692147702	0.0006459984013085497	-0.0004767771160594913	-0.0008129130494067841	1.8433882200375812e-05	-0.002817064437498438	0.0	3.8116981426396524e-05	0.0	8.695311662139439e-06	0.0	0.0008586189894140245	-0.001955169294287253	-0.00047398014913770353	-5.862652362909815e-05	5.384024317868298e-07	-0.011774854260038239	0.001508468354610018	0.004970685186439823	0.0015432197111478127	0.01595825139524409
patient_36	0.0011281333189187897	-0.003114796270921879	-0.0031782688941703564	0.0022141910702178098	-0.020213633986544834	0.0006680678861567738	-0.00025245042489886103	-0.0016520120682797764	0.0	0.0	5.1390827098356385e-05	2.7672583700904175e-05	0.002973455433008419	-0.0027775183167941192	0.001997848198843547	0.0021592386581674883	0.0038655595603128107	-0.01082630603164338	-0.015553079986379772	-0.0009108959320320408	-0.00047027283434721516	-0.000322751417897103	7.693533418789977e-07	-0.0027455345148656714	0.0	-1.1452346238751982e-05	0.0	2.1555123135765334e-06	0.0	0.0002861419819118857	0.001528410839372007	0.0008130583932682457	-0.00013869329017768622	0.0	-0.009714264879590574	-0.006403091027333221	0.0023885689996391455	0.00025453233675243884	0.004428001394165276
patient_37	0.0023389830892525227	-0.002348265629182675	-0.004796961115337993	-0.001164528829940273	-0.021268593673421602	-0.0014356743184279017	-4.2995210360170605e-05	-0.0010528883096090859	0.0	0.0	3.472846403725711e-05	0.0013438044742108406	0.006206497224586445	-0.0006043159032398404	0.001813225767571367	0.018201753410989945	0.0011767101505374433	-0.022467124252610486	0.007650492205617355	-0.013375349845701226	-0.0003641042455265946	-0.00039983811514704204	5.138886271461442e-06	-0.003831701750872635	0.0	-6.974341689726258e-06	0.0	0.0	0.0	0.0005387519695609258	0.0032319539331588844	0.0013809207223790013	-0.00017679726882569475	0.0	-0.006961897439161008	-0.006450575109341358	0.003228783504248956	0.0003033231633247851	0.003717844363708561
patient_38	-0.0006155113377667291	0.005401339206897499	-0.0005322411846976526	-0.002688646464095655	-0.0011639206303243686	0.00032506024694979276	-4.98145477738016e-05	-0.0019030222675131838	0.0	0.0	-0.00036588961030923267	-0.00041930346233357826	-0.0010944881842487977	-0.01192150066651221	-0.004916307398963038	-0.017461147998336386	-0.006573239008915902	-0.001035289808774527	-0.017376534084725545	-0.0003318742450271014	-0.00016287102870781456	0.0005039829733012164	1.8701834593196246e-06	-0.001170556738254874	0.0	-5.480435505589824e-05	0.0	6.752637214839836e-07	0.0	9.83792275300671e-05	-0.0007103670132872979	-0.00011463461899246026	-6.391215171116972e-05	0.0	-0.003975499532032221	0.0017967438673929766	0.0009197547059665201	0.00027247626524960224	0.00431463658997796
patient_39	0.00045307268821636703	0.008987568866771543	-0.014502810474098071	-0.020743311894596286	0.004758791610720287	0.00091829648163648	-0.0005393472740686442	-0.0012682179126149709	0.0	0.0	7.827200164084757e-05	0.0005756119540362881	-0.004093144356509534	-0.00559737501540759	0.008923623382588716	0.024007699947547135	0.028678203110373154	-0.007894659934983365	-0.008843539596855125	0.0006310351215667011	0.002944854905480872	-0.00048203680576003024	4.0257373624940407e-07	0.008573516932368842	0.0	3.7968483090180206e-07	0.0	8.60428894240937e-07	0.0	0.0005272100158112991	-0.0007507286514616412	-0.00029026546379998014	-0.00013429340252637295	0.0	-0.006839136516214547	0.0030939303563050358	0.002072282080301286	0.0013737132924524437	0.012562805304632909
patient_40	-0.003192466615438364	-0.00028147968337538363	0.002880567593750369	-0.0008859273432413051	-0.021393125463759693	0.0006635347342526356	0.0007024384326278679	-0.0006968179453002085	0.0	0.0	-8.774343691464243e-07	-0.0011940166733784123	-0.005345015246770199	0.0038578198362388006	-0.010175913804598318	0.03183497379459252	0.012683701270665733	0.003568338412209188	0.008992564218768291	0.0014792120764667354	-0.0004969955327783671	0.0035274631358118845	1.9784695147909148e-05	-0.0025325126043667075	0.0	1.3384756400721163e-05	0.0	0.0	0.0	0.0005365320592591502	-0.003998294847331903	-0.0004744562815716858	-0.0002521551982842107	1.605968734549e-06	-0.010216142754108575	0.0054219370068647665	0.0037446998349742167	-0.003313390000952414	0.008063076426804391
patient_41	-0.003211684244063564	-0.01584401154156887	0.0105863909386182	0.00013452853815479001	-0.013233345071104779	0.000536045889276552	5.3345779865612347e-05	-0.0007609523816546797	0.0	0.0	4.5553508340671304e-05	-0.0011767673187595747	-0.005728890531610989	0.008733834516326158	0.009802819099033168	0.048538139308121814	0.003400554932109623	0.008777854230836948	0.01315662114939442	-0.0006803440123966556	-0.0005074594701672272	-0.000853324494106638	2.45350770123378e-06	0.0030311249931982693	0.0	4.984391654814615e-05	0.0	1.1161753627289e-05	0.0	0.0009041738487688655	-0.001490068567550796	-0.0004569214975202196	-0.0001911961995135718	0.0	-0.007191530745605661	-0.012809660375504158	0.008205054515260069	-0.0010611937985302337	0.009209047355878474
patient_42	0.00023080146312188244	-0.00336224423333794	-0.0041953002933731495	-0.003521628397990157	0.0008011470204240891	-0.00150469353145094	8.13316364663255e-05	-0.0019436726543285623	0.0	0.0	-0.0004523221401159822	-0.00035142821074548425	-0.002262557990250177	-0.011541434255115194	-0.000726130252645748	-0.006563861371133362	-0.0019683617543916187	0.0011653066532241628	-0.01891496227779473	-0.00048000816511170233	-0.000228856230200628	-0.0003670427633908078	3.993581214759221e-06	-0.0010289629157747677	0.0	-3.825460250853583e-05	0.0	-8.699313432316001e-06	0.0	-0.0007296988880319323	-0.001132481583107184	-0.00023314788622419004	-5.999352684218035e-05	3.324964441288325e-07	-0.006544061192149196	-0.0018580930008694468	0.0012390094799063756	0.00026808966970052176	0.004301388307497699
patient_43	-0.002363710319376052	-0.00868486133351057	-0.002907278460967873	0.004966602486218779	-0.00021679903419687016	0.0009716336815347295	0.00020893980742134249	-0.002339127833359962	0.0	0.0	3.605192929941286e-05	0.0005005568686030376	0.006700498910182285	-0.01642326589451463	0.007752376997668977	-0.007857234294128856	-0.0051130345908375514	-0.012292425842990522	-0.015603388246032558	0.0005215826779310585	-0.00036784119863649445	-0.0002462644640694004	3.100924674682542e-06	-0.0019858918698613445	0.0	-6.542547372341787e-05	0.0	1.0544405999729765e-07	0.0	0.00019929738972994187	0.0018140149589066226	-0.00018818481433691654	-7.095425440513544e-05	0.0	-0.00980665162325549	0.0051578344984106106	0.002051188900736323	0.0003388934624995476	0.004584067705317684
patient_44	0.0002763403798693115	0.00294512105014065	-0.004820693073908403	-0.004507535807797133	0.005519257219930911	-0.0011327400214952098	0.0006604160620929097	-0.002521010483068766	0.0	0.0	2.9846194377141626e-05	0.0009013760779948727	-0.002509947257226645	-0.010402165487670438	0.009148136179441473	-0.01044086221092489	0.005769222659067945	-0.0031715600949092683	-0.022539761646096237	-0.0006851494716801765	-0.00037322300781725113	-0.0002608378406134374	1.639443000989733e-06	-0.0017826692558186518	0.0	-9.604199985463469e-05	0.0	2.042834866548e-06	0.0	0.00019908107948753652	0.002077249216225437	0.00153852419729336	-0.00011044291180951099	0.0	-0.005886865472875632	0.002496241726203467	0.001851722973503049	0.0006119782630282654	0.008273073016312985
patient_45	-0.0013311824848112842	-0.007116521678458086	0.002182738010042102	0.005229275992788443	0.00037146893998478273	0.0011023508650669857	0.00028905413096439814	-0.002716980373410584	0.0	0.0	3.3059227227198174e-05	0.000232028682519823	0.00783468427865495	-0.019444046340652735	0.0024802752291892523	-0.02117216833621489	-0.01179661610899031	0.0015198429862274723	-0.0032732136635075255	0.008633163864186397	-0.00024090321445172493	-0.00043187868391100326	1.824225716742095e-06	0.00479628069359439	0.0	-3.984561236160315e-05	0.0	6.803869365928916e-07	0.0	0.00023352620403426945	-0.0004457970339072967	-0.00018936091713926705	-5.7303185735324395e-05	0.0	-0.007785676233406356	-0.0009714487963025328	0.0025854212590005502	-0.0015083650091602299	0.007500682333287802
patient_46	0.0010715682510775311	0.020214430340838627	0.003042037179730692	0.0065154483110192625	0.017546846281008763	0.0022028238769664934	-0.0009718573821161551	-0.0035856569268806248	0.0	0.0	7.22421705354057e-05	-0.0008500938777204831	-0.003243987572644856	0.007539339342826737	-0.000890540247299849	-0.03517506099803108	-0.007196440171736559	-0.0010925822717076609	-0.006776296482080475	0.0009632092935594051	-0.000456341855997411	-8.481896212046945e-05	2.4259387480176508e-06	0.002322943467602145	0.0	-7.36651119695922e-05	0.0	6.376961037541744e-07	0.0	0.00025791841567349453	-0.0008859862866528058	-0.00022071377248306768	-5.5986023662336876e-05	0.0	-0.013688587674754268	-0.005928552872857243	0.003051548119157199	0.0016049591257160975	0.005983000512812261
patient_47	-0.0017713885835084504	0.025561092339638717	0.0025881942314916295	-0.000641139099154749	-0.01402100788970438	0.0006829868555628497	-0.0005429375273706505	-0.0013722422152109641	0.0	0.0	5.4600232074435426e-05	-0.0006926581508810545	-0.002788803280425115	-0.012470801361974947	-0.016689213394277255	0.012528366613269006	-0.0017781636825419925	0.00489376540173558	0.013149222575544123	0.0015131419976343779	-6.573768310217607e-05	0.00028386739321727155	1.3328283839941021e-05	0.004824184686024508	0.0	-1.4292344396832487e-05	0.0	2.3729888418094315e-06	0.0	0.0005936110905335973	-0.0019659687429615636	-0.00022042549718971218	-0.00011904604772396504	0.0	-0.00633615491407753	0.002898090689287682	0.005404491205786974	-0.0011460682307813566	0.014112436149635
patient_48	0.0012194642478119211	0.004731070843475978	0.0060913321097492	0.008092655455750749	0.0082997872414713	0.0005057839799928292	0.000550103708008889	0.016919471039730547	0.0	0.0	6.198790602186183e-05	-0.0005014994360285846	0.006691564670355037	-0.010096755311371957	0.007299040538639529	0.041930590122142224	0.01280420642542998	-0.003962366840290783	0.016410363017263417	0.004048604265542616	-0.0004549268235380481	-0.00012056441746943549	1.0182771596287001e-05	-0.003004326644428871	0.0	7.568463093334383e-06	0.0	4.132552411151883e-06	0.0	-0.0009516327824164179	0.004364064098075498	0.002236699519420797	-3.5072975294165604e-05	0.0	-0.00590045346767879	-0.0008340474974473386	0.0022427457761415746	0.0006839733000362715	0.011445416477483726
patient_49	-0.0009709295498311296	0.003369146362167432	-0.0013842591241735134	0.006191903767927836	0.006918829840954769	0.0013760828160894547	-0.00027115404144731017	0.010715810435891138	0.0	0.0	8.027846275250532e-05	0.0010033416851312918	-0.0013835455191013707	-0.041624544290821436	-0.010556535103586024	-0.01170763636253243	-0.001769684888188905	0.0018442164909837635	-0.00328470449743689	0.0033388667178041887	-0.0005635973106085019	-0.0001478407364653298	0.0	0.004734510698647549	0.0	6.528299681090948e-06	0.0	4.213451316397226e-06	0.0	0.00023872480135543007	-0.0009989846252648085	-0.0002726817678688315	-3.862065475919311e-05	0.0	0.027742388426374002	-0.004991350745809458	0.0004546765681017216	0.0005445488067658411	-0.004854312407389632
patient_50	0.0021465084791115144	-0.016994649478481446	-0.00915048524372615	0.006264673669893586	-0.014857034715284463	0.0017859357403915835	0.00020236559806361326	-0.0005521628423082322	0.0	0.0	7.332792803086377e-05	-9.971983681185954e-05	-0.002309671852103367	0.021127073937840146	-0.00479696819097029	0.020839519975361903	0.009899452132694485	0.008455191926052034	0.006774042356748103	0.008985064072988262	-0.0002780546840116191	-0.0003537826191831144	9.991787622848575e-06	-0.00220175483310436	0.0	3.649193198801659e-05	0.0	5.669656269768897e-07	0.0	0.0005364619269494199	-0.0019379681495158064	-0.00036506407364408547	-0.00012409399006035876	0.0	0.05773139541694552	0.0032250640744110166	-0.0019437729104092413	0.0008170083154935415	-0.00297159275113273
patient_51	0.0006355622737523471	-0.01318999483895926	-0.00044119160782553373	0.00368901373694117	0.004897954137007197	0.0007666180688659313	0.0003574143989960605	-0.001809165107456335	0.0	0.0	3.224248936288537e-05	-0.00029550429038691507	-0.0030693932331446678	0.005580619794983493	-0.007892738302863377	-0.007648176075733764	-0.006790560687530695	-0.005506974430255202	-0.004722041546795418	-0.0023461074389504004	-0.00041121840680949525	-0.0006206680224387068	2.028937670710459e-06	0.0026817981249454624	0.0	-3.145088619687569e-05	0.0	2.8937918125356997e-06	0.0	0.00020941659183937314	-0.0015855251301734247	-0.00043807808909990053	-6.204227165013633e-05	0.0	-0.014854685141334216	-0.0014547903921260843	0.0009703706433086856	0.0005936649577610545	-0.004164506414064867
patient_52	0.0005909762214378609	0.003802081404184031	-0.009336915032806242	-0.0072476636504963735	0.004447031992862959	0.0012800214364806514	-0.0001887654533048209	-0.0026604629258113227	0.0	0.0	5.876739696317297e-05	-0.0002520202463537028	-0.003248633328626129	0.00749527990907758	-0.001663164744524622	-0.007875405676565816	-3.1248510374274374e-05	0.004673680327424657	-0.012231040565741086	0.00028370872037217335	0.002410743729253606	0.0027082329248496366	8.001072709861022e-07	0.006459009191314376	0.0	-5.209171370339799e-05	0.0	9.863133392518098e-09	0.0	0.0003668463352319117	-0.0019749690722961587	-0.0003894576244204781	-0.00011613656765450524	0.0	-0.014567734875299278	-0.0017743219751412069	0.001259463906114487	-0.0026231145540991136	-0.00831291529296031
patient_53	0.0009573511120778338	4.7251756012228755e-06	-0.003397860113505235	-0.0010405127798317059	0.022628100964093158	0.003042857863474408	-0.0006070982622351222	-0.0020941547820026224	0.0	0.0	6.827997892121614e-05	0.0001953266522848513	-0.0020664632005620433	0.015444805068521314	-0.015545612666183586	-0.014207141922209818	0.002962899626560786	0.0018988757930152556	-0.020297192888416395	-0.0008119580192034726	-0.0003930868371268871	-0.00010581661308665252	3.890178728921924e-06	0.0041025354952883295	0.0	9.653446073762059e-06	0.0	0.0	0.0	0.00015342219503133747	-0.0010213716676450177	-0.00019727302097842303	-5.5784272343556866e-05	0.0	0.033475853421579466	-2.848675044214417e-05	0.0001881811144730893	0.0013425480809309417	-0.0030310834972975933
patient_54	-0.001205380653806651	0.003133177966494106	-0.0015850812843247678	-0.0008336007576388346	-0.004354570537748688	0.00038247826698508736	1.8408378671665433e-05	-0.0015564359990491768	0.0	0.0	-7.883161731102344e-05	7.50795042763726e-05	-0.0008765495710966941	-0.006830606948044149	-2.879281318734113e-05	-0.013913886211421127	-0.00827625540010734	-0.005528219063966709	-0.006592984236662762	-3.161570183477726e-06	-0.00014777627313921162	0.00040565006647466775	6.686154938375153e-07	-0.0015370916786841644	0.0	-2.0478571203097682e-05	0.0	2.1325184461442333e-06	0.0	9.578696613927192e-05	-0.0012031742792466239	-0.00018523102654957095	-6.045711403767789e-05	0.0	-0.005361059899667935	-0.002246835895767539	0.0002221007329657221	0.00011433966123169737	-0.002037372210608934
patient_55	0.001237036822355326	0.0154373733535407	0.003812012867524066	0.005606584127022984	0.008122035157701785	0.0008545696398729887	-0.0005503976879578238	-0.0011529147944464551	0.0	0.0	0.00012962177371838047	-0.0018379820020939582	0.0015504111402031618	-0.03746540733373397	0.003106342187988605	0.012635590813611368	0.005874229154606645	0.003434514053683625	0.010530423349647423	0.0029337211231605063	-0.00027241903191438653	-8.265344744840539e-05	-5.1907995524176e-05	-0.006407254419074796	0.0	2.501768438656256e-06	0.0	0.0	0.0	0.0007267701869568951	-0.0026839859577570137	-0.00033380986444409824	-0.0001190282125595068	0.0	-0.008689597379243946	-0.004714456443291651	0.0005454855511811798	0.0009229599406047339	-0.011996673716217952
patient_56	0.0008224861390236073	-0.006785041183531343	0.0027499215635556824	-0.015371548499405202	-0.008314054874183829	0.00043493206303464273	0.0011182169507744414	-0.001604961264450116	0.0	0.0	2.225806254658605e-05	0.00033918146427939616	0.003387213872156189	0.006006533345575738	0.00047940224263228593	-0.01780973445049333	-0.011703231839269437	-0.0005854667904935877	0.013124600290751385	-0.00010389882698893408	-0.0002687420963221712	-0.0003919682476325033	3.866050176363004e-06	-0.004009043654266472	0.0	-3.6394759549134245e-05	0.0	2.1654450481304536e-06	0.0	0.00023432943954439318	-0.002964496055639	-0.00041963387721530315	-7.669804578131799e-05	2.119913634344003e-07	-0.011353165732430932	0.001471182520676119	0.00017445010123643922	0.00042986234727171116	-0.006149475788706113
patient_57	-0.0006356192746843906	-0.0028503545216677327	0.001818427055553097	-0.002581569622020032	-0.00234114024378925	-0.0011529475672519421	1.6522662387726733e-05	-0.0014523640972206476	0.0	0.0	2.2278328739426003e-05	-0.00014460779054785186	-0.0015683237701151192	0.0031067521219044192	-0.001715298818825636	-0.01623490649922711	-0.010709119301322022	-0.0019692547389196045	-0.004115663674122609	-0.0002542971954600791	-0.00022363205916841694	-0.00029821923865666486	5.396908572982232e-07	-0.001589075923792525	0.0	-2.203701910489488e-05	0.0	3.9529112553944124e-07	0.0	0.0001499465223074444	-0.0018241901445229145	-0.0003295459029963416	-6.338391545614486e-05	0.0	-0.009300972670831404	0.00017107826222444901	-0.0001732839904871902	-0.0013362475712882813	-0.004468876457275896
patient_58	0.0018505071405692677	-0.004783965864738073	0.0071881273109885855	0.0064770869693565455	0.010762204148979352	0.0006988224673745806	-0.0007562520867642767	0.01306268173934409	0.0	0.0	8.020130725738043e-05	0.00014707231426362786	0.006045694523724083	0.011148554209064876	0.021588615055631304	0.023364314919551706	0.0042433542200251174	0.01627337192522979	0.010229023084321262	0.0037076943838112663	-0.0002750862543722469	-0.0003717997296025148	1.957260030487536e-07	-0.0024371570466328154	0.0	4.419468930133954e-05	0.0	4.641542327932873e-06	0.0	-0.0017358244510005554	0.01066064827342951	-0.0002182112660382335	0.002007976289250728	4.903841490346469e-07	-0.0063625745904037035	-0.006838273175754155	-0.0020222684608593986	0.0006519879639013754	-0.002649987340243516
patient_59	-0.0010372781891981669	-0.004348973572320355	-0.0025215523261559285	0.003906408665951293	-0.0036125598497475666	-0.00405580602462707	1.8940780581246533e-05	-0.0022540636390465827	0.0	0.0	3.500713280833761e-05	-9.638338943890361e-05	0.002486356564955278	0.015433075526169428	-0.0053750342117430735	-0.024250041998934543	-0.01880426330466226	0.002635085598110021	-0.007550486098982636	0.001827293408493377	-0.0004913556401240473	-0.0001732787798652971	4.963232990365058e-06	-0.001370144372464915	0.0	1.1442223685018462e-05	0.0	2.4233218486509794e-07	0.0	0.00017481950049262726	-0.0012075471204924459	-0.00019668570439415785	-0.0001143928961111677	0.0	0.03460013437189011	-0.001303173418478535	-0.00015182803948934992	-0.000621639859469009	-0.002866377418770153
patient_60	-0.0006988739961475516	-0.009715952066561723	-0.0003790885947373797	0.0011319369129710374	-0.002504005457924506	-0.001170142340763463	-6.887453042088522e-05	-0.0016065904284772604	0.0	0.0	1.0285940390040822e-05	-0.00011581879875105497	-0.0017362245234915166	0.0030518417288190242	-0.006360701355726099	-0.013933410324744468	-0.006923872582603329	-0.001959760932974151	-0.005903050867196661	7.015124331826881e-05	0.0011992192240746662	-0.0003388709222998875	1.3548095165831959e-06	0.002705170145871032	0.0	-1.880191261643017e-05	0.0	4.267344154660717e-08	0.0	0.00012864399784957175	-0.0014295344341004501	-0.0003172749012323451	-8.587910887341668e-05	0.0	-0.00868461771273995	-9.546076910837025e-05	-0.00021802182764179724	0.00026837153884701014	-0.003659471755906417
patient_61	0.001122664850250161	0.0019776645181083653	-0.0004616543802952446	0.013174447747370905	0.016653982411982987	-0.0052808027299295875	4.341897764602839e-05	-0.0025723722734005356	0.0	0.0	7.006239299229164e-05	-7.98110035450415e-05	-0.004187676877516972	0.018485567680687143	0.012555562074786517	-0.007472913049776277	0.010109347580365196	-0.004779168414126375	0.0017937960700259534	0.002436954051163629	-0.0004804500648758329	-0.001068230618819717	1.1972890793651824e-05	0.007433711445224677	0.0	-0.00010354418212771307	0.0	4.500820239141805e-06	0.0	0.0007687558491555465	-0.003119574299657898	-0.0009276458899392317	-0.0001393519640760639	0.0	-0.0150180366709158	0.011425369514235563	0.0012843282590045803	0.0015654186226667893	-0.008098732153368404
patient_62	-0.00105475393177973	-0.015819496771973536	0.004328244555045648	0.0126531796800442	0.01207040245185236	0.0010422339650650112	0.00023186015820715811	-0.0008657709471772759	0.0	0.0	0.00011875287147607246	0.0014307594281723576	0.015422963913605375	0.017221506491681228	-0.010713622455861358	0.04731000837507299	0.002440100964024359	0.0030051024824008198	0.006627365391929216	0.0042331415061284796	-0.0003701899286884849	-0.0004473846186223344	5.425124784018567e-06	0.007176424934021324	0.0	8.917253456448191e-06	0.0	0.0	0.0	0.0005412636954405775	0.0070679812965277885	-0.00036716039551373494	-5.032788166143691e-05	0.0	-0.009115069167912047	0.0024190205576231	0.0019269810878133847	-0.0019071314949386754	-0.003817224527967412
patient_63	-0.0050832678323332	-0.009324550848858928	-0.003308037454648795	0.007754516396229071	-0.014525615949510606	0.0009838638101824836	9.790297144281635e-05	-0.001304152436306425	0.0	0.0	4.439649120429802e-05	0.002459686220990101	0.00980248824680372	0.013621405947143419	0.0009176028490437087	0.0057999357264868715	0.014311367543652934	-0.004527860652426149	0.003692769023882904	0.003346460346855666	-0.00031884133819750125	-0.00027193019159043566	7.0462001604680096e-06	-0.0031946228733627175	0.0	0.000369909014199786	0.0	3.2963831593226974e-06	0.0	-0.0030655402977259483	-0.002727149676491006	-0.0004271017946928027	-9.741511242511716e-05	0.0	-0.0112615831848751	-0.000723524089920026	0.0024002952726190113	0.000337852229965829	-0.00657588029228695
patient_64	0.0008645113481908669	-0.00638188868143101	-5.651871474405688e-05	-0.006172120258881174	-0.00923402772080536	0.0009636669275405323	0.00032686862144266096	-0.0015551265311341228	0.0	0.0	2.686474937983355e-05	0.0008831018361966887	-0.0010631814489252573	-0.01157673855229422	-0.00733979775986982	-0.014221670470462723	-0.013689127539796174	0.0006148411217502339	-0.005669810003791003	0.0005680753382928432	-0.0003279968077825778	-0.00019316751721356934	5.381704114860997e-07	-0.0016274482224165928	0.0	2.202317791701061e-06	0.0	1.3912514363959017e-07	0.0	0.00012436348817629176	0.0016341354438104872	-0.00017241399240817666	0.0007181619434629505	0.0	0.02043310953342665	-0.0017860281879439254	-0.00013847793252935356	0.00022551280883428455	-0.002412111041131991
patient_65	0.0005990104141817973	-0.010891885190619677	-0.001867444526082494	-0.014024877804602461	-0.005219258122149891	0.0003818415157460696	-4.619522644873665e-05	-0.0015513250825998973	0.0	0.0	2.9639935616725285e-05	-0.00044313223597995216	-0.002857401255423559	0.004973785220815739	-0.005201755110970041	-0.008025077066401588	-0.003287165858565312	0.000413120521062725	0.002430283683392693	-0.0001569246879885078	-0.00020629139520657362	-0.00042345416289832794	2.7923239853790077e-07	0.004291936825585131	0.0	-5.608741951119226e-05	0.0	0.0	0.0	-0.0012499731475020847	-0.0018626538667317805	-0.00024366605588980797	-7.733604262549255e-05	0.0	-0.009054449484239334	0.00027628913335243704	0.00010792689315432591	0.00036660365996691436	-0.003991721085181011
patient_66	0.0007678025708554627	-0.0005648723309396294	0.0015235907399617744	0.0015048623916769567	0.001625649949809251	0.0012768582186300633	0.00041233202675886775	0.032134070925623856	0.0	0.0	7.90082064509115e-05	0.000391439755519934	-0.0020070658205351556	0.004418070071889147	0.011963079749860979	0.003542563145821012	0.0029229862525010507	0.01046204500918601	0.006310019131323147	0.002996752178052535	-0.000447154295225387	-0.000616603789617209	3.726903289361491e-08	-0.004588729534546861	0.0	0.0007108750375253692	0.0	1.6792985393621399e-06	0.0	0.0008534330350539818	0.011539945567273968	-0.0007343126613719046	0.0006976886901421882	0.0	-0.010988598759569129	-0.0027579832458892424	-0.0009377987314097659	0.0012293351147908418	-0.006499915884924725
patient_67	-0.0020348949559062376	0.0014342709650137597	0.003008929445603756	0.003254348938545166	-0.008029135025689247	0.0005082759304395752	0.0002093521422971279	-0.0007180368373057237	0.0	0.0	3.15280762205275e-05	0.000582290646469972	0.004480813509387236	-0.002908253460307437	-0.017234762184521815	-0.0006405626790925381	-0.005534701076971857	-0.005869898805658017	0.005847597330362767	0.0009267715539500801	-0.0002061742556815321	-0.00023584298288894346	-3.074518248751e-05	-0.005154940841631881	0.0	1.2220610087996186e-05	0.0	0.0	0.0	-0.0018410383701329856	-0.0037159458740814687	-0.00030755547250906523	-0.00012488477590923716	5.719271075560472e-07	-0.01102535591459458	-0.000370196413113675	0.00040071459977411334	-0.0013785625518301502	-0.004612018327044428
patient_68	0.0007631924636431289	-0.009862114494204044	-0.007239538163162082	-0.01628221531256947	0.009297775146923325	0.0006219009420679083	-0.0005717906607890452	-0.0006168636996887254	0.0	0.0	3.506467448536028e-05	0.00040790039191167357	-0.0028129446935772507	0.002274717581998163	0.009023234282087993	0.02419411573858229	0.010267297656460372	0.010946630139829832	0.04499071954277637	0.0019262170443748864	-0.00040873032682079715	-0.0010305644172031495	1.6581100965155e-05	-0.006093251739998081	0.0	3.700787504306781e-05	0.0	0.0	0.0	0.0007626550606779879	-0.0037796780785677706	-0.0007860012150717854	-0.0001126600705509315	5.126201397025386e-07	-0.010881390632116373	0.008074433222736216	0.0007999024073620045	0.0013409507215352981	-0.008040970395140679
patient_69	-0.0009144654501766031	-0.003883584200438602	-0.001051814993944363	-0.0015933082850649255	-0.007467638447555768	-0.0014010858642317361	-0.00019870734244865914	-0.0013697599657736162	0.0	0.0	3.000427366051389e-05	-0.0002312531939773389	-0.0019517575137733998	-0.011037056755247061	9.237561844119141e-05	-0.0030521061261335886	-0.002625475903373502	-0.0052466114609537075	-0.005294612169367757	0.0006054478479661225	-0.00031078197799304814	-0.00027920409547527945	2.0884043427310535e-06	0.0024150741142086097	0.0	-4.561116304654954e-06	0.0	1.0706608008607492e-06	0.0	0.00013742256131591584	-0.0014665631600544573	-0.00033368811571801417	-7.304051257565638e-05	0.0	-0.009269834936267662	0.0029275874710563824	0.0005470491564656795	0.00015674969208325518	-0.002339321770191292
patient_70	0.0009592714489122283	-0.0037519202620055004	0.003010304525925224	0.008011561544664956	0.016141773407195085	-0.004979618665525083	-0.0003622049871507022	-0.0009855200188673197	0.0	0.0	3.647574302515139e-05	-0.000303596075343945	-0.0035588713365645942	0.003604107691365147	-0.0056068092601345865	-0.0018590644633555173	0.0034501597441241242	0.0003412345188589903	-0.029852707270826194	0.002144721820376009	0.0020119990144078005	-0.0005548111456824455	3.6436566646664763e-06	0.004383348948364417	0.0	9.853960436091596e-06	0.0	2.9105439666323075e-06	0.0	0.0004416222591089058	-0.002132017541921816	-0.0005424273989045443	-7.126280160501348e-05	0.0	-0.011335635460608872	0.000203197736126991	0.001127612083541614	-0.0043529867570844755	-0.007897250680530115
patient_71	-0.0009973256737901462	0.006292513840975074	0.000775449427483852	-0.005027071714324833	-0.02026106966469333	-0.004145886136867947	-0.00010636037369349525	-0.0018614639016018512	0.0	0.0	2.06346743443634e-05	-9.493232044692794e-06	-0.0018452321345085	0.009244929307767682	-0.012857851748908244	-0.017458457250638947	-0.012896458223963408	0.006375110135939211	-0.02202271308220175	0.0003831235367824204	-0.00015121500332112428	-0.0001505371017568025	7.184858471744e-06	0.0024859531049567967	0.0	5.647291289423493e-07	0.0	6.153158445680132e-07	0.0	0.00014224982778860155	-0.0009664423504575127	-0.00015864413875118068	-7.139715342308708e-05	0.0	0.0199846664708951	-0.0016131363381469111	-0.00015255333828144237	0.0003554122519376356	-0.002848782226896965
patient_73	-0.0029510231372511264	-0.011571680637237984	-0.0025122402978039237	0.006380360231477258	0.006256680486107839	0.001288279599240148	0.00019550345307425612	-0.001111614971900863	0.0	0.0	4.544580666249599e-05	-0.00019853658116545286	-0.003819894179514758	0.01781747447714561	0.001085730445449713	0.009425246112804004	0.004416080062128892	-0.002702858502308191	0.019869695161827357	0.006286718318148856	-0.0003752636883614755	-0.0003502065337737432	5.1350561109430615e-06	0.004542373002100543	0.0	3.3149068631683e-05	0.0	4.1732751178997825e-06	0.0	0.0003552047684674042	-0.002061039758676373	-0.00023480983046384536	-9.480764503094801e-05	1.2481839132629999e-06	0.04273480871550646	0.004490975720828969	-0.0009352322330506807	-0.0035698026912909385	-0.0013369148432608128
patient_74	0.0021178984143468567	-0.002172235486128061	0.00024028878912329854	0.00668105871517318	-0.003612101553332943	0.000785561095954207	0.000528983432141383	-0.0016273600628296278	0.0	0.0	2.7462457561307005e-05	-0.0006885557925011718	-0.004208924237458858	-0.021723904155009084	0.008941841011499517	0.00864740460730422	0.0070148133358469015	-0.010976825416346883	-0.004147153608141419	-0.004091162938095173	-0.0005812595508069539	-0.00041103087972089287	4.0300012841024405e-06	-0.001365323945600315	0.0	3.3554456715791547e-05	0.0	6.974009234757735e-07	0.0	-0.002837301460763114	0.0031360820893447283	0.0026720359605572276	-7.608932569170806e-05	0.0	-0.0062940995979097	0.00012086567408096573	0.0038689414410762557	0.00044225924734807477	0.004213565876002406
patient_75	0.000369653904396769	-0.005747802401202029	-0.002834072188965909	-0.010748201524868085	-0.006332998389452124	-0.001974276059771026	-0.00010484542231526496	-0.0011653062831093487	0.0	0.0	-0.00023555290665460893	-0.0006737883292895911	-0.001057482034788194	-0.014110698189471462	0.0019419029268263207	-0.008028037488790309	-0.0030563866224438863	0.001899652226525348	-0.010894829555525912	0.0005756750898314747	-0.00020790741460360827	-0.00016084947268640273	1.5861587298642475e-06	-0.001223813881803412	0.0	-1.1152879267047147e-05	0.0	0.0	0.0	0.00010745261463192871	-0.0009185236044618792	-0.00013132082535885115	-6.842498599573698e-05	2.1442919597186582e-07	0.012762632182858391	-0.0001613077720740519	-0.0001701801018746872	-0.000667414344016395	-0.001933354251902506
patient_76	0.0005875236433531023	0.010076359422997654	-0.0037100904756272863	0.004139305793897665	0.0014874827916884251	-0.002690099667766116	0.00021797731593134692	-0.001683892468869864	0.0	0.0	5.7794251961714e-05	0.00022692978597700818	-0.0019227998084373548	-0.01838800059011515	0.0005354052633655529	-0.0003516102828870474	-0.005288968173969344	-0.0012191956525860425	-0.016051884440566152	-0.0022700448327553436	-0.0001669753163048747	-4.5172858656948245e-05	5.46277144705225e-06	0.0031027516775024534	0.0	8.348507218067601e-07	0.0	3.5121792812944e-07	0.0	0.00019758819692702626	-0.0012669418686732006	-0.00022895290721448494	-8.001427640902113e-05	0.0	-0.007818478420553786	-6.0445435368715764e-06	0.0009093069869243317	0.0004885639156869992	-0.005789615734592291
patient_77	-0.001865690107441276	0.007900318735219491	-0.0008563614399134592	-0.004419815953893977	-0.007418907884888055	0.0008775190255963645	0.00033412555561875343	-0.002479316059194882	0.0	0.0	3.596025035104011e-05	0.0005076383465353185	0.002886069771025414	-0.013816630371048593	0.001012078224587231	-0.01883478476225623	-0.00398349242103605	3.157552393181487e-05	-0.006552349742868121	-9.283413936249356e-05	-0.0003123721207914043	8.353631949886269e-05	2.883142516844812e-06	-0.003165755653547903	0.0	-5.343705702728714e-05	0.0	1.285617858263325e-06	0.0	0.00013581250235614997	0.002863878656826119	0.0006341863746034504	-0.00013618803239862903	0.0	-0.007903027218967558	0.004018311103886153	0.001218151128851695	0.00030810109693946283	0.005250604835218649
patient_78	0.00031097599071538447	-0.002211850459713893	-0.0016744710321794354	-0.007179917436779728	-0.002770824583035314	-0.0008210635194682023	2.0384984573331996e-05	-0.0017381121172011793	0.0	0.0	1.1849665179537151e-05	0.00020879660932186198	-0.001648503155338142	-0.006473927751659634	0.0009447298745368904	-0.010982196461072197	-0.009174739170585004	-0.001133327939206266	-0.01477080782772814	-0.000989757417755902	0.0013117423050018535	-0.00023299411829243763	5.937423929236859e-07	-0.0013259523479138419	0.0	-2.6476874278274446e-05	0.0	1.4104738830068306e-06	0.0	9.42472273312215e-05	-0.0006260555629216215	-0.00019116916131374387	-5.2582269804204686e-05	3.7149767769852536e-08	-0.005220624223550011	-3.0075132440780598e-05	0.00044239677107673725	0.0002145658482182131	0.003103150736069179
patient_79	-0.0011472058962676902	-0.0047144468067598175	9.775015998104799e-05	0.004726829980066826	0.0013697551279940432	0.0004295145703446665	0.0015457639913904087	-0.001928865239245309	0.0	0.0	2.81117325692812e-05	-0.000424934488360854	0.004519173089696531	-0.01469426952861719	0.0007421973129038745	-0.017941963775428397	-0.022757260754488744	-0.0011064282558907713	0.01188702347635891	-0.00031010213554967335	0.0021449706871368712	-0.0004147357450021683	3.111065705548542e-06	-0.004184365968003357	0.0	0.0018817492828770161	0.0	6.964031121364722e-07	0.0	0.0002562274077473623	-0.0010678753604269641	-0.0002237571080308306	-6.84240796841391e-05	4.3132811051777945e-07	-0.008581705351059678	-0.003939975799188665	0.0017045760301082921	0.0004183391093719344	0.006105104186737961
patient_80	0.0005359986836552404	0.0008590749575884756	-5.8731491779003686e-05	-0.008014206052795859	-0.009771637802914538	0.0006844561300955915	0.0001441173285490691	-0.0018269436367120485	0.0	0.0	3.319602502268089e-05	-0.00021186673149368334	-0.002493071241433741	0.001502413742398977	-0.0061183005341804405	-0.015042139929814364	-0.0057474546314460195	0.010136030055453498	-0.021384441365885815	-0.0008327337431390857	0.0016690035692005036	-0.00031820015249557214	2.1516097579680765e-06	0.0021697363780049574	0.0	-2.6751371383525975e-05	0.0	0.0	0.0	0.00014434675940474276	-0.001009610108584109	-0.0002167055683054903	-5.937948295624321e-05	0.0	-0.006178655514520921	0.0029812201663573716	0.0006869377263307375	0.0003738059857017009	0.005391991294161831
patient_81	0.00046214842763191773	0.0009185112160760704	0.008106041939630127	-0.009421939061796478	0.0004723687810457193	-0.002854359654021006	6.970731251583285e-05	-0.0023125537660014326	0.0	0.0	7.461580015709415e-05	-0.00030689881066778486	-0.003297886692126622	0.003922712255522747	0.02289892361294676	-0.005336389274360064	0.006796000815916675	-0.005392386293512319	0.001147323962418001	-0.0004265788660670582	0.004617276840635401	-0.0005430428877197023	2.1524676058085063e-06	0.0066179214705916	0.0	-4.8722060960295756e-05	0.0	4.785995794414875e-06	0.0	-0.0014503713642641538	-0.001576823409638561	-0.00033649493144351466	-7.203711762735817e-05	0.0	-0.008913961796124886	0.0007504250119193466	0.00030446443769145676	0.0014223242867158878	0.014450407114337493
patient_82	-0.000563169299569399	0.005330989713709842	0.0002349859910311266	-0.0013786879758443144	0.0013993981956513337	-0.0013790639807757703	0.00022893807252159348	-0.0021423599209539953	0.0	0.0	2.3022924682553743e-05	0.00038398572779795725	-0.0011067059576056956	-0.007897147044284373	0.0002651803662229581	-0.01653110735904754	-0.006070409640485287	-0.0005598985005990288	-0.001701488745546864	0.00027852113619723367	-0.0003536729236359119	0.0003875021877381812	4.295496275525496e-07	-0.002904987397576981	0.0	-3.4750777998024434e-05	0.0	4.9041091909748e-07	0.0	0.0001304812435429896	-0.0010734006773779527	-0.0001794824595068669	-8.204240567832208e-05	0.0	-0.009642156195551045	-0.0012511726961583758	0.00028599238633349785	-0.0011350682496988952	-0.004045287310593752
patient_83	0.00155169276373332	-0.02231448786258183	-0.008959637531986005	0.0032106788071652338	-0.014450848056075192	0.0003669224204638309	0.0015172439883632332	-0.0005154695638567242	0.0	0.0	2.1300156969978834e-05	-0.0006210944887684793	-0.0026409972909021994	0.013469161760690547	-0.02042860864565944	0.025848355277329073	0.021618480699043294	-0.003442923230832151	0.015737114313412084	0.0015587782309585485	-0.0005313331371338085	-0.0006365818192362424	2.6932324359476883e-06	-0.0033746087210724707	0.0	8.25727605031081e-06	0.0	1.119589869743e-06	0.0	0.00042371717035878496	-0.00427512352119142	-0.0005238955208676532	-0.00024865893125173313	0.0	-0.010673619319034067	-0.008911302184646527	0.0021716707835760574	-0.00015850069731600076	-0.006077528200536724
patient_84	0.0016675494528103582	-0.011406294587754667	0.000195355338959025	-0.0064103484475119855	0.014741316092147627	0.0016265812113455686	0.0012482908521166498	-0.0007968854080909046	0.0	0.0	4.601428875234373e-05	9.77638588493188e-05	-0.0021224124146403036	0.011544071893315471	0.008777658475284791	0.007252570682614502	0.0032303369761896216	-0.004936701199088382	0.02429825529843715	-0.023833208540822645	0.000902705213736055	-0.00031783383344213194	5.80163230789809e-06	-0.004290265019816377	0.0	5.246069985470574e-06	0.0	0.0	0.0	0.0003598289737685265	-0.003872017340825676	-0.00021693026719170198	-0.00012181977730586607	0.0	0.035904955113678846	0.0026517733979329284	-0.0016575438446949178	0.0007339346248593963	-0.0036594015279965047
patient_85	0.0008169953227079832	-0.0008547816679800298	0.006295259012559468	0.006759043955662664	0.013269092358291762	0.0012930416147831296	5.7466765272290275e-05	-0.003095503417184588	0.0	0.0	4.9249095855904664e-05	0.0005401053490149232	-0.002548567282598811	-0.019711461888497817	-0.002759391282211496	-0.0047110598822792775	0.0002507130090022018	0.0016262172540983425	-0.0020356534737519085	0.0006378823848301283	-0.0007061041673536435	-0.0007653175417897623	9.320736652892832e-06	-0.002923968885348306	0.0	-8.281750062268873e-05	0.0	3.072534062249628e-06	0.0	0.0003765452014110775	0.0029763922034712	-0.0003836481203873661	-5.414961284826121e-05	0.0	-0.013437724906773625	-0.002682661740736303	0.0033669288210057217	0.001164083189541828	0.00842852505024625
patient_86	-0.001009844356494753	-0.007714768352042305	-0.00037636088914110277	0.0033232144955233096	-0.002265973481434968	0.0006167882198745585	3.668037962053694e-05	-0.0013851290480125153	0.0	0.0	1.673995904087339e-05	-0.00015522954305944534	-0.0025662782514093603	0.005926045090196132	-0.006475728540615349	0.0001864281782607384	0.0019009800392714668	-0.004792266450636412	-0.028358985496404955	-0.0027372720956849506	-0.0003195479835108366	-0.00031845783772318636	2.531369356156267e-06	0.0019701157771197745	0.0	-3.1462769152485e-06	0.0	1.17797725495065e-06	0.0	-0.0010410331091711533	-0.0014624374222813163	-0.0002792608990814872	-5.342350892590911e-05	0.0	-0.00854589260191128	-0.0014405560794322491	-0.0014482877151505405	0.0003911235475839106	-0.002820843083228189
patient_87	-0.0019178334214371298	-0.013520608188282776	-0.0023149567339893805	0.0005260933083820304	-0.0012272416367533675	-0.0020298568143518867	-0.0004347307287072823	-0.0016593930225533434	0.0	0.0	1.3337106488565119e-05	0.000245236616426861	0.0036396576768906743	-0.0007323296668743263	-0.001040849517086126	-0.00962834572092944	-0.00461375094939741	0.00043672721162694094	0.003034396505328602	-0.007973503522198425	-0.0002639171540594576	0.00046125547951229406	0.0	0.0031966489061145647	0.0	-8.021551381923562e-06	0.0	1.783610085362827e-07	0.0	0.0001508623846060603	-0.0021566906147487304	-0.00032279882859373416	-0.00010367520926021748	5.960067957044053e-08	-0.013601007042229546	-0.003125438594526608	0.0008069003071221994	-0.00283942973760265	-0.006938864718693197
patient_88	-0.0014655663344936166	-0.009720696993348743	0.0016961402634610636	-0.0006974324358163883	-0.01252194045776329	-0.0018757202031606198	-0.0001706452843309289	-0.0016823996845540764	0.0	0.0	3.3667788301933e-05	-0.0006036736129322758	-0.002870650135677949	0.005459722650575408	-0.004224144589142146	-0.01178381947001458	0.0013953998792902466	-6.037386894327443e-05	-0.008145528471615381	0.00019932804413620272	-0.0001889603008706079	0.0020203224507719724	1.7092764298822458e-06	0.002467823353475393	0.0	-1.3350754634455445e-05	0.0	0.0	0.0	0.00021600612185637528	-0.0014895514630244287	-0.00022583947548930307	-9.070501562736508e-05	0.0	-0.008957892065890318	0.0006889682757608678	0.00015279524087868172	0.0002071911059918753	-0.001768446514168079
patient_89	-0.0007028935978681698	-0.0014001006470243161	-0.00033189881800006364	-0.0024966109814603178	0.003964642925608956	0.00014512136582964903	-0.0003113686927160334	-0.002067096149117368	0.0	0.0	3.724520566770039e-05	-0.0013128830517020185	0.0024028270325887075	-0.011488701888141833	-0.003605501961335465	-0.017925515669624702	-0.02049049569904299	-0.0012042025639226748	0.003405894420296459	-0.0005206075377571433	-0.0003164051919515352	0.002385834023502838	2.422638705554437e-06	-0.0034514388657245136	0.0	-4.313405131855852e-05	0.0	6.108072286635977e-07	0.0	0.00019832789157795444	0.002716566615329551	0.0008880860992119786	-7.08003458936454e-05	0.0	-0.00555546730013355	0.0010917532492156165	0.0020707223965004103	0.0004807890796518142	0.004273308904860531
patient_90	0.00024439737798520914	0.005345903496319121	-0.005186140084767799	-0.002574571089623981	0.0019294619822555286	0.0003550298179892884	-0.00037119835977183113	-0.002696200153390499	0.0	0.0	-0.00013136736433911356	-0.0005805357289012658	-0.0013354723417053822	-0.012961926344690513	-0.009561109414396548	-0.008307031571124376	-0.0002696080831402508	-0.0002532248640817038	-0.010975965129212976	-0.00038998957828136575	-0.0001762214865286788	0.00038414814986577084	2.4397895191926684e-06	-0.001544079596612654	0.0	-4.806000096535621e-05	0.0	5.703060620139884e-07	0.0	-0.0011986496319576277	-0.0006349761754640156	-0.00016558345625974528	-5.389894857710743e-05	1.6235087509595496e-07	-0.004745278530377564	-0.0009202647910319561	-0.002322581133995841	0.0003725198298962412	0.003723465460015119
patient_91	-0.00107856595913676	-0.012222316415581498	0.0011749976386480876	0.010264518184222136	0.011645818619763769	-0.002661337213992776	0.00026025850994475914	-0.0020719093178644117	0.0	0.0	0.00010097804472681286	-0.0005073028649923812	-0.0050138013359960635	0.015504858350867718	0.009807603717223827	0.004835693677003311	0.0013975489833277204	0.0001394055534407766	-0.02825034417493564	0.003242824968807273	-0.00036115108746481825	-0.0006740756503263119	-0.00016674127542381	0.0030425224614536823	0.0	-6.618600857494315e-07	0.0	3.4220015449903125e-06	0.0	-0.0027861698134032152	0.004117443804439423	-0.00039366830077310186	0.0005015001289013974	0.0	-0.012127504267085913	0.005831028034909003	-0.003245005275245021	0.0011011100792538517	0.007954673758379561
patient_92	0.0003212639190851372	0.017042433951157555	-0.0065936741897148175	-0.006626759753153275	0.0066197058166300145	0.0006121568580107627	0.0010496591941660637	0.015267287702499372	0.0	0.0	5.4606275978878875e-05	6.775219195324906e-05	-0.0035435786325758657	0.01106240241820124	-0.0011405474117137107	-0.00012674446463869281	0.0032572532585036494	-0.017948164804614003	-0.019900121978258994	-0.0002689749814963831	-0.0002883229847802603	-5.4271913973468654e-05	3.352776848395721e-06	-0.0028316445798849004	0.0	-3.179225298204976e-05	0.0	2.1523570389638439e-07	0.0	0.00023364581144066479	0.0022267363192355343	0.0012572985236658694	-5.083518172202179e-05	0.0	-0.006592519917152246	-0.009520353648066948	-0.00524690562461978	0.0008723156267694196	0.0038599498166358498
patient_93	-0.0008537390078760007	-0.00013812961996825972	-0.0005668816322586567	0.0033023833839294337	0.0034831867175517716	-0.002827876007180015	9.933251497211018e-05	-0.002927318335682391	0.0	0.0	5.805739223435084e-05	-0.00017628085325268998	-0.00341455242008948	0.007573746561051162	0.004662341831671959	-0.024251235704173695	0.0009351139420901256	-0.0018534049514485921	-0.02103731025843885	-2.7379873689451403e-05	-0.00037561214312660784	-0.000539717792473347	2.7006229228923594e-07	-0.0012794772196548327	0.0	-5.563572991428818e-05	0.0	2.229972316132297e-06	0.0	0.00025625320254377013	-0.0006885305217561002	-0.0003068617078242803	-3.6393306630406086e-05	0.0	-0.012925022324771511	-0.003775200202742188	0.001131040591853362	0.000507920661488444	0.0054981981351521535
patient_94	0.0008285308888318656	0.009600923606950255	-0.00026313962676148333	-0.0005130570279615345	0.0036032098619450453	0.0001940178025183343	-0.0007569300763431506	-0.003158020037589304	0.0	0.0	-0.0005715839139259913	-0.0019331458738537958	-0.001463192912643636	-0.019865227346998696	0.001518736024295325	-0.013102450206746307	0.00399415151042318	-0.012087785726508222	0.007666796006359892	-0.005664966770339681	-0.00045999678653036417	0.0010777235838502226	4.053392397087017e-06	-0.0018490744066768424	0.0	-7.164740631258763e-05	0.0	1.9868268886616093e-06	0.0	0.00022073679960742495	0.006486752433760001	-0.0001355491968145952	0.0009556489296961408	0.0	-0.004771935005656457	0.004511488820982165	-0.004217034959319187	0.0007252252073994628	0.0068065880915958
patient_95	0.0013237575992390766	-0.01677994876814715	-0.0025350679685175763	0.003319394987881575	-0.007499151876858627	0.0005346460500000336	4.273941509478869e-05	-0.0012952889482772496	0.0	0.0	1.5040740459867515e-05	-0.0007207765733950446	-0.003766386114888244	0.0030388497734580478	-0.00024743430608268507	0.00317149573161496	-0.0029286283787969963	0.0004515428032508009	-0.009301357743753179	0.0007742330612052033	-0.0002861173901588816	-0.0002767982013394656	2.492755745717826e-06	-0.000940331804174529	0.0	3.848729112794884e-07	0.0	1.677963366006123e-06	0.0	0.0003432875944193264	-0.0010195926606051478	-0.0002732977914795874	-7.162957627461234e-05	0.0	-0.009088367893916573	-0.006040457810852104	-0.0038933126937792622	0.00015201154901103153	0.004017468382715553
patient_96	0.00118182645228953	0.01864470231603087	-0.009486393852466437	0.00016700959464042403	-0.007482910911801598	0.0006296267651847249	-0.0006442410107802034	-0.0013993600685593105	0.0	0.0	7.802895065107206e-05	8.786033884440132e-05	-0.0013787163494974155	0.019210878917493474	-0.019182862478342076	0.019174940507354448	0.011042621562038325	-0.020799011469249958	0.01868954789197915	0.0016970640143185675	0.0003654574399543499	5.603222145156509e-05	1.458659456933e-06	-0.0039774271480786634	0.0	3.691372704693014e-05	0.0	6.828623676268831e-06	0.0	-0.005564581656358004	0.005933365462456426	-0.000551660722371367	0.00023684385921803	0.0	-0.0077031238319948325	0.010194866987271654	-0.006736568574945237	0.0008019708357627146	0.0014348027709207081
patient_97	0.00298539950337478	-0.013369998678595507	0.007051701175730566	0.010699350539018581	-0.01586722999917094	0.0007546998210422694	-0.0017861722081710637	0.010479247514055474	0.0	0.0	4.5475254485709165e-05	0.002506945939032264	0.01170272681725442	0.0006443358533831031	0.0008648216526659341	0.026682093343353107	-0.004043930279072771	-0.015978182881360867	0.014353472220960652	0.0032782895516165426	-0.000591836410743417	-0.0005723148728000571	8.603574622392299e-06	0.006128501656353222	0.0	1.7427176251950244e-05	0.0	5.15447126669523e-06	0.0	0.0009420718181811322	-0.005012252154557014	-0.00042279704326597374	-0.00018597909133080865	0.0	-0.01015271980412489	0.0038159315652254023	-0.006069332593937127	0.0002666326066353204	0.004610144820133909
patient_98	-0.0008790107951183548	0.019336898120410978	0.001693139790083678	0.0032104410538538438	0.002249926179816544	0.0011899381794488414	0.00018875918301469366	-0.0010693100293467609	0.0	0.0	3.90669002801712e-05	0.0006911843548023983	0.004866647739732748	0.011030203706047343	-0.006258555391123019	0.010816214288262228	0.009314853404436418	0.0030582995080486973	0.009337710674394133	0.0007211209390356318	-0.00014797139463221042	3.577439304614589e-05	6.887476495473833e-06	-0.004121478648190045	0.0	2.8710282789451037e-05	0.0	1.616920095387e-05	0.0	-0.0013661975432133528	-0.001921134940173869	-0.00021436760209069813	-0.00011062816470605981	0.0	-0.007133178171399464	-0.0026872335505439496	-0.004758423482222041	-0.0033977807708457045	0.008773708011395102
patient_99	-0.001332942981910202	-0.0029601068313513117	-0.002836930263911343	0.004086493120894446	0.0005737670490241557	0.00044687886832276937	-0.000513978235502081	0.010094078174472061	0.0	0.0	2.5325261188718368e-05	-0.0017794651015770803	0.0029285767550821396	-0.011327636123732745	-0.002578203589189849	-0.0022568336013456796	-0.000750878674380039	-0.01633667374821228	-0.0002793966859428586	0.001040036979657462	-0.00022471176041372274	-0.0003809818987365425	3.740757888249469e-06	-0.003947242394365954	0.0	2.3747067498886073e-05	0.0	1.6955459948431606e-06	0.0	0.0003616527641032928	0.0032861903374146227	0.0009442816788990091	-0.00010635969023405533	0.0	-0.008753599563042525	-0.020321713011577834	-0.0038641326557064285	0.00047789122531996666	0.0025672098626035532
patient_100	0.0012412353825840272	-0.012659863178385038	0.0024082578790254037	0.0038197267847588957	0.011898013358183818	0.0008598836904976211	0.00015471457010876645	-0.001551812275586318	0.0	0.0	4.351881202601001e-05	0.0005101535943678713	-0.003151244796422552	-0.025707748076083753	-0.0038228012448837116	0.00033947673689677023	0.002709103801164621	-0.0021188372893603293	-0.022821487737039944	0.0006079807089169731	-0.0004870214893284634	-0.0005228101499637688	4.215070829611138e-06	-0.0014607834414966559	0.0	-1.5489187972883036e-06	0.0	1.9823633631455006e-07	0.0	0.0004273769308784612	-0.0008504553392668749	-0.00028183467789525356	-5.790537493986006e-05	4.164392365332044e-07	-0.009963526029944731	0.003161699798340094	0.0022615723174896057	-0.002063586185334344	0.00764993445436681
patient_101	0.0012294232506232846	-0.012752261769912086	-0.004930440314902245	-0.005382296844591429	0.013157870514516829	-0.002404926552282166	-0.00012106532272668455	-0.0016559252925332799	0.0	0.0	8.966982854120621e-05	-0.0014296048931057854	-0.001694129901515379	-0.030000571771899215	0.002876379437527397	0.006453953271647642	-0.004240773075183646	0.0015977635209438428	-0.015302329047404997	0.0036364887355783836	-0.0003911389139966244	-0.00019734225992495128	8.044769701601168e-06	-0.002151260016097972	0.0	3.293717932498769e-05	0.0	0.0	0.0	0.0002709181944465571	-0.001102311457456027	-0.00024391566257918592	-9.51127959675044e-05	6.446212308645431e-07	0.02605030028370336	0.0007204376748952391	-0.0008609582770631052	-0.0018683255568509992	-0.0031786640950696382
patient_102	-0.004060104219772088	0.0008176269179043721	-0.0020406310256184325	-0.0014214898678079227	0.005182880563486034	0.0020570863541601327	0.00026325100145566734	-0.001796566186686015	0.0	0.0	4.546395269628119e-05	-8.442052672498917e-05	-0.002267562105229695	0.0061549666454907845	0.007591233643670521	-0.01574705648883708	-0.008140535042916562	0.0014764355530566555	-0.002922755088575585	-0.0033467667765983166	-0.0004805731153668615	-0.000195529359014204	3.97395203999552e-06	-0.001873660513063864	0.0	8.569150795370952e-06	0.0	4.6121624453600836e-06	0.0	0.00019150089476415946	-0.0014898002529828394	-0.00015645764824176136	-0.00010341251613180863	0.0	0.028391982640742185	0.0033165628941019243	-0.00012874293305563682	0.0005476950216172291	-0.0015161952274836397
patient_103	0.0008003650682532455	-0.0006479209846339759	-0.0004367447024019115	0.004705610560540896	0.0028073764720303656	0.0008722242959515575	0.0005591044020028178	-0.002232230087654144	0.0	0.0	2.5616678425567792e-05	-0.000337031277874398	0.004451536435195091	-0.01621238887031542	-0.006689163093232217	-0.005741158681235164	-0.0008003331581831205	0.0004695301615771362	-0.017491675479543292	-0.00422354357000511	-0.0002489249438353203	0.0013549030989058227	3.836168628598651e-06	0.0031197236717175354	0.0	-6.96238977606341e-05	0.0	1.4751894505899524e-06	0.0	-0.0008883069000913298	-0.0013097846494060672	-0.00017273567939829148	-8.153900536919545e-05	0.0	-0.009088680036500362	0.0029875298691500085	-0.0022446390896073334	-0.001821455562210689	-0.004993507857708798
patient_104	0.0008851776535323779	0.03302415333606405	0.005849017166066986	0.007487710331925086	0.00785135883627769	0.0008437977218258183	0.0005734373010962479	-0.0009220941745184643	0.0	0.0	5.177718355033669e-05	0.0014758253397176328	-0.001810782103329109	-0.01768940737131047	0.0096753259002563	0.017626561828965017	0.004423284267039559	0.0004684782092819314	0.04592840721825998	0.003428337534323169	-0.0002609205039885559	5.476388507284353e-05	8.996271147702086e-06	0.010606623513908562	0.0	-9.097876516387264e-06	0.0	5.034763114835731e-07	0.0	0.0005712846707783591	-0.0022801461536400384	-0.000355455745057404	-0.00010267898370821796	0.0	-0.0053787576421404125	0.006493255431792288	0.0013188616077772627	-0.0009923282867130368	-0.006416081703628737
patient_105	-0.001839949644211971	-0.014225911869488565	-0.0016412488049094317	0.008535566372547427	2.5138139611570032e-05	-0.0027906486785382032	3.459121549246461e-05	-0.002647667555548483	0.0	0.0	4.937544286167512e-05	0.0016042929528974196	0.010401504449121371	0.013481641150951008	0.013603451924663666	-0.0017229937564133477	-0.004787336969553251	0.003747342016069282	-0.018138285817703024	0.008957773374029324	-0.00030182432627423123	-0.0005103515310603144	6.599135874177074e-06	0.005750253626390377	0.0	-6.198683459036775e-05	0.0	1.3089657614202832e-06	0.0	-0.000712002681576981	-0.002126729045198658	-0.00046735221530331704	-6.44570109292395e-05	0.0	-0.01219120834447268	0.0048011139679830575	0.0034375727769657438	0.0007583497553126387	-0.008232680318415855
patient_106	0.0016504327224774456	-0.009768717422059654	0.007877085043320624	-0.0023483305852863593	0.025176229266728425	-0.0027795996606424147	-0.00027359971206515426	-0.0023770980698653212	0.0	0.0	4.9923374143861254e-05	-0.0003536220872767504	-0.00309868314253066	0.01577442106626548	0.016062472114779215	-0.0035177305360182486	0.0033969572865457094	0.0015717278195615527	-0.00494654047328685	0.0018681983744745052	-0.0005129163079443861	-0.0005788143237446193	7.781720869537439e-06	0.008408445823401061	0.0	-4.645613971115265e-05	0.0	6.04379610740872e-07	0.0	0.0002931587534883853	-0.002640410961442459	-0.0005703221069539612	-0.0001565227069649707	0.0	-0.013182235160388679	0.003594290719982149	0.0021213226780579272	0.0011935926654054448	-0.006410047745964601
patient_107	0.0005325357949650729	0.011496171823205914	0.0021877364349137634	-0.002052474814011683	-0.0038326806219625633	0.0005498437144812467	5.363169945049177e-06	-0.0020076276389258078	0.0	0.0	-0.000517962776807117	-0.0007715550478491642	-0.0012020513344223496	-0.016218057988361977	-0.0016785518056453505	-0.012573924173524008	-0.005969929255421381	-0.005106392341205219	-0.013773138468382143	0.0007289644323622829	-0.0003126715232325619	-3.75404010327719e-05	2.581161299793289e-06	0.0035255921329967587	0.0	-4.15525023721469e-05	0.0	3.384927804594059e-07	0.0	0.00018245749609298038	0.002846438514703403	0.0015540582225399902	-3.044884483416664e-05	0.0	-0.003715346697825071	-0.004482818289796274	0.0006933774620650842	0.0004716873032754823	-0.0027698167557276125
patient_108	0.0005673505407335816	-0.008729314503068663	0.0001651754290617393	0.0010621449851149884	0.005822481524715128	-0.004113032426366092	-0.00017205976421126901	-0.0019158252090224071	0.0	0.0	-0.0005139653854345349	-0.0009923531600406468	-0.0013844537787180253	-0.02631252015432244	0.007733855427691633	-0.006141882699942241	0.003173208147934039	0.0017375628509533098	-0.03526771056927986	-0.004499620605790982	-0.00026199711800818166	0.0009589688258635888	2.3782703683992924e-06	0.003217687768759077	0.0	6.106747017333843e-06	0.0	1.5369710250645597e-06	0.0	0.0001639517623849564	0.001976466923867702	-0.00018650763025564402	-2.2470409087157738e-05	0.0	0.016474656702934364	-0.0008257230380902982	-0.0004369789632442351	0.0006088258442174109	-0.0017444103692416928
patient_109	0.0009272386584072196	-0.020165662212096803	-0.008964729894358436	-0.001820870132597892	0.00346255655589927	0.0006933156946556379	0.0011548141891827872	-0.0004887094603803863	0.0	0.0	1.8463489827737127e-05	-0.00016223547825214453	-0.004344708022795878	-0.00382122863066009	-0.007376293937021779	0.010390570323261525	0.009998360372895011	0.0006264566945063239	0.0219047157175754	0.0005584374179544431	-0.0004446200348656767	-0.0011238423750597126	1.6875895961859999e-06	0.004559287261518898	0.0	1.167644017936717e-05	0.0	1.329075176532505e-07	0.0	0.0006265624735210663	0.0073206442227118865	-0.0009892777687060179	0.0008571043472224115	0.0	-0.012881418450999693	0.003832230483858191	-0.0010973416597707545	0.000733753235247648	-0.008808334193878643
patient_110	-0.0011072358165571182	0.010346329956005398	-0.0014851059808089547	0.008770638003727507	0.0069846845653436865	0.001553309623618378	0.0007069426146337339	0.019397583291178185	0.0	0.0	6.910523131251902e-05	-0.00019871092108081898	-0.00183102725817299	0.0026171885319820776	-0.014337439811558597	-0.0128184624853214	0.005299617947463458	-0.0006022914272439577	-0.002410784417839552	-0.00011968693831090633	-0.0004999125719910564	-0.00014171237333178858	3.364889855828997e-06	-0.006268821982529803	0.0	-0.0001279179456059024	0.0	2.1354696186255426e-06	0.0	0.00025745730304786073	-0.0009601339952490556	-0.0002962091150322795	-5.0723323625536785e-05	7.538914021850789e-07	-0.0109360155222163	-0.00014498920939504345	0.0014864429162804497	0.0010061005553235046	0.01172110392727338
patient_111	-0.0015196862026081357	0.01240821390857783	-0.0021368910141927474	8.814254018516432e-05	-0.006652452939156383	0.0004410735694831743	0.0003645471315213144	0.01022240324841769	0.0	0.0	2.4036404837712986e-05	-2.7772540565706615e-05	0.002692325017939413	0.005068504483230654	-0.008117393005117442	-0.029404043896461132	-0.02617910337970762	-0.009743124686501112	0.0030191195808058104	0.0009631028362988098	-0.0003243311408693992	-0.00012136800945391402	3.0595284601278473e-06	0.004025111651437431	0.0	-2.352577477829297e-06	0.0	2.7988543097203627e-06	0.0	0.00025876169976601714	-0.0008296757541863353	-0.00017440808504385385	-4.823457304814641e-05	0.0	-0.005228195220521969	0.0006957747560156671	0.0009762895824263716	0.00042715826478004724	0.005799445390836156
patient_112	0.0005287666408295798	0.03488976288277791	0.003242325424187181	0.013424258079415441	0.024180905043064624	0.0021119236167350345	-0.0005877109103519442	-0.0026595074262749843	0.0	0.0	0.0001384437216063686	-1.5915584039536625e-05	-0.0029458307505196703	0.019923160789855118	-0.01619994324611804	-0.006560411064730713	-0.0006902155444305702	0.0003248026490251081	-0.022670961131776895	0.0001258855001697907	-0.0002446288835338525	0.0002458133283288237	6.252929906663404e-06	0.005203880612228238	0.0	-8.744819974278124e-05	0.0	1.0343337553175846e-07	0.0	0.00033609400208037916	-0.0005584501995794868	-0.0003172196949854045	-4.605976015732596e-05	0.0	-0.010080074945814511	-0.0028151689698043512	0.004948424881869028	0.001661810829846466	0.012261928065613027
patient_113	0.0003861772657242659	0.00016862752807861938	-0.007174331847201686	-0.013534025364035172	0.004679555250825189	0.0010974739870368668	-0.002007677239254765	0.015072068500010203	0.0	0.0	4.436151000332279e-05	0.001105843206261336	-0.0014839333728679756	-0.028466343321373957	0.0044195169981595655	-0.0050348036166891555	0.0068149054872811985	-0.0017411258338854041	0.019857691207246005	0.0018415570998485753	-0.0004026473751579011	-0.0002730769778029733	-0.0006492206645024851	0.00745291979832412	0.0	-1.3477556421791702e-05	0.0	3.6638522026031237e-06	0.0	-0.0022561542862285025	-0.0022827529383441804	-0.0002556474633490024	-0.00015033975272848925	0.0	0.022178216290824088	-0.0001636490497318588	0.0008372353183833869	0.0008461438256846696	-0.004384269290460802
patient_114	0.0025615584986298946	0.008318557332362534	0.003522385713111823	0.0137145359399828	-0.01340997113285796	-0.0029732202066317594	-0.00015803578021932253	-0.0014665332297462508	0.0	0.0	7.699761113783096e-05	0.0003455203673370892	-0.0010038286752627507	0.018261794836633708	0.00141997881297505	-0.006073429560335179	0.0026746522901827286	0.002046145349042587	0.0059666789075745385	0.005033479340273161	-0.00018507123681385092	-0.00014705890882116233	5.367400423114e-06	-0.002419925610398234	0.0	0.00048112983631214004	0.0	1.3481626451168295e-06	0.0	-0.0008511082523082334	-0.0018599094648920772	-0.0002806206160788228	-8.44464808438046e-05	0.0	0.06581148966282972	0.00536443957882775	0.0009013022145814753	0.0004285262522677062	-0.0023094311994730273
patient_115	0.0005812024338332518	-0.003030082052691704	-0.004982914019120548	0.0014232164316587928	0.010418537722683842	-0.0029056657639241995	-5.747230887889285e-05	-0.002485953276701455	0.0	0.0	4.586263126636599e-05	0.00041079245170821195	-0.003028371591168291	-0.016671555104431194	0.00986986131526227	-0.009981428853583914	0.0020239190316593417	-0.0009399328966089219	-0.023064465701458137	0.00041990734449498664	-0.0005200018846774647	-0.0005255895074712859	2.3927092980916e-06	0.004493125987530667	0.0	-5.138222956879799e-05	0.0	2.0866329282215775e-06	0.0	0.00023469905412688174	-0.0008755121463453212	-0.00027996640801695663	-5.9523400606073175e-05	4.32390760742783e-07	-0.010457117544320705	0.0014218487494452236	-0.0009269657856841891	0.0005744515701222238	0.004337555798537385
patient_116	-0.002688640434591697	-0.004859814846648614	-0.0020178526444262915	0.0005972865169082177	-0.014797499610215752	0.0012735050399121817	0.000686699647786521	-0.0022738705848714975	0.0	0.0	5.246592507919181e-05	0.0015537765153586615	0.008337254582580108	0.007326102096698477	0.0023505426564356317	-0.0015599011104586856	-0.0024901295417319234	-0.0066102618038249425	-0.011301261916268337	0.0018659904298488786	-0.00042537494111772657	-0.00023536209985803227	1.7658034436013044e-06	0.0041843308803193365	0.0	-8.032461487246197e-05	0.0	2.376028391797e-06	0.0	0.00032457866281355963	-0.0013819572504000818	-0.00042766849610273536	-8.559903439423698e-05	0.0	-0.012864021255153553	0.005400955121922592	-0.00402417780458118	0.0003113444774752528	0.003952307630723104
patient_117	0.0014595574403549307	-0.009258605144095801	-0.0012313317602563871	0.00021782592497817977	-0.006565665234471571	0.000408359012604298	-0.0010320064453894044	0.008485469298492879	0.0	0.0	9.185080282852326e-06	0.0006932081595129131	0.004660937680573015	-0.02318498316399385	0.007384361095934736	-0.007858938682501747	-0.015345659531123894	-0.0040405665982557355	0.015355425082633838	0.0006622719490552398	-0.00022765172152288074	-0.00038486807470588754	3.834682343326201e-07	0.0034079096208856196	0.0	-4.3512501362710726e-05	0.0	5.911878258939759e-07	0.0	0.0001793411984871412	0.003649010478413026	-0.0005348129810283711	0.0003800539674148971	0.0	-0.007720386788741595	0.0027498820981973634	-0.0018498692181375712	-0.0008518385279370738	-0.003369119114202132
patient_118	0.0017172777244065923	-0.01416604236931078	0.0014021763870132567	0.0020465741423075466	0.016160615139078082	0.0024837099976315474	0.0013348588905865491	-0.0012695147509452927	0.0	0.0	3.277487336395741e-05	-0.0014692535856980703	0.0013566475067386366	0.01267981242559312	-0.009843679978682306	-0.020128746162670838	-0.011507348572779807	0.0004729823314386082	0.002690233147437677	-0.0005111570159363764	-0.00035576626145124144	-0.00019261462613474163	6.729059242976093e-06	-0.0048587450299689226	0.0	-9.176222006104279e-06	0.0	4.992006536469936e-07	0.0	-0.002552180562843927	-0.003615973126737369	-0.00016470693166932557	-0.00016316562529583825	1.298128825992e-06	0.03461685275240537	0.005016009776936189	-0.0002232860198120115	0.0006567851467180639	-0.002929442805031334
patient_119	0.0012325369575083168	-0.006662443218177931	-0.0038259463457175308	-0.002533278660050996	-0.002559494390507898	0.0002929588972617757	-0.0006076029193102868	-0.0014035192606477321	0.0	0.0	3.175958335795253e-05	-0.00026984421620212634	-0.00400696691674021	0.006589528116654871	-0.00999176926797365	0.008349582162696757	0.004421866936738555	0.006010635200257825	0.008652422958255045	0.001308227532250485	-0.000508980200143608	-0.000998269081340737	6.04910111586116e-06	-0.005090770563193486	0.0	-2.713153761339658e-05	0.0	6.129896497574874e-07	0.0	0.00048734509282037024	0.007045778421327186	-0.001201116459519533	0.00045133140829982	4.841819735728706e-07	-0.01623596007780373	-0.004168570919584604	-0.002775167502872451	0.0004949771194854926	-0.007576518001693902
patient_120	0.000419585942053911	0.012375187197152058	-0.005848509115603692	-0.018385148806513235	-0.0009115413411179431	0.00027201087144969435	-0.0005184396855941513	-0.0021352894896527275	0.0	0.0	6.196084548333174e-05	0.00046691029554552405	-0.002014497989170798	-0.03292028204051441	0.004497074498076672	0.0005384371143159246	-0.0011051893400317201	0.005775806454446987	0.01953506521795838	0.0013356929981747747	-0.0004348484121166086	-8.82979146286156e-05	2.459356765016074e-06	0.006193250220910057	0.0	-2.7291414378602117e-05	0.0	0.0	0.0	0.00023856062792192644	-0.005037172504196176	-0.000286307520368785	-9.629354446872863e-05	0.0	-0.008301684287504624	0.0016401230616800843	-0.0018500938712844323	0.0005206682682484825	-0.009512453257995336
patient_121	0.001476566904628709	-0.0003673253942048309	-7.48301933112788e-05	0.007026259507411687	-0.01557992376730844	-0.003704806531180756	0.00011529808834145386	-0.0025642382781847065	0.0	0.0	4.259844488682671e-05	-0.0008328521884482178	-0.005316905670473613	0.013477078609734244	0.00319893974924599	-0.006363001788524817	0.0006075090576082002	-0.003459626532686616	0.0003022827199729512	0.0013271658457247918	-0.00037903854670142583	-0.0006468414153356374	2.228580686054187e-06	0.003582873796526091	0.0	-4.40569127792798e-05	0.0	1.163580809368e-06	0.0	0.0005125156395237604	-0.0028905446128931808	-0.0005732077440445293	-0.00023412257271573908	7.750832454942365e-07	-0.011520796555034955	-0.0029749447291186042	-0.0035974146658812435	0.00048326155445620173	-0.004122518356288991
patient_122	-0.0011153012801712104	-0.00686703154684252	0.002314060691552746	0.001870913319835036	0.005887584046864524	0.001027851798494275	-0.00016365715566080924	-0.0014894532636741183	0.0	0.0	-0.0004131095662439008	-0.0007839017184890968	-0.000997473077019869	-0.0280406531934394	-0.008309295880205467	-0.011647844656112143	-0.008285159853757194	-0.002405692410855763	-0.015100471967383402	0.0003334558629131859	-0.00020626891186116284	0.000673696173599131	3.1528605524024202e-06	-0.0015253851410558699	0.0	7.555312058790737e-06	0.0	1.6607617212880504e-07	0.0	8.331300391103487e-05	-0.0009810193211210081	-0.0001225430054544233	-4.925443449305396e-05	0.0	0.01726967300211717	-0.00021705097955410769	-0.0005944351168849089	0.00028721650225014005	-0.0019927404531680545
patient_123	0.0009212434468038491	-0.0001775203026127224	0.0006561821566907042	-0.005847270092309854	-0.0027895231852923317	0.0010045310232549795	9.941493353255503e-06	-0.001344718220860614	0.0	0.0	3.172038988294443e-05	3.4301546186967374e-05	-0.001905354433602291	0.007799939555255711	-0.002997292117454083	-0.001605203285558118	-0.005066131083397478	0.002941125695124147	-0.056265532267324427	0.0021273966532861367	-0.00023677749833928555	-0.00014275653222420548	5.452782974911066e-06	0.002021689537402627	0.0	2.439843203206711e-06	0.0	2.6785019954862566e-07	0.0	8.203041028718872e-05	-0.0008052187878836765	-0.00016473643097809603	-7.853293157958264e-05	0.0	0.018815888887369066	-0.0021852821348042704	-0.0008585845223641802	0.00046225512085090915	-0.00258476145660832
patient_124	-0.0007189108454283298	-0.025108640074284923	0.005457501315092312	0.0046992453881330425	0.001068344177798425	0.0011566371204480546	0.00035001147145389893	-0.000962165745427901	0.0	0.0	-0.00022747302678029032	-0.0006681545559696736	-0.003637026565472337	-0.005458520008424076	-0.013313973543382332	0.038372047578464824	0.004179815779956627	0.01645532379115216	-0.00033225421470123155	0.0018904314000130307	-0.0003676101827794073	-0.0007232096769626291	1.5686014544598932e-06	-0.00271128040846799	0.0	3.97460463830636e-05	0.0	2.0389311942622803e-06	0.0	0.0005940175323281576	-0.002193794162841881	-0.0005938709232452637	-0.0001192881698150073	0.0	-0.008632362143704048	0.00667828483969131	0.002873543074042087	0.0008272889416047127	-0.009873036698798722
patient_125	-0.0029715213535467023	0.003053484068518132	-0.00220554284854244	0.0018346720866923261	-0.01066369908249158	0.0007444019995176823	0.00010891760156423448	-0.001753482764573456	0.0	0.0	1.878466585699089e-05	0.0013038946945373917	0.005221692380987304	0.01062667199772249	-0.003162199439173672	-0.018399973968771195	-0.0073281315555334655	0.005600462839454256	0.009842562809102876	-0.003045367418146778	0.0019570654618736917	0.002789786806507748	1.97616020608584e-06	-0.004355526368510048	0.0	-9.540962166479128e-05	0.0	4.560726889239301e-06	0.0	0.00025259285059360537	-0.0033075832436783685	-0.00023494983412582638	-0.00016474496205022248	0.0	-0.012741508010806004	0.0008625030958591879	0.0007703045030887432	0.00036175951635696317	-0.0045212185621746545
patient_126	-0.0011787890159041965	0.01638576594959748	-0.004650314378164231	-0.006734669503657837	-0.008489793739946891	0.00021526792545672083	-0.0007911689029579492	-0.0006579647463941245	0.0	0.0	-0.0023385274063509177	-0.0014284605711463285	-0.0015503893523462504	-0.008539178191130344	-0.0007846565324546679	0.030675722048437586	0.015676519958225287	0.0008707678717861174	0.02489694643437761	0.0008451497861609429	-0.0003579266852611843	-0.0003005280150409364	3.3329032995387592e-06	-0.0037851551554552	0.0	-3.2351487248466525e-05	0.0	1.946064506240793e-06	0.0	0.0004453962652318807	0.003977103757405744	-0.0005024802123521979	0.00022564014578438127	0.0	-0.005168099693374888	-0.006857611626715008	0.0014660260740339986	0.0004959928509111506	-0.008480905318382283
patient_127	0.0012563434836222358	0.00458375196514743	-0.003992436493007761	-3.0572528916702297e-07	0.014528158408414107	-0.003584260307032812	-0.00029722812328211604	-0.0010192166114354074	0.0	0.0	8.918293261560322e-05	0.0009976406282941283	-0.0016543864972085542	0.01740338324535231	-0.008221596542510637	0.006668430831482199	-0.006259394563357651	0.01330075714815359	-0.008062877637610637	-0.0013304827759581962	0.0017354404170193676	0.001426130067512648	5.457921657346837e-06	-0.0018912079675387403	0.0	5.161346271870332e-06	0.0	0.0	0.0	0.0003815529648074315	-0.00134607689666644	-0.0002677993897195978	-7.89705353423769e-05	0.0	0.04910311640836947	0.002763254428335443	-0.0008075142629829672	0.0014412644043281923	-0.004431024774223743
patient_128	0.0007418348706157073	-0.0008567696452267255	0.0010126484622639622	-0.0009641508680284857	-0.004085432653517108	0.0005587497517153673	-1.882487176045354e-05	-0.001795875862867062	0.0	0.0	1.345748658757026e-05	0.0001759963628898821	0.003706406589103517	0.009310306747503575	-0.006532139278901881	-0.018614791243720796	-0.005534503494492661	-0.0015562703635376115	-0.025399047935397795	-0.0008085627332668427	0.0011897823328948709	-0.0001705512939752994	2.491176892258435e-06	0.0030704026942356332	0.0	-2.982512186415936e-05	0.0	0.0	0.0	0.00019535602243332656	-0.0016168278749250932	-0.00020442528971423857	-6.421009930302656e-05	1.9859217640610935e-07	-0.007572687809935328	0.0003426229973106419	0.00016188898172243024	0.00040303524088918636	-0.003682947420256268
patient_129	-0.0016581869393374948	0.01029033477316086	-0.005986197879257288	0.006517205480686345	0.007894093039554084	-0.002566408962953406	0.000680649407132586	-0.002474770227064139	0.0	0.0	0.00010583852381681279	8.048010357979634e-06	-0.0016850322808519638	0.01822279503227869	0.0005034075995948229	0.005433628581763888	0.006406755708607229	-0.002195465057406429	0.004676121533221549	0.0023276345827515617	-0.00023964695470587289	0.00020830640917897532	1.8467617806973e-05	-0.003927517750669417	0.0	2.2418702735744742e-05	0.0	5.4862529220942964e-08	0.0	0.00047688878405142645	0.00753549735195361	0.0019276960657168387	-5.84051805733909e-05	0.0	-0.01141533385599592	-0.0025026172718806993	-0.003255863432834161	0.0010055981229953373	-0.007985532713609902
patient_130	-0.0021645226049337367	-0.006943019990295702	0.00017555326673961434	0.007743369993436275	0.005162243349323919	0.0016340468208218316	0.00020403318317362894	-0.0006505249203949692	0.0	0.0	7.068766440044615e-05	0.0006365601738976841	-0.002514313737823647	0.023665974994719056	0.016696585306631827	0.011956810281314106	0.010517754029067954	0.0025500185651571167	0.020752557216259807	-0.0027681958140214143	-0.0002628814348791456	-0.00028076126871011284	2.846544419643958e-06	0.005973210179383252	0.0	3.60965787372382e-05	0.0	5.865028862043e-06	0.0	0.0005574108927339529	-0.0017179171467568927	-0.0002243815180507939	-7.745239605763295e-05	2.7701095165278783e-07	0.045447942904548996	0.005055577338202368	-0.0017910659178073853	0.0006662923387933461	-0.0016950506599892144
patient_131	0.0005756798125009372	-0.0036279813637256756	-0.002153304466126547	-0.0025713316008698804	0.008667627712802176	0.0006554950990035039	0.0006476144010313155	-0.001919084123106947	0.0	0.0	3.1060082381821455e-05	-0.0003472486083319623	0.002303706454749203	-0.027833664062858084	0.0010903230502040556	-0.0028067955653588742	-0.0028665907658161275	-0.005536777335811488	-0.005923239500555824	0.00045203752497372033	-0.0003488112274593672	-0.0002385484140885236	2.855775405600985e-06	-0.0026871704907802246	0.0	-2.4917846544671726e-05	0.0	1.2148713839921219e-08	0.0	0.0001871779681450426	-0.001917878389679229	-0.0004479007031907151	-3.628137640535901e-05	5.093100474899229e-07	-0.009407672960743046	0.0005995634415041626	0.0008844011451494823	0.000487185104068519	-0.0038496006663092303
patient_132	0.00023488205617768255	-0.00676072899422728	-0.0015342176511681563	-0.005998733150291797	-0.002439507301714554	0.0003602780969788457	7.944236889607954e-05	-0.0011595799036697152	0.0	0.0	9.152322823593657e-06	0.00017538424124043244	-0.0013094874007732876	-0.008247002811292892	0.003379816028760341	-0.0038674865129713133	0.00034741575993765925	-0.0018867173888384853	-0.014867920193756577	-0.0020754530603441478	0.0001312398941909571	-0.0002824095140532457	1.722782014597952e-06	-0.001213268548105567	0.0	-2.301781212578371e-05	0.0	1.7165789714424786e-06	0.0	-0.0007121653759984527	-0.0014647720627288699	-0.00017958133391570062	-5.9863380527369136e-05	0.0	-0.005648260069123089	-0.0014327618657595986	-0.0005073974669881063	0.00021447078909542453	-0.0030317154600920993
patient_133	0.0005557638588958675	-0.006711114963132236	0.0015826344403385834	0.004873263171515663	0.004109819955949613	0.0009093502763610051	-0.0001557017255775922	-0.002761270687885086	0.0	0.0	3.7158661190634117e-05	5.340109822446425e-05	-0.0045082578169300955	-0.003496891120570012	0.0019342347368475404	-0.004548753119580024	0.004236054769622922	-0.004308416484324456	-0.0339960135906663	-0.0008988039625399779	0.0005654631939588055	-0.0008303133185361796	4.082090598972863e-06	0.0026134151335645874	0.0	-0.00015946645682824486	0.0	6.114349740898861e-07	0.0	0.000193601442801036	-0.0010694381972685886	-0.00040115125362882365	-7.816061076269171e-05	0.0	-0.01651488289875572	-0.00602102595631868	0.0015135515577299919	0.00045532382114345503	0.005774737913716219
patient_134	0.0015534938736828136	0.019781510619784504	0.0008897003134947992	-0.005341921289456144	0.005398835120905607	0.0012631347852012278	0.00026328193593669113	0.01072518156077096	0.0	0.0	0.00010721703782003997	-0.00036774007360323025	-0.003129619751929436	0.007115735440774089	0.007023376069336075	0.021406566592213263	-0.0005227374485426705	0.004474429473275036	-0.0015168201691053576	0.004520195005756069	-0.0002440130445236617	-2.2789909660529575e-05	7.749068320243e-06	0.0025776432928954285	0.0	-3.1379382904339386e-06	0.0	0.0	0.0	0.00044854868164488274	-0.0008321867460030764	-0.00021117471549324525	-0.00010170796167022152	0.0	-0.005819969482449752	0.011605316090072986	0.002827387287813976	0.0012777228707435662	0.016492826945353173
patient_135	0.0011337613469755573	-0.01992620351650592	0.0010416139658835507	-0.0047587648216788694	0.01214786324479422	0.0010159306542473522	-0.0007937452578064154	-0.001986195594486121	0.0	0.0	3.89641273007093e-05	0.00040791761797808634	0.005494813450062147	0.010201010309667828	0.009273987231499674	0.0023221832274872693	0.0038220221532535743	0.0024346395120475694	-0.040411964143982786	0.0005376669455590661	-0.0004927693080253179	-0.0004445476551634275	1.6968083354821407e-06	-0.0025879862062795963	0.0	-9.711601088550672e-06	0.0	0.0	0.0	0.00013589066170293417	-0.001673717269380835	-0.00034045378646213706	-8.799371150497455e-05	0.0	-0.011714465989941046	0.005108705045977303	0.0024096500730924546	0.0007990581453297892	0.007880033917413733
patient_136	-0.0005594879737555307	0.014918828356558762	0.0029465520270214648	0.0012742531811377668	0.00401968065883357	0.0013196841152811915	6.662152070332633e-06	-0.0026085021313681576	0.0	0.0	6.209281854553805e-05	0.0009095227941954285	-0.0014331760048345568	-0.01149857170594756	-0.002656271613020279	-0.009181511143785948	0.00448279590218047	-0.0015294733304777937	0.0036375675397089303	0.000374951624791119	0.0038447001456388525	0.0011547697761220873	2.158113769410256e-06	-0.002944986069474359	0.0	-7.625997214159765e-05	0.0	0.0	0.0	0.00038329430375355265	0.002777193270390019	0.0011794830389580896	-7.192080960625815e-05	1.341006983829e-06	-0.010349587112170962	0.002768562196817479	0.0024521392361603737	0.0008396797266798455	0.009196936798987067
patient_137	-0.004284920525155458	0.0031305821133850945	-0.004263679129997634	-0.00037632937861392825	0.006839248953041808	0.001233769412456386	-0.00018251586458447819	-0.0022424137674969123	0.0	0.0	4.9918187910763066e-05	0.00042449112333214635	0.0037794338097735243	0.00864616912480169	0.005094196627131369	0.00532974010377082	-0.017477165307086914	0.0020218406520952697	-0.006036490603234509	-0.0013962698049937842	-0.0003539585053157309	-0.00015432255626741094	5.397199641645448e-06	-0.004343400062570551	0.0	3.099356073060984e-05	0.0	2.8751011050765018e-06	0.0	-0.003623988343795933	-0.0011142292131778291	-0.00028105575472223425	-0.00010573144247393054	0.0	-0.01097791913174139	0.0017922702656792142	0.0019074869744637683	0.000636308261134097	0.00741468748596093
patient_138	0.001363329764525148	0.015485683392278746	0.008614985898270373	0.0031710635278394527	-0.022091713140700645	0.0014013713458075963	0.0009145623689328569	-0.0025286207332763716	0.0	0.0	0.0001089420979267633	-0.0007692602898262272	-0.0020441713448760323	0.006011598209155227	0.0003915213625985331	-0.012524769796018471	-0.003011944850358473	-0.014315718438385134	0.0019468145206032697	-0.0046101838268111876	-0.00029368200487851526	0.000436256603000633	2.8395083893954326e-06	-0.0020864096226387917	0.0	-2.7921890204638858e-05	0.0	5.381068990177e-07	0.0	0.0003288808711648546	0.0035215859852741464	0.0021584514052528443	-0.00012043192029520289	0.0	-0.01000971724506396	-0.0017690490394102782	-0.004693721263102127	0.0007708948383064533	0.003587385077236016
patient_139	-0.0009303130780220155	-0.013565986265096294	-0.005359746611352727	0.0032781056277459654	-0.011896218495613058	-0.0011603476942896181	0.00024250485830399683	-0.002368507131911617	0.0	0.0	7.212926734264543e-05	-0.0003699715542879133	-0.0038368674413931107	-0.014692408013876189	0.0032044673371742073	-0.006337818617771718	0.0002753354236224992	-0.007402436415622566	0.005185655824759423	0.0009331018909678909	-0.00044881868529608233	0.003554927870823223	1.478329430830682e-05	0.004567224247178812	0.0	-3.426001803945873e-05	0.0	2.0511874421572177e-06	0.0	0.0002599330999513586	-0.00226817654360835	-0.0003032256641939275	-8.025630638626774e-05	7.893320788805922e-07	-0.007906733926129608	-0.00015791113599796967	0.0020532719363884136	0.00034958727094464557	0.004760595737420427
patient_140	0.0011490863635490553	-0.00049150617941209	0.0049315305430790955	0.003680125571821903	-0.02480597061863903	-0.0009233457177381446	-0.0007330405507104395	-0.0014512905437638972	0.0	0.0	5.833724635866206e-06	-0.0005566772608550215	-0.0022850133029042622	-0.017502592754123622	-0.0013200269716680862	0.0031162316088485385	-1.4111067119012477e-05	0.0024148417182355427	0.019878763186416314	0.0010635176229735702	-0.0003119400139850202	0.004243364533485155	2.3266526831584016e-06	-0.004086523422584097	0.0	2.3628037455072664e-06	0.0	0.0	0.0	0.0005678878452122542	-0.001938070354738557	-0.00032502830502681543	-0.0001741230523826808	0.0	-0.009664573096275404	-0.008237634741676046	-0.004910019325489892	0.000559119344430025	0.008755965954702016
patient_141	-0.0007059965580007957	0.00869698408254975	-0.0005490442221776861	-0.0014177870880809943	-0.002186036083302128	-0.0009557781629498676	0.00028393203095919623	-0.002248320664811544	0.0	0.0	-0.00035702376485065556	-0.0007413842641992435	-0.001257257551106911	-0.011382041901960434	-0.0017925426763184679	-0.015314059027391105	-0.009566543399668762	-0.0020738114778965895	-0.02482334785688159	-0.0007204519284442321	-0.00018927866924463177	-4.110185212006338e-05	-2.9029434790338003e-05	-0.0016103794574236574	0.0	-4.439207715340716e-05	0.0	7.088119040398504e-07	0.0	9.203673155567105e-05	-0.0007103154573222174	-0.00012668838193234747	-3.94798386641738e-05	0.0	-0.003832159434904932	0.0011992691907916526	0.0008324042743046196	0.00030411680189610177	0.004510355897896719
patient_143	-0.0012730870011957193	-0.0021155406468009973	-0.0009200345847481073	-0.0007728012324576389	-0.01104062579496775	0.0009789949009436963	-0.00016941130177804023	-0.0017741238264818418	0.0	0.0	3.238610711190105e-05	-0.0006692238126712608	-0.00335050761176669	0.0038932090132441	-0.005577656605644419	-0.00926153673114637	0.0014232541199507474	-0.002872950040035865	-0.015958060726797455	-3.8175128138268686e-05	-0.00023645724125583652	-0.0003452288862552071	8.705389980906883e-07	0.0023349513153510526	0.0	-3.8890980808537674e-05	0.0	1.949535639976981e-07	0.0	0.00015861242111423892	-0.0010118602154649157	-0.00021694382080543134	-9.421384119202377e-05	2.429649434831001e-07	-0.012955981584256987	0.001843895097865419	0.0004250840995379289	0.000260599155339529	0.0032365320167751397
patient_144	0.0008238824578364374	-0.021278367552746476	-0.0008950688574749477	0.002109503377079456	0.0029934006035623665	-0.0019096443975808945	-0.0014505567543879622	-0.001786513033177224	0.0	0.0	4.555345180224208e-05	0.00042453732704601836	-0.002718535067475218	-0.03824054633569808	-0.0006523437529693883	0.004104148668495693	-0.00491676485000661	-0.00032630154537831134	0.017228134606472146	-0.004394099566923211	-0.00020557351197737173	-0.0008853488191645076	6.29097751936314e-06	-0.002533793061485744	0.0	-2.0248482437476564e-06	0.0	0.0	0.0	0.0003780971573390036	0.00721111032317704	-0.0005875727218552093	-0.00018316085404946377	0.0	-0.007012352265162278	0.004185929827427137	0.0022849870856594895	0.0006224277766692191	0.007953660611482392
patient_145	0.0007448451812207849	0.01622201478211848	0.0003013273434411496	0.005054010678025573	0.008582757793332146	-0.0020958406133738893	-3.454811243854631e-05	-0.000840299259668844	0.0	0.0	6.42583162598543e-05	-5.1776193197587445e-05	-0.0017738135199076729	0.022176182297585046	0.00463259741410586	0.014522567636595951	0.003998500909281108	0.00047851565634863885	0.02773975363852077	0.0006018034872465778	-0.00024245994377040584	6.790488471510001e-05	3.3765557778230005e-06	0.0021616419981794017	0.0	2.280436174321346e-05	0.0	2.250034573873162e-06	0.0	-0.0026851924788800093	0.006453458967265486	0.001080609848063978	-9.031105587975957e-05	0.0	-0.004206907022366488	0.007714581965079859	0.002404742304695471	0.0013158060464507192	0.006554545857179469
patient_146	-0.0013010570754453054	-0.0035263363865157167	0.003179472393097349	0.004016209783897925	0.019935814100986313	0.0011022292509022175	0.0030421729214058814	-0.001224478243143464	0.0	0.0	6.602041509432796e-05	-0.0002982905232694927	-0.00433917941969329	0.007881719489873798	0.013239898248007509	0.01185233011982699	0.003760976246814524	0.0038199299095524326	0.01008645871172723	0.0035502272710369854	-0.0004693181241608058	-0.0008657641401201511	8.233304440923589e-06	-0.0020488270401181037	0.0	1.8689212538786592e-05	0.0	0.0	0.0	0.0007515709250175487	-0.0020063941224403178	-0.00046457169467670987	-8.581764731655291e-05	1.657377190318e-06	-0.01236969482370187	-0.01422769412012515	-0.006110758398815987	0.0016604832599495293	0.010759067940970915
patient_147	0.001272151019638007	-0.001287446458278433	0.004630167996682751	-0.005194927674347785	0.007679252586142724	0.0006159711875158369	-0.0019576771904024327	0.012998244354176937	0.0	0.0	7.870496861531897e-05	0.0008921026035750542	-0.0028847751409773665	-0.009437397666296008	0.006006878870995478	0.0031339283111956363	0.005709066289226815	0.003930722186276483	0.022290650080520003	0.002525537801853824	-0.0007579336866489288	0.0030019103541689663	5.577476791921817e-06	-0.004958859786439359	0.0	-0.0010749820143336178	0.0	3.30245646791177e-06	0.0	0.0006559991295465562	0.0076364973601674236	-0.0005467629975281815	0.0001950490290537162	0.0	-0.009739305432143342	0.005587169646769558	-0.0030356340940759247	0.0010241992061368762	0.0072865780455406235
patient_148	-0.0012097309935324956	-0.0083745389943001	-0.0002339104468129827	0.0029869139664906734	-0.0006490209129787276	0.0007564045373759182	0.0002615185952878185	-0.0021973666022513955	0.0	0.0	2.4305012302281554e-05	0.00044846536604049777	0.00394226535946161	0.005526171731042337	-0.005861789415574569	-0.019642387707567863	-0.010969393594812351	0.0019567292521525913	-0.019698768988719827	-0.0009194524296132116	0.0012000788221281818	-0.0001834814188938885	1.6118680440472637e-07	-0.0010717808823207465	0.0	-1.896611504535814e-05	0.0	4.4714178715515864e-07	0.0	0.00020612514875152993	0.0016862094056907312	0.0006156815657291932	-4.793449712360222e-05	0.0	-0.009076761207603137	-0.0010691229989661902	0.0010204284533264572	0.00048102576582612696	0.003348141491714527
patient_149	0.0012649865175562655	0.013476986903359694	-0.004066992146456135	-0.005467202454354027	-0.01971961480969444	0.001133372155088067	-0.0001686931936138883	0.010909125363962413	0.0	0.0	3.693000764516928e-05	0.0008087643372715488	0.002321927193021358	0.006221141950228559	-0.008851084918071272	-0.014550675052568884	0.0017138183054157493	0.010664644478212885	-0.022576195173406623	0.0005672274635356383	-0.00034809349878034445	-6.567246910510966e-05	2.4880636757050287e-06	-0.002938061279215105	0.0	-3.33154563977376e-05	0.0	3.6553244856871946e-06	0.0	-0.0025097106725796743	-0.002407795088159042	-0.0001296593425567429	-0.00019722461273552683	1.093546341555e-06	-0.009205319550353683	0.003059267234967058	0.0016862161175162363	0.0004039212843193706	0.008852775347787641
patient_150	0.000981387064968239	0.00042464443214027675	0.006862161915874787	-0.004572228901683138	-0.0007607542181900612	0.001193358830342766	0.00013353755874852567	-0.0028583493526488763	0.0	0.0	4.2761697866471966e-05	0.0005502984501096622	0.007984800222528714	0.006815609372162629	0.0020067844658273586	-0.020920467341525112	-0.013807657627321127	0.0008337474725088581	-0.007735449647200052	-0.0043159134455211055	-0.0002436570497544397	-0.0003809186410601044	1.477750938112e-06	0.004148564478455799	0.0	-8.612019919100728e-05	0.0	1.4797754582102082e-07	0.0	0.00028888208966272805	0.0026873394963310097	-0.00015938709997990064	-5.800637124432619e-05	0.0	-0.00930959087407792	0.0014474334521146798	-0.0031134827409523957	-0.0023971201542701353	0.005931566230750288
patient_151	-0.001036718763327634	0.008756384438658171	-0.0003332202308147378	-0.010385708033749323	-0.008406032301306255	0.0004506080983717221	-0.0003308532100500181	-0.002919453946431085	0.0	0.0	4.5505402194303495e-05	-0.0003193848397869418	-0.0016595730379268664	0.005076363760463447	-0.008849159626361052	-0.022015592159572713	-0.014930680007493423	-0.0005078780675303191	-0.003829957264765692	-0.0005968370752688907	-0.0002916174711612772	-0.0002457459699797436	1.1529633309775194e-06	-0.0011619381623114158	0.0	-8.255775682038307e-05	0.0	1.085900001083006e-06	0.0	0.00011036390781070294	-0.0009696243535899305	-0.0001894401488559698	-7.811598374874835e-05	0.0	-0.007031441348264351	0.001993631035266119	0.0017350739279989435	0.0005645803510665561	0.006149388231734634
patient_152	0.0005215160863897287	-0.022499854761975375	0.000964364129826175	-0.0063353001998277805	-0.011471389436755304	0.00038309439661390833	-0.0005361547213093391	-0.001297387988963807	0.0	0.0	1.7344717900936765e-05	-0.001125676776239643	0.005166478539380643	-0.02233658288218762	-0.0021486182361831496	0.01291971739581031	-0.0014403455250684295	0.004418406956931483	-0.013104684664829589	0.0017847080809458096	-0.000463383248953713	-0.0005146159105834044	1.5818092881434802e-06	0.003521236401269935	0.0	-1.3085457040375163e-05	0.0	4.5459534075307935e-06	0.0	0.0002691930931755469	-0.0004884683625461676	-0.000238898003042574	-6.362975934585338e-05	0.0	-0.00587168115556413	-0.002287750155639338	0.0017512977051607353	0.00044267175630339974	0.006124466125069133
patient_154	0.0016433041294623293	-0.007329815588456491	0.004882353425491889	0.01463082781849152	0.007057153081953875	0.0009591578175236745	-0.002123778158153904	-0.0007937488843395016	0.0	0.0	5.829981197594542e-05	-0.00011275093307605769	-0.005722075600027188	-0.004230999564335695	-0.01660392669125348	0.033758686708231525	-0.00021220109010884253	-0.012012691159574061	0.00876023989597351	-0.00633462236059729	-0.0005924164062511526	-0.001015447108785354	9.788759190510359e-06	0.009249305693807313	0.0	3.633913236389626e-05	0.0	6.749292986330113e-07	0.0	0.0008026396491723595	-0.0016634259191428988	-0.00047566657553490296	-0.00010517175958805208	0.0	-0.010916243162316675	-0.01075315971523417	0.004976595139289427	-0.005007522470849256	0.007738601851951094
patient_155	0.0005662890700027282	0.03726325111957588	-0.005958811233171816	0.004268287569022089	0.010177941822665492	0.0009061739702698142	-0.0009204726528845162	-0.0023303401834808574	0.0	0.0	0.00024316689789913822	0.0017034176264293893	-0.0027301279835593565	-0.002500684631100512	-0.015101982639986213	0.021508858715135047	0.008700102320417256	0.007051810693900991	-0.012445738210945488	-0.00022970961439125036	-9.015979513481476e-05	0.0008287029442719856	8.047318828040999e-06	-0.002400944567997448	0.0	-1.2001407381172798e-05	0.0	3.2998568356846357e-06	0.0	0.0005384719370110766	0.004435050789296629	-0.00021028938374002888	-9.605777260069122e-05	0.0	-0.004665698445519532	0.0038687629745894803	-0.004705436773511412	0.001421816878469745	0.01438967011773008
patient_156	0.0004809349123466795	-0.012706498045566773	0.0025212336572501583	0.0001831213702981468	0.0017332639362683158	-0.001515416771920286	0.00011933886639251717	-0.001774058536370611	0.0	0.0	1.7907435837642747e-05	0.00015529860983106057	-0.0026606641670822366	-0.017585139989175224	-0.0028771722224846127	0.00042423654964781574	-0.000736669450892977	-0.0010052912341845356	-0.01793055189517928	0.0004511632417594048	-0.00033496740395542595	-0.00036137659928164065	1.252314006618365e-06	0.0013070187078044568	0.0	-8.665810539467334e-06	0.0	0.0	0.0	0.00024731732675873546	0.0019133182395654111	-0.0002585953698183662	0.00040150711086334943	0.0	-0.0069709935347246395	-0.0007738280903750202	-0.002934490755092855	0.00029582763838076673	0.004079644635263722
patient_157	-0.0017963461142624093	0.0107977220497393	0.0010039772312277055	0.00981952670561546	0.008458758363715839	-0.00361660975588163	0.0005495909462397467	-0.0015358269154584414	0.0	0.0	4.8451337413489585e-05	0.0007503775431879231	-0.0011294018071090744	0.023672125121498366	-4.7610887694838006e-05	-0.019918517102275837	-0.018306962188056018	0.001189874461266064	0.0237102774564372	0.0032105728933449467	-0.00020926472637002182	-0.00011988296809436672	2.571208368197693e-06	-0.0027267810340141445	0.0	8.633908724315282e-06	0.0	1.498319565863e-06	0.0	0.0002449741278820502	-0.0018965552504531776	-0.00020848052682653187	-9.17643108706424e-05	0.0	0.051047546352149024	0.004456927524763051	0.00021094881962654182	0.0011612384879063362	-0.001997775628162229
patient_158	0.0008826297355889489	0.00953158723346268	-0.0011153277027853973	-0.0014260227598146525	0.010695783991989864	0.0008613409987704385	-0.0007160169864899388	-0.0009166935549271973	0.0	0.0	8.486367075042401e-05	6.42746547674837e-05	-0.0024710266916918764	0.009041239610707425	-0.014454592228632017	0.028691891476190085	0.006732138146672697	-0.00485985070071034	0.03336524009785881	0.002925417431125014	-0.0002344256611716628	0.003730421218074844	8.251164019672343e-06	0.008108156493608304	0.0	4.267235082777384e-07	0.0	0.0	0.0	0.0006994614092184071	0.009631515985448862	0.003608685416683258	-7.498151404963664e-05	1.037983911301e-06	-0.00813950122276785	-0.004784203184127407	-0.002335671767161916	0.0014756460221798902	0.004415289905439566
patient_160	0.0002799102819040977	-0.003498769741193826	0.007042141755416076	0.005462149523518693	0.0052841593752495355	0.0015592639425869976	0.00014859557360012796	0.010979241561988349	0.0	0.0	7.374177093121371e-05	0.001052765775491595	-0.004084677201728295	-0.017535253294313973	-0.01995668716677652	0.02100024762704318	0.017614123153170215	-0.005577696784685302	0.0019013263885798671	0.0010003954969455757	-0.0008026460771642162	-0.0007595780761393738	8.370246074657881e-06	-0.004899511454844875	0.0	-1.1225251911506757e-05	0.0	2.38003070259526e-06	0.0	0.0006226691274298136	0.0007088277989084267	0.0018716272514334013	-8.808910228455785e-05	0.0	-0.012594596202242072	-0.008306833210884424	0.00227971407259717	0.0008926039632478359	0.010674146933818476
patient_161	-0.0010647719714254062	0.013082171461750877	-0.00024165254825670942	0.005732852412968467	0.0018201962972768898	0.0007177826814176361	4.4996054589913814e-05	-0.0025482069457550822	0.0	0.0	-0.0002601856523793745	-0.00042032944671363493	-0.0014306875009185691	-0.019333435940291396	-0.0080792764103209	-0.020543770050781937	-0.007609369942127126	-0.004192675529760621	-0.016322888395920047	-0.0006231172864488037	-0.0002837255165687377	-4.730705968621741e-05	2.7761609756843905e-06	-0.001492603024042142	0.0	-4.302762562644322e-05	0.0	-1.2638903185985e-05	0.0	-0.0006336579967313975	-0.0006367155411937264	-0.00013504419247490376	-5.418562455594525e-05	0.0	-0.005027767370609809	0.0035276770476624962	0.0017625386963013411	0.0003502719037364331	0.005274638572379937
patient_162	0.0005180556277456838	-0.003624780902297473	-0.000594533688118164	-0.012499498156338362	-0.00493606844257655	-0.0014589225796303147	-7.160622679677436e-05	-0.0019252841839203624	0.0	0.0	3.6241660773856625e-05	0.00036187462331372175	0.003373907851978608	0.017438675497762943	0.0022274459987605324	-0.000846377683991972	-0.00045147611966921255	-0.005437940106924875	-0.008264930416516327	0.0003331505635977832	-0.0004142464490385987	-0.00036864117781945096	9.344632812570882e-07	-0.0026423228633927916	0.0	-2.2939814467113532e-05	0.0	-1.2707684655761e-05	0.0	0.00021016350115775153	-0.0024562946842624396	-0.0005663237524324966	-6.586598472636393e-05	0.0	-0.010856781612740795	-0.002608472692042883	-0.0002784566743971827	0.0006763303238788282	-0.0032665700251002603
patient_163	0.00153559620995785	0.009563812067948388	0.002231184711982847	0.003977562976388731	-0.013475451602801374	0.0009712347291764751	0.0003279266078116735	-0.002493121901998537	0.0	0.0	4.642469705770282e-05	-0.0007135575916683945	-0.001945386048738609	0.007325967572662514	0.0024531491950581397	-0.003796728661706057	-0.003949622398823022	-0.007254307660229984	-0.00213981120809356	0.0011180041232223873	-0.0004640427521605961	0.00019794784313067473	2.9597932216944106e-07	-0.0016956841843118711	0.0	-8.225343028532376e-05	0.0	1.5026961664054087e-06	0.0	0.00030304026946614165	0.004079569254590679	-0.0002949160933631531	0.0012764811303783675	0.0	-0.011395684501229821	-0.000900797372295814	-0.003815850965633484	0.0003419698119851206	0.0018480989324754233
patient_164	-0.0008054761866628839	0.012176232555644394	0.00018633526523949008	0.0028639846262681046	0.01285400451261938	0.0004409078703024542	-0.0006093619794566723	0.014465636355832912	0.0	0.0	1.8314048641328098e-05	0.001238676071508368	-0.0008935543673259155	-0.016559603612871666	0.010113189795654271	-0.009861505273396525	0.0028508799976912054	0.007109641960065661	0.004574533771323911	0.0007728849719282559	-0.000581264385094318	0.00031291037462726607	1.151118205211716e-06	-0.0052808535051105466	0.0	-1.3327428516137526e-05	0.0	1.852126916822499e-06	0.0	0.00029090090414336556	-0.0015289716972368547	-0.00025814227823722563	-6.302871197561245e-05	0.0	-0.005951755530254323	-0.0015345698518821934	-0.003624244396499207	0.0011058763406952901	0.006997364473669962
patient_165	-0.0008944862800980859	0.010701549872673388	-0.0004833788590411419	-0.000586992463707524	-0.0032581848850700714	-0.0004795397567285832	0.0007329946932418293	-0.0024697383580871905	0.0	0.0	6.526034804391069e-05	-0.000228887457000994	-0.0022739697671242216	0.006057805679400937	-0.009737625855190335	-0.014325626513573277	-0.0075707733351139065	-0.014025739618952576	0.010641669037816943	0.0015000248202685662	-0.0004104203256542585	0.002305000313626755	8.021871002999668e-06	0.005642083098925224	0.0	-8.217441065879549e-05	0.0	1.215043314095246e-06	0.0	0.00015111920630095046	-0.0013223213318245628	-0.00015312745331958795	-9.406789331962641e-05	0.0	-0.004826984121403033	0.005473397082027879	-0.0033875289798094756	-0.0025613475415541685	0.00670681397973258
patient_167	-0.0035099882016382212	0.013868446507267646	0.001590015742300842	-0.015499757710598562	-0.029667359628387367	0.00041697547237837777	-0.0005279319475359223	-0.001211847369706296	0.0	0.0	-0.0004801233074909076	-0.0004633099899291798	-0.001964929841657184	-0.00865514120910147	-0.006641470414230985	-0.001159984415530694	-0.0006652824057009957	-0.00017737624895315974	-0.0002445695317808476	-0.0022267835603418822	-0.0003044124873728208	-0.0001532704046809516	4.815160432071944e-06	-0.003634062059011535	0.0	-6.1863412449456425e-06	0.0	6.109539072036786e-07	0.0	0.0002515073509551755	-0.0030743857286493355	-0.000265308331298557	-9.974008153940986e-05	0.0	-0.004994614051024593	0.002286974498188603	0.0028991654899586283	0.0003832365767739833	0.006969840719853785
patient_168	-0.00469073571827634	-0.011553063683256712	0.0010431395711596495	0.003693188747729594	-0.007667633394525811	0.0008544077362665905	0.00017693874967449055	-0.0022491398144866078	0.0	0.0	1.0387733894042614e-05	0.003022561491102015	0.012666115422704675	0.009213290262047275	0.0017478714171062365	-0.018104410745226406	-0.007090260701095253	-0.014013423772655418	0.016927375654494328	0.0017683861636594495	-0.00026962283017720217	-0.00039811348160879214	2.906703996034821e-07	0.007276207721378932	0.0	-5.498127235149883e-06	0.0	0.0	0.0	0.0002663560456635063	-0.0017989372568290088	-0.0003105293147806747	-0.00011230252242136308	0.0	-0.009616696467781552	0.006343830180450003	0.003644979667281953	-0.0013248123298195127	0.004221783073329859
patient_169	0.0007394835157860391	-0.005256350654334945	-0.0027421403721157906	-0.002440961193123525	-0.004595474944029183	0.0007769260576789916	0.00044960606801615436	-0.002363891086232043	0.0	0.0	2.471797278322879e-05	-0.0001405363851373216	-0.002079277565593249	0.007314304842793443	0.0011977139225054939	-0.0067369007069709875	-0.009685577486349961	-0.0004274493564604325	-0.009318792528622236	-0.004822906479700032	0.0027097642400299416	-0.0005243799836131572	2.995621937833949e-06	-0.0015590438585719863	0.0	-6.292934235384148e-05	0.0	4.877337149748288e-08	0.0	0.00017220710447394635	-0.0012240038400919816	-0.000297999726728765	-9.446717321837465e-05	0.0	-0.009719265259603586	0.0003189026143653286	-0.003064988570984354	-0.002400158449719475	0.006817806729916505
patient_170	-0.0023371813186955455	-0.0077715227452810065	-0.0046735048404365044	0.008386947950945706	0.012771450669571709	-0.0014634635867588886	-0.0007462827493476643	-0.0019724503524557527	0.0	0.0	3.570937464210501e-05	-0.00041840443718461494	-0.0051244579400218935	0.005309142943799775	0.011542416615789893	0.0029017956041983155	-0.008176965019618829	-0.011607903805060023	0.012537117249503302	-0.00044361692083418205	-0.0004993206544578483	-0.0010098795245333154	4.186409333983118e-06	0.004484654898099547	0.0	-1.1777371259416733e-05	0.0	5.570561249983683e-06	0.0	0.0005315371048213492	-0.001813894330335927	-0.00045318673672749716	-0.00014627842124556446	0.0	-0.012456095974692336	-0.013140041852619647	-0.005714944086693383	-0.004194158390001347	0.003677392987413135
patient_171	0.001136106936365519	-0.008995539900781314	-0.00013865213418159307	-0.019119330174508033	-0.004710969357763319	-0.003067411672147524	0.0003062727603229823	-0.0014120490214789996	0.0	0.0	5.100857586256483e-05	0.00013214914708014794	-0.0026659170757789203	0.013843403602077576	-0.0084872852153639	-0.006535346920906833	-0.001887920703193571	0.003376860752374153	0.014568394910707171	0.004783266240649383	0.003692700801002995	-0.0003005054279804589	6.7813620149890275e-06	0.006059078895752653	0.0	-7.74681988170385e-06	0.0	1.1409363197115162e-06	0.0	0.00024542321651212256	-0.0013195432891688025	-0.00018615181778688084	-8.467443958341384e-05	0.0	0.046775637798774285	-0.0003550254869756511	0.00023782650055534482	-0.0011712228874844386	-0.0022286842845194747
patient_172	0.0019877811757928188	0.000675516709112222	-0.004269221646424712	0.008119103152821508	-0.019482096438473567	0.0019983080478944344	-0.00048234241326837213	-0.0019979477512777895	0.0	0.0	4.416287486739133e-05	-0.0010918422806556474	-0.0019421941830643453	0.009470820816152732	-0.005207323784027357	-0.02413945652588773	-0.006454727628060277	0.004260685023402978	0.0035579684743325315	0.00028839150836834355	-0.00023278010853883024	-0.00022285859397547724	5.989202745970117e-06	-0.002232888739109906	0.0	9.385858540203139e-06	0.0	0.0	0.0	0.00019107999674926692	-0.0035928681071318207	-0.00029560023707194246	-0.00022787911289386687	0.0	0.034028601309282015	0.0024087678146634452	-1.0287129828109546e-05	0.00015976648341046667	-0.002549972853543135
patient_173	0.0009187402717146625	0.010044623436786512	0.01160294565889642	0.007205506437786174	0.016604861174504215	-0.0016617344944164269	0.00041486566800196634	-0.0010355820948411863	0.0	0.0	6.823192811469864e-05	0.00015600401743819968	-0.0026401277202439412	0.009574201120505232	0.0007037536252324217	0.02922212217727273	0.0203277514954865	0.0015716816651093618	0.018305904098536805	0.005359085993997089	-0.0002716806539873463	-0.0006742625398272903	1.0730791557420952e-05	-0.0026716963730720722	0.0	1.4022133457866957e-05	0.0	-1.082956211674e-06	0.0	0.0009115139248341078	-0.0037195389409104495	-0.0006701508134957765	-8.388794556917392e-05	0.0	-0.010238007282512427	0.0010524368772081311	-0.0028888005130753166	-0.003347450870073581	-0.0050622458643861225
patient_174	-0.0014598172903971327	-0.020963107645445563	0.0016777824275050908	-0.0026130815798988626	-0.003816677857912743	0.0003337683952089939	-0.0005042636352746573	-0.000989776298307221	0.0	0.0	4.780802877448744e-05	8.354944572077239e-05	0.005636930114847667	0.0029398927970443888	-0.003184138009788401	0.019286568507927676	0.007751379266718148	0.00042397918491919866	0.004855713609365065	-0.004232378993900715	0.0009949996540841535	0.0018169209230620154	9.798890321774e-06	0.006582619303141238	0.0	-1.0428367720471817e-05	0.0	0.0	0.0	0.0006053538759561815	-0.003844631255311215	-0.0002548026379435403	-0.00012569065820555912	0.0	-0.011388097620563227	0.0046640420126458195	-0.004924719796845108	0.0009303826017587122	-0.010315441036357145
patient_175	0.001260435804692539	-0.003408513845719786	-0.00665532067000724	-0.018602735024018723	0.006712355701950156	0.0004494264239711793	0.00012938892580015353	-0.0005963077103328324	0.0	0.0	4.254731733914099e-05	0.0011659332130413151	-0.0019288575911873196	-0.002144781648641554	0.010895194298285837	0.023902141924697265	0.0039687558870445195	0.0059481857257177384	0.020676859430146525	0.007928339628009935	-0.0004238773061974926	-0.0006874890022627353	6.409225930685362e-06	-0.005701597330293641	0.0	5.958654499007942e-07	0.0	0.0	0.0	0.0007894060672358126	0.017470576261086685	-0.0006954287982080392	0.0016623465915242143	4.7055651629772844e-07	-0.009625660044896612	0.003433069456810109	0.00031713176196154514	0.0012378744225661157	-0.004636254981516289
patient_176	0.00035297028431731164	-0.011738990190332732	-0.0006983616464751942	-0.008052829108298139	0.004150664294319761	0.0003180613930031263	-0.00027297468127892563	-0.0010808762280325205	0.0	0.0	1.4258434894565878e-05	-0.00015303946209540838	-0.002032948983671022	-3.3221915672930655e-06	-0.012624279985832362	-0.000582262569622152	-0.0028352188579076495	0.003191471701845771	0.007695219958773638	0.0001603023537475393	-0.0002570722342411163	-0.00045968084470156506	-2.0297179481964002e-05	-0.0025690196344483945	0.0	-1.7775898251198142e-05	0.0	4.093021849453672e-06	0.0	0.000251780534340144	-0.003254055926547388	-0.00042019886823842597	-6.003850205704528e-05	0.0	-0.011628254865031383	-0.005427798620535334	-0.001417390159181019	0.0003714206580502361	-0.004007443414239354
patient_177	-0.0008320898805249821	-0.017679008576114586	-0.0005957653635260914	0.003026244610073628	0.0049272411123806835	0.0016022520418757437	0.00022629943326688952	-0.002357405143294817	0.0	0.0	5.632040457616454e-05	-0.0001367983685575682	-0.0035670339571726353	0.016779682444258058	0.00984780395727362	-0.014651346192151759	-0.000977387611738927	-0.001658675011948699	-0.013225950453888408	0.001299374760353414	-0.0002667263766856386	-0.0007117628946099547	-2.1912597873902e-05	-0.0016075769610109766	0.0	-4.635480253974083e-05	0.0	1.4164720441677919e-06	0.0	0.0002953040642566135	-0.0025787811392669192	-0.0005682776995438088	-8.16087760010209e-05	1.6826992801190673e-07	-0.01471328942484987	-0.0004052685146142853	-0.002149786247092569	0.0008569211906954226	-0.00644975892695993
patient_178	-0.0019522323963088023	-0.000828207584617994	-0.0013344583722541953	0.007183051003605193	0.0043488062368687306	0.0013943858600286563	-0.0015107007920514685	-0.0019947980216405824	0.0	0.0	4.734006299675168e-05	0.0010011305678635143	-0.0008636559949749129	0.007655905631097065	0.004727736292258822	-0.015469459008217026	-0.00259749055205757	-0.0007142433479272532	0.017121640977742627	0.0014786721658985832	-0.000320604619199792	0.001149183092347049	4.412035819597223e-07	-0.002930453791109154	0.0	2.232153327114768e-06	0.0	8.668690659942824e-06	0.0	0.00043169000732313806	0.005850548814224576	-0.0002521631704696946	-0.00013282774036703032	-4.0909861168388e-05	0.03605984230784756	0.0050277054696405464	-0.001159275766199266	0.0010857512807553843	-0.0032032526430565964
patient_179	0.002637545315671072	0.028529984627254826	0.002812421956766789	0.007559345064163003	-0.009841428697878577	0.0009521467936240715	-7.697655806515908e-05	-0.0016253304224618623	0.0	0.0	8.970916082330665e-05	0.0028705575046594233	0.008045537541687943	0.014717992793265048	0.015842130627695104	-0.0018130171742161544	0.011430860425640912	0.009010299490836376	0.01671811241523369	0.0029453674589283137	-0.00026545302158143555	0.0008177320895369688	7.152862553393241e-06	0.0073105336746348525	0.0	-4.966422286865122e-05	0.0	1.4600468172534531e-06	0.0	0.0003349419017749246	-0.0012578892252555257	-0.0001576370617607508	-9.403462138203433e-05	0.0	-0.0069084372651235845	-0.00020993977367441872	-0.004501170126799588	0.00048691055273322194	0.008708471927214374
patient_180	-0.00029150491291085075	0.0007151937833531165	0.003457670432349028	-0.005776844005163495	0.0017774525590884304	-0.002780334902866123	0.00031703352462113927	-0.002422773454025098	0.0	0.0	-0.0005376135469268286	-0.0016243259045575578	-0.0015175228341031285	-0.026438987497312712	-0.0092223940697777	-0.011450418493127	0.003546247563633367	0.002375740875169841	-0.012679210168658996	0.0019773297578648706	-0.00018476237155733524	0.0004121184878847911	9.669502142855722e-06	-0.0017178966743734184	0.0	-1.2467664999903767e-05	0.0	8.868379111795037e-07	0.0	0.0002508425625046073	0.001842941241152351	-0.00014049694922126145	0.0005263841688858845	1.439735017248e-06	0.021680823086088492	0.0032719285131362088	-0.0010290787856856785	0.0004084925046924932	-0.002406048618131085
patient_181	0.0002611573843908017	0.019259972265050218	0.0023866587116247954	-0.024822316835172505	0.0007508992569416924	0.0003515970200635779	4.864892877579385e-05	0.012283546320347555	0.0	0.0	4.886269794368876e-05	0.00034532839254583183	-0.001962016842497322	2.1102375146509952e-05	0.007751316421471779	0.011195367225917711	0.019861814434196885	0.003798813634223602	0.025251092749506782	0.001059981750816236	-0.0003859031068727216	-6.771890531001388e-05	3.2160729123969213e-06	0.005279282698133994	0.0	-6.668720512216141e-06	0.0	2.735209600553e-06	0.0	0.00033586772116099323	-0.0016595016418710434	-0.0002979554540736237	-5.985100442535457e-05	0.0	-0.00445608525468395	-0.00086680580117792	-0.003582230864847106	0.0010031200749006125	0.007046957357666874
patient_182	0.0009298235407646276	0.027140945498027133	-0.001664589799748783	0.000612056586675974	0.012062704998539836	0.0005987394742945919	0.0010167132548118858	-0.0017620351167055915	0.0	0.0	6.476001729295899e-05	0.000354193366140707	0.003129279078124267	0.027144802008066297	-0.005416259179230059	-0.011071488712259167	0.007716388551394192	-0.004910242513641161	0.03186016253807562	-0.004618001598627964	-0.0003069057362498778	0.0001712151330209159	8.966096871764782e-06	-0.0031703894937658633	0.0	-4.403514148881459e-05	0.0	1.6358383562998144e-06	0.0	0.00043199111326789913	-0.0021851280998281173	-0.00024473109219709234	-6.184457721215307e-05	4.204679878960782e-07	-0.0069587087196829826	0.009771003466873018	-0.003420959322689009	0.0015121926301589804	0.010540282806718477
patient_183	-0.0023303849958287983	-0.0016716087072756894	-5.362191899848507e-05	0.006918937300910264	-0.015147722880321597	-0.0033519349042380247	-0.0018319184412150832	-0.0008949005669772233	0.0	0.0	2.348498788272058e-05	0.001197039918376822	0.005708135699590535	0.011306711836181633	0.0006374467051305515	-0.003351972601544959	-0.002164851165556353	0.0069126089494488474	0.03161257775220719	-0.0029208144655829384	0.0018992527835525372	-0.00022525502512442153	1.2491615320306595e-05	0.011736223589972148	0.0	3.0060901601107825e-05	0.0	1.8170522950737251e-06	0.0	0.00036589541619392175	-0.0031230609921552577	-0.00022822213452198766	-9.914086639154481e-05	0.0	0.05746128417347309	0.010317829268580145	-0.0019307165475553332	-0.0008897462682189703	-0.0029847189371386934
patient_184	-0.0007903438676911735	0.00554384212281612	0.0007192001530685387	-0.0078345434096168	-0.010059251773479749	0.0007958182594128162	7.478869663044088e-05	-0.0012125545388466403	0.0	0.0	-0.00018883697993270728	-0.0009855198919999136	-0.0012791098176979795	-0.021825258236893935	0.0016226877867477547	0.005189135775304093	-0.008594405449067487	0.0021711770285029086	-0.015824648790826904	0.0004556185617662825	0.00019908262244103857	-5.052360725958224e-05	1.1764942410629606e-06	-0.0011849548795928755	0.0	2.726285362445621e-05	0.0	1.8496235935421652e-06	0.0	0.00016812498691453172	-0.000977258248613733	-0.00012945749464004038	-6.413822765708481e-05	0.0	0.015143575375744532	-0.0033622765540225847	-0.0009448243902506807	0.000267278472176736	-0.0030040905271441097
patient_185	0.0010664944319436487	0.003305741099022299	0.002080571981845919	-0.0013890309827636715	-0.011523306896021612	-0.0028653777694232344	-0.0001730176721806751	-0.0013950660433886424	0.0	0.0	5.143246033199099e-05	-0.0017528682537717626	0.0026723999684533212	-0.021311659213738524	0.005520060161859011	0.005531858005390933	0.004214593907265956	0.0014666663549722286	-0.028612784816525356	-0.0038686480437804096	-0.0002812184400270287	-0.00012387880823013525	6.627881736230115e-07	-0.0013068547239842576	0.0	-2.184658793665548e-05	0.0	2.441897948717453e-06	0.0	0.0002756461180040494	-0.0010281073128745521	-0.00012458526554397006	-0.00012246043069681536	0.0	0.022643908325367147	-0.005708333988384442	-0.0014090919530592566	0.00042985523042449235	-0.00517277626169586
patient_186	0.0010143047733628925	-0.0002157261941334237	-0.0021449481489279176	0.007136515136193799	0.005250415844174408	0.0023071630283998503	-0.0012473958701450186	-0.0020763775536550154	0.0	0.0	2.707242383873088e-05	0.0003554013640957754	-0.0019758995082430238	0.009832133076113761	-0.008468843999301038	-0.019786911761662196	-0.01925029094552472	-0.002156855016241708	-0.010705477628371676	-0.009315131868895161	0.0005965228550027986	-0.0001640636169882667	5.591256995916838e-07	-0.0031854978689380797	0.0	2.113615813690201e-06	0.0	0.0	0.0	0.00010520857861510417	-0.0011747094568076049	-0.00020772240365350713	-0.0001225413957929537	0.0	0.032135997826427704	-0.000980072592417472	-0.0008549389791104217	0.0005932811231170823	-0.002452034806135763
patient_187	-0.0011383851333178598	-0.01976385947450555	0.0019056661249123041	-0.0038914985043725595	-0.0019699828511806363	-0.0034311475203286958	8.482478434436345e-06	-0.0009990176055641436	0.0	0.0	4.792886392479988e-05	-0.0010858242373203114	0.0029004932677971617	0.009156585550839225	0.004843392895125478	0.011443887103464693	-0.003726282471925435	-0.0073864466355721015	-0.027111842463970387	0.0019238395483139681	-0.00036511013296879757	-0.0001446205909285991	3.41407721246532e-07	-0.0023170695763591897	0.0	-1.0479778486757164e-05	0.0	8.522086536813523e-07	0.0	0.0002674744568013156	-0.0009863718583048384	-0.0002942128480019924	-4.449716094188688e-05	5.572348259666063e-07	0.02242787374579576	0.00381420680333813	-0.0010630333970204344	-0.003981991663325148	-0.002696173258521879
patient_188	0.0003403326212177047	-0.00034500247839734893	-0.006119999782731853	-0.002679828355778743	-0.0014841983209629545	0.0004894391672710048	0.0002128070525135605	-0.0020021024750496003	0.0	0.0	2.8853168838745332e-05	-0.0003823144402577076	0.003571070438974432	-0.014081404903674384	-0.005461952588847266	-0.008726778545475261	0.003929874075965218	0.00099938168934347	-0.011514758683341762	-0.0009515150590755306	0.0011719806479195808	0.0013029039161800992	6.070527287365375e-07	0.004614894134056484	0.0	-4.3561982412863765e-05	0.0	2.375653803663817e-07	0.0	-0.0010139032770745072	-0.0013201007951460706	-0.0001864202241811341	-9.759491380051739e-05	1.8389816233208935e-07	-0.00714679161219902	-4.175278326160301e-05	6.0802658491840196e-05	0.00045895047707233386	-0.00585849069114807
patient_189	0.0008854028952183636	-0.010627915421698633	0.0043309212866653995	-0.0025636359842319528	-0.0012735975181074276	-0.0026889951104157156	0.0001326162063762096	-0.0005817101576226439	0.0	0.0	2.9511166513781742e-05	-5.247837927727763e-05	-0.0019028370058943968	0.01678907433015042	0.008409488840424577	0.023420536939814676	0.001569651299038362	-0.0012476021895471564	0.012224405563514387	0.005879106413215211	-0.00046015121932015563	-0.000347183378076292	5.593029996627e-06	-0.0038161860524316173	0.0	-1.2780469526572627e-05	0.0	9.47112208124672e-06	0.0	0.00048099279875690336	-0.003275938567205701	-0.00023015705256075838	-7.891662652513139e-05	0.0	0.03937406529132003	0.0024148535185440677	-0.00034640557158732336	0.000581399976251575	-0.0036310150195210363
patient_190	0.0023771577349018685	-0.013975623667346724	-0.005192267713237633	0.0047388613175369946	0.00023118504783146805	0.0009464399537020414	-0.0014822848093422633	0.009250703127690881	0.0	0.0	2.52541855008817e-05	0.0003907619464459933	0.00724709187612899	0.004199759228666423	0.006718134199883413	0.02518095833920058	0.021981749739126775	0.0005284084772443253	0.016082408198366704	0.006827985022042892	-0.0003557205288344946	-0.0004777574761009104	1.7939917782461946e-05	-0.006102207586963655	0.0	8.002126202468867e-05	0.0	0.0	0.0	0.0007762835644884493	-0.004167037385980751	-0.00038340308556792166	-0.00011119468078104907	0.0	-0.008621513260509021	0.0144208451176728	0.0018699732447491465	0.0015801503653680312	-0.008008055064112155
patient_191	-0.002411387461655905	0.017839613166969085	0.0002202164700140946	-0.0002039742177195105	-0.007503795827411299	0.00059289626887412	0.00011329420901674094	-0.0008208826406790158	0.0	0.0	3.745484205674192e-05	-0.00015263515437998742	-0.0013946125207670093	0.014719714357501516	0.013735801222401508	0.06017986555386768	-0.0029532825753734323	0.005284313157749148	0.022613268808334558	0.002825861716291621	-0.00022033729168833944	0.0005920666183282092	4.8264906288100114e-06	-0.0018854257617341443	0.0	7.015958885754193e-05	0.0	4.956439856182e-06	0.0	0.00031430078172996217	0.007682705509962421	0.0019115780913892954	-9.18641782266039e-05	0.0	-0.005564450760146596	-0.0009523744479052836	-0.004067937840410922	0.0002976561588109869	0.0051725565680711735
patient_192	-0.0018341180156471076	0.022364675555611276	0.0017159270647605545	-0.007745824253241471	-0.02517791948254363	0.0004934051303184294	0.0010710859251223204	0.02341157545940077	0.0	0.0	4.6525310416871325e-05	-0.00027738795858352314	-0.0014735741003715876	-0.01151238959442584	0.0009608746684530585	-0.008075650536419366	9.16072818791574e-05	-0.01450559157693946	0.007541106222453303	-0.00603163639489079	-0.000358101104398868	0.0005202061502830233	2.3060413820150814e-06	-0.003413910139655	0.0	3.633109398868386e-05	0.0	0.0	0.0	0.00023797025421400743	-0.000974821030293872	-0.0001999032219549284	-0.00012056530009193377	0.0	-0.007076699849272966	-0.0006544382218497468	0.00280904262991169	0.0007131545186809935	0.007911830591140923
patient_193	-0.0018464309479779579	0.0006226647104290624	-0.0006780319545949306	0.014365726520248177	-0.009174804834851842	0.002098790395020853	-0.0014170169040539362	0.008533884512931978	0.0	0.0	2.9165861507382508e-05	0.0012323028154092308	0.0028298562730463194	0.0164355424983657	0.009203448642963156	0.018816844693382767	-0.002023513951855015	-0.00014434954269676244	0.015172061616440281	-0.0037569294890893797	-0.00035660091043167064	-0.0002498800648847824	2.2875446849831423e-05	-0.0035683400659223007	0.0	6.99921578889283e-05	0.0	8.979821221324838e-06	0.0	-0.0018264672215803552	-0.003056275737723492	-0.00034424586460150933	-0.00016981639035947786	0.0	0.04801261669352507	0.01063759328556446	-0.0019840146147434416	0.0004887138702481412	-0.00482942717553154
patient_194	-0.0022107859323723614	0.009274570853221016	0.00272592569190954	-0.0007782135605280147	-0.008922018191856401	0.0019412991042894883	0.0003683429836958893	-0.0009034913277846564	0.0	0.0	-0.00012201478433400923	0.0008723478438570451	-0.000968549128150417	0.007003214743762209	0.01152491028377717	0.006677252431156394	0.019327887468966836	-0.007091119493488492	0.01859188052325257	0.007043416115984363	6.21968107063815e-06	-3.720863008276491e-05	1.039443205606754e-05	-0.0028698790207959198	0.0	4.5318543751135164e-05	0.0	1.3278729764105001e-05	0.0	0.00037310258565764656	-0.001844153620891311	-0.0002433271455698201	-6.204145065123882e-05	0.0	0.03827479432540286	0.004708483340726101	-0.00044055597916766034	-0.000671304857522368	-0.002111496805988522
patient_195	0.00029640518824372255	0.005975105337156288	0.003613161614888315	-0.0029268796738317697	0.0029650767015838974	0.0002616118119346231	-0.0004321017463963591	-0.002072089621268419	0.0	0.0	4.294226561797087e-05	0.0007895108649537295	-0.0011452861609000545	-0.013658279286120172	0.0037035387120853826	-0.010748495159571839	-0.01368152898604037	0.00041610224765883426	0.000989442905399882	-0.0047193677945564835	-0.00036248220929980916	-0.00017746572907846868	1.538825855879168e-06	-0.002804924608419309	0.0	0.0019032482734445619	0.0	3.212361550424e-06	0.0	-0.0006824776409489396	-0.002487931073812901	-0.00032080585784700086	-7.219831448075246e-05	0.0	-0.0068584238498024756	0.000794191836660219	-0.0010607100616582645	-0.0018546955050137497	-0.00448990771841317
patient_196	0.0005693079033643936	0.0017529397120642745	0.003216809474416096	-0.005440876187124312	-0.003846329228520918	0.0010384670812793534	3.680261998822234e-05	-0.002005259184130154	0.0	0.0	2.346032787549739e-05	5.239338809464695e-05	-0.002133838307054193	0.0023062053887912184	1.172533687465048e-05	-0.015312778571247312	-0.00013591083365989618	0.002836116137099121	-0.02141429849780534	-4.139460325252482e-05	-0.00027335582224247937	-0.00037070294493129363	2.323867281834802e-06	0.002795728636179585	0.0	-7.31752381287225e-05	0.0	0.0	0.0	0.00017568476007727592	-0.0018735140071189824	-0.00030119732779057394	-6.873239936801163e-05	0.0	-0.010472450050703687	0.0007789092018426624	-0.0009225158915210939	0.000438023465837087	-0.005266309360354151
patient_197	0.0008077152974091619	0.005039768807565823	-0.0005732617264848869	-0.0029116520769272413	0.010062525905465206	0.0009807551879399176	8.417894601979453e-05	-0.002790081861017088	0.0	0.0	-0.00042866784726869854	-0.0008701419470570502	-0.0019118800432918815	-0.018244269955399888	-0.0015061652202953766	-0.007814958201149046	-0.007508373797059424	-0.009863826134407701	-0.0038952416230691733	0.000761303485898033	0.003320112779370303	0.0007493376537230626	3.3628706781562866e-06	-0.0010625129093586993	0.0	-4.247732674711802e-05	0.0	0.0	0.0	0.00018992074078351596	-0.0010801273671304816	-0.00027062350753857855	-6.420929147811162e-05	9.093199487180445e-07	-0.008652859284653267	0.00013422191926583385	-0.0031958136610680896	0.0006986536706265646	0.003349189034646334
patient_198	0.00026580718265482867	-0.009167643045969242	-0.0007400039168339197	-0.008007245499880092	-0.00044932403996519307	-0.0016798906564759605	2.8592886415737947e-05	-0.0016324537216915866	0.0	0.0	3.469022973556998e-05	-0.000401382751019756	0.00327086570780505	-0.00718862447716844	0.0030495481078570115	-0.005427493884897776	-0.0013286438664485206	-0.002668549057326247	-0.00986366768417852	-0.0007449705294085846	-0.00021255492751942354	-0.00022038845564167396	9.68817051870454e-07	-0.002127774658804818	0.0	-5.350607618226166e-06	0.0	1.138189321099669e-06	0.0	0.00019535811914324193	-0.0013435381123542026	-0.00020303737627461402	-6.033179704825439e-05	0.0	-0.007453686916948022	0.000505071211281984	0.0003721157790341435	0.00025289029304102696	-0.006234173322927255
patient_199	0.0004350129421063438	-0.00866495357509328	0.0001680217688999489	-0.0012544279970020727	0.014773288540093021	-0.0014256593631710825	-0.001971212951576353	-0.001876546887801287	0.0	0.0	3.6207146291795824e-05	0.0010345733648985196	-0.0034717215761739706	-0.017957993259605856	0.013877965653704303	0.001291070003275171	0.00242063304602713	-0.001326850160827335	0.019382449487058064	0.00025585374209040947	-0.0003417654676370014	-0.0012954784459459354	9.87713989165903e-06	0.00796378867085096	0.0	-5.035082130077792e-05	0.0	0.0	0.0	0.0003872527291617797	-0.004700010941332429	-0.0007100366720449711	-0.0001420479202250993	0.0	-0.01194488938030765	0.0024982822364413098	0.0005111829536450474	0.0014103361601050632	-0.011105721452062766
patient_200	0.00026724321606072266	-0.0017857493672786614	0.001069019150890764	-0.002563567812281198	-0.0006248640236188939	-0.000815364077618317	-0.00012469822516462524	-0.0011021670160736915	0.0	0.0	1.1514825448863688e-05	0.00015967580694825788	-0.001155815378099065	-0.00961653792872157	-0.004655660216191266	-0.007038874512175743	-0.008218029309601634	-0.000624458963378518	-0.010093990897388095	-0.002449408648241702	-0.00015142645486340125	-0.000263772079197454	0.0	-0.001129832478564609	0.0	-1.0631724414552127e-05	0.0	0.0	0.0	7.504895924491994e-05	-0.0010446422480497452	-0.00016007908474855747	-4.055654025771376e-05	0.0	-0.005345537114164082	-0.0018471725939035208	7.872845753055328e-05	0.00019497053664119783	-0.002493876524604192
patient_201	0.0017487435930168412	-0.01241957429174877	-0.002802471208835761	0.00021307025406366365	0.0065960365082671155	0.001972106738257098	0.0006830847550167871	-0.0015254710343773738	0.0	0.0	4.400028299243197e-05	-0.0015338257254241291	0.004060018987477007	-0.011557192299341998	-0.004560458952460825	0.005127853477243073	0.008286407668856506	-0.002696137987052963	-0.000138041892255653	-0.009594880296901169	-0.00048610833889378626	-0.00020158623798731003	7.556953468642331e-06	0.0073188425068502014	0.0	0.0002093888479927608	0.0	1.076908925738e-06	0.0	0.0006914410383799105	-0.0010879117365573882	-0.0001937006030872332	-0.00014588062971826208	1.396627465805e-06	0.038120257044187526	-0.003142399946943873	-0.0010266911872028547	0.0008561079892882428	-0.004861246107910391
patient_202	-0.001833730391980212	-0.0022773093925746593	0.004150848888838148	0.009939973767086167	0.008303978103698517	-0.01063344225769036	-0.0005354882755462692	-0.0012731052426249614	0.0	0.0	8.668650644066885e-05	0.0005821870963494495	0.00955096965586051	0.00378762385622147	-0.004543323159104171	0.027861113635990305	0.007775820666740121	0.001754767264081486	0.003955670735373152	-0.0035018341468550564	-0.0003125041384885408	-0.0003608972441227853	9.40125499915485e-06	-0.004305478639604395	0.0	1.3766395451632869e-05	0.0	5.236282561248141e-07	0.0	0.0005962700765398776	-0.002522225759374116	-0.0005072245402969646	-9.32372550381836e-05	0.0	-0.010090876678265309	0.007396299805976175	0.0019967362714095973	0.0008352737625478413	-0.012753541582152077
patient_203	0.0003249150540404515	-0.00630232079190027	-0.0035061136759655647	-0.009936460258610143	-0.0024165988442500738	0.0003830759508069042	1.6991063256411923e-05	-0.0012474578298067207	0.0	0.0	1.4133512567918375e-05	0.0003674502549559373	-0.0015768803518079995	-0.012676418060409107	-0.0016817083536890215	-0.006856215177266743	-0.00147706761313	0.0006319047227982981	-0.010001379583713433	-0.0030412419456686273	-0.00019729376261224576	-0.00021530180897815976	1.205198534197497e-06	-0.0019304933420175763	0.0	-2.2433389979623054e-05	0.0	5.238511636493821e-07	0.0	0.00017105646857837402	0.002542523507529006	0.0013083054437430116	-7.147423435151356e-05	0.0	-0.005652038572304532	0.00042924235448256324	0.000745462187795395	0.00029188211691002266	-0.00327298141704497
patient_204	0.0009366946002777782	-0.005769328488823134	0.00041341292627948626	-0.002394745104010921	0.001015225609134058	-0.0013779156646730791	-0.002045690928031855	-0.0007780142778258746	0.0	0.0	2.4134761537363863e-05	-0.000552982910557196	0.0035659517983847146	-0.023845764195050106	-0.0025461897949436807	0.001824935785742996	-0.0026844182518727163	-0.0037016212279375226	0.02392738592783577	0.0019441048043578628	-0.00032261759874376185	-0.0005292836808121766	1.3814770318582561e-05	-0.004879977669091509	0.0	-2.92818764014406e-05	0.0	3.4582055419251957e-06	0.0	-0.0015852456034636134	-0.005054986009533219	-0.0003613587667483928	-0.00016418753055952084	0.0	-0.009191883165768208	0.005581898707165257	0.001035452362346076	-0.0023748200986450003	-0.00923839227848394
patient_205	-0.0025929983803530017	0.012956707224670619	0.001262947118176223	-0.006694812629588821	-0.01987566448694736	0.0008599731171924025	-0.001754112528311789	0.013493229566466878	0.0	0.0	5.2350017163070456e-05	-2.0027209562244585e-05	-0.000971739068281121	-0.000888056004648461	-0.02057857973550966	-0.004113783188091896	-0.004646406331852407	0.018725977507601157	0.011965957439175091	0.003189044514339175	-0.00011140126321742896	-2.9703564661852842e-05	6.3056237347787665e-06	-0.004857102261469226	0.0	-2.5156644505776898e-05	0.0	1.3908297172388523e-06	0.0	-0.0014221163717865924	-0.004388764427579359	-0.0003523027031738579	-8.86154730409946e-05	8.821084498977783e-07	-0.01058125017735067	0.0034517008850995755	0.000124362201693711	0.00029558345432442593	-0.005595398196573243
patient_206	0.0005584681038796706	-0.00368648845381491	0.0023417390724671653	0.0026451745674976597	0.006584488227511224	0.000640056443274783	-0.00012683458955444136	-0.00199225530470209	0.0	0.0	1.9612752678599085e-05	0.00023043889152503678	-0.001749465257241547	-0.012031518953212219	-0.006298459000711691	-0.009986769957610296	-0.009960112869375	-0.002203744364996906	-0.006906064506077946	-0.00020952287221965337	-0.0002215103904452234	-0.0003849798939300155	1.7955617475918597e-06	-0.0017506113152298075	0.0	-1.908274573975417e-05	0.0	4.2368852260744427e-07	0.0	0.0001414161158292614	-0.0010642506832693266	-0.00035360222061438717	-4.988441678158921e-05	3.7709658560108095e-07	-0.010556667950077514	-0.0017512644120647209	-0.0012546432046729745	-0.001328481325345575	-0.002439700050031445
patient_207	-0.0009501351387080331	-0.00531037622306697	0.00540808133847806	-0.004342417578222233	-0.0021460247010042888	0.0007925330194581966	0.00020346111177038128	-0.001191341578769777	0.0	0.0	8.979620451124414e-05	0.0005480737676937813	0.011451625802998076	0.005882409292767332	0.009061753890139194	0.04401472546790068	0.006509056768961678	0.002794706258509717	0.00932428308846493	0.004674067771583561	-0.00048106447747579476	-0.0005432908115539512	1.914158876874e-06	-0.004098240029953748	0.0	-7.563004964655281e-06	0.0	1.720126518728e-06	0.0	0.0015163309051666413	-0.0012859895448522629	-0.00038658311712454386	-0.0001023272895949719	0.0	-0.009883443765825643	0.004158846263326524	-0.0019366423277908393	0.0006675789424216819	-0.007311370196406248
patient_208	0.0033330848631858596	-0.0177650690993624	0.0008320424850187737	0.007955728179167345	-0.01498576715191727	0.0003912927423207321	-0.0010637432262677036	-0.0005205791373003313	0.0	0.0	3.5157378290410263e-05	0.0013729401270429658	0.006106512191339154	0.01511361051404583	0.006118322019274886	0.026932292385604	-0.0025578879201959355	-0.008273837136394995	0.006863140345498486	-0.012751563117385976	-0.0005473461794289234	-0.0002997704096718709	5.387706597903078e-06	-0.003926798357826781	0.0	1.0772686542655206e-05	0.0	3.6140162113586237e-06	0.0	0.0006309417594057139	0.011287860804816079	0.0018742774222667111	-0.00017179901176880968	0.0	-0.006035505781180554	0.006142568463580888	0.002091864219693809	0.0002806133536909759	-0.003443306799123585
patient_209	-0.0008982312802991141	0.005179595785110707	-0.00048756783603172177	0.005085357512875912	0.005093956955528989	-0.00232110241544657	0.00011035568506510416	-0.001612079288673029	0.0	0.0	7.873332087499557e-05	-0.0008068741289336525	0.0035157081904998487	-0.02501039823780565	0.00342130607853892	-0.003425346159283106	0.0013733567366971777	-0.011833621956345176	-0.0015294264338725299	-0.003497989251890323	-7.975329188050855e-05	0.000528069660807477	4.13096639602226e-06	-0.0028629464632562644	0.0	-2.356801643054861e-06	0.0	0.0	0.0	0.00041318648616219103	0.004500284728351221	0.002333252846464572	-7.028325872503325e-05	0.0	-0.007797812671707173	-0.005288803054933928	0.001168629438708875	0.0010281852096931164	-0.004136014212090534
patient_210	0.0017620492773616028	-0.010856296600731213	0.004999057685407895	0.009511075625294258	0.014941151497628292	0.0009716602214410992	7.969534925853644e-05	-0.0014530487617430362	0.0	0.0	7.517418808467038e-05	-0.0014275117635402929	0.00589887551512881	-0.03162278347629417	0.008219321098353253	0.004010593208132822	0.004576310524990759	0.005053394841654556	0.012111389696810604	0.003148956261863295	-0.0004798461194338924	-0.00035173439995053464	1.4512953594711549e-05	-0.007029481646880354	0.0	4.093119532972806e-05	0.0	8.470726689002727e-07	0.0	0.000792292211727819	0.014390554038309734	0.005707340421130944	-4.2526980951229384e-05	1.01715873101e-06	-0.012119624869062554	0.0015590288453002784	0.000729927633893139	0.0011541873399521828	-0.007721734405618935
patient_211	-0.0011698353162288857	-0.010339730713340722	0.0010298522357021762	0.003160964752242535	0.0019066758651051338	0.0003032137447500858	0.00013521816371966512	-0.001595814455034027	0.0	0.0	-0.00025222072302660077	-0.00038149680632089427	-0.002717700648890518	-0.014267329517600076	0.004323829592147982	-0.008411234719781356	-0.007791328150678135	-0.0028767118747589897	0.0019084547754400494	0.00036981755713099687	-0.0002709581080120299	-0.00037293170572961755	3.73593939624103e-06	-0.002032849537532584	0.0	-2.2002042017650156e-05	0.0	1.2590632442796568e-06	0.0	0.00015539457888725687	-0.0022530215774509044	-0.00035885773761361615	-6.813223265585616e-05	0.0	-0.007629745878427808	-0.0032723485449179844	-0.003241787346044651	0.0002614581652612938	-0.002620931302689132
patient_212	0.0009120629415330836	0.019379531529665026	0.002016017312499416	0.004210555461975803	0.01121426262758174	0.0007539637684314174	0.0004300073434629932	-0.0009291631237542629	0.0	0.0	7.974459126704212e-05	-0.00015869432177664853	-0.001776042228279679	0.02240771147112805	0.004412168472257785	0.0111591911409629	-0.0017556741373953239	-0.0009229657782365964	0.03873108941906098	-0.002873110726130683	-0.00026064081266763037	-0.00014316391994207727	9.694394970125037e-06	0.002992466969502985	0.0	3.5591247338372675e-05	0.0	3.708235291131e-06	0.0	0.00022439097933510236	0.010423879471526747	-0.0003893959596622562	-0.00012191281521332479	0.0	-0.00645768772813928	0.00963113509838594	0.0009824955845141648	0.001355481545229877	-0.006308798880924565
patient_213	-0.004079223581580885	-0.010009921061064062	-0.003030555809579737	0.0066766455415473635	-0.022120375645069978	0.0008061399598098038	-0.001886701049526833	0.014783561389377801	0.0	0.0	4.585679236478982e-05	0.0010598631294412453	0.006030944242545846	0.002575428296864876	0.008701841409468612	-0.003828624659175433	-0.00015402525702606188	-0.0021825287243865984	0.011199928014681622	-0.006069011192646562	-0.0003209311782243406	-0.00029705730248619493	1.795063202126129e-05	-0.006122123983781344	0.0	-0.00015053662331626026	0.0	3.619662292024332e-06	0.0	0.0004975732088497642	-0.0056305141196111306	-0.00042190169737066347	-0.0001711758129221584	0.0	-0.010192309568007112	0.004531419749627454	0.0016018669879488418	0.0002317639600344441	-0.007857715656629592
patient_214	0.0010973284329225048	0.011500495153224186	0.00047033963925714755	0.01140042978393482	0.027018930233080853	0.0033322476180646324	0.0009276119209161403	-0.0023403978245480784	0.0	0.0	9.904397420229358e-05	-0.00028863233891902743	-0.0020705156245113625	0.01906306325935338	0.013720063710461878	0.0005892359842844908	0.0003109070822819749	0.0014350844580668398	-0.029488945532461477	-0.005461858694203353	0.0021282077873981753	0.0013506564354858214	1.3526932222446472e-06	0.004427855114788523	0.0	-5.226688372978442e-05	0.0	3.1366951845264903e-07	0.0	0.0005577829666368532	-0.001306254447105028	-0.0003164766800213104	-4.8500213187370196e-05	0.0	-0.011614605380317533	9.654703247099498e-05	0.0014544016551160887	-0.004375435279896266	-0.003518529611266494
patient_215	0.0007239504231967053	0.013757653798724179	0.001761828376553102	-0.01280005383222567	-0.013654460686351224	0.0007297760402982547	0.00016609690983908544	-0.00235666655870096	0.0	0.0	5.455047857396316e-05	-0.00010676525974339274	-0.0016886767919912027	0.006692209417382557	-0.000982737630554042	-0.013342420912245022	-0.01112553181270306	0.008384426002566513	-0.003781600317923307	-6.700809174208778e-05	-0.0002749432239491718	-0.00013563728479943333	1.567902601548657e-06	0.006496198899601092	0.0	-6.096522318827053e-06	0.0	8.85223874079651e-07	0.0	0.00012124290013087197	0.005726864366439655	-0.0002057140756848533	0.0010372457298585673	0.0	-0.006757605629502703	-0.0023734887777350543	0.0016022821097441597	0.0007652536076592015	-0.004752268832172583
patient_216	-0.0009736992508421966	0.0031994283551242055	0.0014201263000307295	-0.0022169493771887192	-0.010405424146180698	0.00036495015264512485	-0.0002065651880439267	-0.001453755670050422	0.0	0.0	8.671018908421263e-06	0.0002272456013150299	0.0016788964802190228	-0.012919885916589196	-0.00859426752166426	-0.006103633843219738	-0.0017756776284697951	-0.0007171239557441849	0.0005540348590535225	9.00292561074594e-05	-0.00015449534282589107	-3.4772643436596754e-05	1.779790461780165e-06	-0.004191130080930741	0.0	-2.9264341788121486e-05	0.0	8.22247422867332e-07	0.0	0.00018733777905827924	-0.0017010612408795845	-0.00013877647936145286	-5.541714641154549e-05	0.0	-0.00643717748397999	-0.0026098704406787715	0.0007792469142138067	0.00017525395253909515	-0.004048318246989341
patient_217	0.0026790246722287205	0.0008843159150121842	-0.0025001255066109647	0.005865356454021582	-0.007051904063247786	0.0008743245182170156	0.00025519974779689896	-0.002379126842117881	0.0	0.0	4.114433355046198e-05	0.0012315756321048343	0.005615798954849077	0.01151328763633703	-0.00015614022666502326	-0.012975253423248076	2.9013828324854947e-05	-0.0005865373424723045	-0.01445823286965005	0.0006795374914896055	-0.0003580211356793452	-0.0002707549894307117	0.0	-0.0031931673857904398	0.0	-4.874879326931909e-05	0.0	4.510216900294647e-07	0.0	0.00037111964837730616	-0.002415460585967062	-0.0003862711813519514	-0.0001257528623536341	0.0	-0.013244848588456986	0.0007979458169463696	0.0010809606431243606	0.00027095793989711955	-0.006415423114603091
patient_218	-0.0018110633087415034	-0.014928867562498973	0.0008479179883324543	0.0056315479483282395	0.01676033045772472	-0.0032961610669416876	-0.0003267599235350593	-0.0020453235125979436	0.0	0.0	5.554787621048803e-05	-0.0005851993282258291	-0.004375438965842743	0.010957998326444578	0.0022700209750776846	-0.020685994244922207	-0.008912651295213432	0.0015900278223493732	0.0009966146224024129	-0.0014538192717665794	0.0023290097943560657	-0.0006281540559176845	2.140394808092135e-06	0.0034193575271127146	0.0	-1.327497603279429e-05	0.0	1.0053962330308243e-06	0.0	0.00023995444780254807	-0.0021451496516751534	-0.00043608348070650485	-6.47269419924004e-05	0.0	-0.01385233448401057	0.000954035420906437	0.0001976849958055643	0.0010101971654890144	-0.005166043148334199
patient_219	0.0019098398732779445	0.0021079800635777366	0.004352271214021112	0.006405211929956436	0.012042162016820472	0.002012228613311622	0.0005128282291854167	-0.0017381867857997832	0.0	0.0	4.9037834690445605e-05	0.0006601114667023436	0.007931614805284249	0.007446060345481496	0.004992053691016236	-0.010079769585662961	-0.004007681137608759	0.013646815218227132	0.0054069511020883474	0.007041842228414046	-0.0004305372312289132	-0.0008956319679313079	6.2387819654586616e-06	-0.006452036025009204	0.0	-3.368416904725577e-05	0.0	2.9024650908186323e-07	0.0	0.00042726697720739897	-0.006069965384768374	-0.0005498695172520064	-0.00022697807192207097	0.0	-0.012800768510188663	0.010068796478053478	0.0018720742407016555	0.001371962333009863	-0.008025766659523703
patient_220	-0.0007120436589595765	-0.002925428029934555	-0.0006826105267349705	0.002278448895219642	0.0017583350169575731	-0.001367035685256803	-0.00014242065329710642	-0.0012980827669354666	0.0	0.0	1.1140035838216431e-05	0.00013286237339324105	-0.001358543753507652	-0.012520848768835757	-0.0007590123791819238	-0.010224246991178068	-0.007754302161971157	-2.1894962694075123e-05	-0.010934988842781988	-0.00023707036448052392	-0.0002122169506855255	-0.0002132750658220185	2.3593722699089124e-06	-0.0014130510912707334	0.0	-1.4452277162931372e-05	0.0	0.0	0.0	0.00010518241904698659	-0.0010572092147071853	-0.00021671596079959464	-4.6003400688145125e-05	0.0	-0.007414117486756095	-0.0017187524728952514	-9.461009240432865e-05	-0.0008989321225477312	-0.003034262133972369
patient_221	-0.0013095702666453691	0.02408913180591633	0.005811905175793284	0.004667079881020123	0.017093957907775834	0.0015038519050999863	1.3511290133703215e-05	-0.0016653571331106726	0.0	0.0	8.673450701447308e-05	-0.00028361457586071893	-0.0031248490456645787	0.021228547695075827	0.012346046328808535	-0.007843603142351559	0.006219035132459711	0.002280513670464904	0.01599552006668344	0.0032341094394971077	-0.0002865423513747424	9.084391540028506e-05	3.1040311108110055e-06	0.008095256612560567	0.0	-3.083088314994753e-05	0.0	2.3912331442309084e-06	0.0	0.0003516132551059989	-0.0021625757409337227	-0.00024112793344296574	-7.10964682717793e-05	0.0	-0.009675189096333678	0.002306685086967643	-0.00034301458894450795	0.0017103145789602104	-0.004619395127527041
patient_222	-0.0012158000717489461	-0.0018926375408941346	-0.0016223995086535076	0.0034737608299753447	0.005780325337871577	-0.001577831577352687	-0.000160262063758758	-0.001997150846251852	0.0	0.0	1.599611459556379e-05	-6.930304063506053e-05	0.0036125399244469943	-0.015713300083875635	0.0009880734277170154	-0.0069643925689798335	-0.008841567484293197	-0.0033844784989224665	-0.016241795452729472	-0.00436494866530933	-0.00017651424934087817	-0.00022577804875811153	1.7872257796594054e-06	0.002335263096839856	0.0	-2.9874273067131843e-05	0.0	4.678245577931229e-07	0.0	0.00014123157872302893	-0.0011833916179941775	-0.0002635724042479613	-3.9270076670192413e-05	0.0	-0.005892010931403137	0.0009625894392873427	-0.0018479252845296534	0.00033205674101970795	-0.002816346957816212
patient_223	0.0005958633652370474	0.006228472132844305	0.004441688217149917	-0.0026303138210639642	0.0006213070730852856	-0.002758543023443893	0.0006501699728001619	-0.0021789694241097298	0.0	0.0	6.179717790572897e-05	-0.001213781004101531	0.0030431770792441904	-0.023764748438898853	0.010565477336753037	-0.01153970034551561	0.006060094356604043	0.002452067185151285	-0.009660984122568753	0.002980211103211482	-0.00024731935486234683	-0.00010335076353255304	2.080743534338e-06	0.00793979866470702	0.0	-6.267018095550912e-05	0.0	3.2626708675944096e-06	0.0	0.0003105234603332756	-0.0017281177592817327	-0.0002657485324494785	-6.067306792446217e-05	7.431929817954912e-07	-0.006326184928959512	-0.005124619568385207	0.00044043376282720446	0.0007144665002542825	-0.007465590552198712
patient_224	-0.0010813919085831424	0.004825893224076881	0.0037325929822960347	0.005422216849169726	0.008960952924933187	0.002617235742995749	4.390102842711707e-05	-0.0021789281176988968	0.0	0.0	-0.0006585657353577509	-0.001563585232313402	-0.0024610544597536456	-0.03771029063220592	-0.0029878826479767255	-0.012404251692436577	0.004810566821016741	0.005501711955278265	-0.005548539433646427	-0.004896464158965639	-0.0002490822008723488	-5.273405462306248e-05	9.362667372171424e-06	0.003834857502985898	0.0	-1.0128145173455124e-05	0.0	2.3947006872665856e-06	0.0	0.00028268476833759754	-0.0002515918947398357	-0.00010841549745879734	-6.06529024103381e-05	0.0	0.03053866654464903	0.002408912299541875	-0.0018421000509715915	0.0007363872042150325	0.0035983105736754955
patient_225	-0.0020934961469496905	-0.003401102695075469	0.0015823041644972878	-0.0022068806471454553	-0.014704935775336688	0.0006843452262137856	0.0019691537961052056	-0.0009164128246483817	0.0	0.0	5.8776138617618575e-06	-0.000385282783778576	-0.003089446690845727	-0.014239151083264852	-0.010575281079032528	-0.0047020808348588895	-0.0028234810916919154	-0.0013707472907767706	0.011442010315292423	0.001364313807956512	-0.0001964084780607035	-0.00046908507776380543	8.048915317021658e-06	0.006205139376853222	0.0	-3.889691586946266e-06	0.0	2.5620531407213183e-06	0.0	0.00027678765577756926	-0.002868340966240166	-0.0003486335596687008	-0.00011679744518596036	0.0	-0.01022874040812146	0.004355850411856925	0.0002132069877885049	0.0003412564743349209	-0.004763108877332563
patient_226	-0.0058687226791658146	-0.003576092004576244	-0.0025315543219238757	0.003598762375697855	-0.013999393608076713	0.0016308717969489585	-5.294289980852374e-05	-0.0013478046769720728	0.0	0.0	2.3707711639910776e-05	0.0002204495932884438	0.0028503168152630475	0.0016821316715483058	-0.00908083045997521	-0.0037154071237794255	-0.0005983244145247353	-0.0015095724458042991	0.0005935644244960854	0.002818734722919607	-0.0002514097444730213	-0.0001336132251451253	6.999478476474772e-06	0.00682965132966313	0.0	7.008159923867519e-08	0.0	1.2072669163975762e-06	0.0	-0.0023664077489529574	-0.001992353902845923	-0.00015174418666355475	-0.00027686943613037824	0.0	0.02473028453536024	0.0017576200044825691	-0.0013569967693291302	0.00015681931391409726	-0.002319363386301369
patient_227	0.0007141416410393754	-0.006501855446036473	-0.0005708901272401893	-0.003748182220396709	0.0017778968575069385	-0.0012392846402463791	9.646083298189034e-06	-0.0015749301142946941	0.0	0.0	1.5801480413886237e-05	-5.9073600139732596e-05	0.00399423574008602	-0.019872415886932768	0.0038710268150800977	-0.010498485062177165	-0.010808062059522753	-0.006608082796705538	0.00513077603266774	-0.004371401274382019	-0.00023534698217036665	-0.0003167492892960045	4.194418965001562e-06	0.004422228973705931	0.0	-1.1237056071743451e-05	0.0	4.3677410847042795e-07	0.0	0.00019344141911778505	-0.0017949530093537178	-0.00018870857200971195	-6.485379569211694e-05	0.0	-0.006504909062038691	-0.0004203572180737748	0.00045713766799612406	0.0003800712793994271	-0.0035017741540414172
patient_228	0.0022579059074785703	-0.0032780520250663037	0.0017129879954474849	0.002203538896706264	0.014555030479026681	0.00097810945478006	0.0029983427097945636	-0.0017593839149359245	0.0	0.0	3.83933913520327e-05	-0.00021179738190724425	0.005937085932807337	0.012894019664133474	-0.002664017617957622	-0.021756308916940453	-0.0044376682517924095	0.009952820917685042	0.018859172642161023	0.001775360818950977	-0.0003859652640538837	-0.0006981832889520753	3.292356799415e-06	-0.007448993879018435	0.0	-5.3090543838863e-05	0.0	0.0	0.0	0.0005373892971012447	-0.005316266598671713	-0.0005039845315783095	-0.00018907073203904747	0.0	-0.01332584738572138	0.010143828932290443	-0.00023855652560118498	0.000976842726378982	-0.0046961758511706855
patient_229	-0.0023694020338955193	0.02239764854527984	-0.00021149512513569181	0.005111670109973667	-0.0009757206709701013	-0.0030622490362928806	0.00042622550153593157	-0.0013640461560302513	0.0	0.0	6.335482397604158e-05	-0.001086381150789643	-0.004115450939012536	0.00835904201028736	0.009732696055639862	0.018675925097655924	-0.017891297568688198	-0.0023909131472467714	0.011847701582589475	0.006292395931921115	-0.0003132056518563095	-0.0001057799470898717	8.395214435122797e-06	0.004890753204450765	0.0	-1.1309437750893232e-05	0.0	2.1737595769473944e-07	0.0	0.0004068905242249706	-0.0034217964091548493	-0.0005028456460955105	-0.0001153391790476324	0.0	-0.011913988688559697	-0.012427432122581003	-0.007494268945740874	-0.005573231899672491	-0.008498182138984624
patient_230	-0.003691845105943683	-0.006336149710663291	8.35584217030866e-05	0.00047335193923834807	-0.007929501194538828	-0.0020230097837909055	-0.00030027037183300086	-0.0016583279544290105	0.0	0.0	2.9010828987013965e-05	0.0012689206181505366	0.00705171397435005	0.003690741741132394	0.006697632059739442	-0.0025972625476538523	0.0031823758616443985	-0.0071018890581720055	-0.010503844140503918	-0.004568218859253366	-0.00028734289755719025	-0.00029534131562204127	5.1112838848297756e-06	-0.002161913151749553	0.0	-4.7908439079816376e-06	0.0	0.0	0.0	0.00035518914594457213	-0.0015847733387231759	-0.0003927295300295735	-7.195281508567513e-05	0.0	-0.00941507445253134	0.0010390126379329076	0.0019373630857032042	0.00022646854689175377	-0.0047367132866283175
patient_231	0.0007321982001378506	-0.016113663121108214	0.0043207883910575985	-0.002763787938678619	0.004835537565951471	0.00042426944889870576	-0.00010581767893603496	-0.0025838301210147217	0.0	0.0	1.6716339875850595e-05	-0.00039001388013164886	-0.00482972872933123	0.009412808607427488	-0.00599423422676773	-0.006667595242072314	0.00052600733751952	-0.001539145112282412	0.00898081875932666	0.0006171709792161707	-0.0004036825744718843	-0.000806226427358561	6.672955291638809e-06	0.004422546791764131	0.0	-9.700682973862979e-05	0.0	1.4904327373897278e-07	0.0	-0.0014659816366181604	-0.0027673298487680127	-0.0006558901214207382	-7.810715762744707e-05	0.0	-0.014333294406090435	-0.006173026906367528	-0.002865491931662138	0.0005546788011929151	-0.00467025009187627
patient_232	-0.0016194643833612823	-0.0036028820195927284	0.0025125118421648746	-0.008603026133167152	-0.010419459791778985	-0.00431229669500982	-0.0005427063473977128	-0.002661701776551486	0.0	0.0	1.3506295542548758e-05	-0.001037886931311783	0.0018472744391364953	0.012166785844918725	-0.003927985358392175	-0.00966502161078565	-0.007825777348147095	-0.00973371579354121	-0.008304115733878124	0.00172137100866786	-0.000647334787180108	-0.00018282736288697643	2.4005279683531055e-06	-0.0015255819633663752	0.0	-4.863822520683665e-05	0.0	8.700676558574354e-07	0.0	0.00023980137802678364	-0.0015634639720285154	-0.0003880976049552825	-0.00015859060130470913	0.0	0.02128406531917674	0.0029890284251135905	-0.001075197047045291	0.0003483473173403835	-0.002038552048781971
patient_233	0.0004885631602490124	-0.005502835575018153	0.00026654857958212705	-0.002556341360457204	-0.001891457443521637	-0.002164341588433163	-0.00011107292610525158	-0.0013027475108762043	0.0	0.0	-0.0003478616700403344	-0.00065798064399106	-0.0009927297137453871	-0.01497010755293739	-0.0019998317699030394	-0.008928629818388979	-0.0045170420750475695	-0.0008904478795698224	-0.018288092294619872	-0.003503304608421419	-0.00018548388446665227	-0.00015155601449251527	2.0059036446563627e-06	-0.001101895038213985	0.0	-1.9590029019279798e-05	0.0	2.2262226893883058e-07	0.0	5.3457107523526974e-05	-0.0009695976859014974	-0.00011548216995673315	-4.190235355844235e-05	1.2032544587231576e-07	0.011326152429714076	-0.0014209902726859212	-0.000539532790390727	0.00024172890558753497	-0.001621397336413275
patient_234	-0.003174777523458477	-0.004753136717552921	-0.0044275658407289505	0.001937527064103823	0.013442692667467336	-0.00698853155286718	-0.0013786377873559413	-0.0015363436773173566	0.0	0.0	2.8635330509719917e-05	-0.00020407215041957856	0.00452924805553891	0.011142627946875127	0.0015137608565117672	-0.0019947298620519097	-0.015072370008921261	-0.005448206518144442	0.01975944765536629	0.004394959990134214	-0.0003251674137170471	-0.00018184173460484093	6.891997678663126e-06	0.005404549982529213	0.0	1.2636047442005167e-06	0.0	0.0	0.0	0.00016943940520569413	-0.0018808235162017855	-0.00020599915771064002	-6.242218629760506e-05	1.659216236041e-06	0.03794116125954782	0.0060897619072480735	-0.0006831739631942177	0.0005538958107225288	-0.0010827222052846607
patient_235	-0.0009380382156287229	0.006277514465499945	-0.0021770338269518088	0.004489629044259495	0.006725162107258107	0.0008803137849843069	-0.00015312880950756305	-0.001544383422566955	0.0	0.0	-0.0022305039654828035	-0.0026709564461133367	-0.0016977495456345487	-0.02223172844620407	0.006441112318653959	0.023787138579048142	0.018620515983181374	0.0009253178750958162	-0.0018908598403261242	0.003474628844268884	-0.00038261651583778325	0.0012189899855733252	8.047857356877736e-06	-0.00399170276417796	0.0	3.7535015968284575e-05	0.0	6.503712068096e-06	0.0	0.0005413160648918232	-0.0007724118352148578	-0.00021103743146222594	-6.456337070919401e-05	0.0	0.024868772889262973	-0.001452970882723604	-0.0009345180096538653	0.0006209380867649038	-0.003048219954485031
patient_236	0.0016973623843959773	0.009751897341566982	0.005361650050155063	-0.004036179357943929	-0.0009821569479095001	0.0042467879350169754	0.0002858607583318674	-0.00204220445261258	0.0	0.0	8.03442226046061e-05	0.000669216416500452	-0.0015537328681453069	0.02528766159781816	-0.01447176837546451	-0.010589996608026482	-0.0014446364166902598	0.0028913178971324643	-0.013267205083855354	0.002217072176039898	-0.0003924454854886427	-0.00015057516536829123	4.068106231871563e-06	0.003959961209860367	0.0	-5.3178737440257904e-06	0.0	0.0	0.0	0.00026793472866892186	-0.001241545702782372	-0.00015814404194321426	-8.713914057556943e-05	1.3478945104199998e-06	0.04903350959833488	-6.800074467889877e-05	-0.0013546007037656038	0.0009471037294666442	-0.003601456018716571
patient_237	-0.002218592748100306	0.023809442147946606	0.0018897938630017266	0.0003944071189216382	0.0053957097763067475	0.001395240011745973	0.00012182997503024753	-0.0022431827837230984	0.0	0.0	4.304628109049326e-05	0.0009870999567244392	0.0032771634105577506	0.013680764818103357	-0.0030267892472185115	-0.011660591125301569	0.00136117071594407	0.008576433535351032	-0.0094835293506767	0.0016117803241977955	-0.0003316476487816762	-3.374267116505563e-05	1.3056611720825675e-06	-0.0027747339575731273	0.0	-4.764788204625482e-05	0.0	1.05092277875173e-06	0.0	0.00022040394739876874	-0.001935611052936846	-0.00030999603102107253	-9.604697300180624e-05	0.0	-0.010706804551806094	0.001786401304566158	-0.001735503821070459	0.0006467854712957481	-0.004067321250353208
patient_238	-0.0009544969961067328	-0.0018076683977335068	-0.0005170963764822087	0.001844259472590197	0.0015640081240857603	0.00044993804195732513	0.0001504829015546942	-0.0013656900185774188	0.0	0.0	-0.00018923825095205449	-0.0001609599263593497	-0.001456741547682597	-0.011079086332984885	7.647632371000856e-05	-0.012330752758702199	-0.005469338040353298	-0.0006530642306134772	-0.015554810200875513	-0.0001315323494593572	-0.00017466597689536227	0.001070340340606415	8.475934123846049e-07	-0.001391034859689066	0.0	-1.7310980287700357e-05	0.0	1.7236144629316297e-07	0.0	-0.0006594870345414046	-0.0012163112881324787	-0.00013058723259928991	-5.441160048763427e-05	0.0	-0.007198968441724963	-0.000874695191973219	0.00013611697046611704	-0.0007414411745966388	-0.002713169871508071
patient_239	0.00078794674175293	-0.0003823653789014423	-0.004382740403778551	-0.005994773993592336	0.0030653671824764266	0.0006430615263489875	0.00017048133561796844	-0.002424503762362062	0.0	0.0	4.375000704315138e-05	-0.0014299354270455667	0.003778615861563498	-0.023768637949899026	0.008992698655912922	-0.013824438740046152	0.011030076352590035	-0.00028718131808250604	0.019611293143904737	0.0010553295259153788	-0.0004623134127745052	-0.000382230064071494	4.020925676843586e-06	-0.006601703764542879	0.0	-6.275995375062385e-05	0.0	2.1757375731010002e-06	0.0	0.00047586069700428517	0.014472394833842795	0.0035296527720002184	-6.965155739729965e-05	9.840814814608095e-07	-0.010228462547890435	0.0026975878074645705	-0.0005114747059609851	0.0006696864630628141	-0.004936148965721839
patient_240	-0.0010325798631341482	-0.001499164302554176	-0.000506868471122396	0.014389000114536548	0.013985086057650776	0.0014522257867091545	-0.0010050365788725265	0.017415768211917745	0.0	0.0	4.054623863463353e-05	-0.0007491846689840273	0.007413362085241471	-0.005710933975744621	0.0021312488587565365	3.3473275109822433e-06	0.015199705049569625	-0.007775698309465891	0.02949903249669673	0.003819973013185219	-0.0003491431206001594	-0.00033737352062186845	0.0	-0.005153792133205917	0.0	7.122457512470493e-05	0.0	2.2843968533081679e-07	0.0	0.0009217250098411316	0.016971490677004555	-0.0003629210255453867	0.0010852204447393036	0.0	-0.008197697670562203	0.008037739279683194	-0.00038097551325369386	0.0016409827022272534	-0.0038589630379892302
patient_241	0.0005506472050457567	0.0025635961571153477	-0.005945774398247929	-0.019336626976076743	-0.004456932673048102	0.00026484515842725215	-0.00030251269506994345	-0.001762385756862878	0.0	0.0	3.4658595736826405e-05	-6.870889205040443e-05	-0.0017633400909588112	0.007022781410027053	-0.006866519880236576	-0.008554112319445882	0.0027330628544174475	-0.004505819573134023	0.006371318702302976	-0.0007577051434178899	-0.0003242065132966566	-0.0004976903945281705	1.1405922276362668e-06	-0.00233092929643484	0.0	-2.700663813661211e-05	0.0	3.8035946791131947e-06	0.0	0.00026724943470302526	0.009750503003344258	-0.00026401881784377597	0.0008317818612257792	0.0	-0.008811230587944991	0.003117746912845244	-0.00016686161999873665	0.0006337840733397925	-0.005027831407074126
patient_242	0.001870785916797013	0.013889971305653146	0.0028793050200942778	0.0010169915525622807	0.017271982460603894	0.0014054946110173324	0.0015526099259049173	-0.002274106849231854	0.0	0.0	6.499903633812682e-05	0.0007407792453153266	0.003729326809996139	0.01668939336006973	0.004231402556194952	-0.01041462113813373	0.002145594856437775	0.0035331230494786876	0.0018160306777321473	-4.4354251658077246e-05	-0.0003666325229276224	0.00030681854895737255	3.1802041311163894e-06	0.007644006551953887	0.0	-8.40660438169457e-05	0.0	6.908526130411771e-07	0.0	0.00031965001639647835	-0.006032218362334006	-0.00028682333350841594	-0.00029132184049389045	0.0	-0.01308006534228364	0.004071779320037775	0.0023523717521177923	0.0011899155969884855	-0.011511255244934883
patient_243	-0.001141714534169262	-0.015293292565062315	-0.0007294773906426033	0.0026735742288997045	-0.0044280631687054865	-0.006856301084343711	-0.00029855799534352523	-0.0025296077791525013	0.0	0.0	2.3369469474656934e-05	0.00014922302820735215	-0.0018737005934353441	-0.020657220918584768	0.0031236908736651885	-0.022628044086289458	-0.0015845257037670954	-0.003655644049192984	-0.011294884226198202	0.0017332755951526158	0.0004561118476222723	-0.00019122804826136378	4.191127322405821e-06	0.003270258208708388	0.0	5.085864862946609e-08	0.0	3.3446947277133525e-07	0.0	0.0001889979978408573	-0.0011023248539206419	-0.0001650417138663111	-0.00010689496528206155	0.0	0.01923434057443934	-0.0021299962742355213	-0.00021090164009613662	-0.003538416486142924	-0.003086338675125375
patient_244	0.0009168061418190109	0.014301404634633499	0.00275831013864291	0.0004901658951823265	0.010668024726822245	-0.003338298897516838	0.00022665211627436127	-0.001833994375895815	0.0	0.0	7.060719885590993e-05	-0.00067776670779323	0.003602586364568605	-0.034202044549248724	0.008225480858309743	0.011029014144332432	-0.003458941085913226	-0.0029248684647345297	-0.028782233391054565	0.0013959675449144913	-0.0002306116022330662	0.0002092378399151121	5.31853969977135e-06	0.005111007603410612	0.0	-1.3997162885053722e-05	0.0	2.3062143725073538e-06	0.0	0.00018242464621280396	-0.0014058652204937754	-0.00021026671980406138	-6.899674721615179e-05	0.0	-0.006378337968465225	0.0017636132162681362	-0.0014000095784480573	0.0006914712403203499	-0.007054169047178287
patient_245	-0.0021243396156191696	-0.015821683489942052	-0.0015135082770617832	0.001082334374724194	-0.014517763261285727	0.0010690333440854128	0.0003002870269847794	-0.0015168707383755873	0.0	0.0	4.498546781939265e-05	-0.0006036341129362433	-0.003972904612601512	0.01435972891272304	-0.0009157349768598553	-0.003608097916662497	-0.003792178641799163	0.004115313527911865	-0.011651389505196438	-0.0036365518921132062	0.001709910646286862	0.0035253421415078435	2.4392399039376145e-06	0.0015442145599287237	0.0	5.329576061033702e-06	0.0	8.554416158591618e-07	0.0	0.00023815132529533015	-0.0020681301528770613	-0.00046408982260045807	-0.00011660964132964356	0.0	-0.010730928169408823	0.004341728008434845	0.0018203765387553408	0.0004223924737827959	-0.005037358823635117
patient_246	-0.0006175544133115059	-0.004522161994713313	-0.0009490632822306238	-0.006737446920868636	-0.005690702331350422	0.00017540707874919486	-8.219421710306784e-05	-0.0013863998160621163	0.0	0.0	1.0036504067667657e-05	-5.679270382498226e-05	-0.0009864679081529424	-0.00522356973729404	-0.004279703016690144	-0.009697683568059804	-0.007162442768957766	-0.004393010961575519	-0.006222673556199078	-7.401717613509469e-05	0.0009728189419751376	-0.00013542737964007036	1.258750976378054e-06	-0.0012502282774730276	0.0	-2.4052377136372053e-06	0.0	0.0	0.0	8.219182083336044e-05	0.0016632614263630443	0.001032797665667432	-4.1617473620409274e-05	0.0	-0.004603738846753928	-0.0014471198488708087	-7.307600480088334e-05	0.0001419647370494747	-0.0017231104897574754
patient_247	-0.002618676429434645	-0.016886668483860803	-0.0018012586209467391	0.007716087934640919	0.011844780751196169	0.0014614460224716263	0.0003007174564690098	-0.00106375571285476	0.0	0.0	6.396136143609677e-05	-0.0008752868937531607	0.003376431563871724	0.0214398693522099	-0.0017390259418291229	0.005701416002574171	0.008479381093303215	0.007816667639137827	0.01159557869640427	0.00489864856893456	-0.0002742260397918483	-0.00030365735352039464	9.724655424156455e-06	-0.0029596347468486407	0.0	-0.0011055526448683613	0.0	-6.150295112909361e-05	0.0	0.000487002806960104	-0.0026000975080503665	-0.0001980529959402263	-0.00012489521470254798	0.0	0.040898340252285115	0.002188953426627671	-0.0012187827938959644	0.000538468760558381	-0.0038600892640952528
patient_248	0.0005412921898997294	-0.002324713086348325	-8.772034354859545e-05	-0.0035433143915616135	0.004847396316896707	-0.0031466359002381224	-0.00013852458672489122	-0.0017809422938338088	0.0	0.0	3.297524209092127e-05	-0.00022510151506706497	-0.0025265484630371334	0.009510267907544634	0.001513339334967134	-0.010396652304920276	0.0022945589635378293	0.0029123365751817006	-0.021626545707252642	-0.002414480189570926	0.0017652199478676044	-0.0005471593802493236	8.258243008178998e-07	-0.0010374392110837367	0.0	-4.835511712809469e-05	0.0	3.479481599953186e-07	0.0	0.0002928731540858746	-0.0026058751271472143	-0.0003838634531079696	-6.904038172083763e-05	0.0	-0.012589308348654994	0.00045801967365910164	0.00041438921707447513	0.0007279754031528878	-0.005831905599527989
patient_249	0.0007634936119140056	0.0018842696754093273	-0.002896618724888429	-0.006829955283216588	0.0021416509320890563	-0.005276219310438421	0.00013421673571856863	-0.002278207204507258	0.0	0.0	9.195999125111532e-05	0.0015936302839391475	-0.000892477585863352	-0.02733046515773967	0.005639292375044751	-0.009041368599949584	0.0057302456936087764	0.0013494407572513744	-0.018978699499453182	0.001127858974048013	-0.00034406694652198896	-5.977729461915456e-05	2.4339001296021693e-07	-0.0024867087666892097	0.0	-2.649263039093306e-05	0.0	1.1724942868736784e-07	0.0	0.0001605988046958696	0.002307361183987974	0.0010091263314057901	-4.582780294138401e-05	0.0	0.021156704602572386	-0.0028984098891644563	-0.00031361357458005245	0.0007012942528262549	-0.0033262864767213706
patient_250	0.0001997610127884071	-0.003423762948322037	-0.00035065967906617234	-0.01607563341413538	-0.0019260580455210097	-0.0008225846970446988	-0.00018338127368889589	-0.001533147818382981	0.0	0.0	9.88949814062123e-06	6.44529394068769e-05	-0.001418198612728977	-0.01789846958883433	0.0022569754714165174	-0.010300310518163982	-0.0023391157044768567	0.00014455247890821115	-0.0020063136843832775	-0.002144579913732067	0.0004864610620647174	0.000543634143828686	6.249877843915385e-07	-0.002422975682234242	0.0	-7.506151369508197e-05	0.0	6.896481248848858e-07	0.0	0.0001209132181983095	0.0023819995893367084	0.0006404332500436374	-4.981310375975991e-05	0.0	-0.005888380750634142	-0.0026655887208141237	4.303070195686336e-05	0.00025865078047246587	-0.00463927109522054
patient_251	0.0007917490979801815	0.002273428250191463	0.002688513916079579	-0.0036235796551415357	0.001325427354912797	0.0006217055613590841	-0.0009933190362945879	-0.0005994144684821971	0.0	0.0	5.440071080749619e-05	0.0005966003157702282	-0.0009918674425041043	0.0032914977591978834	0.0055867693537923115	0.02088313160305483	0.0030178458375461946	-0.0013354050688034337	0.006075675139089453	0.0037298325449075347	-0.00032455277135514624	0.0007687772793851651	5.168654964266516e-06	-0.006570816635508217	0.0	1.502401938676819e-05	0.0	0.0	0.0	0.0005568702452066227	-0.002351068591933288	-0.00014468883140541586	-6.74600098336134e-05	0.0	0.02437966860793715	-0.00870566575702179	-0.0013184791345326118	0.0010478975134768586	-0.0050445205062243145
patient_252	-0.002343906980056986	0.011435212222513196	0.004167831806718826	0.004277319737891708	-0.03020075850683587	0.0006598116301564628	0.0002794111350086601	-0.001845327705065709	0.0	0.0	9.45582226220679e-05	-0.0012306933771379027	-0.0026439196771909004	-0.011979506212233959	0.004908240590452892	0.030468215828553434	0.014505571316243991	-0.003098415952972067	-0.0022874048863770623	0.0019479618034118592	-0.0004323733974908099	-4.6120987429113314e-05	1.91138971131525e-06	0.005350817469569704	0.0	4.2707430344822795e-05	0.0	1.894007444349379e-06	0.0	0.0004974085437360835	-0.001989727183367267	-0.0004343413637148671	-7.804347998361898e-05	4.023623336144496e-07	-0.009367982208961019	-0.007974382809301826	0.0002963564562645465	0.00031697127662568366	-0.008000810917171277
patient_254	-0.003857017215869638	0.0012083689056945868	0.001174792981134619	-0.0034130745744780917	-0.02106414169540861	0.0008697845090083841	0.002573213633795352	-0.0008471176666197548	0.0	0.0	1.5752828778550736e-05	0.0014242743945148803	0.006376643803409546	0.0053906734783368436	-5.223303780191189e-05	0.00183770287816815	-0.004769857530026524	0.0007511830773975785	0.00885604673898256	0.003511339274839007	-0.00022995476848719002	0.003646557389153422	3.552425564195377e-06	-0.004936011881843338	0.0	7.412505375792313e-05	0.0	0.0	0.0	0.0006616035162382026	-0.0062877803607250685	-0.0004016486654300815	-0.00015072222522322407	0.0	-0.010199056549198187	0.00873660044599177	0.0031937943830067338	0.0005839055665710904	-0.00776716448454374
patient_255	0.00043197426729831576	-0.00934372884346758	-0.0027979315473927223	-0.0012662878774360564	0.0015374333273332683	0.0005378979873832151	8.632536215046276e-05	-0.001888690290097193	0.0	0.0	1.7599490743359722e-05	-2.2785837592899562e-05	-0.002381858462062347	0.004883503292384484	0.0036577284770812016	-0.004843626144102865	0.0010513986395285755	-0.003595871531992238	-0.020737102587316578	-0.0028228528345297303	-0.00022026045283488486	-0.0003081519322006604	4.318600678738882e-06	-0.0017359440813152853	0.0	-3.918505833845323e-05	0.0	0.0	0.0	0.00018761930135243385	-0.001844278148606719	-0.0002507498631047943	-9.396424214615939e-05	0.0	-0.011831862905297167	-0.001288461210696019	-0.0008988981944179728	0.00042533243239781493	-0.002909739682459811
patient_256	0.0009658155921537716	-0.013667297690379452	-0.004228334721625297	-0.003267125910822808	0.010420844864047015	0.0009165509945994243	0.0007746171152420635	-0.0013878940891366405	0.0	0.0	7.230954403639749e-05	-0.00026200227220352676	0.005035430016052198	0.02723673300328222	-0.003504177121051051	0.00781373616920411	0.009776453346773337	0.00497997032014582	0.02574684842196925	0.0004125812731640456	-0.0003736496859136076	-0.0009007835987927077	2.6486929757144945e-06	0.01030213191813088	0.0	1.7277097214982078e-05	0.0	2.3114066818450043e-06	0.0	0.0005467399320387134	-0.0047795211734323224	-0.0005882965982776982	-8.739796161532813e-05	1.650636733145e-06	-0.01276231295076355	0.006017620307014645	-0.0007599113984733159	0.0013278553943933894	-0.008023076797592961
patient_257	0.0005404344297560848	-0.014767946905307062	-0.004245452373126151	-0.0006980150872657731	0.007392409156254324	0.0005723334739381364	-0.0003316478534356952	-0.00264789779347774	0.0	0.0	4.925415350954103e-05	-0.00041982299204657134	-0.004014460540403714	0.0118725415936585	-0.020166974306853328	-0.009517537913300737	-0.0010426934397496795	0.0030891487660511794	0.007181011595534723	0.0004369232970169923	0.00275097871547992	-0.0007157822479841829	2.4065072237273474e-06	0.004910147193828391	0.0	-5.103950859461691e-05	0.0	4.587302983478e-07	0.0	0.0003266456454793764	-0.0014851503400071097	-0.00041432912686506686	-7.861341748432397e-05	0.0	-0.01388588951347123	-0.008627646001030042	-0.004077058976716935	0.0010144597654109509	0.0052940041505269075
patient_258	0.0005013736605157219	-0.00037006140348725937	0.0023450092758552526	0.0004013952938828329	0.0027915479921855934	-0.0036433343034407554	-0.00027312151549812355	-0.002806784082405984	0.0	0.0	2.1657400078671624e-05	1.4052373331932475e-05	-0.0025001787993536263	0.005149673479346706	0.003377055824281696	-0.02458279866681917	0.00409211169736674	0.0008155064805371429	0.004711538324648614	-0.0024294050165087995	-0.000517934126482044	-0.0008349125714484354	1.4006101720732042e-06	-0.005325451153904909	0.0	-0.00023511030152532117	0.0	5.587770670551704e-06	0.0	0.00023771080539679673	0.006852814328100509	0.0016727543877505782	-0.0001570942183551779	0.0	-0.016027270024077903	-0.003673243216588047	-0.0021623879988221834	0.000829970226093496	-0.005160113883142835
patient_259	-0.0024008525237284722	0.004823110143643796	0.003341567875565306	0.01012096905675783	0.012354033391339931	0.003179651543883133	-0.00040076125694090125	-0.0018837777915105055	0.0	0.0	9.052339981593141e-05	0.0017515789104674592	-0.0015778144084926614	-0.03335787579031245	-0.013388174648756272	-0.016878120468310644	-0.008236706669336293	0.0028919786018795457	-0.012353222856516369	0.0014538704618206617	-0.00036744163548575406	-0.00017671880279822156	5.505575796826978e-07	-0.002941587765262879	0.0	-3.542698645307694e-05	0.0	0.0	0.0	-0.001242693936531423	0.0018456622065396078	-0.00016425225627676198	-8.196035511224264e-05	0.0	0.04111392763288149	0.002355671631045697	0.00010056192035258475	0.0004542581900943093	-0.0022667919461691
patient_260	0.00062594858770754	-0.01122060268511247	-0.00034881070834054487	0.001185073420003397	-0.009372397551803992	0.00036249682276420775	-0.00010080490018196348	-0.001774729694947053	0.0	0.0	1.150089438365664e-05	-0.0004559942002616628	-0.0025354927921504987	0.0054347648877917185	-0.0025572195048565107	-0.0078038231514419324	-0.0065532461942975455	-0.006968396543714407	-0.010392832642106949	-0.00020563152404293972	0.000483466114384927	-0.0003383963893458647	5.005053536341025e-07	-0.001364565666356167	0.0	-3.0701430991422526e-05	0.0	1.0967648254367469e-07	0.0	0.00017072190264627918	0.002571580917782181	0.00035381292680544956	-0.00014067816875690652	0.0	-0.01769778193961233	0.0012287334480026067	-0.0002235303391586561	0.00021602914792782308	-0.0041282020561423174
patient_261	0.00048050947421367793	-0.007800971936751411	-0.002430581792151483	-0.005034898247423317	-0.0037988153183726187	0.0003674597996463878	0.0001675314388044411	-0.0015595825291262735	0.0	0.0	1.384932015439755e-05	-0.0002087191514985951	-0.0016477913379008898	0.002703703940628131	-0.0026709259696712844	-0.010946640031083494	-0.008152077720501145	-0.0015894866983965853	-0.009019180366741968	-0.0030831531253792304	0.0009662092987736122	-0.0002957554010876982	4.836705051382284e-07	-0.001230672565296959	0.0	-2.9298149101024533e-05	0.0	9.673311220994667e-07	0.0	0.0001162297883832394	-0.0010502511958920004	-0.00015180023612094826	-6.60896128013101e-05	1.070925540696636e-07	-0.006554095228908235	-0.0014386719111665139	0.00042075951299746855	-0.001489217011411661	0.002799295490727023
patient_262	0.0006985324126713567	0.01600968570067708	0.002963787920508496	-0.0003112093465432421	0.010202999767579182	0.0010972077955227278	-0.0005207496294779804	0.010895076959725261	0.0	0.0	5.59582875017448e-05	0.0016001598756619315	-0.00042549518100940583	-0.012419464747450482	-0.0020818403374348367	0.026522900305203417	0.019612737742289332	0.0054383694315704775	0.022784692528975553	0.004150163485749557	-0.0002100824194658752	-6.587620930547496e-05	9.547506664812565e-06	-0.0021158949222936873	0.0	-3.984088310354499e-06	0.0	1.466940925150723e-06	0.0	0.00040715454147874684	0.006975524253751515	0.001237081205964793	-6.111293347140508e-05	0.0	0.028257631725243693	0.0037292723477489083	-0.000370357889225311	0.0006827139322450157	-0.003001251581967066
patient_263	0.0005423135301259462	0.005366112955354397	-0.0021634865163573215	-0.01374588971263958	-0.016492205040318855	0.000625762685944671	-0.0005538253661665943	-0.0032021299268422173	0.0	0.0	2.2796655583348204e-05	-0.0004975570269755632	0.001321978058427045	0.0039046023152599385	0.003307900725924718	-0.01827022251558795	-0.008921493298764994	-0.002547820001196264	-0.013274213327101653	-0.0012229846167182933	0.0006767061917324856	-0.00020482042296447332	6.763107026927044e-07	0.002660066879850306	0.0	-6.901830043897103e-05	0.0	3.086363865596279e-07	0.0	0.0001582440387574714	0.0014431502417660501	-0.00015854440341224105	0.0001855558744700736	4.3602221851524973e-07	-0.008327001035697106	0.0020561762178760517	-0.003175622767006993	0.0003765598101528444	0.002385549741878864
patient_264	0.001182091579074192	0.0029508325148860327	-0.006215976145047299	0.003617442971952894	-0.003815571346212517	0.0014959824790293035	-0.0002779326714635289	0.008737374938958646	0.0	0.0	5.260592213986269e-05	0.0003200313055362951	-0.00224100215516059	0.02091617632302777	0.0014601604981177606	0.002885824282393437	-0.0034877296183330004	0.01117159577153308	0.007175565362355918	-0.010676010108691568	0.0008895032037796209	-0.0003879674630252692	7.215195920091174e-06	0.004518753129165354	0.0	2.58031997769109e-05	0.0	2.053395572612462e-06	0.0	0.00036362412388728303	-0.002712501792485408	-0.0002117763866561201	-0.0001254335805095063	0.0	0.028065183350071098	0.005971119511266229	-0.002112175343384344	0.0009317344491344162	-0.003013447993169081
patient_265	-0.002335846073815732	0.00036919834441355665	-0.0007750618714394182	-0.00183539606206446	-0.01232706888617344	0.0007648846442138351	0.00023008603098104646	-0.0011881562293079944	0.0	0.0	4.0891104363368986e-05	0.0008239614828232936	0.005632891664208734	0.004255884224937119	-0.0025909462920210968	-0.0020206457352280496	-0.0006050473657099888	-0.0025934287079202884	-0.013357734765622882	0.0050015925137354075	-0.00027045018062950375	-0.0002371330253706982	4.929937193832538e-07	-0.003028949914723096	0.0	1.4108747383544192e-05	0.0	8.416767499639746e-08	0.0	0.00035250703030183337	-0.0014145881848025455	-0.0002758823794152154	-8.546346588487617e-05	0.0	-0.008956660441061845	-0.0021025723850920134	-0.002695385253124133	0.0002936104563367201	-0.003158250528976883
patient_266	-0.0016443377382160279	-0.010467640585782588	-0.0016902289725350189	-0.003662873845583846	-0.012609933300742822	0.003045937652504835	0.000555956372878795	-0.002037148473186299	0.0	0.0	3.2248750810999304e-05	-0.00021923242963707803	0.004200150318375626	0.008535052740006816	-0.005101722023709014	-0.014660664295215009	-0.015752120190145456	0.013416501968248354	-0.02247673437177211	0.0015066164101522788	-0.00022157104513155192	-0.000181598367386792	5.1179093164949096e-06	0.0039654738907014715	0.0	-9.39933944044759e-06	0.0	1.889649388688335e-06	0.0	0.00017382174560865652	-0.0009033971641328971	-0.00014801080860538638	-5.602322308883233e-05	0.0	0.036210654006586185	-0.0026042921809393805	-0.00048172295470205067	0.00037530010064921413	-0.004079287138812427
patient_267	-0.00155794041854229	-0.0012193844899274153	-0.0009591362472353009	0.0022557415690930547	-0.004623064111782551	0.0006415583805004501	0.0003305660379446449	-0.0016719292477643658	0.0	0.0	6.604354171463224e-06	-0.0003673488409866786	-0.002088348005595074	0.0033981496818925013	-0.004396260665392594	-0.012078962528752481	-0.006801004269512773	-0.0028416172079707923	-0.017178148277071825	-0.003295082791007577	-0.00018573299717641545	-0.00021111153241546913	6.983258557277197e-07	0.0020795917252963607	0.0	-8.620484858578221e-06	0.0	0.0	0.0	0.00012711886164415065	-0.001381904566240493	-0.0002357198769781152	-7.163886868686973e-05	0.0	-0.009703485230969908	-0.0005481105227109721	0.000311791092907843	0.00020812008481544458	-0.002073070478732856
patient_268	0.0009641015723062886	0.0019414533749072481	0.0018372063904525068	-0.00946721408822666	-0.018200259675839846	0.0017519317008621472	0.00011701188734178254	-0.002041742845479652	0.0	0.0	4.119721603037142e-05	0.00014171411707985385	-0.001619781329708648	0.011350528031834728	-0.007763187757052809	-0.022517834703480594	-0.014635235863669773	0.007223706878198383	-0.01810606389648803	-0.0001538948799645065	-0.00023929125360343912	-3.4666149680745286e-05	5.470141279591682e-06	0.0033462640067576334	0.0	-1.3510674516636899e-05	0.0	5.329377044844633e-07	0.0	0.00012754946764292384	-0.0008586090011173254	-0.00012399667788715328	-0.00013378889713191474	0.0	0.021212404728572463	-0.0011226412040344154	-0.00030482564515992776	0.00037133372800073587	-0.002101669698763098
patient_269	-0.0012650790862110241	-0.0038302706123629787	-0.0017138038717105317	-0.0004898151817990902	0.005579090910225757	0.000528777692815463	0.00014843264722597682	-0.0014165124568977238	0.0	0.0	1.8718507343522953e-05	-0.00046574571288620655	0.0018614219214040312	0.0034959313759877937	-0.002502105720598582	-0.009571673460549988	-0.0022748195781137123	-0.004192844750250154	-0.015705862453790492	-0.00683922318494758	-0.00032624554538121574	-0.00030856919541689937	5.513387311772977e-07	-0.002511909305355507	0.0	-2.1672819948686542e-05	0.0	7.947978383215926e-09	0.0	0.00013883559521183362	-0.0015454481422615515	-0.0002928366125290207	-5.763440476074849e-05	0.0	-0.013781746225692804	-0.00384002437934358	-0.00012490677649407383	0.00032935628132034283	-0.003913846354619566
patient_270	0.0018949079563256165	-0.007776015608931733	-0.0073984634643638894	-0.004988265238938645	0.015595480453307473	0.0016684023449613605	-0.0024727242795347286	-0.0003775390162595956	0.0	0.0	6.385762841023266e-05	-0.000149031642744309	0.0027866381165938298	0.009247651678147057	-0.016212828141513976	0.011145300499117097	-0.002207707839008499	0.0008543980967611806	0.026777251591765635	-0.01073847268918448	-0.00027066008536339196	-0.00031887726631841563	4.790600641984624e-06	-0.005136764607429532	0.0	-1.0930954173735775e-06	0.0	6.336446721108e-06	0.0	0.000500016348876608	-0.0038621022217521705	-0.00023385283426891586	-9.84995519298368e-05	0.0	0.04848086591862078	0.0097950398399524	-0.0010917193939272104	-0.0030603199024704588	-0.003683018015638777
patient_271	0.0026644086210047156	-0.004853835079339055	-0.00991655634507016	0.009449804889029533	-0.020166836216082163	0.0013500943587833477	-0.003034791271270221	-0.0003848245732418345	0.0	0.0	6.25807238657326e-05	-0.0008599384177971163	-0.0019215854242777522	0.00013502866834595224	-0.0009163250713583123	0.014565443664858336	-0.006819143730551372	0.006649406850044705	0.017230594836929597	0.00541526957976986	-0.0002989743651440467	-0.00020060066321005165	1.0965971371238044e-05	-0.005089004153003761	0.0	6.1942024976752275e-06	0.0	2.256566512079277e-06	0.0	0.00041255476608653935	0.008641879145432933	-0.00025024888604325386	0.0008344317063698252	0.0	0.03723790677129529	0.00997061357843062	-0.0013860333387965074	-0.0009197931044801891	-0.0029619795508996362
patient_272	0.0023994074066087567	-0.029486619276967697	0.0026913222904132463	0.006594516449019428	-0.01926084979438525	0.0007761996999719684	0.000915249392454978	-0.001277761612160638	0.0	0.0	4.702197152818632e-05	7.305759063130068e-05	0.004891204987402661	0.005311914515934125	9.718350858863904e-05	0.0004526389421011588	0.0032499282031774536	-0.004620255685352702	0.01404840528045749	-0.007317204018660839	-0.000399116554692893	-0.0005283657732517526	3.4782170185859347e-06	-0.0043366488551147804	0.0	6.500600728315208e-06	0.0	8.723809127266409e-07	0.0	0.0004092915967379979	0.00864718042895246	-0.0007158009076958847	0.000648385219149892	9.998230908428904e-07	-0.010563645955010097	0.004799126570571685	0.0016935791957187992	-0.0030528414032625763	-0.005920203310229847
patient_273	0.0007451625658667342	0.023753139062771288	-0.0003377039009418354	0.009489302347155105	0.010615658703718101	0.0009437132730011884	0.0004587979324314553	0.01349196622463951	0.0	0.0	5.813722182195399e-05	-0.0002449395163026856	-0.0020323003939786547	0.011074465416006578	0.0028532869450872637	0.006094548848671088	-0.00016314537684584528	0.010654652903634845	0.00988284722345964	0.0019982911976153465	-0.0002628146420512609	-7.279713091511523e-05	5.340067481374356e-06	0.0038146266601339126	0.0	3.4720470452272855e-05	0.0	9.05594043386201e-07	0.0	0.0003336834865588655	-0.0015253633316845547	-0.0002690207978662927	-2.302954694394331e-05	0.0	-0.005566421957945077	0.006419853179591884	0.0013486560403060549	0.00090589363042234	0.009119138981151789
patient_275	0.0016267126393856499	0.005181548947518021	-2.339136028612622e-05	-0.001608001512406069	0.021404006862890842	-0.0019014491340606213	0.0007420252956157386	-0.0020010496318120293	0.0	0.0	4.920092008552636e-05	2.5923908219702253e-05	-0.002026718070925645	0.018629701439542384	4.1711573009366404e-05	-0.02121070268094529	-0.008146493197896227	0.004440889762088175	0.007806608520345843	-0.00396228483477212	-0.00025747988517678736	-0.0005191667934643219	6.270371956564277e-06	-0.0027585793005341437	0.0	-3.530719918036557e-05	0.0	6.346203707717953e-07	0.0	0.00024496150146954414	-0.004396798831837871	-0.0004999504588343428	-0.00011387404856470445	0.0	-0.011849857016255232	0.005008154609330873	0.0006891743790640804	0.00107125433559562	-0.00601518628024481
patient_276	0.0005560037186620156	0.031384692996402175	0.005994575333559673	-0.0013826236831597503	0.00832579345928808	0.000664089296003654	-0.0005022822803838623	-0.001152465192736447	0.0	0.0	4.963798482796741e-05	0.0003444503245440983	-0.0009267619680982367	0.008165123048682431	-0.021209908103585615	0.012135226655511191	-0.0032341006553212805	0.003942224097852225	0.020161958620295496	0.0015428308225535468	-0.0002727556639014686	-0.00015034311472001796	1.1368331663349073e-05	-0.00469481525905519	0.0	8.351926809703954e-06	0.0	5.728319803852649e-06	0.0	-0.0009061519584283951	-0.004026385788372274	-0.00047790776496444955	-0.00010731336821491787	0.0	-0.009549170154646871	0.00025051761368547994	0.000646711818170544	0.0013000515918070632	-0.00967293112081332
patient_277	0.0015424240851732091	-0.015895291916846778	-0.0014288634580563444	0.003866684299375881	0.0068847664591193194	0.0008996943202557141	-0.0007252857345921504	-0.002639145606147507	0.0	0.0	5.6476723171380356e-05	0.0004582608652259883	-0.005113454945113703	-0.011587610250780183	-0.0010038907070662564	-0.008847808127883182	-0.00044441580050497224	-0.0024591541504759315	0.03358134245148267	0.001825459882973019	-0.0007318402242426149	-0.0008933781600738984	8.639770398643827e-06	0.006672614034311907	0.0	-7.245495586181676e-05	0.0	2.9994252456822524e-06	0.0	0.00036361865259995646	-0.004206078535817062	-0.0006262356394012292	-0.00012392830108891875	0.0	-0.011463975414104419	0.005275942903559876	-0.0029766492329536907	0.0005199107391311484	-0.004781695171346286
patient_280	0.0008204005657891357	0.009868205468478823	-0.0005900599510301619	0.012042107959516338	0.008858717971478379	-0.0035156132454673985	0.0003188152477913986	-0.0024958939547677092	0.0	0.0	7.813692941111831e-05	0.000667708020180803	-0.0008606205042155904	0.026488732199348396	0.0059851050753484	0.004530331260063018	0.002698970768827538	-0.006183815130957285	-0.005648148445851638	0.0021446011284223447	-0.0004837169490657693	0.0017046321049371965	4.782016244671595e-06	-0.0018497618504140403	0.0	-4.670637390903999e-05	0.0	3.0496540266572384e-06	0.0	0.00043140497085801305	-0.0027739512396415577	-0.0005073760726981185	-4.7740365957613416e-05	0.0	-0.012030968400159825	-0.006812866829214748	0.0020781514084571785	0.001132854076489905	-0.0063981918062336685
patient_282	-0.0009666294991236954	-0.01679351561681185	0.0017934109955837127	0.004162082043059954	0.007002430719331642	0.000560641897000049	-0.00024114776986868406	-0.0022209098428548125	0.0	0.0	3.6570052156618675e-05	-0.0002417118416377653	-0.0038783435362691084	0.011290103500245795	-0.012444448021577242	-0.016270992916806268	0.006993013826600015	0.002877915918135636	0.005691740676553278	5.529489524687712e-05	-0.00040837145149438624	-0.000841733585692118	0.0	-0.0022612015943478943	0.0	-5.906299693357834e-05	0.0	3.3200524400991736e-06	0.0	0.0003742126710056419	0.008599979780436712	-0.0004994351957923096	0.0007698587256237658	0.0	-0.014670705946251805	-0.012376909448547363	0.0014190729527030306	0.0007265527661182183	-0.003003574660785477
patient_283	0.0015060483894862955	0.00691568541345137	0.0012420715260192496	0.0005614770020070074	0.017768187065040245	0.0023851838569643674	4.137156535482906e-05	-0.00116254031854083	0.0	0.0	8.542351668413092e-05	0.0001362312358371603	-0.0015176561292277316	0.02222963150390291	0.0058681130254462695	0.008150603958761781	-0.0007553997551325981	0.002997610961680569	-0.0020858661508317026	0.003537585475576949	-0.00025892616882624653	-7.791311179191303e-05	5.162517564187564e-06	0.0017074496969391173	0.0	3.508085510781426e-05	0.0	5.252392555836945e-07	0.0	-0.002953271659982765	0.003361496922017178	-0.00017128451181859123	0.0005258145526705267	0.0	0.033970746233777376	0.0008810664756033	-0.0007557701852114968	-0.004169389971281749	-0.0036658365691348773
patient_288	-0.0014847773328969607	-0.002797520358985205	-0.0020903616587764477	-0.0019277660852516617	-0.011330315906743374	0.00047725680577376175	-4.454439646330697e-05	-0.0013337517215882314	0.0	0.0	8.827122911548798e-06	-0.00010044033772181352	0.002056324339918131	-0.013311869642903025	-0.00075034643055352	-0.012449117328754453	-0.0020435789141231204	-0.009337954116276333	0.003297450404303247	0.0002335423801632453	-0.00020455098065044988	-0.00022303917628496516	6.172729587738493e-07	0.002145416410483768	0.0	-2.730788899229184e-05	0.0	1.0365425246430804e-06	0.0	0.00012278917824831465	-0.002031450711900486	-0.00026642042320188913	-8.466696923677093e-05	0.0	-0.012046117556610572	-0.001595073034384366	-0.0005339225149373778	0.00015838748609456357	-0.002797318513391999
patient_289	-0.0012882085236195554	-0.00366651553563042	-0.000914868169752683	0.004864932592899042	0.005597966418507535	0.0009515319254672088	0.0002721801606354824	-0.0018670917627330935	0.0	0.0	1.6816567001848745e-05	-0.00018684918004912348	-0.002643482737837461	0.006716116368480097	-0.008788973861707593	-0.017785661525467147	-0.010539430479267769	-0.0009927756964829859	-0.011831349524811088	-0.00038814069633460427	-0.00019446440659955832	-0.0004142213156826366	1.0202566023357775e-06	0.0018563400487843112	0.0	-1.7099116738567716e-05	0.0	6.397406177341876e-07	0.0	0.00017780065893980177	-0.0014411975445286964	-0.00035710696697570447	-6.744376500468885e-05	0.0	-0.013570526845871247	0.002562530648932173	0.00016889633572216332	0.00044461325815602965	-0.0037893378178221627
patient_290	-0.0020001182833951792	0.0006229157293653339	-0.0005484507040473801	-0.0023089378293299034	-0.023515306430565014	0.0014734338679646961	0.00023181149117043858	-0.0014753906638457425	0.0	0.0	3.808109979865909e-05	-0.00035316030328567797	-0.0024173162648744332	0.0046796612486300175	-0.013376929919444933	-0.011625599411246365	-0.000482121128194096	0.0017757633250790052	-0.011971902559328713	-7.323246413032206e-05	-0.0001433302292769226	0.00046656607462411214	3.041483873466455e-06	-0.0018778071050613682	0.0	-1.7548515705183717e-06	0.0	8.16296879247308e-07	0.0	0.00011345517238338002	0.0011608908895134199	-0.00017342820887228635	0.0001504602174695446	3.4304981998709416e-07	0.019824133995315983	-0.0019376882168090524	-0.0010034237054564053	-0.0019499359272379011	-0.0016387202693975162
patient_291	-0.0006310485919572347	-0.0026844512866486953	-0.0007481072597672971	-0.005976068388357279	-0.0054590350801560095	-0.0009544628508339304	-0.0001195208214639026	-0.0011458932710540137	0.0	0.0	1.2280434305855584e-05	-0.00011652569817052611	-0.0013228444125228831	-0.006274202079712122	-0.000725699249563568	-0.006103838949931793	-0.007013173976676837	-0.0011505262558295691	-0.013902919195190237	-0.0031099406121882587	0.000735662604585258	-0.00020717063562772733	1.121863436273682e-06	0.001404010780629461	0.0	0.00038438797361438045	0.0	1.6154784440738923e-07	0.0	-0.0006052873578609019	0.0014261997170335954	-0.0001905710467475162	0.00021563802254464265	0.0	-0.004610268158966472	-0.0016635518697112233	-0.000688629330337005	-0.0007837547405864474	-0.001624111647839807
patient_294	-0.0008790378840429891	-0.0073323674492753845	0.002340282236927051	-0.0013794036817459765	-0.013144267461881569	-0.004181561563725707	-0.00012615916122258507	-0.0016935820499048904	0.0	0.0	4.383183958971226e-05	0.00015985077269962324	0.003344528383065262	0.01003626208441109	-0.00047880176030767223	-0.011976044292418908	-0.01058535987017551	-0.0015107629847652929	-0.027124365518203804	0.001324677056849231	0.0018127184941489777	0.0005930849707304068	2.053203654184266e-07	0.004478359323079117	0.0	-3.6768507362862704e-06	0.0	5.501138619515289e-07	0.0	0.00010976945581078888	-0.0005979262761181078	-0.00010210746489797488	-5.5224195735148696e-05	0.0	0.024928246944407432	-0.0016408983307959724	0.0006497038510557006	0.0004120518422226976	-0.002345561676402876
patient_297	0.000660352444496472	0.018404500410418162	-0.003276482268982153	-0.001800260370835092	0.0050548798767155005	0.0003969544929076481	-0.00029452558274093305	-0.0017926014888571403	0.0	0.0	-0.00043024002354463795	-0.0009758968379615253	-0.002159856811707722	-0.008530058053103787	0.006942850138168621	0.019640685392716795	-0.016930544401179224	-0.008881951993134466	0.016748645143529604	0.002442089206052288	-0.00018733466911993396	0.00021269645064599406	3.6552249873829087e-06	0.007965731379428466	0.0	5.327385325303061e-05	0.0	2.364950277172e-06	0.0	0.00032551701130949934	-0.0020490990968651435	-0.00029071092586520575	-8.35473134400264e-05	0.0	-0.004442397674105511	0.0051424221342913036	-0.0037279466873927926	0.000740690380234154	-0.0033214552295512184
patient_298	0.000960080798164255	-0.009285050812722257	0.0031262153375291135	-0.0029643613492629723	0.003433131337509731	0.0004369650611966387	0.002703626171495616	-0.0011533621795349453	0.0	0.0	5.510920049850207e-05	-0.0008404015758963574	0.006672941850595343	-0.028156132988873924	0.010575670597846532	0.004658259977495807	-0.000490729722602358	-0.0028428838401486772	0.03326227646009001	-0.0005967070423676048	-0.00047901898069144586	-0.00048610066836036233	6.777286788059617e-06	-0.005758394484320128	0.0	3.336973164856249e-05	0.0	1.477394247495489e-07	0.0	0.0006431123896585268	-0.005070119141503635	-0.00038258193225056136	-9.470633681982038e-05	0.0	-0.00823115185871571	0.004027001317294433	-0.0012451560958851198	0.0008810745453852862	-0.009533755139233855
patient_299	0.000658850798896979	0.0029605792621808717	0.0033232345080337583	0.008100728725303343	0.0082554146089895	0.0027774348392154706	6.961816835579413e-05	-0.00211469240274046	0.0	0.0	6.792517754312111e-05	4.647051438309597e-05	-0.002104763480108229	0.011806367070560524	0.010765873284897944	-0.008358989306211461	0.000316925779206911	0.0006279736250194943	-0.026773441393413876	-0.010527142667322565	-0.00036106531698791507	-0.00018321831099501356	2.060681580358163e-06	0.0030524384986097618	0.0	-2.136747965027862e-05	0.0	2.48932376573178e-07	0.0	0.0002319937405819801	-0.0008667910306168178	-0.0002956310173665424	-6.217063016089158e-05	2.0997189894955689e-07	0.03011448987108886	-0.0005490479644532041	-0.0006733813949447136	0.000997128010649947	-0.0025283437601115837
patient_300	0.002820449044523447	-0.003914269352115903	-0.006085669791340005	0.011414050545029078	0.001781424484316436	0.0019506645113810956	0.0015510261651271809	-0.0008534266489565373	0.0	0.0	6.005765861679182e-05	9.420502013371014e-05	-0.0015688014521558274	0.010327467974871118	-0.003168594303313562	-0.005535489466254349	-0.008537544449640935	0.0029669503984371963	0.008603004102849747	-0.011333595927925487	-0.00044411233233558297	-0.00020688441062359603	1.3835174216509873e-05	-0.0029207483806798617	0.0	-0.0022775523108297517	0.0	4.569488929935187e-06	0.0	-0.006496595974866827	0.006912457862085549	-0.00019146782194661663	0.001057073111495956	0.0	0.033107778782574454	0.008319799994360697	-0.00307386982614194	0.0003431962709475139	-0.0026965337584239062
patient_303	0.0008479795459031006	-0.011840238095972344	-0.002219292195332754	-0.010573502970754494	0.011624858710975404	0.0011343383530746562	-7.132484376213312e-06	-0.0013967788316970634	0.0	0.0	1.5923616652742605e-05	-0.0006684828968636089	0.002333039005005336	0.008951006454353058	0.005097526959839239	-0.0033688351856180467	-0.0017558234969888536	0.0005875118411799018	-0.025989482816339716	-0.013619786074428852	-0.00029543860764108705	-0.00017580890891309695	7.13864607608468e-07	-0.0014161777105701912	0.0	-1.3124464376009605e-05	0.0	3.3448996297572954e-07	0.0	-0.001366014938693608	-0.0008359132203999345	-0.00015769915821065478	-7.368496852612284e-05	0.0	0.018958166656059414	-0.0004018729924595068	-0.0016190845075608185	0.0004946356269379519	-0.0034222130279848387
patient_308	-0.0013620832303908581	-0.012234388237868156	0.0006159879905343279	-0.006393725466360331	0.004141131554045576	0.002366338455114759	0.00039418507529296356	-0.0010135507787824715	0.0	0.0	7.992373419766354e-05	0.00023048688306430193	0.00470606312612214	0.012528202158023012	0.0015439863100706833	-0.003262217114844208	0.0016203740406334577	0.002155369785845194	-0.021086956635530917	-0.005055741519008808	-0.0003291686823068328	-0.0002063272931469515	1.0448727951976905e-05	-0.0031371558195954787	0.0	3.16660608551818e-05	0.0	3.228834639663e-06	0.0	0.00041613597733597093	-0.0012827043234757021	-0.00023311560187471683	-8.55755891043565e-05	0.0	0.032515110424351	-0.0035204673895347384	-0.001367380260289997	0.0008145224899541057	-0.004458283053738471
patient_310	0.0012578346675913526	-0.005369672579533085	0.0018882765993694253	-0.0005520291511701128	-0.023240678557744667	0.0010982298331704968	0.0009784330513637912	-0.0005772584406741917	0.0	0.0	5.6122471558872404e-05	-0.000662492357828759	0.0027029892831240744	-0.009239028774180801	-0.029628035109558266	0.009560844285936083	-0.003652811219609182	-0.006491492795847089	0.0032538252236395055	0.003547347054798365	-0.00025769017288424087	-0.0001747827327261308	4.240916273054004e-06	0.006160392268290333	0.0	-1.4956499544787497e-05	0.0	2.247276583749101e-06	0.0	0.0002372797213690982	-0.0032013808874793233	-0.00014704888746844988	-0.0001452381822794175	0.0	0.026468056277710334	0.005492992795884387	-0.0011133999903912236	-0.0017252657290293754	-0.002666140155950394
patient_311	0.0005016872257292217	0.0025415480371917946	-0.003058425143230752	-0.005178126655284916	0.0038498394499293953	-0.003101926602941892	-0.00025106635023708167	-0.00207106693809931	0.0	0.0	1.523470470475836e-05	-0.00021985702664729164	-0.0014762272948398824	0.0036486192905566778	-0.0011265194183737678	-0.01990419822194338	-0.01006657543214152	-0.002922149719832543	-0.012742551511207933	-0.0005886579762186793	-0.0002712797541343229	-6.949482220201128e-05	3.426643689687371e-06	0.001558680371327869	0.0	-1.960327768912759e-05	0.0	1.3366637645318796e-06	0.0	0.0001477342952309578	-0.0015203058780022519	-0.00016315225217115943	-7.773375426713156e-05	0.0	-0.009118755840277562	-0.0027333371658169	-0.0014362786436458146	0.0002876101498807123	-0.003810679689249372
patient_316	0.0005457587904452475	0.001666850382554744	0.004264384851196604	-0.0031469319656368664	-0.004345751313878128	-0.005191205958266075	0.00029764032712810645	-0.002015022965129508	0.0	0.0	4.786708153729868e-05	0.0007860330175010863	-0.001062332553010996	0.014723631439356177	0.004264986233990585	-0.0053742075973900695	-0.00047550490837066197	0.010165178763338122	0.011999481336385807	0.0015879266285064642	-0.0003467476425454892	-0.00034269355873543095	5.193791072525718e-06	-0.005877076318805249	0.0	-1.878143914513568e-05	0.0	0.0	0.0	-0.0030455392921534784	-0.0021833879155947057	-0.00029737755669765155	-4.771734566543415e-05	0.0	0.03789700434791508	-5.433918745406118e-05	-0.000594723112688356	0.0010198680968211962	-0.0037964232047206464
