# Supplementary material for: Integration of clinical, pathological, radiological, and transcriptomic data improves prediction for first-line immunotherapy outcome in metastatic non-small cell lung cancer
Source: Nat Commun. 2025 Jan 12;16:614. doi: 10.1038/s41467-025-55847-5 (PMC11725576; doi:10.1038/s41467-025-55847-5)
Supplement: Supplementary file 4 — Source Data [file 41467_2025_55847_MOESM4_ESM.zip › Source Data/source_data/unimodal_shapvalues/1year_death/LR_pathomics.csv]

Patient id	{whole-tissue}_{neoplastic/inflammatory}	{whole-tissue}_{neoplastic/connective}	{whole-tissue}_{neoplastic/dead}	{whole-tissue}_{neoplastic/epithelial}	{whole-tissue}_{neoplastic/tissue-no-class}	{whole-tissue}_{inflammatory/connective}	{whole-tissue}_{inflammatory/dead}	{whole-tissue}_{inflammatory/epithelial}	{whole-tissue}_{inflammatory/tissue-no-class}	{whole-tissue}_{connective/dead}	{whole-tissue}_{connective/epithelial}	{whole-tissue}_{connective/tissue-no-class}	{whole-tissue}_{dead/epithelial}	{whole-tissue}_{dead/tissue-no-class}	{whole-tissue}_{epithelial/tissue-no-class}	{whole-tissue}_{inflammatory}	{whole-tissue}_{epithelial}	{whole-tissue}_{tissue-no-class/invasive-tumor}	{whole-tissue}_{tissue-no-class/tumor-associated-stroma}	{whole-tissue}_{tissue-no-class/necrosis-not-in-situ}	{whole-tissue}_{tissue-no-class/inflamed-stroma}	{whole-tissue}_{invasive-tumor/tumor-associated-stroma}	{whole-tissue}_{invasive-tumor/necrosis-not-in-situ}	{whole-tissue}_{invasive-tumor/inflamed-stroma}	{whole-tissue}_{tumor-associated-stroma/necrosis-not-in-situ}	{whole-tissue}_{necrosis-not-in-situ/inflamed-stroma}	{whole-tissue}_{tissue-no-class}	{tumor-core}_{neoplastic/inflammatory}	{tumor-core}_{neoplastic/connective}	{tumor-core}_{neoplastic/epithelial}	{tumor-core}_{neoplastic/tissue-no-class}	{tumor-core}_{inflammatory/epithelial}	{tumor-core}_{inflammatory/tissue-no-class}	{tumor-core}_{connective/epithelial}	{tumor-core}_{connective/tissue-no-class}	{tumor-core}_{dead/epithelial}	{tumor-border-50um}_{necrosis-not-in-situ}	{tumor-stroma}_{dead}	{tumor-stroma}_{neoplastic/inflammatory}	{tumor-stroma}_{neoplastic/connective}	{tumor-stroma}_{neoplastic/dead}	{tumor-stroma}_{neoplastic/epithelial}	{tumor-stroma}_{neoplastic/tissue-no-class}	{tumor-stroma}_{inflammatory/connective}	{tumor-stroma}_{inflammatory/dead}	{tumor-stroma}_{inflammatory/epithelial}	{tumor-stroma}_{inflammatory/tissue-no-class}	{tumor-stroma}_{connective/dead}	{tumor-stroma}_{connective/epithelial}
patient_0	0.0	0.0	0.00022324494593776577	-0.000334497696999458	-3.725290353973065e-12	0.0	0.0	0.0	1.5007025003433e-05	0.0	0.007609702299570165	0.0	0.0	0.00325384407748057	0.0	0.003277255846373714	-2.3215743899345e-05	0.0	0.0	-0.00030896825027883863	0.0	1.091697067022086e-06	0.0	-0.0008204523394815526	0.0	-0.0005281935042934415	0.001183838452183399	0.026459099938710227	1.9371509674126484e-11	-0.011274378726660466	-1.4901163636338308e-12	-0.04378331512717408	0.000359550462849435	-0.006174104619183312	0.0	-0.004382434492987499	-0.014940223526116453	-0.13380437997352124	-0.02180007354480908	-0.001097819872293617	0.00035341795394196835	-5.3875213116406e-05	-0.000225451293587682	4.7943589836358e-05	0.0010530336580453707	3.427267053490724e-11	-0.0013370269522536224	0.0008498315702686996	0.00010558528428663804
patient_1	0.0	-5.662441238118987e-11	0.0004266023089177873	2.6255140081046997e-05	0.0	0.0	0.0	-1.4901160860780748e-12	0.000151230819150804	-4.7683716142277175e-11	-0.01361587180590428	-1.8477439855946187e-10	0.0	0.009253946549346392	0.0	0.007256678651180087	0.0	0.0	0.0	0.0016098996861837569	0.0	2.026557921475103e-10	-1.5497207683790037e-10	-0.0005929923830553787	1.3113021890553966e-10	-0.000581378284344091	0.0020096670772996594	0.028175016974797417	2.9966206848621e-05	-0.004881364987534431	0.0	0.0287488178751169	0.000505453417217355	0.008783256447198762	0.0	0.0021749025858007185	0.0008798989417497011	-0.02035379420425156	-0.021412574250329587	-0.000251996563374993	0.0005381557721644638	-1.2969826534388999e-05	-0.00010257991533726242	0.0	0.003533570675732305	0.0	-0.002076836706511661	0.004825383620755711	-0.001126737490016961
patient_2	2.4437904366791943e-10	0.0	0.00012544900681823301	-0.000133734570909288	0.0	2.9802321721561504e-12	0.0	4.895031457952115e-10	6.7635563388466e-05	0.0	0.016001037387805953	-2.980232255422877e-11	0.0	0.008487716267770107	0.0	0.002161701281717951	0.0	1.460313797663204e-10	0.0	0.0028012943638488423	0.0	1.7881393366003806e-10	-4.768371586472142e-11	-0.0009008813790976935	-1.7881393310492654e-11	-0.0002914040261355676	0.0017988693768158422	-0.03582460406150199	1.5571713446460578e-10	-0.009229717087792194	0.0	-0.055641464042628604	0.000191877598757852	-0.010446326589886996	0.0	-0.0015353308022604145	-0.00017732433378695828	0.014434291271748906	-0.011754707561409979	-1.5474693104622264e-05	0.0007912873434834161	-7.5026076147333e-05	7.9810783267021e-05	0.0	0.003334666513802917	0.0	-0.0026744738362729386	0.0045250317370984375	0.000711119486647651
patient_3	0.0	0.0	0.0002958041950128957	-0.000102286220528183	0.0	0.0	0.0	0.0	0.00013887084908783292	0.0	0.013822392390354035	0.0	0.0	0.006141060950519707	0.0	0.00238404475857313	0.0	-1.4901160860780748e-12	0.0	0.0024009555687196384	0.0	0.0	0.0	-0.000820852461643508	0.0	-0.001329102172772394	0.0016333527526119621	-0.0017601040232315276	-0.000304593165591358	-0.009659232683444824	0.0	-0.06690024481073628	0.00029489643597043695	-0.006275771889617287	0.0	-0.009591863942208833	-0.000135057475377097	0.013571998209168615	-0.019784181283613676	4.5208640396594e-05	0.00023663082923739803	0.0	9.6778569184243e-05	0.0	0.0011084990691044233	-1.4901161138336503e-11	-0.0056590766551904105	0.005523412326653457	0.0011900919417384918
patient_4	-4.470348258234224e-12	0.0	-0.0009742824184242571	-0.000315771853760812	0.0	0.0	0.0	-2.9802321721561504e-12	-0.000256363566871731	0.0	0.008829311818804085	0.0	0.0	-0.02957637756715553	0.0	-0.00644311177637898	-1.4901160860780748e-12	0.0	0.0	0.002768026012135648	-0.000131806920841336	-6.239938735960999e-06	0.0	0.000291354963276531	0.0	-2.1521502826362175e-05	0.001943169171223404	-0.015664434230080543	-2.7995490562170003e-05	-0.0023749057068103464	0.0	-0.01549818965320806	2.1952842362225803e-06	-0.004182655700268114	0.0	-0.003759525808997543	-0.000277130102540827	0.006494307203094607	-0.004447302231241286	-0.000167944615031589	7.33985606580953e-05	-5.0680322572587005e-05	-9.301378112285e-06	0.0	-0.00022250099801457234	0.0	0.0016110209936275966	-0.00339792778409897	0.000542535392241541
patient_5	0.0	0.0	0.00047871748236939094	-0.00019099945891648366	0.0	1.4901160860780754e-12	0.0	-2.9802321721561504e-12	0.00011786555051803499	0.0	-0.0017140612894785234	0.0	0.0	0.010436749153531813	0.0	0.0031135366844944373	0.0	0.0	0.0	0.0005215954184531964	0.0	1.1234052758664e-05	0.0	-0.000636218514479689	0.0	-0.0012729964004800371	-0.0048275753669556895	0.03446774890340743	0.0	0.006134852156689114	0.0	0.09270787438950498	0.000779268802702419	0.012037124211969752	0.0	0.003974236300867036	-0.0012411064815736517	0.016243768351618157	0.0070518604960990595	0.000284589167125521	0.0009215996045619221	-1.5917304903267544e-05	0.000216465635667554	-0.00010424006488174155	0.0045005104730138365	0.0	-0.006471427863370592	0.006504669474100201	0.000322777045518156
patient_6	4.02331357118868e-11	8.046627086866209e-11	-8.315229387953668e-05	-0.00036317524127661813	0.0	0.0	0.0	0.0	-7.232502102849647e-07	0.0	0.0070371327554341005	1.0132789607375515e-10	1.3709068324985197e-10	-0.015239722521183966	-2.9802321721561504e-12	0.00302271297483236	6.4074993089136e-11	0.0	0.0	0.001101425797236128	0.0	0.0	0.0	-0.00146270147655158	2.9802321721561504e-12	-0.0009462980791809918	-0.0002584248278755627	0.012993418559327207	0.0	-0.00707623382223533	0.0	-0.017228455808211533	-0.000301904213055965	-0.00310650616937779	0.0	-0.002426449252280858	0.00023019296913406675	-0.0023593737359973274	-0.003573471087089229	-4.442874342205916e-07	-6.666673375293473e-05	-2.9727198183535e-05	-1.5247704973444275e-05	0.0	-0.002161429203045524	0.0	0.001309583078511045	-0.0006331485224421896	6.272435504942917e-05
patient_7	0.0	5.662441238118987e-11	0.000407020043325607	-3.357809484005e-05	0.0	0.0	0.0	1.5795230901005652e-10	2.5984813086688e-05	0.0	-0.014766052592033474	-5.960464344312301e-12	4.842877432409409e-11	0.006691122227301778	4.1223540902080023e-07	-3.534538699314162e-05	0.0	0.0	2.980232449711906e-12	0.002366729986108822	0.0	2.235174184628264e-11	9.387731536580899e-11	0.000579260712768871	0.0	-0.0010749084100359974	0.0006440788770094381	0.028667405737505716	0.000144303441420197	-0.009064846602387808	-2.9802321721561504e-12	-0.018759693174442465	0.0005550062647554989	0.004491036878596022	4.470348258234224e-12	0.00597403833027927	-0.00047920725028961303	0.014165971732418936	-0.006897288048485594	0.0003279304230585671	0.000306759331235657	0.00641383695965632	0.00047468047031143005	-0.000227558515500276	0.0007953021941706328	0.0	-0.007897911119228204	0.008852013864985157	-0.00043651694180443595
patient_8	-1.7806366458535e-05	0.0	0.000379202455841002	-3.7249296344816e-05	4.3958425510748357e-10	0.0	0.0	0.0	2.213744074106e-06	0.0	0.0006385307453107029	0.0	3.5315752044962076e-10	0.008136538940761197	2.7269125013607013e-10	-0.008904087171971307	0.0	3.0696392094853316e-10	0.0	0.005349103497038574	1.9371509563104184e-10	1.5744883567093914e-05	0.0	-0.0007904788440093332	3.4123659148344034e-10	-0.0010008784330391759	0.0029557423281599583	-0.02833616734414968	0.0	-0.008010604249738353	4.470348358154298e-10	-0.04669141994612287	-0.000341337978135558	-0.002253410962736198	3.4868717191383074e-10	0.0027389991696458093	0.0009621769839228251	0.01442376316199075	0.07033496596762558	0.0001811996855773023	0.0016221141363494036	0.00033083511907607303	0.00019184539914131077	0.00044105713553726627	0.007425829904898979	4.470348258234225e-12	-0.0025882141511887045	0.008266691598016736	-0.0002378667748998762
patient_9	0.0	0.0	0.000927741055563088	0.0	0.0	0.0	0.0	0.0	7.709031663834999e-05	0.0	0.013946187294319639	0.0	0.0	0.00988397437010422	0.0	0.003673674379568521	0.0	0.0	0.0	0.004944785313778243	0.0	1.0947460308670172e-05	0.0	-0.000758021157514295	0.0	-0.000558269168285185	0.002126433976615937	0.014701254994499272	-1.041243597864e-06	-0.013750785277645583	0.0	-0.05397229860301882	0.000104684519651343	-0.010472266597894443	0.0	-0.0009394744774035529	-5.197902731597427e-05	0.014068413223753979	-0.01726750033628045	-2.3043448850511e-05	0.0014229774054139793	-0.000217775121144949	-1.273680869489838e-05	0.0	0.005138430463231615	0.0	-0.002767701845170786	0.007003926290944187	0.001215218409322541
patient_10	0.0	1.4901160860780748e-12	0.001209689843701195	0.0	2.9802321721561504e-12	0.0	0.0	0.0	0.000258871556445954	0.0	-0.018649697413737835	0.0	0.0	0.010149610337719743	0.0	0.006822277844580789	0.0	0.0	0.0	0.004860336092254124	-1.4901160860780748e-12	0.0	0.0	-0.00044137614071368403	0.0	-0.000535228587331944	0.0026687146828975393	0.037190015261527105	-1.4901163636338308e-12	-0.005893010640609966	0.0	0.09820488597230283	0.000468202716484664	0.00011898256069980591	0.0	0.002465830885129962	0.000608776695746919	0.011288920565764377	-0.023592886999482244	-0.000285783830843865	0.001288931917771691	0.0	-5.065173050389e-06	0.0	0.0027520182799082023	0.0	-0.005017348070000272	0.0065156036473577525	-0.000979459963319816
patient_11	0.0	0.0	0.000200289878807957	-0.000455690789129582	0.0	0.0	0.0	0.0	2.198179643601148e-05	0.0	0.008511191559792453	0.0	0.0	0.002918002111709169	4.013018682599845e-07	-0.0016133581825764584	0.0	1.4901160860780748e-12	-2.980232449711906e-12	-0.0010490163404959952	0.0	0.0	0.0	0.0033327245937660238	0.0	0.004438991346827236	-0.001365199329936867	-0.01250953239995283	0.0	-0.010113163217727513	0.0	-0.04559398449556024	-0.000326213949918742	-0.005584753309952763	0.0	-0.003641605026711463	-0.0005767719577066527	0.010658844062848899	0.018295939091319404	5.141661250963599e-05	-0.00015225950445747055	-0.00028294954728335	0.00015793479043058636	0.000184797258675098	0.0017134789633215092	0.0	0.003906546199042325	0.0007642988359671803	0.000961878835596132
patient_12	2.980232449711906e-12	0.0	0.000300574171170589	-0.000258918367698786	0.0	0.0	0.0	0.0	5.832516197115e-05	0.0	0.007397009311872489	2.9802321721561504e-12	0.0	0.004050696314964403	1.237917691468415e-07	0.002358495249971726	0.0	0.0	0.0	0.0008832197256153208	0.0	0.0	0.0	-0.000456827991735186	0.0	-0.000632418761914588	0.0018123400612734108	0.019121034777397242	0.0	-0.008378308489639273	0.0	-0.01071074430653821	0.000205504161119456	-0.005144859575200788	0.0	-0.00105779168657025	-0.0002630758432671413	0.01132243277868251	0.010236417177133217	1.8481227383016087e-05	0.00017158545525744262	-0.000212518255319444	6.5617660619318e-05	0.0	0.002245616805460283	0.0	0.0011182590785436106	0.0023372376265469574	0.000673553286725648
patient_13	9.564063698053e-06	0.0	0.00046848083725198705	6.0007854178548e-05	0.0	0.0	-6.511807446041297e-10	0.0	2.854748144745792e-05	-1.4901160860780748e-12	-0.013966113095476566	-2.9802321721561504e-12	0.0	0.005096767858673369	0.0	0.003077532786293867	-6.183981898777446e-10	0.0	-4.157423974526786e-10	0.002458547156253168	-8.933246131714867e-10	9.912090189754347e-06	-6.094574928061648e-10	-8.978705462067676e-05	-1.044571399655414e-09	-8.732588216662051e-05	0.0013118866830787528	-0.026564512618647087	-2.0618094131353546e-06	-0.005156879125403745	0.0	-0.02855305970744007	4.099067880305961e-05	-0.006051954047239228	0.0	0.0006008642227388786	-0.000239356271922584	0.01212752881738702	-0.025336745064378868	4.6472099982201e-05	0.000566954432427876	-3.0058714933692653e-05	1.4110493287443721e-05	-0.000228486620262265	-0.01077143067705325	0.0	-0.0054915180590469044	0.003903653795934192	0.00026694029038771394
patient_14	0.0	0.0	0.0007325855107046639	-0.00023372645089402399	0.0	0.0	0.0	0.0	1.2409914284944578e-05	0.0	0.01564982957206662	0.0	0.0	0.009885850553738378	0.0	0.002628914754814435	0.0	0.0	0.0	0.0008043864002451027	0.0	0.0	0.0	-0.00044559872783719667	0.0	-0.000418895523878742	0.0001816539957187989	-0.003187876098346869	0.0	-0.009783146481495303	0.0	-0.04587966164760287	-0.000139644980244334	-0.007402028086152825	0.0	0.005296949156396998	-0.000302877360023552	0.015627145057753613	0.009838951005425724	3.46507793292384e-05	0.001234466839302326	-7.5234544090925e-05	0.000104973016120489	-3.0536378920077e-05	0.005878765268600524	0.0	0.003688152850884918	0.006488312236859894	0.0008597377762198361
patient_15	-3.3378601105304993e-10	0.0	0.0006943706307560161	-0.0004247363789007	1.937150939657073e-11	-4.112720489168886e-10	0.0	0.0	1.7881393310492654e-11	4.4703483415009515e-11	0.0036178289495524597	-2.60770320892334e-10	2.7567148286333774e-11	0.010712220003289941	-4.678964612980786e-10	-0.010386320668831439	0.0	-1.4901163636338308e-12	1.9520521171711991e-10	0.004094540118426058	0.0	0.0	4.321336732893144e-11	0.00379649280707962	0.0	-0.0007754868293224691	0.0017547292439266927	0.0013273498591559304	1.6093254062710116e-10	-0.01049289655570752	0.0	-0.059928605413204016	-0.001432382372923885	-0.008002538175832853	0.0	-5.304942313232016e-05	-0.0006216129560023484	0.014606863964348992	-0.014628071385429885	8.78836284391562e-05	0.0018171982249244984	-0.00010342415599152278	0.00011656354484184399	-0.00010436768103390847	0.00336106494311242	2.0861625482648805e-11	-0.005205846547894145	0.007272851590352328	0.0011516436369158251
patient_16	0.0	0.0	-0.0005857270046137222	0.00010071442313491999	-1.4901160860780748e-12	0.0	0.0	1.4901160860780748e-12	1.949235424399213e-05	0.0	0.015759802264779826	-7.450581818169155e-13	0.0	0.005898421716703116	1.4855366945266001e-05	0.005013023045798739	-1.4901160860780748e-12	0.0	-2.9802321721561504e-12	0.00344195759519932	-8.9133446663617e-05	0.0	0.0	-0.001309066181309744	0.0	-0.0006904778955838971	0.003983058019960288	0.004279745728048111	-0.00021676386073231702	0.01617061774521422	0.0	0.06134929347918946	0.00032942900776397095	-0.008039320861510314	0.0	0.0006314626522827707	-0.0002259923044592066	0.011699177848937646	0.04593294559152852	0.000594862482324241	-0.000887547789700326	4.855159819126e-05	0.000393132095993494	-8.8195077329873e-05	0.003206999464100199	0.0	-0.0014229118842631378	0.00669759817665323	0.001109269981924435
patient_17	0.0	0.0	0.000409951594006267	-0.00016250139344483371	-2.726912498585143e-10	0.0	-2.235174156872688e-11	0.0	-1.0630028694867e-05	0.0	0.007944536690274215	0.0	0.0	0.0009779382267501053	-2.01165678559434e-11	-0.004312587773130484	0.0	-1.4901160860780748e-12	-1.1324882476237974e-10	0.004138718349300299	-3.9616194739938e-05	0.0	1.4901160860780748e-12	0.00017555986214428266	0.0	-0.000671067739068523	0.001633517480664871	-0.009772598875989155	2.6533532887696e-05	-0.006319064636150097	0.0	-0.03110051053710627	-7.0015127956866e-05	-0.0038580811462190097	0.0	-0.0010519559113308606	8.013522031255767e-06	0.012760457252868174	0.0534404264874523	0.0003763332964852424	-0.00033213125923647993	9.4547343254089e-05	0.00024418692924082103	-0.00012183219790458613	0.0032742153692291724	-2.980232227667301e-11	-0.00176975705958901	0.007033031183830425	5.913985371589275e-05
patient_18	0.0	0.0	0.000762846943736074	0.000786986054852602	-2.980232449711906e-12	0.0	-2.9802321721561504e-12	-1.4901158085223188e-12	9.9842043966054e-05	0.0	-0.008338992191664833	0.0	0.0	0.01100837257349626	0.0	0.0057194677132181605	0.0	5.960464899423812e-12	4.321336705137568e-11	0.003599517288105542	3.427267025735148e-11	7.450580985501886e-12	0.0	-0.000635807283688329	0.0	-0.000559465317230199	0.005571929427608828	0.011838638148107528	0.0	0.013261107127531386	0.0	0.06230636552674691	0.00022287386767566044	0.0021601406206842176	0.0	0.004409409301693064	0.000637253838777536	0.014913575102109406	0.0011966334126656633	0.00012158225066959747	0.001439017017465082	9.1866025328635e-05	6.8363157473501e-05	0.0	0.0060309935173019445	0.0	-0.0014600601265206648	0.007620438139152208	-0.0008200271723791879
patient_19	1.3043051213026001e-05	0.0	0.000988578519457949	-7.885966552421175e-05	0.0	0.0	0.0	0.0	8.938071541488e-05	0.0	0.011671269536286086	0.0	-2.9802321721561504e-12	0.008526057916728275	0.0	0.006847333715922988	0.0	0.0	0.0	0.0031154463802798705	0.0	0.0	0.0	-0.000811141517665229	-1.6391277501970333e-11	-0.0008224961078260054	0.004250851389381553	0.02343955228447444	1.0724414139984998e-05	-0.009290641346125592	-5.364418020903372e-11	-0.020369535564386698	4.7255704924463e-05	-0.008016889554256307	0.0	0.004553136506909484	-0.000907335446495555	0.0130441111166459	0.011166960387449895	0.00039909804509952185	0.0011165143605321565	4.693346098064e-06	9.6547950024245e-05	0.0	0.005287103882629869	0.0	0.002647832896793238	0.006806992331403275	0.0004483924419619089
patient_20	0.0	0.0	8.207020873669013e-05	-2.4207265488803e-05	1.4901160860780748e-12	0.0	0.0	0.0	1.184934750199e-06	0.0	0.010925841868040109	0.0	0.0	0.0020791767696471237	0.0	0.0016336766403051827	0.0	-7.450584593726714e-13	0.0	8.496912270784317e-05	0.0	0.0	1.4901163636338308e-12	-0.0012169175192713662	0.0	-0.000711984549131008	0.0001638424473290738	-0.0020538948593777483	0.0	-0.006344706859200917	0.0	-0.024286093757397563	1.2849703652317008e-05	-0.006000250172914791	0.0	-0.0011915650377748311	-0.000138308196328574	0.005726412904256671	0.01617745747710573	0.00021361303310840716	-0.00039945003156316883	-3.6348745226860004e-06	0.000109952199284452	-1.0814660787581999e-05	0.0005025194385088832	0.0	0.0008277399057522217	0.002869377187034085	0.0009107792825670812
patient_21	0.0	0.0	0.00014494660980999101	-3.3113881945608276e-06	-4.470348258234224e-12	1.4901160860780748e-12	1.4901163636338308e-12	0.0	-4.1324915736912e-05	0.0	-0.010912484393850862	0.0	1.4901160860780748e-12	-0.0035136585830826818	-5.2278455719351e-05	0.0009218655224656444	0.0	0.0	0.0	-0.0031339461099356204	0.0	0.0	0.0	-0.00026893577233421653	0.0	-8.923035236075422e-05	-0.006314020350202903	0.01267018946181047	2.374725602567e-06	-0.0063267337818629565	0.0	-0.011031920433643922	0.00010687086496036231	-0.0014422250196803018	0.0	-0.0014106377870542783	-0.000777030004840334	0.01277484444148135	-0.01093501761176153	-1.629016585648e-05	-2.6151807792483e-05	-0.00014125768374651502	-8.731960859149498e-05	0.00012556179352104483	-0.0025060594846494266	0.0	0.0027720500035211177	-0.007007740899571183	0.0006597371861338509
patient_22	0.0	0.0	4.669119697064e-05	-0.000123431466519829	0.0	-2.9802321721561504e-12	0.0	0.0	9.277041517197901e-05	0.0	0.00531669040469856	0.0	0.0	0.0048577666955635776	0.0	0.004050750790040154	-1.4901163636338308e-12	0.0	0.0	0.0008743418734986096	0.0	1.9721155613660002e-05	0.0	-0.0010981311645416902	0.0	-0.001222094073441981	-0.00010723332499619033	-0.00526252888726153	0.0	-0.009692589703714432	-2.9802321721561504e-12	-0.05049901658473385	0.00014965065107680668	-0.007667676982558592	0.0	-0.0020349627143383103	-5.0521823632878276e-05	0.00797224421800051	0.0030546238147187515	8.518277555703915e-05	-6.3169686868785e-05	0.0	0.000286698736964895	2.55844220519e-06	-0.000816704788437332	0.0	-0.0010404463491402317	0.0004672153223305725	0.0009285261835902813
patient_23	0.0	0.0	0.000526043648272749	-6.259754411876099e-05	0.0	0.0	-2.9802321721561504e-12	0.0	1.4659042656421e-05	0.0	0.011926612006640027	0.0	0.0	0.008006652555661237	0.0	0.005126128389686315	0.0	0.0	0.0	0.003628350552264584	0.0	0.0	0.0	0.0002397336527705139	0.0	-0.000443486768472937	0.0026125415537506195	0.033167013038694806	0.0	-0.002554217118304183	0.0	0.09237762791351412	0.000441755349282172	-0.0046182957964483245	0.0	0.0028215547826606624	-0.00047134463656693095	0.012280827664630446	-0.00491308376379306	0.00021498752422630517	0.000590263110399241	-2.5720454752443e-05	3.0303114373237e-05	-0.000243470878899096	0.0023599593003280307	0.0	-0.0011126608754508033	0.005659943797811824	0.00067831480805761
patient_24	9.0004589874297e-05	0.0	0.000721195253264155	-0.00023486288320272899	-7.450581818169155e-13	0.0	-2.9802321721561504e-12	1.4901160860780748e-12	3.8368348777293e-05	0.0	0.00852568572711894	0.0	2.9802321721561504e-12	0.004683050248096652	0.0	0.005251048688404231	0.0	0.0	0.0	0.002757959690690016	0.0	0.0	0.0	-0.0009517483416944665	0.0	-0.00019925042260437973	0.001834920739615318	0.021009222129103677	0.0	-0.010976258016377645	0.0	-0.03398519644013135	2.7436560392378284e-05	-0.009061164474359208	0.0	-0.0012442550313193181	-8.445189222693184e-05	0.008818977282149669	-0.009226356119150248	4.8226189427074e-05	0.0009604393396526489	-1.4892127364873e-05	2.417336441576411e-05	-2.4778105691074998e-05	0.0012462396916001857	0.0	-0.000985330422874517	0.004902982238680091	0.0007930823147296782
patient_25	5.304168518632609e-05	0.0	0.00039195140963419904	-0.00039226164100691506	0.0	0.0	0.0	0.0	1.5624396316706e-05	0.0	0.009263110269675918	0.0	0.0	0.0028736409473756382	0.0	0.002470662003988375	0.0	0.0	-2.9802321721561504e-12	0.0017333131521940085	0.0	0.0	-1.4901160860780748e-12	-0.0003269142975099366	0.0	-0.0009056792901828835	0.001320793577947177	0.008666958497860418	0.0	-0.006434545431053228	0.0	-0.040661677614855535	3.689510850235698e-05	-0.009940533723699584	0.0	-0.004031030887295469	-0.0005690599291527034	0.011032846226915676	0.0005410259739495721	3.1978502869605e-05	0.000523859799327325	-6.542100892402101e-05	3.0111542902887e-05	-3.4049851819886733e-07	0.002118170483317203	0.0	-0.0008018993301316857	0.0033592513500712512	0.0004996143035590557
patient_26	6.8683349527418e-05	0.0	0.00022680111851077303	0.000195816518831997	0.0	0.0	0.0	0.0	4.8661530762911e-05	0.0	-0.006995434020203497	0.0	0.0	-0.0003968872770434207	0.0	0.004454381893412183	2.4151418358086448e-05	0.0	1.4901160860780748e-12	0.0024761245158733598	-1.4901163636338308e-12	0.0	0.0	-0.0005545956091722366	0.0	-0.00014736914928071	0.002093413755111381	0.024545375694963102	1.2406481057404999e-05	-0.0027260927636408726	0.0	0.03743926619137633	0.00016607042364775814	-2.3509019846092897e-05	0.0	-0.0004196510525420169	-0.000162508251518009	0.01207365874666716	-0.005344171027443325	2.1903328597540002e-06	0.00015077458117156856	9.8557552136479e-05	1.7462006583809222e-05	-4.9952325969933994e-05	-0.0006172642874996973	2.980232449711906e-12	-0.0009465818911790512	0.003155001151002908	-0.0005405108900740662
patient_27	-2.9802321721561504e-12	0.0	0.000339823554363099	-0.00019875626973807597	1.4901160860780748e-12	0.0	0.0	0.0	8.8362245261669e-05	0.0	0.0021221735779195635	0.0	0.0	0.0012540162221528278	0.0	0.006661163698602436	0.0	0.0	-4.470348535789981e-12	0.0021042160474695035	0.0	0.0	0.0	-0.0012373534409794837	0.0	-0.00044819251981097875	0.0031868008726741986	0.03137082367567341	0.0	-0.008815764158684718	0.0	0.01731908704712982	0.00040019015371799295	0.00017440875582396532	0.0	-1.6733969002963543e-05	6.95055001415238e-05	0.0029160549423191354	-0.012128455883264498	-0.00029080819990485616	0.000234911475842815	-8.205576427281e-06	-0.000253165705129502	0.0	-0.0021656521033029774	0.0	0.0031127608911134053	-0.005065041016507855	0.00038728718403726166
patient_28	0.0	0.0	0.000994098425353872	0.0	0.0	0.0	-2.9802321721561504e-12	0.0	7.715210318565201e-05	0.0	-0.0005918471762779346	0.0	0.0	0.008839266423732582	-3.1534281373024e-05	0.0018516664272843334	0.0	0.0	0.0	0.00108080208059398	0.0	-7.740010134875e-06	1.4901160860780748e-12	-0.00017735776528715703	0.0	-0.0002857133120240125	0.0005410429803654422	0.0025247336144718973	0.0	-0.0018380478675389567	-7.450579042611594e-13	0.0022855449103080694	0.0001779084707610271	-0.0035152311559686067	0.0	0.0016205162154830637	0.0001060686930082741	0.009094196241832055	0.0114026993284449	6.5267360769211e-05	0.000661040930985467	0.0	0.00015736440105247197	-1.0291758552193e-05	0.002964877256404712	0.0	-0.0003721332273445867	0.0070734257185365666	0.00022528554480522476
patient_29	0.0	0.0	0.00033250427786260463	7.527491226792191e-05	2.980232449711906e-12	0.0	0.0	0.0	-0.00033523817043751097	0.0	0.0025801410549952867	0.0	0.0	0.005929896142499596	0.0	-0.008156732274766513	0.0	0.0	0.0	0.00040069525307042845	0.0	0.0	0.0	0.00018392346110194613	0.0	-6.901933483313358e-05	-0.001577155274905067	-0.06390625628597914	0.0	0.009983302278921432	0.0	-0.011124312581875661	-0.0026700939764268627	-0.0014715826604165733	0.0	0.0008537547219544561	-0.0008413331847870619	0.01399708211571701	0.04130710442118648	0.000216847528330979	0.00032195192221551804	3.8811604119835915e-05	9.620476588606701e-05	0.00069405891727656	0.00580418637804685	-1.4901160860780748e-12	0.004739327235985535	0.005253664962667934	3.9391051605341876e-05
patient_30	-2.580974251031e-06	-1.7881393032936897e-11	-0.000523023190436647	-0.000294587071985003	0.0	-1.1920928966180355e-11	0.0	0.0	0.000112962482124566	0.0	0.01795308228860372	0.0	0.0	0.006697853972995604	0.0	0.0036326865275390185	-1.4901160860780748e-12	0.0	-9.685754420729609e-12	0.0028676221592351552	-3.5960967093706e-05	-7.3834111914037e-05	0.0	0.00029050074759870014	0.0	-0.00021470720460638098	0.0012510820858180416	-0.002582183211861384	0.0	-0.011557237726793346	-1.6391276669303067e-11	-0.0616649219897808	0.00019095571190118403	-0.00974559149186822	0.0	-0.012528607261524265	-0.0006177334807813104	0.011686041686823547	0.014625255225424148	0.000352418128214774	-0.001262241702442402	-0.0001332485355436772	0.000173957082262494	0.0	-4.3608983990265476e-05	0.0	-0.007301763789541988	0.003802008259319666	0.000999878817796698
patient_31	2.4959445010797053e-10	0.0	-0.0007302465017884893	-0.0002023567314259682	0.0	1.9818544388927608e-10	0.0	0.0	-9.788117930293e-06	0.0	0.013517670663399579	0.0	2.264976506349825e-10	-0.017974170396868386	0.0	-0.003191346942100404	0.0	0.0	0.0	0.0019783722176681907	0.0	-8.102967217564e-06	0.0	4.813095154240863e-05	5.2899122027216804e-11	0.000385024742740278	0.0006975353790912673	-0.05207561100183625	2.9802321721561504e-12	-0.009643434072053014	0.0	-0.05482466699159772	-0.000784408642724155	-0.006875304215001199	0.0	-0.002993526518717393	0.00030507501633837296	-0.07261013230997192	-0.00262662630984446	-7.273159152828e-05	-0.0005056124164722797	-1.1794592067599001e-05	-8.1008324958381e-05	0.00025090735233388784	-0.0030322946747008022	0.0	0.005494313954981017	-0.011160636822902564	0.0001795288956258346
patient_32	0.0	0.0	-0.003254224839620286	0.00015555352829396698	0.0	1.4901160860780748e-12	0.0	0.0	9.800926595926e-06	-2.980232283178452e-11	-0.02027397968946021	0.0	0.0	-0.002282166625582573	0.0	0.0021473658192902516	8.965253233909501e-05	0.0	0.0	0.0005451229868456569	0.0	-1.6993291676044e-05	4.470348258234224e-12	-0.0004549033198505577	0.0	-0.0007426151296589501	-0.0007414795177057242	0.002622390972403788	-2.2188758105039e-05	0.038289870976749775	0.0	0.10064840378277	0.000207401452283375	0.019306045616464654	0.0	0.0011217523382976453	-0.000372522150725119	0.005568209929857359	0.02804823770225043	0.000267592247948048	-0.005675521743018172	0.000196327369473874	0.00027945581935345885	0.0	-0.004779331747908115	0.0	-0.0041516089525073544	-0.0007559048454277038	-0.00041870053359306604
patient_33	-0.000215017591789364	-1.1026859259022361e-10	-0.0008952913463639529	0.00017077513188123598	-1.2814998590071625e-10	0.0	0.0	0.0	1.1028078198432e-05	-2.5779008927528937e-10	0.012683745868323559	-2.831220619059493e-11	0.0	0.005122183526103572	-1.4379620549842544e-10	-0.0006138293671305138	0.0	0.0	0.0	0.00014169829133897258	-8.940697071579962e-12	0.0	0.0	-4.6374876983461654e-05	0.0	-0.0001604603273153741	-0.002965755593404157	-0.07104816308102449	-7.0154778286814e-05	0.007462041476793776	-1.1771917357572548e-10	-0.01755968032950763	8.946471217204773e-05	-0.005306073672068272	0.0	-0.001817933054827134	-0.00020560344662517177	0.013954166460043011	0.021500795094069276	6.654028519988016e-05	4.337624106555968e-05	3.3354443125426e-05	0.0003180671415757365	0.0	0.0023036800193367317	-1.3411045080014006e-10	-0.003255248920246933	0.004869723006163224	0.00048617433123289997
patient_34	0.0	0.0	0.00016184533135965118	-0.000145971466228363	-1.6689300524896922e-10	-1.0728836097317897e-10	-2.1010637285545642e-10	-2.0563602404211063e-10	-6.9233907759188e-05	-3.5613775234422115e-10	0.003446436150313781	2.9802321721561504e-12	0.0	-0.005658054813524312	0.0	0.000539930520753821	0.0	0.0	0.0	0.003524075844138838	-2.1099784225224997e-05	0.0	0.0	-0.000692536507395557	0.0	-0.00047499187441425803	0.00380698222378267	-0.0097261831383686	-9.387731564336477e-11	-0.0014716606274916275	-3.4570693974167455e-10	-0.010037647008325387	-0.001076598158924022	-0.0014932105660787453	0.0	-0.00026844823844729497	0.0004646791505627241	-0.00026238565939565333	0.005247940566221902	9.054789729416101e-05	8.805189933627623e-05	-3.9968170970678e-05	0.00019399849938635908	-4.178640320896984e-05	0.0011497445863205718	-1.5795230901005652e-10	0.002751976683549554	0.0036080179879790725	0.0010056714401580297
patient_35	0.0	0.0	0.000557258609123524	-3.0132777243851998e-05	0.0	0.0	0.0	0.0	4.251829162239401e-06	0.0	0.011877976020690352	0.0	0.0	0.006227771022357006	0.0	0.0020296061968430594	1.4901160860780752e-12	0.0	-1.4901160860780748e-12	0.0051425740077160045	0.0	2.7655581198632002e-05	0.0	-0.000402544625729198	0.0	-0.000726293546919619	0.0033156166715081568	0.013023467350739466	0.0	-0.010300274368072822	0.0	-0.03089382769687795	0.00010151100037327914	-0.008089387767092525	0.0	-0.0012402994062751358	0.000710348166245958	0.011183747431723123	-0.01474993626734644	-0.000137894610129296	0.0007254770742729229	-0.000219255211949346	-0.00011918320040567627	-1.9352585077292428e-07	0.0035294726633466524	0.0	0.00047683551935476687	0.006154571560680013	0.001019756494369351
patient_36	0.0	0.0	0.001308789117913689	-8.994516190141199e-05	0.0	0.0	0.0	0.0	9.797615371644e-06	1.4901160860780748e-12	-0.015729401542665396	0.0	0.0	0.009926495243249477	1.0844492912292e-05	0.0060991777756949665	0.0	0.0	0.0	0.000522476984329096	0.0	0.0	0.0	-0.0008595464705489535	0.0	-0.00029962958674877455	-0.0009096773136072299	0.0377363027423969	0.0	-0.004897943302418526	0.0	0.0729629711520101	0.000399730536341665	0.006204250871820799	0.0	0.003918369478113875	0.0001110502786934289	0.014390229294536355	-0.0039644744537028175	0.00010031076166778602	0.0019306443094275819	4.9913815455509996e-05	0.00013682282529771183	-0.0002617221634834988	0.003082170781341831	0.0	-0.008258349147056249	0.007971303524046347	-0.0012716780887334469
patient_37	0.0	-1.6540288888533542e-10	4.6332265157252e-05	-0.000232879014685747	0.0	0.0	0.0	0.0	-0.0004499161908403	0.0	0.008889112109102966	-1.8477439855946187e-10	0.0	-0.0020340624313917605	0.0	-0.015466692553274299	0.0	0.0	0.0	0.003023372103646376	0.0	-1.4901160860780748e-12	0.0	0.0006356348503381	0.0	-0.000248152243711224	0.0008553959672135386	0.01955195586379263	0.0	-0.009576707707135897	0.0	-0.030318844398483587	0.000239752165693787	-0.01145896103097471	0.0	-0.0003220428960397759	-0.00016622622304129757	0.011788561712637551	-0.03506305553326378	-3.3568759402258e-05	0.00017332417964935302	-9.67416204512e-06	-2.980232235993974e-10	-2.6937643252313e-05	-0.08808059354080175	0.0	-0.007708143940288545	0.000818033817410459	0.0015745538400951632
patient_38	-1.4901160860780748e-12	0.0	7.780929023865399e-05	1.1288144811988487e-05	0.0	0.0	0.0	0.0	0.00017460157182067298	0.0	0.014919445754593424	2.980232449711906e-12	0.0	0.008703330640896411	3.368064761161138e-07	0.0026333206353301416	-1.0665286332368e-05	0.0	2.9802321721561504e-12	-0.0007437405098229441	0.0	0.0	0.0	-9.970787435306214e-06	0.0	-0.00021012447358079324	0.000772341375146047	-0.007414341717504383	0.0	0.0002581246293324484	0.0	0.000340136687108308	0.000436066725617271	-0.006898161038837827	0.0	0.0004127637814730245	0.000891991886787575	-0.01352482785301394	-0.001199652895319718	0.000270026263594625	0.000200132954120633	-5.2670306898651e-05	0.000341003735270348	-0.000266173391789197	0.0012635391528077618	0.0	-0.002830918255262057	0.006443822738819249	0.001045850592385968
patient_39	1.112433522939e-06	0.0	0.0009034861901774941	-0.00014600787553935933	0.0	-1.4901160860780746e-11	0.0	-4.470348258234224e-12	-1.812518313527e-05	0.0	0.013376975546823775	-2.2351742678949904e-12	1.4901160860780748e-12	0.008707704142993274	1.7290667071938e-05	8.679804275742975e-05	0.0	0.0	0.0	-0.007910760744987047	2.9802321721561504e-12	0.0	-2.6375055361960165e-10	-0.00023837806619702892	-1.1622905693453588e-10	0.0082428740874282	-0.00804059700160285	0.02064533556087403	0.0	-0.008161722952080846	0.0	-0.008674005838355463	0.00014886332560563198	-0.005481498427374717	0.0	0.004043297784775473	0.0005785896079614699	-0.02365449888259168	-0.002349215932493064	-6.772839501499914e-05	0.0009272103183437079	-0.00013491780785843544	-0.00010930889723822213	0.00012579917656257725	0.004563507645425829	0.0	0.003198182405158859	0.005238130478234929	0.001641209558758411
patient_40	0.0	0.0	1.1038957163691794e-06	-8.9858095720408e-05	0.0	0.0	0.0	0.0	0.0	-1.4901163636338308e-12	0.0036393118824343744	-7.450581818169155e-13	0.0	0.003249296969303353	1.9042631052434e-05	-0.0012562254050280713	0.0	0.0	1.4901163636338308e-12	0.0037122281921095905	0.0	0.0	0.0	-0.0010276481013745	0.0	-0.000545782636827786	0.001939874596847207	-0.01918797749618529	0.0	-0.007245319202565543	0.0	-0.038296348716004236	-0.000523204394150521	-0.0005374682439723817	0.0	-0.005174594301823488	-7.548385262488958e-05	0.010036372665129549	0.02392992657772261	5.259132571518e-06	-0.001075351470708843	6.0771350003777003e-05	3.4230915084481e-05	0.0	0.0014727775468490734	0.0	-0.0035903177343308613	0.0024142819320317043	0.00033227705247699195
patient_41	0.0	0.0	0.0007051187274279009	-7.7160823997109e-05	-4.470348258234224e-12	0.0	0.0	-7.450580430390373e-12	-2.0383636653422e-05	-4.470347980678469e-12	-0.0007443423876538715	2.980232449711906e-12	0.0	0.0009278908441541532	-8.940696516468449e-12	0.0019245404362212579	-1.0945681110024e-05	0.0	0.0	0.003882161656580838	-2.831220619059493e-11	0.0	0.0	-0.0004371789854019778	0.0	-0.000276298065390434	0.002390680319908987	0.0025030159420217084	0.0	-0.009045625865354628	-1.5348196047426655e-10	-0.033325812902371355	-0.000120504510775206	-0.004386505467258355	0.0	-0.000741914645768682	0.002336058323108578	0.0027557569920899977	-0.012143178617628253	-0.00015491878937464	0.00046673267157748056	-2.8856120724231003e-05	-0.00023100704336538602	0.00011958038555458201	0.002456640028068774	0.0	0.0013603729099035	0.003636394468601757	8.624382992274485e-05
patient_42	0.0	0.0	-0.0018288230534875707	0.000375711978971954	1.4901160860780748e-12	0.0	0.0	0.0	-8.3438844233749e-05	1.1920928966180351e-11	0.0108661744159675	0.0	0.0	-0.00581995190721641	4.4003793969739994e-06	-0.004795523850596483	0.0	0.0	0.0	-0.008615017194906226	5.9604646218680556e-12	0.0	0.0	0.001586533034086453	7.934868304082521e-11	0.001637087100636559	-0.002519967825710762	-0.013267498306458531	0.0	0.009593173063994577	0.0	0.02329238909915143	0.000182436570245769	-0.004821723015088312	0.0	-0.001232837429619376	8.558196946969479e-07	-0.14505840132930023	0.009944754005450479	0.00017835313274990467	-0.0020708107063546703	1.1210811510681e-05	9.741186323517283e-05	0.0	-0.004577621919475475	0.0	0.0003280130623839616	-0.002747557930403816	0.00038057683573569255
patient_43	7.450581818169155e-13	0.0	-2.5460333749649276e-05	0.0007420087967999231	0.0	0.0	0.0	-4.470348258234224e-12	0.000151879472285504	0.0	-0.0017015900120488025	0.0	-7.450579042611594e-13	0.008472599272290202	0.0	-0.009890807202341936	0.0	0.0	0.0	0.005357190892659102	-3.0759965628385e-05	-2.2813953272998e-05	0.0	-2.4016808718442164e-05	0.0	-0.000303706444799896	0.004311538316914797	-0.05649598466244056	-9.68353264033661e-07	0.0015986559539567333	0.0	-0.028688872723467602	-0.000502177177742122	-0.0006932965852087107	0.0	-0.001295135757140797	-0.00045375384967773403	0.013653157750703344	0.05670494106840339	0.000171128244698047	-0.000254888350144024	0.000194604477239771	0.000158071071747688	0.0	0.004098878513474459	0.0	-0.002023846869356906	0.004925915180053526	-0.00015999426860361616
patient_44	0.0	0.0	0.00038196298545226	-0.00033648618720471537	0.0	1.4901160860780748e-12	0.0	0.0	0.0	0.0	0.002569824833760459	0.0	0.0	0.0007013568840265845	3.580059856175821e-07	-0.008180238453100872	0.0	0.0	-1.4901160860780748e-12	0.005036168176238397	0.0	0.0	0.0	-0.00036757467687129704	0.0	-0.0008123396372422539	0.0033207844060845516	-0.03455580584852282	3.794679790734818e-06	-0.01122880184515011	0.0	-0.059113426794588995	-0.00030803320566192096	-0.006065265148514263	0.0	-0.0028373289861745297	-0.00010546514817978604	0.012473741897442915	-0.006416410639692869	-1.1721454560756e-05	0.0009280292768962601	1.9853857648557243e-05	7.892823636065899e-05	1.5357368160034964e-06	0.004368923888332186	0.0	-0.002274304582737366	0.005236959584755786	-0.0004588305400218762
patient_45	0.0	0.0	0.0002826454016379996	-0.00010258529111742801	0.0	0.0	0.0	0.0	1.9589551538228e-05	0.0	0.0052320542662404055	0.0	0.0	0.008676881115673996	0.0	-0.006126461119018464	0.0	0.0	0.0	0.006064538522250923	0.0	1.0895207896828e-05	0.0	-0.00017766248537227022	0.0	-0.000854580783552948	0.004321915396116659	-0.03801657929010103	0.0	-0.007148886122781507	0.0	-0.04935557543120808	-0.000614448946260378	-0.005535777919506619	0.0	-0.001353297082870252	9.470015915573176e-06	0.015144402273622057	0.019550973597436634	6.392333284020301e-05	0.0003744678595103268	1.4901160860780748e-12	3.4942870959639e-05	0.0	0.00262367718721505	0.0	-0.002475484029669291	0.005762202765984651	0.001698782891011784
patient_46	-2.086162576020456e-11	0.0	-0.000434832487907256	0.000255581759288906	0.0	-9.685755253396875e-12	0.0	0.0	0.00013189830961637	0.0	0.006973996198824133	4.470348258234224e-12	-5.9604646218680556e-12	0.008086231090815228	0.0	0.002341156931873388	0.0	0.0	0.0	0.0036499889325815986	0.0	0.0	0.0	-0.000597422852623265	2.2351742678949904e-12	-3.6025185196193994e-05	0.0021202432440593747	-0.017189592313520505	-7.886381074785e-06	0.02048823512773956	0.0	0.035153275371271546	0.00012088466460699981	-0.002418164301878968	0.0	0.000340455151972116	-0.00022259120238012997	0.014534696504310655	0.04395539591259873	0.0005425735533237419	-0.00010852268442394799	0.0	0.00032020884438825137	-0.000335182798281312	0.0035265325383312153	0.0	-0.006866053661284938	0.005571326605416813	0.0009424452343024192
patient_47	0.0	0.0	-0.000292412434937429	3.0359143391237965e-06	0.0	0.0	0.0	0.0	-5.4142112657426e-05	0.0	0.005939754329738156	0.0	2.9802321721561504e-12	-0.005753968387364829	0.0	-0.0022809537859516922	1.4901160860780748e-12	0.0	5.9604646218680556e-12	0.002664524369593683	0.0	0.0	-7.450581818169155e-13	0.00040017576348327005	0.0	0.0011627584753907219	0.001929249669227265	-0.040592558161757136	1.4901160860780744e-12	0.015007158003892936	0.0	0.007485000199213343	-5.3341802116481e-05	-0.003770337308454296	-4.470348258234224e-12	-5.016662897541743e-05	-0.0003410902603762152	0.013147683650633506	-0.014323709843133064	-3.322270140050664e-06	-0.00035909877344965477	-2.1156610175967003e-05	0.000170524172857401	0.0	-0.00702677835007196	0.0	-0.002951227314770198	-0.0023351013767649084	0.0005106953177600935
patient_48	0.0	0.0	-0.0021099974374286772	-0.00015054210117086198	-1.4901160860780754e-12	0.0	1.4901160860780748e-12	0.0	-1.4901160860780744e-12	0.0	0.007082521225465419	0.0	-2.980232449711906e-12	-0.005139345405180898	0.0	0.0013510584377916207	1.4901160860780748e-12	0.0	0.0	-0.003227172863762805	0.0	0.0	0.0	0.005328401938825833	0.0	0.001206982477835839	-0.00629290004381909	-0.0014068454517458813	0.0	0.0023284654905786316	0.0	0.014367649524449322	0.000244073157943781	-0.00475859527895224	0.0	-0.002168470008927378	7.253704797476185e-05	-0.0006136642300523716	-0.005714319566707071	0.00015971733946353102	-0.0013846713936887611	-1.537064090370993e-06	0.00012952954629435898	-9.7262102086097e-05	-0.007640491723990982	0.0	-0.0028999070090707153	-0.002418392319278762	0.00053541925102471
patient_49	0.0	0.0	0.000470155415032055	-0.0005098162014037331	0.0	0.0	0.0	0.0	-1.5287966188041e-05	0.0	0.013681671178177892	-1.4901160860780748e-12	0.0	0.004834502574603493	0.0	0.002767540429858465	0.0	0.0	0.0	0.002371015195827913	1.4901160860780748e-12	0.0	0.0	-0.000818352346227032	0.0	-0.000940255939331833	0.0019672505008987958	0.015978660000383334	-1.8095538020133916e-05	-0.009407601648080114	0.0	-0.02896335383772962	6.0586359584702996e-05	-0.009183881775569133	2.9802321721561504e-12	-0.0012874319782480409	-3.6914753052409987e-05	0.006769096879498056	-0.005649999040947252	8.187583647667713e-06	0.000824081829469647	-0.000473295002989469	-9.864035062491114e-06	-2.0690272469073e-05	0.0019566411225823447	0.0	0.001221771620959023	0.005328356817830318	0.000944419242767609
patient_50	0.0	0.0	0.00022149018580093632	0.0005611745961941751	0.0	0.0	2.145767216688021e-10	0.0	1.5648806840181e-05	3.725290353973065e-12	-0.006720262741739818	0.0	0.0	0.00602341929671816	0.0	0.002111821254389331	0.0	2.54809856270466e-10	2.413988109406517e-10	0.0009101794873364035	2.2947788280713864e-10	-8.04034769535e-06	2.7716159839430434e-10	-0.000361541696265333	0.0	-0.00010791646046563895	0.002770023765228671	-0.016369956754287655	0.0	0.015123903068504252	0.0	0.03163200313402335	-0.00026402247976511516	0.003134176005609297	7.748603841895019e-11	0.002661495751328751	-4.5318037853574674e-05	0.002143929992662719	-1.0232146026092339e-05	1.6120389476417e-05	0.00045849140118807197	7.1511316578835e-05	4.633258655666e-06	-5.1724948734045e-05	0.003355252566607646	0.0	0.0007645947831682624	0.00533371254238297	-0.000780894666537635
patient_51	-1.0281801215983322e-10	0.0	0.000104604818671941	-0.000261855805572119	-8.568167647604596e-11	0.0	0.0	8.940696794024205e-12	5.822213795035769e-05	0.0	0.010448720807302699	0.0	0.0	0.00022681382689624313	0.0	0.002178497953363663	-4.023313515677529e-11	2.98023217215615e-11	0.0	-0.00244451206424271	4.321336732893144e-11	0.0	0.0	-0.00039982302840798413	0.0	-6.717695775441893e-05	-0.0029284164371434452	-0.008293560412619212	-2.7986876294016655e-05	-0.008614465313567738	0.0	-0.03461739922170523	-0.00030750322118401255	-0.005928259945078722	0.0	-0.002425669363932671	0.0012066763114184074	-0.009794815631513434	-0.003211140231322452	6.3568436354396e-05	1.9691095408051924e-05	-0.00010537033285945482	1.5337361348791457e-05	-5.864801481366131e-05	-0.0007210975242545633	0.0	0.0007012733687646433	0.0017353045473806207	0.00047980415057390406
patient_52	1.043081288010228e-11	0.0	-9.998800824395967e-05	-0.000146285307873037	0.0	0.0	1.4901160860780748e-12	5.960464344312301e-12	0.0	0.0	0.005246647151914616	0.0	0.0	-0.010946843168069568	2.9802321721561504e-12	-0.01106636188732225	0.0	0.0	-1.4901160860780748e-12	0.003748021411616333	0.0	0.0	0.0	0.000403928686957801	0.0	0.000722560737235467	0.0024309423795901056	-0.10135869368525449	4.2864951118826176e-05	-0.005329662213672376	0.0	-0.056792657772911426	-1.4901160860780748e-12	-0.002044688645761891	0.0	-0.0016740844863001138	-0.000161482646502552	-0.00027137583250295364	0.02968873217619253	-0.000126462961174545	-0.001108935940498481	-0.00018178720464929584	5.82216966897232e-05	0.001365143514797091	0.0006622109846037118	0.0	0.020472331509552872	-0.010131085290410522	0.0004630830761976447
patient_53	0.0	0.0	-0.05644738368167015	0.00044553805626928496	0.0	0.0	0.0	0.0	0.0	0.0	0.0029145014614943253	0.0	0.0	-0.023992778795029118	-1.4901160860780748e-12	-0.0020015632568858447	0.0	-1.4901160860780748e-12	0.0	0.002833318566367936	2.9802321721561504e-12	0.0	0.0	-0.0011908192490460209	7.45058181816916e-13	6.6936690150761e-05	0.000642642401438198	-0.11726230188701298	0.0	0.01521268155254943	0.0	-0.017548491916731242	-0.00021305855307727998	0.0005892599612998085	0.0	-0.002754479323013207	-3.3315062802282e-05	-0.0030333486451417763	0.032889777021246805	8.3528783312066e-05	-0.057863649806159045	7.4734029360115e-05	0.00017249534914735393	0.00020779052339494133	-0.0063253789105277795	0.0	0.00039793227405750725	-0.0766084414515964	-0.0001250385664403327
patient_54	0.0	1.4901160860780748e-12	-0.0037913426972459962	0.0002948247378692	6.407499364424751e-11	7.450580652434981e-11	0.0	0.0	-8.499272819608201e-05	0.0	0.006727502342119947	2.9802321721561504e-12	0.0	-0.005174239095361509	1.4901160860780748e-12	-0.01021061859094623	0.0	0.0	0.0	-0.0034483448458136764	0.0	3.874301907069722e-11	0.0	0.0010478536706214014	2.9802321721561504e-12	0.001125225674701501	0.0008952979516208737	-0.03675863591601077	-3.34010310471e-06	0.012308956392938808	0.0	0.009672163722866334	-1.8161901837446156e-05	0.0011533943920541468	0.0	-0.0017065411565825165	-0.00018379090866073476	-0.061933914837309534	0.06910349025081955	0.0004274692201986885	-0.003740299940714606	0.000139850388932973	0.000451117132906796	6.0333592444658e-05	-0.0012129260910791189	0.0	-0.0005479593749157896	-0.005767456514455218	0.00031170620373448845
patient_55	0.0	0.0	-0.001606895373016593	0.000110911953449247	0.0	0.0	0.0	0.0	-0.00012430088333785402	-2.9802321721561504e-12	-0.008300193540111614	0.0	2.9802321721561496e-12	-0.02969355462781382	0.0	-0.0008491896809544176	0.0	0.0	0.0	0.002599762801779411	0.0	0.0	2.980232449711906e-12	-0.000659737084526561	0.0	-0.0008558001964280187	0.002689261061605047	-0.005592947913252243	0.0	-0.0022917860287474056	0.0	-0.008153416186629278	-0.0007976697292178819	0.001890100698283613	0.0	-0.003360036139003912	-5.026133437640371e-05	-0.05915280197107345	-0.008520591441745598	-3.9902938529847905e-05	-0.001547773781325662	-1.1284730769692999e-05	-4.0145442262291e-05	0.0	-0.009855482692958287	0.0	0.0023704646041616596	-0.016209054335486108	-0.0008896502982126468
patient_56	0.0	0.0	0.0009458247927948791	-0.0003060850726440526	0.0	0.0	0.0	-2.3543834715145095e-10	1.9231456518170874e-05	0.0	0.0126703629687428	-1.2516975400611583e-10	0.0	0.0017897871976252158	0.0	0.00830269844816064	-7.003545743344831e-11	6.705522526129215e-12	0.0	-0.004591100333537884	0.0	-7.450581818169155e-13	0.0	-0.00014771767100318952	0.0	0.000415644955052989	-0.003365985336480648	0.02057234386948398	0.0	-0.008627066589519337	0.0	-0.014930944494367533	-0.00010704555967822518	-0.007041603890713265	-1.7583370204299342e-10	-4.458775673992519e-05	6.398483216762165e-05	-0.009048289208114091	-0.018736612133542024	-2.1563990879802526e-05	0.00041975219212472	-0.00016050181929022002	-0.0003607070114463529	0.0	-0.002635126989148539	0.0	-0.001099777354113734	0.0030400009147822545	0.001072620910266406
patient_57	0.0	0.0	0.000307017538137732	-0.000366055780649183	0.0	2.9802321721561504e-12	0.0	0.0	-7.3126367479562e-05	0.0	0.002078855680368692	0.0	0.0	0.0018653726203366678	-5.2153594791888e-05	0.0037241291583981085	0.0	0.0	0.0	0.003049979311600299	0.0	0.0	0.0	-0.0005478896065615042	0.0	-0.0005456506903952636	0.002148846088134435	0.021213478802272534	0.0	-0.006106105772650297	0.0	-0.00057949654858092	-0.00040016233248752197	-0.001686876576696487	0.0	0.0017019669291330319	0.00093928461105096	0.009938739786960603	-0.01406940501158237	-2.643662691116e-06	0.0007571043385192697	-6.886770278215299e-05	-0.000223411382641641	-1.0153818875551e-05	0.002369365356094182	0.0	0.0010144376633688572	0.005398981895425783	-9.10094650462466e-06
patient_58	0.0	-1.3411045080014006e-10	-0.000637492634356019	-0.000260593663528559	0.0	0.0	0.0	0.0	7.3790602385996e-05	-1.4975666984273773e-10	0.007878579671453875	-8.940696710757479e-11	-1.5348196047426655e-10	-0.0007100553599418838	0.0	0.0022656358831212543	0.0	-1.4901160860780748e-12	0.0	-0.009306119306990856	0.0	9.776269085706723e-07	0.0	0.005491108150593929	-2.2277235972589795e-10	0.0028420034228824067	-0.0048084195871837335	0.006122014728921883	-1.4901160860780748e-12	-0.009438465982512533	0.0	-0.04376754937676593	0.00025531363891204205	-0.006064588438114114	-3.024935724127431e-10	-0.0038896744187921113	0.0003391200123354707	0.005021475883253103	0.016331234470603473	0.000205691273510454	-0.0019967222779057898	4.895130172371e-06	0.00034067232543602257	9.985118545591287e-06	-0.006411589620425341	0.0	-0.004434430528525235	-0.008281573419997558	0.00015278975209220616
patient_59	1.4901160860780748e-12	0.0	0.00020624032244085812	1.7941109836090523e-06	0.0	0.0	0.0	0.0	-0.000148815653473137	0.0	-0.007375953992025417	0.0	0.0	0.008678263474919325	3.672003746033048e-07	-0.02575424311986425	0.0	-1.4901160860780748e-12	0.0	0.0029626098679378333	5.8710246160626e-05	0.0	0.0	-0.000301324904710051	0.0	-0.00021934654451906407	-0.00014372218484058115	-0.02927293625423913	0.0	-0.0031285076763946152	0.0	-0.02882232369761909	-8.661206811679993e-07	0.003262386436318012	0.0	0.0007424231702461659	-0.00108122996473684	0.013594726834923448	-0.0027340107612020383	0.00021987759657203997	0.00018200756832957118	0.000321625606343149	0.000147988691926001	0.0	0.0010012038535205444	0.0	-0.005049751408304993	0.004284536721231374	-0.0003265425462275687
patient_60	1.4901160860780748e-12	0.0	0.000414873549318868	-2.955240625887763e-05	0.0	0.0	0.0	0.0	1.893476732075e-05	0.0	0.008980806590022945	0.0	0.0	0.003847425901389167	-2.344762906432e-06	0.0011437081567942844	5.9604646218680556e-12	1.4901160860780748e-12	0.0	0.0035448687739902864	0.0	0.0	0.0	-0.000336760384868823	0.0	0.000155916244629772	0.003182771855453017	-0.008961397225793864	-1.0954695567488e-05	-0.004736620873335009	0.0	-0.023331761454406613	-6.3496020063757e-05	-0.005854759720945692	1.4901160860780748e-12	-0.000582732973434021	2.216298312414083e-05	0.0010008972108189332	0.004145601309975565	0.00013782484065740644	0.0011650476898532299	-8.0649106204509e-05	0.000124983867569242	-2.8110373765226446e-06	0.003168767959938828	0.0	0.002773869339935455	0.004672088228771433	0.0008562435757368719
patient_61	0.0	0.0	3.885665354318582e-05	-6.910096220671891e-05	0.0	1.4901163636338308e-12	1.4901160860780748e-12	0.0	9.486192464828e-06	0.0	0.0025817349572199873	-1.4901160860780748e-12	2.9802321721561504e-12	-0.005294361096154852	0.0	0.004599225680576608	0.0	-3.725290353973065e-12	0.0	0.00460641410290261	0.0	0.0	0.0	-0.00022812139401212059	0.0	-0.0007009359786985391	0.0020225701017305125	0.03915448604454282	0.0	-0.011851458558696269	0.0	0.0019250313048250764	0.0006586355783045275	-0.00812223515824877	0.0	-0.0014391017428133529	-8.523472771048298e-05	0.01506375620337198	-0.022848603322193916	0.00016209475239738598	-0.000514881640160449	-7.4932871945201e-05	0.00029086353071033704	-7.6755169034004e-05	-0.009037769531412037	0.0	-0.005093617271818198	0.000591327520878965	0.000807592409104099
patient_62	1.3077361881733e-05	0.0	0.000530542578827586	-5.5348031222820003e-05	0.0	0.0	0.0	0.0	5.430191010236e-06	0.0	0.007595384816302937	1.4901160860780748e-12	0.0	0.003160679487643891	0.0	0.003567619489910406	0.0	4.470348258234225e-12	0.0	0.002139006833719013	0.0	-1.8941865116358312e-05	0.0	-0.0009005956521257675	0.0	-0.00039193332170252336	0.0019170756191015071	0.02511504760370149	-1.4901160860780748e-12	-0.0052577170702424614	2.9802321721561504e-12	0.025087228885672767	0.0001372508541797241	-0.004844306975978504	0.0	0.0012565500600146872	-7.800439934363215e-06	0.009265553643238623	-0.017087404132413896	-7.6889945007856e-05	0.000631226266641166	-3.681409154087145e-05	-6.792799197138068e-06	0.0	0.0005483707891020234	0.0	-0.0019676234533297053	0.005831770060519881	-5.132464053458486e-05
patient_63	-1.4901160860780748e-12	0.0	0.001630541773047292	-2.4402219429611825e-05	0.0	0.0	0.0	0.0	0.000214258993044493	0.0	-0.04773916250733306	0.0	0.0	0.009616779502405507	0.0	0.009891511654327015	1.3860204815864172e-05	2.9802321721561504e-12	0.0	-0.008094183600973318	-0.000227570720389485	0.0	0.0	0.001174749611056174	0.0	0.0046202037575247155	0.0053594902615295495	0.011336793240020002	0.0	-0.005510659526377959	1.4901163636338308e-12	-0.010819328608782913	0.000232295310328479	-0.005670672364000315	0.0	1.8646364493180414e-05	-0.000160568313533434	0.01340146602654417	-0.025086969268511485	-3.329414464533288e-05	0.001583850720128971	-8.825034536421298e-05	0.000366239503628456	0.0	0.000882095894968348	0.0	-0.001334090115316203	0.004308372486155676	0.00028332939130195153
patient_64	0.0	0.0	0.0007224147136323081	0.000141151560656724	0.0	0.0	0.0	1.4901160860780748e-12	-1.2238475680351e-05	0.0	-0.01605072928392906	0.0	2.9802321721561504e-12	0.008166228179677232	0.0	-0.014308425828600566	0.0	0.0	0.0	0.002391236781817838	0.0	5.6712315138429e-05	0.0	-0.000761579134318154	-2.9802321721561496e-12	-0.0005233313684933779	-0.00047867468775365373	-0.16414573556646278	0.0	0.017426809524645752	0.0	-0.02727815401977709	-2.405462317110002e-05	-0.00014478162213853442	0.0	0.00489301707377597	-0.000232112308946664	0.012503668966176284	0.011171605993296498	0.00014930980466306098	0.00127000271121505	-2.3728653788560002e-06	0.00029408575724810247	-9.553350880742e-06	0.005755864972760878	0.0	-0.0041946685978676915	0.006803109361394269	0.000726708467456037
patient_65	-3.2782554726384916e-11	-1.1920928688624602e-11	-0.000702884504385291	0.00027280488125979796	-2.3841857654804953e-11	0.0	0.0	-8.940696794024205e-12	5.641713191289e-06	0.0	-0.000561411169246995	2.980232449711906e-12	0.0	-0.020041128136182626	-5.667075514795283e-07	0.004575901477877018	3.8280724734067e-05	0.0	-2.9802321721561496e-12	-0.0016899722389876587	0.0	-4.2512072622775085e-05	0.0	-0.000731947998423118	-3.576278634342955e-11	0.0004222274605534056	-0.002052188235858911	0.009015232996945217	-2.0267763733862998e-05	0.03379548395094458	0.0	0.08763463653664799	4.669708586297741e-05	0.008172591149457698	0.0	-0.0011715751270763419	-2.4850041419265103e-05	-0.08760289183170532	0.026263637324928958	0.000583518884144719	-0.0020763986426405594	0.0008498773960396631	1.0305131948551913e-05	0.0	-0.009056935840577327	-1.4901158085223188e-12	-0.0012728235053829648	-0.011177391530864368	-0.000801295430678865
patient_66	0.0	4.574656484179762e-10	6.445432044565341e-05	0.000183350297436115	2.9802321721561504e-12	3.650784488606895e-10	0.0	0.0	0.00019883834887295698	2.980232449711906e-12	0.013592445900663695	6.988644596361838e-10	0.0	0.007470312304748174	-2.9802321721561504e-12	0.004589969615964193	0.0	5.960464344312301e-12	0.0	0.002248102966323469	3.531575201720649e-10	-1.0280524007976e-05	-1.4901160860780748e-12	-0.00045759692378341625	0.0	-0.0004893968906719199	0.0010029486768646004	-0.020026372130494515	0.0	0.006412764552701221	0.0	0.0104095325758913	0.0001609325965400747	-0.0052101178311742494	0.0	0.001546905812877207	-0.0005408069770783116	0.01122298832316878	-0.0008009417340857798	0.0002822430839762073	-0.00028233170472084996	8.35624858737e-06	0.00012236894406378098	0.0	-0.001628749908925945	5.692243576493894e-10	-0.004593301609717284	0.005196740615041891	0.0003044976867735309
patient_67	0.0	0.0	0.00041909469878300597	-4.0778592415148995e-05	0.0	0.0	0.0	0.0	3.5971213132141e-05	0.0	-0.004893103420454964	0.0	0.0	0.004585977048752786	-3.4045998938381e-05	0.004227484879735821	1.0999374836683e-05	1.4901160860780748e-12	0.0	-0.00013349824994801082	0.0	0.0	0.0	-0.0004732998838648163	0.0	-5.987447197548495e-05	-0.0027611920321360074	0.025788434982672283	-1.4901163636338308e-12	-0.0076508174883667054	0.0	-0.0035178410156629643	6.395413745194199e-05	-0.0017869419836438812	0.0	-0.001195625106431524	6.634579561650261e-05	0.006807529465109065	-0.008068833070993377	-0.000148701211810108	0.0003212992669083139	-3.725290353973065e-12	3.3239425625648954e-05	2.0579402707516047e-05	-0.0005771946281194489	0.0	-0.0004625303480773942	0.0004851914972066763	-0.000506284666061394
patient_68	0.0	0.0	0.0012073335380060521	-8.012820556759702e-05	-1.4901160860780748e-12	0.0	-2.9802321721561504e-12	0.0	4.3802378512917995e-05	0.0	0.016558841672993683	0.0	2.980232449711906e-12	0.005494144978595394	0.0	0.005196607852494321	2.9802321721561496e-12	2.9802321721561504e-12	0.0	0.00317811060706151	0.0	8.40263031423e-06	0.0	-0.00021754060424863914	0.0	3.1442940747363705e-05	0.0037680861835367803	0.01722386475664675	-5.4401360452170005e-06	-0.009422184073465139	0.0	-0.021348167895746836	0.00017826789822429	-0.008861495037050877	0.0	0.00013800878708715414	0.00020352476788683817	0.008817571450211068	-0.010480018291051925	0.000196162100508804	0.0019005569244967687	-4.0068100951611e-05	3.326964287552879e-05	-0.000482490535639225	0.0034131009474978437	0.0	-0.001399204370006893	0.007734650795563318	0.000412615335918955
patient_69	0.0	0.0	-0.0006915313279256199	-0.0005071166709996749	0.0	0.0	-1.4901160860780748e-12	0.0	-7.890239730477e-06	0.0	0.01408496549273837	0.0	0.0	-0.02442968977632696	0.0	0.0008717561596538694	0.0	0.0	0.0	0.002776855059526837	0.0	3.0152596905827e-05	0.0	0.0004623641266487471	0.0	0.0001923460870821132	0.0029394207115284905	-0.001055700718238937	1.7302272468803817e-05	-0.01046936611505221	-2.9802321721561504e-12	-0.057201327333092876	-0.00036576541940448704	-0.00967753983181897	0.0	-0.0054800056434236265	0.000254826402477913	-0.032491913125215745	-0.014387825543637107	-0.00029648949131369203	-0.0015322271186858374	-0.000137228292971848	-0.00024422982819378194	-3.2647888734937e-05	-0.009193139389064141	0.0	0.0021357799158431352	-0.016039534498564864	0.0007271385409869157
patient_70	0.0	0.0	0.0008475521283224201	-2.1285056695342208e-05	0.0	0.0	6.854534162492599e-11	-2.9802321721561504e-12	8.590679764747598e-05	0.0	0.010844400086626363	0.0	0.0	0.009203378035500604	0.0	0.008341423114761673	0.0	2.1010637285545645e-10	0.0	-0.002885975242406126	0.0	0.0	0.0	-0.00118488379828631	0.0	0.0005728909080848068	-0.005990999322384585	0.03144685893962155	0.0	-0.00591914545577015	0.0	0.03780380175141612	0.000290938759967683	-0.003483540326729387	0.0	0.004153587342053635	-1.2031097337602998e-05	0.012100569408107496	-0.017991019238438405	0.000329206164181228	0.0013320341013371886	7.9910593479868e-05	0.000241681837104259	0.0	0.003646723484620424	0.0	-0.00494993441570548	0.00726687006158751	5.8099396340543664e-05
patient_71	0.0	0.0	-0.002294355980027463	0.00016414933092891902	0.0	0.0	0.0	0.0	-0.000162353235855698	0.0	-0.004026739419996695	4.0829181674473253e-10	0.0	-0.021756065108673603	0.0	-0.00842403970090669	0.0	0.0	0.0	0.004276131769223107	0.0	-6.993476301431426e-06	0.0	-9.5090621337292e-05	0.0	2.8605964221062008e-05	0.000991133855888607	-0.06699171343366611	-2.9802321721561504e-12	0.012400941447075415	0.0	-0.010169112791959145	-0.001107443806435911	0.01637668566908683	0.0	-0.001361663002893313	-9.861641060560425e-05	-0.013269963734736616	0.03307032765317704	1.3788276165723002e-05	-0.0029839826501905885	2.1737484633922e-05	0.0002203751899301979	0.0001361933425068842	-0.006705654008593393	0.0	0.008456948779895876	-0.015225841312669195	-0.000577243392262603
patient_73	0.0	0.0	6.2171319313345e-05	0.000542446730099616	2.980232449711906e-12	0.0	0.0	1.4901160860780748e-12	7.405926659703e-05	-2.9802321721561504e-12	-0.00184538478287865	0.0	5.960464344312301e-12	0.005409307274327108	-2.4779289960863426e-07	0.0013976514545269109	0.0	0.0	0.0	0.002997423599474111	0.0	0.0	0.0	-0.001161595689808011	2.2351742678949904e-12	-0.000305258454964493	0.001903080327692428	-0.00722400015495946	0.0	0.015894240290083645	0.0	0.0415633445085608	-0.0003192446299944961	0.00451058134543706	0.0	0.0017340355828869899	0.000401132304780176	0.010474077777774024	0.025863005282339827	0.00020395589377730599	-1.720660710707125e-05	0.000505518657714127	0.0003096497835591398	-2.1117534488439e-05	0.0035612223906442268	0.0	-0.0011433675315230855	0.004288707946613395	6.318088900300715e-06
patient_74	0.0	0.0	0.000408890314958984	-0.0002065331188961839	0.0	0.0	0.0	0.0	7.568127070553501e-05	0.0	0.012541882806690371	0.0	0.0	0.006753987231833116	4.347831010820258e-07	0.0056122696902369765	0.0	0.0	1.4901160860780748e-12	0.005182495682686542	0.0	2.9802321721561496e-12	0.0	-0.000423258200846608	0.0	-0.00015548762821126404	0.005617337158368881	0.01822423178870226	0.0	-0.010340046623151244	-2.9802321721561504e-12	-0.03933091513601825	0.0005914452034048702	-0.009411952431127392	0.0	-0.002880438622774074	4.9618890555574e-05	0.004866131247067771	-0.010866798956086814	3.838214222341579e-05	0.00096373577807098	-0.000108113385736942	7.307993080467e-05	-9.697493165731e-06	0.0006088426760979711	2.9802321721561504e-12	-0.003415615350287387	0.0043485354291973284	0.000844040335481975
patient_75	1.4901160860780748e-12	-5.364418020903372e-11	-2.3153005121274607e-05	-0.00030144726932048534	-7.450581818169155e-13	0.0	0.0	-2.086162576020456e-11	-3.6517963930964e-05	0.0	0.011802205605791784	-7.450580707946131e-12	0.0	-0.004807405460701515	6.745457649226516e-08	0.001077987066016038	-2.0861625482648802e-11	0.0	0.0	0.0014577732986071823	4.2560900747775e-05	1.2771008908747e-05	0.0	-0.0008783437357749729	-7.450581818169155e-13	-0.000925556394975859	0.001385177698725587	-0.018541141184081737	0.0	-0.004172854409285312	0.0	-0.024901365460045004	-0.000654018528392766	-0.004814784645667494	0.0	-0.001079437942989153	0.00013998300674719513	0.00015074214987689802	0.0027518938364577057	7.95681149698779e-05	-0.00017681687772273802	-0.00014113308042287798	1.1963349208235581e-05	-0.000103659753873944	-0.00010955234166466884	-2.831220646815069e-11	0.0033165758338523756	0.003085351488855636	0.0011461286837002134
patient_76	-1.1667773127555e-05	0.0	-0.0003976864957250647	0.000471309954393653	0.0	2.2351742678949904e-12	0.0	0.0	-8.801613003012188e-07	0.0	-0.004665871634369205	0.0	0.0	-0.0025089746011187834	-6.244009770453e-05	0.0012766865592449687	0.0	-1.4901163636338308e-12	0.0	0.001975280022947097	0.0	0.0	0.0	-0.00032214021487160906	0.0	-0.000482880408654452	0.001009244432509863	0.006330006770999129	0.0	0.018057417845510598	0.0	0.0600878433216712	-0.000342611175344788	0.0030872832627035396	0.0	0.0003159023322164922	-0.00015707070915959217	0.003527874625031797	-0.003281511499464932	0.00048621233198791304	-0.0007676139340735925	0.000381062174960968	4.3785081058738994e-05	-0.00027240050416439736	-0.003969162908801791	0.0	-0.001911229418870041	0.002260439839540011	-0.000499522722791872
patient_77	0.0	0.0	0.000510089934617276	-9.546107426285e-06	0.0	0.0	0.0	2.980232449711906e-12	3.1722359359264e-05	0.0	0.00430079293078739	-2.980232449711906e-12	0.0	0.005965914826095055	0.0	0.0008165580112486859	0.0	0.0	0.0	0.0021719637802801793	0.0	0.0	0.0	0.00034443587148561466	0.0	-0.000426213617005851	0.00023364067454821586	0.00827206307753799	0.0	-0.006971363979933043	0.0	-0.023828574990591683	-4.2324252426621005e-05	-0.005526896785595417	0.0	-0.00032474864348767604	-0.000186861509620208	0.01266263758316631	0.00915206881390764	0.000206662757415322	0.0006337509165983592	0.0	0.0002993440384976534	-4.2265750840306e-05	0.004819792170450067	0.0	-0.0005940078107639982	0.0066553170470986175	-1.6326166549694967e-05
patient_78	0.0	-2.9802321721561504e-12	0.000923723734612568	0.000581883516348895	2.9802321721561504e-12	-7.450581818169155e-13	0.0	0.0	3.1659834086894065e-05	0.0	0.006391758643773175	0.0	0.0	0.009793047615669598	0.0	-0.002778816787677323	0.0	0.0	0.0	-0.001862885919772066	0.0	-4.9374483525751995e-05	-1.4901160860780748e-12	-0.0006901211558841076	0.0	-0.0002481065093772439	-0.0004181299808274946	-0.03876604226394551	0.0	0.010797788941231514	0.0	0.004711643384499578	-0.000119910328788679	-0.002479977076011671	0.0	0.004579116097558264	-0.0004928471649065539	0.014505426991113879	0.05020754359222769	0.000170959296310319	0.002398175965622058	8.8748846948146e-05	0.00027294641410698783	0.0	0.008279652835207497	0.0	4.7026290930803e-05	0.00726182243294312	0.00011252859849482216
patient_79	1.1473894112601356e-10	0.0	0.0003121037661214337	-0.000266345671936868	0.0	0.0	0.0	0.0	-1.7657267861068e-05	0.0	0.017657100792264055	-2.980232227667301e-11	0.0	0.007610385758080476	2.3027805611490087e-05	0.0009893236821167822	0.0	0.0	1.7359852777509844e-10	-0.0013521455141715499	2.980232449711906e-12	1.1920928966180355e-11	0.0	0.000758258819987523	2.2649765007987103e-10	0.0075734627463738356	0.0041853532018139815	0.000623310731607477	1.2814998590071625e-10	-0.011748844694334506	1.3858079933593004e-10	-0.05307119244874916	3.736672867089102e-05	-0.008362576953892097	-1.1920928910669205e-10	-0.001074508533719911	0.001058088326267885	-0.04752413330636914	-0.010916394929389884	-0.000370360325276849	0.000809100198000665	-6.235141651704756e-05	-0.000285032662097363	-1.4901160860780748e-12	0.004055812265071996	1.2367963764248204e-10	0.005730413040146204	0.0058921131359645764	0.0012307722315192111
patient_80	2.9802321721561504e-12	-1.4901163636338308e-12	0.000616706274822349	-0.000227820584923028	0.0	0.0	0.0	0.0	0.00015445605043787097	-2.9802321721561504e-12	0.015248404486462785	0.0	0.0	0.010774144912566367	-1.4901160860780748e-12	0.0033445828187046284	0.0	0.0	0.0	-0.006247809526044856	0.0	0.0	0.0	-0.0008714733443441158	0.0	0.000447073602535232	-0.001482329701830151	0.026154636404704022	0.0	-0.013291118092392527	0.0	-0.054458555238136565	0.000802609746059163	-0.0077424643567530075	0.0	-0.0009034516878425916	0.00923931959455948	-0.021701340327592286	-0.015838107873575022	-0.000277746453508734	0.000986132464138784	-0.00012739266548305298	-0.0001740595372437352	0.000286581885442136	0.004794061586889417	0.0	-0.00047575408443807296	0.004247602989306295	0.0010527445036917786
patient_81	-1.23679637642482e-10	0.0	9.926408771424951e-05	6.146809048950618e-05	0.0	-2.264976506349825e-10	0.0	0.0	0.0	0.0	-0.014614713907986845	2.9802321721561504e-12	0.0	0.0075787242037709335	0.0	-0.007272185349115147	3.1200818717479824e-05	0.0	-4.0829181702228823e-10	0.004009234293922766	-1.6242265726829075e-10	0.0	-1.5497207628278887e-10	0.01705680054569382	-1.5497207656034462e-10	-0.00037104035485535446	0.003301088696625069	0.011136753108631764	9.688645601272e-06	-0.003800610025040769	-3.09944153398245e-10	-0.00741941989874462	0.001024974803999055	-0.0008791185246780288	0.0	-9.821478649974886e-06	-0.00041892733499406865	0.009900128326041114	0.08367427905583749	0.0	-0.002008040804602197	-1.385807990583743e-10	0.0	0.0050114034462720135	0.002478469434753031	0.0	-0.0030269073544069904	-0.00481506773326543	0.001811635809019186
patient_82	0.0	0.0	0.0005342077184119218	-0.0005136033646762342	0.0	0.0	-1.4901160860780748e-12	0.0	0.000167026075348254	0.0	0.01597229016748602	0.0	0.0	0.007358656428172206	0.0	0.005741626862855601	0.0	0.0	0.0	-0.005624575430899843	0.0	1.0450339689850258e-05	0.0	0.003163198805134735	-7.450581818169155e-13	0.008188660221826273	-0.006124334411881847	0.023468798566679425	0.0	-0.013926333657605537	0.0	-0.05826132508188016	9.88937160000073e-06	-0.010490653106756467	0.0	-0.003904647051915509	-2.553137270733672e-05	0.013348757541342595	-0.017312910463125396	0.00010256777647882401	0.000904666416766115	-0.00023796059517189701	-0.0001692381300264929	-9.409563615925264e-07	0.002684051405440529	0.0	-0.0009852300439961042	0.0067270428720628515	0.0015853222827426968
patient_83	-2.7907776087522002e-05	0.0	-0.001752932606276587	0.00044678608365356293	0.0	1.4901160860780748e-12	0.0	0.0	0.000115753270313143	0.0	-0.009548687973746525	0.0	0.0	-0.003906926947808779	-2.1402850188314e-05	0.00012029538449714417	0.0	2.9802321721561504e-12	0.0	0.005677181715611347	0.0	0.0	0.0	0.000531637524097451	0.0	3.5880971583540016e-05	0.002632554932928166	-0.05263686941490737	-9.3947871401905e-05	0.0752136171492282	-2.9802321721561504e-12	0.05906514967997786	-0.000306308314576742	0.01151705575183729	0.0	-0.00022868057712911502	-0.00010396980242803399	0.008485164082172517	0.027171233425330094	0.0005751305880956307	-0.0032352574187330878	9.707128144800601e-05	7.842139713466e-05	0.0	-0.008177363438368761	0.0	-0.00240043015982954	-0.005360221615736337	-0.001480525939539066
patient_84	1.8313347548245793e-05	0.0	0.0007376307123340629	-0.00017409970751032	0.0	0.0	0.0	-1.4305114787172003e-10	-7.703392133116568e-05	-7.450581818169155e-13	0.0046335466745018134	0.0	0.0	0.002387238898011815	0.0	0.0036658835654437773	0.0	-6.936490534736883e-10	0.0	-0.013289705394767194	-4.29153442504937e-10	0.0	-2.0861625676937838e-10	-0.00045920799615268264	0.0	0.001462575318230663	-0.0009465231511392488	0.021350470143355733	-3.6358833332972295e-10	-0.009114300008310192	0.0	-0.009156441789920738	7.194581159272509e-06	0.002789739758457253	-4.1872262934727897e-10	0.0014650668775662648	-0.01275051404424011	-0.06964959488523013	-0.005563084141182436	-0.00019956541843712102	0.00046902764504774976	-0.00023399089453741701	-0.0007559291905607066	-5.54323196511053e-10	0.003748894992421247	0.0	0.007762130733299983	0.003816397652466516	0.000605531913926818
patient_85	4.2972799576819e-05	0.0	-4.945160495117191e-05	-9.727285224944201e-05	0.0	0.0	0.0	0.0	-6.398004814982399e-05	-2.9802321721561504e-12	-0.008376908826656253	0.0	0.0	-0.011520354581740649	0.0	0.0005729999471106409	-8.775111287832e-06	0.0	0.0	-0.002211640693946516	0.0	0.0	2.9802321721561504e-12	-0.0007340575721114839	0.0	-0.000325975459907202	-0.001978919588953417	-0.007255932277200883	7.379542402923e-05	-0.006023519809392699	0.0	-0.028839259368388544	-0.00037213974148034794	0.012264318406091441	0.0	-0.001446041751548173	-0.0005415376471821152	0.013552658842992924	0.03765832371537395	0.000660394672257819	-0.002033899264689529	0.00038044955972581896	0.000494793117977675	-0.0001435818087309598	-0.0030808237642631618	1.4901160860780754e-12	-0.00210065709410989	0.004177362862904513	0.00020357250711821665
patient_86	-7.450581818169155e-13	0.0	-0.0004640484700910702	-5.160778760909812e-07	0.0	0.0	0.0	0.0	0.0	2.9802321721561504e-12	0.0057868047907598755	0.0	0.0	0.003536655208305412	0.0	-0.010186709585133926	0.0	0.0	0.0	0.0038110230598598534	-2.0861625482648802e-11	1.602710410952e-06	0.0	-0.00018446647273375982	-2.9802321721561504e-12	-0.000530891468748447	0.0030431679615750768	-0.031388628685008683	0.0	-0.010183877620252267	0.0	-0.05527221759583622	-9.5452021062374e-05	-0.007875768262473838	0.0	-0.002918639145791515	-0.000509834734536699	0.013213402157337939	0.025266995516227284	2.5304367765784003e-05	-0.000438452641293401	5.299311131237716e-07	0.00017925599701702397	-8.369531482463332e-07	0.0013529037835076215	0.0	-0.00357227431936187	0.004038880947791006	0.0007824481022544113
patient_88	0.0	-1.3485550842684547e-10	0.000298670448968184	-0.000188921031355857	0.0	0.0	0.0	0.0	-1.1617570742964e-05	0.0	0.012860034337791107	0.0	0.0	0.0038762585063348088	2.2176802158338505e-07	-0.0002685294664464875	0.0	0.0	0.0	-0.009002767639979698	-1.4901160860780748e-12	0.0	-7.450580624679403e-11	-0.0006123524387337882	0.0	4.238804564811182e-05	-0.0020786461829178553	-0.004200387037801518	-1.274049284127887e-10	-0.008486323275783757	0.0	-0.04278485614780216	-8.385406245942809e-05	-0.008489498302538374	0.0	-0.001188899725209901	0.0005801536698825578	-0.060200388981358224	0.023445624052954316	0.000117016793601211	0.000150322805345053	-2.1081289649008998e-05	3.5634692758319997e-06	8.869279613718299e-05	0.002932726181461457	0.0	0.006729077924881104	0.0030241153988404728	0.00020294026993214243
patient_89	0.0	0.0	0.00036257508406415295	5.739331431685966e-06	-2.980232449711906e-12	0.0	0.0	0.0	3.7665170431136e-05	0.0	-0.014905572584317954	0.0	0.0	0.006061029130732592	-5.3025147318839996e-05	0.008059390855627107	0.0	0.0	0.0	0.002205592950992267	0.0	8.940696516468449e-12	0.0	-0.00020707076396792701	0.0	-0.000261311491811645	0.002408062192681231	0.030242954013822553	0.0	-0.0006573095681145572	0.0	0.11856719627908893	0.000446247712988403	0.020455870384862615	0.0	0.000792900504637499	-0.0001582839790731632	0.00809598460156698	-0.01674868026608596	-2.2885324060915e-05	0.000352547158347439	7.2254770994184e-05	7.287057228386301e-05	-0.0003323524471372338	-0.001387191253737524	-1.4901160860780748e-12	-0.0030833467731252078	0.004762687139853338	-0.001791819393075996
patient_90	0.0	0.0	0.000893948759138582	-2.928720135241693e-05	0.0	-7.450581818169155e-13	0.0	0.0	0.000105528534203767	0.0	-0.044475164243439176	0.0	1.4901160860780748e-12	0.011211475067189846	0.0	0.0013987609606235978	0.0	0.0	0.0	0.006567609804682406	0.0	7.890208885073601e-05	0.0	-0.0005734484937041916	0.0	-0.00026717212898656544	0.004796286083478458	0.04025352903199377	8.002320080995501e-05	-0.012891816151200285	0.0	-0.023081020786438547	0.000148829085286705	0.006992821310320835	0.0	0.002495225223526335	0.012543907010368982	0.014120345972059255	-0.01782533952771914	-0.00022831169441342198	0.0005910937443375536	0.0	0.000364530698209997	0.0	-0.0010571513339876946	0.0	-0.0034701475432142442	-0.0028926656621507917	-0.002362341988831752
patient_91	0.000101233008131384	0.0	0.000762886539380992	-0.00012523761652409983	0.0	0.0	0.0	0.0	-1.0684571787713998e-05	0.0	-0.01087407087343013	2.9802321721561504e-12	0.0	0.00275103636031413	0.0	0.005231886324935448	0.0	0.0	0.0	0.0011157614588402575	-1.4901160860780748e-12	0.0	-1.4901160860780748e-12	-0.0003851621247827984	0.0	-0.000324307783730902	0.001217202853591869	0.03174896223903047	0.0	-0.0060335215281476385	0.0	0.0372311385669585	0.000126999076924397	0.00141671331091635	0.0	0.001740630847454285	0.001635815938469008	0.003827243623521599	-0.014757376990833968	-0.00011462883576750601	0.00040978896822779824	-1.0601938609033e-05	-0.00018029890358448	-4.8085239715873004e-05	6.906003775074553e-05	0.0	0.004562187504023285	0.0029373300799168346	-0.000672618428897103
patient_92	0.0	0.0	-0.00017951577417552408	2.0382174290713635e-05	0.0	1.4901160860780748e-12	0.0	0.0	8.26404996216279e-05	0.0	-0.006269228830933527	0.0	0.0	-0.009534606226161075	0.0	0.002605205463245485	0.0	0.0	0.0	0.0030410759592894216	-6.749367378652108e-05	0.0	0.0	0.0015512574227526728	0.0	-0.000201737787201997	0.000926638676598652	0.035676966203376605	3.365548700093e-06	0.0054024528430774345	0.0	0.10587408873680974	0.00013496691174805	0.012572788072284282	0.0	0.0035032543931621846	-0.0005066508214920675	0.013099192516226271	-0.024099918799987016	9.688700735568898e-05	0.00040197114171460093	0.0	9.088096544146302e-05	-2.2443732619286e-05	0.004748347285063914	0.0	-0.006565115955099429	0.004898892301879793	-0.008029671877995113
patient_93	-2.3841857654804953e-11	-5.960464344312301e-12	0.00042859878267627	-0.00033700388856231796	0.0	0.0	0.0	-2.831220646815069e-11	-0.00011210389286279701	-7.450579042611594e-13	0.015829685827309693	-1.4901163636338308e-12	-2.68220898269611e-11	0.010843194827227813	1.5706177055834998e-05	-0.0005461269220861008	0.0	0.0	1.4901160860780748e-12	-0.004105495149362811	0.0	4.470348535789981e-12	0.0	0.000184010661393397	-2.449378339042241e-11	0.010531416781421275	0.002283675419737103	0.022781801118247628	1.4608271420001002e-05	-0.01386586676393049	0.0	-0.05515294969421806	0.000526191879835089	-0.0076272458273335085	-2.0861626037760318e-11	0.0007582287240773225	0.0006107400433247585	0.012146287342288944	-0.01544625084188297	-0.0002817172668874234	0.0012223257838166269	-7.8350373357533e-05	-0.000569699154049155	-2.9802321721561504e-12	0.0066880354217602545	0.0	0.004827861443161938	0.005954255429317677	0.00012253003455697982
patient_94	0.0	0.0	0.00023600222188978874	0.00014148895544931	0.0	0.0	0.0	0.0	-1.4682058244944482e-06	0.0	-0.0176762601992115	0.0	1.4901160860780748e-12	-0.0020825145999202196	0.0	0.0013158778089563952	0.0	0.0	-2.2351739903392344e-12	0.000818465820746478	0.0	0.0	0.0	-0.00023035876713692699	0.0	-0.00021976142233470238	0.0009837304785803849	0.019219411098783837	3.232688177377e-06	0.0012941719614958536	0.0	0.05021322074704654	6.051826947368568e-05	0.01457461506453979	0.0	0.0010537545416067359	0.001194589920109131	-0.027595131919963704	0.0008948801324120531	-1.4007091542200814e-10	-1.3319440977648002e-05	-6.1941178515539995e-06	-2.828610781579e-06	0.0	-0.0002523182894365087	0.0	0.0055679395725251836	-0.0034697290472962415	-0.001078242540569034
patient_95	0.0	0.0	0.00041502905015367757	-7.349338075146e-05	0.0	0.0	0.0	1.4901160860780748e-12	3.1586944311856e-05	0.0	0.003929688271542503	0.0	2.9802321721561504e-12	0.008072032930527306	3.315992653366018e-07	0.003892828594078276	0.0	0.0	0.0	0.0026091325436718572	0.0	1.1091522499918e-05	0.0	-0.000906912453912075	0.0	-0.0006341355844851888	0.003940349169168602	0.019366054758796183	-1.4901160860780748e-12	-0.010707654061152382	2.9802321721561504e-12	-0.03846880718140742	0.00013183328484883146	-0.001438535522168937	0.0	0.002301634061243367	0.00540260810352046	0.004711071128240975	0.01607274910720293	-2.2161521762609e-05	0.0013229997060028747	-5.7164295017719005e-05	6.2149335409047e-05	0.000533817434310912	0.007182218598033041	0.0	0.00921863042972979	0.006483261346284387	-0.0005617783898953211
patient_96	0.0	0.0	0.00017378986069233718	-0.00014211491575115298	0.0	9.313225572682437e-12	0.0	0.0	-5.8079182356595005e-05	0.0	0.001972002841639885	0.0	2.9802321721561504e-12	-0.003207817968229888	0.0	-0.001373855253151829	0.0	0.0	0.0	6.332993383179052e-12	0.0	0.0	4.470348292928692e-12	0.0007658747274283051	-7.450581818169155e-13	0.019393313598864155	0.0017475460277171664	-0.018864529933684336	2.9802321721561504e-12	-0.006702969043364242	7.823109764160118e-12	-0.030188071155077295	-0.002383062070482981	-0.00368199445284746	0.0	-0.001078767819890328	0.0007598275180964176	-0.01018032766186584	-0.004291538318900662	-9.0013753843957e-05	9.033218823751417e-05	-0.00010748009269591199	-0.003688415481788968	0.0	0.002516525296823214	4.470348258234224e-12	0.00018443596446886514	0.0012697804137656616	0.00025451418033334695
patient_97	0.0	0.0	-0.002321196407265955	0.000324723441526291	0.0	0.0	0.0	0.0	2.3031788319348002e-05	0.0	-0.0014719409632699936	0.0	0.0	6.624032587279574e-05	-4.887279253452908e-05	-5.254704643738702e-05	0.0	0.0	0.0	0.0005714446922298329	0.0	0.0	0.0	-0.000545680002681906	0.0	-0.001061771317716917	0.00048619070509447603	-0.05314796270457442	0.0	0.025966334496100862	0.0	0.03721726754639234	-0.00029999004490673304	0.004605770115420411	0.0	0.0006973104530945247	0.000472495654202056	-0.03371357718551876	0.017487863168325523	0.00023391848262399102	-0.00034433148587121904	0.00011578286625444693	0.00012360365324420543	2.6234375685452606e-05	0.0007607207952881988	0.0	0.0007356885004788416	0.0016798599491885092	-0.000260928398184473
patient_98	3.606081008800111e-10	0.0	0.00048389811518135856	-0.000115759863331911	3.3378601077549423e-10	0.0	-1.4901160860780748e-12	3.8743019098452794e-10	3.2725270837533504e-06	2.8312206246106087e-10	0.005706251484627093	1.4901160860780748e-12	0.0	0.002576120919419873	3.6656856522432334e-10	0.007967360558663466	0.0	0.0	0.0	0.004185145992413142	3.755092620183476e-10	-2.980232449711906e-12	0.0	-0.0006204199679195811	0.0	2.0828800229359713e-05	0.005073848572047412	0.0325341648400295	2.9802321721561504e-12	-0.008846768562670288	0.0	-0.0053407412272295455	0.00045829145456663845	-0.0056055298616643654	7.659196851750316e-10	0.0007984945090487391	0.0015019918350502772	0.005165197042672608	-0.005369370905449568	-1.6736398637293e-05	0.0007486153931356889	-7.891812734305656e-05	-0.00016402184474281805	6.794705986939987e-08	0.00351943514892479	0.0	0.009170081587601426	0.004718009622639477	-3.886473602615009e-05
patient_99	-0.000406185398343949	0.0	6.886147931218e-05	0.0	0.0	0.0	0.0	0.0	6.7817742517217e-05	0.0	-0.09891598314764483	1.4901160860780748e-12	0.0	0.0058293606478393	1.1701693874783001e-05	-0.021493934235854946	0.0	2.9802321721561504e-12	-2.9802321721561504e-12	0.012525308547411953	2.9802321721561504e-12	-4.382952791638e-06	2.9802321721561504e-12	0.0003816076162736842	2.980232449711906e-12	-4.301687795668799e-05	0.004437336198410753	0.01857402507984802	2.3728560283778e-05	-0.0008433855126233296	0.0	0.03239231052374885	0.000150533312946206	0.002654212970373875	0.0	0.0022425017941393732	-0.0010928087945707224	0.011924469470867139	-0.005660781750146224	3.6089095473289e-05	0.00034561556346015203	-3.0526371300219085e-05	0.0002561205230886091	-0.000115155584248713	0.000955834777629911	0.0	-0.001553422357339863	0.002842969186455568	6.197849632007901e-05
patient_100	-3.8892030707060606e-10	-7.629394532804312e-10	0.0002718078898265942	-1.6053844057022e-05	0.0	-2.4437904366791943e-10	-7.450580591372713e-10	2.9802321721561504e-12	-7.714384421705319e-06	-3.188848496371578e-10	-0.05076126005447873	-8.553266525601622e-10	-7.450580652434981e-11	0.007278425785712853	-1.0259449484406603e-09	0.0015606867266993241	-7.189810267982377e-11	-3.755092622959033e-10	-1.4901160860780748e-12	0.0021670968854101097	-5.2035532146691464e-05	2.6420339941977997e-05	-7.59959217777606e-11	-0.00011829731604084123	2.9802321721561504e-12	2.261739385430583e-05	0.0017690701502375138	0.019488205117930143	-7.03334807894418e-10	-0.009517812580981947	-5.982816220218013e-10	-0.02879650229226095	0.000184270380411177	0.0019123471651957206	-1.4901160860780748e-12	0.0013013187529140665	0.011306418040846606	0.008523287020961244	0.008203181770985198	-0.0005573968941345787	0.0007033162033185342	0.000560424974933263	-0.00037638022347236697	0.001632660268247127	0.00438543024000244	-1.39400362919595e-09	0.018858700673654652	0.0036622138551843436	-0.002776499937847256
patient_101	1.8510152399539e-05	0.0	0.0004959602028131431	1.1997506022450001e-06	0.0	-2.9802321721561504e-12	0.0	0.0	-3.877898305653354e-06	0.0	-0.005770672318134123	0.0	0.0	-0.005250335723250424	-0.000134993218258023	0.004801516415041964	1.4901160860780748e-12	-1.4901160860780746e-11	0.0	0.002617219235810601	0.0	0.0	0.0	-0.000860688140481935	0.0	-0.0005178721189266046	0.001843152809687296	0.02215687475151494	0.0	0.008076269268454013	0.0	0.0743640330209964	0.00011915371094073101	0.012547305997145994	0.0	0.001649984571197985	-0.000153640098567113	0.009358301604428514	0.0035184842028712915	0.00056537284823134	0.000338626197259864	5.976179242133e-06	7.891893154010589e-06	-0.00018489704877138	0.001245131821418154	-5.9604646218680556e-12	0.004373330454551585	0.005802002177771612	-0.00014389712354167522
patient_102	0.0	-7.450581818169155e-13	0.000570390948094424	-0.000239543444290756	0.0	0.0	0.0	0.0	6.63172416389e-06	0.0	0.0027111687307594893	0.0	0.0	0.006430407318851164	0.0	0.00277886878029674	0.0	-1.4901158085223188e-12	0.0	0.003948072389513229	0.0	9.998265653846096e-07	0.0	-0.0016492367356200591	0.0	-0.0009016537694362279	0.003420376378437485	0.022197951721964593	3.0262799561023e-05	-0.009326203101198147	0.0	-0.021544179888185994	4.779152783448669e-05	-0.004905808204825698	0.0	0.0005378163668326901	0.00031987250722012703	0.001469686345406789	-0.01308954954140349	-0.0005017938688397381	0.0007254105431959002	-6.0795893520116e-05	-0.000970655873135543	0.0	0.0026319048941368024	0.0	0.002634383151493948	0.002725302464704105	0.000655469211377194
patient_103	0.0	0.0	0.001000557812803883	-7.175393514335e-05	0.0	0.0	0.0	2.980232449711906e-12	1.7464215308427e-05	-1.4901160860780754e-12	0.020050170838809528	0.0	0.0	0.00891415152530531	5.0167504698038e-05	0.002341714123636455	1.4901160860780748e-12	0.0	0.0	0.0064717945905402065	0.0	0.0	0.0	-0.0003628708973526919	0.0	-0.00034807882356690004	0.004242558494443057	0.010643250013096198	-5.9604646218680556e-12	-0.01324812044532732	0.0	-0.05526358622357943	8.75358350574916e-05	-0.010583936008531563	0.0	-0.003192370804678629	-0.000586554845422496	0.015453494483139308	-0.01657127846993967	-0.00018851611409336308	0.001096046849712722	0.0	-0.00014741155435331002	-3.7461617216466e-05	0.004531020607287034	0.0	0.00037289307508616093	0.006361332283087503	0.0019471803741529451
patient_106	0.0	0.0	-0.001615875049494205	0.012810392130911334	0.0	0.0	0.0	0.0	0.00025761640891432586	0.0	0.01312417152367994	0.0	0.0	0.009626242911477992	0.0	0.0007986592748667823	0.0	0.0	0.0	0.000803398440498835	0.0	0.0	0.0	-0.000680662719160314	0.0	-0.0009280772609170459	-0.002892485050158564	0.042557382443733464	-4.470348535789981e-12	-0.01160582427051845	-2.9802321721561504e-12	-0.013859126912872255	0.001116959891282019	-0.008098620571172757	0.0	-0.001657932777795931	-0.000704324146918944	0.01360981474637515	-0.029447440501605117	0.00046316133290529	0.001585673836152994	0.0	0.00031635486171580497	-0.00013483351022005	0.0015244789659976704	0.0	-0.006012554867006815	0.00904150898705698	0.001628898233477948
patient_108	0.0	-4.619359950108759e-11	3.474647728726162e-05	-0.000413200394064184	0.0	0.0	0.0	-6.049871442703747e-10	2.3589897528288e-05	0.0	0.007068986732436996	0.0	0.0	-0.011205947639202301	1.1799918673932001e-05	0.00341554774711473	0.0	0.0	0.0	0.0026036764062300623	0.0	1.219823956489e-06	0.0	-0.0008816350314766131	-9.432435033041033e-10	-0.0009386719835689199	0.002105869740949112	0.03547850896824234	4.470348535789981e-12	-0.009807231454348898	0.0	-0.002888765657817538	0.000527536186669018	-0.0051001469692600635	0.0	-0.002828907143138334	-0.00044717962779104004	0.011711607491820132	-0.018680806961725423	-0.00012189634628593826	0.0002227475597523131	-3.0245229601859e-05	-0.00028756862618029103	0.0	-0.003155954279145196	-1.4454126340268658e-10	-0.000752651549316919	-0.002949971848679675	0.000320321477251122
patient_109	0.0	0.0	-0.000268862572312352	-6.7458160221575e-05	0.0	0.0	-1.4901160860780748e-12	0.0	5.6239455938337996e-05	0.0	0.005417515302170027	2.9802321721561504e-12	0.0	-0.019252935000229593	0.0	0.006169734065653731	0.0	0.0	0.0	0.000922947942186132	4.470348258234224e-12	0.0	0.0	-0.0016874669664539285	-1.862645038208654e-12	-0.0012322475380497008	0.002618249229993646	0.032693718308932106	0.0	-0.0089266202855622	0.0	0.02260073047713372	0.000437291035149242	-0.002468581944797158	-1.4901160860780748e-12	-0.0036736295253969485	-0.0007226159432204242	-0.047084508500376196	-0.015187670105020468	-1.5601207315922e-05	-0.001424001282127568	-1.5144918300211e-05	-2.502637375145991e-05	-5.601702155545412e-05	-0.01960268566210285	0.0	-0.002954392371140384	-0.011562777184811383	-0.00016810674532316162
patient_112	-3.0552823841571e-05	0.0	0.00042774988580494903	-0.00024411770552396498	0.0	0.0	0.0	0.0	-0.000261390942428259	2.980232449711906e-12	-0.01090898715453218	0.0	0.0	0.008520609886827832	0.0	-0.007366896493919172	0.0	0.0	0.0	7.249093716963841e-05	0.0	0.0	0.0	0.0009056993806734627	0.0	-0.00011877708584069953	-0.00397594873216002	0.01565882582569024	0.0	-0.010920070334279408	0.0	-0.05406277736106417	4.271992312278183e-05	-0.003711154709057846	0.0	0.004528474771347801	-0.0005004111278802112	0.01509310601977627	-0.023522234402014824	5.747858136892197e-05	0.0006627936843782639	2.5278706103559735e-06	0.00018191593233495874	0.0	0.00771846814542075	0.0	-0.004498000585660321	0.005576712492480843	3.162046484648808e-05
patient_114	0.0	0.0	0.0005001980710076095	4.8257803497835e-05	0.0	0.0	0.0	0.0	0.0	0.0	-0.06193355532318815	0.0	0.0	0.008895011285855394	0.0	-0.02208229623413642	0.0	-2.9802321721561504e-12	0.0	0.003977777854376452	4.4523717463015993e-05	0.0	0.0	-0.0002807713858783202	0.0	-0.0007319490147754499	0.0038312532893847485	-0.004809096615191044	0.0	-0.004432320074480912	0.0	-0.022126371462119234	0.000285881826095279	0.014341683214320763	0.0	0.003626405433192826	2.5631760200488848e-05	0.010961178872804109	-0.00453933775420296	-4.935354050248791e-05	0.00039219474252312795	-7.607560381293083e-05	5.868768261279652e-05	0.000264760959893465	1.9385968963618426e-05	0.0	-0.003599197453074134	-0.004047095114598016	0.0012565961626358189
patient_116	-4.1760426945984e-05	0.0	0.00033681699617299797	-0.00027451246175914804	0.0	0.0	-2.9802321721561504e-12	1.5795230845494502e-10	-0.0004094541121274222	0.0	0.003735091578739182	0.0	6.139278413419546e-10	-0.00586579196651724	2.9802321721561496e-12	-0.007908387666183963	0.0	0.0	0.0	-0.008638910213136087	-0.00014094179756939383	0.0	0.0	0.0026659669053740744	1.5348196019671078e-10	0.010116323173558333	-0.003965782693048806	0.004059944405386301	0.0	-0.007421508661186056	0.0	-0.0400111019134201	-0.0010482608537247839	0.0017418732831021514	-2.9802321721561504e-12	-0.0002107992656499665	0.002193096849243728	-0.12078446405545398	-0.001006174467829968	-0.0002607716599944944	0.000206224257801656	-0.000148948009032754	-0.0007274118354544005	0.0	0.0008296034678118107	0.0	0.01806782243903724	-0.001843749080039526	0.000825487636588504
patient_117	0.00014320535920560302	2.9802321721561504e-12	0.000365390129247678	0.0	-2.9802321721561504e-12	0.0	-1.4901160860780748e-12	0.0	-4.470348535789981e-12	0.0	0.011635898516722915	0.0	0.0	0.009173768768130634	-2.9802321721561504e-12	0.0063614425097038955	-2.382818982005e-05	0.0	0.0	0.004075332483462963	1.118875555694e-05	0.0	0.0	-0.00037001385185867	0.0	-0.0006487648738519	0.003815626343386238	0.029242478593322397	0.0	-0.008429784494638399	0.0	-0.06263001671138041	0.00047351815998554063	-0.006653197156288628	0.0	-0.001687703070417022	-3.202244808198221e-05	0.011369506715040147	-0.01775875399718493	-1.9962329789995002e-05	0.0006812442702706878	-5.348525941371e-06	-0.00013768815547227702	-0.000138669991865753	0.002924529838009022	0.0	-0.00033678942779077453	0.005754511643643454	0.000592513974057498
patient_118	0.0	-4.827976227139708e-10	0.0008845719126984459	0.0	0.0	0.0	0.0	0.0	0.000141317473351953	-2.9951333968547545e-10	0.004967875879602756	0.0	-2.324581149792948e-10	0.010646706374391177	0.0	0.006499764283298258	0.0	0.0	0.0	0.0026165534012950716	0.0	0.0	-2.9802321721561504e-12	-0.00041297277810517096	0.0	-0.00046865128364442804	0.001981094139709588	0.020200915893621225	-8.733279556035799e-05	0.011208601121196943	0.0	0.07489301585685748	0.00024087321225669752	-0.0012330158845288348	0.0	0.0022245190082117792	-0.000584173942916089	0.01395228714394611	-0.00785270012786199	0.00022887062951922	0.0004371599059551945	0.0	0.000100186123469029	-9.628156423568691e-05	0.003712451454953394	0.0	-0.006116082203015652	0.007009801844709685	-0.000396258422359818
patient_119	-2.9802321721561504e-12	0.0	3.487636970821552e-05	-0.0001225969262421103	0.0	0.0	0.0	0.0	2.9005547612904998e-05	0.0	0.002975195962376852	0.0	0.0	0.004999937104829547	0.0	0.0035161204231204295	0.0	0.0	0.0	-0.0004311361563391826	0.0	-5.1209989935160004e-06	2.980232449711906e-12	-2.2351742678949904e-12	0.0	-0.0022136989282444115	-0.004579118562466439	0.03390852138757468	2.3581399396061173e-05	-0.010734426515269981	0.0	0.0016323993940604634	0.00037014801888726506	-0.006118825393624093	0.0	0.001256491354294112	-0.000341950141545379	0.015060060279990961	-0.030582758834108197	-0.000880524294823401	0.000282094729645175	-5.1033584401011e-05	0.0001561132169794283	0.0	-0.010196387254202233	0.0	-0.0037331735192797887	0.0034446284189354197	0.0002371779712382606
patient_120	0.0	0.0	0.000722632407909255	-4.8519254475831995e-05	0.0	0.0	0.0	0.0	7.00907073915e-06	0.0	0.0003097798864822825	0.0	7.450580430390373e-12	0.007921773349028029	0.0	0.005436080745235066	2.0861625482648802e-11	0.0	0.0	0.0013816696972585984	4.7047677636146e-05	1.817941663873057e-10	0.0	-0.000897791241528457	0.0	-0.000499241460883053	0.0016994828675873425	0.02772603662696197	0.0	-0.002853302911820308	0.0	0.04395465187001969	0.00025095515288412417	0.0024364924587774693	0.0	0.002727753769606334	1.907531898469164e-05	0.012724529056425621	-0.012459100395487577	-3.8720765709873486e-05	0.00047033457346260085	-1.156400591135045e-05	2.4800242856143e-05	0.0	0.002132097921473879	0.0	-0.002806669575627872	0.005498855538852485	-9.111634213476896e-05
patient_121	0.0	0.0	-0.000272109314426777	0.00016749735791236003	0.0	0.0	0.0	-4.470348535789981e-12	3.1045527383684004e-05	0.0	0.00978467899765815	0.0	0.0	0.0019997028696757775	0.0	0.0059473039012234614	0.0	0.0	0.0	-0.006505698693804134	0.0	-1.4901160860780748e-12	0.0	-0.0005442544309422287	0.0	-0.000716439638286823	-0.000889772331701516	-0.053975579028759914	0.0	0.02824356425160945	0.0	0.01845830278761418	0.00026675251545383997	-0.0032382443920868885	0.0	0.001049009884998651	-0.000274381127778901	-0.023569958889463987	-0.006345625043394781	0.00027300939690321407	-0.000270163052715359	8.64838398993e-05	0.00012612395845353408	-0.00036605065949261073	-0.004096292256435826	0.0	-0.0014815147569257308	0.003467937591440534	0.00010300141371989318
patient_122	0.0	0.0	0.000697648341208691	-0.00020362124070525103	0.0	0.0	0.0	0.0	0.000243747177347539	0.0	0.017054058798379217	0.0	-2.980232449711906e-12	0.010381003347434995	1.0430813157658034e-11	0.005167818028014121	0.0	0.0	0.0	0.005377536750049306	4.4262405484914e-05	0.0	0.0	-0.00039247157879871634	0.0	-0.00045328635271871205	0.002149561867944415	0.033343479570874426	2.986860275268e-06	-0.011215043290995486	2.9802321721561504e-12	-0.02613487653497136	0.000439490887825376	-0.006989388254424527	2.980232255422877e-11	-0.001359449145512176	4.341552406549041e-05	0.015388801110885057	-0.021703425065800502	1.4137491025030157e-05	0.0009024008062202423	-8.6584574356674e-05	0.00020500478576868615	0.0	-0.000887842405214887	0.0	-0.005236267347540688	0.005930025631748106	0.000783567596413185
patient_123	0.0	0.0	0.000275464111752805	0.00014204791616648417	0.0	0.0	0.0	0.0	0.00026027605496346703	0.0	0.008673984611888548	0.0	1.4901160860780748e-12	0.010602149403456084	3.3496063202608274e-06	0.008192470779703547	0.0	0.0	0.0	0.002790982463769599	0.0	-1.5223885327577001e-05	0.0	-0.0004902516868896719	0.0	-0.0009421177759577359	0.0016211935937404532	0.022108346816117362	-0.000117723070085048	0.016547160486178433	0.0	0.08131766601899722	0.000139253992214797	-0.003785378303480647	0.0	0.002168414639821255	-4.679973451420199e-05	0.013500909150467437	-0.0013846912654582114	2.4118732661006996e-05	0.0007771265187300689	0.0	0.00014153301436454002	0.0	0.006063822510803563	-2.9802321721561504e-12	-0.004290304264333075	0.0066634392932522725	0.0002514281379990164
patient_124	0.0	0.0	0.001052608780644364	0.00013840735666453398	0.0	0.0	0.0	-1.4901160860780748e-12	0.000116390551254152	0.0	0.016559707025979836	0.0	-7.748603814139444e-11	0.011224652400473087	2.053568847477317e-05	0.00114215604979543	0.0	-2.9802321721561504e-12	0.0	-0.004241043227771283	0.0	-1.6581756621599e-05	0.0	-0.000343578045815223	-4.470348535789981e-12	-0.000735352577175938	-0.004667976811155666	-0.04748888695522906	0.0	0.003429078081157016	-1.0430812824591129e-10	-0.01676515830619023	-5.802004395518163e-05	-0.005686622256948577	0.0	0.005633203226886664	-0.000331115131173277	0.013186772354994854	0.0385278786237584	4.1164314374327e-05	0.0010717450079508082	-7.280900701880299e-06	0.00022539068330661098	0.0	0.00561789495090486	0.0	0.0003948871387168641	0.0060309024598681924	0.0015356046668253708
patient_125	0.0	0.0	-0.002703020796133202	0.000237272392772132	0.0	0.0	0.0	0.0	5.1999399811027e-05	0.0	0.005528987931824262	0.0	0.0	0.0021882195988654966	0.0	-0.005022671882105506	0.0	0.0	0.0	-0.005338498850730302	0.0	0.0	0.0	0.00035806401022709115	0.0	2.0647373737303e-05	-0.009694021142030385	-0.1426471372493826	0.0	-0.003346051211322587	0.0	-0.05055510483984067	-0.000152583565376696	-0.00666404327329361	0.0	-0.000955829690024243	-0.0002427858576178522	-0.00022119635606795507	-0.006850236325850666	-8.6738378694279e-05	-0.0031890530802309467	-5.9327729977667e-05	0.00016995964702218698	0.0	-0.009333316076360619	0.0	-0.0030976413501426292	-0.01914390372197956	0.001052767678769293
patient_126	0.0	1.4901163636338308e-12	0.00039511637696996007	-0.000291092426329847	0.0	-1.4901160860780748e-12	-1.4901160860780748e-12	0.0	6.2533948197959e-05	0.0	0.003546472124382816	0.0	0.0	0.006936316563561514	3.699916079640309e-05	0.001130252930149407	0.0	0.0	0.0	0.005282330875005552	0.0	-2.9802321721561504e-12	0.0	-0.0010251830570399657	-5.960464344312301e-12	-0.0007567798263393272	0.0024306300070602318	0.00706132287648501	1.8954630196094224e-05	-0.004334806382458144	0.0	-0.00986619468890125	2.8266473580150962e-05	0.0006909230992663397	0.0	0.002751249297428861	-0.00034456570204346537	0.015237345447340284	-0.017842533817060708	-0.0004485739565454398	0.00034152203500270785	-0.00020231465213000602	-4.170933403074565e-05	1.7040111124522194e-07	0.0015530399449169442	0.0	-0.002275815810263134	0.002803256200882567	0.00081810461096465
patient_127	0.0	0.0	0.0006432737346738559	0.012829433210380367	0.0	0.0	0.0	0.0	2.2379104420541238e-05	2.9802321721561504e-12	-0.06002779165180397	0.0	0.0	0.008896290969056963	-4.6792755462229004e-05	-0.01637095266864632	0.00022490093037486	-1.4901160860780748e-12	0.0	0.001702343363547672	0.0	-1.862645038208654e-12	0.0	-0.000431587458215649	0.0	-0.0005288169354258518	-0.004589266324089821	-0.06423185361358333	7.0066694915294e-05	0.00382273589210813	0.0	-0.020357606268254988	-0.002555081307899669	0.054312462253065276	0.0	0.00253209933850447	5.0850312411788e-05	0.014085642429534298	0.08353469973787428	-9.593364261090701e-05	0.002055525250453496	4.2941289767622e-05	0.00022321962676942199	0.007748608935065566	0.005724674682412273	2.786517144803824e-10	0.002415617910586271	0.009033123000711166	-0.0010858948824927189
patient_128	0.0	0.0	0.000500978965649843	-1.8060950562357752e-05	0.0	0.0	0.0	0.0	7.982441186904699e-05	0.0	0.01314516085544015	0.0	-1.4901160860780748e-12	0.009974165842524913	3.7855492159724e-05	0.002902553527988468	0.0	1.4901163636338308e-12	0.0	-0.0009806634235661272	0.0	0.0	0.0	-0.000100382953137156	0.0	-0.000685730712208891	-0.0028090688832104072	-0.03483744051309763	0.0	0.001158568443811938	0.0	-0.015847002182819366	0.000468716526823112	-0.007063636184902825	-1.4901163636338308e-12	0.0037065356457547487	-0.00020303361136465698	0.01354222679231311	-0.00253562703817147	4.1687045991418e-05	0.001105332633585196	-0.00014123710589483183	4.990065249148694e-05	0.0	0.005698909125162731	7.450579042611594e-13	-0.0009747552502900151	0.006885970723710455	0.000623150435090059
patient_130	0.0	0.0	0.00026030606650747154	-1.7341449367813002e-05	0.0	-7.450581818169155e-13	0.0	0.0	9.652061462402311e-05	0.0	0.017484312763329905	0.0	0.0	0.009556289305995556	5.179181694986434e-07	0.005869405986322063	0.0	-5.21540644005114e-12	0.0	0.0012268555864735154	5.2124087885021917e-05	0.0	0.0	-0.0007585499682405453	-7.450581818169155e-13	-0.0005962563903798529	0.002032668333570455	0.011623389513418025	0.0	-0.008624022488395673	0.0	-0.031226731671257175	0.0003387145302985983	-0.007990999596461882	0.0	1.4449498017344029e-05	-0.0003552532794885292	0.013488149869384458	-0.0074430313520183955	3.5993104241786995e-05	0.0006182413872331358	-0.00018033612556755501	8.246642500744023e-05	-2.9802321721561504e-12	0.0056911460261664356	0.0	-0.0021230261474185458	0.005025267244726246	0.000559648508824458
patient_131	7.7197224646806e-05	0.0	0.0003099104985594724	-0.00013016356602310998	0.0	0.0	0.0	0.0	4.4104535132645e-05	0.0	0.012462154607754159	0.0	0.0	0.009449189934460396	0.0	0.006669423788599638	-2.9802321721561504e-12	-2.9802321721561496e-12	0.0	0.001729530459921785	0.0	0.0	0.0	-0.000467145088501268	0.0	-0.0010981917384779	-0.0006432941021397602	0.024116116507630746	0.0	-0.006352405207557565	0.0	0.0009964689889922558	0.00015628555966540802	-0.004052217164775314	0.0	0.0022824548103846376	9.431550465521896e-06	0.011518903624825137	-0.016369783622398923	-0.000157665301859377	0.00032996014729142	-0.000222697648312895	-6.137390136718599e-05	-1.4901160860780748e-12	0.002105200076033347	0.0	-0.0014637324063107215	0.006379171120189089	0.001062509755371129
patient_132	7.450581818169155e-13	1.4901160860780748e-12	0.000770640990906392	-0.0004715423152782	0.0	0.0	-1.4901160860780748e-12	0.0	-1.4901160860780748e-12	0.0	0.014111539955576832	-1.4901160860780748e-12	0.0	0.0073741657593752764	0.0	0.00027589912505353146	0.0	0.0	0.0	0.0008090623826253953	4.2607759684324e-05	0.0	0.0	-0.001067655700258901	2.2351742678949904e-12	-5.797110986894933e-06	-0.00016493536129127688	-0.01450343664993993	0.0	-0.00795899391688868	0.0	-0.04884330342566822	-0.000377494172379373	-0.00750557966562916	0.0	0.0017096856457181062	-0.0001965963429771321	0.012179673187911933	0.006268332831200632	1.2680012499911602e-05	0.000977553465473462	-8.8821932207792e-05	-6.455757855437459e-05	3.680014722049227e-05	0.0040146012329030575	0.0	0.006506685311673184	0.005704255102784339	0.001261113980575458
patient_133	0.0	0.0	0.0004683413892984345	0.0004952208682894691	0.0	0.0	0.0	0.0	0.000116504535451531	0.0	-0.00793908575871024	0.0	0.0	0.008656837809889066	0.0	0.006827386390475995	8.261399120092401e-05	0.0	0.0	0.00033514297949147987	0.0	0.0	0.0	-0.0010111533505841998	0.0	-0.00026800996419041977	0.0009138166430871746	0.025549281735217613	0.0	0.03575392043128373	0.0	0.12487337313057793	0.0005612463327124672	0.010288807089766453	0.0	0.0037332876754458772	-7.796305896481e-05	0.014423427737751578	-0.013613243081535577	0.000363801958598192	0.001466348760854447	7.6926457416265e-05	2.4282337725161827e-05	0.0	0.0034950434435158787	-1.4901160860780748e-12	-0.004323014152049996	0.00765081594511863	-0.000581378827616559
patient_134	0.0	0.0	0.000393508513271805	-0.00034184090520720503	0.0	0.0	0.0	0.0	-2.9770417138933538e-05	2.2351742678949904e-12	-0.012494703604496272	0.0	0.0	0.005968923984665844	0.0	-0.001726277294653085	0.0	0.0	0.0	-0.007220457214955222	0.0	0.0	0.0	0.000814241140941144	0.0	0.00018428685884572878	-0.029967996324345558	-0.013554523192736041	0.0	-0.008903141583083151	0.0	-0.04121066644142842	-0.007903535452757187	0.002676687239343281	-2.2351742678949904e-12	0.00105845426833255	0.0004926094243244628	0.009819850473824727	-0.009435838502988871	0.0	0.0010107652721228044	-5.29178977012601e-07	1.009054109454e-06	-0.00040659244786947805	0.0012099973114672853	0.0	-0.006499186292337223	0.004087403251510079	3.5588175873270055e-05
patient_135	0.0	0.0	0.000966748603899026	0.000666034546680747	0.0	0.0	0.0	0.0	0.000150016336888073	0.0	0.012777457311208086	0.0	1.4901161693448016e-11	0.011104347251442912	2.6975572109400048e-08	0.005603526053600919	0.0	0.0	0.0	-0.0007602056381758	0.0	0.0	0.0	-0.000784114313498133	0.0	-0.00022498752921819399	0.0005262273021202308	0.0027605095603037344	-6.7156240716576e-05	0.013169343958375926	0.0	0.04628584866183369	8.2649463415144e-05	-0.007554487102350644	0.0	0.001934928851760906	-0.00010548252980224498	0.01502172385053705	0.031120037223189092	4.2579487711191e-05	0.000816006449982519	0.000482591635733843	0.00013724814578890699	-9.3711379915475e-05	0.0040795451944693785	0.0	-0.0035035115512087635	0.008668396839452872	0.0008904239885508893
patient_136	9.254113957285e-06	0.0	0.00036754728127270724	8.490463718771465e-05	0.0	0.0	7.450579042611594e-13	0.0	0.000208756492752578	0.0	0.00974468736664854	0.0	0.0	0.008093392125877969	0.0	0.0051777887166069994	0.0	0.0	0.0	0.0023570649460656385	0.0	-1.6715399175882e-05	0.0	-0.00121675330689176	0.0	-0.0007993461642414293	0.0038040961038437533	0.015973931215883877	0.0	1.6178905381859906e-06	0.0	0.03592937236357243	0.000663659242354329	-0.0011704309399123015	0.0	0.0012052030334016148	-0.00033107058308086694	0.010759517962846394	0.056136618285055694	0.000361926056630906	0.0008496300056111029	0.000547445508837698	0.000335111134964971	0.0	0.005037834383186391	0.0	-0.0053837126679718225	0.005386767817853212	0.000786032664589574
patient_137	0.0	0.0	0.001062420803681014	-0.00018158223847858173	3.725290298461914e-11	0.0	-4.1723251242853367e-11	2.086162576020456e-11	-0.00010269233714788979	1.3411045329814184e-11	0.009263252199860248	0.0	0.0	0.008759644257277205	0.0	0.001798666226025641	0.0	4.991889027139429e-11	-1.4901160860780748e-12	-0.0005737064971588395	-6.4074993089136e-11	-2.9802321721561504e-12	-2.0861626037760318e-11	-0.00114602899258024	2.9802321721561504e-12	0.001138384214573304	0.002301624492183317	0.014927743342146223	2.68220898269611e-11	-0.007611647215299265	0.0	-0.011677534080878783	2.7385671809314338e-05	-0.005724967976286968	0.0	0.001369759745150794	0.00031952739406841576	0.009260281322989571	0.01886071349042463	2.980873622000121e-05	0.0005046418837271603	-4.5841226354230006e-06	-3.462683819234083e-05	2.533197401843878e-11	0.006423877318808782	0.0	0.006646625889372068	0.00722196093150411	0.00012576524009927278
patient_138	3.6671830527484054e-05	-2.2351742678949904e-12	-0.00017003855141810802	-4.746409049257472e-05	0.0	7.450581818169155e-13	0.0	0.0	3.5953488526865e-05	0.0	0.006010448083036999	4.425644872796397e-10	4.3958425510748354e-11	0.0020974333141930033	3.0398368849882127e-10	0.0017655047129752036	0.0	1.7732381812907154e-10	0.0	0.002530096324998862	-1.4901160860780748e-12	2.8312206273861667e-10	0.0	-0.0006666215358301959	0.0	-0.000525989470537748	0.0006548452254733846	0.022140174755069846	2.56299972356544e-10	-0.010809706973854876	-7.450579042611599e-13	-0.053836121570249036	0.0003942381751607141	-0.007156388318122448	3.539025784926597e-10	-0.004358909647527602	-0.0006160924370516912	0.011860453177458794	-0.008344718496416997	-6.9080032873897e-05	-0.00023067070180549698	1.2275378219783e-05	5.9551024652317005e-05	0.0	-0.0033516034383792187	0.0	-0.001934321642108236	-0.0014393633574945497	-0.0007103711980860594
patient_139	-3.655808418988828e-06	0.0	0.00060633372990414	-0.000364789287094023	0.0	0.0	0.0	0.0	1.0464376583694418e-05	0.0	0.015803372812585398	0.0	0.0	0.007456199687238359	0.0	0.0012395768450834692	0.0	0.0	0.0	-0.009332000096142275	1.4901160860780748e-12	0.0	0.0	-0.00022759807240217193	0.0	0.0009089936067233741	-0.0062660960559267455	0.008259835197169692	0.0	-0.00895463669173073	0.0	-0.04090277535484924	0.000197011697920966	-0.007953330499108385	1.4901160860780748e-12	-0.001002247655332012	1.751230343652805e-05	-0.01193982673303248	0.002100327938742661	6.740784980356466e-05	0.00045658060051500496	-3.3958405908195994e-05	2.031467168125604e-06	-3.6173336580395e-05	0.003770115911262088	0.0	0.003723993134684831	0.005617960942932372	0.0012354697845643279
patient_140	0.0	0.0	0.000244447427615519	-8.9652723819015e-05	-7.450581818169155e-13	0.0	0.0	0.0	5.156130343675e-06	0.0	0.020685255002556323	0.0	0.0	0.003245215156051518	-1.4901160860780748e-12	0.007875696209794803	0.0	0.0	0.0	0.0028909717028960348	0.0	5.5203704535961e-05	0.0	-0.001067412158730434	0.0	-0.000209147693600968	0.0047000769274309125	0.01868217092079572	0.0	-0.013249388528114605	0.0	-0.05603215920948419	8.547200483734089e-06	-0.009244756733486398	7.450581818169155e-13	-0.001919159568625019	-2.5239471485834912e-05	0.003626029545912708	-0.017813849207578412	-0.000172753895446657	0.000989234620146448	0.0	-0.0001899877065327	-2.9802321721561504e-12	-6.904978491365848e-06	0.0	0.0051317424193024356	0.0021426288530230213	0.001460209853679398
patient_141	1.668282598257e-05	0.0	0.000585292933415616	-1.0199407115577903e-05	0.0	0.0	-1.4901160860780748e-12	0.0	9.7055465541778e-05	0.0	0.009047723931225438	0.0	0.0	0.00615793440071861	0.0	0.006445827537728444	0.0	0.0	2.1010637285545642e-10	0.003119591372041006	0.0	0.0	0.0	-0.0011349795489921156	1.5348196047426655e-10	-5.7236779120280986e-05	0.002135689517296832	0.03198519466329595	0.0	-0.003828042500314722	0.0	0.061043311823846265	0.00034857387142255545	-0.0015000386307015706	0.0	0.0008140075369737866	-0.00010281735314055834	0.009631853621592704	-0.016691702611232127	4.3889642972498e-05	0.0007793802041094686	-1.5032246708865108e-06	-1.4230659231543897e-06	-0.000194246129505335	0.00024047109065576108	1.4901160860780748e-12	-0.0021855304010212208	0.005203701730910656	0.00019202730976975571
patient_143	0.0	0.0	0.0003368275589542429	-9.194703288376283e-05	0.0	6.705522526129215e-11	-2.2351742678949904e-12	2.9802321721561504e-12	2.4330604076385002e-05	0.0	-0.012874211575777695	0.0	0.0	0.007465993535148981	1.4572702348197852e-07	0.01068200403345542	2.9802321721561504e-12	2.0712614068330023e-10	0.0	0.005243831215985087	0.0	0.0	0.0	1.7106556892397138e-05	2.7418136622214815e-10	-0.00039847060723113506	0.002828525359550249	0.04220054480011018	5.030840728431465e-06	-0.012555224894906816	2.3543834687389525e-10	-0.028719470655827854	0.001033298206870673	-0.006876204734700116	0.0	0.007441326066807933	-0.00037287145657173104	0.014126415142902938	-0.03463258636842652	-8.815069328993401e-05	0.0007158217425458099	-0.00022512593939900301	-1.9216617941855915e-05	-1.3980719260860001e-06	-0.009366256129089734	0.0	-0.006571260192524616	0.0011123233559075427	0.001437274187523856
patient_144	0.0	0.0	0.00028937811078503373	1.0983497463165999e-05	0.0	0.0	0.0	4.470348535789981e-12	8.054120093583172e-06	0.0	-0.008176281927226187	0.0	2.9802321721561504e-12	0.005546842756631635	0.0	0.00532562905951051	0.0	0.0	0.0	0.00297824269602858	0.0	0.0	0.0	-0.00053470989847555	-2.9802321721561504e-12	-0.00015215881690382716	0.0024931217279692518	0.029810051929577405	3.6747898906469e-05	-0.002112839386565561	0.0	0.054638067963390456	0.0004190215352922648	0.004584056540112912	0.0	0.0035761544044173037	-3.750966191291464e-05	0.009496792693951235	-0.00610940353027541	-2.0386909320950004e-05	0.000718982106354083	0.00015211944729089598	-9.106021374463001e-06	-3.0874066986143e-05	0.003162161018804163	0.0	0.00194446572239974	0.005721495109295898	-0.0005053095851049838
patient_145	0.0	-1.4901160860780748e-12	0.000665818669856521	-8.514010589569595e-05	2.592802050838117e-10	2.1010637285545642e-10	0.0	0.0	0.000130829992145298	0.0	0.008454688341083195	3.0398368849882127e-10	4.947185519577068e-10	0.004105896262638234	-1.4901160860780748e-12	0.004322149407863594	0.0	0.0	0.0	0.0031539694777689693	0.0	0.0	1.9371509535348607e-10	-0.0005369504584465083	-7.450581818169155e-13	-0.00032203514710999804	0.0016942767404019747	0.033182238823035684	0.0	-0.010879734485410113	0.0	-0.02209103642916302	0.00031293372283689195	-0.007173117498261811	0.0	-0.0013369443261530022	-0.0010387710355687758	0.012085992601280977	-0.026986000456241846	-0.001009212202485644	0.0008007817323319588	-9.893445400520998e-05	-0.0018772698261309345	0.0	-0.0012557219015434157	2.8461217882469474e-10	-0.0007010316189378322	0.002836620399146309	0.0002192931505851328
patient_146	-0.00033143307641148603	0.0	0.001301698665355791	0.001912368354201314	0.0	0.0	0.0	0.0	1.7355473712084335e-05	0.0	-0.008516904870820833	0.0	0.0	0.009648935714212674	7.050633430483177e-08	-0.023639446215063767	-2.9802321721561504e-12	0.0	0.0	-0.008410555296391222	-2.9802321721561504e-12	2.1076389960943998e-05	0.0	-0.001271113721304562	0.0	-0.000452763670290003	-0.008346454710536619	-0.21957869763564666	0.0	0.11596803559045943	-7.450581818169155e-13	-0.0179088516777177	-0.00010757625843397553	0.003091757487656979	0.0	0.002671211553644373	0.00037041145935653996	0.014071603970974643	0.10495372728994694	0.00019716729819774494	0.001839541285671282	0.0008275470435619339	0.000174528333079068	0.000911752473190425	0.003866609588719416	0.0	0.0020254372134804544	0.00782454898424909	-0.001650640211882991
patient_147	8.2752067409455e-05	0.0	0.0010469799205893608	-3.8330599386244e-05	0.0	0.0	0.0	0.0	0.000170006141439079	0.0	0.01385744381977998	0.0	0.0	0.008083641540299826	3.837004303933189e-07	0.005984669226506927	-1.0380139015614e-05	0.0	2.9802321721561504e-12	0.006362670577084624	0.0	-7.632873947732e-05	0.0	-0.000677983089024196	0.0	-0.001100567136189779	0.003083961474205704	0.034146788166399294	0.0	-0.004482100981177021	0.0	0.06118256351356681	0.00046310730288968803	-0.003345904910773934	0.0	0.002007860675360996	-0.00026277977025019	0.013787145927001214	-0.01668943799425465	0.000151648282818493	0.000927514130808407	-0.00012185854837298199	0.0002163438973017	0.0	0.0017663115208502711	0.0	-0.004856289696320867	0.007342543322523087	0.000407195367477822
patient_148	0.0	-2.9802321721561504e-12	0.000339721476100382	-0.00010340629555284799	0.0	0.0	1.4901160860780748e-12	0.0	8.651737421750899e-05	0.0	-0.020725044135459707	0.0	0.0	0.008155690029271457	-2.9802321721561504e-12	0.008097346250858362	0.0	0.0	0.0	0.0012863085491582524	0.0	1.4901160860780748e-12	2.9802321721561504e-12	-0.00025293689537792745	0.0	-0.0001958116992187524	0.001771392945758985	0.03590398705435578	7.247843556106e-05	-0.0059360527556971245	0.0	0.08402387650136366	0.000379608254088086	0.00551726999143135	0.0	0.002729567966703308	-8.75118825584606e-05	0.013709303568684798	-0.02644411903516588	-0.000165186964347958	0.001039289390575134	0.0	-0.000152029407490044	0.0	0.0012338937052176146	0.0	-0.0018468394507653737	0.00510579684253895	-0.0024137923619709832
patient_149	0.0	2.9802321721561504e-12	0.0005821576992049761	0.000182366690412162	0.0	0.0	0.0	0.0	5.2795623615383e-05	0.0	0.006651798886188728	0.0	0.0	0.007379685063207537	0.0	0.0018613740206230205	0.0	0.0	0.0	0.00488649289882739	0.0	-1.4753297902643e-05	-2.980232449711906e-12	-0.0003393383329414024	0.0	-0.0005276942393698826	0.001930948576499925	0.014357135782805506	-1.4901160860780748e-12	-0.0019389966307556813	0.0	0.017162788187646896	0.00015036942460573845	-0.0008695646900450547	0.0	-0.0005571727380156364	-0.001446477711619798	0.014354362914431784	-0.010256093783542688	0.00012314146216958616	0.0006546645388007121	4.2331366986035e-05	6.3398099446202e-05	0.0	0.001186366743594392	0.0	-0.00465594019331036	0.00602300413349873	0.000573119928780932
patient_150	0.0	-2.9802321721561504e-12	0.0005191182541428088	-4.849613457917568e-06	0.0	0.0	0.0	0.0	4.9022771418093005e-05	0.0	0.0028709045840426863	0.0	0.0	0.008117926403554111	0.0	0.003933642119704715	0.0	0.0	0.0	0.001283611475117484	0.0	0.0	0.0	-0.000361361250560721	0.0	-0.00018655658941715695	0.0021917531488463062	0.02579229411068368	2.980232449711906e-12	-0.004596805277327033	2.9802321721561504e-12	0.028437538643926338	0.000355501403426748	0.00456825069347393	0.0	0.002309143461822508	-0.00011592305917292246	0.004472379088588021	-0.015056327024940364	-8.6850650236006e-05	0.00049166409038007	-4.1331223677843e-05	-1.9052680861203907e-05	0.0	-0.0001544054617173899	0.0	-0.001964143815729744	0.004551064114016447	-0.0004108898093458109
patient_151	-1.4603137948876465e-10	0.0	0.0006343043800443359	-7.699385285377268e-05	7.450580596923828e-11	7.897615394991675e-11	0.0	-1.341104505225843e-10	8.6844810843466e-05	-3.874301879314146e-11	0.015451482197130058	2.831220619059493e-11	0.0	0.00890211798553351	3.530483432114088e-05	0.007675357247469916	0.0	-2.0861625649182258e-10	0.0	0.004052612413093419	-4.619360033375486e-11	0.0	-1.62422656990735e-10	-0.00038651798358186495	-1.3411044774702676e-11	-7.018838021904096e-05	0.003179738433938462	0.029234587114863046	2.561241909861378e-05	-0.009438977314997425	2.0340085060688295e-10	-0.005270147103862793	0.0004173564242199037	-0.007795760593004487	1.1920928966180357e-10	0.005054845954338064	-0.00020641500409691925	0.012309301953623022	-0.018344289119960694	-2.3785485327243238e-05	0.000816728010773655	-0.000109928180743006	-3.352567553521757e-07	-0.0001758726201951495	0.005714965202333378	-2.562999729116555e-10	-0.003983473808784014	0.0061100871889153115	0.0005050445465370935
patient_152	9.113989546894999e-05	-1.4901163636338308e-12	0.000774875210644673	-8.6146138235925e-05	0.0	-1.4901160860780748e-12	0.0	0.0	7.434723228216099e-05	0.0	0.013858583395928102	0.0	0.0	0.007762410396477165	0.0	0.005651050098612883	0.0	0.0	0.0	0.0015958035042509236	-1.4901160860780748e-12	-4.885574430227001e-06	0.0	-0.00020907344575970884	0.0	-0.0008021711886860359	0.0007883108817506462	0.02622374625015068	4.5351510122418e-05	-0.011868010775744873	3.725290353973065e-12	-0.046640220132004424	0.0001291877511888724	-0.007106445050053268	0.0	0.0005094862132798759	-0.000536646911222478	0.014428758036903995	-0.022073145634913763	-0.0003373497605323775	0.0017152500913944037	-4.2910993658005e-05	-0.00020315243899821903	-5.2437508571891997e-05	0.0016333580973557941	0.0	-0.0018041112339123853	0.006299751984933354	0.0008026574634015447
patient_154	5.960464344312301e-12	0.0	0.000533995021041478	-8.15449350513505e-05	0.0	0.0	1.4901163636338308e-12	0.0	0.000148060433380303	2.980232449711906e-12	0.00745947759801925	0.0	-1.3411045329814184e-11	0.011374112396553346	4.959756433963745e-05	-0.006962889022845754	0.0	0.0	0.0	0.0026596136613544945	0.0	-1.1920928688624602e-11	5.9604646218680556e-12	0.0013497449031099609	-1.6391277501970333e-11	6.3284372264752e-05	-0.0009880388679681148	0.03736068073924975	4.550777748226412e-06	-0.014125322922161239	0.0	-0.04332156859313978	0.0007467358424211789	-0.005526448530101298	0.0	-0.002191041378374198	-0.000134979506628582	0.013298852145713993	0.0021415667517146724	-0.000242115066573023	-0.0004423839963972542	-5.484868912026201e-05	0.00016234719567000697	0.000680798263754694	-0.0014360720091964837	0.0	-0.001676345480961001	-0.008976276990218293	0.0020582968795904715
patient_155	3.293156622397042e-10	0.0	0.0005698646739590859	-0.00032718590963631605	0.0	0.0	4.082918170222883e-10	2.9802321721561504e-12	0.0001281906589865677	-2.9802321721561504e-12	0.017867774790007344	0.0	0.0	0.009879097737697837	8.165836340445765e-10	0.007735200673527994	-1.4901163636338308e-12	0.0	8.970499038030155e-10	0.0007749816404655362	0.0	0.0	0.0	-0.00090779673373326	0.0	-0.0004389286633813704	0.002727543387701718	0.03539968008253486	3.471970558277526e-10	-0.010128216376644511	6.452202797047057e-10	-0.038611701573664274	0.000196589358430353	-0.010274276873440218	0.0	0.0010423046390642214	-0.00016775649283081164	0.01422359204081581	-0.019070772783574604	-9.219417534767e-06	0.001175842026900498	-0.00014112677872180852	-8.1494002789258e-05	-0.00014628548845648767	0.007889796209707832	0.0	-0.001991680189128939	0.006212558793672334	0.0014772826889529731
patient_156	-7.450579042611594e-13	0.0	0.000645411636901551	-0.0001704255575314149	0.0	0.0	0.0	0.0	0.0001134288232773529	-1.4901160860780748e-12	0.002786748922837389	0.0	0.0	0.01035956554758009	0.0	0.006547699970891674	0.0	0.0	2.9802321721561504e-12	0.0002605572086758805	0.0	0.0	0.0	-0.00029303467264398333	0.0	-0.00015994199914857413	0.000615576155856239	0.029964281944627823	0.0	-0.003879902998683934	0.0	0.05443257728500752	0.00036241441806777997	0.0017118845432996404	-2.9802321721561504e-12	0.004560358135122779	-0.00011385973561554779	0.0138854057317832	-0.025639077676471746	-7.4571170099078e-05	0.0010622609835118	0.0	-0.000316487001744098	0.0	0.00752733954392022	0.0	-0.0029338178788311476	0.004864343926333792	-0.0008043690510094049
patient_158	0.0	0.0	0.000201543644489718	-9.2719054594634e-05	0.0	0.0	0.0	0.0	1.2975296005605e-05	0.0	0.004503077928261286	0.0	0.0	0.0023078056550613403	1.3855879753828e-05	0.004063281266228271	0.0	0.0	0.0	0.0025009194016456303	0.0	0.0	1.4901160860780748e-12	-8.219382902898076e-05	0.0	0.0003048127937479851	0.0021389690294454184	0.010934915616996239	3.7805967777967e-05	-0.006807473989932574	7.450581818169155e-13	-0.02581110663910944	5.740194525569148e-05	-0.004583675784203633	0.0	-0.0008396906504407365	0.001321346350759263	0.006017681620502796	-0.006764155502809399	-6.0291654802858e-05	0.00029457804430275703	-2.936451658606617e-05	-0.000149855060182743	0.000103430404141545	0.002468311190215148	0.0	0.004481537494435881	0.003061898075533071	-0.00018731668861582285
patient_160	7.0142068061977e-05	0.0	0.0001848451192490722	-0.0003592192399315507	0.0	0.0	0.0	-1.4901160860780748e-12	-0.0002719006106257422	0.0	0.0019706612155510443	0.0	4.470348535789981e-12	-0.01598368354873451	-1.6132302582259138e-06	0.005268873432589285	-3.220573067665e-06	0.0	-2.9802321721561504e-12	0.00030630235600400774	0.0	1.4901163636338308e-12	5.960464344312301e-12	-0.0003756098443642192	0.0	0.000410570568416731	0.0016220772213317006	0.019767796358169245	1.2757004797458e-05	-0.005062299733630742	0.0	0.01405432975161961	-0.0004155228370800581	-0.0005997438319179982	0.0	0.00025303820204133714	0.00020067899224813322	-0.031351140223230274	-0.02062040471643699	-9.830372221767775e-05	0.0003522952510043949	-8.3061620593071e-05	-0.0025315400462597513	-8.744378611445299e-05	-0.001802511434617895	-1.490116363633831e-12	0.005009089246840426	0.0011330855882842774	-0.0002571288235630983
patient_161	-0.000517715986538677	0.0	-0.000691840286843939	0.00032498586422297803	0.0	0.0	-1.4901160860780748e-12	0.0	8.266392918303545e-05	0.0	0.005131586694915638	0.0	0.0	0.006959704859653678	0.0	-0.019863559156555834	0.0	-7.450581818169155e-13	0.0	-0.008033201453112976	0.0	3.7631114386021e-05	0.0	-0.000855164854228487	0.0	-0.00044739737462513906	-0.00832647022127292	-0.2855829917717257	-0.000115961767965927	0.014551983190008423	0.0	-0.04079597200594394	0.00047896880293264596	-0.0035113841947164138	0.0	-0.0008066764191724166	0.00037744215623387785	0.009792567033750262	0.05909852584179529	1.1990770546253e-05	-0.003377239122078748	-2.1887629479168737e-05	0.00041051833654055195	0.000200386360101401	0.0011447301593339727	0.0	-0.0013021859821659564	-0.0024900857873216965	0.000987323798009303
patient_162	0.0	0.0	-0.000157374374615023	2.4707819893955123e-05	0.0	1.4901160860780748e-12	0.0	0.0	1.296395882964e-05	0.0	-0.013040146241243887	0.0	0.0	-0.013231840054527816	0.0	0.00473044483861883	0.0	1.1622905776720316e-10	0.0	0.0034198466351255514	0.0	1.0248462110757999e-05	4.619359977864335e-11	0.0011343508208170466	0.0	0.0006949328154325435	0.0010732843203469955	0.01934376953695896	1.1181633919476999e-05	0.011091653875569998	0.0	0.07556405494414498	-6.8349616258636e-05	0.010696334568294656	-7.450581818169155e-13	0.0017338099043816132	-0.0007806110468693001	0.012894778045604426	-0.009694031003705413	9.11892774514767e-05	-0.00034765584310516304	5.9865132346748e-05	6.849017646160417e-06	-5.231506191197277e-07	-0.009568014117190589	1.385807996134858e-10	-0.0008117472564801388	-0.004864313264517075	-0.00090322401719167
patient_165	0.0	0.0	0.001139012323692434	-0.00011593205844983402	0.0	0.0	0.0	0.0	-1.4901163636338308e-12	0.0	0.01265165620096955	0.0	-7.450579042611594e-13	0.004458341580675872	0.0	-0.002897462297975987	0.0	0.0	0.0	-0.0078089387612417195	0.0	-6.6772224614390005e-06	1.4901163636338308e-12	0.0027605631050653663	0.0	0.01337366622425615	0.0003928555766120446	0.02315977616263549	0.0	-0.01102724506645459	0.0	-0.05234013063372109	0.000205049417726691	-0.008982570826774427	0.0	-0.0011411574341822245	-1.315830349921875e-05	-0.053721923807030496	-0.0037853600143920208	-0.0001633053613826621	0.0013692333636339679	-4.9723923206329e-05	-0.0004106492709368452	0.00034754073657095405	0.004624154743831584	0.0	0.023617862442322043	0.004253943837434014	0.000723961869487528
patient_167	0.0	0.0	0.000362984996847803	0.00038463701978325664	0.0	0.0	0.0	0.0	0.00013062702231109098	0.0	-0.02792411675471808	0.0	0.0	0.007942464437941055	-1.4901160860780748e-12	0.0007083655931055315	0.0	2.980232449711906e-12	0.0	-0.0016737963886931325	0.0	0.0	0.0	0.001688863333687182	0.0	0.00015608393955044244	-0.008178493882901941	0.01701973978634918	0.0	-0.007892612801981112	0.0	-0.00500719166640189	0.0003353286043740786	0.00138463597055522	0.0	0.0014970339493825821	-0.00015743199605493938	0.013168799368501596	-0.004066989909391802	0.0001420479767024492	4.475241405889029e-05	9.882738757878502e-05	0.000179118261113761	-0.00039170699492096893	-0.0008663052926072634	0.0	-0.006389519828371682	0.003933321996591959	-0.00021634644134900768
patient_168	1.4901163636338308e-12	0.0	0.000297767689335158	-0.00010757066346704701	0.0	0.0	0.0	0.0	-0.00010929021015763299	2.9802321721561504e-12	-0.016572659257389714	0.0	0.0	0.006227041985141803	0.0	-0.007496238643798265	-7.258271425962e-06	0.0	0.0	0.0027121402735625134	0.0	0.0	0.0	-0.00011503874445333552	0.0	-0.000528680775762761	-0.0004436271883590828	0.03505236217632187	7.3096038401126e-05	-0.011230854057156786	0.0	-0.020512931500762305	0.00020531533788889226	-0.0008547619078038827	0.0	0.001825404899616822	0.003912039417843325	-0.012123452463148663	0.008067278039132318	-0.000277631536684927	0.000341591189801688	-1.3893140479921828e-05	-0.000647935543349009	0.000230488476529717	0.003332650409717445	0.0	0.026998100976398532	0.0025426624570987393	-0.000995408285087601
patient_170	4.9886838346719e-05	-5.9604646218680556e-12	0.00017649011583998502	-0.000232238329388199	0.0	0.0	-2.9802321721561504e-12	0.0	5.143903195857e-06	0.0	0.009750156906549774	1.4901160860780748e-12	0.0	-5.929671738995297e-05	-1.810371875765604e-07	0.004010142399184377	-6.451522931456e-06	0.0	2.2351742678949904e-12	-0.00013016405408270047	0.0	0.0	0.0	-0.000325811451673503	0.0	-0.00019390031164511601	4.922547433670427e-05	0.007701270934069134	0.0	-0.007998857412679314	0.0	-0.02005676076784943	-0.00010823911856859768	-0.005814001567433261	0.0	-0.0006481008343631256	0.000741226942493807	-0.02399008075088854	-0.012947713617655203	5.357557237147828e-05	0.00031016471805050494	-0.00025583818471058996	-8.4044147748497e-05	-5.6513479351997e-05	-0.0007806341901188549	0.0	0.0010452212762087347	0.0029581651105428687	0.001054005006609067
patient_171	3.264734148979e-06	-2.9802321721561504e-12	0.000533112570457158	-0.0007185529444366651	0.0	0.0	0.0	0.0	0.0	1.4901160860780748e-12	0.021205429214239072	0.0	-1.4901160860780748e-12	0.006192201059125321	6.289422512054111e-07	0.00037500410219653093	-3.248769789934108e-05	0.0	0.0	-0.005455587138142411	0.0	0.0	0.0	0.0006003820098936455	0.0	0.012553884958615518	0.0028825687794945946	0.034997391304856816	7.392653003335e-05	-0.013243043754709603	1.4901160860780748e-12	-0.061084200881468084	0.000279373422078784	-0.008599099792214073	0.0	-0.0024189812778495122	-0.000599236214021221	-0.044171361401211424	0.004668765022174873	-7.248393632470505e-06	0.001060468729073179	-0.000375528077594934	-0.000543121434748171	0.0	0.003916137484181652	0.0	0.025400736083928465	0.00689135886469154	0.0013562626160681173
patient_172	-0.00010541996285319301	-1.1920928688624602e-11	0.00032848505508154197	0.00010905391573905781	0.0	-2.9802321721561504e-12	0.0	2.2351742678949904e-12	0.0	0.0	2.6797697949216774e-05	0.0	0.0	0.009303338848100936	0.0	0.002025764111243163	2.980232449711906e-12	0.0	0.0	-0.011779407059401241	0.0	5.960464344312301e-12	2.9802321721561504e-12	-0.0014436043323948868	0.0	-0.0006851485406048542	0.000404323895275586	0.015506211552210108	0.0	0.030912763567583147	0.0	0.11923674170441222	0.0005047287882771301	0.010202342145587281	0.0	0.003954068559966959	-0.0006016333494800992	0.006481784715875932	0.029639552419749044	0.000216829342767595	0.00043842572402208604	8.571530878543799e-05	0.000239095970988272	-0.0005646581944078183	0.006104166283039349	-1.1920928688624602e-11	-0.0046133076395839115	0.005918522906256806	-0.0004371578082442208
patient_173	0.0	0.0	-0.000384182762634006	0.00012003125809132899	0.0	0.0	0.0	0.0	0.00010410328749567099	0.0	-0.01699818751258131	0.0	0.0	-0.015221175223437564	0.0	0.0034856639384175433	-1.4901163636338308e-12	0.0	0.0	0.0020496105508878626	-1.4901163636338308e-12	0.0	0.0	-0.000626974273100489	0.0	-0.0010388695762434462	0.001408022640307888	0.01899721314370394	0.0	0.016841221676772652	0.0	0.0834902304026647	0.00032885540405986437	0.012816265239572354	0.0	0.0005734514564741249	0.00029176730583421	-0.023938886955520093	-0.010082153606775635	6.2151510268445e-05	-0.00028264109957962984	0.000101220563985405	7.5906803831455e-05	0.0	-0.009570054347789824	0.0	-0.0016784022622741521	-0.009103817029646567	-0.0014563270367681897
patient_174	-8.290666351094799e-05	0.0	-0.001576164518343279	0.000961783695593474	0.0	1.341104560736994e-11	0.0	2.9802321721561504e-12	-3.452603071927983e-05	0.0	-0.02698790135188023	0.0	-5.960464344312301e-12	-0.01954162652483206	-0.0002996136423200372	-0.002568911324278421	1.4901163636338308e-12	2.980232449711906e-12	0.0	-0.0008304970514960352	0.0	0.0	0.0	0.00015031301528214893	0.0	0.00018660350631107193	0.0008232633865438281	-0.01945810831909761	0.0	0.03285396364118784	0.0	0.07459259403833417	-0.000806421290960859	0.013698999578121545	1.9371509674126484e-11	0.0013753664216026506	-8.814843408763129e-05	-0.0718162982760346	0.02582434565278232	0.000157189628761259	-0.002826536556240163	0.00016634816844016197	0.000114461639686484	6.2149239331484e-05	-0.0012968417630530664	0.0	0.004284550832398218	-0.00638333487628257	-0.004467379690054788
patient_175	2.3853014782071e-05	0.0	0.0006047214123071127	-0.00030842331270687	0.0	0.0	0.0	0.0	0.000170636570267377	0.0	-0.0019942926121525985	0.0	0.0	-0.0027796205689431704	0.0	0.006768030984466866	0.0	0.0	0.0	0.0017391860621282632	5.4800433665513e-05	0.0	0.0	-0.000972609965223809	0.0	-0.0008487893220910286	0.0021129093516617913	0.03190796771761956	0.0	-0.012644715821085223	0.0	-0.0336036471814848	0.00048169915179023	-0.003286321051098605	0.0	-0.0038713369066477573	0.004297321545437437	-0.04984878908658861	-0.02381715209152312	-0.000360338207893072	0.00041231064775492396	-4.105617478489e-06	-0.00016520953252911391	-1.1931359767916595e-07	-0.003488979982072468	0.0	-0.001845712570007868	-0.002187450000096538	-0.0007838429064955491
patient_180	9.8614485189318e-05	0.0	0.000244762969377913	-0.000140665052272376	0.0	-3.278255444882916e-11	0.0	0.0	0.000259979712963102	0.0	0.0007579636219190292	0.0	-1.4901160860780748e-12	0.00964391563283275	0.0	0.007655310127232201	0.0	-1.1920929243736111e-11	0.0	0.0002815267686732039	0.0	-1.9024088978775166e-07	0.0	-0.0007191916417330451	0.0	-0.000649513544328508	-0.002841395234409704	0.03402265606058058	2.9843987338244e-05	-0.00982642800437748	0.0	0.012116502611350688	0.000385616321535776	-0.001748110067448546	0.0	0.0009361608017817868	-6.313214153051e-05	0.013942891727236516	-0.021382786774332595	-2.7565119974313827e-05	0.000925652264826924	0.0	-6.0264956695025004e-05	0.0	-0.00024322877577505177	0.0	-0.003760019060410536	0.003145694616518416	-0.00027609681580214386
patient_182	0.0	0.0	-0.00040716119460994097	0.000169968515541401	0.0	0.0	0.0	0.0	4.3849445693193e-05	4.470348258234224e-12	0.0070740016007097015	0.0	0.0	0.004172445703197399	0.0	0.00029716029464033295	0.0	0.0	0.0	0.0012056704604532338	0.0	0.0	0.0	0.000893214523798076	0.0	-0.000141923596491683	-0.00039079179597900984	-0.005368850103701648	0.0	0.00979534699548817	1.4901160860780748e-12	0.02706407529046405	0.00016649000584002057	-0.003578897084755554	0.0	0.002200243331781507	0.0001957942770444728	0.00036514131087750335	-0.01829214018140333	9.033217430114501e-05	0.000338093632366504	-1.2711907923221e-05	-1.4608691351896399e-05	-0.000105579865723848	-0.0031163097121286896	0.0	-0.004013996504247161	0.005174434477961009	0.0001982559577561831
patient_183	0.0	0.0	0.000712232210207727	-0.000389849607367065	0.0	0.0	0.0	0.0	-2.8247594274579066e-05	0.0	0.015269590045075127	0.0	0.0	0.009061527187610004	0.0	0.004095330714690471	2.9802321721561504e-12	0.0	0.0	-0.00902617807055356	-7.844544574618299e-05	0.0	0.0	0.000322024043276902	0.0	0.008369768720888527	-0.0028201897547740253	0.02576979182620921	0.0	-0.011385028172982807	0.0	-0.021497005321114506	9.4782603904603e-05	-0.004676184497098412	0.0	0.0043864058412145576	0.0008917237369110685	-0.002259303021173371	-0.024046419331610332	-0.0003160095531027742	0.0007159318193327598	-7.006070222705499e-05	-8.265632670372599e-05	0.0	0.004127351713913938	0.0	0.0010900829795747757	0.005577574969804814	0.0009278925487305869
patient_186	0.0	-1.974403859850149e-10	0.00024438909478485376	0.0003774402982555302	1.4901160860780748e-12	0.0	-2.33203172883556e-10	0.0	0.000160263778921216	0.0	0.006228041532728782	0.0	0.0	0.010551951357256577	0.0	0.004990239125234047	0.0	0.0	-3.3900141721554533e-10	-0.005646825381927164	0.0	-2.1258244663477e-05	-2.2351739903392344e-12	-0.000221676924638445	0.0	-0.0007466450154548411	0.00019649951960890887	0.022531421468453428	-2.8296895325176243e-06	0.015276864630868614	-2.1532177929550755e-10	0.07929492693231438	0.000422463215142484	0.006467290075356106	0.0	0.003916525942087154	-0.000572409851197148	0.013300657795346298	0.009174253560253373	7.553268969058e-06	0.000865405426733193	1.9687758199868e-05	0.00034690104257315197	0.0	0.004680461292364616	0.0	-0.004479437331017084	0.006835586282657427	0.000881450032256534
patient_190	-1.7881393310492654e-11	-3.278255444882916e-11	0.000755360913468753	-0.00010117318555712465	0.0	-1.3411044774702672e-11	-3.576278717609682e-11	0.0	-0.0001939755421131845	-1.3411044774702672e-11	0.015438021717552286	0.0	1.4901160860780748e-12	0.006655720854848145	0.0	-0.014665127360873866	-2.384185793236071e-11	-4.2468309424670283e-11	-4.0233135434331046e-11	-0.0023637435081807533	0.0	-3.5762786898541064e-11	2.9802321721561504e-12	-0.0005327250657603081	-1.1920928966180355e-11	-0.0006660311608691649	-0.003954416490555004	-0.036672640673496015	0.0	-0.009282468873396243	0.0	-0.05577520942093102	-0.0006988358258386105	-0.007708331576039167	0.0	0.0006237197703448823	-0.0001635584367439092	0.01397453484117282	0.01859166431756889	2.6091065816579727e-05	0.0016334760548401333	-3.0350438691674783e-05	9.480584674165367e-05	9.202235545963e-05	0.0059649548546643685	0.0	0.002163961786869888	0.006924109987670057	0.000477889802400014
patient_191	0.0	0.0	-0.00062638303339481	-6.812196765094886e-05	0.0	0.0	0.0	0.0	0.0	0.0	0.01541944722754411	0.0	2.9802321721561504e-12	0.006178150107577635	0.0	0.00589318725271148	0.0	0.0	0.0	0.0023571396341547143	0.0	0.0	0.0	0.007518994179229766	0.0	-0.00019661112499597656	-2.8240569680929895e-05	0.022273120026150662	-1.707612350583e-05	-0.008289571224723442	0.0	-0.04252630395756563	0.00077666676511289	-0.010642231424350718	0.0	-0.00279359130468218	-0.0005387961978558372	0.013899166900254153	-0.016301615594260466	0.000108463488519189	-0.000255185661325226	-4.266443401575e-05	0.00010762267900863601	-0.000116619996726512	-0.005550574325071634	0.0	-0.004917611913755512	0.002422254299931187	0.001044875562470396
patient_192	0.0	0.0	-0.0019406812062021301	2.943408275022791e-05	0.0	1.2665986870441515e-11	0.0	1.639127722441458e-11	6.946815177796999e-06	2.6077031645144187e-11	-0.0018257453332945859	0.0	0.0	-0.012001261833117999	1.2665987147997272e-11	-0.005110005421482464	1.117587078436344e-11	1.1920928688624602e-11	0.0	0.0035516660876571847	0.0	0.0	0.0	0.005331245047878461	7.450579042611594e-13	-9.165566359879162e-05	0.001005697786109505	0.004923072374425787	3.8497917354107005e-05	-0.008498666148714213	0.0	-0.02833814791283216	-6.864443607626744e-06	-0.0034650723598431427	0.0	-0.0039057740991003593	-0.00015985358753240787	0.009191875220413153	-0.007401873075938735	-7.231523841618999e-06	-0.0002081741180270851	-5.3150575794278994e-05	2.2286904579958915e-05	0.0	-0.006070073143008603	5.215406301273261e-12	-0.004671057118475405	-0.003852099663624509	0.000560299635399122
patient_194	0.0	0.0	0.000160381312633394	-6.862127780914e-05	0.0	-2.9802321721561504e-12	0.0	0.0	-8.293509483337e-06	0.0	0.010696363910898754	0.0	0.0	0.002096220759343079	0.0	-0.0009261448300443419	0.0	0.0	0.0	0.00402907498022539	0.0	-3.0961886048313635e-06	0.0	-0.000599978331290177	1.4901160860780748e-12	-0.000877074819605326	0.0014006153915077377	-0.016775927700928832	-2.4916720762848e-05	-0.00590588068740904	0.0	-0.032794319911417506	-0.000108717377809805	-0.007106508701195665	0.0	-0.001638331215106866	2.0370274409649646e-05	0.009644042936072175	0.008023135349724857	5.257224980741583e-05	0.0007669182007957622	-7.822754420339801e-05	4.0734424616674e-05	-2.285068109631e-06	0.003210883288370654	-1.4901163636338308e-12	0.004623106649797386	0.006966539508051899	0.000421005205949759
patient_196	0.0	0.0	0.0006993599063716779	-0.0003751242324709872	0.0	0.0	0.0	0.0	3.371861800551337e-05	0.0	0.01588435151586305	0.0	0.0	0.002799614567524945	0.0	0.007286937074875428	-2.6398654282091996e-05	0.0	0.0	0.001402202300820479	-3.0696392122608886e-10	0.0	0.0	-0.0006474437997676396	-1.7583370204299347e-10	-0.0003636387751204848	0.000560659648291759	0.03416659293298721	5.0895407795905e-05	-0.010637070907733826	0.0	-0.02520390237147798	0.0001095319568179527	-0.008171134440007118	0.0	-0.0006875688564032109	-0.00017605326254851498	0.011671001790359108	-0.02044927541513457	-0.00011913038901984446	0.0004746452077291863	0.0	-0.00031578812599182055	-0.0001997292533516875	0.0027712123587028876	0.0	0.001551605527568585	0.005186917803063954	0.001006367158703496
patient_199	0.0	0.0	0.0003316922472789819	-0.00014950538333505098	0.0	0.0	0.0	0.0	-3.6396864801640637e-06	0.0	-0.005493236361094707	0.0	0.0	-0.003046263480291191	0.0	0.005257116345892394	1.4901160860780748e-12	0.0	0.0	-2.943921005352757e-05	0.0	2.558605456724726e-05	0.0	0.0012219585495535181	0.0	0.001060441046103364	-0.0015126586467958869	0.023853314175116203	4.081577807664e-06	-0.008443453439185355	0.0	-0.013490608586830736	-0.00035445042215287605	-0.0007201179761672143	0.0	-1.945707108824857e-05	-0.00018160411883144808	0.013179606979474144	-0.017815648802742313	-1.0111555457104072e-07	0.000357688966672862	-2.2913571447133e-05	-8.1833883980289e-05	1.1669473722576999e-05	-0.0030808746084105	-7.450579042611594e-13	0.0008896501865237679	-0.0018726136252982199	-0.000522920733783388
patient_200	0.0	0.0	3.3130777440964e-05	-5.6393128121269e-05	1.4901160860780748e-12	0.0	0.0	0.0	-6.190375350415399e-05	0.0	-0.04003684679847207	-1.4901160860780748e-12	0.0	-0.0187927848243387	-2.9802321721561504e-12	0.003836141122877576	0.0	0.0	0.0	-0.003511986100021725	0.0	0.0	0.0	-0.000285516264848408	0.0	-0.0006485045739565939	-0.004426020664721716	0.016906723783432928	0.0	-0.0009327531316317334	0.0	0.028307818044139968	-8.741102106869102e-05	0.04056870255176905	0.0	0.000306872043549069	0.0009733363047242098	0.007858195102226406	-0.020416309437470005	-0.0005054809682071184	6.7422861233353645e-06	-6.1725359782575e-05	-0.00022059835176914898	0.0	-0.007690166654949985	0.0	-0.0013664793579838855	-0.011183256150933414	0.0007199001386761533
patient_201	-2.637505527869344e-10	0.0	-0.000635032927547578	-0.00015675724423490098	0.0	0.0	0.0	0.0	-1.5600302722304448e-05	0.0	0.005491676059644626	1.4901160860780748e-12	2.9802321721561504e-12	-0.018583940946066243	0.0	-0.002242194311157773	0.0	0.0	0.0	0.003199424981605232	0.0	1.5640462934971e-05	0.0	-3.586632553487987e-05	0.0	4.653178039007e-05	0.0007054393942467732	-0.011954160586895841	0.0	-0.005978576035948889	0.0	-0.026646805113716934	-6.945322286337416e-05	-0.0026224715431686163	0.0	-0.0038014229677617362	-3.1373939197505e-05	0.0024444927348987715	-0.019725646047806317	-1.6868115589022e-05	3.9751432649789326e-05	-2.4169510416685085e-05	-7.7859326452016e-05	8.553431946784271e-05	-0.008422876324201913	0.0	0.00038939000386743435	-0.014304418354050696	0.000810578389838329
patient_202	-4.470348258234224e-12	0.0	-8.2202076120299e-05	-0.0002444736806675742	0.0	0.0	0.0	0.0	-0.000580930067226289	0.0	0.004027824159938572	0.0	0.0	-0.0017438828007317769	0.0	-0.03155734023710826	0.0	0.0	0.0	0.001697001342335698	0.0	0.0	-2.9802321721561504e-12	-0.0011866341550834394	0.0	-0.0004908264671103031	-0.0008358604687629696	-0.008300156908854796	0.0	-0.0072175338161876	0.0	-0.043296366183878804	-0.001715221259254024	0.002631515080766951	-2.2351742678949904e-12	-0.0028868378876941076	0.000490578365887627	0.011123779436247374	0.010341617899568467	-0.00030186975374817604	-5.8607215713706287e-05	0.0	-4.27803375758217e-05	0.000231077666953205	0.000977934734779385	-3.725290353973065e-12	0.006815700694273962	-0.008342228325565481	-0.020342569613239866
patient_206	0.0	0.0	-0.0007479886082466669	3.1498510530216e-05	-2.9802321721561504e-12	0.0	0.0	0.0	-8.5603447258472e-05	0.0	-0.010697175355741592	0.0	1.4901160860780748e-12	0.003943504418108152	0.0	-0.029579102973939713	0.0	0.0	0.0	0.0033682882482855107	-2.9802321721561504e-12	0.0	-3.725290353973065e-12	0.003146363570389794	0.0	-0.001093526829848993	0.000989311923629414	-0.007682672571035748	2.8291120938956085e-05	-0.004333356774209787	0.0	-0.02040484793084902	0.000100159904186146	0.0012037630873964697	1.4901160860780754e-12	-0.0010246750087360699	-0.00012145793801173281	0.012397573829052216	-0.004231594041218298	-0.00015615053819492263	0.0001705413015559298	-2.281741537153467e-05	0.000152178161940535	-1.4901160860780748e-12	0.0014816466290241653	0.0	-0.0030394649420864687	0.0010247261910466148	-0.000741011505387713
patient_209	2.9802321721561504e-12	0.0	-0.001327653468184867	-4.839641600846e-06	0.0	0.0	0.0	0.0	8.9755246043204e-05	0.0	-0.01608478256003287	0.0	0.0	-0.025753866472945044	0.0	0.004904090863070416	0.0	0.0	0.0	0.002041616391576801	-9.772857762873099e-05	0.0	0.0	0.001065201617777337	0.0	0.000651074555702499	0.001469104470219445	0.020286580055614425	0.0	0.014344633322430266	0.0	0.08154345118877242	9.703829489880918e-05	0.017738901154251616	0.0	-0.000520940852968468	-0.000444500336912452	0.002844730019255036	-0.019647677794733268	-8.359189070761101e-05	-0.0012119552624644638	2.5661132670937e-05	-0.00022775914373341602	-1.4488230459392e-05	-0.012271591661317482	0.0	-0.002347526458464541	-0.011277462111611345	-0.001743757798895233
patient_210	0.0	3.8743019209475094e-11	0.000299729713052509	-0.00026928980033844203	0.0	0.0	1.1920928966180357e-10	0.0	-2.9587217792868003e-05	0.0	0.002471319720940622	0.0	1.8477439897579552e-10	-0.0021320734992739403	6.25848771418358e-11	0.001279717137664528	0.0	0.0	8.270144472022345e-11	0.00043938118279909463	7.301568960560445e-11	0.0	1.4901160860780748e-12	-0.00048780637793242214	8.642673507419651e-11	-0.00017473503011278602	-0.000541766757541326	0.022189432879944748	0.0	-0.006997515565116151	0.0	-0.0033149102200229845	6.974113583273483e-05	-0.003253710366535198	0.0	-0.000846759159956109	-0.000101596478000276	0.009389845981140343	-0.008103017015405882	-5.8185542933641994e-05	0.0005524022327736	-8.320524499285885e-05	-7.656054794788166e-05	5.0792577117681305e-05	0.0034592226555337892	3.576278662098531e-11	0.005334574761614177	0.00326255437463984	0.0004089937510259803
patient_215	-1.6635723412030001e-06	0.0	-0.001472353616356847	-7.958872783928974e-05	0.0	0.0	0.0	0.0	3.8116345275193e-05	0.0	0.010503994688898045	0.0	-1.4901160860780748e-12	-0.009222507072833785	0.0	0.0005844769007060421	0.0	0.0	2.2351742678949904e-12	-0.0009653410454978942	0.0	-8.858559373766e-06	0.0	0.00010111909219994606	0.0	-5.874072778970057e-05	-0.0031443941729608783	-0.00867178382184352	0.0	-0.0012430814277438567	0.0	-0.008866311685054059	-1.7467446345835323e-05	-0.0007978324881114267	0.0	-0.0024888194211758518	-1.8366854358463086e-05	-0.004073222275765102	-0.006347423430555452	-6.538645550607657e-06	-0.001331715510506178	-8.2690261118114e-05	0.00010936328582465483	-8.687166869639732e-06	-0.009461155394546202	0.0	-0.003873442020290499	-0.012925718224176631	0.0005925611500628211
patient_216	0.0	0.0	-0.0004471131417900305	0.000129822499677538	2.980232449711906e-12	0.0	0.0	-1.4901160860780748e-12	-5.5064449459312996e-05	0.0	-0.02346165334710382	0.0	0.0	-0.003355805768258829	0.0	-0.0008623884616419386	9.314816519618e-05	0.0	0.0	-0.0025397977739572307	0.0	0.0	1.4901160860780748e-12	-8.25831277354079e-05	-1.4901160860780748e-12	8.735311141353579e-05	-0.001731265782681281	-0.05450865366798821	1.4901160860780748e-12	0.12552318395979817	0.0	0.06690634250653088	-0.00045370141563762126	0.041963501768518444	0.0	0.0019807179962866767	-0.0001210473991697578	0.004584866723103864	0.007520710895076575	0.000427374416403467	9.530377341434196e-05	0.0	0.00012333365868544011	0.0	0.001568124407966365	0.0	0.0012727697039954164	0.005113441139078311	-0.001160945223877195
patient_218	0.0	0.0	-0.00015766744188731082	-4.7477832995351285e-06	0.0	0.0	0.0	0.0	9.189388137310499e-05	0.0	0.011040247962460819	-1.4901160860780748e-12	0.0	0.006865757702801742	-2.9802321721561504e-12	-0.0003532675825757853	-1.414291113615e-05	0.0	0.0	-0.006432322084876774	0.0	0.0	0.0	-0.000503176091052582	0.0	-0.00016621497576124598	-0.002532388896914185	-0.03292292255529969	0.0	-0.0061894038705256746	8.940697349135716e-12	-0.042290686637059795	-0.00025752106748986903	-0.00881006406786615	0.0	-0.00185253349586854	-0.00048026036543305186	0.008382032841595303	0.05404500995692792	0.000248536309320478	-0.0009960653640679012	5.2926184609532e-05	0.00041878054494736403	-3.932397123425999e-05	0.002445666604512353	0.0	-0.00215566494464872	0.0067589438806520356	0.0008127193335909315
patient_220	-2.2835518047213e-05	0.0	-0.001102069697063413	-2.7145960181951e-05	0.0	0.0	0.0	0.0	-2.7610279619689998e-06	1.117587133947496e-12	0.00842780605177391	0.0	0.0	-0.013890569799940524	0.0	-0.002255733203946119	0.0	0.0	-1.4901163636338308e-12	-0.0008809654121286958	0.0	0.0	0.0	0.001099945758748786	1.4901160860780748e-12	-0.00018977796700782448	-0.00111241742027922	0.004718463169014973	0.0	-0.007779125970019915	0.0	-0.0269767589045106	-0.000125187893491233	-0.004744178886152771	0.0	-0.003233899185340835	-0.00033582779001444294	0.0006014840180170712	-0.004836301942029924	0.0	-0.0014880971509963232	0.0	-8.434176445007435e-07	0.00016833895388990603	-0.00867748769326133	0.0	0.0012134557090699401	-0.00924072469924574	0.000524118957761663
patient_222	0.0	0.0	-4.078746913000831e-05	-0.0004129994055256217	0.0	0.0	0.0	0.0	-6.9450180046259e-05	0.0	0.002394846703973554	0.0	0.0	-0.012328037748543965	0.0	0.0015153497684397444	0.0	0.0	0.0	-0.006289373428455999	-2.980232449711906e-12	0.0	0.0	0.0010997222894802588	0.0	0.002179702721122877	-0.004949515544436858	0.003749960267310932	0.0	-0.008703894656803417	0.0	-0.024365237315092197	-0.000369129440002141	-0.0023559006715891608	0.0	-0.0011973614746471739	0.0016522497945756088	-0.012327397596451867	-0.011707994024053868	-0.00022193906502797998	0.0003600843763910194	0.0	-0.0002937196658924182	9.098895974457101e-05	-0.0010403041430748793	0.0	0.00299448835151268	-0.002267851489118731	6.751141194253776e-05
patient_223	0.0	0.0	0.0010311997476033811	-4.0399837866425e-05	0.0	0.0	1.862645149230957e-11	0.0	2.9802321721561504e-12	0.0	0.01187475323735266	0.0	0.0	0.005994614725539532	0.0	0.004157573162346641	0.0	0.0	0.0	-0.004694521295791478	2.9802321721561504e-12	-3.3978506922719996e-06	0.0	0.0003906356626190177	0.0	0.0005287439919193236	-0.004029905454209067	0.012099746994004765	0.0	-0.007285807962286299	0.0	-0.019091138058656313	-4.421058271545706e-05	-0.005548834892144041	0.0	0.0004742434122424911	-0.000570576985321522	0.014907193842003421	-0.00940920626702423	-2.7936660312114643e-05	0.000843452792335298	-5.968277035281001e-05	-0.000125524046551435	-2.2240549139678e-05	0.006348842797908566	1.1920928966180355e-11	0.003955825623497337	0.007930938814871445	0.000967798532918084
patient_224	0.0	0.0	0.000436428989097473	-0.00020130759514868098	-7.450580707946131e-12	-5.9604646218680556e-12	-7.450580430390373e-12	0.0	9.045597165827855e-07	0.0	-0.008565647595445577	0.0	-1.4901160860780748e-12	0.006490475459536493	-5.960464344312301e-12	0.005326292817573963	0.0	-1.4901158085223188e-12	0.0	-0.0010378491964190956	-1.043081288010228e-11	0.0	-7.450580430390373e-12	0.00079334212988614	0.0	0.0027217129652737583	0.001381776833161698	0.025378670289285896	0.0	-0.0043849037952255025	-2.9802321721561504e-12	0.03526947836809554	6.408288087695647e-05	0.002310853224480494	-5.960464344312301e-12	0.0035613275958457803	-5.273925904184582e-05	0.005852387407637382	-0.016378976062638644	-0.0004164947479031969	0.0012174740253947632	-1.1862909421324172e-05	-0.00059512436002842	-4.470348258234224e-12	0.002979529544804222	-2.980232449711906e-12	0.0041975664043798775	0.005400277321977739	-0.0011380309794098062
patient_225	0.00010532945394515847	-4.053115842950206e-10	0.000600480793789026	-0.00010119176106527299	0.0	0.0	0.0	0.0	7.1330360323188e-05	1.4901160860780748e-12	0.0026211743936873453	-3.3974647595247377e-10	0.0	0.0012785629689227528	0.0	0.004446760253701325	0.0	-1.4901160860780748e-12	0.0	-0.0005617890227585867	0.0	-2.817858755587e-06	0.0	0.000913214435864927	0.0	0.0005159038271405678	-0.0015606516506639174	0.01972375800271979	0.0	-0.0074746084947953486	-1.4901160860780748e-12	-0.00977025665768883	2.7120484446639333e-05	-0.0028276562648359405	1.4901163636338308e-12	-0.00030881615867837307	0.00010045408471487635	0.013471425885870074	-0.00806184065033444	-0.000136265447922049	0.0011543262644670858	-1.9207185320555e-05	-0.000165377572923897	0.000186838244646787	0.001985242506954797	0.0	0.004032830874249312	0.0038240115240215883	-0.0002576859980123011
patient_226	0.0	1.8328428275093955e-10	9.0802824858108e-05	-0.00012264447994530001	0.0	0.0	0.0	7.301568960560445e-11	-0.0019219692504033388	0.0	-0.026476001836237214	9.089708319365286e-11	0.0	0.006242333570198349	-8.681196719409478e-07	-0.0011409746011893439	2.980232449711906e-12	1.616775993640296e-10	6.258487700305793e-11	-0.010681789525481853	0.0	1.0769076645373999e-05	0.0	0.000433621882833539	0.0	-0.0011481598054873762	-0.004148602672666295	0.027030600385961542	0.0	-0.008864645161258473	0.0	0.021133468083845176	-8.696094630285801e-05	0.00749019401614203	9.089708347120861e-11	0.0028889322987990292	0.0014572034291922941	-0.0024504357551398863	-0.003241599115380041	-6.663357187062301e-05	0.00021371581413550097	-0.00028054519463330404	-0.000118279243796129	0.00012108769677579387	0.003509853660373458	0.0	0.0057474162766709665	0.002910733476665305	2.4277592729775e-05
patient_227	0.0	0.0	-0.001133477881224823	-0.000255629884265362	0.0	0.0	0.0	0.0	-1.9929529726502997e-05	0.0	-0.0011530758463791921	-1.4901160860780748e-12	0.0	-0.04773391463610456	-1.1072386428713e-05	0.0028340740520506826	-1.4901160860780748e-12	0.0	0.0	0.0004959443325889666	0.0	0.0	0.0	-0.00026186476377769804	0.0	-9.806169882649299e-05	0.0006243547135381804	0.026759706578664146	6.9855231419205e-05	-0.007099436232170369	0.0	0.011285050328170421	0.00011744136698543601	0.0005513284326610857	0.0	-0.0036021285936265277	0.000490895396890113	-0.13096733086722595	-0.016736971074902938	-3.576366137713073e-05	-0.00106614847311284	-2.3535686824470003e-05	-0.0009822622747160466	5.8031946234404e-05	-0.010753988319992889	0.0	0.0026722613585283173	-0.025426514556727457	-0.00070834034004073
patient_229	0.0	0.0	-1.7288653110151763e-05	3.6491794697939e-05	-1.4901160860780748e-12	0.0	0.0	0.0	-0.0005940569457597999	0.0	-0.03359689435833129	0.0	0.0	-0.031627384564280464	-0.000306702790968119	-0.0012774424673523523	2.9802321721561504e-12	0.0	0.0	0.0016904956067912097	0.0	6.281127780675e-06	0.0	-0.00045441738907247	0.0	-0.000216982891608492	0.0009377408024854859	-0.030428591330136933	0.0	0.00756783317389777	0.0	0.0011615800366213	-0.007330393789833749	0.007710857348534022	0.0	0.00022671074580865372	7.253063814714004e-05	-0.011680399687023552	0.003943867257318879	-3.4665100648997e-05	-4.4248393224551005e-05	0.0	0.0	0.000283270068094132	0.00020324194300918523	0.0	0.005473245612857847	-0.0011858599356026173	-0.00740701018928665
patient_230	0.0	0.0	-0.008435580119350921	0.0	0.0	-1.4901158085223188e-12	0.0	0.0	-8.884853497146e-06	0.0	0.006878389946510978	0.0	0.0	-0.04280717535331495	0.0	7.791309901221227e-05	0.0	0.0	0.0	0.003724603920616189	0.0	0.0	0.0	0.000749149949382983	-4.470348535789981e-12	-0.0008661926437402076	0.0018242736628744627	-0.048299509772370165	-2.9802321721561504e-12	-0.007974943805718747	0.0	-0.051862546670946134	-0.000511151038156819	-0.005848419908317701	0.0	-0.009763896059125518	-0.000361289228871459	-0.01105279932264233	-0.01895157100868523	-0.0005262493969872569	-0.004650925947027277	-0.00010143185704946499	2.4074190563986002e-05	0.0	-0.02913152963486497	0.0	-0.005208336652303089	-0.06510181049602103	0.001718847411032754
patient_231	0.0	0.0	-0.000190953832434023	0.00018505172077566099	0.0	0.0	0.0	0.0	-7.104985415937181e-07	0.0	-0.004492432640201826	0.0	0.0	-0.00702307441091975	0.0	0.0011703045596251935	0.0	0.0	0.0	-0.006323253855574858	0.0	0.0	0.0	-0.00036539073958992397	0.0	-0.000229241538420316	-0.002415328377915996	-0.029994635373365552	0.0	0.014763898625661336	-7.450581818169155e-13	0.01399640724582709	-0.000450476972968313	0.01069737897320588	0.0	0.0006805201992043077	0.001193105581868436	-0.09891649404962077	-0.005397154801903482	0.00019484961144625884	-0.0004820468098507243	5.7905408367513e-05	1.2953894189557e-05	-1.1956344544887001e-05	-0.0043966153977380365	0.0	-0.00020768380640073618	0.0014136503840097806	-6.031507756560936e-05
patient_233	0.0	0.0	-0.002227173040667543	1.5241504460572e-05	0.0	2.2351742678949904e-12	0.0	0.0	-1.8222649395465e-05	0.0	-0.005845858242872739	0.0	0.0	-0.016045731703963208	-5.43500073254e-06	-0.002742829981786758	0.0	0.0	0.0	0.0035133341382955906	0.0	0.0	0.0	0.0005588954362610715	0.0	-0.00029818448042642206	0.0009750751595100009	-0.0008394583844958158	0.000118248318880796	-0.002913520922425916	0.0	-0.005639864431825079	-0.000411141897423655	0.014050522299835538	0.0	-0.002776958366110898	2.9145645909060132e-06	-0.0012911154582586986	-0.008300579861868709	-5.811698455363301e-05	-0.0015368895243853282	-1.3476691208779e-05	-1.5937583893537738e-05	3.569240309298e-05	-0.010715590613748622	1.4901160860780748e-12	0.0004004976199939675	-0.016489106042031174	-0.001146751611470235
patient_234	0.0	0.0	0.000703075243299824	2.8733586706218498e-05	0.0	0.0	0.0	0.0	0.00013525139875709808	1.4901160860780748e-12	-0.027560405490547373	0.0	0.0	0.006935154044371981	-9.31184187531469e-05	0.007506037135585167	0.0	-1.4901160860780748e-12	0.0	-0.0026325875026639344	0.0	4.4337559118866005e-05	0.0	-0.0007074810963123981	0.0	-0.0008189973078435239	-0.0013104273461503745	0.025705718990834382	5.6370415911077995e-05	0.005519771471433301	0.0	0.070043257808499	7.9394990950821e-05	0.011856476237531726	0.0	0.002942459121346453	6.370317433029199e-05	0.012497130889515349	-0.005446817289991255	7.5614388799278274e-06	0.0004914244926534548	0.0	3.8785282522435515e-07	0.0	0.0056897222460713	0.0	0.0008514028199016845	0.005282348746340688	-0.0028860415583476327
patient_235	0.0	0.0	-2.1700098924337074e-05	-0.00013380371350794917	0.0	-1.4901160860780748e-12	0.0	0.0	2.6264625415206e-05	0.0	-0.0015520375782594516	1.4901160860780748e-12	0.0	-0.04236282158905083	0.0	0.005276884353486792	0.0	0.0	0.0	-0.007391828597306421	0.0	2.0122369192539003e-05	-2.9802321721561504e-12	-0.001087185682542611	0.0	-2.9869291326030494e-05	0.00017677437582750858	0.02359327172236076	0.0	-0.008213100261676246	0.0	0.004822529735905079	2.5108383782207e-05	0.0020058334970147903	0.0	-0.003778533430644867	-0.0002907410498708308	-0.10389584004325148	-0.017699550823902198	-0.00024775728248059597	-0.000216870514582841	0.0	-0.000145562994666396	-3.3972995355725e-05	-0.016159492650360312	0.0	-0.0013775094376469136	-0.029619018578913484	-0.000629731176333716
patient_236	0.0	0.0	9.931343514472996e-06	3.0381849408148e-05	0.0	0.0	0.0	0.0	-8.222795650363e-06	0.0	-0.010439562432840426	0.0	0.0	-0.0031585638649819477	0.0	0.0012875944586004792	0.0	0.0	0.0	-0.0013804874951951027	0.0	2.9802321721561504e-12	0.0	-0.00099099525427445	-2.9802321721561504e-12	-0.000154575880727492	-8.762615011073458e-05	-0.006477898077998498	1.0955327004193e-05	0.016855753630958453	0.0	0.05006830846350054	-0.00014613846113206678	0.01907118642125857	0.0	0.0011068217235617143	-0.000253521282365538	0.00032206752068595176	-0.006893583057483147	8.600505068891205e-07	0.00011884545600041301	6.759680435060065e-06	3.308241628110242e-05	-1.6343540139496e-05	-0.00035068597602656783	0.0	-0.0005674117869697306	0.001830559682799471	-0.0006633685396984109
patient_239	0.0	0.0	-0.000597386702022045	3.737721219658782e-05	0.0	0.0	0.0	0.0	-1.5117135271429001e-05	0.0	-0.031240854691941024	0.0	0.0	-0.0285468835652107	0.0	0.0045380040222982344	0.0	0.0	0.0	-0.0008728777260519394	0.0	1.980846934020483e-05	0.0	-0.0003228063170798074	0.0	4.993304936213119e-06	-0.001133665625192211	0.015227277797443046	2.3026127740740003e-05	0.01851812723471662	1.4901160860780748e-12	0.07753602586211632	-0.00033422524062916395	0.028510355066898013	0.0	0.0009265457204193604	0.0002467105005867718	-0.054838237248489116	-0.018509696945006683	-0.00017288061659782899	-0.0008653095795656529	-2.9802321721561504e-12	-0.0006694984176545379	-4.1535609960555556e-05	-0.01257539520876014	0.0	0.001463089190144066	-0.014461106869729672	-0.0020626116993837
patient_240	0.0	0.0	-0.0020223228630144117	0.00010562183698639101	0.0	0.0	0.0	-2.9802321721561504e-12	3.0094173550604084e-05	0.0	0.010977172692166592	0.0	0.0	-0.006991344933328179	0.0	0.0038762216100119667	2.9802321721561504e-12	0.0	0.0	-0.0023513355815782955	2.9802321721561504e-12	0.0	0.0	-0.000594496897130734	-2.9802321721561504e-12	-0.0007961902569048073	-0.0008860663892933912	-0.03968292542898557	-8.007896579801799e-05	0.0289447184282471	0.0	0.028678086395049415	-0.000243564677424726	0.0010670647007063622	0.0	-0.00041509929774327507	-0.000639594700932497	-0.013943912726535876	-0.002387098925793496	0.0004773341268300979	-0.00322503167307004	4.1375199612229e-05	0.000562506254576143	-9.9264690466225e-05	-0.008507798599079228	0.0	-0.003008698158990572	-0.0008185023620782636	0.001155880042538033
patient_241	-2.9802321721561504e-12	0.0	-0.00026848299987613985	-5.3631358314301477e-05	0.0	0.0	0.0	0.0	-5.9634077362715e-05	0.0	-0.010160151333361815	0.0	0.0	-0.011079788177367265	0.0	-0.004370055396761713	0.0	0.0	0.0	0.0004729681172873677	0.0	1.3171930238604e-05	0.0	-0.00018454817612654576	0.0	-0.0006285702056135028	-0.0018872171442257085	-0.035696044778078743	2.980232449711906e-12	0.002798475949605893	0.0	-0.013570265258522656	-0.000874734495952723	0.008132279096473903	0.0	-0.0010903014321345644	0.00014351089978589807	0.0032803306493442096	-0.014744426042551592	-1.351940222084398e-05	-0.0010135386232286623	1.4729830995201e-05	-1.6016289591780001e-06	-5.6791011989116004e-05	-0.007134895193553505	0.0	-0.0012627054858952566	-0.01087251847578442	-0.001149444866925466
patient_242	4.842877390776046e-10	0.0	0.000502211458049713	-5.2017749100922996e-05	0.0	2.1755695328584683e-10	0.0	3.650784491382453e-10	3.4780889749512487e-06	0.0	0.015868435885658214	0.0	-4.470348535789981e-12	0.00646971427875101	0.0	0.00279812335749154	-2.8209453448653087e-05	5.2154064122955644e-11	0.0	-5.27606899384317e-05	0.0	9.670878201722e-06	0.0	-7.865286767482408e-05	0.0	-5.12846800542299e-05	-0.0007971100741880781	0.02353371020181798	0.0	-0.008827982148982087	0.0	-0.037867333229223685	2.8643077862215085e-05	-0.009392753318930006	0.0	-0.00023294905442743446	0.000522723724355448	0.012957660969946256	-0.01640309327900172	-0.000201455887407061	0.00046873556175268714	-0.00010654963925480699	-0.00011820015348493972	1.8104910848304457e-10	0.0030396113801281687	3.9190053952031795e-10	-7.748302575200776e-05	0.004990748517867145	0.000805149852763857
patient_243	0.0	2.9802321721561504e-12	0.0002840040918439601	3.1778409332034e-05	0.0	0.0	0.0	0.0	-0.000516097902692852	0.0	0.006520708918222182	0.0	0.0	0.004298646322451488	0.0	-0.006087932615075224	0.0	-1.4901160860780748e-12	1.4901160860780748e-12	-0.0413460102373501	-1.4901160860780748e-12	0.0	0.0	-0.00040189678966998424	1.4901160860780748e-12	0.001081292148213828	-0.028141158445179438	-0.032195872284029564	-1.36991571635e-05	0.005893152673169922	0.0	-0.0049862990353023206	-0.00037760883299633503	-0.00103117996416983	0.0	0.001531791460607181	0.000372498725354663	-0.007647867961623657	0.034042616696609136	0.000121980805508789	0.000549992260430001	-5.383872427046e-06	7.9782626405356e-05	9.677689634263409e-05	0.005368611067265713	0.0	0.006640983780659723	0.004479842154856271	0.000165650610381265
patient_245	8.7406331673264e-05	0.0	0.000685141363332505	9.171015564352018e-05	1.4901160860780748e-12	1.4901160860780748e-12	0.0	0.0	1.027582809329e-05	0.0	0.0037424596990807486	-5.0663948036877573e-11	0.0	0.005634432360611348	0.0	0.005518989913258676	-1.4901160860780748e-12	0.0	0.0	0.0028712929460219766	0.0	0.0	0.0	-0.001815235099196424	2.9802321721561504e-12	-0.000877557782822981	0.0017031616059131772	0.023540859105758084	-3.747789189219e-06	0.011096957526175495	0.0	0.08909645412850654	0.000153180858719858	6.752661251229638e-05	0.0	0.001833981061761713	-0.001053613347373891	0.0130709590180078	-0.013512364540406229	7.6304554939269e-05	0.00098934052285039	6.313032824546e-05	8.5465733346062e-05	-0.00023390338048338803	0.0009092005740850967	0.0	-0.0018274276347830666	0.006291200883593372	-0.00017898382153361465
patient_246	0.0	0.0	0.0005985886083915811	-8.4005406219509e-05	0.0	0.0	0.0	-2.2351742678949904e-12	7.1786268055438e-05	0.0	0.003909262920543504	0.0	-1.4901160860780748e-12	0.010101806108769918	4.4703483415009515e-11	0.0035386228005401476	0.0	1.4901160860780748e-12	0.0	-0.0005661732393316745	0.0	8.374452592496696e-10	0.0	-0.0007481713736429731	0.0	-0.000541390013019549	-0.001980835944972921	0.021548968179989556	5.1203293353319e-05	-0.001917518237349536	2.980232449711906e-12	0.03515728801488872	4.6174458786844e-05	0.007259635202831076	0.0	0.003643390444759259	-0.00037132937549612616	0.014993599053344181	0.002077578002982736	0.00013209627829491901	0.000731003469973798	-0.00018272776454686897	0.000170765422098337	-7.948142476378915e-06	0.006429311096097775	0.0	-0.0009481940748635466	0.008447796368598898	0.000815929063968351
patient_247	-2.533197374088303e-11	1.4901160860780748e-12	-0.0017555630068294664	0.000217618770897387	0.0	0.0	0.0	-1.4901160860780748e-12	4.5162906870245e-05	0.0	0.008693911264720328	0.0	0.0	-0.00024637588759067876	0.0	0.0031549363391240796	0.0	0.0	0.0	-0.00958179502440614	0.0	0.0	0.0	0.002158878316916521	0.0	-0.006076713768718762	-0.0008394761553266971	-0.023340429021033882	0.0	0.019968593095079947	0.0	0.03244981475670351	-0.00023886433010920701	-0.0021893459229380486	0.0	-0.0010124303108081057	-0.00035494151078164246	0.005650432287715328	0.02292076977320244	3.4875729121267e-05	-0.006383994527906171	0.0	1.7651528120039133e-05	-0.000400530139729378	-0.00809855323387889	0.0	-0.0008534794871695152	0.0009782843678258057	0.00023632285464554427
patient_248	-2.980232449711906e-12	0.0	-0.001005973364226517	-0.000127832733280953	0.0	0.0	0.0	0.0	8.776973634957899e-05	0.0	0.008418917251448103	-2.9802321721561504e-12	-4.470348258234224e-12	-0.017854131264792482	0.0	0.0050145629552833	0.0	0.0	0.0	-0.0065742664159275455	1.4901160860780748e-12	3.3750968519590003e-06	0.0	-8.574537932882878e-08	0.0	-9.084142268402817e-05	-0.01066312834238633	0.011987679424864426	0.0	-0.004129383149760504	0.0	0.0013733552046934973	-7.526866286061458e-05	-0.003069040136400113	0.0	-0.003449407955445333	-0.000185429452732203	0.005136248358595139	-0.003268920151877636	6.087670829146803e-05	-0.000979547826293852	3.855759035795655e-05	0.00016465324427699299	-8.1340908259153e-05	-0.005734692837763553	0.0	-0.0015565653239842272	-0.004766806170961325	-0.0004892049127258275
patient_249	0.0	0.0	-0.000223820870975031	-0.00032430415526031993	0.0	0.0	0.0	2.9802321721561504e-12	0.0	0.0	-0.0048547149129560705	0.0	0.0	-0.024295013951580006	-2.2911928221583e-05	-0.00418386367162599	0.0	0.0	0.0	0.002212214289815145	0.0	-1.4901160860780748e-12	0.0	-0.0001680645287502503	0.0	-0.00047372934265294697	-0.00023019865308887593	-0.0012265713435510245	2.6008416898547e-05	-0.006491627834837663	0.0	-0.02393540675741092	-0.0002904092044860581	0.0009601060440385167	0.0	-0.00223403330362342	-0.00010296198381692469	0.008288707689248215	-0.001479709456104286	-6.1829452682284e-05	-8.720481088385011e-05	-3.0458240583538e-05	-0.000205885587807275	-2.9802321721561504e-12	-0.0007838299347320366	0.0	0.010174623201834005	-0.0041457206490682075	-0.001034333406109346
patient_250	1.6167759936402962e-10	0.0	1.0452641919255174e-05	-7.9292214289307e-05	1.9073486345888573e-10	2.9802321721561504e-12	4.0978193255325485e-10	0.0	0.00011619795579463125	0.0	0.002391786159179127	0.0	4.395842578830411e-11	0.005331523397820951	4.470348258234223e-12	0.001395200981036733	3.0845403675705543e-10	2.518296240983098e-10	0.0	-0.016993338455259778	-4.4797415658831015e-05	0.0	2.1606683747732443e-10	0.0006225775726663392	7.450580430390373e-13	-0.0023041306751547387	-0.11283339270753782	0.0007561854652361852	0.0	-0.006872347015904918	0.0	-0.020826965934212738	3.812772078090084e-05	0.0023626300076255223	1.8030405044000556e-10	-0.0012542944339569496	-0.000315769689623262	0.0120194010213599	-0.00777082285878127	-0.00020879693310707406	0.000295986053813247	-3.8312442228196996e-05	-3.833918077870941e-05	4.0978193283081055e-10	0.0007100193410180386	0.0	0.00021638927366583445	0.0013455838618334078	9.043675223364937e-05
patient_251	0.0	0.0	-0.00038671474019065196	0.00026084134904667437	-2.980232449711906e-12	0.0	0.0	0.0	-1.0931245237588999e-05	0.0	0.010947016957541893	0.0	0.0	0.006486822909908329	0.0	-0.030334178351995034	0.0	0.0	0.0	0.005545231624878918	0.0	0.0	0.0	0.003056066321069364	0.0	-0.000350837883586059	0.002501000981545055	0.028452743029268413	0.0	0.034393506379355634	0.0	0.11043126072320153	0.000419475035369393	0.02252124056285245	0.0	0.001460440605599419	-0.00031428524320944605	0.01394518909482281	0.07266037508229488	0.000269568482786416	-0.03753626111149787	0.000575633121654391	0.000208066956140097	5.0211108475922e-05	-0.014447724805551081	0.0	-0.006235348823480275	-0.025433360400225466	-0.005565876298304634
patient_252	-2.3971346020698085e-05	0.0	-3.5710615944116026e-05	-9.486678610555556e-05	0.0	0.0	0.0	-1.4901160860780748e-12	-2.9462965950369e-05	0.0	-0.05357405230086292	0.0	0.0	0.0013232376305386062	0.0	-0.010533448801422464	0.0	0.0	2.980232449711906e-12	-0.0013469318015500713	0.0	0.0	0.0	-0.0006783518266398411	-2.9802321721561504e-12	-0.00022077788878232003	-0.007162401058152297	-0.02690609199376772	0.0	-0.00027161369319072864	0.0	-0.017465122726932115	-8.572915047406999e-05	0.020040822838887067	0.0	0.0013452776740305026	0.000658272137539456	0.01165255221351977	0.024601340655935878	-2.1797460317611e-05	-0.000834513617400075	0.00010681124050170001	0.000142966072913256	0.0	0.001024823552649449	0.0	0.003024642797373211	-0.0208678262990899	-0.009297639453690483
patient_254	0.0	1.4901160860780748e-12	-0.00069557807766832	-0.0005835609954781791	0.0	0.0	0.0	0.0	4.8260444588958e-05	0.0	0.016308406690770025	0.0	0.0	-0.008837561331735888	0.0	0.00194737591542286	0.0	0.0	0.0	0.001532374598481665	0.0	0.0	0.0	-0.000587956405058496	0.0	-0.00044228002426679905	0.001196272340422714	-0.005676685460752883	0.0	-0.0067945090006221575	2.9802321721561504e-12	-0.029977223873109273	-0.00025983789693563846	-0.007063219532649921	0.0	-0.0027314945185556837	-0.000103629992471535	-0.014835713539714883	-0.007042902053805251	-6.765716262161534e-05	-0.00028097877819090617	-5.3055333718657e-05	-5.3905734419822e-05	0.0	-0.0026222790279425466	0.0	0.001419593635946491	-0.004624985472951048	0.0006718834924045876
patient_256	0.0	0.0	0.000747959290258583	-0.00026881733108311597	0.0	0.0	0.0	0.0	2.2758092731226363e-06	0.0	-0.0016213707741349565	0.0	0.0	0.00430891263894733	1.4901160860780748e-12	0.003606954551115605	0.0	0.0	0.0	0.0015113215697929066	0.0	0.0	0.0	-0.001199470321368417	0.0	-0.000136965964641419	0.004740281771402788	0.012354404852725511	5.3787931799888e-05	-0.0057264770761131815	1.4901160860780748e-12	-0.006428508778102654	9.636412598192638e-05	0.002350893421377947	0.0	0.0009405397923663186	-0.001186342471837999	-0.054790822543157224	-0.025863982452638407	-0.0022628148237243202	0.0006451236378401466	-3.9595684967934e-05	-0.001163742671534414	0.0	-0.0001342796003445941	0.0	-0.0006389082607812934	-0.0035801124528981334	0.00024576025744899016
patient_257	0.0	0.0	-0.0012941703402670063	0.002925354589521879	0.0	3.576278662098531e-11	0.0	0.0	2.8020027652382997e-05	0.0	0.00171725673426405	0.0	0.0	0.006295089840120584	-1.877991259097977e-05	0.002546491953171768	0.0	0.0	0.0	-0.0032275816302746235	0.0	-1.4990230929105317e-05	0.0	0.004707276597712173	0.0	0.0016763527968490929	-0.003119757084920992	-0.1323940593730367	-1.1407204624265e-05	0.25423384420976214	0.0	0.055640938254632004	-0.000620142181962725	0.002218086998269398	0.0	0.00265429677888749	-0.0005586407410912131	0.00611155335367652	0.03309635053020897	0.000326619974896311	-0.0032356659299926788	0.0007862633692100621	0.00012201935984194144	3.576278662098531e-11	-0.001351770710479443	1.7881393032936897e-11	-0.0013812580186873438	0.002471708894846926	-0.00023415106311439974
patient_259	0.0	0.0	-9.76824327372e-06	2.0342746563254287e-05	0.0	0.0	0.0	0.0	-0.000179818289168179	0.0	-0.05162130761758885	-7.450581818169155e-13	0.0	0.003036397419869849	-1.1755522713065e-05	-0.014923237028997378	-2.9802321721561504e-12	0.0	0.0	0.005303813693392995	0.0	-7.450581818169155e-13	1.4901160860780748e-12	0.007790833704173552	0.0	-0.0007460083605954379	0.0022972200184129036	0.03045630841031666	0.0	-0.0060154533282387665	0.0	0.023404467454343054	0.00021756572630255902	0.12454512313962911	0.0	0.004314036300452405	-0.0008072770437691299	0.013781127099785908	-0.008472509535471863	-8.2549236714839e-05	-0.005033714518323533	0.0	0.000559186558984215	0.0006715650614351029	-0.015134063769597536	0.0	-0.004754602301912361	-0.013198387661902226	0.0010392993290209971
patient_260	0.0	0.0	0.0006964148707920639	-0.00010159111227839802	-2.980232449711906e-12	0.0	0.0	0.0	-0.000911637636274093	-4.3362379076317123e-10	0.010440536607830979	0.0	0.0	0.005032029879116411	0.0	-0.0008647898246301153	0.0	0.0	-6.76512718067457e-10	-0.004578626718372077	-8.237350266426703e-05	0.0	0.0	-0.000494572305225292	0.0	-0.00046019151022774394	0.001203621447831385	0.02328499704560958	0.0	-0.009574475101084641	0.0	-0.046027118565334195	2.271852671401517e-05	-0.002977755422698074	-2.428889275818413e-10	-0.0006342581583186791	-0.00014002377344294673	-0.0163469457525061	0.010977962886894193	0.0	0.00035638495292514	-6.8761000409721e-05	0.0	4.9368587508797e-05	0.00193771663538644	0.0	0.002374346043914525	0.003288514958927373	0.0003896638994570754
patient_261	0.0	2.384185790460513e-10	0.00030901087778620117	-0.00014264932796358918	2.458691597539975e-10	0.0	3.7252903040130293e-10	0.0	8.524250797927299e-05	2.935528756187189e-10	0.01788015562886135	0.0	0.0	0.007161322525172678	0.0	0.005349228947109053	5.140900607991661e-10	0.0	2.4139881149576324e-10	0.0020494340684730373	2.1159648894153452e-10	0.0	0.0	-0.00022109350626123539	0.0	-0.000161178498947993	0.002101537372934384	0.01811779379461072	1.8328428247338382e-10	-0.009561633550689978	0.0	-0.02606138466652478	0.0002092199937440431	-0.008777339420985625	1.92224979267408e-10	-0.00024296086402608792	0.0002144357952289192	0.012357631587894814	-0.01785823366010149	0.000131733097881075	0.0010099892514059254	-5.995984748005e-06	-3.0620247125627743e-07	-1.0007856413719998e-06	0.004371472214814248	2.0861625676937838e-10	-0.0022474297788925264	0.006912564152805101	0.0012817024082178183
patient_262	0.0	5.960464344312301e-12	-0.001481243152543898	4.141823947428905e-06	0.0	1.1026859259022361e-10	0.0	5.364418020903372e-11	1.4764254167675579e-05	4.470348369256527e-11	0.004389343382562182	0.0	0.0	-0.041726587987825	0.0	0.004219545768643708	1.1175870978652469e-10	0.0	0.0	0.0004209862362578683	0.0	7.450580569168252e-11	0.0	-0.00038539641816168104	0.0	-0.0004345740271965021	-0.00011260413757481505	0.017591998095420378	3.1292438917862595e-11	0.002525755646580323	0.0	0.044138301589460714	9.201664803549435e-05	-0.0006862040085717754	8.940696794024205e-12	-0.003878434666024963	-0.000141789795877407	-0.04533055484405918	-0.021593083535693544	5.995097383855074e-06	-0.00202974243005737	1.6808788105843998e-05	-0.000301817311695773	-0.000137588326632976	-0.014294047963205938	2.9802327272676616e-12	-0.0015333714511354393	-0.01605953776094826	-0.0004577227896479512
patient_263	0.0	0.0	0.000460698366095307	-0.000303555043600495	0.0	-4.5299530043729776e-10	-1.7732381868418301e-10	-2.995133399630312e-10	2.922720462083e-06	2.980232449711906e-12	0.0073535259352996585	0.0	0.0	0.0047625334531883265	1.4901160860780748e-12	0.0033599225569923637	-7.450581818169155e-13	0.0	-3.173947335510796e-10	0.0008182779338210594	6.462126597762e-06	0.0	-1.4901160860780748e-12	-0.0007997133853845196	-2.9802321721561504e-12	-0.0005303219913621395	0.0005821109421085451	0.029639510057045793	-6.392598156379493e-10	-0.010500492263730805	-2.831220619059493e-11	-0.0033261350342421443	0.000114941596426068	-0.002244455413124485	0.0	0.0005218427734216555	-0.000917335751815688	0.011903070155123667	-0.02490290541371792	-0.000877258032560342	0.001045272820664098	-0.000242966104112563	-0.00026044650996336397	-1.4005463011562713e-05	-0.001403580806642978	0.0	-0.0024633854964747717	0.0006043950135528384	0.0005044851173646624
patient_264	0.0	0.0	-9.9024312244724e-05	0.0007772670663893159	-1.4901160860780748e-12	0.0	0.0	0.0	2.639787085354209e-05	0.0	-0.07406879332045205	0.0	0.0	-0.01142513702724241	-0.000509176151268182	0.004047950368403666	0.0	0.0	0.0	-0.003283798137202365	0.0	0.0	0.0	-0.000486826959438618	0.0	-0.00012765358690958	-0.000904986507847194	0.014753993439319263	-2.9802321721561504e-12	0.032740238256746636	0.0	0.11603133770818236	9.6030689030883e-05	0.030313457242748667	0.0	0.0023658483330160247	-0.0001753670911537478	-0.008673883680888637	-0.019910276234138234	-0.000254214039444921	-0.00023210062067955485	-1.5356058254837006e-05	-0.00023672465423587598	0.000108309866860507	-0.010152633834473063	0.0	0.0001704005834646378	-0.01575061362144766	-0.001984436179790639
patient_265	0.0	0.0	0.0006269339775899391	0.000105323085375129	0.0	0.0	0.0	0.0	3.1372072175144175e-05	0.0	-0.0064273292376586634	2.9802321721561504e-12	1.5646219042597663e-11	0.007950684183450317	-1.4901163636338308e-12	0.002163697332609422	0.0	0.0	0.0	-0.0008223021333505836	0.0	1.9371509674126484e-11	2.4959444927530328e-11	-0.000896675661345937	0.0	-0.0005420115470973481	-0.001181468054937417	0.016168622649314734	0.0	0.003394124974112452	0.0	0.04570095154917794	0.00016282895417243402	0.0069878119805259886	0.0	0.0022930031529860375	-0.0005843367612978831	0.01056573314733682	-0.0036315688119356753	3.9042700547723e-05	0.001145888346014538	0.0	9.8836507368831e-05	-0.000146320121083407	0.004948058435445977	-2.9802321721561504e-12	-0.0018254890992349618	0.005167806626716595	-0.0008340175571749448
patient_266	0.0	-2.9802321721561504e-12	-4.8902800888753076e-05	0.00016888723261654001	-1.4901160860780748e-12	0.0	0.0	0.0	3.6059545725581e-05	0.0	-0.002086461723371723	0.0	0.0	0.0033449245796538453	0.0	0.00034236958990803375	3.249755911529e-05	0.0	0.0	-0.005780133734364039	0.0	0.0	0.0	-0.00046318555408506095	0.0	-0.0007177142237807799	-0.0060677400515880345	-0.030473246236360826	-7.7910318225622e-05	0.029587715747684665	-2.682209010451686e-11	0.04056504988204101	-0.0003517210118763568	0.0011608768632809748	0.0	0.0020983257724321216	3.671679478138759e-05	0.0056257492746779	-0.017114793399695148	5.8100531809029994e-06	0.00012081810086965339	9.905707091093e-06	0.000125871445497613	2.980232449711906e-12	-0.005021494979457911	2.831220619059493e-11	-0.0034491878262720792	0.0036171621878834815	-0.000872591486386944
patient_267	0.0	0.0	-0.0027814440764486743	-9.8951486125588e-05	-1.4901161138336503e-11	0.0	0.0	0.0	-8.367082476615172e-06	0.0	0.007647230104263825	-1.0430813157658034e-11	0.0	-0.040003359952871645	0.0	-0.0004806945738382549	0.0	0.0	-1.7136335406231497e-11	0.00435782899251205	0.0	2.5975210405886e-05	0.0	0.000459389477781942	0.0	-0.0001719043281394972	0.002367099770950136	0.013597399891784833	0.0	-0.00967420738320793	0.0	-0.03202139624648257	-0.000236161139479367	-0.0005089122819946885	0.0	-0.004562436414416859	-0.00027447107192127897	0.007539154181268482	-0.018325522878975563	-0.00023037261911667599	-0.002817344164196398	-0.000255355923622845	0.000121637640707191	-4.299306496977e-06	-0.01232762309911193	0.0	-0.003493551367148736	-0.030155106592969938	0.0005963990507414456
patient_268	2.9802321721561504e-12	0.0	6.5891757700588e-05	-9.8885993659494e-05	0.0	0.0	0.0	0.0	-0.00016302989758550898	0.0	0.01670879715192128	4.470348535789981e-12	0.0	-0.014149364392308007	2.4954685568808332e-05	0.00020233536481391025	0.0	0.0	0.0	-0.0022674517756327813	0.0	0.0	0.0	1.9377749413242996e-06	0.0	0.0003707894235849331	-0.001309337431751173	-0.013884955637826308	0.0	-0.009175999286654362	0.0	-0.045893606116855466	-0.0004531597692519401	-0.006048249609372547	0.0	-0.003698403246514479	-0.000498359639151016	0.009676076943520412	-0.018811928798048713	-0.00022772951629012724	0.0008246708231046751	-0.000283980954904108	-0.000507460601627825	0.00035208084937184977	-0.00193302391367031	0.0	0.00974479040801522	-0.005756467590620706	0.001347187928762276
patient_269	0.0	-2.2351742678949904e-12	-0.000303928693290797	0.000218879875447599	0.0	0.0	-1.4901163636338308e-12	0.0	8.408494293687952e-07	0.0	-0.00875512626622799	0.0	0.0	-0.017436848518601566	-0.00013759003765881	0.004277015842450756	0.0	0.0	0.0	0.0034512432467192207	0.0	0.0	0.0	0.0012959851251449369	0.0	0.0011856251791468769	0.001642203420400609	0.021209293929790096	0.0	0.025129317152302207	0.0	0.10520866118385452	0.000247128625726324	0.014453180930996276	0.0	0.0014925728519679766	-0.00022271087495609202	0.009221123149036382	-0.0027044513648608283	0.00014250004477798898	-6.937236320226844e-05	-4.470348813345737e-12	2.9592777788639003e-05	-7.450581818169155e-13	-0.001533291208138667	0.0	-0.003083959789760387	0.002523350882576753	-0.00020350497299804392
patient_271	0.0	0.0	-0.004853476144094015	5.623127333819601e-05	0.0	0.0	0.0	0.0	1.8815910071134e-05	0.0	-0.004404677858110479	0.0	0.0	-0.003420038458837327	3.1943833827972e-05	-0.0005949603854110867	1.0529195517301365e-05	0.0	0.0	0.0031920051865046723	0.0	0.0	-7.450581818169155e-13	-0.00020792807384858948	0.0	-0.0011165557401254704	0.0018625206065131159	0.016531957915550396	0.0	0.008180073546661839	0.0	0.05319581673419594	0.0001336627691925896	0.005276160341108303	0.0	-0.00035193209385032536	7.475322540849094e-05	0.00961820313161292	-0.011243621575622769	3.4520228579637e-05	0.0002529604701325247	9.939393401144085e-06	1.1942213587462002e-05	0.0	-0.001690199703443778	0.0	-0.0012631029598210958	0.00210830474358806	-0.000474512791016597
patient_273	0.0	0.0	-0.002071423184146982	-0.000189020995749159	0.0	0.0	0.0	0.0	0.000120459440164265	0.0	0.00036511680954426015	0.0	0.0	-0.013505279665952517	0.0	0.005377919916040242	0.0	0.0	0.0	0.003064945733174656	0.0	0.0	0.0	-0.001460299084894349	0.0	-0.0005887716026045349	0.0007204515953082457	0.0351351132126641	0.0	-0.009921074466453824	0.0	0.04786574250252157	0.000927675785589959	0.003510569187017942	0.0	-0.003970156144152843	2.8561155404897816e-05	-0.0012516302502481149	-0.019741729225682455	-2.051556976511955e-05	-0.004195334898497085	-9.900640696286259e-06	4.711381900706181e-05	0.0	-0.02429872301386783	0.0	-0.002756203008024007	-0.050234613751596734	-0.0006905340514029231
patient_275	0.0	0.0	-0.001094735828414556	-0.000211940124258395	0.0	0.0	1.4901160860780748e-12	0.0	1.1184761486948001e-05	0.0	-0.022122446160390937	0.0	3.2782554448829153e-11	-0.03557993914454924	0.0	0.0007163804882438649	0.0	0.0	0.0	0.002253332864027446	0.0	0.0	0.0	-0.0004890765402466006	7.450580430390373e-12	-0.000443081544712182	-0.0005843669118359565	0.03004266392327258	5.408971235155982e-05	-0.001147433214401791	0.0	0.0652099899295135	2.5560042262076443e-05	0.013059311869455241	0.0	-0.001332711944778551	-0.000536256694907202	0.013617650257344896	-0.021515561115147967	-0.000455198335647582	-0.002010305405315007	2.9802321721561504e-12	-0.00014813984818756474	-3.9559119194746e-05	-0.008157540628220867	0.0	-0.0003942643135785925	-0.01973221525684928	0.0026626595472916837
patient_276	1.1647764593362914e-05	-7.450579042611594e-13	0.0005725907693616991	-0.00043108461340889105	5.066394831443333e-11	-1.788139358804841e-11	0.0	0.0	3.100479263812125e-05	0.0	0.015022661458514585	-1.1920928688624602e-11	0.0	0.006455640300759068	-1.4901161693448016e-11	0.002255042372725409	0.0	-2.9057264094856092e-11	0.0	4.865467078052336e-05	0.0	8.25902884826e-06	0.0	-0.000591951000830153	0.0	-0.0004031631859717814	-0.0005521325311739799	0.002216176545759648	2.1305052563540002e-06	-0.012875019581941847	-1.043081288010228e-11	-0.05777750379295898	-0.00014070315863936802	-0.008635552316275389	-1.490116141589226e-11	-0.0018076503469375777	-0.0001901405092328708	0.01159166510726786	-0.012584732974925966	-5.1396096870303e-05	0.000583048279862849	-0.00034795790808275204	-5.631294194608582e-05	4.9575092271048063e-08	0.0010389720060396716	0.0	0.0005112738312221885	0.0036149045119760245	0.0011798140523140211
patient_280	0.0	1.4901160860780748e-12	0.00029977518729865213	-1.3955365866420001e-06	0.0	0.0	0.0	0.0	8.611911125481e-05	0.0	0.0065965008338039754	-1.4901160860780748e-12	0.0	0.009412321241409475	1.9761004857718e-05	0.003545248188087105	0.0	0.0	2.980232449711906e-12	-0.0012568208628799525	0.0	0.0	0.0	0.0006690680770203384	0.0	-0.0003153283594816428	-0.00468121278712059	-0.028346018520707682	0.0	-0.0019536155757784905	0.0	-0.022691484069364335	9.814711428479699e-05	-0.005673590369056883	0.0	5.256886417045827e-05	-1.5364801514078677e-05	0.009920893321151331	-0.010676244876906233	2.3727004416285915e-05	0.0002815124615095505	-9.9763181060551e-05	4.2802798782938e-05	0.0	0.0004185580910648979	0.0	-0.004387070927768921	0.0036160145359113533	0.0004984131548553619
patient_282	0.0	1.4901160860780748e-12	-0.00037957935733720497	1.8965949816629667e-05	0.0	0.0	0.0	-2.9802321721561504e-12	4.7233673557637996e-05	0.0	-0.0037452786780194924	0.0	0.0	-0.0009065021500573231	0.0	-0.001931057702033987	6.734669953583914e-06	0.0	0.0	-0.001901584673812586	0.0	0.0	1.4901160860780748e-12	0.0006806618450209386	4.470348258234224e-12	-0.00030493493755347385	-0.004148846824094641	-0.08804298182431662	3.3394184708594e-05	-0.002413250016652411	0.0	-0.043991542169211556	-0.000831608256138858	0.0015894032497737148	0.0	-0.0026067842720978503	-0.0005787057376815778	0.010537261858352522	-0.01177012293708244	2.6703603006898e-05	-0.0015324759579729249	3.9408917818216996e-05	0.000109091326873746	-0.000279980749636887	-0.009183512308710466	0.0	-0.006056309096305605	-0.007044509371858981	-0.00047959731582085505
patient_288	-0.00012302932962775202	-1.4901160860780748e-12	-0.001173895260726562	-0.00029828173476271	0.0	0.0	0.0	0.0	0.0	0.0	0.008270358384386011	0.0	0.0	0.0048101657520222526	6.398469209670243e-07	-0.18013757270041095	0.0	0.0	0.0	0.001774658680256087	3.725290353973065e-12	0.0	0.0	0.00029950703253269953	0.0	-0.0010679513042909038	-0.000545023757213482	-0.06485646789394664	0.0	-0.0007398661194965591	0.0	-0.030749418304642267	7.956632826244399e-05	0.00031661490078548944	0.0	0.0003009856698161326	-0.00015995367052964562	0.014372476176163718	0.026509818455403678	-0.0008738082952797352	0.000252995735360303	-0.0007666699532419389	0.00022487932117655498	0.0	0.00293735388937637	0.0	0.0022091563106979946	0.0002457150152069405	0.00029912856477312303
[truncated: 85 more columns]
