# Supplementary material for: Integration of clinical, pathological, radiological, and transcriptomic data improves prediction for first-line immunotherapy outcome in metastatic non-small cell lung cancer
Source: Nat Commun. 2025 Jan 12;16:614. doi: 10.1038/s41467-025-55847-5 (PMC11725576; doi:10.1038/s41467-025-55847-5)
Supplement: Supplementary file 4 — Source Data [file 41467_2025_55847_MOESM4_ESM.zip › Source Data/source_data/unimodal_shapvalues/1year_death/LR_radiomics.csv]

Patient id	Dmax	liver_SUVMean	spleen_SUVMean	TMTV	Nb invaded organs	Distance dispersion	T_TMTV	N1_TMTV	N2_TMTV	N3_TMTV	M1a_TMTV	M1bc_TMTV	T_Suvmax_max	N1_Suvmax_max	N2_Suvmax_max	N3_Suvmax_max	M1a_Suvmax_max	M1bc_Suvmax_max	T_Suvmax_std	N1_Suvmax_std	N2_Suvmax_std	N3_Suvmax_std	M1a_Suvmax_std	M1bc_Suvmax_std	T_Suvmax_mean	N1_Suvmax_mean	N2_Suvmax_mean	N3_Suvmax_mean	M1a_Suvmax_mean	M1bc_Suvmax_mean
patient_1	-5.700880754738701e-05	0.000877487000171083	-0.002044886281341299	-0.019532135079009413	-0.0520474261321127	-0.025761069900309623	0.00285146690811959	0.0	-8.72223060578e-06	-2.822096552699396e-05	0.00859809362487864	-0.005944961881777242	-0.0007282620084006329	0.0	-1.1932143010199e-05	-0.00010124149331822599	-0.004834184314683044	-1.904037799686e-05	-0.001998956965468794	0.005518011718662405	0.00018270013751462148	0.004078970781946518	0.0006171878123655795	0.0023158791529014388	-0.004708753340179084	0.0	-1.4710145629941205e-05	-0.006173700312385297	-0.000527521664556103	-7.802558131515e-06
patient_2	-5.64169071614703e-05	-0.001891903728339811	0.0008277225276455087	0.03617513464530925	-0.025773968014586673	0.004516931748064189	0.0038346503051928877	3.7252902151951865e-13	2.529591824859271e-05	-5.5528886616226706e-05	0.007732770929112996	0.0027203974105883084	-6.421864526346245e-05	1.5579013153910215e-06	2.5770217925308203e-05	-0.00018892082907258825	-0.003926232524216144	1.0956824198363966e-05	-0.001205266598006683	0.005808411541487975	-3.6928480491033835e-06	0.00475522138196972	0.0007969523156061639	0.003269479601830216	-0.0007577953296247747	3.8958225958047997e-05	7.4201665446159e-05	-0.005107440783828462	-0.0013204096867702774	4.804864525794622e-07
patient_3	-2.082137484103286e-05	-0.00068497871700673	0.0010638437710702156	0.005294091283064287	0.0071721943606622	0.021538004549592694	0.001158662726450683	-1.8626451075975935e-13	6.3256110996003005e-06	-3.0183486267919874e-05	0.0064725597215815975	0.004546817259769854	1.786950975656e-06	4.060920327900869e-08	-1.4889204874637615e-06	-0.000144163636304429	-0.004182980902399837	8.71567726135095e-06	-0.001949663226306409	0.005672305042575995	-0.00010396389896050054	0.004943122263718362	0.000646598566696041	0.001394525276496975	-9.839852200820561e-05	2.524189837276407e-06	-6.090590730308294e-07	-0.007236663939990055	-0.0007197314842603948	6.452565453944942e-06
patient_4	1.728056743740894e-06	0.00149818169772624	0.002023191727139032	0.028228954936377653	0.042816837046481614	-0.007632113936450282	0.004411959732789527	0.0	1.915310882032e-06	-1.7319028824565345e-05	0.00623243338754397	0.0038786502395756284	1.227273233233957e-06	-3.049859777090603e-07	4.118867218493719e-06	-4.0699309855696004e-05	-0.003609277590922977	9.632680006322957e-06	-0.0020071047311648453	0.005775378500111352	-0.00018627240462228294	0.003911057776957713	0.000851925343461324	-0.0008087502357549712	0.00023320584613828815	-2.8022186830628542e-06	8.092106878756438e-06	-0.006030782270152082	-0.0012991065497509986	3.6629078909746746e-06
patient_5	-0.000105654449202116	-0.0029761325483210147	0.0017907526560127578	-0.029251098220003723	-0.022380854431539726	-0.01718877760004247	-0.007482818101625852	0.0	3.750047646462002e-06	-0.00010579695859923587	0.007270917515223808	-0.011928106672596146	0.0002526539959944769	0.0	2.171303518116117e-06	-0.00019679616326465814	-0.0045439985630102145	-6.316012274473506e-05	-0.002742042815498978	0.005623848670488174	-0.004575354193942614	0.005279330524755603	0.0006606174107640871	0.0026656368189025346	0.002050492702331379	6.616624072194182e-07	1.4317074604332071e-05	-0.007791180495265825	-0.001096784315910178	-2.763865385204475e-05
patient_6	0.00010889203306287104	-0.002383984292112273	-0.0003396698759868587	0.010819753178581547	0.008266193801443973	0.02406854419996958	0.0032280342293437335	3.7252902151951865e-13	1.6354955732813684e-06	-3.8268752954896404e-05	0.007952355569135363	0.002088078084122357	7.362048830836994e-05	0.0	-2.7723874896764483e-06	-0.000125934275612228	-0.005309971377626022	-1.0392352007327263e-05	-0.0019107918583787776	0.006203543256223149	-0.0002504379630554447	0.003761839522421328	0.000590406110323956	0.00015683327578007043	0.001321028773486604	3.1947147101158346e-06	-4.230206646024401e-06	-0.005980862652044706	-0.0009453425719402612	-5.636259913444422e-07
patient_7	-4.789439998566951e-05	-0.0027066777147818273	0.008924542163871207	0.010162401171680492	-0.02587125603437884	-0.024137196911685126	0.004821184540260558	0.0	8.917950093743999e-06	-7.542427591979099e-05	0.007492034438485242	-0.006904478896921472	-0.000114333313889802	-8.661296218633735e-07	2.5085056759416e-05	-0.000170588113088155	-0.0034182436042464993	-2.851346824318e-05	-0.0019121898991055503	0.006273690038616724	-6.353153856471198e-05	0.005317017058609014	0.0008575719935819384	0.0031369526549242083	-0.0038051377181894937	-1.135811023414055e-05	8.67626760154934e-05	-0.005621127876127108	-0.0009460517500527079	-7.804163545369e-06
patient_8	-6.2932843342400564e-06	-0.002725597466807799	0.0043273881753906375	-0.005199713564291548	-0.02499859443362798	0.0006677824398036842	0.0018939900752622388	0.0	1.174932345748836e-07	3.0804088898001826e-05	0.008604443475697148	-0.006090267704054681	-5.1257586013522986e-05	-1.1175871339474952e-12	3.254173323511897e-07	6.638579890131702e-05	-0.004404064233042274	-3.3465219661580215e-06	-0.0014847667364403369	0.006748508280562188	0.00039111194494180506	0.004592918736301326	0.0007387274152599149	0.0028279903785790937	-0.0008151177372783219	-1.0493493452668056e-05	6.179020740091001e-06	0.008275726852705665	-0.0004182962263934259	-1.266013830900324e-06
patient_9	-9.492881037293978e-06	-0.000576475843181824	0.0017757806679233644	-0.0027209958212915386	-0.025730609445972323	0.013988610784430013	0.003875237057218301	-3.7252902151951865e-13	6.678609177469057e-06	-9.321832470595e-06	0.008527576960530095	0.0025173451370559285	-0.0007320068640634411	-1.117587064558556e-12	-4.3995622545480005e-06	-2.5954234413801923e-05	-0.003960774651402577	-1.5823310241100001e-06	-0.0016977005355059804	0.006493280462268689	-5.7677151681855956e-05	0.0037197179456706754	0.0011445912014692843	0.0033122544308192663	-0.006097009909059834	-1.4386184513559999e-06	-5.226127617059979e-06	-0.005320477226609335	-0.0011147566064260812	-1.3531167060161498e-07
patient_10	-8.03251154720775e-06	0.000924357223138203	-0.0012989719850942253	0.010623293992970084	-0.05795238111261274	-0.02595889740516427	0.005777985829347715	0.0	-1.689868979155e-06	-7.397860288617847e-06	0.00862097643008452	-0.005118480366934068	-6.4616020955144e-05	0.0	-3.5760616883629997e-06	-6.4439294394103e-05	-0.0039695795139297555	-4.0077664144336e-05	-0.001536388498544673	0.006026583123533014	0.0001249616365879759	0.0035004580056294567	0.0006126788916997487	0.0030180173323489405	-0.002130090438853927	-5.5652758106585605e-06	-4.44144234061206e-06	-0.004676307836128359	-0.0015756020586006217	-8.19820351898549e-06
patient_11	-2.300877347588252e-05	0.001051281817723052	-0.0008261459571309116	0.023124939720518836	0.007824903908837536	-0.0048136102280113375	0.0034996085129677967	0.0	2.863230630755249e-05	-3.607239518314338e-05	0.007564136615674907	0.00460416534254324	-2.6692780666051776e-05	9.616749361158334e-07	7.245104946194511e-06	-7.56441846489863e-05	-0.004176577187422633	5.460759624836138e-07	-0.0018534188425168108	0.0060691642263903745	0.000128687510266901	0.004448778533190452	0.000902723711309942	8.436539140529645e-05	-0.00023623071024192986	1.1067928001283e-05	1.7637204378840966e-05	-0.004340665338374636	-0.0006285798000637303	1.5544798225166494e-06
patient_12	1.8085893802343435e-05	0.0014529706500004862	-0.010486196129722484	-0.047727037689369124	0.006229775770264634	-0.023351109610940286	0.00022779215299523203	3.7252902151951865e-13	-2.71874407306297e-05	-3.0105289258059712e-05	0.00665240304754112	0.0015957950238138158	5.043195178732149e-05	-3.7252902151951865e-13	-1.803708635270383e-05	-0.00011307117724790838	-0.004441648236941517	-1.779235992580451e-05	-0.0009880735998973038	0.005755973069136919	9.703423278406299e-05	0.004207182328915188	0.0006732709850650154	0.002224174848990489	0.001301284987153474	-1.1830509081482e-05	-4.657141566276338e-05	-0.0064246128660160684	-0.0009341586452908724	-3.074856474994598e-06
patient_14	-0.00011961514074355082	0.0026118714566342417	-0.0033746169033460095	0.03720325384582388	-0.05357461496987376	-0.0258554627897683	0.009482884925091613	0.0	-5.331159569322021e-06	-5.7037282362578024e-05	0.0075985026796813685	-0.0073438895109574935	1.013585757464154e-05	-8.662264794111196e-07	0.0	-0.00017781694252043455	-0.004599141678586572	-2.7780838869509743e-05	-0.0019230704530607658	0.0062771747570950056	7.8140175621956e-05	0.005448313359683345	0.0007021363804116734	0.002487464204383983	4.9145975802089133e-05	-9.96294748038e-06	-5.883276462554515e-07	-0.006305137482192333	-0.000699755976162839	-5.135673843324e-06
patient_16	-2.345060594379784e-05	0.0004983031554613169	0.000914252727711552	0.021118275157082773	0.006770751507813057	0.011204917264636556	0.006400056545948575	1.862645107597593e-13	1.570602692663e-06	-5.374072920530661e-05	-0.04307571961362842	0.0027311198111157624	-0.0054103945741429795	0.0	2.338541299103935e-06	-0.00015574891548603178	0.013564116095798058	-8.843557536600173e-06	-0.0019232947322539754	0.005238327448489097	-0.0015776829160749869	0.004920261395256936	0.000367752988170824	0.00101203904403372	-0.05556659613382067	7.450580430390373e-13	1.790189649910137e-06	-0.0075820290489121865	0.002294795434363178	1.4748387038701627e-07
patient_17	-4.116832651197674e-05	0.000583566517569112	-0.003334151559602451	-0.029197807087795766	0.007622338626906228	0.0031190111416857214	0.000615694829774996	0.0	-3.6930553615081853e-07	-6.146603301167126e-05	0.008101975658163387	0.0015037499669007647	-1.7607685178516734e-05	2.5087062269434894e-06	-2.9187295585865106e-06	-0.00013821242097764825	-0.004114115102495964	-2.9537819325919012e-06	-0.0021764294233172863	0.006403891315218016	0.00015546045023947958	0.006056450911750978	0.0008426968816667664	0.002793907758640097	-0.0005216130507178423	3.7223031371829355e-05	-3.170012943446507e-05	-0.004982417783653325	-0.0006078593196347235	9.050523862243892e-07
patient_19	4.6767537668346e-05	7.008650898931994e-06	-0.0024745773819274995	0.026819265341432717	0.04235990666188295	0.01891963699883777	0.005439374973066121	0.0	5.359083227812e-06	-2.0174398832020968e-05	-0.034594005363248255	0.005449521029461146	0.0	-3.9838608354322154e-07	1.0793709754942488e-05	-0.00013451146483421	0.029054021676257223	0.000865176241099829	-0.0021232095634098804	0.006765650872979261	-6.226902608759702e-05	0.005295872201397974	-0.0005173132611438545	0.007308512161672112	-0.004525717958249147	-9.783698618411e-06	3.5682221502064e-05	-0.004114178084209521	0.005315549989696577	0.000233265818841752
patient_20	0.0	2.5510512758044596e-05	0.0051974835199303645	0.01399107320848848	0.04805192703567441	0.01518227564087133	0.0036564650069921983	0.0	0.0	7.242950424551e-06	0.008162424295674969	0.0033215890777297027	-0.000109216283727435	0.0	0.0	6.8394733406603e-05	-0.003747570423874978	-1.8626451075975935e-13	-0.0018219406314193911	-0.03778136584204617	2.2616205504161995e-05	-0.011855421591550085	0.000735663044638923	-0.004698489857371863	-0.001144297188753239	0.0	0.0	0.01165419423417185	-0.0006676626098342152	0.0
patient_21	1.612734701484349e-05	0.0014846366566605709	-0.0006837793939746727	0.03629587622010144	0.00816033451696853	0.027112267503607974	0.006772493616119004	0.0	6.214774958788e-06	1.595059763640102e-05	-0.02776655251518819	0.004875797265302356	2.0917505025413973e-08	0.0	6.99621848762e-06	3.5831114463507e-05	0.005230731721501766	1.4289738796650002e-05	-0.0013592342012561558	0.0071247129663824516	-0.0001362890854477885	-0.01057707702191543	-0.0028020030259154637	-0.006192909708712219	-0.00036945466184987256	6.383548676967e-06	4.66776918619768e-06	0.01759565678201612	0.0005604850652627572	6.9509938359250004e-06
patient_22	-4.775148630141747e-06	0.000843795567750916	-0.003863646896695701	-0.03542986138658594	-0.022480860597873055	-0.030117468032520224	0.0003270873429253553	3.7252902151951865e-13	-4.693005234001138e-07	-2.3066420294341376e-05	0.007714345349650791	-0.0074708869217428985	-3.4228302445262e-05	2.1320637315511152e-07	-8.05041398853e-06	-9.315720815211337e-05	-0.004031899898871751	-2.596708536147934e-05	-0.0020039408575743133	0.005916183642065107	9.930944070219992e-05	0.00440992239774201	0.0006276244308799416	0.0022431497317738558	-0.001600339000299553	1.0172861162571158e-05	-2.335936147719498e-05	-0.006413398705283135	-0.00056800076244398	-9.058992005883957e-06
patient_24	-1.0846343450247404e-05	0.0017600585252977741	-0.0028671055601909505	-0.00712173652248452	-0.02582855183966453	0.0059932353906332935	0.0016772600289433883	-3.7252902151951865e-13	1.1033844202749945e-07	-3.0253246147185184e-05	0.007591594903357293	-0.005182459322456241	0.00018516636015846854	5.05995377898319e-07	1.2692064046970765e-09	-0.00010301910573616216	-0.004029039506334777	-1.5327879786490487e-05	0.009778103439602972	0.006171269797161173	0.0001308121970854675	0.005295110852923208	0.0009674021371640104	0.002827904050238404	0.0027468050193041344	4.915271513164087e-06	2.430332824586781e-07	-0.005727508350275423	-0.0005950518288649516	-1.4124473556877473e-06
patient_25	-2.7260719239711198e-05	-0.006701820522593311	0.0037355678784195216	0.02638301897039632	0.07324714174503458	0.011085162613308011	0.003535039779171323	1.8626451075975935e-13	1.172726973891e-06	-5.318002142011951e-05	-0.05126562160244206	0.003227777743199814	-0.000157099766004828	0.0	2.944031730293701e-06	-0.00012706210408359404	0.011284461825108122	-1.9862700253724475e-06	-0.0020252067043445682	0.006593765289103564	-0.00012227116171270103	0.004547245251852986	0.0003803268894553142	0.0018305620866827371	-0.0056760917255189005	1.4427447691550217e-06	4.667463339863356e-06	-0.007124665850726841	0.001151313075516365	1.3285037130120192e-07
patient_27	3.1968977302309654e-06	0.00013774159261956167	9.244859209283438e-05	0.02149139361651609	0.04566352949114512	0.005416599483508572	0.004284914832562185	3.7252902151951865e-13	6.890874356062226e-08	1.8283674493431523e-05	-0.033479727531271014	0.0031309731546789133	-9.045871589332701e-05	1.04093439877e-06	-1.3416428118966097e-07	5.487944651394889e-05	0.0012601852209772606	1.619591005146484e-06	-0.0026589748414233023	0.0063079257410019185	-4.2591591551899376e-05	0.00453733782423657	0.0005423914181068444	0.0005399816923774582	-0.0029086977506056224	2.0973702892659782e-06	1.1456765234462584e-06	0.005543196993600547	0.0005256809747777756	1.0706000030051565e-07
patient_28	3.956397995351704e-07	-0.003599781126528957	0.003726892588287577	0.032291028633899946	0.08029840567745264	-0.002053681295365052	0.004587375703174602	-3.7252898682504915e-13	0.0	6.224460713564e-06	0.007236114339996096	0.003467366214934714	-0.000251003286428748	3.46548669040124e-07	0.0	0.00019015990663319706	-0.004749173613917053	5.147659033536171e-06	-0.002215898738708319	0.006192291790246917	-0.000115941479802129	0.003423504944425046	0.000648749748524266	0.0001483380481600701	-0.0045950689209624885	6.759527325629042e-06	1.3368669897314418e-07	0.012387669217959021	-0.000572151795309027	1.8021669238792865e-07
patient_30	4.562778230756161e-05	-0.00234691710858604	0.0007023380191996452	0.022347540405066636	0.007829789188969833	0.007526543560996606	0.003113164839800425	0.0	8.065533451734957e-06	-6.71013738959983e-05	0.007869593901140578	0.003139398036850582	1.387842753902e-05	-4.940306395291793e-06	-4.06895782798468e-06	-0.0001416611719876473	-0.00460347973350432	-2.307352107018164e-05	-0.002430402324255518	0.006728339239116707	0.000121322046313436	0.003914855370391126	0.0006039668093901057	0.0009435184769797917	0.0007326936755329199	-3.5018894635139e-05	-8.032796904443602e-06	-0.006563304484030184	-0.0011698185830842566	-3.6649081856006774e-06
patient_33	-9.1899931244547e-05	0.0002989935289136989	0.0007591487455181567	-0.08381132791351988	-0.05570128261956848	-0.03214905148914545	-0.001141765869082859	0.0	-3.9018412493167e-05	-3.438448365777436e-05	0.0074884195410180494	-0.0065631373599869865	6.561700995079699e-05	-8.14011506736316e-07	-1.4021184295415e-05	-7.4372858181593e-05	-0.004820163950836249	-4.862374197691539e-05	-0.00046402537371032166	0.005607055371953128	9.163952022790967e-05	0.004077959839208019	0.000878121339995398	0.003101763756037664	0.0013484706669812838	-4.507161118089305e-06	-3.8948150351640847e-05	-0.005710848686611244	-0.0013224261084571335	-1.4439963549375411e-05
patient_36	3.9039478078480954e-05	0.001273929891083377	-0.00028996465289963657	0.01535235817776988	0.11046841936009001	0.0135335405029356	0.0036460952684283	0.0	7.089961692689833e-06	-6.180793587117758e-05	0.005456163106858697	0.0031849941430613106	-9.918188387527898e-05	0.0	0.0	-0.00016301065031438548	0.005070361006911839	2.9598986729978023e-05	-0.002109968657419058	0.00552659432627256	-0.0007193756482563882	0.005166899342741779	0.00045187529278918246	-0.031505938415229286	-0.0034412774717435058	0.00010991830471903	3.1900968402620213e-06	-0.007608101647905961	-8.191060153767402e-05	4.0835142135625665e-08
patient_37	1.3758691400288035e-05	0.0006173403145279651	-0.004077933190343877	0.011611038390872953	0.007109147301595612	-0.0031204540770966103	0.0028184095741715038	-6.938893916831925e-20	0.0	-0.00011318067675455818	0.008558651748206431	0.004163263283763058	6.285856198519e-06	-4.127599671483056e-06	-5.101803690184259e-08	-0.000207456219382578	-0.0047305939621291706	-1.2534439191220813e-05	-0.002832663341611585	0.005955437731929073	-8.691800618543999e-05	0.005692141913203481	0.000781570830941187	0.002091356416745086	0.00018464680658652596	-4.500581454485501e-05	2.122563123702533e-06	-0.0069639148460235	-0.0008496845006942647	1.419618725777977e-07
patient_38	-3.3748071640727255e-05	-0.0013771135678514721	0.004556530009862011	-0.0013990509903058152	0.0075203325441106665	-0.001618880462739579	-0.0015312584120779973	0.0	0.0	-2.95088261365879e-05	0.007317294625006577	0.004751793632097507	0.000133341997675595	2.7958992868660356e-07	1.0447204113021856e-08	-6.578051745891289e-05	-0.003926381948869647	5.349788442253242e-06	-0.002016359104216075	-0.02137514749038959	-1.3737011700869e-05	0.006104960223287307	0.0013188684525899394	0.002952958663459836	0.0015963130538351657	1.6299881413578464e-05	1.04440655559309e-06	-0.00490292089013379	-0.0013155872833914939	4.252619482576134e-06
patient_41	-3.583719972520914e-05	0.002699545260425643	-0.003116455760691288	0.04898245360716242	-0.021994764389004516	-0.003791061165416568	0.006602320998534531	0.0	0.0	-3.1560306064783336e-05	0.007310795305669266	-0.005917383780190689	-2.7299906732514285e-05	-8.660376071929765e-07	3.2048374414447163e-07	-9.027028847485489e-05	-0.003607488451711807	-8.794833160935606e-06	-0.00153712326176462	0.005909668187983285	0.0001339941842481488	0.005275042090658068	0.000498993094172322	0.0028650720579549388	-0.00045149854011831985	-1.1233599483965996e-05	2.4930376559484978e-06	-0.004982780987489931	-0.000651434154808514	0.0
patient_43	6.112333443015699e-05	0.001656907093431787	-0.003840029629506153	-0.0040130621572490284	0.1323199230928439	0.022913084712345114	0.0019595470842905093	-3.7252902151951865e-13	0.0	6.4226519316433e-05	-0.023305484784441034	0.002975828776136017	0.00013194877058267114	-3.7252902151951865e-13	0.0	3.723571375012202e-05	0.002377648467849912	1.0474827140574684e-07	-0.0019468664350919174	0.007147579526342399	0.000312703790608792	-0.001752408864535355	-0.0007793533277697762	-0.0006233939755242064	0.0011571006109937798	2.5223016925156e-05	0.0	0.005560418884456124	0.0007555555453523879	-7.450580430390373e-13
patient_48	-1.1487801000474475e-05	0.0015912155616097001	0.0033717342733405246	0.014615568763576399	-0.023847829998377663	-0.010504296533530529	0.004356845796480746	0.0	5.845399014651e-06	2.8021198883650087e-05	0.009600532405450895	-0.006216411584988205	-0.000111814027559012	3.7252902151951865e-13	2.36169617623079e-05	9.224838018416786e-06	-0.004134209216013523	-2.2858113981782e-05	-0.002108243147376896	0.006008533432334616	0.0031613564506638714	0.005100383173860571	0.0010194229172076866	0.0032582385654095253	-0.0012136715970001977	-5.828552506863466e-06	1.3791596516965666e-05	0.0027314376938156436	-0.0008436769153922666	-6.594515405593515e-06
patient_49	5.763396620751815e-07	-0.0001727821913547755	0.00228167705880476	0.020564445855934123	0.044066339082550206	0.014944484508270349	0.003323513513104971	0.0	0.0	3.421364352107492e-07	-0.04416239135498177	0.001386369540216375	-0.0001603373459074625	-8.140552788972813e-07	1.5306863933792215e-07	2.7239005267618953e-05	0.001591048117773605	-2.0487438887384357e-07	0.0036806228467263086	0.006462977913860183	-2.1116624120631006e-06	0.001070461524091635	-0.07857160880272274	-0.002833938865316993	0.000795784845994775	-1.1996435374020002e-05	9.872291237118108e-07	0.008431095090787828	0.01026988239404742	-6.272066384541836e-08
patient_50	3.7252902151951865e-13	0.001021353495027857	-0.002475524036399994	0.05316708881962108	0.09442816034159618	0.018368298908695527	0.010005957365734477	0.0	0.0	3.6202557384977517e-07	0.008739322306448558	0.0052260820578783505	-3.336030379868773e-05	0.0	8.012596517795178e-08	2.2379664517938e-05	-0.003133037876710273	9.130731225012734e-07	-0.0019310125054791344	0.006356015954446	-0.000225872668251394	-0.017918533590435947	0.0006966092227958022	-0.00342284737173464	-0.0016094215573742813	1.4553606603294001e-05	1.0652374476199933e-07	0.008708584689255767	-0.0006631858434062408	-1.2679584324229445e-08
patient_51	-4.9855840113012634e-05	-0.00037820514766498495	-0.001679623203212375	-0.039528833049628835	0.0069375615479889815	-0.007501200197217947	-0.0022274757791775884	7.450580430390373e-13	1.0584661737082086e-06	-3.061244394629869e-05	0.008614394537266309	0.0017027060102205347	2.224346231669002e-05	0.0	9.383950382472334e-08	-6.18514724075767e-05	-0.004376447281707038	-1.1038407683395125e-07	-0.0020179246663115675	0.006080431561032259	0.00027442864673211996	0.0050683182145002835	0.0007170521199237428	0.00262693234807809	0.00022590386173687083	3.7252902151951865e-13	2.4686546903102e-05	-0.005398313926439696	-0.0011699761759489673	8.960863761603318e-06
patient_52	-2.748401295393242e-05	-0.001169181435368944	0.0013737253219354736	-0.034692391250515306	-0.04755468784356484	-0.010444791569374454	0.0005209258923306855	0.0	-6.772380322217609e-06	-5.438357209786426e-05	-0.030551757820555903	-0.0064009593346155864	0.00010350747620686712	-1.1700324714184611e-06	-1.6491816937921606e-05	-0.00016664991201832284	0.005302575321495501	-5.088324900716302e-05	0.0033769370776135198	0.005084380950871809	-9.636017745360736e-05	0.005126430319203028	-0.0021006502968724692	0.002735367745254163	0.002792510969471168	-1.2568845041096e-05	-4.2868216894563904e-05	-0.005449750412069226	0.0007648810514248771	-1.1430568620560275e-05
patient_53	5.726216919719238e-06	0.0010805568593554122	-0.0038901074237189907	0.002579364543594382	0.043334437310975006	-0.00648572420971464	0.002224408258870223	0.0	0.0	2.286848686635318e-05	0.007459130763728138	0.0031931979523971434	7.130800932645e-06	-2.1647550165655726e-07	-1.2886896729472077e-07	-1.034330129623248e-05	-0.004576053410768481	-1.082962565124128e-06	-0.0022535597928799384	0.006686364007368636	-0.00010316638937219868	0.0045965464933775055	0.0007017635492607851	0.0007189776017330365	0.002085669211763869	-8.186893537639323e-07	-3.776829130947359e-06	0.0009154368182644	-0.000731538941897443	-9.719654917722532e-08
patient_54	-1.1678326316176734e-05	-0.0022506758292205557	0.00868203421984796	-0.055963111291546325	-0.025181126340711443	-0.002568276690924496	-0.014008597629377596	0.0	4.510466009378044e-06	3.9164659380910265e-05	0.008423034941684419	-0.005504646749654756	0.000763323247153308	-6.07142783701567e-07	-3.0477752909049787e-06	3.280817158519961e-05	0.004889955528220126	-2.9306114837524998e-05	-0.002031787101924398	0.005813569363998206	0.00011990943606942798	0.004648211667360699	0.0009230853381566522	0.002204954827111188	0.0057766556125134075	-1.5660086646675924e-06	-1.0648388601837512e-05	0.004866319713089575	0.0014095782065763898	-7.583702541886798e-06
patient_55	4.345791731029515e-05	0.000573396800900801	-0.0042266829149331655	-0.015799893440026743	0.007253038854105348	-0.009644157606293401	0.00243447103982323	0.0	2.290177904069e-06	-5.208020005374872e-05	-0.013097938233567362	0.0018805500683374374	0.00034975890156347	-2.6010498404518966e-07	0.0	-0.00017719693630933292	0.0013670295230112622	-8.070651628075779e-06	-0.0016209209625609028	-0.002562277894793031	-1.3068274920805001e-05	0.005875214212061798	0.0008046597024425747	0.0018838156074750811	0.002034365234803384	-2.0041223615406786e-06	-3.258722275495279e-06	-0.005405177847016564	0.00048753403881563704	-6.076950579881821e-07
patient_56	3.7252902151951865e-13	-4.843421475961411e-05	0.008253175860829617	0.04421005440498697	0.007338945976225616	-0.0059993515694047785	0.006602473985217485	0.0	0.0	3.7252902151951865e-13	0.01028527061622586	0.00370705738472749	-0.00016528902337886197	5.587935322792779e-13	3.7252902151951865e-13	0.00020664287544786849	0.003425964410183926	0.0	-0.001734130753576735	0.007032922315131824	0.0005302690515294674	-0.020605689082434372	0.0012123304621316335	0.003334110233839562	-0.00439165679016149	0.0	7.450580430390373e-13	0.01770261975321915	0.0012562417404726031	-1.8626451075975935e-13
patient_57	-3.658093661069544e-05	-0.00035094000138341064	0.008095464299619165	-0.023126064519444434	-0.025601822674786622	-0.023881185344280628	0.0015967372613027422	0.0	-1.4823017641898428e-06	-7.118059154599529e-05	0.008079548745183239	-0.00716816739933562	-2.7105900738388e-05	1.071679200976789e-05	-4.1910754516711495e-06	-0.00014456739034502948	-0.003950969613436579	-2.5098951533434978e-05	-0.0018794754553120322	0.005687588424235538	0.0002660926340147852	0.005201706201164015	0.0006945434526540247	0.002559615576034383	-0.0020107475129887307	5.583684667944632e-05	-2.09535686299172e-05	-0.00540725834728215	-0.0008252131955698023	-1.570168472826361e-05
patient_58	-7.394938357173e-06	0.004199714654404654	-0.002494763697124992	0.05772937407684508	0.008335586465569167	-0.0004749007034115382	0.007673261179309309	0.0	-1.482019945978957e-06	-5.7547544501719e-05	0.009540582283213693	0.0059939104727469005	-0.00019093559626489796	0.0	3.7252902151951865e-13	-0.00014931576102971702	-0.004885739930067179	5.807843171059901e-05	-0.001625154576078029	0.006494102908857118	0.000240442166104912	0.00461922450540584	0.0004030120594426922	0.002873814098071277	-0.004416316571179767	1.6658283025025022e-05	-1.742689125239675e-06	-0.006247484080865943	-0.0004773269790224666	2.2357715480028e-05
patient_59	8.999719060957101e-05	9.619699674657438e-05	0.0010977374028879943	-0.006504876215150528	0.005432930087391233	0.02621755763054821	2.9717414500190265e-05	0.0	1.4276584610332834e-06	5.499129276722294e-05	0.007611094403360004	0.004207789197983187	-6.195320328697538e-05	0.0	1.3355444371700022e-05	0.00021764177596196075	-0.004536784846661581	9.80295110493859e-06	-0.0016646835828665399	-0.1280913878536783	0.00033432128448039	0.005460696416441308	0.0009750534655991823	-0.001024003788875384	-0.0006607839656527925	4.2486730962992824e-07	2.270485386252402e-05	0.011697059302777013	-0.0009539534168783439	2.466872520743861e-06
patient_60	-1.5258340537547351e-05	-0.001749679522169744	0.004114392808452223	-0.024180373071553136	-0.050548551414487844	-0.0023579105329699355	-0.0004493330667260887	0.0	-1.0061562061292051e-07	-6.011432204395209e-05	-0.04276520399842407	-0.005811340524000083	0.000237143902224484	-3.7252902151951865e-13	-8.429594151675312e-06	-0.00018561155898496083	0.01629538347434715	-3.660641573369175e-05	0.001256770998868138	0.005923159123212052	0.000301760492892931	0.0046449178562499235	-0.001707920841500154	0.002403634038567515	0.0026270546485204025	7.450581124279765e-13	-2.003936301916689e-05	-0.005426700800238149	0.0038849013730417816	-1.5817100182174276e-06
patient_61	-4.457672126590524e-06	0.0006846426185220335	-0.004840217308932895	-0.019249714295705735	-0.023931175102293444	0.02274223542376417	-0.00014244325999170174	0.0	2.9466189444060002e-06	1.652027647942086e-05	0.0066670286912005085	-0.0057438750052824315	-0.00014054115870967382	-3.7252902151951865e-13	2.347419038414744e-06	3.5007458180187996e-05	-0.00411802072310817	-7.344299182294001e-06	-0.0017780462951399157	-0.049376323977438685	-0.0001670619998127208	-0.015316259536659313	0.000471045134868465	0.002695213451143319	-0.0011750878156162664	3.889635670929615e-06	2.4620635434979327e-06	0.007767797763552483	-0.000455202667973924	-4.071403108537e-06
patient_62	4.758257977664176e-06	0.0021913238079286986	-0.0012937785562127499	0.06453871962958942	0.1270812396467663	0.016957473284006076	0.004691937729157483	0.0	0.0	3.6100046709179787e-06	0.006075694103166427	0.0063791748233139245	-0.00010131634715944399	0.0	0.0	6.121094152331e-06	-0.0027252992489374905	2.434278465807e-06	-0.001755438795872005	0.00672616079756985	0.000567186465393747	-0.018501563958823658	0.00073446368742733	-0.0026139008107594753	-0.0014382757174782252	0.0	-1.1361911892888988e-07	0.008091097980737656	-0.0006434884781017811	0.0
patient_65	-1.5624192729591978e-05	-0.001059922338044258	0.002212036503525423	-0.011657673830026711	-0.024544658539746838	-0.02366951359040099	0.0029633335475344	0.0	3.5242363810514265e-08	-1.1380574665961792e-05	0.009440975389070768	-0.005725189536111397	0.00018307527611031898	0.0	-2.391485869884056e-06	-7.22900710999949e-05	-0.0041838525554164915	-2.306656334549098e-05	-0.0015961496352217843	0.0064512648311908834	-7.425747369416101e-05	0.004657507683895492	0.0007909352709539111	0.003404947956209042	0.0021662345722317502	0.0	-4.281004890798574e-06	-0.004895281237736304	-0.001213886379916206	-6.6601715981949996e-06
patient_66	-2.0303251221774674e-05	-0.0005258502772077828	0.004236110690329191	0.0012093212610110398	0.008243329442758058	0.010237013858370439	0.0048881813031620945	1.862645107597593e-13	3.151904977857565e-06	4.246004503220109e-05	0.009315561874862722	-0.004436062119714887	1.4336358942089999e-05	1.2385856360192595e-06	-2.87343319505485e-06	5.3080374561246e-05	0.0022759943688287977	-2.3463244549928002e-05	0.0070577044993638685	0.006092832931131079	-4.8643180634827e-05	0.00573308082520958	0.0009407678161747637	0.0029450281387194683	0.0034625732393003764	4.972199723123637e-06	-9.389882907269547e-06	0.008691930360067594	0.0006004471004009139	-5.264752730726652e-06
patient_67	0.000225602601282296	0.00018500838149338022	0.0006813114204443752	-0.040965760173229455	0.008109130517672695	0.013845691666658914	-0.0016962214685044843	0.0	-8.354884013533001e-06	0.00011261011343448878	0.00929088058890771	0.002402153593115477	0.000155357152037321	-8.140927180647767e-07	-6.184905208646978e-06	5.210132487117949e-05	-0.005311923726461792	-5.088078603147746e-06	-0.001491284610331036	0.006413296643737657	7.418299466372992e-06	0.004790767366252801	0.0006943705581128512	0.0010478307951707138	0.0009796606983058017	-1.2005119770765e-05	-1.9605661556124382e-05	0.004721781635191249	-0.000922608186770217	-1.86382979154541e-07
patient_68	-7.684706524014e-06	0.0004878615057095802	-0.0022116010251920404	0.06437991504860106	-0.02253692386187608	-0.007944616403710048	0.006032753866119277	-1.862645107597593e-13	1.0283283889290215e-06	8.1181300245225e-05	-0.0387739045323338	0.005928276421222804	-0.000261549015855415	-3.7252902151951865e-13	-7.450580430390373e-13	6.642078366130396e-05	0.012046877885842662	2.9779279604545108e-06	-0.001871685114083787	0.0069535681378095834	-3.1822583451866e-05	-0.013684412769041926	0.0007918133090250034	0.002784152569342373	-0.003367592335026693	2.0053122192614677e-06	4.6265702694642247e-07	0.01191343771717507	0.0029231231241486823	3.7898575887080215e-06
patient_69	5.895819962024505e-05	0.002039476932771488	-0.003852040374372132	-0.014119169279001607	0.00790353745445604	0.01973342053801748	-0.0010283093159552399	0.0	0.0	-2.0323910005390434e-05	0.008229217015393041	0.005156640465790376	-7.240902353078139e-06	0.0	-2.920117042957944e-06	-4.894378054886798e-05	-0.004039345819177075	6.818273980170249e-05	-0.002152175514027448	0.006451790095725983	0.000212400337122379	0.004872608814388476	0.0004654174663126393	-0.007915315971197538	-0.0007736298319883455	7.714741304516128e-06	-2.6175501197574914e-05	-0.005504476699000186	-0.000616428010771041	8.197569660841056e-06
patient_70	8.2570895925163e-05	0.00017976916762998913	-0.001184122932283188	-0.012558257573842945	0.09593326544263396	0.019968567951396062	-0.007765995585778714	0.0	2.251791208982e-06	-1.5806615725158e-05	-0.03451592957805839	0.003948834032937859	0.000487955810688432	-8.661387488245742e-07	0.0	-4.2936050053684996e-05	0.005978008723352076	-4.982073418794998e-06	-0.0019075692452490117	0.0063889693196396815	0.000225035487581042	0.0048086567654739695	-0.0027767040614038617	0.001145843932731044	0.0067339862867258245	-9.96191203594102e-06	-3.0825506895771302e-06	-0.0035544960788450822	0.0006183943815994922	-1.3498272746801516e-07
patient_74	-1.0591400787232255e-05	0.0006419882799498616	-0.00027111996449529	0.012251674049021626	-0.053346773557458024	0.045600889699161005	0.005740768804028608	-7.450580430390373e-13	-3.692103549837039e-07	-6.733930567279044e-05	-0.0187928279086947	-0.0053111688776872786	-9.07080983743e-06	-1.4791686087839783e-06	-2.917692624032e-06	-0.00021514993235468346	0.0020058118522632558	-1.8488097004590778e-05	-0.0014503288044594037	0.006760711282305365	-8.160099117085397e-05	0.004581247284356469	-0.00034445620495825397	0.003163256269227683	-0.007259439687943074	-3.416076097637338e-05	-2.5481099449097187e-05	-0.005397678737854547	0.000464233354944724	-6.562528572976056e-06
patient_75	6.764173135161008e-05	-6.11491327173999e-05	-0.0017665400607511242	0.016727743697818324	0.007798039211984675	0.02163401210876177	0.003643189076986132	-7.450580430390373e-13	1.5120263397692677e-05	-5.013432614504621e-05	0.0066867025183513385	0.0059234236774034455	-3.7685622926799765e-05	-3.7252902151951865e-13	1.5224847942591283e-06	-0.00020827171839772965	-0.003725972769688774	1.5241232700644222e-05	-0.0017328936391509807	0.006152003016043413	3.494865121319999e-05	0.004930078638996886	0.000692973136343054	5.005687642842087e-05	-0.0004979616469703417	1.4538537710904325e-06	8.096677064893586e-06	-0.005397585935797501	-0.00046855354029684505	2.6864174753422714e-06
patient_76	-4.377237074076782e-05	-0.000471119522396466	-9.823231110348355e-05	0.029767431203555263	-0.02149445966980415	-0.014260745069663926	0.008261553991585943	0.0	1.5871760435401003e-05	-3.0126858130094357e-05	-0.025758111719833648	-0.006626436738669842	-3.663868634030065e-05	0.0	-3.610721230506319e-06	-7.126873712986356e-05	0.002441490857116844	-1.4645012281833998e-05	-0.0019110019805840888	0.0058222236294298855	-1.728915898129367e-05	0.005304579577315564	0.0006524244911968596	0.0025480665469541845	-0.0008023037127218957	1.4519877731822284e-08	-1.2350761704145093e-05	-0.0052003577766939636	0.0008863481563515797	0.0
patient_78	-6.312182378023438e-05	-0.00080012072622775	-0.001922602211497698	-0.010811053505353585	-0.02477342458176422	-0.010026402879459738	-0.011174273818731286	-3.7252902151951865e-13	2.1695584431288e-05	-3.4424748085434515e-05	0.006498386873956739	0.004552075764536826	0.00017864910149946694	-1.119091920554552e-06	-6.58189691603514e-07	-0.000107459927164014	-0.00408052806211632	-1.139643490314336e-05	-0.0018249558624811207	0.006082390044536399	-3.814219683408413e-05	0.004279087095614489	0.00033344461345112997	0.001045720865763693	0.005580071273725456	-2.3878011666236022e-05	-1.626765355468643e-07	-0.0044033195384312026	-0.0005271397970616702	4.554074257600432e-08
patient_79	-0.00012414405811577502	-0.001465584829892016	0.014417363075935254	-0.05336387336729089	-0.047747936141001944	-0.024437228015356183	-0.01226019392062442	0.0	9.964760392902963e-07	-5.9350336622440384e-05	0.007521885525877554	-0.0060941361563279905	0.00027893639653920796	-1.4735078439110002e-06	2.1127983928365124e-09	-0.00014006332047283079	-0.004326245597004855	-3.735557403415137e-05	-0.0017928188966586853	0.005055646517872761	0.00011565404813736432	0.004683459271700085	0.0008424239194486195	0.002678328427078638	0.005101291251881029	-1.2247313000260492e-05	1.8145631067454163e-06	-0.005351185531541669	-0.000737764204107212	-1.6645841300486786e-05
patient_80	-5.814348459243557e-05	0.000789622085308641	-0.0005654742895159668	-0.03508189008818004	-0.023893996826559256	-0.009229459317168174	-0.009294208586728182	-3.7252902151951865e-13	0.0	-1.5981811471282362e-05	-0.03265789054799821	0.003387970164511314	0.000761323126871135	3.7252902151951865e-13	0.0	-5.993587384000122e-05	0.009395418745279277	-6.4792457967988514e-06	-0.0019104597850702373	0.005559209137409879	-0.000136149382125585	0.0051588265459984175	-0.003316303059644986	0.003270590562932163	0.006339152755308878	-7.071329280733514e-06	-1.1074377223846758e-06	-0.005293621569825301	0.0015822701200842758	0.0
patient_81	-3.1350160948929677e-05	-0.0006337188190314834	0.0008497270385734502	-0.04042364348892583	-0.02364712482783939	-0.024272527330578258	-0.0036171882883878153	0.0	4.8840424045906406e-06	-6.755471937358065e-05	-0.02277375075821761	-0.005174577985331389	7.0703905913977e-05	-3.0496884137389685e-07	6.423674523832468e-07	-0.00013338620066642338	0.0016992259401129228	-1.9896685518321996e-05	-0.002186197262117606	0.005753010057564779	-1.4138525445011705e-05	0.005513364791916648	0.0009354334531351826	0.002946825894736654	0.002898944225208814	-6.489835307001291e-06	4.1760858148373605e-07	-0.004599036572803705	0.00045318753579630405	-1.291634328663e-06
patient_83	-1.5309273451564e-05	0.0016890548066235908	-0.002474710009805836	0.05267857751469124	-0.0224338360972702	-0.018087703831307544	0.007092582173459205	0.0	4.5768573880180886e-06	4.1518237069246556e-05	0.008002984206750954	-0.004620084886252851	-0.00015978157869539898	1.7771018668999785e-06	5.476102419197e-06	8.7187555246051e-05	-0.0037158925700932453	-3.130498621612351e-05	-0.0015111717479303211	0.006678285159775943	-0.000293204097030682	-0.004996619409322705	0.0007635750307701422	0.002304415868502089	-0.001910147044341995	1.39318021014332e-05	1.3680834136901e-05	0.015428160777315451	-0.0004994145852513511	-1.1741909012197766e-05
patient_84	-0.00014415186867117508	0.001145003944775085	-0.009895841674320364	0.013275334534351667	-0.02515557690148702	0.009590545390453146	0.0027884432474616656	0.0	-1.4094072766600392e-05	-0.00011045440137385644	0.006828824379341645	-0.011681844432931356	-2.0119463279842557e-05	8.356831967829687e-07	-1.7308931611476247e-05	-0.0001687269171699815	-0.003847413860261408	-8.2648836635049e-05	-0.002293841854878673	-0.10654945743835992	0.00017585920705459935	0.00464379668124017	0.00079433975687715	0.0018559955014846954	-0.0001638931065797733	3.0212676152578895e-06	-4.0541633963582e-05	-0.006933479943126399	-0.001180604060064056	-4.4937485083936005e-05
patient_85	-1.3548570685087043e-05	9.85982511192333e-06	0.00031611980739979244	-0.0016745292281731719	-0.025110671785101246	-0.023950746282143484	0.004612340779462799	0.0	-1.1842182278632685e-05	-2.579564247280302e-05	0.009953414203971585	0.004456361371325297	-8.605589158833249e-07	7.450580430390373e-13	-1.9841845892366977e-05	-9.4997961632905e-05	-0.005398712632339413	8.468065410853487e-07	-0.0016192650227807217	0.005999916906189126	0.00011258501941338203	0.004903359175380288	0.000482558862678701	0.003292911311425236	-0.0010614305057562686	3.7252902151951865e-13	-3.8729846291242e-05	-0.006263705985667143	-0.0008977411132305785	0.0
patient_86	-3.0849462561306975e-05	-0.003427961263968598	0.006497970216721269	-0.023257905444130252	-0.024138301928481036	0.006559135409630791	-6.601922689005602e-05	0.0	3.7817465141406355e-06	-5.322442678734459e-05	-0.03296400242522355	-0.00546037961910476	-1.023139636963398e-05	3.7252902151951865e-13	2.1411137655368897e-06	-0.00015131618864833897	0.00795506700335533	-1.0633328929543001e-05	-0.001691174765955632	0.006123636582493736	0.0022907572544179824	0.005463060925528368	0.0005845183277502556	0.0028800722012296037	-0.00042979650003833976	3.7252902151951865e-13	3.7473428994416794e-06	-0.005870031181257186	0.0013753085852134862	-5.579601973295517e-07
patient_88	-5.917072296142411e-07	0.004032327138166858	-0.005299139110837113	-0.026644769802084144	-0.02327904836125667	-0.011392493838118346	-0.0026608135292772	0.0	0.0	5.8748808503149e-05	0.008304061354976104	0.001994678688142416	8.186179259791701e-05	-3.7252902151951865e-13	1.0179951787002429e-07	5.0217259116469e-05	-0.004395470504648954	-4.3970961123705745e-07	-0.0020457456961273874	0.006990922839660149	-0.00010428605894557859	-0.009779901906661663	0.0008099516025278581	0.00032902950113637605	0.0008366936026606501	-7.450581124279765e-13	6.737658753991002e-07	0.009003500093612784	-0.0008338482449762439	6.355416029691155e-07
patient_90	-1.0387555882334042e-05	-0.0006715014386922029	0.0006138117683119829	0.030203312984155444	-0.023337324425717773	0.010295175499562126	0.00253544571427626	0.0	9.05592367053e-06	1.373961176723198e-05	0.009349572068406233	-0.004934977610409231	-0.0002699031278491	-7.450580430390373e-13	6.810909882186978e-06	4.067143537104098e-05	-0.0048746072912588395	-1.2065139412879001e-05	-0.0020189710037782516	-0.009766111470945131	7.0216550957413e-05	-0.024632718570344117	0.0007089257869869375	0.0022930160341784077	-0.004254625444114191	-7.450580430390373e-13	1.6966220550238022e-05	0.016716109417611695	-0.0007709450841881269	0.0
patient_91	-7.094904594122485e-06	-0.0009595456620212539	-0.0002326961701735733	0.0018191686873789655	0.0077151944095734	0.02902879109247583	0.0026542868262622197	-5.58793532279278e-13	-6.466704793274097e-06	-1.8611092120406706e-05	-0.03863664703443642	0.005016567549714778	-0.00016286649806424792	7.450580430390374e-13	-1.2076426483690038e-05	-0.00013689664173870803	0.02020366570325565	2.7405844628808e-05	-0.0019184265586081588	0.005985297730565025	0.000204950600024312	0.0046076505929231295	0.0010554443340748427	0.0038305654062889155	-0.0012190603484399422	4.279514811932998e-05	-1.3891028612852e-05	-0.006100063113868196	0.005625464087026184	2.857068385928766e-05
patient_92	-3.737747007980793e-05	-0.009503988591302163	0.003478620468638822	0.02359207698749374	-0.02387868827278721	0.0017158021356444386	0.005040524807106679	3.7252902151951865e-13	-1.117587064558556e-12	-8.721696082502402e-05	-0.03444550365949977	-0.010672301596496219	9.580245520918539e-06	-9.619662538170801e-07	0.0	-0.00015742516126483402	0.00444777284432199	-2.0260190311818492e-05	-0.0023939699466339935	0.006554401585878753	-0.00012856048997491603	0.004934584790933836	0.000510426021926099	0.0026961579262278703	-9.943309738300335e-05	-1.3238359242676115e-05	-1.360160112380724e-06	-0.006955865644477267	0.001138075108686449	-2.9204778373239785e-06
patient_93	-6.917968578635511e-06	-0.002379773316578926	0.0011355987129732764	-0.014432711645076002	-0.05136605098070572	-0.010388694297871502	-0.012183013627491872	0.0	2.321722917258489e-06	2.1009706705807764e-05	0.00943061552299183	0.004815087304590234	0.000551413896190929	0.0	-3.7252902151951865e-13	2.568449713289598e-05	-0.004727885627001493	1.6056841053068e-05	-0.001822166001796696	0.006618882970092765	1.8422379158438e-05	0.0010064781456254033	0.0008724455332383404	-0.002026177646545666	0.006417468410963171	0.0	-4.788991063826853e-08	0.011910833058226817	-0.000916729267314062	5.733847059308979e-06
patient_94	1.113793067633986e-05	0.00023129328228532352	-0.00226144890170542	0.015611911231931251	0.04874550605304535	-0.011998121237941035	0.00529661028776315	0.0	-3.2336436212060903e-06	-2.758636958896795e-05	-0.01992616604235951	0.003407885559461986	8.9312588423489e-05	5.51005639135814e-07	-1.48777607828383e-06	-0.00013936702851205502	0.00122220878768709	-1.3299956917754714e-07	0.010965273647196556	0.006418231387156947	0.0001812022390775353	0.005123882496543195	0.000755921413842575	-0.0008751189644448192	0.0019476668959483288	1.3921846635639e-05	-9.58711318671583e-06	-0.005223299348680269	0.0002371559678576808	-9.194228798149392e-07
patient_95	-2.4397176969795206e-05	0.0044263134662527485	-0.011140095048258058	0.012905495585082052	-0.023343609664635685	-0.008188837959617326	-0.0017836577132344	3.7252902151951865e-13	-1.4287754893298892e-07	-7.144645126536264e-05	-0.050137426289776306	-0.005347157129505624	4.7917768359183017e-05	7.450580430390373e-13	-1.5433486551051644e-07	-0.00010155384596436899	0.013778125024260915	-4.2229170538483005e-05	-0.0020082141937687687	0.00598364331326443	0.00010952353700995358	0.004554427877021916	-0.0021805814418475937	0.002998960431665149	0.002669222149532266	-8.62166844308454e-07	-1.7884159460660386e-06	-0.0048617909113876125	0.0030948459021746936	-2.7140951156615842e-05
patient_96	-6.181017644703199e-05	0.00086516883154399	-0.00848993394831192	-0.03878266068361695	-0.06228212166810404	-0.03355327558419662	0.0007430388359352742	-3.7252902151951865e-13	-1.689834892749e-06	-7.534094154832001e-06	0.008203066674107654	-0.009513924051821197	0.000112490250077096	0.0	-3.576217219233e-06	-7.285560043528402e-05	-0.004546144005516514	-1.5950876474379512e-05	-0.00250572517020625	0.006044152158359017	0.0002508985301479673	0.0038639317046850587	0.0007343786918558037	0.003326104729669137	0.0021810530604794427	-8.242202922702225e-07	-1.2270264886318022e-05	-0.006000035666162113	-0.001140614959271609	-4.084378667174785e-06
patient_98	7.749871611595e-05	-0.000541464891750357	-0.002039925363007907	0.0086015336840413	0.050792225972423284	0.022807831707829566	0.0006223729632794706	3.725290562139882e-13	0.0	3.683069180697017e-05	0.007723972886986997	0.0025178189462050572	0.00013311033500358155	-1.8626451075975935e-13	6.353387609125266e-07	5.5583959259089994e-05	-0.0028349376020952825	-1.1914700269695402e-06	-0.0016700545948929823	-0.05056045773746441	0.00011362391645088544	-0.008458483578544066	0.001032630066387341	-0.0006932493592612164	0.0012669970757327737	3.2304730266333874e-07	1.1977151036261e-05	0.011226414788886864	-0.00036050349874421	9.840872138738855e-07
patient_99	2.7040132507680388e-05	0.00023208876578136077	-0.0019564922822639104	0.03221847172435368	0.008058434011880257	0.013499204642884384	0.007302468302100873	0.0	-7.450580430390373e-13	-3.7732808478173186e-05	0.007792865530494566	0.002968858807347682	-0.000376668973546474	-3.7252902151951865e-13	-3.7252902151951865e-13	-0.00010832998231052895	-0.005756373866694012	5.243423208593e-06	-0.0023006171682849216	0.0059569939060136225	-7.8939542826265e-05	0.004235674550663645	0.0006848837181925708	0.002059583077020923	-0.011567871993873234	0.0	6.498761661349938e-06	-0.007752594814356377	-0.000369118108181276	0.0
patient_100	-3.5797486733644e-05	-0.0016423779541160789	-0.0027024920680094266	0.030814888197975187	-0.05442278876560735	-0.02525736745060417	-0.009443093545921129	0.0	-1.4290772378446058e-07	-1.5140173025428973e-05	0.007997511613462089	0.009655338510405238	0.000337612816039469	-8.647378534078209e-07	-1.3930406421423095e-07	-2.8698498383163744e-05	-0.003878881580941348	2.6287754997609442e-06	-0.001270825719088296	0.005986121572786899	0.00024398732651024753	0.0045022693383041405	0.00052961333664133	0.00267493027425368	0.006091805052757242	-1.0212420672177538e-05	-5.016946047543001e-06	-0.005833681440539627	-0.0009213566873222494	1.202978193759735e-06
patient_101	0.00013582609146833198	0.001595598030555978	-0.0006446254418231304	0.0013045286979526068	0.08565329930358562	0.007770837735710619	0.0018425433681346218	0.0	5.106429941951902e-06	-3.974974416196e-05	-0.02530643624207001	0.003300215339241521	-1.058551613241477e-05	3.4164190292351044e-07	3.199823200703694e-07	-0.000125175135023886	0.003405548292677821	1.8912259954957e-05	-0.001987646154314259	0.005776667851954646	0.00015341411726549302	0.005038345787394756	0.000576973538938897	-0.004400999172683769	-0.0004794037195853687	2.5431524030862e-05	6.957611069081835e-06	-0.005526410650741269	0.0008653057821560515	6.322533264755336e-06
patient_102	-4.796632751821e-06	-0.0002407824669033213	0.000956826065387559	-0.08630099573065524	0.006366851525101762	-0.0077676157653331305	-0.0025049395675305047	-7.450580430390373e-13	1.7033256590359702e-07	2.2469244897365195e-06	0.006100806692801385	-0.009864531548973139	8.836540621705199e-05	-3.7252902151951865e-13	1.8158219754701305e-07	2.495323661714457e-05	0.0075840611015911994	-3.827854245900511e-06	-0.002355476926453384	0.005756812280882103	8.702447637914208e-06	0.004379182578204171	0.0005872638014145109	0.001648607817804417	0.00307711336109785	-1.0542933642863784e-05	8.127050474284609e-07	0.006009310860466187	5.1615043729543e-05	-2.348907291893632e-08
patient_103	-4.8358129151162e-05	0.0010193084959871973	-0.0021787742282729354	-0.051784481661766725	-0.023844234577240376	-0.026219240900548127	-0.0007405637001152859	0.0	-2.407700382172e-06	-7.00901078991574e-05	0.0074029316963161885	-0.006308045757561894	-8.453637734054e-06	6.326124072074391e-07	0.0	-0.00018797259703278186	-0.0039849056753329636	-2.3447151761501e-05	-0.0020344478474929664	0.005860193111607757	7.491628490388404e-05	0.005848319186037364	0.0005543003913014992	0.00272872520335947	-0.0015491263256873769	1.0014728642998307e-05	-1.2161382939664998e-05	-0.006451237379759512	-0.0010489074194338036	-3.832435049116218e-06
patient_104	0.00013314745202660383	-0.0016507536215241902	0.012341120369150275	0.0019322768877725696	0.044164330054889386	0.011868054419918873	0.0025732401371700423	0.0	6.036147475241334e-06	-4.5155098102982915e-05	0.007299577918904799	0.00199342516586182	-0.00027666727053001004	0.0	1.5356156229972e-05	-0.00013977319560944628	-0.004054047143645552	0.000102820985577997	-0.001412168870912838	-0.11378666574209925	0.00021761350035667544	0.005945046299230266	0.0007222803809679915	-0.009749033549055432	-0.007226229348103496	2.9765158891672138e-06	9.125402197240463e-06	-0.004879755197139418	-0.0004362186261452621	4.779921043663966e-05
patient_105	-1.3181939721232384e-08	0.000963319399673479	-0.00561261617066337	0.006367480130912687	0.09429382100990039	0.01628175068632695	0.0006709804249461513	0.0	0.0	1.3210395723580744e-05	0.00929830696769055	0.0033957750112749343	2.560556400570937e-07	1.2888748198737904e-06	0.0	8.9551874157039e-05	-0.003205118289217324	9.74742360412981e-06	-0.0020285805169492745	0.006860763681586786	-0.0002278141558170301	-0.019285940056666704	0.0007303993338718863	-0.0004941689668223066	3.190435590222563e-05	7.0280941203229994e-06	3.149690311402023e-05	0.005339287819061392	-0.0009032165268436	2.7533564716572132e-06
patient_107	-5.591812357306e-06	-0.0005428015048615555	-0.001027072655130153	-0.009138450059015256	-0.05198066588374781	-0.02773803831096734	0.00028461307585238635	0.0	0.0	-4.8270184267308996e-05	-0.037490868184436074	-0.00782115738163699	0.00033974437178112	-3.7252902151951865e-13	0.0	-9.018874466419051e-05	0.006460872431052815	-9.947591647504999e-06	-0.001806721507664747	0.0057100186958908535	0.0001576242114417262	0.005228494213242042	0.0007835665638558438	0.002813202396780221	0.0019508042022119974	-1.8435791134814582e-07	-5.972366780047228e-08	-0.005764989759167613	0.0015550151428207677	-9.294467046856368e-07
patient_108	-2.6693550869820395e-05	-0.0008084420365281311	0.002067792251612964	0.014542758852289941	-0.05203262051437045	-0.003707586954487441	0.0058285705242305695	3.7252902151951865e-13	-1.8626451075975935e-13	-3.271701633930133e-05	-0.025443472065031492	-0.005988950215559421	0.00010084340479224681	-3.7252902151951865e-13	-3.2833300530907147e-06	-7.394673041999003e-05	0.00741579614421349	-2.3893766105173003e-05	-0.001523323845537358	0.006457308982545462	7.864263094961479e-05	0.00518660582732406	-0.0010539042392745492	0.003398084705881747	0.0005597019780892681	-8.621556684373921e-07	-2.456106413155745e-05	-0.005796803760528523	0.001892499232711257	-3.732274286448489e-06
patient_109	4.7057360410690005e-06	0.0013095020243897959	-0.008863329887483236	0.032094637563219244	0.10739800414922643	0.00017654614229685697	0.00380330356927586	3.7252902151951865e-13	0.0	1.1731560900806438e-05	-0.05002679433091539	0.004447150334110459	2.633547410368412e-06	0.0	0.0	4.1101846285163494e-05	0.015278672707080809	1.7146350815893123e-06	-0.0025667620527557683	0.006273599210753988	-0.0014474337439984	-0.011769087819335944	0.000507322701159858	-0.0015117627601604513	-0.0005590431344695247	-8.62037949264198e-07	1.8773779645562e-05	0.011240695533063226	0.002560471817990756	0.0
patient_112	-5.87978232651904e-06	-0.002093723360914726	0.003268820922169809	0.006882964723417488	0.007776639336673496	0.03858960115257646	0.002860282585397343	0.0	1.7850266769520215e-06	-6.38858042657169e-06	0.008611878409050368	0.0020317475867922983	-0.000335042877122757	6.944209337235787e-07	8.692738600074979e-06	-4.5792995579540444e-05	-0.004394942882377622	-2.233281917869978e-06	-0.0015091788521036293	0.006551501385914117	0.001055555362999435	0.005580570855922958	0.000730996877420683	0.0029626062843948297	-0.001712086757458732	2.087355926632751e-05	3.886205442249619e-05	-0.004457913026493007	-0.0007895717551000306	1.6944300383326592e-06
patient_114	0.0	0.0009494598925113549	-0.0029871642429381367	-0.02393087669424708	0.008014319693250534	-0.01785674804719161	0.0014282464016694336	0.0	-3.6913398653280054e-07	-8.853458240627979e-06	0.006702716302592269	0.0009068433079868258	9.9943765625355e-05	7.595960050826162e-08	0.0	-6.313281962647867e-05	-0.003052367145754361	-9.033594280482074e-07	0.006195957211311876	0.0064344230142421525	0.000383368106652046	0.005055287527851721	0.001080473916325705	0.003474268663581428	0.0022045344754121994	1.6953416168683255e-06	-4.740942455828e-06	-0.006173965323157567	-0.000644951927568755	-4.644956439733144e-07
patient_115	-2.8168477863069002e-05	0.0005722637346945625	-0.002963627604488263	-0.0033266723810229	-0.02084365966827604	-0.00291348500908348	0.001432761278469089	0.0	8.927164599299015e-07	-3.116776626556922e-05	0.007901578648295217	-0.006664821313414694	1.8702308833596942e-05	5.983958765863972e-06	1.613017730414401e-06	-0.0001453628089278875	-0.0038180492046288807	-4.8972504399714004e-05	-0.002073153777420487	0.0056921870171557695	-3.307265415790591e-06	0.0032686618523671907	0.0005464619430713246	0.0023047390653751503	0.0008914393700659059	2.6384108513591843e-05	9.668462537227169e-06	-0.00592695932611819	-0.0008221810504794001	-8.990978822110435e-06
patient_116	9.366313563659413e-05	-0.0003282025207765277	-0.00039338489258660715	0.035901821556314786	0.007894883610494386	0.010376787121687039	0.004259381834510686	0.0	9.838044643401685e-07	-2.8638152405618435e-05	-0.03105290354974564	0.00872706067496907	-4.9872964061795e-05	3.7252902151951865e-13	4.401700012384976e-06	-9.370713308453101e-05	0.0092552624385338	4.0989398118106024e-05	-0.0018491374691482374	0.00560597163401539	-0.0003298028264194743	0.0051455114195122975	0.0006060527307912556	-0.0009108952864072952	-0.0029827818348072323	-1.0974624939262547e-05	1.073634466156179e-05	-0.0059877233128063	0.0036353546679951097	8.587735146282996e-06
patient_117	1.0175503790377e-05	0.001196144303493193	-0.0030390582661144207	0.024977088766824408	0.07110065913777794	0.009000847143121014	0.002307119810394918	0.0	-1.933786086737297e-06	1.5057994425295425e-05	0.006116913327947227	0.005277574705798152	-9.001315822824598e-05	-1.477601379156e-06	-1.124447025358e-06	-2.2655037231736373e-06	-0.004785046346764973	1.4610424824058e-05	-0.002318327192123946	0.0061269431367516084	-3.0062498059125346e-05	0.004444016538374088	0.0005175358790904152	-0.0034537389799952157	-0.001155212329700566	-3.3512856997548996e-05	-8.870237134395e-06	0.0020221620191819634	-0.000564886621851467	2.669699117541e-06
patient_118	2.8014451265329997e-06	0.000814431674219657	-0.00021670635407789536	0.02695895988382395	0.07483778586285184	0.00386491843909021	0.0008926237580366201	0.0	-6.466171331702761e-06	2.1228538826102e-06	0.007348367533925885	0.005123640828300235	1.6603894066063998e-05	-2.8754770755867742e-08	-1.2073636800050407e-05	1.4559922739863785e-06	-0.004536015748884495	4.781936109064628e-06	-0.002492358370590924	0.005814985329471484	-0.000320059419050809	0.0014228502875193619	0.0007574272746220111	-0.00044642525492233744	0.0006008137585595011	-7.2445124387744e-07	-1.770858187228298e-05	0.0017507055363617551	-0.0007208088040351775	2.1941043436519935e-06
patient_119	6.12441835924955e-05	-0.001154663086216884	0.001443800557311601	-0.01821644780258643	0.042806166751030786	0.02640964638809669	-0.0012099953951313863	-3.7252902151951865e-13	2.191150002181116e-06	2.8259162232276893e-05	0.007514769614674117	0.0031355089791118796	0.00010517526939510798	3.3588428050280313e-07	-2.0229175686833213e-06	4.797186236828181e-05	-0.0045429168590344175	-1.2581205926833982e-05	-0.0018515351815148941	0.005542318391147953	-0.0001418761697597765	0.00456360311647874	0.0005323161261156097	0.0012167084589600264	0.0011715592628344692	3.1100638210769225e-06	-3.2603930681939896e-06	0.00376693051867184	-0.0005138627721927995	-3.020775876938739e-06
patient_120	-8.27236212789951e-06	-0.017319306932808802	0.003167744071735054	0.020328447768511206	-0.02960802784173279	0.009787399060372215	0.002394570386223473	-1.8626451075975935e-13	1.2963535264124893e-06	1.4335926063357e-05	0.00683971320423294	0.001857057769689684	-0.0005841121079167295	-5.58793532279278e-13	-7.450580430390374e-13	4.8174118250607e-05	-0.003502877494925607	6.495622172951e-06	-0.004186410916526799	-0.11229676992797755	-0.00029542625958565755	-0.013017856332962364	0.000828793031163504	0.0017148635576478821	-0.00014059897102414772	4.247500374913e-06	3.094547986983489e-06	0.009073005049116883	-0.0004841306303627705	5.85226919502e-06
patient_121	1.2865630537270999e-05	0.001100723626743992	-0.0024582235069479596	-0.012050094821816262	0.04872638395093377	0.026934001591056536	0.0010570054966956087	3.7252902151951865e-13	0.0	-3.7252902151951865e-13	-0.020352900844812356	0.0040267773190513015	-8.253754395991623e-06	0.0	0.0	8.802501112222042e-06	0.004328976708091765	-1.0845717042691494e-07	-0.0012218321417458134	-0.042212157395575156	0.000434888031519947	-0.020683399938000342	0.000731410627346475	0.00039202415575271724	-0.0006671820393763347	-3.7252902151951865e-13	-3.7252902151951865e-13	0.007351748289912906	0.0010943861709907558	-5.706403404473828e-07
patient_122	3.2718587666750002e-06	-0.0028297281011938954	0.013937947630975365	-0.01778368336162525	-0.026033717234339514	0.00300189439645032	0.002818827708996803	0.0	0.0	-2.8266995307057e-05	0.00761806088071313	0.002812300247419595	-3.6334666237233996e-05	0.0	0.0	-2.2546434123066997e-05	-0.0037291575272567277	-7.416900433599e-06	-0.002282393330987511	0.007202779173292174	2.2830865764993015e-05	0.005141789668053347	0.0008638374185189453	0.002560661127231983	-0.0009040651826187789	0.0	0.0	-0.004612378897983546	-0.0006516748564317747	-2.934359014034396e-07
patient_125	0.00011699991561472001	-0.001036522812768805	0.002681357713136797	-0.024360585074359505	-0.022944665107130956	0.006185361448302816	-0.013442534075770505	0.0	4.633341543376144e-06	-2.087310235947097e-05	0.007810716248955542	0.004926052713487261	0.00023469596486538403	0.0	-1.1754443868989168e-06	-9.830492921173195e-05	-0.004202605432737587	2.0140743628141642e-05	-0.001510639862529912	0.006170080113736864	0.00021369577450677712	0.0049335821562446315	0.0006136226110160245	-0.0006151169009506442	0.0057494327301159266	-1.104627139866225e-05	-4.5166430994864144e-06	-0.0046000140355899576	-0.0011258912948891372	7.373843155798739e-06
patient_126	-4.624213874339973e-05	0.0003238958460744369	0.002371828381903451	0.039908931251568684	-0.025490992658818098	-0.03846888599260705	0.0088472895320039	0.0	-1.429203897715392e-07	-3.705509435385232e-05	-0.02836487713176753	-0.010248699048766826	-0.000154397111665456	-5.58793532279278e-13	-5.112424492835499e-07	-7.455886155366465e-05	0.008850985444383667	-8.401288520544601e-05	-0.002633425002824486	0.0062513022612779865	-0.0003139156227931335	0.0044864140381570584	0.00044439735589548395	0.0026131052061915162	-0.002113190154870952	-4.742127284407e-06	-2.5680575519792534e-06	-0.005731625436572316	0.002080104606039815	-3.630955349653852e-05
patient_128	-4.9623927846549066e-05	-0.000778690962539971	-0.0003917311814613485	-0.11284557096336499	-0.04842526475326154	-0.02604987211583643	-0.008781381532316996	0.0	-4.856262356041992e-06	-4.079778660088587e-05	0.007819709630473477	-0.007114265497145214	0.000493896949617188	-1.469954662024e-06	-6.172290630638e-06	-9.175396189093415e-05	-0.004185926127317323	-2.2161962091922365e-05	-0.001297256864770293	0.005505141132301598	0.00018560613356530497	0.004824092781729952	0.0006195010010152968	0.0024788462324533333	0.0038664290758315296	-1.2594326771794306e-05	-2.2325509414074136e-05	-0.005228777415002656	-0.0006726999171543725	-1.1871856637298e-05
patient_129	-1.0814479738471957e-05	9.418025664053368e-05	0.002404502118285722	-0.03043017537121191	0.006836726874508844	0.0007029328018659499	-0.0018668862273217837	3.7252902151951865e-13	1.4572650194160646e-06	3.055411716923004e-05	0.00902683921759013	0.002085181797784724	-9.817731250076899e-05	3.7252902151951865e-13	3.026535548269e-06	0.00012176373619586147	-0.004999177219951492	8.236269466576999e-06	-0.0032220700826029926	0.005397421226371033	0.000212072180910034	-0.13679088500714856	0.001007639996614291	0.0015065682512707828	-0.001845899315155084	0.0	4.229001235216816e-06	0.018937833676254345	-0.001300575504358844	-9.313225537987966e-13
patient_130	-2.469515930861e-05	0.001544308406673354	-0.001661335145309546	0.002386059995554349	0.007735184193914707	0.003818217764282551	0.004238538478128586	0.0	2.6057202368966534e-06	-4.362945929169332e-05	0.009254721663985367	-0.005705270341783726	-2.4707578122614563e-07	-3.050025552509688e-07	-4.555870778857614e-06	-5.467506945132899e-05	0.010831781231472225	-2.0275821350512e-05	0.006484333414584375	0.006301739730173673	0.000282686891779301	0.0052847538432105965	0.000848961020447303	0.002873977089859517	0.0032589146222918976	-2.618133462965e-06	-7.447820529341482e-06	-0.005564009505417164	0.0015531463935039816	-5.364138074218e-06
patient_131	2.9643068090078653e-06	0.0007527210594853263	0.002206971594225595	0.006173289860482279	0.1607637900404399	-0.0048465222814352785	0.0002913160489639179	0.0	1.381581276655e-06	1.8460145220155108e-06	0.01068513693672135	0.0029733385485363863	-2.8260235115884e-05	2.275024540722e-06	1.2793359719216e-05	3.0364064872264e-05	0.046279109436646065	2.5559322908520022e-05	-0.0014199208014644468	0.006688300542090977	0.0016437242205254684	-0.021623786118929265	0.00048824911485424797	-0.00892314397741572	-0.0014443109716288569	3.017191197723e-05	1.1797341518103308e-05	0.02390726624876257	0.009306413015257548	3.209456056356e-06
patient_132	4.7178245149550705e-05	-0.0015296401548664867	0.008392836953606429	0.002911825578426896	0.006833852877933481	0.015135687802638811	-0.00266828386085105	0.0	2.9882743954651424e-06	-3.557406421750498e-05	0.0075030257126316065	0.006771801912318884	6.8413847871122e-05	1.1559321172535001e-05	7.150244154035999e-06	-7.639419008045752e-05	-0.0038325367039069268	0.00013802125174552	-0.0022632822856306733	0.005864598468132269	0.000189168411679567	0.0047867969449609145	0.0004638359686359663	-0.009062452256027592	0.0007648015753831529	7.309942431747701e-05	2.9373814165591063e-05	-0.004283769725775314	-0.0006043449772521779	1.4883265644311e-05
patient_134	9.630678035318e-06	0.0003084662569686632	-0.003108820021431859	0.05025963230915363	0.10194390868796031	0.0198337541467044	0.003665437689050997	0.0	0.0	-4.283552169799672e-05	0.008086094162519987	0.006997843673825237	-0.004063494064565741	0.0	0.0	-9.23676874488574e-05	-0.0057650265851989044	0.0	-0.0016318524933419862	0.005965598229225677	-0.00023824509168043497	0.004922875211760364	0.0005486471544951067	-0.020237762895831794	-0.039924873682577126	6.192509084939e-06	0.0	-0.005894530928041743	-0.001029055413138108	0.0
patient_138	-8.825904801487598e-05	0.000262250489648422	-0.0028915389580651918	-0.028277004355099007	-0.05244068653341378	-0.02516902789520095	0.0021532700748182533	0.0	0.0	-2.7870741672812405e-05	0.008920524251088463	-0.005742069056630108	-2.915409868582963e-05	7.450580430390373e-13	-3.2839892432092234e-06	-0.00013230172917246411	-0.004714180827233909	-1.9657300226388e-05	-0.0023504062172956504	0.005526019130879964	-0.000188442311715332	0.004850267185736415	0.0006494448773562809	0.002630252165440439	-0.0005424102637916625	-3.9066281169657804e-07	-5.4914467502382967e-05	-0.006716790337627711	-0.0013046831630170203	-1.895779557525984e-06
patient_139	-1.2742679566142665e-05	-0.001444600575231009	0.0021092251873574865	-0.033435149717703415	-0.05671501293540928	-0.0020668947041034245	-0.011978117451677078	0.0	1.5055883675806878e-06	2.0611688867207563e-05	0.008367256068438259	-0.006229561436828195	0.000954378894064572	-3.7252902151951865e-13	1.2264889106153078e-05	0.00011616694219410001	-0.0032796839913818683	-1.5221402235327979e-05	-0.0020292756045236946	0.006151849128259298	0.00019489345527253912	0.005373012527078349	0.0007509536334313323	0.0024700077013112315	0.006087274241261162	-1.00855436176054e-06	2.3005574569103573e-05	0.015021215716609687	-0.001052593211736518	-4.125254228711e-06
patient_140	-4.819744452833331e-06	-0.0004165689469780684	0.003072669857740377	0.01517501018345351	-0.02488572265324178	-0.004017430929932693	0.005434603499388298	3.725290562139882e-13	-1.936300210654702e-05	-1.6036478616295637e-05	-0.04240179467480626	-0.006273091766424447	-0.000369018875807521	3.725290562139882e-13	-3.317247517406e-06	-4.428645744919698e-05	0.024895031892973898	0.0	-0.001620384410256496	0.0063159380030817815	1.5045776311306013e-05	0.004065353856887631	-0.004485257213003927	0.002958639914868368	-0.007639979113452119	-1.4376640319820001e-06	-1.5460174530743967e-05	-0.004865611608000431	0.0022202330741099914	0.0
patient_141	-5.2351160533722994e-05	-0.002587519923364732	0.007279596917051794	-0.008949022702872704	-0.023223286282690186	-0.008212716906191735	0.0028925170406698866	7.450580430390373e-13	1.9314840063450994e-05	6.056567542254503e-05	0.008109697120403832	-0.0059599252473096975	-0.0001460451248101865	-8.655320852995335e-07	1.188582647591627e-05	0.0001962169766426055	-0.004744337869388952	-3.260119147598449e-05	-0.0014499710845760775	0.005938922886550378	0.000147146646725015	0.005156855116272303	0.0006767222333699352	0.002445858350628964	-0.001733345935400562	-1.1397156864403998e-05	4.599556699394775e-05	0.013218125482602008	-0.000828540693689126	-8.344781957566034e-06
patient_143	2.9683369398114e-05	-8.873671661130603e-05	-0.0006009302476420768	-0.011931355279497749	0.008373059699963728	-0.0019501364941708352	0.0016253877957351282	0.0	-3.1048271805034893e-06	-2.034473903477e-05	0.00903237945176657	0.0009587107429280571	-0.00045916849905624694	0.0	-5.172579362988e-06	-7.667336333542597e-05	-0.005406347060436348	-5.954440683127865e-07	-0.001734159034676821	0.007062023380305566	-9.072360806167402e-05	0.00458597379568961	0.0005892041865736164	0.0034747792228124715	-0.0035779226093552836	4.6293802000582026e-05	-8.44255816191351e-06	-0.005542810972500558	-0.000547868714667848	3.818972967564e-06
patient_144	1.8725167959933838e-06	0.0002038904168177363	0.002474063212051973	0.020140568404830944	-0.027986659751273645	0.019423345850221773	-0.04696492542154151	0.0	-4.519578069448263e-07	-4.8126863129432e-05	0.006831571307405792	0.0058492963004391305	9.110752865671e-06	-4.122746922075e-06	-4.577014595269e-06	-0.000124429746996606	-0.003545872631110223	3.5160865634670003e-06	-0.0017169927524402463	0.005459497058577784	-0.000246881885826587	0.0043467053803614925	0.0007675367495044944	-0.01070085275350135	0.002815919381286936	-1.0343026369809184e-05	-3.947002477943792e-05	-0.007593118972657207	-0.001128089504037041	0.0
patient_145	-6.0460846126076404e-05	0.001593405639007679	-0.0006213679283857144	0.01900279862806196	-0.02624239629786457	0.016409082433022516	0.003307905034907134	0.0	-3.2572806999087e-05	-6.590185016393047e-05	0.008029327295254884	0.005383827311173054	-0.0012317132594995151	0.0	-1.5084728784857e-05	-0.000266472701262675	-0.005196595367044176	3.500816114246649e-05	-0.0022711304583586467	0.005975756611488712	2.234435128048301e-05	0.0055541648307814795	0.0006261911888606778	-0.0015346394974738043	-0.007776207082252921	-2.632309813052302e-05	-4.102488663047402e-05	-0.00689240492628883	-0.000834707610495375	1.0162280313669957e-05
patient_146	2.025548368693106e-07	-0.0017148128580767568	-0.00099090937208382	0.025581671632593447	0.008116800155723415	0.00780508654247965	-0.01038363855225033	3.7252902151951865e-13	3.7252902151951865e-13	8.147856779396001e-06	-0.03626274911854413	0.0028975432490929657	0.00022055961797013402	0.0	0.0	3.5670648701487996e-05	0.03862256923336532	0.0	-0.001340822206856663	0.006429941388685207	-0.00023049018532037902	-0.0091760460994206	-0.00847025934373959	0.0036474338280502337	0.006556588609935692	0.0	0.0	0.028243170059192885	0.004703694422496475	3.7252902151951865e-13
patient_148	-3.644204791635e-06	0.001260687562590449	0.0017771852505160245	-0.05721280211540866	-0.05361404067012477	-0.027531288191652813	-0.0028016157106263333	-3.7252902151951865e-13	0.0	-1.8061907403170044e-05	-0.029589768779859842	-0.006777443735231613	-1.9346384564413555e-05	0.0	0.0	-8.18381814286095e-05	0.011515250644925944	-1.186217926442551e-05	-0.0021847878308035172	0.006487728057359299	3.561741234734499e-05	0.005177325277519375	0.000789235073979928	0.0025120959788560533	-0.0005869773144135067	-1.843301579356263e-07	-2.197251003234957e-06	-0.006316947973752361	0.0019076767514925293	1.862645107597593e-13
patient_149	-8.781103193759451e-05	-0.001308661441691205	0.000102202674280849	-0.014884957057796376	-0.024090302059939082	-0.028160913989786013	0.0025078124419785773	-7.450580777335068e-13	0.0	-2.986032254993666e-05	0.006306944367382638	-0.010322774394415282	2.9347621835761886e-06	-3.7252902151951865e-13	-4.533678293200394e-09	-0.000147197378799312	-0.0036362936081364384	-4.9508816003796e-05	-0.0020223936280700998	0.005642110124695998	0.00018546816296875375	0.004536946718674116	0.0005868749761953841	0.0030902907604351344	0.0009721382107585551	-4.079429395496665e-05	-1.0037403553722623e-07	-0.00699032357530664	-0.000869290507398533	-7.942386902868526e-06
patient_150	0.00012920479215681302	0.0045079107668250665	-0.007826364806620379	0.009081950649898453	-0.022588293432909946	-0.0075854036744683415	-0.013746845599962379	-3.7252902151951865e-13	0.0	-7.054424285887678e-06	0.0073141255937516254	0.009211437926907061	0.0009453751168213751	0.0	0.0	-0.00010473516648635115	-0.004417528508137882	1.237788796424686e-05	-0.002132948159147027	0.0060405561851802755	5.8864396065473134e-05	0.0053759990417398115	0.0008540706058032661	-0.0016559534519444813	0.005186431690119183	-2.612464129926259e-07	-6.979320943355e-06	-0.006067440017405858	-0.0010091724546626081	1.3398647308346176e-06
patient_151	-5.360425449907602e-06	-0.0002353021988645126	-0.003951296866871387	-0.006632973096519657	0.051324119209591255	0.003272263066936237	0.003058279002830356	7.450580430390373e-13	7.030694931743334e-06	-2.5677571818228505e-05	0.0062655945710837525	0.0023051295679062315	-6.279347036033852e-05	-1.5750313177698345e-06	1.783351190388121e-05	-6.313437242060517e-05	-0.002202479257807111	7.5364292412992e-05	-0.0016078529922291369	0.006075016056746197	5.5077089928091e-05	0.004819619372207628	0.0007883375443518011	-0.007560704920347747	-0.005557401618547726	-1.3649315573274686e-05	4.534576255827714e-05	-0.004664721039403197	-0.0007023393415845852	2.0941204577682406e-05
patient_156	-5.1973724551495867e-05	0.0011008961311541365	0.0023350565868429565	-0.010171026438428037	-0.02330625953935082	0.03040450863428409	0.001405095853516803	0.0	9.883791208267768e-08	-4.498754683881709e-05	-0.028579379743197894	-0.004629511650744799	-6.978106684982916e-07	-3.0499044805749195e-07	7.394012063760558e-08	-0.00013703324180096104	0.0028045192793476996	-5.799351800232801e-05	0.010016576500423223	0.005966701285308178	4.332026960328099e-05	0.004348166218120568	0.0009146695246454182	0.0028729668225627053	0.0006988195958081457	-3.4802345558998233e-06	3.6869060248132694e-06	-0.00508998363465067	0.0010148003745823917	-3.215128760784736e-05
patient_157	-1.7687585204838318e-07	0.001792303774133308	0.0006254462227225059	0.009161219180189022	0.09255001770043741	-0.0076611137298866604	0.004669080555997763	0.0	0.0	6.852857768531451e-08	0.009548289981577507	0.003013408362213503	0.00012343835392966736	9.24352928996057e-07	3.576111048456815e-08	1.921876184642149e-05	-0.003820025064516781	-5.604252777992394e-06	-0.0019223416266962643	0.007334784924425138	0.0004478209408931403	-0.012544661235529901	0.0012451711053028539	0.001616246724314954	0.0013207357665523719	4.297737404703e-06	2.047852240502301e-06	0.008583512305188888	-0.000785603832639742	-4.91909123957017e-07
patient_158	-5.096857063472019e-05	0.001277355496259393	0.0027223329685162516	0.012843633467983404	0.007538403537264043	-0.011737763035343914	0.004646711300732542	0.0	0.0	-6.998894577845744e-05	-0.04319522243710232	-0.00588407339029943	-0.00023714959379285395	0.0	-3.7194043397918016e-07	-0.0001243802119046427	0.0476978846817277	-4.381531868129795e-05	-0.0014869462311267636	0.006655682490253773	0.000203388946130868	0.005203292733849921	-0.008638381921919056	0.002871985498676043	-0.005338596271071566	1.097587682306e-06	-1.7907265573734868e-06	-0.005564941196702382	0.009421419762913127	-2.7079497277735783e-05
patient_160	-4.478672482073208e-05	0.0016410560982301797	-0.0014242113389074564	0.009590810299664682	0.06445773222916755	-0.013814600000809828	0.0040745566521771	0.0	1.9152007997036078e-06	-5.86950557306359e-05	0.00795041424944062	0.005554996851738509	-0.000413500728271898	-8.140545338391689e-07	2.8792796656479996e-06	-0.0001316132085397797	-0.0057982624473981205	1.3537332043051001e-05	-0.0020863420144188903	0.005857704253587826	5.7501977309584e-05	0.004820198884885725	0.0006263261262792957	-0.011602218009531462	-0.006527902361471174	-2.3757366463539413e-06	4.228856042026753e-06	-0.006701439966261341	-0.000942540457751585	4.06401921063628e-06
patient_161	-1.2927889451382611e-05	-0.000684941472671914	-0.0003972425125539143	0.0011172632507048326	-0.02466266057053576	-0.0005784136751666462	-0.00012029159618541185	3.7252902151951865e-13	6.970817595718937e-06	6.118242777883797e-05	0.008145945008937238	0.003744118203315846	-0.000244823369663205	3.7252902151951865e-13	2.0659262873232e-05	0.00035467406883835496	-0.0044667442481033225	9.230101294814021e-06	0.024842097468581018	0.006353290223609607	0.0026358961697667783	0.006747101128194441	0.0007207735007628676	0.0014011417349800118	-0.00026711266851051736	3.7252902151951865e-13	2.5372265838084998e-05	0.05756951815858479	-0.001019095061253743	1.0427016578612e-05
patient_162	-3.434148319065443e-05	-0.001132824833877376	0.0073231356945819845	0.03210782833518455	-0.05213907418111334	-0.005489934144355311	0.007261543276626585	0.0	-9.172218292950545e-06	-4.5737962983543566e-05	-0.0070467043089214336	-0.005524960128311041	-5.1634345110502534e-05	-4.1134938597670006e-06	-1.0155360773205002e-05	-9.35602778568801e-05	-0.0007263032802380373	-4.886298980563622e-05	0.025090818241704223	0.006106744716037015	0.000244842814560978	0.004205860216356784	0.000560587258171278	0.0027853035943582395	0.0005650904685724369	-1.489869188517254e-05	-2.7658575959502024e-05	-0.003758285225369	-0.00010570489196105996	-7.1625024080261275e-06
patient_171	-2.0938713103524363e-06	-0.001760524028213678	0.0019141868269070721	-0.047638397936848875	-0.05436843104627909	-0.02691914465972218	-0.012029099655570436	-7.450581124279765e-13	-6.684717535972199e-06	-1.0863343626259362e-05	0.008203749333601405	0.0038414050372317064	8.550000414252201e-05	-2.2905426099893737e-06	-1.1924639903008045e-05	-2.632297556847245e-05	-0.004069117384357347	3.0406025797127e-05	-0.0017749859006143862	0.005702425142144734	6.8580184038729e-05	0.004075222006719522	0.0006688341826666021	0.002892557530384477	0.00473487826185299	-1.2089601159094056e-05	-1.7942047864198067e-05	-0.00528655121400948	-0.0006678966621868226	4.4850096106527954e-05
patient_172	4.5797090791164004e-05	0.0008193640032783096	-0.002967824038304365	-0.014235061347484541	0.037782394687738224	0.0024294810721650277	0.0012338419034145552	0.0	-9.344186633825e-06	1.793631464242499e-05	0.007273654613643844	0.00260372928204012	1.1032508127392e-05	-3.594774752872093e-08	-2.1040717512368e-05	-1.0409300215525198e-06	0.0024754360126331082	-7.951172813771596e-06	-0.002016715232003451	0.0063287628793157165	-0.00023163952166214302	0.004753635189309675	0.0005057497539557439	0.0014036550603806692	0.002049388841353342	-5.640034936367822e-06	-4.6431278251108125e-05	0.0015075844117439926	0.0005070485719479487	1.6849905252452042e-06
patient_174	2.6049041561782e-05	-0.007647116146329764	0.0018571075786836205	0.00967462467737491	0.008857732205744784	0.013672398671042134	0.0021979427023790625	7.450581124279765e-13	-7.450580430390373e-13	2.1604956313966975e-05	0.008252300440613147	0.0028389162926003033	6.524254018440701e-05	0.0	0.0	3.375960253179005e-05	-0.004797540592960982	-3.7252898682504915e-13	0.003063895237538944	0.006436439380422186	-0.00016961327875032902	-0.016537421443778982	0.0008116119748912609	0.0017792773865163017	0.0015618569935671863	0.0	3.725290562139882e-13	0.008623597016371744	-0.001083128848671903	0.0
patient_175	-2.521449942141613e-05	0.001779480079328631	-0.00251498720347879	0.029769830871280233	-0.05192209595923773	-0.018176355741266116	0.006957069146493419	0.0	-1.4826420694579999e-06	-2.5472480058666372e-05	-0.032401327782892585	-0.007152649718173749	-3.413739865645607e-05	-4.124085791409e-06	-3.4556519240140212e-06	-8.24755653738944e-05	0.00832108143954534	-3.9151171036063396e-05	0.007296897673187757	0.006290613203868224	0.00027847418168094	0.005912042201776023	-0.004722524048387998	0.0027873693896922915	0.0006399960883427234	-1.6055699996648277e-05	-1.0251369699835001e-05	-0.0065244506563525255	0.0007317532213404645	-1.3009217008947e-05
patient_176	6.682813446968601e-05	0.0022517628896981372	-0.001932977085467402	-0.01285596085870633	0.008130982488393734	0.0007232340015470768	-0.003756880287826039	3.7252902151951865e-13	-1.113492436706e-06	-3.365654461085632e-05	0.008332523841876499	0.005826985291577841	0.000384818330407138	0.0	0.0	-0.00010499116284772353	-0.004481962089147385	3.521436825393298e-07	-0.002350773788429766	-0.03296193926911797	0.0002262718518264578	0.005194960208795929	0.0007311374092474419	0.0013729473501443536	0.0029150857765227346	0.0	-7.004222087561507e-06	-0.0052324237167834875	-0.0006115366926416662	2.2416729480043137e-07
patient_177	-3.097336832433341e-06	0.0006633781517622889	0.0009038358474150055	-0.05056859925934109	-0.02470341269341293	0.033309468017192506	-0.003194068564521122	0.0	2.0804202184081245e-06	6.0536623373624e-05	0.007245093911420518	-0.005836059309961241	0.000189903211919589	0.0	-1.714483462273e-06	2.1095849014816246e-05	-0.00465570464807094	-2.4559533130376e-05	-0.0022630803631618333	0.006436697960551785	1.9115659408270994e-05	0.0055647058424772335	0.0006678607138804976	0.003231448008003612	0.002621957379207	-1.0019799694417857e-05	-3.0138269998133156e-06	0.00298954439559016	-0.0006423880512826053	-7.728539407253e-06
patient_178	-4.3572083115572144e-06	-0.0010229319100268088	0.003169645859301074	0.03848930965857576	0.04039391182083632	-0.005727887678472277	0.004934050147235373	0.0	-3.7252902151951865e-13	1.0528534464537182e-05	-0.03783336844407017	0.0010147685189731074	-0.00026395659940317	-8.661882951856506e-07	0.0	2.3446589522062e-05	0.0017406974619254196	5.278408527375003e-07	-0.002712688476545707	0.0063529534325468704	-0.000622057056333865	-0.008177169097633994	0.000271009292639791	0.002432678468292547	-0.0071770104030146956	-2.0701766759155745e-05	3.7252902151951865e-13	0.006455005903355754	0.00021798439403063682	1.401994377366739e-08
patient_180	-5.174350738524605e-06	-0.001860817243857292	0.00039970942386423965	-0.011406416389765169	-0.024535292113572308	0.01356194487093012	-0.0008527823387179315	0.0	2.777989953756804e-07	0.000123631475400178	0.009656981272622898	-0.006224707556096804	0.00034591194172389593	-5.607202649115e-06	1.3421488925815725e-06	8.0488780699668e-05	-0.0048772942353970975	-9.54230390489e-06	0.0007574932750779905	0.007046933259721801	9.928081370889057e-06	-0.008807491335179614	0.000438722320832303	0.0027829124726820482	0.002708008941635467	-2.091800048947169e-05	3.0812354758373893e-06	0.007051384785678198	-0.0004652223413810044	-6.5641053020944886e-06
patient_181	3.340443596242318e-07	-0.0008497341309673998	0.0028677875389344796	0.040929796785302404	0.04637612756295125	0.02329911172101269	0.0035076787612400764	0.0	0.0	5.407536588609e-06	0.008295850240625409	0.0040730463473126035	0.0	0.0	0.0	1.999728828668513e-05	-0.005050747463479606	2.0219573751086366e-06	-0.002215550735034023	0.0064950715699232655	-0.00029684795830398606	-0.0052721534545533	0.0007089329614303867	-0.001545619350392334	0.0009881966353393894	0.0	2.028798311948e-06	0.01187776412162927	-0.0004975374901667151	9.523183107375266e-07
patient_185	-0.00011038750205188621	0.0004616906902752721	-0.0014087685663718506	-0.02152243614394679	-0.02316441608099262	-0.024665354487672403	1.6182340751402885e-05	0.0	0.0	-5.0799275003369414e-05	0.00859847806254398	-0.006279637942509693	-8.672656188718778e-06	2.9551163315773286e-07	-1.5629455447183082e-07	-0.00010145979290827396	-0.004437495044316133	-7.583821211009921e-05	-0.0016803836196660766	0.006073818577174043	-8.128239100333301e-05	0.005601274675060957	0.000802147304266678	0.0026965286671183693	-0.0001520241143647531	6.185861490666347e-06	-8.380661997942634e-06	-0.005577520578075161	-0.0013462445896118746	-3.5423237830398e-05
patient_186	6.84197678230672e-05	-0.0008422077902592609	0.0005024275848176129	0.026080664776265573	0.06519059297204945	0.02207053768611509	-0.039016942770918786	0.0	-1.6715563833712e-05	2.3910373263059075e-05	-0.0444631479139905	0.007326737332111196	0.000337873566523193	0.0	-2.1820634417234764e-05	0.00017760938731952862	0.01609525226135735	2.5640911981461e-05	-0.0015197062345221387	0.00674967005858193	2.4572327174247744e-05	0.0039033307206816697	-0.0036548999652266374	-0.004197627681214333	0.004072353803180145	-2.3848865367471955e-05	-3.1164988689122226e-05	0.008153392504388431	0.0018743263709358796	3.121486678718989e-06
patient_188	-6.986908987164124e-06	-0.002027535817958403	0.0006788571317214304	-0.005272522905422331	0.049241354984277806	0.0016542974102310428	0.002865679469984004	0.0	1.049992628395e-06	1.855209171771861e-05	-0.031888987415097624	0.0005318416155408808	-1.4586467482149e-05	0.0	0.0	0.0002113792412914315	0.017771083407103982	-2.0754802972089426e-07	0.0027990406797732854	0.006814912374457297	-0.0018898477590642859	-0.026809657743712863	-0.009009211055980982	0.004049343172181356	-0.004667980087362213	0.0	1.204111240804e-06	0.01634888480477963	0.003100042137363918	4.9013271927848825e-08
patient_189	-2.2357695735989998e-05	-0.00038742367736994303	0.0028430960143916123	0.00715760277695949	-0.025313964993832583	0.012549604762298945	0.0016767253337427747	0.0	1.7654532566660001e-06	8.796889893709022e-06	0.008661663512233604	-0.012225814041495283	6.7441935651e-06	0.0	2.3252705112090213e-06	1.3320036791264001e-05	-0.0054495585552416384	-1.9836882874368568e-05	-0.002360691387578819	0.006095881454925938	-0.00013750404352322473	-0.006483987424150072	0.0005716921712271751	0.002755671571753885	0.00015966321220620873	0.0	1.167921163141074e-06	0.0037610552842728493	-0.0005167447584681161	-8.08493923395852e-06
patient_193	6.211630813777295e-05	0.002073331306315943	0.002163724987115686	0.04492950598630118	0.008630380795709741	-0.0021535106193273828	0.0057289183989632595	0.0	0.0	-1.2172434106467668e-05	0.008172879269067155	0.004791545705823197	-4.007660038769e-06	0.0	-3.6341194063448103e-07	-2.525014914572134e-05	-0.003576983655523475	8.698797039686748e-06	0.028005455312598463	0.006644467812683387	-8.110407949425263e-05	0.005020141781680246	0.0005798368751071238	0.0028498742674477103	-0.0008669219732284368	1.967717148362821e-06	-1.1927508562802e-05	-0.004982424866687469	-0.0007453288369811977	4.364218562842928e-07
patient_194	2.620269022881898e-05	0.0010492656793445235	-0.005168681643065042	0.00449671108983453	0.18740901367682958	0.0010673504197038371	0.0024363691512495037	0.0	3.819891996681266e-06	8.570625456049899e-05	-0.008275170828029487	0.002398034576792252	4.9572918657212955e-05	-3.7252902151951865e-13	-8.910689502972941e-08	2.0112380757926e-05	-0.00034004850219933997	1.5127647668122453e-06	0.0029921143081038893	0.0066810191778465654	-3.2952794060111046e-05	0.004710288253705907	0.0007951227135024825	-0.000928105578757795	0.004163292211014754	1.6573630273394867e-08	-6.933677941558733e-07	0.00739905966501679	6.213303282857864e-06	-1.6970299184324717e-07
patient_195	1.1690654233097e-05	-0.0018070637006312499	-0.003956127345934496	-0.013199558220151763	0.051386019083252125	0.058705471505830026	0.0005526182004250373	0.0	-9.313225537987966e-13	-1.417536363005594e-05	0.0072204631561413	0.0030387566637247536	5.9078891528767e-05	-1.6095366328949438e-06	-3.82991414517135e-06	-7.672831574454724e-05	-0.003217545484285779	1.0638121329246999e-05	-0.0018770937477703936	0.007320445272698949	0.00013800643049180554	0.0064247220967895875	0.0008957468013744706	-0.008522300919657543	0.0011766427369788095	-3.474137559533e-06	-1.077210120856618e-05	-0.005470916333701425	-0.00034291987400501426	9.178651496766569e-07
patient_196	0.00020347591619938012	-0.002507655657734714	0.006193628720287202	0.025887329479493154	0.00845501744369971	0.007593646107241463	-0.0011370222129858801	3.7252902151951865e-13	-1.9348040409386e-05	-4.332793261855348e-05	0.00860051981806752	0.0070528149952646	-4.905608440749167e-05	0.0	-3.3287769183509547e-06	-0.00014301204439252032	-0.004161676845699516	4.372441954910402e-05	-0.0013600724966265007	0.005722867868700952	0.00011447291085496425	0.004527842748071964	0.0007546727123670188	-0.0016141370957717058	-0.00042314177323131137	1.1421460658311498e-06	-1.801261715590818e-05	-0.005144696086645088	-0.0008219416345469509	1.4440847560762485e-06
patient_198	-1.5690200310198533e-05	-0.00022736272774635818	-0.0045055724836885755	0.00767737031155261	0.007206991758011237	0.02223465923434119	0.00569018714735281	0.0	8.471105247750965e-08	-2.6606432255355566e-05	0.008927852073404897	0.002831687389779799	-1.820945478975502e-05	-4.220800660549941e-06	4.0106629952787654e-06	-0.000106981814652676	-0.004539841196965392	8.97133331745629e-06	-0.0022342957168817266	0.006448214580770535	0.001881584049575027	0.0060198295522480814	0.0006891241099685329	0.002431366893090274	-0.0007499445687513625	-1.2483361922204023e-05	1.3695069681851e-05	-0.005232170722167898	-0.0004297432255931112	4.3819602578866545e-06
patient_199	-2.5266780517988812e-06	0.0002559623599983606	0.003208186108246418	0.017130631624814076	0.008660881880950135	-0.007719760095141781	0.003910986478440437	0.0	-7.450580430390373e-13	-2.4242497235534203e-05	0.0098490046353079	0.0049708480927161515	-1.8498160131273e-05	0.0	-7.450580430390373e-13	-6.40401796437762e-05	-0.00401779725672674	2.4909576028584005e-05	0.035256687056645725	0.006535058015398634	0.00016873697433620395	0.0060461649271659115	0.0007071552164852521	-0.006374252641946054	0.0016219097970053293	5.7182777673e-06	-3.3273469377307e-05	-0.004328042326122489	-0.0007803653940558309	1.9642328843466546e-06
patient_200	2.9807282611725222e-05	-0.0005987668584100814	-0.002145715191587786	0.004554011801304247	0.007458508811844462	-0.003981693787407084	0.0034468120486940883	-3.7252902151951865e-13	1.0739933699370831e-06	-1.7213084921237884e-05	0.007501662013307181	0.004419867254607345	-4.042826499789863e-05	1.985915005209976e-08	-3.181887790560536e-06	-7.149502616375093e-05	-0.0034065273811109075	-1.2173090875146841e-05	0.007511436109524189	0.006259882241394323	1.784289591014539e-05	0.0044677640929817845	0.0007153486942872311	0.0027532347731291963	9.017666629514941e-05	3.6903851665558904e-06	-2.3556861095128557e-05	-0.004959640830941459	-0.0010221041570417453	-2.013977617025542e-06
patient_201	9.396772924810297e-05	-0.000594786616694173	-0.0006417812901548802	-0.00686954668657849	-0.02187283261045809	-0.0017054965227842015	-0.0029123826473951005	-3.7252902151951865e-13	-1.116524767130462e-05	-2.6652064174410023e-05	0.007603366983588746	0.008130328189767855	0.00014108072333037606	0.0	-1.1881908960638999e-05	-0.00010764474496244876	-0.0037737435742281073	1.3029553182419978e-05	-0.0014521743684075576	0.006040347264939868	0.00036651659682393	0.004708882921561563	0.0005881012878380636	-0.001954742787498957	0.0029815383308566916	-1.1411588825285022e-05	-2.193412985652498e-05	-0.006459321074513679	-0.0014134051052853355	4.909413680432637e-06
patient_202	-4.134258460253322e-05	0.000585523324646053	-0.012147552918037366	-0.020899655079562166	-0.025493193699000355	0.007677119558257933	0.0011181255287490547	3.7252902151951865e-13	4.789553582668082e-07	-3.307973779737609e-05	0.008752334359940103	-0.010869894865201745	0.00010898666698485492	-2.0964592695241895e-07	8.443888276815983e-07	-0.00020876029096543382	-0.005980367673840339	-4.8652826063333596e-05	0.002699486029800009	0.005742804224230303	-0.003639411322167133	0.004657599922921478	0.0005805563704110573	0.002929890898615093	0.001705106991855414	-1.301252655684808e-06	6.407797336578646e-08	-0.00830702471025284	-0.001242989480029776	-3.6006316915153e-05
patient_203	-6.596181914209e-06	0.0004228971383999904	0.0005361341532319636	0.002223097660625318	-0.02579361611898052	-0.02794237618944604	0.004612580491695527	0.0	3.344675712287e-06	-5.204190500079298e-06	0.009730018120491835	-0.006347050632489814	-0.00046154422126710304	-9.571537375459988e-08	2.0664065331219002e-05	-7.5497262552377e-05	-0.00528499546423551	-3.3443968929348e-05	-0.0020516887083649364	0.00652840235424223	3.6794116720556994e-05	0.005158531023934452	0.0006519545123912279	0.0028320035877637314	-0.006308195603359479	-2.7016539126630002e-06	6.645025070756399e-05	-0.005304165905201774	-0.0005598439050838281	-6.9928595796220004e-06
patient_204	-3.123880932107377e-05	0.00043773512258193177	-0.0008069081742316245	0.0096269238756969	-0.022563431548420287	-0.016059818812389808	0.006006688905367591	0.0	6.263835355638236e-07	-3.836989058181367e-05	0.007726988915819638	-0.0054964275087229595	-0.00013736395519226601	1.431697793304043e-06	-8.17050114273923e-06	-0.0001861429582349897	-0.004192429228639195	-3.415649542584769e-05	-0.001380722162220603	0.005917966434825172	2.9733884148300978e-05	0.005307104586949539	0.0007767379687167613	0.0025130408967844885	-0.001773743790481219	2.788061602040929e-05	-1.4600621629505001e-05	-0.005847703257272912	-0.001108630863390846	-7.974797859787442e-07
patient_205	0.0	0.0011127061437815281	0.001688352982886113	-0.0030458843240513994	0.008160615983977864	-0.01506743969218801	-0.0024351331459358094	0.0	5.178803578018267e-06	-2.424182910472e-05	0.007412569091748412	0.003193546028621463	-0.00044694948289543	-1.4794437214730216e-06	5.590263903140901e-05	-6.0575822554526e-05	-0.004698537743929743	5.3473360463974e-05	-0.0019071763173676792	0.0060089118173345495	0.01033601020267232	0.004637293468136307	0.0006865967085584862	-0.009090882133040549	-0.0026172960796393254	-1.055967900902e-05	6.955716609954716e-05	-0.005507365755084867	-0.0006686379558406649	2.8015598841010998e-05
patient_206	-2.673270124942e-05	-0.000980913419928392	-0.002581896584387844	-0.032863186896173235	-0.025353962845634626	0.019496206819964532	-0.003736635859124338	0.0	0.0	0.00012674763575196054	0.008112993082124702	-0.006272233138885317	1.652004122733947e-05	0.0	0.0	4.054431673139214e-05	-0.004863081372249843	-9.986747801303021e-06	-0.002007739612180711	0.006437129171239163	-2.463996130972995e-06	-0.007180055260285704	0.00063788832640274	0.002558219464169781	0.0018844171805772806	-1.8626451075975935e-13	-2.650786191223109e-08	0.005471308159595317	-0.000721693820692592	-9.336266666650287e-07
patient_207	2.522096037864061e-07	-0.0014789626683108406	0.006949974547233408	0.007183928681374479	0.0075232454751850576	-0.0012457908283453182	-0.012583264403231424	-3.7252902151951865e-13	9.503774344912092e-08	7.371191866694939e-06	0.007935234367940535	0.004667439487809285	0.000439940211083739	-3.7252902151951865e-13	1.680238172412085e-07	0.000401031778473405	-0.004631575809419125	2.662521414458e-06	-0.0015474185761064063	-0.04012817007757253	0.00017846495127305399	-0.040172826934698945	0.000968419048679047	-0.005530301105021471	0.008111027010623337	-3.725290562139882e-13	1.2714801356190215e-06	0.035565807662322146	-0.000521751999016843	3.477105870844377e-07
patient_210	-4.41548041999328e-06	0.002191562019754188	-0.001758521063718924	0.014871964879985855	0.04536973658753554	0.03803401369936759	0.005874077455466584	-3.7252902151951865e-13	1.257107593118852e-06	-1.6904452629385032e-05	0.010946202517114536	0.0023883998774457457	6.3255521375683e-05	-8.140005171299037e-07	4.093864001331721e-06	-6.48961969651257e-05	0.00997569418428462	-1.7222663387652867e-06	-0.0018264672395772996	0.006315315927565048	0.0001538659408688556	0.0046673724778927535	0.0006489499035291277	-0.003062963637523325	0.0008894742542877631	-4.723371006547868e-06	1.4559395238755899e-05	-0.005427209772076423	0.0023779914467595394	-1.1888528242708084e-06
patient_211	5.2497903257607005e-05	0.0003593106776941456	0.0016524157251231178	0.013175242106430179	0.006742077325284432	0.013279677395056887	0.002550720285950203	-3.7252902151951865e-13	0.0	6.981446910649474e-05	-0.027526629217481204	0.0037264248369261333	-0.00034686325332149604	0.0	0.0	0.00024063241276889806	0.0027262948863208	3.430375829339277e-07	-0.0015909433964174005	-0.10332648330382067	-0.0003674128381069724	-0.024982141864486	0.0009683248035609575	-0.0025450731119140684	-0.003774425521166975	9.79080023243983e-06	7.450580430390373e-13	0.01754783015167337	0.0010625299103092253	1.6879290342525225e-09
patient_212	3.392782434821058e-05	0.0008054557960480351	-0.0019204971035476565	0.04966952097574245	0.008813668994838318	0.0021523507285397107	0.008022209167573575	3.7252902151951865e-13	4.598886705934e-06	-4.599626036360647e-05	-0.058909617120632855	0.005323721662256847	-0.00010858765151351501	0.0	4.112043417989e-06	-9.498778469860273e-05	0.01127382472273891	1.8571002781389497e-05	0.002871448942273845	0.0062232215162366135	0.00030744390366599	0.004763672798406297	-0.004060136871878041	-0.0016726142943370755	0.00048029847713186585	5.560975521803208e-07	8.479523099958189e-06	-0.007777007043920422	0.0022492999505251453	2.4347882717842444e-06
patient_214	3.401623312383434e-05	4.931545234284766e-05	0.0008404713485389724	-0.04553404044732447	0.007637073196424125	0.010342474411055395	-0.011961945386044656	-7.450580430390373e-13	0.0	-5.351262884213996e-05	0.005791707735694911	0.002127168509969454	0.000502836326323447	8.974325843153645e-06	3.4038282930840163e-06	-0.0001305787776596771	-0.0030248878007754386	0.000161345304641867	-0.0022924165344796795	0.005459627497801514	0.00019724982045590838	0.005595670654158999	0.0009781338349915847	-0.0076740285175852276	0.00524775140369309	9.077818840741921e-05	1.9510397408156257e-05	-0.005581562835909387	-0.000545380654465395	8.980270661412428e-06
patient_219	2.2464611753820002e-05	0.001021249743923534	-0.001365630731405668	0.02611897919951002	0.08982929971455592	0.0050387469615786815	0.0007608016509562523	-1.4901160860780748e-12	7.943788543344349e-07	3.5820687189696e-05	0.006383939939970117	0.0048414328854530795	7.6742666400966e-05	0.0	-1.1175870645585559e-12	5.635785069316395e-05	-0.0030248834051191643	1.5507588908075956e-05	-0.0022317618269473015	-0.11209009691043753	0.000300542055536062	-0.01390000861501317	0.000942137734964477	-0.005865121858846364	0.0013312463404144845	2.2548418492079784e-06	7.309094071396988e-08	0.005665937437536164	-0.0003405062759295046	5.646469071506413e-07
patient_220	-5.4070846177634996e-05	-0.001147853891830882	0.003369595734029977	-0.015388740228861521	-0.024217381287738635	-0.01577093746289606	0.0006183731700293509	3.7252902151951865e-13	3.333823196589e-06	3.272160086780415e-05	0.007743789195641837	-0.0015367918131872675	-3.595854830928e-05	3.7252902151951865e-13	0.0	9.8143672384319e-05	-0.004162668605335026	-3.1977034173903e-05	-0.0015672383770346362	0.006205969764105923	7.089314656332201e-05	-0.00658599726282987	0.000690403298288576	0.00330740743689235	-0.0018027219797484401	1.257799752056397e-05	4.850450903177636e-07	0.006755378727335444	-0.0007687831515446195	-2.56980061531e-06
patient_221	-2.829856649041029e-05	0.0005966537919826696	-0.0016340152269694677	-0.008143166830250945	-0.025291092627821442	-0.00671204056525598	0.0020138297909870497	0.0	1.5196654945609715e-06	-1.1808761209247438e-05	0.009611370404949374	-0.005206756629655108	-7.4694950506091e-05	3.346952795982304e-06	6.331235170363515e-06	-5.586567008867651e-05	-0.004558975040586629	-2.4109143391249e-05	0.04576988684795794	0.006458964756689919	9.092558417469096e-05	0.005331766574270985	0.0007002508281729995	0.003358981381356683	0.00037602938935158895	0.000117086127307262	4.677137583494e-05	-0.005480897877644709	-0.0006772216370329161	-1.1682605370876574e-05
patient_222	-1.7004453949629065e-05	0.001334348188713184	-0.003778117024293139	-0.03482916864808644	-0.024732553725363645	0.006340530858933877	0.00021035741567610716	0.0	3.0482519417990004e-06	-1.6282316483554452e-05	-0.023959638412902096	-0.0061168884227983346	-7.492540339007905e-05	-2.941876649857275e-07	2.0012222230431785e-07	-2.700881399213943e-05	0.01913044690228995	-1.4765268936752e-05	-0.0017329329410567668	0.005712126865563866	-0.0002464920804835847	0.004538245557434819	0.001057488094922138	0.0029295538019388587	-0.0009706448161974395	-7.356395944951161e-07	2.063495479523744e-06	-0.00502125522792336	0.006760315251629786	-7.974885404109233e-07
patient_224	8.119422756134498e-06	-0.00010014500310643808	-0.0032913251731544503	-0.010497149136476168	0.007150307338312225	0.005434326390596058	-0.008587306877318745	-3.725290562139882e-13	3.151239827274555e-07	7.836042903361867e-06	0.009059392228815669	0.004255779080605101	0.000246575511060654	-1.8626451075975935e-13	1.2907413765786067e-06	6.350921895354792e-05	-0.0049678056378848505	3.529925085603e-06	-0.001155786060914376	0.006975785865122402	-0.000309728584997353	-0.02305516289789227	0.0005270726849324884	-0.003018648833781459	0.003336183472583047	-3.7252902151951865e-13	3.640178032219e-06	0.015231237279251172	-0.0009469378452747971	4.022795706986465e-07
patient_225	-2.490485645830448e-06	0.0015852695056702798	-0.004581178000010523	0.012673313948605163	0.007577761172177223	-0.015253365165833331	0.0044638256095815175	0.0	-1.0045785456887224e-07	-5.5617069732392976e-05	-0.018548446001717782	0.004762890491588005	-0.000125732148392124	3.7252902151951865e-13	-8.046348206698532e-06	-7.691433690487878e-05	0.04270029454771426	6.056186743078906e-06	0.023521379733877225	0.006826137912319928	0.000130943964608012	0.005467042385321069	-0.000716891491506247	0.0037010370563249646	-0.0022764173206407407	-1.0478314012289e-05	-2.271561175584661e-05	-0.0056228032965212746	0.002766203988250337	4.297236911952e-06
patient_226	-9.334949217735667e-06	0.000655898805707686	-0.007867434175591886	0.001077327719097943	-0.024400051923934317	0.004266077939420888	-0.006451047183014421	0.0	1.3710036315023482e-05	2.4843334406612287e-05	0.008282338852388754	0.0014417068076785344	1.347166486084e-06	0.0	-4.915487021207518e-07	2.8789774794128468e-05	-0.006043125264067167	-7.105834968387197e-06	-0.0024957900209817752	0.005562539082299872	-9.246882423756367e-06	-0.0030264931150246047	0.0008694769762456291	0.0021258705960586384	0.0015965707318857081	1.2390587478875587e-06	-1.9072216004132618e-06	0.004867168128630111	-0.0005831874188035628	-2.208795957267122e-06
patient_227	-2.0473531074818984e-05	0.0015404170636087466	-0.0030183241393882555	0.0068831829719244965	-0.021484185335691967	-0.025747401309339283	0.0060665541053749284	3.7252902151951865e-13	-1.4827597886319783e-06	-3.615428358316129e-05	0.009304688208550169	0.0017127684836741222	0.00019359239395707402	-3.7252902151951865e-13	0.0	-8.603673418983297e-05	-0.0038514624028932027	5.2417923416938004e-05	-0.0016541857039555688	0.0056668657344299865	0.00019700723644345698	0.005158884568000173	0.0008687201722524943	0.002908578063920109	0.00031574956309048227	-1.119776070118e-06	-6.496899295597373e-06	-0.0064060248382389155	-0.000905499282572407	3.13284503296e-05
patient_229	1.026365160942052e-05	-0.0049059027162845995	0.0038732942152535353	0.017795178015530058	0.04310586400595489	-0.0007560070052044261	-0.0006933924993499896	-1.8626451075975935e-13	0.0	1.9680615048854e-05	0.008172566117113417	0.00474567116443065	-0.000812075408501544	1.8626451075975935e-13	0.0	0.00018391317282803298	-0.005588990683644043	0.0	-0.0008384639168623854	0.004982860750728241	-0.005853198674274601	-0.1728331195911392	0.0007349569258047109	-0.011778082941099957	-0.0006298616022337063	0.0	5.609261989593e-06	0.02433686314027287	-0.0012756678017321846	0.0
patient_231	0.00010430019088089268	-0.002222672391310325	0.014544526156038011	0.024438880471000398	0.046087093553133264	0.03629913592762309	0.004849048704002029	0.0	3.9128815755229785e-06	5.913588199764131e-05	0.00833519183392633	0.0024679100912063973	-7.3017076961695e-05	0.0	2.6746962964533997e-05	5.7011317647988737e-05	0.0004187582394108037	5.0867992080746004e-05	-0.0017479638040531103	0.006558662194572341	0.002458028045203531	0.005630914728809111	0.000917846510000516	-0.0064410110918804745	-0.004746731449756756	4.97240703552939e-06	1.6909635625778418e-05	0.004639415913913359	0.0003294386634603024	3.68466228246947e-07
patient_232	1.188958343118073e-05	0.000934758011251675	-0.0033982615825719847	0.020248083763569548	0.044331645939126564	0.01111573074944313	0.0036437029235996065	0.0	4.731185734271762e-06	-1.7122092470523968e-05	0.006405597627162905	0.003027903131861213	-2.231981605294378e-07	-4.431283101438005e-07	3.398073278367041e-06	-0.000102492955140765	0.005918620496429474	1.7830536514518e-05	0.001896735587902364	0.006251409359183121	-7.124232165515196e-05	0.0040267303339205345	0.0008102866108529157	-0.002150531071890113	0.0012181500126607558	-3.665910474955674e-06	7.99429584294423e-06	-0.0058782150615937665	0.0015409810966811998	-1.5005450695753513e-07
patient_233	-4.94194597005814e-05	-0.0005732459515565857	-0.002073998498031854	-0.011728372119134243	-0.023837752749933813	-0.026679306963179213	0.002992707383353239	-3.725290562139882e-13	-1.1133804917329785e-06	-2.1991248801347797e-05	0.008568526769615675	-0.005737404804886285	0.000227387812454252	0.0	-2.9145328328009784e-06	-0.00010376185802742515	-0.005205401280475747	-2.2480362467465e-05	-0.0017735586650669344	0.006364294218132223	5.216127010062221e-05	0.004906060006329754	0.0007940715758129807	0.0025071206631837105	0.0012691451293416131	-7.83395441249009e-06	-2.073074635118165e-05	-0.005916450955718717	-0.0008809189184568694	-4.148405417798959e-06
patient_236	-3.660952840000228e-05	-0.00011832434488459366	-0.0007387410691007788	0.0023263245650333884	-0.05184632746819402	0.006390065309870937	0.004881015047570661	-3.7252902151951865e-13	-1.482637785375e-06	-3.241242952644564e-05	-0.024552862316905486	-0.0074608469860627915	8.016811218112001e-06	3.7252902151951865e-13	0.0	-9.187266090884401e-05	0.003897250707959725	-4.715056298300398e-05	0.014608096540556259	0.006300022384221618	0.000334689970407632	0.00448822745792564	-0.0015773848576005481	0.0027292493004817224	0.001728178516542522	-7.781665585933979e-06	-2.725138720124827e-05	-0.0052155195557977594	0.0002448836060240785	-5.9270331636066775e-06
patient_237	-1.2914360687136e-05	0.0005402749577071435	-0.003019610521104163	-0.04315709465672258	-0.05725512545560482	-0.024562287081778003	0.00038955904156899346	-3.469446951953614e-20	-5.314967967568979e-06	-2.291991971433055e-05	0.008548724588798321	-0.006058036791067541	0.00014773913566022603	0.0	0.0	-7.938165273517161e-05	-0.004122767500299927	-3.194386567920298e-05	0.008346812942530929	0.006359434265131085	0.000125319894868876	0.005039919604826685	0.0009291324787307387	0.0022712650488596197	0.0034803897102828924	0.0	-6.465336307882874e-07	-0.004998916679248173	-0.0012611122685018796	-9.299680590630147e-07
patient_238	-0.00010456581525504357	0.00018729015290736242	0.0010280309450346773	0.004585587040707421	-0.024042648442741434	-0.01424348358269777	0.003583984519727503	0.0	8.023861981928e-06	-7.308963816612615e-05	0.008778074870817327	-0.006184881463926255	8.637034557759596e-05	4.014331847429498e-07	3.0449330806731067e-07	-0.00014664165331050333	-0.003486202236730579	-2.6652207411825045e-05	-0.0015344829592853543	0.00600903340294021	3.5349687561390843e-06	0.004648220887593886	0.0006746942997909957	0.002964989484194638	0.0002964025352150047	2.0913461223243107e-06	3.477618005126234e-06	-0.005744100874196698	-0.0015296486925333618	-6.1666799709192355e-06
patient_239	-1.8626451075975935e-13	-0.0007521572455763741	0.002642215065564934	0.03374327774159605	0.04892164019071492	-0.0017111621308140096	0.008004414730844994	-1.8626451075975935e-13	2.325456589461622e-08	1.0031815618276e-05	0.008136921459995172	0.003097039145790015	-0.00018836466809734654	-3.7252902151951865e-13	5.918936803937444e-07	4.9774415045975996e-05	-0.0037070731174200485	4.7720247879619995e-06	-0.001738019266352032	0.007007000434584864	-5.738469101488699e-05	-0.021955682569183375	0.0007259050134569274	-0.003552044238569183	-0.002219802383100594	0.0	2.1182291209690003e-06	0.012512409982085191	-0.000579281860683106	0.0
patient_240	5.117733571678398e-05	-0.0007904571306891667	0.015571290649985864	0.05223837843989018	0.04880477257105517	-0.003648116306029215	0.0034149391361512037	-7.450580430390373e-13	0.0	2.6261708885430487e-05	0.008338739219121592	0.00858451421204952	0.00015107524641789303	-3.7252902151951865e-13	0.0	-5.31450379639751e-06	0.0003035357577726086	0.0	-0.0024430098670534476	0.006703188987867855	2.944017704576342e-05	0.006327076798863665	0.000692792690638444	-0.002981901656091183	0.000773460570164002	0.0	-3.7252902151951865e-13	0.0006704050356987601	0.00012062686914577497	-1.8626451075975935e-13
patient_241	3.7602193839847e-05	-0.000994660291075697	0.007467176120029732	0.013059388572582929	0.007394908455433279	0.004969116852944668	0.004512271336419481	-3.7252902151951865e-13	5.946213379499216e-07	0.000197601689212022	-0.028343691029958387	-0.0001015719554387002	-2.0413158088921998e-05	-1.297995448112238e-07	3.4918488934619997e-06	0.000264314868487413	0.011543285143561623	-3.931115567684039e-06	-0.001997528033703542	0.006819809116702478	0.00039328954964876103	-0.009225926504796339	0.001044804832525537	0.0007586956011596764	-0.002730716471280887	-7.485164329409585e-07	9.528687596319962e-06	0.009020156575879044	0.001790530769806343	-2.231938764452532e-06
patient_242	-2.082090247422271e-05	-0.0025826716555282262	-0.0005692716449033267	-0.037694911098922555	-0.05361958205620754	-0.01914794158590952	-0.002634121560049218	0.0	-1.4232966676353e-05	-3.740875497460191e-05	-0.0557989971993025	-0.007438876269734425	4.3586187157779006e-05	0.0	-1.1927589587866999e-05	-0.00011222805855795217	0.014480914159328652	-4.957374976947498e-05	0.0007076579021988187	0.006049786058207929	-0.00037666685173753245	0.004735267927218187	0.00021549600977450098	0.002786746319010816	0.0016292509552091239	-1.3808550313105378e-06	-1.9764789752659983e-05	-0.0060799719619564286	0.0009330684982240192	-1.3748581148682438e-05
patient_243	-1.4892595913260129e-05	-0.0011395547495689107	0.0011567309596575545	-0.00965267767808395	-0.025341021694103207	0.004059057545242783	-0.04448828023113307	0.0	-5.334107391536e-06	4.396593505516447e-05	0.007515818853769419	0.003420313270529706	-3.7252902151951865e-13	-4.12076935172e-06	-6.3731374219050125e-06	0.00012645350275560798	-0.00542343340106305	1.330830529332e-05	-0.0016006369075737639	0.0056436080820858004	-3.631627662107323e-05	0.0031485751454252498	0.0006212579675018696	0.00032773910830726985	0.003657921582553515	-1.1954125203191e-05	-5.614610603079081e-05	0.007514918529195686	-0.000807905793562519	2.5284579023710216e-06
patient_246	-2.4570547975598166e-05	0.0004210825381800444	-0.0018969933100044475	-0.020234233629330946	0.00704699447853486	-0.008142445473652284	4.831644608638968e-05	0.0	-3.020067512989e-06	1.9478366523978373e-05	-0.04082597917788658	-0.006404553543124319	0.0001831412968691405	0.0	-6.187704578042e-06	8.914835285393661e-06	0.015742314985487574	-1.6122150979935e-05	-0.0018950706410221496	0.006483119739498901	0.000155168764665724	0.005324182369420267	-0.0017087037502787961	0.002807675115112182	0.0010984498959965767	-1.0464664548635178e-06	-1.5478234924375e-05	0.002538206666102602	0.001289376050000999	-3.557333722709402e-07
patient_247	1.1884333193300999e-05	-0.00028656589398159173	-0.0005153377131558753	-0.014646275970712254	0.007308888654038264	-0.0008086966663598807	0.00223144058007744	0.0	-2.606772109866014e-05	-2.8688849695024157e-05	0.004889009613916244	0.0025669863119721138	2.361891046166e-06	-5.606590956449e-06	-2.1632872894403998e-05	-0.00010182247096672078	0.0034693141312338153	3.4766146913158865e-06	-0.002026883134897772	0.006010588274802964	-0.000140272254031149	0.004348121312819381	0.000561225570086384	-0.00027743343347681434	0.00032815785771234807	-4.833849240094199e-05	-6.249537263065272e-05	-0.00689696332523595	0.000581178272422395	2.1054362878197663e-06
patient_248	2.6580688171086945e-05	-0.002043497685343014	0.002964662496047071	-0.07569438404617827	-0.02489269989083982	-0.026932557817315638	-0.013203428043518196	0.0	3.725290562139882e-13	-1.504027843475151e-05	0.008256456396914979	0.0010766768588218504	0.00016788280471227796	-9.562987834207948e-08	3.725290562139882e-13	-5.5972683988507724e-05	-0.005118914373824335	-1.8849956244228e-05	-0.0018541757780126933	0.005462723665102341	1.3568428391590057e-05	0.005271117981197279	0.0007467992253601438	0.0002151083124801372	0.005620924275321863	-2.6996418833729655e-06	-5.557498522102e-06	-0.005762057131994473	-0.000674587262980631	-6.587900221346943e-06
patient_249	1.752983033657257e-06	0.0010781141702085589	-0.004702760084578746	0.021993967441562515	-0.02188015348864714	-0.022174316899199	0.004695376222720344	0.0	-5.947491154077375e-07	-4.562200233338099e-06	0.008362003161478747	0.002045475694909661	-9.301120806485202e-05	-8.14075209200349e-07	-1.263466849922571e-06	-3.28774968162151e-05	-0.004583409388270195	3.6375932395457987e-06	0.05449503197483715	0.006100352934095963	0.00033201668793335105	0.005332639582408554	0.0006390152949839671	0.002170869005843976	-2.8205091133704688e-06	-2.5153949856751687e-06	-4.113272391258484e-06	-0.005270393860107253	-0.000934211025573298	1.5348864719270592e-06
patient_250	1.4331765472889653e-06	-0.0050056915712542675	0.002667541960813086	0.02747628459115508	0.10138345952797677	0.007998328759660901	0.004331267356313738	0.0	-1.8626451075975935e-13	1.788361743092e-06	0.00780338565865528	0.005920292647648574	-0.0005991129371803192	-3.0466783791781306e-07	5.963686853641125e-08	8.373941853642e-06	0.00971075802920384	1.211797427386e-05	0.004398693312285459	0.006916036566439968	-0.0008347699853591611	-0.012470695309061516	0.0006288529203273235	-0.01621681354530152	0.0006227585284970538	-1.341784186661125e-05	5.743723548948688e-06	0.010580332705937289	0.0018638189154677016	1.591988466679e-06
patient_252	4.5901527628289785e-06	0.0004937412484548926	-0.0021349880327935934	0.035928729773778416	0.04809964716122481	0.019622069264948326	-0.012086512466287207	3.7252902151951865e-13	-3.7252902151951865e-13	3.8121475093064e-05	0.008878116879146514	0.005761322403605999	3.874307549558502e-05	2.174848504363978e-06	4.761535674333017e-07	4.548100233077802e-05	-0.005267850666912241	8.503494318574e-06	-0.003254353110212801	0.005810529090696896	2.3222192749377317e-05	-0.01977366022048514	0.0008519601883366592	-0.0027481398825533383	0.002214570635836558	6.008319184183999e-06	1.971527561544661e-06	0.006754804670717537	-0.0012077066660858558	0.0
patient_254	-8.682934939859028e-06	0.00047253061383961366	0.0033733605715445935	-0.03238085026862095	0.007159381250385147	0.003708171388972506	-0.012333263628836699	-7.450580430390373e-13	8.655296638608589e-07	2.3175173811612534e-05	0.006848709570895844	0.00429115944169458	0.0007592614335939269	-3.7252902151951865e-13	1.7113853245969564e-07	3.671365641057235e-05	-0.004338170355092697	7.526680827140211e-07	-0.001577870917879019	0.006191758204158352	0.00032330562369897525	-0.003055627218633854	0.000505724025238297	0.00041682348921892663	0.005982285300549095	-1.1175870645585559e-12	2.2549558430911763e-06	0.00792567159244787	-0.000413956286385646	0.0
patient_255	-0.00013536284193396198	-0.0010567049246746922	0.0018164677984779474	-0.11546617427056186	-0.046978780199121634	-0.027598199471156062	-0.008503998840413956	0.0	-2.1305744163691003e-05	-4.398969635367151e-05	0.00854513546568337	-0.006798161470331215	0.000248394955554974	-4.410092532634054e-06	-6.8249396979795826e-06	-0.000156307882908725	-0.004910670364322103	-5.356636513024298e-05	-0.0023164801450445876	0.005151819422817742	1.0552828153593367e-05	0.004383433042373469	0.000563612305023692	0.0023187487562652412	0.0035235409272135945	-1.4131024852394193e-05	-3.563224915414892e-05	-0.0048024151059332856	-0.0011144440546631698	-2.9370252601801423e-05
patient_256	5.8980413340030004e-05	0.000895809078169979	-0.012228113739797814	0.030244463660614517	0.04129840109618376	-0.004056891698576464	0.005371117956470678	0.0	-4.519684240223213e-07	-5.7961070910091875e-05	0.006665556472633	0.004528751498041654	5.8130726404486e-05	0.0	-4.040043801067978e-06	-0.00012271897289901297	-0.00422083485000764	-3.7509221397335e-05	-0.002041949647478732	0.006438783730193928	0.000114090174343437	0.0051156043318565545	0.0003968908306211157	0.0015190240100025891	0.0007685368707403381	1.4129104092729104e-07	-4.6727329306302165e-05	-0.006064609497785528	-0.001351048130076367	-1.6906619817016455e-05
patient_257	1.7337740026412847e-05	-0.00028138866759836134	-0.0010689511266536763	0.014700739644700613	-0.023719775148155122	-0.02529034166713241	-0.011287218224303779	-3.7252902151951865e-13	-5.324784107505999e-06	-1.937704700976405e-05	-0.02625157415922727	0.007835364371817526	0.000673457625601437	-4.120685532689e-06	-3.453740850091e-06	-3.6318584345278376e-05	0.012622623423999139	2.6272823847829e-05	-0.001757329226192062	0.006157290803175378	-8.981025833636351e-05	0.005093276441143787	0.0010122406695969265	0.0030877866894937728	0.006618369723018234	-1.0151406191288261e-05	-1.6389249265192558e-05	-0.006257091919332705	0.0031156835683621292	2.833049558102881e-06
patient_258	-4.771349951624656e-05	0.0002523028514813525	0.001136981113161887	-0.02012297200674652	-0.05776612416172862	-0.03383225516520901	0.002052574014454118	3.7252902151951865e-13	-5.460244044660548e-06	-3.998973891138593e-05	0.004989997079176799	-0.008863016720209234	-0.0005275782184908151	-2.5970432907335974e-06	-8.202712051570417e-06	-0.00019559183577074927	-0.004108093278249695	-4.5390800014136e-05	-0.002179076985828547	0.005930922340322236	3.8215556112121026e-05	0.005177269582170952	0.0008099065228365231	0.002496683520683993	-0.004856104230508185	-2.0765386894343228e-05	-3.071918878704173e-05	-0.006455339391529522	-0.0006637202163226767	-1.651718076318331e-05
patient_260	-3.1695476919411e-05	-0.0019501144969137241	-0.0006349647535243802	-0.0347679617633577	-0.05887029892525165	-0.011882769300322931	-0.0458408174997428	0.0	1.9679274410006747e-07	8.726305142043568e-06	0.007164282721886374	-0.011458838359406176	4.1516091232188e-05	-2.434856630860669e-06	0.0	5.642598401754285e-06	-0.005045888162543961	-6.680443435907e-05	-0.002003203282225851	0.005890952171967318	-0.010221247110189855	0.004434351803478748	0.0006549065287690525	0.002135636622295689	0.004198602627078057	-4.7893291711806e-05	1.8896605633198e-05	0.002125032312888618	-0.0008096628025639663	-3.643347527831675e-05
patient_262	-1.9770854897795e-05	-0.0007400642837164774	0.0005987951165297805	0.024543143904255656	-0.024755174200260032	-0.017087496859440533	0.007055087828077347	0.0	-6.494190730152278e-06	1.6240837424992e-05	-0.007307975714420867	-0.005761433215485857	-5.6732062017544005e-05	-1.784414239227422e-06	-1.1515570431947755e-05	0.000118456239812073	-0.0010907641266006708	-2.3871883749959e-05	-0.001810948650259498	0.006283587425947142	-0.00010000257110223099	0.006424132074974435	0.001238216495793295	0.0030549116387730106	-0.0006211419170722224	-1.3175500370561034e-05	-2.5964318774638e-05	0.013216291805868923	-0.0001904242110904212	-1.558476090431198e-05
patient_264	1.7382851522413945e-05	-0.0031512436000630073	0.002310881750099349	-0.007691876921849275	0.0401033570404164	-0.013013316987734247	0.0007430247378069725	0.0	4.813522100449025e-08	-4.7154923435297226e-05	0.002851356008555721	0.002202247181162209	5.5154477432367005e-05	1.3112941756839437e-06	-2.8602238744491e-06	-0.00013938880171626472	0.00992269541104321	3.4376848489042706e-06	-0.003047638239990888	0.0056875941613688565	-1.6580346273257224e-05	0.005095901556778665	-0.06809779454576778	-0.0009203153451904352	0.0007922675898764093	4.708154127000885e-06	-4.006900917737597e-06	-0.007619837918830989	0.0005546869546640624	2.5467611849291224e-07
patient_265	0.000135101367533204	0.00021099881557747012	-0.0037541147733572613	-0.01763077068473208	0.0892334747066721	0.007029337927140249	-0.000929253067495281	3.725290562139882e-13	-1.991089060902e-06	-2.5775102153415507e-05	0.006081748816929719	0.0034562885079532568	1.9381102407348057e-05	3.725290562139882e-13	-5.170953273773e-06	-8.833572622388031e-05	-0.002419937906041715	4.404407180845184e-06	-0.002021997686102955	-0.06437455164627168	-1.4724790863694e-05	0.005802276518195828	0.0007533204802311802	-0.0014023634857963417	0.00014970222115515757	1.620901934801729e-06	-8.440671488642e-06	-0.005035759318619934	-0.000197862302139395	-2.8787273913633697e-07
patient_268	-6.034945137798601e-05	-0.00011328993979840408	-0.0010891723927110237	-0.04113205761041022	-0.04979382279359265	-0.027869273771555122	0.000993352902960003	0.0	-1.8626451075975935e-13	-3.53321667760597e-05	0.009811338092619512	-0.007413311643153397	0.00018558845901861398	0.0	0.0	-0.00013895781040191364	-0.004545532488403812	-1.2106949463485e-05	-0.0017078248098026743	0.006180555149121157	0.0001847672284580739	0.005588250606437175	0.0007137836446054201	0.0025654160149860827	0.002699382237624355	-6.519271060825491e-07	-6.950477324426e-06	-0.005955779687315186	-0.0009148017702158457	-1.2679086998106104e-06
patient_269	-1.9440280273555748e-05	0.00080685167871415	0.001670943652279655	-0.0007675088716205126	-0.027233895009243815	-0.007769948262907513	0.002523701554210837	0.0	-4.472137428819187e-06	-6.608910597860379e-05	0.007311953287897593	0.002101297300169222	-0.00023254570867865899	-1.479725539684e-06	-3.939818404614199e-06	-0.00014260904230176902	-0.004749969603307508	2.670076023787e-05	-0.002396275075525012	0.005634767375048199	-0.0005811132294125791	0.0041368476610630376	0.00046731085586360305	-0.01922851241515014	-0.004354417749959952	-1.1567038297652794e-05	-1.67987992987016e-05	-0.005722357055405116	-0.0008260900422930595	2.8235865756859943e-06
patient_272	0.0	0.0002560736276209299	-0.0011398239368572544	0.03726629683813076	0.049524090730212585	0.021164862911030605	0.002834490490797885	0.0	0.0	0.0	0.006814796389732475	0.004258029246935593	-1.5452920366078e-05	0.0	0.0	0.0	-0.005127221814542976	0.0	-0.003359456736594409	0.00645492915045465	0.00028067424828186904	-0.030218836074694954	0.000652432773448515	0.0013160775993019014	-0.002184835786372401	0.0	0.0	0.007543326390860571	-0.000367192491423331	0.0
patient_275	-9.749837964771639e-06	0.0012040789633057899	-0.0026818704186938507	0.013292706740088714	0.007054286467237349	0.04001398050459097	0.006158749700849846	7.450580430390373e-13	1.2648857943713294e-05	1.2293679825959365e-05	-0.016045383596047725	-0.0042152628786861655	-0.000520890726149079	-1.8626451075975935e-13	6.122574210165599e-07	-1.6138093918558877e-05	0.0009334565205499269	-1.769197881221651e-05	-0.001195835699420405	-4.142259936778881e-05	-0.0003918387836776665	0.005878493111487438	0.001000551443733263	0.0034171203754841963	-0.006046473292028514	-4.6070422977200624e-07	1.7009627073998743e-06	0.00037689922512506967	0.00034831229913978074	-5.368060804903e-06
patient_276	1.6861731372771614e-05	0.0004534677106886974	-0.002603557163570057	-0.0146685717391781	-0.0267625508373137	-0.009200508211087387	0.001750951279979176	-3.7252902151951865e-13	-1.4827413484445323e-06	-1.4446975849568157e-05	-0.027685710049932782	0.0028926719438749967	-0.000133635980729012	-9.559225291003865e-08	-1.8626451075975935e-13	-7.191267823800279e-05	0.002411154464073445	9.60619822144351e-06	0.0270225238206796	0.005957686090888408	9.191000927237022e-06	0.006349411421501969	0.0010397565019316804	-0.004136387092340707	0.0004075021275319027	-4.001916013657049e-06	-5.4989609867330205e-06	-0.005863657250069043	0.001017852842668054	2.7201544493430162e-06
patient_277	0.000413591715134676	0.0006330935729667463	-0.003819992894772419	-0.012529595161043058	0.042962072488851796	0.003543532975576767	-0.001166259632538977	0.0	4.1111838072531436e-07	-3.904355037957167e-05	0.007153731916192884	0.002529643088392885	2.2436076402662002e-05	0.0	-3.9226934313782445e-08	-0.00011608249284326512	-0.0038944243123754576	1.4836767315862648e-05	-0.001717788813449416	0.005808984485734209	0.000208438212797043	0.00502364042727273	0.000418075371533624	-0.001706506873946607	0.0006013231861404878	2.824696954339602e-05	-1.4103235676881515e-06	-0.004229899478983108	-0.00039348897486924257	6.766518577930661e-07
patient_280	-8.932529520243085e-05	-0.00029814862231722713	-0.0002251508047338445	0.009809599358448709	-0.02487788026528428	-0.024660239091515494	0.0040391662415582424	0.0	1.522486843168489e-06	-2.3642107099292473e-05	0.009985730454698171	-0.005580746218888056	-0.00015776326488703397	-3.7252902151951865e-13	4.1844378784298e-05	-6.612038547172756e-05	-0.004547702329140127	-3.0752565897999e-05	-0.0021323269782587612	0.006353561237966591	-0.00025245003513991863	0.005656869868840989	0.000878462079074218	0.0030418090769555113	-0.003941479862295075	-2.612227573992043e-07	0.00035126231014728304	-0.005460299932351296	-0.0011762858794070665	-8.665634505449632e-06
patient_282	-2.5659151934086002e-05	0.0013656366874463767	-0.002367237317468947	0.050161306190490675	0.007813731842394872	0.011147135723987546	0.0066867982973344365	-5.58793532279278e-13	1.5082988329230278e-05	4.801274687051554e-05	0.007860431033838506	-0.004814240208687233	-0.0001174498625099642	-7.450580430390373e-13	2.539509534835011e-06	8.389657083898499e-05	-0.003822170653380423	-4.8426698893292914e-06	-0.0018105754860210921	0.007245210988586719	-4.066545329988877e-06	-0.007866206375975127	0.0009979988518636538	0.0028696353384293316	-0.001140628144051864	-1.4373710378999999e-06	6.5849447622890735e-06	0.0075280709800310056	-0.0011309251939412065	6.613321602368797e-08
patient_288	2.4762262962756e-05	0.000581482564005997	-0.008479745313059504	-0.020183820019662325	0.0083141585219651	0.015416105738794397	-0.001913536262419046	0.0	3.7252902151951865e-13	2.9809270054100002e-05	-0.04332490964950989	8.18308728746973e-05	0.000146532819233833	0.0	3.7252902151951865e-13	-1.3405666872857015e-05	0.011725107198860463	-2.2821754217145642e-06	-0.001795155490096636	0.005885529084363905	-0.001847794511774547	0.004551920317392764	0.000309436043910678	0.0019775446838699046	0.001511768782418206	0.0	-5.178671330213768e-07	0.000851758639560982	0.0026069412004202518	3.7252902151951865e-13
patient_289	3.4796828217801e-05	-0.00047282566791399366	0.00828461941136044	-0.006929427351243744	0.09036222219970073	0.002708287812117446	0.0018101047959178474	0.0	2.2361405193804938e-06	-1.941628418862713e-05	0.007469586833659526	0.0032152890457771447	-1.2555175181477e-05	0.0	0.0	-4.562090616672744e-05	0.0034248311871662458	3.725570254027148e-06	-0.0021109608542173837	0.006358930564485444	5.077716205269024e-05	0.00468335643569004	0.0007262476158328234	-0.0008898701652884254	-0.0004514744272455406	-2.5213836319744144e-05	-8.960178121924372e-07	-0.004592160601634504	0.000740843632537862	-9.750667959450289e-07
patient_290	-1.5242524817584e-05	0.0012755645142868105	-0.012184890290116854	-0.024102308568032402	-0.024610655401833305	-0.020795077373599584	0.0016187747720628725	0.0	-5.533430725335932e-06	1.9167686812579e-05	0.006503699667751752	-0.010616409556381363	6.369095249101202e-05	-3.050461411475275e-07	-1.4412324689328177e-05	3.700847700238e-05	-0.005319616560358514	-1.4799272827802398e-05	-0.00010272721261717072	0.006252466967003365	-0.000106096797855567	0.004626585809793294	0.0004454474741592936	0.002869354618247567	0.0004977246920112315	-2.6181722059839787e-06	-3.142859991639651e-05	0.003952505458658529	-0.0007026359802111866	-1.29176788032e-06
