# Supplementary material for: Integration of clinical, pathological, radiological, and transcriptomic data improves prediction for first-line immunotherapy outcome in metastatic non-small cell lung cancer
Source: Nat Commun. 2025 Jan 12;16:614. doi: 10.1038/s41467-025-55847-5 (PMC11725576; doi:10.1038/s41467-025-55847-5)
Supplement: Supplementary file 4 — Source Data [file 41467_2025_55847_MOESM4_ESM.zip › Source Data/source_data/unimodal_shapvalues/1year_death/LR_RNA.csv]

Patient id	B lineage	CD8 T cells	Cytotoxic lymphocytes	Endothelial cells	Fibroblasts	Monocytic lineage	Myeloid dendritic cells	NK cells	Neutrophils	T cells	KRAS	EGFR	CD274	MET	BRAF	ROS1	ALK	ERBB2	ERBB4	DDR2	FGFR1	FGFR2	FGFR3	NTRK1	NTRK2	NTRK3	LTK	RET	NRG1	NRAS	MAP2K1	RIT1	TMB_RNA	Biopsy site
patient_1	0.0028275629362889197	-3.6678846393304957e-07	-0.0020317549020051873	-4.6898499131199616e-06	-5.965425499839066e-07	-0.01815358086765874	-0.002821150320502225	-0.009878282356049315	-1.2460040194642432e-06	-0.003683520651236152	-0.0012426372498273524	-0.0027654065152364045	1.1956570403915637e-06	-0.020926018759129254	-0.0002755339215908671	-0.00011451077344162018	0.00015833269006439475	-0.00812732813475385	-2.936775130884378e-06	-0.008286088716025817	-6.851031609943736e-05	7.744180325950675e-05	-7.907253546374017e-05	0.009403710184086615	8.554424451929745e-06	0.007261180875450324	-1.5904316944729267e-06	-2.4971477740575394e-05	0.0007515036399875128	0.012899899105355096	-2.955666610173134e-07	0.0044945759986127634	-0.0010612830078495395	-1.006729049341951e-06
patient_2	-0.005328144274119773	-1.4285012015275672e-06	-0.0005474257507494472	-9.80244820671401e-05	3.6782201911715465e-06	-0.013815141975081357	-0.017608596034614055	0.007297322219397301	9.415262511800312e-07	-0.004147658864408713	0.012263708831795587	0.0008077512071600891	-2.0425041339229766e-06	0.026452334275043402	0.0005005572476557306	-0.00014982398902731018	6.50346554815803e-05	2.296298018523086e-05	6.669667629258428e-06	-0.004037971289775159	4.739382735320336e-05	-1.762520702821586e-05	8.830114134717574e-07	-0.0012999376024518331	2.6450049770726548e-05	-0.012053419300488019	-8.76048696892536e-06	-0.0002152757393462304	0.007771862153496039	0.12301617596921108	-9.270523275646338e-07	0.020889648359109204	2.8388015393697513e-05	-1.453263206141158e-06
patient_5	0.020996947851031976	2.348325997590735e-05	0.00023274877326828373	9.21251442815574e-05	-4.506698463643685e-06	0.010896516587265872	0.09940801975067169	0.006653252383640811	-8.989653417041627e-07	0.004826281224084717	0.015584077010729445	0.000710857641696917	-5.9781157544677e-05	0.0056264754846691726	0.00032089893519878274	0.00024795919443879424	-0.00018378687043274868	-0.003345017237641942	1.6508807241913778e-05	0.016059769920685422	-0.0007704967919204855	3.974026473505445e-05	8.935325688549101e-05	0.005747433078821181	0.000127611278636112	-0.010862908199589122	4.441100465399579e-05	3.744198381900846e-06	0.0049085341163511475	0.006775687560864806	1.0168183701378167e-05	0.040525879350517435	-3.952377470476125e-05	-2.783919870853034e-06
patient_9	0.0067428094373217125	-1.1032216250892714e-06	-0.0003470969404493024	4.4680088758460223e-07	-1.8867752381725853e-06	-0.009859263510416622	-0.1214066661074225	-5.3858852918651056e-05	4.672997764177241e-07	-0.005928751236626055	0.00024346034207513217	-0.0008369377509291596	-2.1156072616585716e-07	-0.01015782332888668	0.00020754429144518503	-0.0001628433636256558	0.00011503719298966935	-0.006692685385846631	1.1514654116960177e-06	-0.0167810941593455	-2.906921293053871e-06	-2.9128925076550945e-05	-1.5730403683014445e-05	-0.0028273436428180422	9.288621374538652e-06	0.020360198219173675	-5.9826064322672556e-06	3.0424581893851465e-05	-0.0012601870970001957	0.020229462122331725	2.8619080781934957e-06	0.002501231061880037	-0.0010033350632659	-8.69574855480796e-06
patient_10	0.0192450938761766	-5.830081232954765e-06	0.001964726701272379	-2.9662237635679136e-06	-6.512198618480082e-05	0.006009001106343054	0.00037784964804137635	0.0018342235340603407	9.122563259944737e-07	0.009283118570436294	0.007059543431869537	0.001376969434746662	7.79334572808942e-06	-0.0005157294420259127	6.714680067130355e-05	0.00016820919098598186	0.0005373408434114227	-0.0006447547400636161	3.2037041016973058e-06	-0.01812318387244425	8.371360599993558e-07	7.745452863829568e-06	-6.344380932194524e-05	0.021207709026230193	2.8434808871576492e-05	0.00551794128577619	-1.1128604412080444e-06	-0.0002116589979401624	0.007125307633195574	0.06262294441972456	-3.101210189716859e-06	0.0041169063479239935	-3.752366272466488e-05	-2.7279746319562493e-06
patient_13	0.023465148494392584	-2.0478966193538672e-05	0.001294134195042504	-0.0002603267051279521	2.7121009677646122e-05	0.00533203410660579	0.015026316037241846	0.0035120316411767507	-5.509940960576753e-06	0.006153283246606566	-0.022976714469492388	0.0007290168565298768	-1.082370302506746e-05	0.013287861570769088	0.00011017258092760942	-0.0013618050337902046	3.5154874835695577e-06	0.0023074042989206806	-5.758049871240924e-06	-0.024578714738253987	-0.001548600631260441	7.811678020017466e-05	-9.746729944433214e-05	-0.0002164977879928644	2.1325940106594744e-05	0.015701293512114415	0.00011205185236675163	4.120958702904907e-05	-0.001773401853601821	0.02194532572084235	-1.935302945120192e-06	0.013331027393628394	0.00013014652324574001	-1.1453991489746604e-06
patient_15	0.007967592211174069	-9.638618464980053e-06	0.0008552268113408725	0.0006163092632378873	-5.0076922029252474e-05	0.007487231610183175	0.040942698851440584	-0.002198042363141226	1.7310806683149401e-07	0.003994167585032302	0.015449734706750899	0.0017476589437041882	-0.00010534332852278113	-0.0003910770168261658	0.0002135309387530605	0.0004033222694482061	-0.0011984736421278503	-0.008783100232907669	6.242920245442862e-06	0.027634384859140403	-0.00034890337543827353	-3.8477761937039854e-05	-0.00010589769844497652	0.016812232996736218	-0.00019510542037231207	0.02636751517461875	5.1833035690434135e-06	-0.005928269060488251	-0.014083943485362157	0.07643776569472888	1.4386994498115566e-06	0.0034745485768786057	-8.177865520119395e-05	-4.8479009951843255e-06
patient_17	-0.022566906769254328	-1.7180400235279023e-07	-0.0009235329915370223	1.659617040838509e-06	9.350246616772275e-07	-0.0028816187515854465	0.027219366560078045	-0.006577981373774123	5.562450204577812e-07	-0.0024300673928643814	-0.015817022988519457	-0.0005043298877775568	-1.0925331286021752e-06	-0.011942291555021446	-0.0002799330700721013	1.4371172125849196e-05	0.00016601862641317313	-0.004921526799776698	1.3017990759439262e-06	0.0019283495272376255	0.00013049700952001816	-0.00015899866702300826	-1.1927545070649002e-06	-0.005866525518947384	1.225332404885599e-05	0.01114023537029108	-2.7333125472070454e-06	8.871677603040219e-05	-0.0034301171126109925	-0.002998779685103431	1.2535793440683816e-06	-0.008063091950544244	0.00017809580702866375	-1.1702948382921344e-06
patient_21	-0.0401317938862102	-1.2661199590987783e-05	-0.0008227035793874904	-0.0003223840506481273	1.864620340721882e-05	-0.013626311005651917	-0.07145640044489072	0.0027779489278793017	2.9540451509613414e-06	-0.006908096435027437	-0.0019699245693427757	-0.0008402125443730926	-2.224161954862548e-06	0.0005458945238696415	0.0003097948258476552	-0.0006750400781099264	-1.0939207992380787e-06	0.0010113285432436366	4.305688930425692e-07	0.0031282271556555804	1.5173388857923722e-05	0.0001235929187919394	8.19298774003718e-06	0.00018212428401621718	3.169714840395142e-05	-0.004083844586514959	-3.97834149854445e-06	5.268095902034485e-05	0.003101718946599504	0.016244365560529436	-1.462573983837534e-07	0.0009573414252272319	0.00011318568246704769	-1.1057735340934019e-05
patient_22	0.0033139171973934735	-1.4661265856451134e-05	-0.00015894972735216908	-0.00029997957481869874	-2.9607820244768672e-05	-0.0034188956685363824	-0.022387295870323218	-0.003813558259819203	-2.9222995042799896e-06	-0.0014209173180694805	0.0039259579673941334	0.0003911924141858239	-0.00018736185197318857	0.0021236242572111336	0.0010242446711552955	-0.0007269592180848055	-0.00024797599038907	-0.0013880871219826298	0.00010671524719468006	0.001568404437441872	-2.6888904188360883e-05	0.0005768582422286274	0.00012216189833623664	-0.0013452800397893865	-0.0006378714083560861	-0.027497873298078738	-1.4228540765385047e-05	-0.00026554621782685944	0.012830283281366704	0.06327695892256281	-1.4852016632041934e-06	0.03332318732259525	-0.00019620586878486647	-5.119808103356599e-05
patient_26	0.009582059352206289	-2.4061372237541174e-06	-3.0378150194880373e-05	-0.00015400533420698847	3.3601526703153056e-06	0.014485066077432425	-0.006943309862485901	0.011948179919059753	7.326728531294772e-07	0.0018158321424786284	-0.001036401212428261	0.0004029989926942642	2.093634222234924e-06	0.008123693608386133	-4.6947566526261975e-07	0.0014285086267760761	0.0001930230837847486	0.008014547208483696	-3.8138655679560056e-06	0.015860946090040417	4.174010327883892e-05	0.00011380063476307027	7.083171073879239e-06	-0.002139572275217054	1.2942385247773636e-05	-0.001370874211298529	6.805612998347899e-06	-6.395194785934141e-06	0.01237070651810081	-0.05856715189410103	-1.0009348392479707e-06	0.005996928578987673	-0.0037579929608851613	-2.7104268116611866e-06
patient_28	0.014210000881126911	2.3686014541557262e-05	0.0014108448329780727	1.0660112649200646e-05	-1.2280226818147683e-06	0.0034724165466214567	-0.025642569818773397	0.0036372887284627673	-2.060985565185801e-06	0.00327084318473933	0.01250498268380758	0.0004606766419751257	-8.27016245041478e-06	0.003574622277170383	0.00014172808059624098	0.00020684914982744242	-0.0003432658530771705	-0.017512253189299738	2.110838677201342e-06	-0.001885887586963984	-1.0485883269883445e-07	0.00042922006270715	9.377734533377886e-05	-0.003081950958285974	-9.497194769126995e-05	0.01659605346130469	1.6362312648975943e-05	-0.00015893957519105383	0.006887144149414108	-0.004643283213036349	-6.047710137707532e-06	0.031164838322784175	2.3772706942915478e-06	-2.555838014398138e-05
patient_31	-0.0055081124586185744	-5.3595631250295295e-06	-0.0013328601921243249	-2.101631569010862e-05	4.0788466376910776e-06	-0.005278380523302691	-0.09022929417230184	-0.004845680889487238	-1.2658227767266074e-06	-0.004530232138878511	0.004391208034940024	0.0005717628551380843	3.238140578779764e-06	-0.009645012455273915	-1.0601567051240138e-05	6.45047680075654e-05	-5.784469523599958e-05	-0.0029223550445000752	2.86997780203771e-06	-0.014792455741151062	4.994070955757573e-08	8.045858900461706e-05	0.00020757779479026452	-0.004621398640423976	0.0002502011183649279	0.007269336081748519	-8.43324512243163e-07	-4.243386270744137e-05	0.00475649377506755	0.012007075445726467	1.2552327343390936e-06	-0.017431724924061934	-0.0006293567828834028	-2.5194018014841243e-06
patient_32	-0.005492852150755222	-3.8432761068847254e-05	-0.002410880668248436	-0.00046929513482110453	-9.390285877240645e-06	0.004543318971805235	-0.03192831071375732	0.0015507846829082136	-4.7212238822657615e-06	-0.0015799749033259189	-0.006423795527272955	-0.00019224872535891408	1.7782574572727487e-05	-0.007275399008818993	-5.568971059143145e-07	-0.0004854860034904352	-0.00026222797493848793	-0.005266194879849008	-1.713396044713857e-05	-0.002197589935096204	2.0281873643409564e-06	3.0018753664831115e-05	1.204359121620397e-05	0.004718859428114112	2.5900297878040183e-05	-0.0430055277031979	-3.622086500482437e-05	-0.00018418655768036608	0.0006103438757891985	-0.1477531837540279	-4.116179794073188e-06	-0.02215672321814507	-0.007169729925745283	-1.920684948563339e-05
patient_34	0.002853106643472349	3.2108158937511156e-06	-0.00026133854655282265	1.514936781355307e-05	8.705375258411153e-05	0.012693833115962956	-0.027587069878088524	-0.0009493963576853013	4.0516279637807715e-06	-0.00011216156759431864	0.0014390226243329513	0.003668065892319575	-3.516014133180506e-05	0.01058453382812436	0.0003174985045833209	0.00014965800717472202	-0.0002689656494983573	0.009182318289524712	4.0245082016497874e-05	0.0076731400788894255	-9.763725783143346e-05	0.0005486893187676079	9.640279646430471e-05	-0.00575703941588952	-3.456274632895575e-06	-0.01038872243926989	-1.4596086527619031e-05	-0.0003238364238824182	0.010146606984947381	0.00667049705050881	-2.1135743175217315e-07	0.01654253688103382	0.0002183209777942687	-2.321349829435326e-06
patient_36	0.020591845185522484	1.905524187854195e-05	0.0024175724316920525	0.00010149650456649706	7.618317965949796e-06	0.014342152044815648	0.10194569649611196	-0.00316293498671477	6.034225225449005e-07	0.006391643397510031	-0.011417881744248485	0.0010904611252248247	-9.981253317422638e-06	0.01179958402546385	0.000374462435500961	0.000607853262020005	-0.0036213977304952382	0.0033064984231122585	-6.782511834584921e-06	0.011081312578384319	0.0001612326994538292	3.893380303467787e-05	-1.1097905891254256e-07	0.014218269001479622	4.931451316390373e-05	0.008978062524752911	3.5648110721780278e-06	0.00019679408658828036	-0.012418098596164122	0.061600213334283616	-5.006398686340576e-06	-0.011013370744245347	0.0001612910949758073	3.780236520936955e-06
patient_38	0.028077901016441788	-2.549622207879845e-06	0.0015764054228152439	-6.815672543431952e-05	5.463395161287261e-06	-0.0006128551591187465	-0.05441970695305079	0.003928588654899144	-1.2040002005441913e-06	0.004389221780960021	0.005283677895739637	-0.00012688098831899837	-2.0593265231163313e-05	0.002044029275434324	0.0008069614887769672	-0.00039668586573429976	-0.00022384100609592082	-0.00013976659678986358	-2.971699546489968e-05	-0.025418864016128397	-0.00019850147387810604	0.0007387640226632277	7.728256891880414e-05	-0.01894919917977278	-3.337607495486301e-05	-0.022396925586728074	7.948844986298924e-06	0.00020414436565978236	0.0003034435411116762	0.042399649069298544	7.994664566865092e-08	-0.00047979900884839694	-0.00010058819204568427	-9.306820162701992e-06
patient_40	0.0029513347434145594	0.00011692890077828549	0.0007765451066195922	-3.237080914633251e-05	-5.068293107407158e-05	0.00793152889183587	0.0584752948452319	6.4501496191534e-05	-9.731680474109737e-06	0.002935349019191075	0.012210471300248542	0.0020611689915614366	-0.0003706143091831794	0.01354069010519552	0.00021384483416165257	-0.0005605090659643873	-1.0432535622797645e-05	0.00595519724722419	-0.0005107625524912464	-0.003951662542245171	-4.466378529156164e-05	-0.0003505485961479713	-0.0005677203329546017	-0.006791407557683292	-0.00016316535653811547	-0.015286582215875333	-0.0005334722988307399	0.00012719330947314392	0.002280938870246895	0.05013888042154052	7.429712904349577e-06	0.02078291624752534	-0.0006882086477109263	-7.306277688059723e-05
patient_41	0.009436793100594365	-3.815444345984422e-06	-0.001869948925450441	-0.00014117370572473332	-6.0635966381854915e-06	-0.022539607154551326	-0.13374604904209925	-0.011926900222897505	1.2734806963373862e-06	-0.005535913272547916	0.006748319521333454	0.000236478778453802	8.893353385584288e-06	0.010197959585940159	0.0009688348770673739	-0.0003620178197111358	0.00015295814326298873	-0.003655885773764094	1.6403843249592924e-06	-0.01128731308848194	-9.651616641452811e-06	-5.5199948804720664e-06	-1.809056156447431e-06	0.0021800490079713396	1.2393538015226887e-05	0.009342411920960416	-6.529794526950861e-06	7.138218038846624e-06	0.0013230089430830037	0.04951221162011576	1.3542421162128306e-06	0.005630028915697927	0.00046676441665206305	5.865510127373654e-05
patient_43	0.019291382766461754	-4.3989059861214525e-05	-0.0010740873361272415	-0.0001068568415939812	4.595874952418152e-05	0.017087278413772545	0.002402471175257617	-0.004336318370486989	2.816296837159336e-05	-0.0002626080996223712	-0.00017539948975399164	0.0027633325627871718	0.00015285672013248345	0.0036111928156443516	0.00023255080570067408	0.0017884834656757933	-8.168658848319679e-05	0.006573501590213567	-1.3937794736451614e-06	-0.004687052845635547	-8.965338814471581e-05	0.00039075084541524615	0.0001234559333750145	-0.003480024765325407	4.3286908843683714e-05	-0.0065582057561192775	-3.49752776324727e-05	4.5002782983417445e-06	0.02090678031157166	-0.0008717546467269966	9.585551917556944e-07	0.01898433108643757	7.2454339691578564e-06	-7.637345684425171e-06
patient_45	0.0015527442539376417	1.9281589559143923e-06	0.0006297068702323052	2.0215271413325634e-05	2.0544391551187854e-05	0.023151389572130747	0.04030306512601669	0.0043089210989219525	2.1354600787162675e-06	0.006253696592258531	-0.002545457535662781	0.002646161579447118	2.9883203761866494e-07	0.018939277212747463	0.0007284811479704663	-0.00018655551448464237	-0.00010201215690799908	0.0049487776563635595	3.87279476438167e-06	0.012912890335598124	4.903335156185314e-05	5.119595144475352e-07	-4.942290484897444e-07	-0.00790364614139707	-7.70784243941193e-06	0.0031037895387836397	2.9328295162737983e-06	0.00031963212245276844	0.0016111808058406412	-0.05257934764495913	-1.008780939238317e-06	-0.012113533357371135	0.0003869217335113441	-2.174614582742921e-06
patient_48	-0.013137991363927676	-6.680594384668486e-06	-0.0015408357554780538	-2.252759997333634e-06	5.77890766517937e-07	-0.0046338147534855404	-0.04416680775545533	-0.0010706029996807812	3.2472070838719573e-06	-0.004492893332562254	0.014163627058693298	-0.0014626319940068788	-1.2221531144211044e-06	-0.017250071715084532	4.470842384865987e-05	-0.00038521114896450257	3.106370206389947e-05	-0.002176823618050104	-6.6222205758096505e-06	-0.004162109185968086	7.389005273579707e-06	-7.03965266900378e-05	-1.800739467143898e-05	0.00697207922701321	-2.655688992568352e-05	-0.009625341229566459	-6.966051246437962e-07	-5.14149772269172e-06	-0.0028412997112742255	-0.029827945156608266	-4.0545101676670024e-07	0.005887614168439546	-0.0008860452690294793	-4.682355586970646e-06
patient_50	-0.030329406680698855	-9.084833519793343e-08	-0.0004948023470384672	-3.6406291276215173e-05	-6.674134305542666e-07	0.014439688420082803	0.00032996069235460287	-0.0020946467970098504	-9.461013334143602e-08	-0.0010653936239757448	-0.007873013525935111	0.00022861788400580955	-1.2794424380529959e-07	-0.0027757510593958827	0.000326765596547295	0.0007544467412999639	0.0001356995446341336	0.0002281981158469254	-2.636989844696112e-06	-0.005723893528484831	-0.00019964777688894476	0.00033650860413908724	3.781645191567153e-05	0.0064507005566464635	-3.3624810831887696e-07	-0.02640302550744793	1.3540220047743752e-06	-0.00014628457607967398	0.005294576065242259	-0.04685996319023621	-3.484312977110525e-07	-0.018053975513311327	-7.008395578179945e-05	-6.911830774375326e-05
patient_51	-0.009552607838277261	2.5904125400941113e-06	0.0004575369593288156	-0.00010985649451613266	1.832050723688058e-06	0.0009474315739103411	-0.0308977801061634	0.0012761945153985405	-1.4894751565793184e-06	-0.002683417064111123	-0.010906230722687033	-0.001520076788429694	-7.213872458254412e-07	-0.010719676197852367	-0.00048573038982493473	-0.0002431178522961459	7.755510285496487e-05	-0.00662327372868143	2.2270375064437575e-06	0.006030316471468088	0.0004107432992330553	-0.00010449544276509719	-9.220222915921636e-06	0.007151749613295666	-0.00015420407855084916	0.004049581607218253	-7.153257514747565e-06	8.642318908657045e-05	-0.0014848757396851058	-0.045512520812079266	-6.35628615106814e-07	-0.029990068078094248	0.00030791173289928945	-3.7867205483565993e-06
patient_52	-0.006731826899626372	6.233439913818005e-07	-0.00032748216976011843	-6.082839199474706e-07	4.782509590898844e-07	0.006013050847234425	-0.051196875682047394	-0.0051285969245646445	-1.5807130507064105e-07	0.00062316256298548	0.0056258743919431805	-0.0008654832462647037	4.683108202047092e-07	-0.00014883589521049375	-0.00010091431449566434	-0.00034370656417948535	-0.0003084456246878402	0.005354900440520438	8.976246629444861e-08	-0.004953961467530007	0.00011126971521547527	-7.084736025758739e-05	-3.602138310670621e-05	0.007564677898585761	3.660768898469739e-05	-0.03198810333769232	-8.483565279415739e-07	0.0006953911853688068	-0.00679785101158276	-0.020902523915256727	5.615374871659989e-08	-0.003219782713481314	-0.0005212552547454819	-6.041411842618622e-07
patient_54	-0.026849281822889995	-4.536088130303113e-06	0.0010400685998478037	1.503591345888974e-06	-2.7579431022927475e-07	-0.0007132135967058518	0.011697415622217266	-0.004104634278746559	-8.79773071833192e-08	0.00011806232939872568	0.0024809563889034744	-0.0014413828430431105	6.935256506715576e-06	0.003729864178704326	-0.00016616718034658732	-0.0001298069567552574	0.00016766712346247167	-0.00917481026665438	1.6297784234795395e-06	-0.007584016372263396	1.0770990486655412e-05	-1.0937410699466943e-05	-0.00011758907543761103	-0.006628836126252977	4.4187090545893505e-05	-0.012694729387653682	-9.526249127727423e-06	3.616180058036364e-05	-0.0055901117788893576	-0.02345092809689892	-1.45860654966983e-07	-0.012403661491615385	-0.00155856374044503	2.2088155150414157e-06
patient_55	-0.02067083340010468	-2.4133280451808397e-06	-0.00012666997829717538	-3.9201744752270724e-05	1.4779988144126526e-07	-0.003091248564954275	-0.06977664584711722	4.975824111272979e-06	-5.9030183723988e-07	-0.00445755610543168	-0.006926762604500528	-0.00016884765220539046	1.9792644040926763e-06	-0.007933093025029727	-9.180585044834835e-05	-0.00026505001639680955	0.0001789949075451897	-0.0031603777148893615	1.6350075602526516e-07	-0.001085241405532791	1.7214463651180032e-05	0.00029234993244920017	3.1555627499307e-05	-0.005250653816493461	2.2658114348138087e-05	-0.002942350346382125	-1.3866116425814797e-06	1.0807578265666376e-05	-0.0009212907274386439	-0.03443192400985526	-1.2823427362100174e-06	-0.017577146610245058	-0.000165988240710323	-2.1837724638837373e-06
patient_56	0.0008979932672210752	-2.6206810559548896e-07	1.491406187414977e-06	0.0011536541511969894	0.00015454656077282732	-0.01979272600694423	-0.09305426371305112	0.00016274288073180835	6.585617150580068e-07	-0.0028790835051131876	-0.0009407810670456359	-0.0004331250833613439	-2.953141608408454e-06	-0.018969058206996712	0.00013836813010274993	0.0008700070852679789	-8.592111617325129e-06	-0.008694201684956014	1.93516686558628e-06	-0.012584211441395503	2.2291187516279872e-05	0.00027671865384493085	-2.3746597341126652e-05	0.02495846850946542	0.00015964612992746695	0.03205361845174002	1.92580297589249e-06	-0.00019295343863112317	-0.0006584135014563561	-0.00045954847538044096	1.3026650995013359e-06	-0.0010752448102192913	-0.000515828020072403	0.00029339676893183164
patient_57	-0.008690780093840144	2.2436731627991016e-07	-0.0017329885770167553	0.000195982648964438	9.99282726219689e-07	-0.005682816256423041	0.015994628402271397	-0.00427900189044217	-1.1895103113992206e-06	-0.000876038683738	-0.005872982948220157	-0.0023652195483446024	-3.1553185411858453e-06	0.003614387898093848	-0.00027489596435001563	3.2525049575736485e-05	-0.0004227780369243394	-0.0037132652930915045	2.8041561799387134e-06	0.00719356246728978	0.0006488873762743796	-2.7598637555326312e-06	-7.070909653389771e-06	0.004350664745111516	8.670037239786169e-06	0.0025065111765903586	-8.099179076296594e-06	0.00018060183120625063	-0.0033223997820700647	-0.04350163008075735	-1.8829671399917772e-07	-0.004790540021498246	0.0003109604695545724	-7.127665941202567e-06
patient_59	-0.03260331379584963	-2.965951391628704e-06	0.00019213044494390243	0.00010542747016463968	4.878499678194018e-07	-0.0007721362172492588	0.00639006930493878	0.007288863024009087	-8.144972579812127e-07	-0.0027845498235630002	-0.006071773027735051	0.001259246718777067	7.5358397194267e-07	0.0018824202834495105	-4.931995953832249e-05	-8.762037764702406e-05	5.877488819616134e-05	0.011108412551773415	-7.332182249851166e-06	0.008199752955298296	6.262966256056509e-05	0.00013922195924179654	2.4375897645949535e-05	0.005808527862174131	4.214330964854646e-05	0.002598901235897585	8.163207769391328e-06	-6.002311227576781e-05	-0.0012672883346676522	-0.04384283375830518	-5.452558398241566e-07	-5.7495294937107885e-06	0.001031434895257863	0.00032609503758804887
patient_60	-0.0007090646661285718	2.9701952423359455e-07	0.0009450864837637937	-1.6979272876457939e-06	1.3899984104289394e-06	0.004278917899621349	-0.0010356613071369094	0.008136905556917162	1.8611848354336902e-07	0.0013120402263743305	0.022777855117991522	0.0012587893906448441	1.9272842577522375e-07	0.007144403909253187	-7.193987603698254e-05	-2.589564557586145e-05	0.0004129390570734184	0.0028691591291554997	6.682134100369616e-07	-0.007503514913309854	-2.7930359329493296e-05	2.275195483650242e-05	4.6360082179307755e-05	-0.009389730253815613	-5.039763993450385e-05	-0.011600043831020548	4.1941446917401607e-07	4.550613995109092e-05	-0.00506324425052317	-0.003931956912364233	1.9433370658338594e-07	-0.005338842395054399	4.855157754250718e-06	-9.739326579229808e-07
patient_61	0.005156165990765561	-7.347751940984484e-08	-0.0016345228360167524	1.968110405972805e-05	2.350627843822465e-06	-0.012604504205020376	0.02738509032667743	-0.009760098207156547	-5.261189171244201e-07	-0.00417201303243635	-0.005993465426404524	0.001371827011502204	3.8090582404805475e-07	0.008186124841177	-0.00010880530944892311	9.593952867601561e-05	0.0002580073084682196	-0.006062407026333436	3.392477972166233e-06	-0.004507554485648825	2.181129977107008e-05	-7.525309632931327e-05	1.826130513633881e-05	-0.007627286356581073	1.2792973220347333e-05	0.018506961333379104	-2.582397524799117e-06	0.00021559477991291213	0.0006588579621165713	0.03170700501618636	2.899950104101204e-07	-0.00818187658648401	0.0003838447527161627	-2.2557933415684857e-06
patient_62	0.018738020244347148	-8.166549461226444e-07	-0.0006631889086748821	7.60789981910033e-06	3.986229002475276e-06	-0.009660425804874693	0.008721559994774154	-0.004180477017377081	-1.2504107185772644e-06	0.0006332056600068019	0.0032983878449669517	0.00045640774560825015	-5.408737595590714e-06	-0.002059533482789952	-5.418131809149118e-05	-0.00017203622811606432	1.0990376131874238e-05	-0.004462123354524349	6.2556835157522895e-06	-0.01285404912957119	-5.373682794826358e-05	-0.0002512681790760568	-1.6694895284513347e-05	-0.00132842689486483	-1.1194416667734434e-05	0.022215318388385388	-3.8309991359769465e-07	0.0002613768870277044	-0.0020822687079863687	0.02139669266497445	8.478949112553091e-07	-0.002205796251179867	0.0004731734280075305	6.019108210289792e-06
patient_65	-0.01600289669680803	-2.7816253049024146e-07	-0.0007976440403078246	-0.0005461337008646519	-3.043391874856567e-07	-0.01413050086588728	0.012166421746356095	-0.0018438697876142374	1.2781918048852613e-07	-0.001494440010881827	0.018612634633694336	-0.00024843974890452193	1.0486000350542241e-06	0.005645463197039663	-0.000148587972245043	0.0005036770497049538	0.00011907903882009372	-0.0023119007465030213	-3.914394548961855e-07	-0.007156268830171609	-5.822894402911684e-06	-0.0001286707836602415	-6.677875348498573e-06	-0.0044129097296722875	1.581087910703179e-05	-0.0424724990015583	-9.228201849119971e-07	-7.57400350911151e-06	-0.006495008519398287	-0.014672231306561354	1.828955752508632e-07	0.01771086080595846	0.00011964949294924362	-3.22479116065156e-06
patient_69	-0.02157844743137909	1.7830004649504221e-06	-0.0012550509525196835	7.64197215437884e-05	2.5830619037143286e-06	-0.0012336637420845582	0.022218164716288395	-0.013761562233950385	1.8859444984368042e-06	-0.0009388059039732994	-0.012341866496737474	-0.0019354778342481063	-7.643652813766466e-07	-0.005320675034501692	-0.0005717553077531679	-0.00015102468239409342	0.0005587915840957801	-0.0015734608314398966	1.4749607869550476e-06	-0.0002084826692938676	0.0005643177944634623	-0.00015429602520806136	-9.707078178013873e-05	0.0029571927777890315	-0.00015607742507542908	0.016070406617596702	-5.4676708366168414e-06	0.0002468070184545825	-0.007847348203243922	-0.06742963724210854	-2.2378481924522227e-06	-0.03175085483188071	0.00045614985296768616	4.257474531651642e-13
patient_70	0.03192877789826261	2.654755860566555e-06	0.0016565412365432252	-9.528702391045391e-05	-4.055481936249575e-06	-0.0031790833417858076	0.05833723831735546	0.0010240499412374569	1.6747251152990882e-06	0.012817854032133272	-0.003146709252095612	0.0006856403943683323	9.750799515416396e-06	0.006863394513513319	-1.4821974400961059e-05	9.998801659260287e-05	0.000121967452977381	0.003985308338488829	-1.3787363256639012e-07	-0.014100148306733758	-5.019910410046358e-05	4.3952340526219654e-06	1.4968942318640354e-06	-0.01553160877068125	9.256204536981335e-06	0.015849615456483147	-4.29369317633683e-06	0.0001398860762161831	0.0019360707837555791	0.05427763425835537	-2.2046204124163777e-07	0.005116662980775705	-0.0005560013254838296	0.0003044876955449579
patient_71	-0.030041747096074437	-9.586036205291068e-07	0.0002141260450439724	-9.652354770473069e-05	3.1862099255829713e-06	0.005854073179034215	-0.031902904796387424	0.003927934404462544	-8.343990359986817e-07	-0.0026217162763433593	0.0021490071411643294	-0.0006507246067481328	4.809394585233895e-06	-0.00321495382163137	0.00013880671315959236	-0.00014983877986669182	0.00028761565419179835	0.005457543814607998	-1.679554900952585e-06	-0.0007515758704393816	3.7167633857044995e-05	-4.72121707030653e-06	-1.6410031488961236e-06	0.005496082301331382	-3.482060379215771e-05	-0.012273575316263047	-8.73962161796204e-06	-1.70237284685843e-05	-0.0036128656274505757	-0.03861845044057279	7.114985159611126e-09	0.005748862262868411	9.553817957639471e-05	-2.9922849365631224e-06
patient_73	0.004351462313639218	3.1967120511186153e-07	0.0016238221237701962	1.6805231571191481e-07	3.2924921384880937e-06	0.007997571177461279	0.0469464018524757	0.0041515970824019975	5.113610199507037e-08	0.0048509716260645855	0.016603181533941178	-0.001319769980013358	7.184254271643979e-07	-0.015104967052276602	0.00011648382193275618	-0.0001804997268531961	2.7129705888883452e-05	0.002958091400776565	-1.140274746077e-06	0.009456554395811861	-0.0002525833665260222	-2.3099326874525243e-05	-3.2326648703642e-05	0.0030319113800567872	-5.898888345275369e-05	-0.0026381767963723963	1.627477152007268e-07	7.273995450564541e-07	-0.00196305205779413	-0.006508628510257981	1.6493648290637802e-07	0.02972596770471756	8.779948864664327e-05	2.5477153914321704e-08
patient_76	-0.016935420135834336	-4.2351558804518535e-07	-0.0023015367970402717	-0.00030086800354931956	3.390164779765964e-07	-0.0080104665342718	-0.05954184994740141	-0.008616902020307496	3.28328886202275e-07	-0.005669690739629507	-1.7993688051187764e-05	0.00038780954953814397	-7.44382185594821e-08	-0.004377118299369267	-2.9340457277637163e-05	0.0009303621768419176	6.129769305033296e-05	0.00836834816996537	3.617929560798777e-07	-0.006310807147089881	3.9866601835401875e-05	1.46694369614114e-05	7.827019052845742e-07	-0.011914494575719707	3.603699909789061e-05	-0.006490145155521329	5.458933966485352e-08	-9.391347308243596e-05	-0.0004742859863808909	0.035071501234546255	3.673753568090537e-08	-0.005342148929727885	4.826466904154768e-05	2.128737265825821e-13
patient_83	0.002640326473063606	-5.718470684118856e-07	-0.0002931772775947992	-7.687171655043227e-07	-5.814736442904295e-07	-0.013641935228237052	-0.020627638270918763	0.0005738248851682184	-4.630003656620164e-09	-0.0034373807670814403	-0.00039483556619710007	-0.0009309307850897237	-9.451006140019936e-07	0.02238656567537355	0.00010358423856752026	-8.704046543154963e-05	0.0001605298352028614	0.006321971340849964	5.0501881965564036e-06	-0.002431346472139825	-7.621150463819073e-06	8.645669796635342e-06	-3.1495557299673384e-06	-0.0006144273200205221	-2.3580309322903142e-05	0.010219712232957947	-6.450807196752312e-06	2.5770576936859197e-06	-0.004044306201274882	0.0153133657455976	2.0336315035818565e-06	0.004596766124027074	0.00039161906189152	-4.448494528020491e-06
patient_84	0.008607704362379603	1.7316165779316225e-06	0.0014547227147434375	0.0003376624686909563	-2.3477516004007063e-06	0.013329144554798064	0.10191630527052492	0.002302198714443583	-1.7334329230452231e-07	0.0064064937126423385	-0.016882434381863855	-0.004655211158735384	6.239798345735371e-06	-0.03475402049363719	-0.0007677330642938582	6.516858786344153e-05	4.950140118598734e-05	0.0028246909653501713	5.760462475673445e-06	0.019568391430058615	1.536118079509001e-05	8.896060585975476e-05	7.679231603230714e-05	0.0063637462922504625	-0.00018209043475133732	0.013946736952077021	-2.353885344096697e-07	-0.008630232645996971	-0.019166003978465247	-0.009766772587916637	2.2768910442085205e-07	-0.005646941787323736	-0.0003920933754316376	0.0
patient_86	-0.031017645694847572	-1.4489239880016714e-06	-0.0003277024903467688	0.00022006070060389345	-1.423310594898549e-06	-0.0011216932451086057	-0.001318342625190089	0.005089806248194368	-4.504337906840223e-07	-0.0027442008642213456	0.010774180564071412	-0.00019079512985688306	2.516849764756999e-07	0.007871699892569823	-0.00027840273103543365	-0.00012882910796574058	1.4315725224356721e-05	0.00915599903592038	3.551676869388367e-07	0.023901154814021885	0.0008351407852555995	6.022646416510543e-05	5.343312780771851e-05	-0.000919011226722144	-5.468964385134867e-05	0.02961973156311678	-6.0080109962388756e-06	0.00022517081456524898	-0.0003266336887542518	-0.00013994735628365782	-1.4669490712029444e-07	-0.0048892107409025535	-0.0005150125496089419	-1.0643688311670223e-13
patient_87	0.01027814414703416	-2.1529666015068783e-07	-0.00011977741590567565	-0.0002401551075279705	-3.645281706537995e-07	-0.00653310143787942	-0.07673025991815537	0.0022816215399652454	5.2041879722139066e-08	-0.0005394124017229881	0.008032321640476545	0.0016444246243153202	-1.33295250790382e-07	0.01580773059464988	0.00031798994903053365	-0.0008444685303739085	-0.00025686400266630054	0.003997154658607058	3.9059360112459716e-07	0.010004227393971988	5.692805562702654e-07	-0.0005428225237343955	1.7285389559608636e-05	0.009529671914662599	-1.0762857539312189e-05	0.0061535916740340394	-5.676990215266277e-06	1.5203569616583402e-07	-0.0018378455575023091	0.057206975566436086	5.350381135940663e-07	0.009268686380609821	0.00016050347983836998	0.0
patient_88	0.0015335444312010065	2.637880401951132e-06	-8.028942772319806e-05	-5.837751456669332e-05	-0.0001085631504654889	-0.007829331423342197	0.01295386638290111	0.00030600063971109205	6.65933319500505e-07	-0.0005881761819124	0.009203405195474586	-0.0009060238196381454	1.0279736348510129e-07	0.005376260255596434	0.00011318436871681583	0.00016267391315527831	0.0002525956162384539	-0.0010711529079292154	4.641320237090964e-06	-0.011775033033213398	-5.180086908595803e-05	-1.6944241417305433e-05	-7.397331297396438e-06	-0.011303060151210827	4.371402199777719e-06	0.020564760895179807	2.5804728269568504e-06	0.00020406993308237466	0.010884132878056558	-0.01469380497091578	-2.3582641567499683e-07	0.029484685728273178	-0.0004424356279628597	-3.3109409468496596e-06
patient_94	-0.01551370812441617	-3.450754497732174e-06	0.00010246354485196308	-8.700244836509165e-05	1.1814316468578496e-06	-0.013364825791493022	-0.0845693305675206	0.0029197836287851494	8.533423500400871e-07	-0.0026540772301809974	0.01553251505164159	0.008056498874351366	-2.691547785486716e-07	0.0011283405011253368	-6.0630729900936926e-05	0.00047434247615081256	0.000535382646322244	-0.005293927204396025	-1.3591894613838205e-06	-0.010687471089405638	5.4540268651074514e-05	0.0001349677409976704	5.1370227975497825e-06	0.00563473086655136	1.7096175679138238e-06	0.0007875481578388149	3.964345795766635e-06	0.0012476243039859138	0.008365792961578251	0.0673544933055394	1.3384409248822623e-06	0.007098756321147041	-0.0005807828009128566	-1.229787511484735e-06
patient_96	0.002124252864745006	-8.661336717860517e-06	-0.047973706409760834	-2.0359221313680627e-06	3.299235446112389e-06	-0.0019956637476437555	-0.005220526717656373	-0.0028455659505245683	-3.3951378826585206e-06	-0.02575107987111962	-0.020235206020024692	-0.0024177418580278534	-7.444560953548042e-06	-0.007457636783777564	-0.0018709802959646393	8.046129399112086e-05	5.7250512550982704e-05	-0.001544876342612688	1.596383361943739e-05	-0.01968441612680571	9.62840978588342e-07	4.118624994797451e-06	-6.25464586807119e-05	-0.13117689017791828	-1.852345147303306e-05	0.0036416527615061494	1.2256531843116252e-05	0.00012596203211162922	0.0035673683638551305	-0.006578580736794593	2.702856276716677e-06	-0.03110014106905349	-0.0012923321087445444	-9.011967746274593e-06
patient_97	0.021271439722712508	2.9818844475911072e-05	0.002868565836761671	-2.7618962526320263e-05	-4.752087859170709e-05	0.010513222152420416	0.08571305830734112	0.0035260100909641555	6.779806954513619e-07	0.0063882538296282125	0.006215233565813689	0.0005411152123340496	7.087890697375896e-06	0.003049345031380615	2.463413072483648e-05	-5.5680223767247105e-05	0.0001230187451200803	-0.0010566399487001226	6.954940195593246e-06	-0.0014193982303142144	4.6279466897250634e-05	1.350251904556674e-06	-8.137685688477974e-05	0.007179370614354066	-2.7198837378199627e-05	0.008619617798817961	3.161813169717213e-05	-2.1591268479814828e-06	0.005828492224429306	0.012797672662830727	-4.913321563174856e-07	0.01215678019960007	-0.013428070824699725	0.0003741853556462707
patient_101	0.007755759634396813	4.4092078294120727e-07	0.00014734996333718077	5.455291377645294e-06	9.462986673621114e-07	0.004121703703062837	0.06943261243301839	0.00762924301432708	-5.136915615626997e-07	0.000290404775525828	-0.012020428598991422	-0.00028118824745926573	3.592475610120691e-06	-0.0003134764940610844	-8.374842000858999e-05	0.0010436451581971914	8.07747792984743e-05	0.006936098958445418	7.687344934257634e-06	0.01254941037957153	0.000122377156040494	1.5030606197459312e-05	3.079786641257102e-05	-0.007436096399916043	-1.8692695668764412e-05	0.007759316176176022	9.210775579722863e-06	-0.000674014012409106	0.0032499977358749644	-0.026827628044464712	1.1122959000719886e-06	-0.009471968499198513	0.00017725894600152648	0.00038885697988527
patient_103	-0.01589342609713116	-1.8009179404804287e-06	-0.0015975417837500536	-7.026607436793382e-07	2.2918556417725838e-06	-0.011666127188290833	0.024386519615298887	-0.007883795525399678	3.104196063110394e-07	-0.002827609128185658	-0.005782456243942852	-0.00018679522201417735	-1.0382295719208469e-06	-0.0035434007754282892	0.00015773367583751382	-0.00010701041136468855	0.00019884824135473465	0.0018795259966381617	-1.8268756568423726e-06	0.0026310349252606753	3.5976610971346224e-05	-0.00018001755774020724	-1.3163652377468984e-05	-0.0025909142882695863	-5.687500217131453e-06	-0.013288259209586002	-2.0704865455623245e-06	-3.5420526670557606e-05	-0.00203448637303494	-0.007843221021071028	8.81791540554685e-07	-0.011379511283018715	0.00020824681594967657	-2.3976205715108417e-06
patient_104	0.005709690240610871	6.203924545217423e-06	0.0008752856109823434	1.115464759724511e-05	-2.937866183263877e-05	-0.004556555920839275	0.08066832153531052	0.0027089891929711336	2.1007103579380037e-06	0.002167158697279412	-0.005062807374553973	-0.000735023394865642	6.597998525413992e-06	-0.004337008133424141	-0.00013543641279850627	-7.477560575518751e-05	-4.364902206830188e-06	-0.00016113914730292412	2.26339846849371e-06	-0.014315842337799884	7.492729744740558e-05	-4.210344584924398e-05	-3.956190815992895e-06	-0.012904059335961903	3.969611706478073e-05	0.009295803772977378	-1.0152362712791463e-05	-0.00047865611399922916	-0.0006684063074843979	-0.017264159465368255	1.8296593001902891e-06	0.0007533109903867483	0.0004402589456311249	-7.854264165673837e-05
patient_107	-0.00980164270454215	5.900575646342344e-07	0.001762588356275639	-1.6928337088652196e-05	3.468506676808907e-06	0.013619943583863084	0.07281686213160195	0.007960684020018968	1.4223043407711737e-06	0.004081028622495254	-0.013977168213043855	-0.0026182541345379094	6.626642601829369e-06	-0.00350441949037565	-0.00038626793910349964	-0.00028883068550909736	8.907389683382371e-05	-0.0030694978844906327	1.8127321132589409e-06	0.00485962700439347	0.00013532045824187104	-0.00017830907553434232	-9.25291372196957e-06	0.007841526355221833	2.118620776704295e-05	-0.027991452501128777	-1.4879358666283967e-06	0.0009654148874006077	-0.004366530254855722	-0.07808441239584765	-3.477460571697988e-07	-0.030810814806446395	0.000452958472232731	-8.489143273659884e-05
patient_109	0.01349339900080642	-4.0951030594946603e-07	0.0006405745287026636	-6.168312047208199e-06	9.821304561836346e-05	0.01260197300527774	0.04802332285360562	0.002856435491783248	2.083536982536319e-06	0.00423455970851436	0.0009609659323202332	0.0014094845161906242	1.6890408311570592e-05	-0.001550951615082317	5.236275387660382e-06	4.470498125467898e-05	-2.2003187239169803e-05	0.006174912423427596	-2.5607251695225486e-06	0.010141009162153478	3.035763427615091e-05	3.6421731114385385e-05	8.945714150153654e-06	-0.011933670987295211	3.966679232461237e-05	-0.004958602738167516	-1.946299203804644e-06	-7.701642332332402e-05	0.005427182086770005	-0.0021197434492408926	-2.3143930094587932e-07	0.003770615876678865	0.00021002285054751702	-4.465719205991611e-06
patient_110	0.007334135548717166	-3.1203201838902226e-07	-0.0007645095536751359	4.780339449643952e-06	4.6734895024983365e-07	-0.02277746877915088	0.054323157951022855	-0.003399054249908206	2.7880604778013354e-07	0.0010940338698880823	-0.009226311208946323	-0.0027622892035437303	-1.357638729469081e-06	0.009569821546971781	0.00012062575327498357	-9.791334537522729e-05	4.8167164304425806e-05	0.0038200145521333963	1.4512583613397547e-06	-0.011554308974370313	5.288608138050328e-05	-0.0003122887889189353	-3.676548302173479e-05	0.005170851179212295	6.444741572657301e-07	0.005868658171061918	9.370235460145245e-07	0.00030671882278152795	-0.005718160485476218	0.002342991195086888	1.6236645834777355e-07	0.005888029881832811	4.641411527991055e-05	7.302348847899471e-06
patient_111	-0.0005208488695589461	1.8808196697910523e-06	-0.0011652117640312176	-9.255892464092513e-06	-9.986621992922258e-07	-0.03889604004493777	-0.0559178523718512	0.0018015143976679677	-5.604475736617487e-07	-0.007177032100143149	0.009230908751115164	-0.005040344153291389	8.721629423749521e-07	0.007235283788719313	0.0002954094897955629	3.784402108618003e-05	-0.00037414286945546964	-0.00695558724376769	5.523023328609755e-06	-0.011072344153055079	-1.479185585464621e-06	-8.992929511836589e-05	-1.474159955978422e-06	0.007207963962959368	-0.00018970483360545833	-0.014546481293040685	4.4858040554091984e-07	-6.862878277897408e-05	0.003275964208931773	0.04349204324803178	2.8727414352546644e-06	0.010394386047816657	0.00011652453137295304	-4.454155159847498e-06
patient_116	-0.03708382260634426	-1.017929613590215e-06	-0.0032109402006758013	1.1441493460109076e-05	0.00010250212321323847	0.0013874580421085491	-0.03463443792584746	-0.007488809056367167	-2.033499521868407e-06	-0.007095801338393746	-0.014418664737471469	-0.0025421155849737658	3.434023261069387e-06	-0.0015669741523052535	-0.00024237596057355242	-0.0001512247844998286	0.00036750281990638597	1.871483506901289e-05	-1.1825568974008062e-06	0.011196296904661784	0.00034426477178931057	-5.4714637249707956e-05	-3.3518138634304604e-05	0.01567760179330192	5.895424793871928e-06	0.019252706221065306	-3.480297114167198e-06	0.0004009667645075459	-0.006582655625843545	-0.09365098120681938	1.5391696776671593e-07	-0.03176074136947943	-0.001169082292701514	-2.1351219287938135e-06
patient_118	0.014374604777725637	-1.218325112547293e-06	-0.000641628011528929	-2.815054899879761e-05	-0.0003146950361984103	-0.0670857813992138	0.05212764759776844	0.001514289107971943	1.5665505613608544e-07	0.0005986696301826247	0.008220269115960991	7.765482089349116e-05	-4.791623779705292e-07	-0.031805534919830264	5.630911290645555e-05	4.870889335869621e-06	8.680614839706929e-05	-0.001093401727452844	2.917989556277648e-06	-0.011752285718651707	-0.0006528976871498969	-3.2581816932983384e-05	-0.00015442565083503303	0.005726597068671646	1.4075960431777387e-06	-0.026946997560720318	2.929123384610789e-07	-0.00011616079147372655	-0.0008130544433636065	0.03758558096667481	1.5892086284502053e-06	0.005135480087303641	-0.00017955069020390176	-4.4793231146670124e-06
patient_121	0.025459727935492952	-6.493795130934779e-07	0.00019022629213119897	-1.2318363147122148e-06	1.2224183550902024e-06	-0.005106027588088562	-0.11226125024333593	0.003839374755322902	-1.060388450111729e-06	-0.0007570842449686121	0.017368457801799644	-0.00034143666619700335	-1.5209445995938243e-06	-0.0042291413525385145	8.471549472638391e-05	-0.00034093694133417556	3.9244055002925214e-05	0.0038440819754664035	3.4802536879255785e-06	-0.01051538183625251	1.1867032519399254e-06	5.12336415903885e-05	-7.431513709679951e-06	-0.02069588225345523	0.00020520069524645925	-0.016242911581428945	-7.018182320253321e-06	0.00013592661874634713	-0.005795356657515654	0.02149143437636745	-3.8652473262377836e-07	0.000204501540107379	-0.0006490188065384082	-5.321179436784782e-06
patient_125	0.014775009780217447	-1.8546049083980765e-06	0.00016936815742934995	1.0181622420037382e-05	1.3893885271889665e-06	0.009924177279536176	0.09363582321543774	0.002028798061077054	-4.3187694890161376e-07	0.004748481747241932	-0.0022853081699460345	-0.0010956408140914682	1.7126257824043885e-05	-0.010669482356256635	-0.0005421476201287313	0.0009115115221057568	0.0001437962164836247	0.0005847262062664264	1.0174486679688887e-05	-0.005827913123582046	7.22161425011364e-06	1.560746346201254e-06	-2.097608468362258e-06	-0.023097087589385227	-4.955925047397945e-07	-0.02041764242329763	9.856947830751504e-07	0.0003755709206419313	-0.004647858271055964	-0.04642441209277932	-1.9919169800621176e-07	-0.023615928777041134	-0.000121766545729976	6.467325559683727e-06
patient_126	0.011341048892480948	-5.7393829737383735e-06	-0.010004296642648314	-1.8356453095149824e-07	5.239317704524202e-05	-0.002005933169062616	0.03275757119022305	-0.00558917069637346	-1.4983522040499484e-06	-0.02362353394712716	0.005609250573175259	0.00014843336311833253	1.0575065868240039e-05	0.008877209962265802	6.452394819685192e-05	0.00028497494789106004	1.551534054534816e-05	-0.037326371131890544	4.939174226351183e-06	0.01626320959547798	-4.5729673653837746e-05	-0.002370970707812475	-1.3391401831591001e-05	0.0037132375594228118	-0.0001769986513469899	0.013446796810839812	2.949536272457039e-06	0.0001592099599540223	0.0042669604940073595	0.05841740747317667	3.290875362497957e-06	-0.004868785245610092	0.0002929958067834366	1.4777354896063576e-06
patient_127	-0.026110835469726958	-3.129470348357381e-06	-0.002436365382213673	0.0010537857123783644	-8.026586047247322e-07	-0.022346106182464496	-0.09432245256882156	-0.008275162392428911	1.7917663923324714e-06	-0.009600801666400243	-0.003363428102859393	-0.0012696930216359195	1.8719724246435421e-06	-0.023906556212263418	-0.00015937173771006383	0.0013071508403867413	0.0001027232765087047	-0.011634310791322138	6.819909385272344e-06	0.05536801847432336	0.0009934550999530667	-0.00013589058614202874	-3.3574841703684996e-05	0.013312651178187524	1.8489805289675223e-05	0.02598876269896111	-9.623425347462222e-06	-0.0010335628417985753	-0.006302294965035122	0.05888946372526028	6.118809538229901e-07	-0.0026490850013015078	0.000716693743797281	4.257474531651642e-13
patient_133	0.017715214682423604	1.6654807542040926e-06	0.000790795812330073	-0.0015453660311443413	-1.3806475592510549e-06	-0.0010541074369102331	0.02466149016996575	-0.002827945326215422	-5.576852176870333e-07	0.001985792753898662	0.002186299914706988	-0.0012162261035293187	1.3749000217233773e-06	-0.03487313603620439	-1.0443546037587304e-05	0.00010273970450673743	5.5585660040369556e-06	-0.005642622346377761	8.023274796347016e-07	-0.01649827818796035	-0.00020578250544411593	9.269843569822931e-06	1.2723200023172657e-06	-0.08422823672587315	-5.833196107828071e-06	-0.038844381319039584	-1.1860419596944929e-07	-2.85612217549753e-05	-0.01198614949419026	0.016937282716589265	-1.1490636638221216e-07	0.00983252716144277	0.00010648279748856801	0.00030034946597047997
patient_139	-0.02304478998758959	-2.1105153220045223e-07	-4.6468562632798644e-05	9.569130385560378e-05	-1.7357728523867206e-05	-0.014038274368537284	-0.04411599440159538	0.002569623313684517	4.337549209596344e-07	-0.0036158010478530376	0.01003525602104404	3.05302501256968e-05	2.597815756286111e-06	0.01223571745274318	-2.0509775195802816e-05	-0.00023096885393772412	0.0002931263111531723	-0.0025014614117996785	5.493602582379839e-07	0.00037939968715819015	3.137186318635821e-05	-0.0006309465675481693	-1.6987130578073523e-05	0.003468905112626261	-2.8428119208127812e-06	0.014648599167647065	-1.778756082058091e-06	0.00017758933273808876	-0.0017894624097538586	0.11480271449035827	7.053209202626374e-08	-0.008148347017860795	0.00016411317602864123	1.9369221159385717e-06
patient_140	0.03252403615723758	7.31692782474274e-08	-0.0006808454109089674	0.00015620976739696022	-2.6925696858333456e-06	-0.004811153338849508	0.04022185175817987	-0.0009097978825547593	-4.245034285953779e-06	0.0011235262321041982	-0.0050001532883516	-0.0003932943311120712	-6.412289930241553e-06	-0.00866718653855575	-0.00023966106442468424	-1.075430320841211e-06	0.00033127834509525674	-0.0017677168673702409	2.3366896169526745e-06	-0.015461080920589782	-0.00014822442648666095	1.5244945138691952e-05	-1.1748669402937922e-05	-0.018838568677753176	9.454074395554453e-06	-0.041409872950028064	-8.442927258355295e-06	-0.00024411406501062986	0.019176806562021344	0.06796382478837452	9.025599275311284e-07	-0.0014418429876012079	-0.000693351256528067	-9.175043872424264e-05
patient_144	-0.003711225506343959	-1.8927026007855318e-06	-0.0004588198463299394	2.9044539907148742e-05	-9.452242936406179e-08	0.003199087578377523	0.07597090702578421	-0.007031335350764612	4.0310365813125573e-07	-0.001946988190444431	0.002052384122248172	0.001086914814582887	1.449886177268538e-07	-0.007356379274811027	-0.000210647304994717	-0.0011647961361067544	2.8990689771514546e-05	-0.0024408204565090448	3.4118395830896875e-06	0.0018250617902193372	0.0001169058023818889	5.48456461301849e-05	-6.144147685594137e-06	-0.00810107161434629	9.269076489976345e-05	0.015340441069858378	-3.2017741884484416e-07	-0.0011107082064662583	0.003977971261846163	0.040852788254299284	7.088109850890619e-08	-0.027419071679562285	-0.00028892403372696054	8.517176125729791e-06
patient_148	-0.018902513126709583	-1.7963142267293286e-06	-0.001971832801082301	-6.20182400835396e-05	-8.996017277240755e-07	-0.0012136461160012315	-0.01719396798807591	-0.005367903365088333	3.1785645655222194e-07	-0.003932642734689351	0.0036093538759542	-0.00033570015792334376	5.025856196880086e-06	-0.0037955971202147444	0.0009334642854120014	-0.0002219888297574847	-8.164565435477174e-05	-0.006890843120536605	9.872422686647246e-07	0.006479464134946417	2.6809513356003486e-05	0.001275322074549533	7.490682995744931e-05	0.006810914985409768	0.0003429597048887186	-0.0037305227828344735	-1.6938697014535039e-06	0.000694447595679328	-0.003521968358222906	0.0034651241519088826	1.2891459677898714e-06	0.03415793299217305	-0.0006042918860912285	-2.591588986770667e-06
patient_151	0.012037007276341279	-1.913729948656266e-06	-0.000514060847248346	-3.7977604993744646e-06	2.1586337259832932e-06	-0.01051283179021304	-0.011374236843202743	-0.0029001210479863747	-5.921849182664662e-08	-0.0007190085507929152	0.012541182496877613	-0.000257963852690789	1.3685461133716163e-05	-0.0031947402703974555	6.153671656336034e-05	-0.00012266565146190606	-0.0005137117452919461	-0.0012983291168297759	6.839355187756739e-07	-0.013578463718507931	-2.8205244136707885e-05	1.1734370248656927e-05	0.00013643523507884318	-0.011631733019224195	2.2983116017920385e-05	0.023558407449296503	5.740889694008346e-06	0.0003652051902243054	-0.0008000612949686199	0.012833517722572548	1.2545863432544425e-06	0.013030470666715031	1.1428385334354097e-05	1.0207811636582938e-05
patient_155	0.024904413217412533	4.768470142567495e-06	0.0001289669361497616	-8.171668765800251e-05	1.106497645378005e-06	-0.002648458632613896	0.08515321990666641	-0.0016629638626106877	-1.12085981028429e-06	0.0011485557645559148	-0.011976280849959135	0.0012467698957238766	-2.2374345787931877e-06	-0.002658993366467065	0.00015185488334723375	-0.00019022110498376988	0.000728974603222949	-0.009067045311523313	-1.0366621826373618e-06	-0.02308714995416144	-0.000231681220339875	-0.00027022777572274033	-2.2582773651407533e-07	-0.002214440325008931	-6.181895094259584e-06	0.007810694437793277	2.819004229136762e-06	-0.00017380589204174957	-0.0010018501246613918	0.08805626394748683	5.201930446281049e-07	0.0011498786722974775	-0.00022536738110439855	-3.075353801249951e-06
patient_156	-0.023274990125639054	-2.5819468711096252e-06	-0.0016102937152343078	-1.8070478524463102e-07	-2.070225961506297e-05	-0.007786676292972869	-0.05867892442797971	-0.004786222241180257	-2.5391536099582994e-07	-0.006047778589172003	-0.003066703007636285	-0.0013932074573423066	-3.58719644801911e-06	-0.01875218650485784	-8.716868832707187e-05	-0.00010773921832441935	0.00037737484095351574	-0.006370336660849164	4.550269458973705e-06	-0.009614690074697096	-4.383903869560672e-05	-6.782741525343336e-05	-3.9628723902361924e-05	-0.004675426070179223	1.2658315790550922e-05	-0.0043433777971991026	-7.833178554260982e-06	0.0003772033950047802	-0.0001353154929088691	-0.021288382203610828	4.383182419198265e-07	-0.01403152354157392	-8.368665192808154e-05	0.000675100883256109
patient_165	-0.0077379037571804424	3.8383187992239797e-07	-0.0011279393908168547	2.5709171380308557e-06	1.1492796561546972e-05	-0.002055294549358705	-0.041731716685688876	-0.001055478011869936	-3.136649727820763e-07	-0.0029991843110216297	0.011445287740124084	-0.00174895400702952	1.0374644505125754e-06	0.018971595287748704	0.0005354766670082256	4.70196775028077e-07	0.0004895582709461414	-0.007484258361373602	2.3371601743352705e-06	0.011021603358377258	0.00011830615481095416	-8.829197713306822e-05	-3.881423068897154e-06	-0.002384608201469655	1.0282248258590417e-05	0.012072658857011318	3.269101892205155e-09	0.0003770340407533269	-0.008974567318175497	-0.026334771292869482	3.896909100659095e-08	-0.013779388706971454	-0.0003868148226290917	1.8769080085414718e-06
patient_167	0.015904319627050797	-4.336947117533012e-05	0.0010133628514196163	-3.959356674126209e-06	4.344562334673053e-06	0.006892489382305272	0.057921385883646315	0.005455757012643955	1.4534675649231907e-06	0.004714559897567523	0.00414096777832931	0.00033681632056831797	4.060704793223948e-08	-0.0010235547951821407	6.441408065812856e-05	0.00010308005011507233	0.00014242349298936824	0.003443692425957729	-5.7345183832300704e-06	-0.008553085801537498	-9.054249109965956e-05	-1.1110473637069866e-05	-3.5853133989231084e-05	0.008206612570477357	-6.325202403323962e-05	0.01793965400904413	-8.844781603131925e-05	-0.004744781901261621	0.0024395749532750404	-0.05039482143952373	-1.4624157973697933e-05	-0.013227477868539896	0.00010180365858333725	2.437946870922982e-05
patient_168	0.0032113742357385566	1.159679463931529e-06	0.0009228949971496986	-2.891963315861426e-05	5.95834254154132e-05	0.007872848318144637	-0.008537148634344285	0.00677894242906141	6.554479045527736e-07	0.0014924069523278936	0.02850982901331565	-0.0016760763816535394	9.504987725193676e-07	-0.024225267765670987	0.0008215843434844647	-0.00017693500082407055	1.0754446791750372e-05	0.006977114263283322	9.370105607168063e-07	0.0176854033347751	6.543777372155645e-05	-2.5867311443599376e-05	-3.3432409167287852e-06	0.016050296294210172	0.00010073658674955373	-0.03613622832697412	-1.0159935270040308e-06	-8.923297215785334e-05	-0.004769320572007954	-0.02998425357708969	5.268316183771961e-07	0.07336329653422742	6.777022406458684e-05	0.00042654571118098977
patient_169	-0.0036688621907361462	4.0270281689609124e-08	-0.0010473470727247807	-8.392972605361256e-09	-1.6926818553890085e-05	-0.013285708912036209	-0.043904354960152034	0.0015403864128780943	4.132560321259575e-08	-0.003864732336306124	0.0025473465243620163	0.00011921726688741743	-3.397258264678119e-07	0.01816186241869411	0.000743790629825418	-0.00021888780168124463	-5.7509975773946426e-05	0.04827978972111426	2.117071832924422e-08	-0.0025717130996818593	-3.523617631622724e-05	3.385607525706206e-05	3.4373636756627825e-07	0.0006891340643699321	-1.2805321493317547e-05	-0.01843386348193241	-1.4911300369671586e-06	0.00015434333618197853	0.004338232131515205	0.10242695844051024	3.8270034960358986e-07	0.012736881457162712	-1.9196314896853727e-05	2.0988319601324205e-06
patient_170	0.016178062765725972	2.2267360772399595e-06	0.001402474906348752	-0.00015602689773908674	1.56376745019559e-06	0.00522472230887835	-0.03513807189624219	0.005567130891819054	3.8426646164483174e-07	0.0029277810138783034	0.013291295655284571	0.0046560269864542	-8.695178691828999e-06	0.01134393256455656	6.686014905571813e-05	-0.0005351475967892552	1.0460956713981774e-05	0.0025616000664020976	-7.558794958244832e-08	-0.007760409797408714	-8.464002683758562e-05	5.790737271308421e-06	-1.544107603174572e-06	0.0004725176936813454	9.342908327067312e-06	-0.015782647494705614	-6.250305899546133e-07	-0.0002229572357875935	0.0004858967173844379	-0.004992283262631675	1.2365313512937729e-06	0.024772017220407675	0.0004064812151449043	1.0709204844065535e-06
patient_172	0.018940816908542556	3.844414651393156e-06	0.0017408163366573126	1.7754118357395502e-06	-9.393389735908357e-07	-0.003332771211330341	0.06568324001250518	0.0049042572358888965	-9.701850158822873e-07	0.004268230889311843	0.008721482572810954	-0.0018627416817205136	1.7042984068391177e-05	-0.01587459955077081	6.127409903066284e-05	-0.000353550821542734	9.619648360780182e-05	0.0030813527639422843	2.939169960362949e-06	-0.02019308943216285	4.754708707332722e-06	0.0001427673018404405	-3.225173056125999e-06	0.010196294510896688	1.1672382163147556e-05	0.010645529354736165	-6.391153591019282e-06	-1.1818107749731976e-05	0.004100100833177538	0.007308087485922182	2.615941422324481e-07	0.0269128972973142	5.023116740797006e-05	-1.9813859036987298e-06
patient_174	0.007775703353754072	-5.852399127823468e-07	9.392252894384138e-05	-0.00023958677000232982	-2.434866343225975e-06	0.0014216231227452958	-0.01711055401212398	0.0023483275258115166	9.7304380365779e-07	-0.0010646702796752677	0.009038163470370404	0.0006362976540412154	-4.538433679511935e-06	0.003991373259893441	8.792667676295305e-05	-0.00045423118025064013	-0.0002648540872548285	0.003119103441919571	-1.4685309358998608e-06	-0.0025221584415861175	6.112645694187573e-05	0.00011342989280819863	9.295247069424686e-06	-0.0020420074536331716	3.989329401935188e-06	-0.01073036682930371	-1.232373288698854e-06	-4.489035287073403e-05	0.003573191531747556	0.020115064368556607	-2.1565556526191378e-07	-0.014154897268648608	0.00017177151015826443	-4.432196595838209e-06
patient_175	0.020300249792795048	6.044160042491055e-07	0.003531852624778231	-1.3621008821895764e-06	-7.774574416023552e-07	0.008120179659713558	0.10921829626294115	0.007311017754780365	-3.6121117217188406e-07	0.01677002640015309	0.09460471188021553	-0.0021018324098416663	3.5712137818332552e-06	-0.009404011383812298	-0.0001261538807834889	0.0007115269054259521	2.9364950954911536e-06	-0.006641386603670447	-1.9467001514775997e-06	0.012114099424758083	-6.210773821387744e-05	-1.5952342748640592e-05	-4.169024952820202e-05	-0.012879307549127481	2.000143272536041e-06	0.011050442558207632	-1.8989682197556482e-06	-0.0002322974825544025	-0.00460007460319568	-0.024906395829043172	2.7630265269878245e-08	0.015358395109432035	0.000260532796223243	0.0
patient_179	-0.037504586091744	6.410032510752371e-08	-0.002502750772503865	6.726788622992855e-08	3.4140944480906145e-07	-0.011460490959723043	-0.10097616805942458	-0.008828704434473582	-2.2119709423641862e-09	-0.006975256822098553	0.00736112951689529	0.00010199326409824658	5.402714014053424e-07	-0.0076861193762293445	6.633708673928298e-05	-0.000201345255438767	-6.076052119689025e-05	-0.004448997606869221	-6.444432905769062e-09	-0.011737506869594926	-5.187816939183382e-05	-4.937621413596768e-05	-1.9843267542975466e-06	-0.014256479786256555	3.630751483142245e-05	-0.002814134253002653	4.9614799874166314e-08	-2.0781357213853332e-05	0.001428310154644481	0.01525968718792174	1.665349517549724e-07	-0.0042968680083751145	6.435110419988e-06	-3.307213740689049e-07
patient_180	0.006019813256231752	-4.072078743149961e-06	0.002764416790327846	-6.826582423278254e-05	2.3313192384575275e-06	-0.009099244719530821	0.00141883314198679	0.006618615801313063	-1.5979800905492792e-06	-0.0019413506539804357	-0.0035000123741370896	0.0001925954684615008	1.2285195823227385e-05	-0.01369675463741375	0.0012653534756175064	-0.0002519916127834975	0.0001561497090118253	0.010189196927739008	-1.021467223763415e-05	0.0064243032273969035	1.9430715271403825e-05	0.00030806675542677784	-2.7010136842726865e-05	0.014184238102393453	5.814440175890955e-05	-0.02427384747415777	0.00014893370866775273	-9.674031180994479e-05	-0.0022285379301224084	-0.02544432465737415	-2.8997754412039345e-06	0.017488478306148688	-3.299707919359096e-06	-1.685519016214537e-05
patient_184	-0.017127634085741382	-9.637801987782837e-06	-0.0007070240112819802	2.4883597024848e-06	5.280838481017521e-07	8.464633354118095e-05	-0.08503646871649789	-0.0008709144275102993	9.454348257610856e-07	-0.0019067454587668004	-0.009105506911607684	-0.0001948667588510569	3.0791571097704928e-06	0.0020338722633995794	0.0002287269615701236	-8.111728051943365e-05	2.852667123079129e-06	0.001983933561401681	-4.312487478766321e-06	-0.00047271619173030875	8.409706716026376e-05	0.00029253170884081017	6.171822313751342e-05	-0.007482421609280325	3.471193569046887e-06	-0.03716919434341997	-3.909086755343012e-06	-0.0004636780726058133	-0.0018458365148731337	-0.02306339861857035	-3.482695136751622e-07	-0.006948367563129487	0.000505273913645314	2.128737265825821e-13
patient_186	0.01956146544335139	-1.327127218248172e-07	0.0009084735287087242	-3.394485701407511e-05	-7.522944722856714e-05	-0.0028240988970866816	0.06817145960948293	0.0021809350471411262	-1.6251845019204278e-06	0.0028870467181716427	0.0036689772434532254	-0.0006222275532781926	-1.6604640654129203e-07	-0.010435454477901928	0.00017762402413146682	7.65759595802839e-05	7.139244366969053e-05	0.001553539452595343	-2.4435427572039736e-06	-0.03315355724048397	-0.0003546809385929772	0.00016900592733706563	-2.2761636546676614e-06	-0.012922072164714296	-3.4629421574721195e-06	0.010666768016080725	-2.3764310138561644e-06	7.158693777663243e-05	0.008372129967382954	0.07595278528588154	-3.8019769958085633e-07	0.004508613321610818	-0.00023112395991171556	4.026981975352183e-06
patient_188	0.012904821605607821	2.8066899095260294e-06	0.0006702641290213318	0.0005166142989482178	6.307744468961439e-05	-0.0050943897882742215	-0.005782319889377227	0.0018879179907696337	-7.379758570873027e-07	0.005930729431126772	0.03470156660926125	0.001942868877202262	5.315623858144914e-06	0.004285932056818646	0.00043504277159060447	-0.0001164033658802476	-9.298511072992739e-05	0.0023841261378356126	-2.204700240066184e-06	0.05944617238034091	0.0009807779391961383	0.0002204277688903444	0.00013862856711660074	0.018783312818514412	6.70001336506458e-07	0.03101679490602437	-5.995813118559378e-06	-0.00015228815302252376	0.003499143532344243	0.013717337208081522	-5.2647931235082e-08	0.039791229164706766	0.000563327751308677	-7.535604004348945e-05
patient_189	0.010976018798723775	-1.913654165607833e-06	0.001381970256247687	-0.0007453507030382723	1.0457142123155135e-06	0.0061522085083382146	-0.03732722823295206	0.002564263785098261	5.947400416648446e-07	0.002550388359970257	-0.027225250482559152	0.00043080696266676395	9.062736641082601e-06	0.00155825584371171	-5.2721888891287445e-05	-5.97261105264255e-07	-6.031893369342357e-05	0.004647842612223947	-3.941668676477596e-06	-0.010492849589085964	-0.00019633795331631113	2.3169166914054272e-05	1.0631101046288485e-05	-0.013133572998004262	3.097365051507296e-06	-0.014077286642896232	-2.3751111967219875e-06	-0.0012979011729359565	0.0033840961976775	-0.03950151758718166	-9.225096021446334e-09	-0.009429927534769638	0.00035722940968615504	-2.0420895091120653e-06
patient_191	0.02641819324647737	-1.9437606845582045e-06	0.0016954954876431331	7.609190153223016e-07	5.921268037388611e-07	0.007393883006434318	0.07460599620645596	0.0009936539819729942	-2.7119492845876065e-06	0.006287491627250378	-0.027823647083501695	-0.0015679795734052022	-2.8888466102704766e-07	-0.013238788822452895	-0.0006062880595879878	0.0004554299380098013	-0.00020021802176322187	-0.001559454646812988	2.228866198232096e-06	0.007348889879562987	1.3360921825682804e-06	-0.00014456683152488085	-6.2855203236828775e-06	0.0032631557410848664	1.1420959766420114e-05	0.014361414935120474	-1.5950595693932822e-06	-0.0004017757253987401	0.005881133597078029	-0.07459942217272303	8.796204413689747e-07	-0.03625117224353761	4.129480772784304e-05	1.9275502541232495e-05
patient_193	0.0004569069843206815	2.343805772917722e-06	0.001712861374765627	-4.323735662869041e-05	1.4596470658269137e-05	0.012109568890609873	0.03403542798544675	0.0056125304058193826	-5.803661687033199e-07	0.004512742346950914	-0.003677634484853029	-0.00162582769564219	1.55176507575152e-05	-0.01095743588336872	-5.430819732801399e-06	-0.0003007528492382561	0.0002539830223790185	0.004104830415440429	-5.117544744694793e-06	-0.0020859494261443196	0.0005963381076497662	-1.2545814471573484e-06	1.3143569018158356e-05	0.021394226630883518	-9.269962991987619e-06	-0.008719809131004935	2.855704299040586e-06	-4.4229359286170706e-05	-0.005225411523772114	-0.03546957235240506	1.2777830873216587e-06	0.05881928616432203	0.0007233364554388152	-6.665264708654946e-06
patient_194	0.0069115815843854185	7.130097065652374e-07	0.0019293466368956141	-4.707212107521189e-06	-1.515659902776816e-07	0.008539758204668721	-0.010758837651248444	-4.474217444659436e-06	5.412291203226885e-07	0.001955795914999054	0.002110161705953697	-0.000128714462369671	3.4528263977585656e-06	-0.0031264620459505064	5.477668983593286e-07	-3.196515249354274e-05	0.00023979820949690593	0.005705543312217471	2.208049914666197e-06	-0.005011245944457355	1.8302326755861577e-06	0.00028318298778363444	-1.6234765095367343e-06	-0.00011610993551356731	4.688747546500554e-06	0.00633130959985507	5.419532848255116e-06	-0.0001400660053959918	0.002516448046799188	-0.009148615259038503	4.7290346452173923e-07	0.012747233609642259	0.00010134257344262603	-6.2240489891586855e-06
patient_195	0.005163792475100027	-3.235023468732061e-06	-0.000537455931412321	1.391286849975565e-05	-2.020414599350312e-06	-0.006227336022896386	0.031132326108057537	-0.002151034309502134	1.3895547815727124e-06	-0.0014351858543498073	0.012917981914430818	0.0032368432743208574	-1.878833345003881e-06	0.02192155578753774	0.0013641419563974594	0.0003162063196301429	9.125110006757993e-05	0.004171419388694389	8.681828209329826e-06	0.02408980936493188	0.0001889026521572015	1.3291529459610576e-05	-1.773918824536304e-05	-0.0036033158938799316	1.544195498738904e-05	0.004098749541171918	2.9334622834398558e-06	0.00017025168570024274	6.621218525937138e-05	0.16142349234952455	3.6286031561238403e-06	-0.006188602256881301	0.0006417517444917114	-2.5162191263265065e-06
patient_196	0.015971385397762012	5.44923373630971e-06	0.0011884969126965252	-9.925798763121631e-05	-2.246238738298422e-05	0.018495488006089376	0.06622435484230514	0.005880185063396152	-6.799357278014503e-08	0.006979269370543078	-0.006738137351615053	8.903912561279492e-05	4.130448613846673e-07	-0.00845786477380561	-0.00021246195212006047	-0.00012465581351092797	8.862464885626381e-05	0.003909656895484207	1.1852858322008997e-06	-0.00579477529834419	-0.00016779327499014885	-6.044514902998659e-06	3.239191270300335e-05	-0.004702414406729566	-6.340322632874721e-05	0.006130273838021879	-9.319579175539168e-06	-0.0003831632054277822	0.004811405837429391	-0.015128688781601986	8.4176127399725e-07	-0.00954168676712679	0.000746868190595079	-2.2843507783743086e-06
patient_197	-0.018494528484078343	-5.2623655114843205e-06	-0.000432905014285016	1.0308507297718857e-06	2.2373858307088234e-06	-0.004080048726339388	-0.13356586358632355	0.001160272800124086	8.834767554488247e-07	-0.0026853384578068152	-0.0030610925603923693	-0.0005185552453888212	2.527361948575052e-06	0.0057123690198840425	2.8028821891969765e-05	-0.0003242782042760888	5.080627623412913e-05	-0.0012882004942212514	9.353426418128963e-07	-0.009315361308785372	3.886813031776641e-07	-5.381234799112555e-05	-4.963664178336573e-06	-0.01265979312370927	9.642751168990537e-06	-0.025719757568037894	-1.512003929487692e-06	0.00013597733338496632	-0.0022279877639774476	-0.029869518745025303	-1.3660658150915374e-07	-0.00700376172518087	-0.0016191994017522218	-4.264206758566473e-07
patient_198	-0.01682817041692984	-2.653875521251609e-07	-0.0025395931950637205	-2.174139863678286e-05	1.2506291270254928e-06	-0.015161611124128066	-0.03229700610339637	-0.007634523313865045	-5.643425243240637e-07	-0.005950395900756095	-0.009028420034902396	0.0017336899170918	1.3010122946326811e-06	-0.001573596841469366	-0.00018452435636094212	-0.0001196654276124045	-6.820236598806511e-05	-0.004989136812623033	-1.317673815148036e-06	-0.00945858646897329	0.00010207892049635876	1.6936571044581526e-05	-3.025456837244522e-06	0.009950555653976501	1.6795509627876256e-06	-0.003414799109154467	-1.0134498987880516e-06	0.0001453802983675653	-0.004653611205518217	-0.023582130808436397	-1.3252475431998637e-07	0.0010992747212094525	-6.628269542540774e-06	-7.1295752057002735e-06
patient_199	0.010417747510543841	-2.1894198443205843e-06	-0.001203223793102158	-6.054380110328312e-07	2.744064586503171e-05	-0.0050316832501973155	0.057002556919732224	-0.006695507779291665	1.2125074863458424e-07	-0.0011963074948106295	-0.005803602811694108	0.0046450618664600875	-1.760317385196711e-06	0.007580858657242953	-0.0005136057528001908	0.0010397696108690243	0.00027472893941615003	0.0041431697076984506	9.079155325887585e-06	0.011082021030996486	0.0001627359422189829	-0.00033391819064106044	-4.928088613918978e-06	0.006960745570169986	-7.773026291813038e-06	0.008593751300818114	4.078960631574509e-06	0.00039202068660940223	-0.0050764665241219906	-0.018085583690979602	5.423288260184408e-07	-0.007165761353767299	0.0005610643606100703	-4.644267899649441e-06
patient_201	0.004435586994620256	-1.6494268285369585e-06	-0.0004123437476477429	-0.00013805165751171736	-6.197201354160972e-08	-0.014223722365817815	-0.09161482746955002	-0.0004909836087375627	-2.8323807886667024e-07	-0.0012573807438569188	-0.009541595173414227	0.0007827141787856702	1.3542379119567602e-06	0.0032408390147078956	0.0006677745802061837	-0.00035926330770764703	-7.025995855884915e-05	0.006657485386569549	5.712591111659401e-07	-0.002891860567192901	8.949209558112025e-05	-1.6749353281091104e-06	1.7392770467059254e-05	-0.012249049433586824	5.1891374800891795e-06	-0.012005365146643304	4.684786711354901e-08	0.00023544513194688344	-0.0028197508652295115	-0.03594858577488252	-1.6133487224631188e-08	0.002763958805107597	0.00021544692803706307	-1.609514547244975e-06
patient_202	-0.06963571726514821	-1.1548217386007128e-06	-0.003143629851697804	0.00013369820777858936	-1.0306001241713378e-06	-0.032867455965759455	-0.16770278563259963	-0.0028193586264071385	3.39397947703296e-07	-0.005022981665975262	-0.00014988866243510952	-0.011130689178939345	2.631701262934037e-06	0.010792205681332484	4.3878683447836095e-05	-0.00045073671266436093	8.533683150474354e-05	0.001043392195313082	3.054245933889541e-06	0.006872844222134761	0.0001500253686947472	-0.00018415931883666942	3.030528500675405e-06	0.011193535498423193	-7.677435981376169e-06	0.014053623587717922	-9.003177285195937e-07	0.00013579392167074335	-0.002744198777340327	0.044904337986877936	7.826584790433799e-07	-0.008693159925937605	0.0003319089277780445	1.7174986856324196e-06
patient_204	-0.01913615477792914	-8.045798965861917e-06	-0.0010955285532133895	-5.849888282165911e-07	1.4716273971965288e-06	-0.009932425882720483	-0.006752863515807009	-0.00849414256587622	1.933469410452502e-06	-0.002915873308586208	-0.004072998003289066	0.0003049150739397239	1.9693220300336132e-06	-0.009579248185881508	6.738597112042245e-05	0.00046456969582608134	6.572923505944726e-05	0.0036421850960169223	-3.7995307573251407e-06	-0.009058182312175594	-7.499024059092912e-06	1.90345193658532e-05	-5.314961395092518e-06	-0.003919284928856119	1.0056257886544345e-05	-0.00878928674102889	3.123892737287547e-06	-4.760059272604177e-05	0.0028528468604598427	0.021163613274533796	3.0854889324722014e-06	0.026631796999222423	0.0011182597173111733	-7.40255415439476e-06
patient_207	-0.028363110168810355	9.11415549261191e-06	-0.0002724890530109362	0.0001713078610599038	2.971520583544403e-05	0.0006976781667875136	-0.041465446329223214	0.002989571756550218	2.024687933069669e-06	-0.0018437420056334399	-0.01030399992418073	-0.00034907075964978333	6.3006632030010005e-06	0.02309591748118396	-4.756351773227684e-05	-4.546396828123234e-05	-1.9922176535639748e-05	0.006429714099849937	2.6627265874827093e-05	0.04770127540731	0.00016338598792041872	-4.7453791009529214e-05	5.066574875797427e-05	0.006572454869321379	-3.3387127731536916e-06	0.0249625247771186	1.010359461818286e-05	0.00013228540920785195	0.0013264975690415591	-0.014231403922502432	5.542846662653525e-07	0.017195642112408316	7.6785722162039e-05	1.6263783616676905e-05
patient_208	0.019690078282036904	-9.914445025583601e-08	0.0017398959097053252	4.662000281469169e-06	1.0715425014498229e-07	0.00796357839980292	0.04837165596548996	0.004517585343016014	-1.7412219728602754e-08	0.006464430410947098	0.016872858451519656	0.0009481455783758784	-1.955796565328294e-07	-0.005279879388000235	3.108253798314228e-05	-3.523855358361961e-05	0.0003090334688978503	5.148607609527017e-05	-3.666579723369891e-08	0.007396831707017718	3.1873678948195935e-05	3.0713826417913935e-07	-1.2819328478406404e-06	0.004976895095833673	7.264875939911955e-07	0.020056420797322436	3.9141092982229485e-09	0.0001621101414518685	0.0058492043911346145	0.031308603601796235	-9.144204003560691e-09	0.03258052497208115	-1.6253932352576452e-05	-1.431351261479e-06
patient_213	0.01232242432731598	8.396297693251993e-07	0.00015045262718838941	-2.527415209582829e-05	8.086747356820542e-07	0.00016382251828908338	-0.03638428821845774	0.0029188793665596113	1.1254079639913142e-06	0.002738901222177891	-0.0022027921197137336	0.0006163898800100498	-1.8609347087996028e-07	0.007725034076028596	-7.891751048820202e-05	-0.0002804453898753425	-0.0001224174078553902	0.008524626972739152	3.953603761529195e-07	0.00240817476782412	2.1192526710881683e-05	6.5441228449348635e-06	-9.846088077336709e-07	0.001097554008449792	1.9543162414005756e-05	0.011819770808464669	-8.154274097509303e-06	1.73264817467745e-05	0.004538084898037538	6.696557897542185e-05	8.655101060868277e-07	0.002613243182748514	0.00036347010545432254	-8.514949063303284e-13
patient_214	0.021766728543490124	-3.223966913563296e-06	-0.00021460914351045243	-3.1262213630334387e-06	2.805927715130866e-06	-0.015601776505847032	-0.0885365978912583	-0.0006387178325759304	5.878150463104312e-07	0.00311037831710915	-0.009559896080674835	0.0007019291119915989	5.7083553501526865e-06	0.0020073201909128684	-0.0001611221104860286	-7.951876553041471e-05	0.00029474908698881786	-0.002944430278294822	8.199852066379127e-06	0.007259385562368755	-3.8591529109647586e-05	-0.00022464447787829537	-3.766419738530099e-06	0.0013479391382208482	1.5828530809708106e-05	0.00918062918995103	3.341337612696425e-06	5.33265836536884e-05	0.016721006320736205	-0.02180785858178773	1.0327016668661744e-06	-0.007816783270878409	0.0005452055442013873	0.0
patient_216	0.01199866980580342	2.400643165622319e-06	-0.0003669327855110051	-9.685756963278387e-05	-6.7722015082836e-07	-0.0032364664576947305	-0.08615253684595223	0.007930234454731821	-4.982150026729335e-07	-0.0029586701065301675	-0.012054748370338722	0.002509084690894384	-3.4336708486081993e-06	0.04059132266917395	0.00039841338087405134	-0.0005373582068830683	0.0003013756623757701	0.0015172316193048224	3.4538834222724315e-06	0.005375739787093192	-2.083124113934336e-05	6.28386702920686e-05	4.873138687440216e-05	0.0006936298486909407	1.4883249998088203e-06	-0.00648012562383494	4.169339367320823e-06	-0.00022201731173055155	0.00010047854616173043	0.029559939722450666	4.058193947587394e-07	-0.008119268110979837	0.000490467110968058	0.0
patient_217	0.012702762059388367	5.014413169453027e-07	0.0025824400744799947	0.0005239347395087992	0.00024168778317314955	-0.01726577860010519	-0.09343724201986828	0.011319469902025769	1.3546256082391621e-06	0.01629392449541812	0.012918088726113911	-0.0002984466967838061	-9.679153561592148e-07	0.029498594698522732	7.1888192423755226e-06	-0.00024947350301912657	-0.0002613095819950099	-2.1331668964457454e-05	6.099871120282327e-06	0.067106971440411	0.0012496561666684456	-3.270430916121756e-05	5.436778068541672e-07	0.01841209466196593	-1.7463405643190494e-05	0.02971472564887783	-4.569458109993493e-07	-0.0008721531911620049	-0.000572897983874566	0.07826518708291859	1.5644580125805702e-07	0.03213296741848541	-0.0002519801686917025	-1.0643686329129104e-12
patient_218	-0.01054627884732821	1.5439426260335391e-06	0.0015484812335776366	-0.00014261127795491847	1.6921133867326218e-06	0.00659265257391543	-0.014019124494013992	0.007941942928944281	-8.949015821730396e-07	0.0013970259899539377	0.0045030890531837535	-0.0002274302898240781	2.974744886160127e-07	-0.010257146877476104	0.0003081074837063018	-0.00010886589836860979	-2.7583527139253116e-05	0.00017722850574977618	-1.8966649259839166e-06	-0.018269857006094247	-0.00026049083811895786	-8.602322265502995e-06	-1.6575265675780332e-05	-0.020348759559169385	1.3336068604676067e-05	-0.024887813578439562	-4.031996003218638e-06	8.597411449466263e-05	-0.0030445749388741308	-0.03144576501707941	6.919673510963343e-08	0.0037579171938022975	0.000476835100405979	-4.257474531651642e-13
patient_220	-0.020783148436248258	5.291256521429222e-07	-0.0011389838261795832	-4.524470780576856e-05	-1.0619101779801458e-06	0.002905072282201429	-0.038705832326784685	-0.007225161363503728	-1.0248658912522167e-06	-0.0026673989728092967	-0.012899597215705647	0.0007712080695267156	-2.6341467031408807e-06	-0.0015434825543846008	-5.7096519321201185e-05	-0.00017786351745681606	1.656965975250448e-05	0.000768068833276601	-3.341426806789793e-06	-2.6992919189585634e-05	0.00017441247935805825	0.00015443819473896387	-7.779104369025942e-07	0.006509905833378396	5.416691303252063e-06	-0.00993316698106268	-3.6825863378387045e-06	2.4498563792021984e-05	0.0006871816446206104	-0.05141211514760337	-4.798219672270757e-07	0.011727197371050668	0.000272138940330061	-2.244102741989851e-06
patient_224	-0.02372631624633708	2.1131655999543383e-07	-0.00177476007108177	5.2338245191742485e-06	-7.406777569222041e-07	-0.013060035616106178	-0.08231261770496406	-0.006961300291493503	-2.0196522985187402e-06	-0.005535461866483078	0.0005812939088791318	-0.0014108323436230307	-1.5330670135360006e-06	0.004481211241015317	-2.6049075967497667e-05	0.0005675261979124328	0.00020750743411480818	-0.008470896926894756	5.839582106894604e-06	-0.009315770587537926	0.00015465059908372752	-7.922318620340996e-05	-1.5548089146613405e-05	0.005594870735013016	2.8249990301469995e-05	0.0030206785996577147	9.13205636398471e-07	0.000573309785500167	0.0010655508556535929	-0.006775438363530756	1.0262578725816253e-07	-0.014131810865178663	-0.0015588867818670579	0.0003033958558525339
patient_227	0.016937705585679794	5.700400950652313e-06	0.004464486181815814	0.001200947944766704	0.0003314245660390171	0.04978351945334244	0.09106529560371164	0.014073991462960806	-6.863919219799569e-06	0.011862354754363823	-0.03685040120602183	-0.000969787256898623	2.0131283838832623e-05	0.01455531861643702	-0.0003373369943350543	0.0002630538901047973	-0.0005374359557139016	-0.009039160494586166	2.4550866867809354e-06	-0.003533107656479908	0.001054506010455741	-8.036906469080946e-05	-9.449610805935387e-06	0.02093324263649323	-2.5898401758502753e-05	0.021387318238748988	6.273041984862689e-06	0.00014204853554921398	-0.008331111840025628	-0.15588310082956613	8.775517530738211e-06	-0.04088098016631386	0.0001019427028883745	1.7319396138180688e-06
patient_229	0.005739494339057333	8.310841662542699e-07	0.0001639476163046674	-7.404174123489978e-08	1.0020893599300974e-06	-0.004006142116337971	0.033751902663707686	0.0019328656769224334	-2.136579794542878e-06	0.0016608932237007642	-0.005313849661712095	-0.001030200475560756	1.8914171627661276e-07	0.003048543637192638	-0.0015563413411378813	0.00010828628093004149	-6.513631769588287e-07	-0.00783317682173632	3.7864747856333888e-06	0.009777913709836302	8.68473245097033e-05	-0.0012385906547840088	-0.00010538895470755191	0.007533436126421579	-2.0570103611266046e-05	0.02012230998639545	1.1885815433092447e-06	3.190012968012302e-05	-0.006993298517380406	-0.010249734424054574	-4.157338823590881e-07	-0.04174826578976848	0.00020962557526571306	0.0
patient_230	-0.032234563165370864	4.4921870742521077e-07	-0.0012916577546724204	0.00010639696515032231	5.600990993636804e-07	-0.0012331818354980944	0.031977379323063104	0.00019965821025625784	7.989214999341657e-08	-0.004442147864614192	-0.012448358754121796	0.000279317004127151	-1.1132564927848655e-06	0.00016288060657679098	-0.00020499851277896145	-8.088511664952367e-05	0.0007676728651991876	-0.009973997393676185	-8.3737245627781e-07	0.011698974616293352	0.0001585550625409394	-0.00039727017996566387	-3.149658441530107e-07	0.01882037680984604	-1.5611128402607767e-05	0.023309605892641153	-5.227720098843645e-07	0.00016832783658589625	-0.003200614829414632	-0.05725404396892654	2.469886626514847e-07	-0.010508230065341463	-0.00035975403743130474	-3.7130829159702546e-05
patient_232	-0.0148744092742779	1.269435456820892e-06	0.00037735142345938724	1.6992634960581528e-07	9.449315922588351e-08	0.001862622741609777	-0.028420053636122978	-0.0002588486198867868	-1.238716500145557e-07	0.0009375829166599532	0.00797210219151203	-7.496513852049446e-06	1.2602594281947117e-06	0.007701727950892242	-0.0018715984968202342	4.947042944175785e-05	5.483233928680285e-06	0.004122169483985197	2.947470971530788e-08	0.006382716954978404	0.00012278476080724085	-7.429835519619319e-06	-2.067065238952575e-06	0.0043471056285713065	-2.1438028024774186e-05	0.016961312349726008	1.2862171445574393e-07	-2.4394314736126644e-05	-0.006215117534782168	0.01528896184659425	3.486773797445331e-07	0.02131847815769055	0.00012076479707445201	0.0
patient_233	-0.03467999958922816	-2.3529816951062664e-07	0.0006238850409431068	-0.00010478653205292508	-1.4066189527510105e-06	0.007210101497705456	-0.0510004980951015	0.003554306188491809	2.8365669505941207e-07	-0.003529418636273042	-0.007693341815950574	0.0014916484455977045	1.0132651243892542e-06	-0.0006999788943145643	0.000730048910581636	-0.00018394646719098028	4.931637894894142e-05	0.0025311744025242906	-6.810329854487724e-07	-0.010638681180988001	-2.7776251946175065e-06	3.147048716033908e-05	5.701088681816975e-05	-0.01265196102596816	3.989620804786606e-05	-0.0354661452413137	-1.411673213753986e-06	-0.00010054695026150456	-0.0015799018356948797	-0.0779928014848913	5.970773952348026e-07	-0.01250602666586633	0.00029768321471554745	0.0
patient_236	-0.009538023710224199	-6.396345794203446e-07	-0.0003429233969322232	-6.054510420986522e-05	-2.2958601798329102e-05	0.009460321502733406	-0.03197414203025396	0.0005153715156550602	-3.6784761718304365e-07	-0.001081417411778635	-0.00025774893946943966	0.0008724675655364886	1.459467639880267e-05	0.0074851894095007455	0.00010811994735683458	6.271611366966037e-07	3.024471859846756e-05	0.0069757679084847726	-1.7533721668371238e-06	-0.007695708510811795	4.002150041716011e-06	4.112990136657274e-05	4.8160071883880656e-05	0.003192626225469331	2.429914421268621e-05	-0.03861934079126052	-1.6863590478893958e-05	9.481057279875876e-05	6.851136950508801e-05	-0.028258661167935552	2.692351277385258e-06	-0.01354549000659687	0.0008653799597173869	-0.00011372228733130787
patient_239	0.006213204866009054	-1.6469005601744384e-05	0.002026734502719973	1.5770739742631807e-07	-9.351854664937542e-06	0.012809533876606353	0.0281692069543259	0.008231917548392465	-7.444812357424704e-06	0.0021694950498640305	-0.008051390139652115	0.0019772216539297666	8.368280338389275e-05	-0.001443693201456713	-4.654905625750877e-06	0.0005499606943556206	0.0003150115625134528	-0.0008778236817036121	-2.1105037097418452e-05	0.00022216287265930203	4.9303243415696845e-05	0.00028274384545428244	0.00031307496183684497	0.02074609606691765	5.336529303874341e-05	0.03050324368242702	0.0001841279383216571	-6.5441477618048e-05	0.03083234900512862	0.08665366433518269	5.217453624520201e-06	-0.0098081477183316	1.0317920148372057e-05	-3.97582863058303e-06
patient_241	-0.005191335357406262	-6.5780446997699275e-06	0.0006055799045733002	-1.0473945417573617e-05	3.54621863790923e-05	0.018744386787446443	0.010036420486175543	0.0032327965179191876	2.2160359791348733e-06	0.0019150363547993275	-0.01465433034460455	-8.070473160057666e-06	4.249702394008092e-06	-0.00802533804188878	-0.0011065034973834194	0.0006945152714848469	0.00020308130926319283	-0.00019888149734052923	-6.086455008813199e-05	0.002696235725496454	1.2208360327140982e-05	-3.223965210560491e-07	-3.5409677454401e-05	0.00204286216167463	-1.955584862401e-06	-0.023406505432458813	2.9026627540586926e-06	1.5936610954147e-05	0.002661265953949487	-0.07344257998200394	-5.524237879683523e-06	-0.03054270242127985	-3.6164217868018e-05	-3.821648657321951e-06
patient_242	-0.0003397147504878753	-1.4332950115204601e-06	-0.0014388217281017892	0.00011951884606054776	-4.01142915444695e-05	-0.000718200729734107	0.0050485224344368005	-0.0016467008735452104	-7.982049669536768e-07	-0.003867846661167449	-0.01003356979319023	-0.0003389647757368327	-3.071149545055036e-07	0.005501964457652362	-0.0005807087066982413	-0.00021891974104301984	4.702565116541517e-05	-0.005985440632647662	-3.09624001383782e-06	0.005294483736583124	-6.764678018433438e-07	-2.0518826267548738e-05	2.953437822204913e-07	8.548043561824266e-06	-0.00022937498380031	0.0014199537972786227	-5.903201443805827e-06	6.534829597387937e-05	-0.011022786373538589	-0.029717530057792107	-4.955979330199217e-07	-0.0046741137815905056	0.00032550809990082	4.2574749281598656e-13
patient_246	0.02120521418824787	0.000128298108599009	0.002876842664075741	-9.616456074372115e-06	-2.438698687723576e-05	0.005809383908393093	0.02293049697247994	0.0051216695284204495	-2.0574597588603063e-05	0.005225087505578968	-0.00487650749034111	0.001981541241811839	3.776786497660918e-05	-0.009207616732322706	0.000889390821542055	0.00026182980548058	4.389672726392225e-05	-0.0013702602616910164	-2.279513755015933e-06	-0.011553128978184246	-0.00023167994820645459	0.000333624086103264	0.0001197736132357765	-0.0028848957371498517	0.0010182485470282144	-0.003842792621148438	6.718555241822755e-05	-1.8646061420421036e-06	0.0013692957382116747	0.09112468819714013	-4.803623471948213e-07	0.005639538009890444	-0.000132128267628801	2.669732187475215e-05
patient_249	-0.001529062459032409	-8.161469708595704e-05	0.000279086089559957	-3.7134959442272525e-05	2.7270499191114678e-05	0.01388103411511647	0.04078068891204888	0.004681781678912863	-3.8453675806517505e-06	-0.0003427627351667007	-0.015123394027192635	0.002937272246501256	-1.917751803993996e-05	-0.013090840983231116	-0.00011814923499311639	0.00019310796473706913	4.709186490092931e-05	-0.0048490445761808	-1.365191265940523e-05	-0.002890107092793454	-7.234166307108573e-05	0.00020742955633572057	-1.8271892198501579e-06	0.004555430328047666	6.184687337705299e-05	-0.04231269166560041	-5.812441770516836e-06	6.513958477548035e-05	-0.002423728467896554	-0.051603571153165995	-6.660405110035356e-05	-0.016699252531783882	-9.136926201837054e-05	-1.5097137008398078e-06
patient_254	-0.007297994073693197	-3.2166446958266295e-06	0.002817058856253106	-6.597736052104437e-07	2.4349101952141075e-06	-0.004749283819326303	0.0523196943486375	0.013092590442725552	-1.7491335315364794e-06	0.003330561524416698	-0.009025192156540457	-0.0022324359444635166	-1.5441880694447952e-06	0.017784793036537468	-6.321811867611653e-05	-0.00010359955153294588	0.0003792520080293904	-0.004403507073223569	4.379692460809466e-06	-0.00542652731761332	-3.816164029496018e-05	-0.00010362304406506551	-9.736740695577683e-06	3.1957287873466983e-06	2.5003397145439992e-05	-0.013191366818121456	-7.396108337810934e-07	0.00015994630796568415	-0.004399742113905269	-0.019310412851721	-6.496346422603582e-07	-0.010565608212671067	5.5433494810543026e-05	0.0
patient_255	0.0013154887787997238	5.1078920917841755e-06	0.0013574202845139116	9.674110689333317e-06	-1.386890134640844e-06	0.01300814799826056	0.08128330192629775	-0.0015549771831503722	5.244755319186445e-07	0.007204521215068415	-0.017646617814792015	0.0005393661664000484	6.25580070274192e-06	-0.014014816001536555	-8.492776325774323e-07	-0.0001430376644645375	0.00017610769176057222	0.011597469431215058	-1.7284025038994638e-06	-0.016164212177800237	-4.741184668881362e-05	3.9383023019344215e-05	-8.377944890938318e-06	-0.010999639106541842	3.2566727272068687e-06	0.014273040692188859	-1.654021654810069e-06	-6.432322572381896e-06	-0.002830030231922845	-0.0033862648492412467	4.929091249566208e-09	-0.018221092681107734	0.0007579892157443881	-5.100435550723835e-06
patient_256	0.014342727777255388	-1.5136280230119782e-07	0.0002796895190541193	1.1905218873703438e-07	3.501154482364004e-07	-0.017353690032128725	0.039729851166424954	-0.021843423658769	3.1865952270369674e-07	0.0024112948016928675	-0.004502417987797902	0.0009359110523547343	1.6725422016207658e-06	0.008332827151886026	-0.0003039262299026733	0.00018434942620141034	0.00025033116053257634	0.0031740997065922787	6.965075220380765e-07	0.001751235332499622	-0.0008228214387382737	-0.0016215520918369222	-1.224195744310113e-06	0.005343133361956874	-1.5697929475988952e-06	-0.06824465482559583	5.568121160777681e-07	-0.0007617041323866115	-0.00995576998309362	-0.00642255602308677	-1.6615039535931653e-07	0.0018430626447711242	9.757554467235201e-05	7.07642840486761e-07
patient_257	0.03225184441698445	-1.9302492695194697e-06	-0.00016014927615012092	1.7559449268238374e-05	-3.059958027941739e-05	0.001899342927123784	-0.0222793658376804	0.007723845443129508	-5.32430367810358e-06	-0.0001743448064263254	-0.003902932609191927	-0.0005973307708544294	-1.7629161477075987e-06	0.0045944917859775305	-7.8417168451204e-05	0.0013717012612947327	3.556989271725696e-05	-0.008318393375458439	1.728945810879537e-05	-0.007433304135820654	-0.00030831624429140454	1.4169651376347752e-05	-4.773275192294371e-05	-0.0002064487083149722	1.3697291591335412e-05	0.00816511910834478	-2.4496674537663594e-06	0.0001533517171229648	0.004546021512097514	0.014657280809964406	9.314085756028021e-07	-0.011787378909438803	0.001077710286953612	0.00043528913759759147
patient_259	0.013950629850210845	1.8980407289089154e-07	0.002208161731383623	0.0005152514402355445	0.0005533409347491564	0.03530575442516374	0.12337928471080956	0.017055319783943	-5.954488899025169e-06	0.011254119302013062	-0.010125753872894772	-0.001748919658096768	6.426107670579726e-06	-0.02262798847199548	-0.0009595551052263783	0.0002936644516885236	1.2854963647467797e-05	-0.002138315712766966	7.648557530981252e-06	0.09440230911278294	0.0015728484712008827	-0.0003025998899979245	7.112165646892268e-07	0.005841640308073549	8.482746886349364e-06	0.02808117241130339	5.3232240889744236e-06	0.001212044453248375	-0.0077531895443264665	-0.10479523634585947	-2.27499944823117e-06	-0.0364534548467823	0.00010588898967418737	-1.5399135649205426e-06
patient_260	-0.045783110954984975	-4.035170280507296e-05	0.00026905181993331143	0.00026098680730376735	-1.456957810691065e-05	0.010078986691204536	0.07843558070436116	0.0032219701077256606	-6.006856901304219e-06	-0.0016419372321239303	0.01673752501798524	-0.0017263647796852122	1.814317660672325e-05	-0.006702488083445551	0.0004789668548320022	4.106557848198157e-05	-0.008092537123497027	0.0005125721682394987	2.1818405815532063e-06	0.0031079812439424237	-0.0005328835567193292	4.8163411979166784e-05	-3.771285659500243e-05	-0.020091546099792582	-0.00019634533130696928	0.009256071719473976	-6.643683537840611e-05	0.00021757640742830383	0.0053485115036368165	-0.0015402147508625222	-1.5567122825550261e-06	0.022073011753920957	-0.000492451508343214	-3.045407448495841e-05
patient_261	0.0059182897773703905	9.814343282155136e-07	-0.0007665113118610173	4.109635693686373e-05	1.3627710086958462e-06	-0.003671944809013145	0.0715714454906327	-0.009736368253188455	1.404355892113248e-06	-0.0011072751793478005	-0.006504555155869003	0.0018864183496683697	-1.3518670839920285e-06	-0.002379913314964053	-0.00020658741444348958	0.0007870655651603377	0.00021575898208788143	-0.000768988272813785	7.108663874007884e-07	-0.00777005778545776	-0.00010176935387508879	-1.2136839223757396e-05	-1.5155494000229225e-05	-0.013201304527265655	-3.761089327079855e-05	0.0008480953450713585	-3.2891807811591688e-06	-1.9517289527822296e-05	-0.003699010065304356	0.03171633536613409	6.179219910073292e-07	4.329949063914453e-05	0.000471769355450354	-6.574553251265278e-06
patient_263	0.0032680827316960677	-1.7259945826867996e-06	0.00013128010949917777	-3.6805840794529104e-05	1.8428944051256858e-06	-0.0022823973506156574	-0.10346630087776905	0.0032916348796337615	1.5501637543949287e-06	-0.0032264552760336786	0.008869222536097652	-0.00047404008310819026	-4.398903250693533e-06	0.009722131433018585	7.28275227759534e-05	-0.0013427622517304689	-0.000291107434726183	-0.0016464320055607894	2.0941121237611256e-06	-0.011956402056078778	8.228027905736561e-05	2.2769408673046997e-05	-4.315607143299149e-06	-0.004303897070778231	-0.00026641005022184775	0.0059878175007977204	1.7140307596745587e-06	5.547022931277559e-05	-0.003965322923181276	0.019184056711250067	-2.480852816786973e-07	0.001121843632257375	0.00019034568827066853	-4.748643083231087e-06
patient_266	0.017380104942619747	1.1853393699439126e-05	0.0012047448160392876	-1.6638805823664497e-06	2.330235498291217e-06	0.003960792917438881	0.06287287046254741	-0.0004863059853868622	9.102089596644726e-06	0.00577267870179242	0.08365771574676034	-0.0009158313711838961	6.642443431275164e-05	-0.002919075676373028	-0.00012303023423467128	0.0012847286142408751	7.896918186119385e-05	0.0077755579201238155	6.9898099132943e-05	-0.0035047203080994355	-9.256359125886189e-05	0.0005458206459879842	-1.1955569897375878e-06	0.016340572524815754	0.000142429391347938	0.004173108446917318	-3.102028582776612e-06	0.000158892430045775	-0.006440350914427188	-0.03572083569679936	-2.653050954851638e-06	-0.01306506535783406	7.661421969532704e-05	1.9370942775691864e-05
patient_267	0.0024799292357371907	2.7745975979734778e-06	0.0006563411053270025	1.4762205630538456e-05	2.173896240336092e-06	0.0013951313084257172	-0.04528240001962649	0.0073839384574974996	4.7050948653856974e-07	0.0030150817124438884	-0.006230145582556687	0.0021882400186466204	2.4854628103120878e-06	0.010968304428617823	3.823791284646176e-05	-0.00031950718888213955	-0.00024385598488151902	0.01098870555135817	7.5513332017811e-06	0.0005308042492717343	-1.184276182736669e-05	-9.987519372786856e-05	-8.390847380669113e-06	-0.008972150419758861	1.3862405185186735e-05	0.0021784752852682093	-1.5358797247916313e-05	5.069379253046501e-05	-0.00036145494080013554	-0.036867537885851044	2.459526062012098e-07	0.019785908937454178	0.0001818474092653768	0.0
patient_269	0.015178776023962625	6.339899131230628e-07	0.0016462671724813268	-2.145340293645645e-06	-2.9599797512798635e-06	0.0012076964508209505	0.06825416964047717	0.0030267830457005947	-5.432401384626783e-07	0.003955560333813928	-0.023286740211823108	0.0012295234745102245	9.628410318065325e-06	0.004972677959927454	-0.00011432504057884112	5.7517121200050936e-05	0.0002322539038956152	0.0032498610346444767	6.387637981344726e-06	0.017680720262655148	1.889854658927156e-05	0.00010692098555820032	-4.433464578218263e-06	0.010206650144500356	-5.253774246998085e-06	0.026375547860137006	-7.148265838628665e-07	0.00011624397294861812	0.0018712101220019998	0.0474964091523417	-5.815880639209063e-07	-0.01854247640307456	0.000376597054409126	1.8716992012089104e-05
patient_271	0.0026577321170695766	1.142472454479753e-06	0.00037567584849893367	-0.0021636771201022967	-4.809885993599887e-05	0.004569039842965319	0.02883110581444837	-0.01268717971710218	2.3695688162529114e-07	0.001719072477838807	-0.009276788077982366	-0.0019480807070753198	-1.646397369238694e-08	-0.007733483338249541	-0.00043438591722930615	-0.0021306888881538477	-5.366761354463551e-05	-0.003221825504622256	-2.693478763103034e-06	-0.007556155217917855	2.8660001605747423e-05	-1.188246692929426e-06	-1.7586955215248212e-05	0.007777773128183804	-1.5781682410410732e-05	-0.0012752672404050453	5.325777190070309e-07	-0.00017174095522079648	-0.0051849492075187464	-0.0072333616330154836	3.6414755242218457e-07	-0.02472323117586114	0.000177272249971115	0.0
patient_272	0.008454915087989356	2.6224308780266523e-07	0.0007471589838819797	9.018273172633969e-05	-9.335849966318154e-07	0.0018709691212645224	0.05961014867882639	-0.0005221593832330805	-9.97540886913157e-07	0.004137498272955405	0.0014072579244417446	0.001086557216516552	1.0663127260548965e-06	-0.0024327274142631017	-5.247860082558503e-07	0.0001233183032699982	-9.901469573378426e-05	0.002106601199933432	-1.7019744430254603e-07	0.0022238383468772267	5.8846067211457244e-05	-0.001421399728634517	-4.13002513349038e-05	0.007208889861085553	5.132982134818091e-06	0.0209724125526845	3.742333820886509e-06	0.00032426990749580303	-0.007489593331196439	0.08274997887834902	6.96980740342896e-07	-0.011231528045556329	-7.458176378692673e-05	3.2359023179318456e-06
patient_273	0.012123250995682771	4.776461848189944e-06	0.003479680538709667	1.070652689252327e-06	-2.3325705102511515e-06	0.01036412085081847	0.055019638375725016	0.0030695286475121634	9.092961038864193e-07	0.007426029464921754	0.014956717158960419	-0.0002429016739129899	-5.923993566204322e-06	0.00961049074232574	-1.5692191464564925e-06	-0.0013818199556853044	2.7673652235951762e-05	0.00571722481814876	9.08517124397168e-06	0.004824006004631475	0.00022288325929215958	-1.5862521848509383e-05	4.2201163513312316e-06	0.009964546282057219	-4.956843650766883e-05	0.009644119224803748	-1.051581778696366e-05	0.00013113718181848586	-0.0062857545417334005	0.026091242979892616	3.2477698155798055e-07	0.008277790338865299	-6.875203049608308e-05	-3.4989478332654392e-06
patient_282	0.0057646317458578036	1.6620870147427455e-06	0.00222315211487667	-0.00018657126054167535	5.1276992474269575e-06	-0.000421886273047738	0.033510334223721655	-0.003781002475853453	3.0915977699414035e-06	-0.0009780205223176984	-0.007547554012494394	-0.0006226757940436976	-1.6113572887064673e-07	0.022048575398113	0.00021532041026012998	-0.00017296005881258073	8.023781393255293e-05	0.008366765480594942	1.3967889760221416e-06	-0.013122302131886953	-6.464116701055802e-06	6.529233072483384e-06	6.835167961468073e-07	0.023098566086377375	1.0968365520237584e-05	0.005868577947467523	4.384830806935469e-06	-4.21204519058957e-05	-0.0030418531418910794	-0.04048740005972125	9.218335151673203e-07	-0.00021480565443634663	0.0005189588728759912	-3.484773742300739e-06
patient_288	-0.1395340868489018	-4.207619598941718e-08	-0.0010450339008122628	2.9529844011563386e-08	5.3867082191364464e-05	0.004181185778177191	0.016551311865555335	-0.0027250932596091402	4.507345812655121e-08	-0.027577768530004758	-0.01186972953301983	-0.0003951538202485806	5.990479673740579e-09	-0.004730351593079269	3.785040463720037e-05	0.00015657038486429508	-4.243297236326089e-07	-0.0016203786542372772	-1.9300835473309453e-08	0.01775698594283309	0.00014024594372936573	-0.00034330715260334955	1.2787580490118488e-07	0.010508393679505972	-0.0001852161076452025	0.011129991757603586	-8.669729743686944e-08	7.999439212892618e-05	-0.00798979996213952	-0.011526303320218357	9.910123688854673e-09	-0.004802931785477019	1.0526113212109997e-06	-6.386211797477463e-13
