# Supplementary material for: Integration of clinical, pathological, radiological, and transcriptomic data improves prediction for first-line immunotherapy outcome in metastatic non-small cell lung cancer
Source: Nat Commun. 2025 Jan 12;16:614. doi: 10.1038/s41467-025-55847-5 (PMC11725576; doi:10.1038/s41467-025-55847-5)
Supplement: Supplementary file 4 — Source Data [file 41467_2025_55847_MOESM4_ESM.zip › Source Data/source_data/unimodal_shapvalues/1year_death/XGboost_pathomics.csv]

Patient id	{whole-tissue}_{neoplastic/inflammatory}	{whole-tissue}_{neoplastic/connective}	{whole-tissue}_{neoplastic/dead}	{whole-tissue}_{neoplastic/epithelial}	{whole-tissue}_{neoplastic/tissue-no-class}	{whole-tissue}_{inflammatory/connective}	{whole-tissue}_{inflammatory/dead}	{whole-tissue}_{inflammatory/epithelial}	{whole-tissue}_{inflammatory/tissue-no-class}	{whole-tissue}_{connective/dead}	{whole-tissue}_{connective/epithelial}	{whole-tissue}_{connective/tissue-no-class}	{whole-tissue}_{dead/epithelial}	{whole-tissue}_{dead/tissue-no-class}	{whole-tissue}_{epithelial/tissue-no-class}	{whole-tissue}_{inflammatory}	{whole-tissue}_{epithelial}	{whole-tissue}_{tissue-no-class/invasive-tumor}	{whole-tissue}_{tissue-no-class/tumor-associated-stroma}	{whole-tissue}_{tissue-no-class/necrosis-not-in-situ}	{whole-tissue}_{tissue-no-class/inflamed-stroma}	{whole-tissue}_{invasive-tumor/tumor-associated-stroma}	{whole-tissue}_{invasive-tumor/necrosis-not-in-situ}	{whole-tissue}_{invasive-tumor/inflamed-stroma}	{whole-tissue}_{tumor-associated-stroma/necrosis-not-in-situ}	{whole-tissue}_{necrosis-not-in-situ/inflamed-stroma}	{whole-tissue}_{tissue-no-class}	{tumor-core}_{neoplastic/inflammatory}	{tumor-core}_{neoplastic/connective}	{tumor-core}_{neoplastic/epithelial}	{tumor-core}_{neoplastic/tissue-no-class}	{tumor-core}_{inflammatory/epithelial}	{tumor-core}_{inflammatory/tissue-no-class}	{tumor-core}_{connective/epithelial}	{tumor-core}_{connective/tissue-no-class}	{tumor-core}_{dead/epithelial}	{tumor-border-50um}_{necrosis-not-in-situ}	{tumor-stroma}_{dead}	{tumor-stroma}_{neoplastic/inflammatory}	{tumor-stroma}_{neoplastic/connective}	{tumor-stroma}_{neoplastic/dead}	{tumor-stroma}_{neoplastic/epithelial}	{tumor-stroma}_{neoplastic/tissue-no-class}	{tumor-stroma}_{inflammatory/connective}	{tumor-stroma}_{inflammatory/dead}	{tumor-stroma}_{inflammatory/epithelial}	{tumor-stroma}_{inflammatory/tissue-no-class}	{tumor-stroma}_{connective/dead}	{tumor-stroma}_{connective/epithelial}
patient_0	0.00019101437514007033	0.0012645493590970039	0.00012343913318192806	0.0012750388477369254	9.258204941280375e-05	-0.00030239000525890484	-4.274799221101518e-05	-1.2353409719412703e-05	0.001331704373615469	0.00020911176306513018	0.0012208680460901646	-0.0008815750822926143	0.0004443328198064304	0.0007746247317080533	0.00049320701206609	0.0015803368701638781	0.0014095507786998078	0.003684047763071892	0.00047308536771239654	-0.0012471455923138452	-6.069402461107225e-06	0.002876955124036094	-7.665817552954673e-05	1.0146190329713462e-05	0.0003701236992283365	-0.002279783649964228	-0.00020689342594020795	0.0009138085973617415	0.00020684035463669243	-0.002317375339666486	-0.001126913221797783	-0.0203283858532202	0.0018825403069216897	-0.003493447029890357	-0.00013462749420635486	-0.000688141387357737	-0.00046097686926883144	-0.0016052486027845544	-0.003401446087454558	-0.00199816361018115	0.0016689264677241767	8.243043778408914e-05	-0.00010321126456215792	-8.661223043961227e-05	-0.0017705874651808829	-0.00023193954362239858	-0.0002912202867881348	5.913661832240762e-06	0.0010924755168995447
patient_1	-1.3201341981528075e-05	-0.0006869264589066986	6.861219175448333e-05	-0.0015044322871958107	-6.23152269880053e-05	0.0001239615215302373	0.0010911822497200704	0.00035954702676167777	0.008238800301990408	-0.00012608986022625743	-0.0034647375026301123	-0.0007795928109266458	-0.0003091708683675378	0.00014780761882647942	-0.0007276577348798409	0.0008905749938035509	-0.000476819721975622	-0.0013187251672735476	0.005503799794071883	6.223497020387105e-05	0.0006971509322128843	-0.006956199370706241	0.0002608101284062763	-2.621094239295132e-06	0.00013619855023605195	-0.004136123254602716	0.0007567290002874314	0.0012841586366580905	0.00046997830692703925	0.0013640049098690634	0.0005760042672263332	0.015201354156057436	0.0034587727142770136	0.0031006233478469486	-3.5877119098519745e-05	0.0006578795589039822	0.00022850638996350716	-0.0015324949370353487	-0.004150862109211305	-0.0017374772652323672	-0.003039409051632956	-0.0007946913708097173	-0.00025714372406789564	-0.0008312160754135368	0.00124574486421815	-0.0003664600569391382	-0.0005516280959880918	0.0002014287648106608	-0.0034276788006241637
patient_2	-0.00030836739561443985	-0.0006548490257100689	0.00020086450196643663	0.0008818025211176667	-0.0002678290472088372	0.0003960034794625564	0.001100798342320097	-4.515917927646966e-05	-0.00125464076191509	-1.662783307886955e-05	0.0015871877491163125	0.0017422775075608965	-0.000330668790991803	0.0006623368696246978	0.00041645148458114585	-0.0015641659952111318	3.647393259894939e-05	0.0017332122403381756	0.0021849389786700595	0.00019923277834945735	0.0005953031319133525	0.001609635410384511	-0.0003981771961323949	-4.486982399539045e-05	0.0005597382798114804	-0.0025107276645748543	7.737437911233432e-05	-0.0020609964948478878	-0.00013057587840415214	-0.0029146807760775805	-5.575459478115537e-05	-0.019401475939146727	-1.532298793371352e-05	-0.0044076797374509764	-3.053547975469726e-05	-0.0004074154375240267	-0.00010543546873213265	0.0009704436748637742	-0.0008373338280941851	-0.00204405642122178	0.0027916695384987062	-0.00016495147177317322	-0.0002596359190966776	0.00031233571224402283	0.000826215447041844	-0.00019293735520744038	-0.0001708736742350523	0.0006568896859014832	0.0007729524995439198
patient_3	-7.175708679071486e-06	-0.00013851684122526776	7.000476146239875e-05	0.0009573060896988828	-0.0003455902633855694	0.0002578420371462307	0.0007515910606354807	-0.0002567176604368638	0.005459572482677924	-7.30040472525323e-05	0.001499311600888027	0.00034252273058562704	0.00031895571250430555	0.0004290759140549235	0.0007328460629036086	0.001660451120063393	0.001058915232673864	0.0040967185230447265	0.0021945595613231143	0.0010310249734481703	-4.813687221280488e-05	0.0016922699057495938	-0.0004952443056842937	0.00015344910219169128	0.00031432958165311816	-0.0037533672802492375	0.0027173332645797706	1.0828185877802256e-06	-0.0001923415301005951	-0.005347529640375686	-0.00014420117856285469	-0.03234266236146211	0.0011172398402101188	-0.0032321687647177766	-9.578167930735095e-05	-0.008864179862366983	0.00020075129511959932	0.0008871278437320687	-0.0014407914257015127	-0.0024791325808826152	0.0018670065924047783	8.15340564312566e-05	-0.000634881207729832	0.0008353294604177404	0.0032575709252308086	0.00034832207542686926	-0.0004386937897959582	0.0002854797085768878	0.0012783054145696848
patient_4	-0.000282705108796249	-0.0005203402307839841	-9.819963526263137e-06	0.00042472900919912827	-0.00028124892590514287	-0.00026794074631925644	-0.0004608100423502753	-0.00029313545453918925	-0.0074840746538506675	1.5162311508588598e-05	0.0009953805106557095	0.0006412949546980778	0.00031387504215369755	-0.0013461370460734242	1.4259612801228598e-07	-0.0017759492994352747	7.208932927684867e-05	0.002808844314836949	0.0021285905970190875	0.00023873154187658449	-2.719170976614959e-05	0.0009550381991791309	-0.0006091412378331473	-0.0006904226444496038	0.00013967249897075488	-0.005139720534325956	0.0017135471813529799	-0.0004378480628776025	-0.0003237838300051959	0.0006763593377781144	9.81244126943076e-05	0.003848184525878894	-0.002109550927893774	-0.0029588174141647796	-0.0002534350221767051	-0.0009373135571344606	-0.0002769363891357593	2.7990629799285678e-05	-0.00011371390773903873	-0.0017063555209907997	0.0008351924114414363	-0.00030138430075637193	-0.0006686193717056293	-0.00040627780891556997	-0.002313167740430654	-0.00027675057165812386	0.0003674941084901199	-0.0010278850407073228	0.0006878752204261138
patient_5	4.41354168283809e-05	-0.0004924466853969604	-0.0009977800841033386	0.00012181052701312311	4.1242088480693654e-05	6.602275214853123e-05	-0.0004771410058575416	-7.639697549712448e-05	0.005473099358468413	-4.6501611601814794e-05	-0.0018952996532894748	-0.0007867777790492227	-0.00016294909778018685	0.0001064957490606748	0.0003458457205405084	0.0006229141652650261	-0.0008030785813350111	-0.0012468805405156643	-0.0011618307410609374	-0.00010288090124562617	-0.0005042184476870954	0.0016599703153533049	0.0001539367057649537	-0.00010394916551051826	-0.0006778849960733476	0.007168153959058828	-0.0017193864305706313	0.0015092304121835402	0.0002631158388334235	0.0038082534681035452	0.00046297021716493756	0.029450720611069337	0.0006235526478923913	0.003065455128077159	5.133135497763899e-05	0.0031933102342408025	-0.0004912575396576579	0.0009002844342697736	0.0012766348876461302	0.0032889806560310333	-0.004631460309875894	-0.0005956625324080632	0.0006943159550958553	0.0006262433051980483	0.0027733950436863893	-6.886142086165963e-06	-0.0003920676150921424	0.00033736349618995634	0.0009998173327230913
patient_6	-9.663884439045748e-05	-0.0011766050206607924	-1.9442850923666754e-06	0.0005342258978910213	0.00018240598476414017	-0.00033919920070880785	-0.00013794261222796657	-0.00024857009319049285	-0.007565714733487732	0.00018747680889217138	0.0013546760205808436	0.0004488677789063025	0.00036344670818206926	-0.0016880532981961018	-0.0003849309585093231	-0.00020006254254382227	-7.255453405829184e-05	-0.0031205878373990275	-0.0028533641883872352	-0.0002744424824249557	-0.0001170209415787497	0.0027751030590731	-0.00016368440502556638	0.001704982672671091	0.0003505823367008219	0.008901114161478613	-0.001051136809333566	0.00014907942012018404	3.11125451599033e-05	0.0012261902536393925	-0.0013590965657427098	0.006754463419320643	-0.002658159815591324	-0.00045745908889003174	-0.0002522682412969506	-0.001175008084166552	0.0004243285325925342	-0.0014761109250326506	0.0002836806989242522	-0.0011299348086364195	0.000729228734627522	-0.0009952153650629465	-0.0005161766817582728	-0.0004838193066795886	-0.003309017938681465	-8.813192129327455e-05	7.858061658098452e-05	-0.0002764308305011988	0.0008397159420064623
patient_7	0.00013488287949972605	0.0003035627993331852	0.00030545372615077516	0.0014605761412895728	-0.00015242464988411632	-0.0002839090027756435	0.001088340389782676	-4.835638574226234e-05	0.004980794287769957	9.891808326462694e-05	-0.004265246008998333	-0.0010769225975482005	0.00025669245737446457	0.0009639762078166167	0.0009404376054996617	-0.0009597690235189988	-0.00023246461974526136	-0.0014206078233068634	-0.0014389700396843029	0.0010206999980554492	0.00020435384477709558	-0.0038410226598908025	8.671304492561418e-05	-0.00016219369965406034	-0.00045317872220458416	-0.0016395232721261636	0.000209896218351844	0.0032463878501665356	0.000212806362524138	-0.0027223357201799233	-0.0006665682122357011	0.012987126665095992	0.0031826066355073045	0.003377915488299999	0.0001550022344936272	0.007835606715940519	-6.819816209975684e-05	0.0010043829839822568	0.0013238334914005146	0.007209087101210191	0.0020872985706409993	0.0024774782557353205	0.0011896186248576048	0.002150936466062252	0.0032964491615632037	-0.00017535166487337516	-0.0006208343632475009	0.0005451209025642206	-0.0026212130404459476
patient_8	-0.00028734901137614065	0.0006157800339302946	-0.00010247683952697867	0.0024847969503793855	-9.624360206747821e-05	-0.0003345522220134338	-0.000677688968425951	2.8132267134051124e-06	-0.005153105477237341	-0.00010397271791027372	0.0018294440665300718	-0.0012507343238594745	-0.0006355915453492636	-3.297477303778553e-06	0.0013400347210310178	-0.0019184300097167958	0.0005229935579324778	-0.0010289271196524568	-0.0016532827256229047	0.0014063848416509261	0.0002659900517225759	0.002008822288596818	0.00020735207684390039	-5.159429640715993e-05	-0.0007350405102742992	0.010528882455672408	0.0021711172434912846	0.0006779762790823491	0.00046665134954452766	0.0015027615460157257	-2.4112426958415043e-05	-0.01901260492403951	-0.0019917730931969125	0.0007525114779943929	6.907393884590096e-05	0.0006465498028553327	0.0011526395912755689	0.0008141717528910718	0.0025252051542036624	0.004608281957356643	-0.006263113214839252	0.003405251738902826	0.0014469848232638264	0.00037297543428641347	0.0024528735917293738	-0.00012093644354516085	-0.0006675346454439571	0.0005896855786937258	0.0002611359106354875
patient_9	-6.119039860513828e-05	-0.0006715712543383368	-0.00012651883890383675	0.0006659198414997245	-0.00019174795039488227	3.2118497705313994e-05	-0.0006357320793784155	5.022754021046564e-05	-0.001385658266252526	-3.968798259440188e-05	0.0008792906015961742	-0.0006823211600063843	-0.00023385896008057543	-0.00010426556610630943	0.00013796262252784356	2.2405784537608387e-05	-1.025853944173986e-05	-0.0012362356786313404	-0.0014326341462953026	0.0013169644267947173	0.0001595702464792134	0.001114460125054659	0.00010919646120257943	-6.643167537085694e-05	-0.00028800631524026244	-0.00011214179431851273	-0.0001934394836105777	0.000184766884546421	-0.00025706826520789823	-0.002939204275994771	0.00013421930194999873	-0.021688080764219735	-0.0003342532022981667	-0.0023615984836680344	0.00010272809848505694	-0.0001971962270892381	5.3984272671033515e-05	0.0005132133256241572	-0.001669274380780005	-0.0019120069941602732	-0.004471459201122715	4.472322036340245e-05	-0.00044178744036001984	-0.00090561478488918	0.0021219742157206224	-0.00019765629473170144	-0.0003570174697195904	0.00014283177564475115	0.0008532451637807395
patient_10	0.0008267021794579083	-0.0005206484749941008	8.503954860263383e-05	-0.0013987947558860834	-0.00025534851365423326	0.0003512882982199621	0.001137106358880429	0.0002640131435201573	0.008622210370960627	5.885086623983308e-06	-0.0043476730179425075	-0.0010978553073202927	-0.00036330257286217564	0.0006255492242009673	-0.0014773273603423584	0.0007387731285234914	-0.0005832057978296111	0.0012800932781496539	0.0014509229197734634	0.001099997663307867	0.00042972101484198386	0.004161121112459146	0.00028637145019785035	8.256715923611606e-05	0.0005198024123641605	-0.004211369455862483	0.0027385700452731564	0.0011119198121811611	0.00035906787226722576	0.0011443519154272638	0.0008353178810874255	0.01765199061379179	0.0025931126199342748	0.001756513967146382	-8.257513524073837e-05	0.001175225850495954	0.00025281781212505716	0.0014112703868556348	-0.004870055469711022	-0.003125491832495692	-0.004143952560796521	-0.0009492647297588886	-0.0009021236191515332	0.002148799803216071	0.0007264227735093335	-0.0003968923291702086	-0.0005675787055365871	0.0005444996471475904	-0.005069545746937417
patient_11	-7.852580224470834e-05	-0.00033834775861187467	3.509358708960382e-05	0.0003809584881719507	-9.629579859915862e-05	-5.782311619991753e-05	0.0001862420049782242	-4.867465242109273e-05	-0.0022656745805762104	3.7755165813492765e-05	0.00041361443215901677	-0.0003822195174258499	0.00024444529356878124	-6.477872443943995e-05	5.600637355455947e-05	-0.0006893114244166161	-0.0001695519308368082	-0.0009212916477235621	-0.0011335355651381715	-0.00012239217516817492	-1.6324414285596393e-05	0.0004280067056737735	-0.0001484528055066456	-0.0001297010765497703	0.00012500688859530724	-0.0006765128960534192	-0.0007741662501552742	-0.0005455273810991961	-0.00013071270192247344	-0.0011081336677078966	-0.00010157744655853453	-0.010909089559726944	-0.0007221697168784695	-0.0012270441019846272	-0.00017032538000466178	-0.0005722216870747807	-0.00026600129975996715	0.0004218974403856993	0.0008395197272334471	-0.0005973925934509126	0.00015660376242834025	-0.0002618760079160292	-0.00014293882662105959	-3.3687318095826275e-05	2.3443208109952938e-05	0.00012634436863218106	0.00017472101437385424	4.16833877510666e-05	0.00030831857795772413
patient_12	-0.0001461221618163717	-0.0012322088875788568	-0.00012055265886605813	0.00031486460011330436	-0.000338515925410568	2.7652311248946832e-05	-0.0004598889926903375	-0.0004293364631697022	-0.0016615603888403083	6.6629214943085695e-06	0.0016567051737799816	0.0007264019600293992	-0.00013310957390177012	-0.0001907500659710388	0.0001875907577924242	0.00014790846032733648	-0.0002212758109429749	0.003498318432195506	-6.471632958530361e-05	-0.00015251150464779827	5.482338008330951e-05	0.0017694599588233488	6.784354312306808e-05	0.00024454718827364333	0.0003113714218082271	-0.003616963851091783	-0.0004587420419285988	-5.292817155172455e-06	-0.00024162442095453947	0.00018850266851317847	0.00035137309231188604	0.009145380405875706	0.0016523863090935511	-0.003842657428663913	-0.0003595033775013304	-0.0002087850814415753	-0.000601506303606943	0.0008471136996340638	0.0020829841532259002	-0.0013426977577339272	0.0018738512192147544	-0.0008919721210452452	0.0002116749439680807	-4.1285551406678925e-05	-0.000728801643655394	-0.0001274534946557197	3.66894494474699e-05	0.0004740383436437524	0.0008667475137868107
patient_13	-6.713549997094346e-05	-0.0008698735245584722	8.300672511890955e-05	-0.002143262325922479	-5.094820312146335e-05	4.522473534762089e-05	0.0003005664986200104	-0.00029107184418667353	0.0028814524465266412	-0.00017635475244156163	-0.004673456711621376	0.00029661507489174154	-0.00035698227101602765	0.0002713711083393403	-0.0007163020376456711	0.0006032056263391073	-0.0009350675610147012	-0.0011797590299432608	-0.002010104700135144	-0.000329563026488901	-0.0004218213044803281	0.0013829308224718086	0.00015058339755753488	-0.0005596959990149273	-0.00040693747970355575	-0.0039300300638473225	-0.00025095669120603174	-0.00025480120456505606	-0.00015190042713418052	0.0004936974895360609	-0.0002018732627076323	-0.023473880564861035	-0.001383399039627661	-0.001998813868571624	-0.0003432871693949379	-3.531849072706328e-05	-0.0005015252671189113	0.0007101919958711566	-0.002633065708895301	-0.0015814438910706236	0.0011049741426860371	-0.000799792676282938	-0.0005148480386859215	0.0005674592610862088	-0.004557504281363982	-6.772793262313086e-05	-0.0003592433617578258	0.00014358378593425062	0.000551093722873295
patient_14	-0.00019528801440127385	-0.0005508929959040534	-0.0001020267149624859	0.001202713568441846	-0.00014999905528519875	0.000255126674621127	-0.0005842768356472846	-9.365137586312142e-05	-0.004849169652495154	0.0002764626903871003	0.001291847411375372	0.0009549984733248372	-0.0002975326374531273	8.282088809354285e-05	0.00016433320909439792	-0.00016724179060733255	0.0004923202608698086	-0.0001625247545381201	-0.001733381211657053	-0.00010020932524581932	0.0003156197169470547	0.0011355102928210803	-0.0003166415894550996	3.545678275997797e-05	0.00036329587582590065	-0.002550128944016788	5.203914438189333e-05	-1.5989506269732444e-05	-8.178565226818156e-05	-0.002676077113551548	6.843484705658533e-05	-0.019681069956580123	-0.0014069411520338567	-0.0024639086723525438	0.0006150037359393662	0.001426147187445729	-0.0004910093360669359	0.0008776420166981935	0.002069523028297417	0.001581443798351573	-0.003770459520024896	-0.00018904861599139638	-0.00019322718379206994	-0.0010623291141760157	0.0021587341949933876	-0.00014107507152939368	0.000261606938758999	0.0003674721951706818	0.0008306909761989185
patient_15	-0.00028373150126427196	-0.0006158014541663985	-0.00026238518490468414	0.0006781563914249109	-0.00020151215178102925	-0.0001923988698068322	-0.0007015522703172052	8.851732574736275e-05	0.001914772991908606	-9.890970128108511e-05	0.00036167568040770836	-0.0007545436179440967	-0.0009432382774299851	-0.0006764411771987039	0.0003835713802112615	-0.0012245647693542951	-0.000719680076062548	-0.001141996162207003	-0.0013300061229630262	0.00044759772868351017	-0.000607634643178682	0.0009624975130891929	-0.0001102142643311552	-0.00022194961498672104	-0.0003652792709269842	-0.002791651639528773	0.0006730895508442879	-7.123873577554186e-05	3.435285522047118e-05	-0.003637977223101707	-0.0002826812237211723	-0.018565127096694937	-0.0020794267264302706	-0.0031111008234755155	-9.358939929978928e-05	-0.0005748776582835847	-0.00021999238440763072	0.0007187538966490434	-0.0007901175778362273	-0.00099962722259628	-0.006932892384673328	-0.0003716239271235627	0.00043519370478145206	0.0001659945258863462	0.001444686937469695	0.00023305191087651247	-0.000364644052397827	0.000294582563996974	0.0009426677524025758
patient_16	-5.17483014676572e-05	0.0005691799314521399	7.529682270426553e-05	-0.00038809403324911783	-7.672565737716873e-06	0.0002557551452933134	-5.600490332870166e-05	-0.00016803216165045906	0.00379170658964321	-4.7801450433769146e-05	0.0008252221003285226	0.000579408523398272	6.208227002473565e-05	0.0005346260357137437	0.00025282880075998103	0.001069360644301089	-4.677700836211665e-05	0.002408717743185183	0.001499724103745382	0.0006622589005728617	9.320564512093952e-05	0.0016125181381781645	0.00012944436876789915	5.7066611487043284e-05	0.0002548998916119794	0.005291211688974209	0.0016880977574539292	0.0003962434005373936	-3.276129666447143e-05	0.0023864867048145532	0.00024292396234679904	0.012502429180080129	0.0009468356197146011	-0.0015267365234179374	0.0002774987802146859	0.0004518715303838477	-0.00036362810439075777	0.0007635967615564615	0.001664845897326493	0.002717559871222	0.0006611049901329974	-0.00023163837940590662	0.00043786873326143974	0.000901680535557751	0.0018591121674205536	-2.0011758493201988e-05	-0.00015705556567518933	0.0005596582305621961	0.0009097003741803884
patient_17	-0.00011011036786141788	-0.0005483778497784797	6.870695240603594e-05	0.0006024453594118523	-6.743831738868803e-05	-0.0002715167593998557	0.0005829053244797934	5.551398159083818e-05	-0.0025838374632644674	0.00010006651981241485	0.0008137325656974239	-0.0005928908019669481	0.00046509843865134344	-0.00011033815226597754	0.00019880319704606103	-0.0007725775315187125	-0.0001155402055710809	-0.0008960282983640857	0.00023611647167037488	0.0004232300146912813	-0.0002721303051877923	-0.0029297998600513924	0.0001423920214825487	-0.0001978792273580332	-0.00010875136419292373	-0.003293270032356611	0.000577312299825911	-2.2125734842107207e-05	-9.310854913023352e-05	0.0001878876260829296	0.00013118831753967638	-0.020423160603379044	-0.0014547251387710075	-0.0011622172722948645	-9.610644593871664e-05	-0.00012919266762952326	7.61144369851636e-05	0.0010109272138257787	0.002274001801778344	0.002493548455389144	0.000301106143321001	0.0015766759387388955	0.0005803951773092365	-0.0007618081988713609	0.0033959066962306918	-7.839688835496183e-05	-0.00032949490144467645	0.00037377702683978067	0.00040018459319587723
patient_18	-4.547086360520381e-07	-0.0003625373755603476	-1.6710168959293907e-05	-3.595751118850272e-05	9.808854570976347e-05	0.000582312715935585	2.5406485356634783e-05	0.0005397075781317897	0.009775070415792304	-9.652259750343107e-05	-0.0022736547352433197	-0.00044414223637030806	-0.0002223850195172132	0.00011533188248180436	-0.0005978358460358495	0.0015144832500398459	-0.0006672117452502273	0.0016632927674416717	0.004917511599488107	0.001189364259606767	0.00024361834738025146	-0.0053859596061832495	0.00018593485174700725	-8.52385433519852e-05	0.00036962096957069085	-0.0029068151348081443	0.002736235920793762	0.0010447452572322088	-6.526733294706844e-05	0.002766192977867639	0.0005299562779974057	0.02575778591743083	0.0038358694412891246	0.0025328142719718717	0.0008643517682715271	0.0016590367869684034	0.00044516512476027836	0.001778877921299386	0.003769924433373472	0.0004990053751493289	-0.004509593795947487	0.004446503622037612	0.0015940811418578807	-0.000681251309325004	0.005252561547593263	-0.0002216110217665709	0.00018683792111647037	0.00037743543055446927	-0.003333675642177658
patient_19	0.0002824708895843013	-0.0004255741342630049	-0.00013235138770401565	-0.0008362110506653521	-0.0001401348949891154	0.0002407755507873118	-0.00013266879032753024	8.940016317625135e-05	-0.0007869287847856339	-8.146021558900883e-05	0.0008561112847536033	0.0006802055445867156	-0.0001634963213214207	0.0002619598468556738	-0.0001378672430621631	0.0010230796529706115	-0.00039269945827768874	0.003844285754915728	0.003452925048263878	-0.0005555050544052621	0.00015297842986539302	0.001850761212972876	5.5278539479922474e-05	0.0009884667160935932	0.00020075450765515322	-0.0006915374364557296	0.0024784533383288006	-0.0002953723764163963	-0.00014969414249887806	-0.0010054437426660395	2.7171780418626463e-05	-0.00018932240334941855	0.0013745888145573859	-0.001854164249529594	8.509160459217787e-05	0.0004919331655300598	-0.00025287605865156816	0.0008520247576923025	0.0020856195851267274	0.0027395515731790925	0.001821512538843622	-0.00022354966166924942	-0.00025965790303978655	-0.0004448916774795965	0.0035681374116160215	-7.429181802924522e-05	5.80933717831026e-05	0.00012603009941024415	0.0006495536771984265
patient_20	-0.00013044869063023643	-0.00035550047300719734	-1.4946903116194717e-05	-0.0007053892463686654	-0.00015648152949844111	0.0001660721226065915	4.294991559214805e-05	-0.0002182303005881623	-0.0024044974170423627	2.6471920501488924e-05	0.0007346328160891482	0.00031205949226271876	2.1995164176784355e-05	-0.00023119325513942316	3.950086639164919e-05	-0.0008978934122600854	-0.00025573382958075897	-0.0012643126359737139	-0.0007599033190299425	-0.00022514874845709507	3.4466703937906926e-05	0.001023626121896831	-0.00020512796842911887	0.00044064047437758047	0.00010948110001095114	0.0010416436113876275	-5.7122082787133736e-05	-0.0004241582500323337	-0.00020142606092854996	0.00022472427601211744	-0.00010898405031880702	-0.013990233793051404	-9.919269217578641e-05	-0.0020011439374836206	5.882536501372123e-05	-0.00038324066464372886	1.6457425350826465e-05	-0.0005385845179525586	0.0011732433702119995	0.0015182335138310351	0.0002535224226646994	-0.0002495495474877918	0.0004039780194789518	-0.0005530575119259771	-0.0010093022760518558	-3.0656180092380325e-05	6.354414025395301e-05	0.00024166716207250184	0.0004837491085710624
patient_21	4.5572772573812274e-05	0.0004127880705810514	-6.733331067472606e-06	-0.0011560786944342751	2.0270801990743144e-05	-0.00019634230034645914	-9.51201469196223e-05	-0.00016044322531042648	-0.0026302249846947763	-5.5594083960513345e-06	-0.0016076204142736492	-0.0005576908314155632	-9.425372534638874e-05	-0.0007208376171270993	-0.0008412959933644901	-0.0008540828659041282	-0.0002902193534378478	-0.001338253736602145	-0.001527051854013407	-0.00023632908477824065	0.00011044014377410855	0.0007775957427338539	9.868531115447635e-05	-0.00020556569615413664	-0.00039487788331362203	-0.0009820521783317634	-0.0016610058634941682	-0.0009195997921077985	0.0001812837572474791	0.000339554746862272	0.0005483176061726826	0.007422046889758071	-9.934426856756453e-05	0.00013536815871966856	-5.1688997637890644e-05	-0.0008178356648035637	-0.0002901456881598715	0.000735777243413911	-0.0009298859382249127	-0.0016231045610075533	0.0004742563951241616	-0.0004597817001087186	-0.0004583478695740094	0.0004991348440196004	-0.002331068817144885	-1.0844917931410087e-05	0.00011113453602467743	-0.0006616597670775958	0.0008193937084034252
patient_22	-7.721623692013008e-05	-0.0008813096049438378	-3.2222724208393596e-05	-0.0013541142319859812	-0.00015109043893122372	0.0002658898789621244	-9.963023715481187e-05	-0.00036290833713384005	0.005861386156601387	1.896456454336465e-05	0.0012288201698677649	-0.0005406271837916811	0.00024816144702862733	0.0002982992352769972	0.00019595987163388822	0.0003837982570683799	-0.0004691270011662247	-0.0017529588017388342	-0.002001312743141413	-0.000428797339983023	0.0002726970209875511	0.002450577968862663	-0.00024658924353841016	4.3591669495767416e-07	0.00042370459656858	-0.0022403679268950642	-0.0005388506821780174	0.00022741820769887845	-0.0002288518401386418	-0.0019557509429691824	0.00010797189342090701	-0.014462911704703138	0.0017757880196132467	-0.003318402458994238	-0.0001493451847401429	-0.003041552735543859	0.00014087656634101975	-0.0018923791819864472	0.0003411780194882402	-0.00045577527977136683	-0.00023208123236032906	-4.632438328344465e-05	0.00045200576604259265	-0.0004259137830055414	-0.0024047963080478557	5.6014594998102135e-05	-0.0002240306293235916	4.131041303553692e-05	0.0006098792778589136
patient_23	-0.00038580951147232606	0.00025945181938315454	-0.00045448462229544955	0.0003453508645593115	-0.00017393443428236153	0.0003889853977219361	-0.0011317420995916637	-3.7420015647638354e-05	0.005760996034024376	3.957631097315028e-06	0.001108551453165753	0.0006036265135098193	-0.000535351963743122	0.00021278156985251212	0.000692953207857976	0.0021646561897764316	5.7529337222004624e-05	0.0026793286009259283	0.003985208509700902	0.0004647665469421118	0.0004376357569700664	0.0026461218483566852	5.2890706913316055e-05	-0.0003092772413752984	-0.0006663037077621305	-0.0028717697279716874	0.0022677338452883784	0.001173076808286119	-0.00010305113223439321	0.0018344942728972316	-0.0014269402744634856	0.019046019274746247	0.0014668837670945693	-0.0025283872795809144	0.0007542359249873196	0.0008803881669370107	-0.00033378228807625336	0.0010256332982699424	0.0006224841234247903	0.0040017353212536055	-0.005487125006369485	-0.0005391877070745969	-0.00039472507585715163	0.00144445527540499	0.0027586748750483333	5.3567092555068275e-05	-0.0003105438449580737	0.0005501898789487037	0.0012625863087285746
patient_24	0.0006469674960663535	-0.000876526987233342	-4.5379464805265776e-05	0.0017344844004989666	0.0007735512599971585	0.0004474394379946218	0.00045246689547744496	-0.0002920796248708314	0.0011767359264351026	6.743469011837106e-05	0.0018196240346039136	0.0010365806149231788	-0.0005588572912941207	0.0007275102220854514	-0.0003395007796510763	0.002949389357757337	-0.00029030118603973887	0.00616887450888196	0.0025100327383377006	-0.0005388646685924226	0.00037913745824702977	0.004107696326230793	2.5786887161435667e-05	0.001359673459954161	0.0003870418492009723	-0.003094090329935004	0.0010480772993616105	0.000862283049445335	-6.065643120623248e-05	-0.003507185025834533	9.712162254514853e-06	-0.014807439492697172	-0.0005366105971378555	-0.003488640208135766	-9.648592132931278e-05	-0.00033082008421592065	0.00047653960468250925	-0.0005622584891006552	-0.00011920032446747406	-0.0009632160562329754	0.0031776635975612954	-0.0007178297248146906	-0.0007334033054298795	-0.000253366607622637	-0.0004231347584374985	-0.0001384713654740563	-0.000135121151915139	0.00025372528222079247	0.0020252288717475474
patient_25	4.376202349447679e-05	-0.0005203472103003638	-7.541273910192292e-06	0.00027462627652392624	7.943523189196803e-06	0.00013356859695345719	0.00010772744109196433	-0.00014492947393302653	-0.004354159562881354	-3.101483354196232e-05	0.0007172906111845172	0.00013396915522135593	-8.45870868729288e-05	-0.00041390174639197074	3.3711105479355844e-08	-0.000199432205194283	-0.0003542222501507463	0.0009451441554811583	-0.00067975078711431	-0.00012754939117254807	4.237184079367982e-05	0.0006985637767009996	-0.0002664186845882645	0.00047777507175128525	6.970583162525103e-05	0.002955313840817752	0.0006580656098956021	-0.0012918600422593192	-0.00018711883814994157	-0.0025213059773658143	-0.0002026273461239037	-0.013653320822352592	-0.00044787384521032247	-0.0020800632051159625	-5.440154291785056e-06	-0.0007615114387847794	-5.79349475908535e-05	0.00033415696113966656	2.206103817934166e-05	1.4638562008437005e-06	0.00048817871868832443	-0.0005117785286803698	-4.901988364785759e-05	-0.0006315024373525866	0.0005470941575516949	-9.042537926376718e-05	-0.00020578243909236897	3.260568827125095e-05	0.0004688429654926396
patient_26	8.392333172314799e-05	-0.0006329519627854691	0.00014275595433765355	-0.0010416657453153674	9.700858812857498e-05	0.00040128894284345676	-7.893245495543975e-05	0.0003581631052912551	0.0007007399090583516	-5.211683333812228e-05	-0.0032392248036727774	0.001628241945855917	-0.00035132029399163894	-0.0005326391892769282	-0.0012182608201401675	0.000663191562799216	-0.000640444461658271	0.0036439301661192742	0.0017292453485596073	0.0001234005471582597	-0.00024385258973481	0.002755265277025048	-0.0003900809459698787	-0.00042118177353419684	0.0004491115235007497	-0.002981302828409043	0.001376451194140908	0.0011212668374581674	-9.441960337131677e-06	0.002761083255397786	-0.0012388156708889194	0.009141574769947343	0.0008780070080687589	0.001499319230681524	0.00018899293611367155	-0.00019660023350524965	-0.00029502330495796583	0.0014430142466361554	0.0023202041056024298	-0.0006185962765917379	0.0019292430798777218	0.0013077683936673723	-0.000421525688327977	-0.0007110786629172603	-0.0026789560228588204	-9.13113948838495e-05	0.0002566978548197115	0.00020571471068766165	-0.002625903709466808
patient_27	0.00044538614812662	0.0012118850360010927	4.01074695965042e-05	0.0012919836466717158	0.00010488652386105088	6.974545627592995e-05	-0.0004688971837331454	-0.00019779254214663045	0.006632294826994855	0.00016485652628261575	0.001598360602441414	-0.001062949859297737	0.00040292351511399184	-0.0018576951368659972	0.0001201643616149012	0.0020112125872969685	0.0004893740395641819	0.004359186771935	-0.0023218140489877116	-0.0002213530804146334	0.00012056430265923842	0.003132962038564853	0.0008608846414537026	0.0017056925611692484	0.0002005271922709579	-0.0035893998449906773	0.0017926030732068022	0.001184941785208054	0.0003320272248405402	0.00027933973176561916	0.0006034403851646209	0.013156402241716342	0.003209100843222972	0.002239523122261393	0.00016334150300433622	0.0003386957825842778	0.00039783640075290253	-0.002004383673625088	-0.0006486184451589025	-0.001605670030359804	0.0022344122471761488	-7.810980289510508e-05	-0.00023809717249815516	0.0002506672957769018	-0.0031512797132731154	-0.0001466401714464034	0.0003518666091183059	-0.0011040262884746508	0.0015183573507185476
patient_28	-3.9438533850996244e-05	-0.00079521533481625	-7.261548453946318e-05	-0.0013277975952948567	-0.00016613482870857254	8.748800138710606e-05	8.616388751084106e-05	-0.00010032506767720198	-0.002512806305267161	-7.711986659388676e-05	0.0005146018163241881	0.0005859400708853301	-0.0003154920485492603	0.0001493897176579237	-0.0006624844737866124	-0.00016273999482906067	-0.000522834446671153	-0.0009784642895512075	-0.0016101805140075612	-0.00027778575635699343	2.9915023686013157e-05	0.0010159904059846528	-0.0004249242578734486	-0.00047825300978242215	6.889642176105749e-05	-0.004975669853036301	-0.00032472668442291657	-0.000172617529792579	-0.00034673160203460085	0.0006837092982233925	9.425181826620213e-05	0.002107950432510639	-0.0012181808821451435	-0.00034115181237843594	-0.00033724847450296855	5.432517241583226e-05	0.0001335360306954178	-0.001579830427271567	0.0008462055067146402	0.0010281356646632254	0.0012564809905567232	-0.0004391907351162275	0.00026044313540159376	-0.0011085722447133632	0.002075352440012362	-6.259375588016474e-05	1.3481754730219082e-05	0.00022107650259640512	0.0006830483780883518
patient_29	-4.009788601294063e-05	-0.0008256642900880154	6.76177979168126e-05	-0.001150472385732495	-0.00015866729730941727	-0.00017968380331231322	-0.000635503557264733	-0.00012648731204138687	-0.006301030458317497	-4.3668917036520684e-05	0.0009781261523158962	0.0007800495226614531	-0.0004288229219580772	0.0011058823408573023	-0.0011969237868107673	-0.0010561654763916128	-0.0006046255406527384	-0.0009905714751765001	-0.002013005443197246	6.840097863435724e-05	-0.00028136487201461095	0.002869200326779294	0.00017204687661077241	-0.0003798409876096262	0.00022394881959481166	-0.005514955380739413	-0.0020093401452970865	-0.0060312652678098325	-0.00017045038102663147	0.0018211405750202581	0.0004275182360308248	0.010214307480344718	-0.0034923880175923116	0.001503876690460478	0.0001548434599705103	0.0007835790865367604	-0.00046665836210446664	0.0010471274537694414	0.003581251024326322	0.0030261519824126585	0.0024832024829195753	0.00036343121232389934	0.001223826222233765	-0.0004572665428683393	0.004370060540858558	-0.00017940057416903195	0.0018530750715943574	0.0005554689568725025	0.0009026537095423687
patient_30	-0.00024742945751085626	0.000902513143568703	-9.567436594551051e-05	0.0003176155761702281	3.240179642815607e-05	0.0002915578571110881	-0.0003103001407013256	-0.00038070851975336773	0.0037037209978685115	-0.00016901952180217156	0.0010743052327821315	-0.0011476439397324636	0.0002979365214253315	0.00014660278413034688	0.00038497240940729753	0.0008584007076066115	0.0012656707195659097	-0.0008294602625762752	0.002039171619596505	-0.00010424648605066073	-0.00042683330569752377	-0.004823080753574793	0.00012510736621057421	-0.00042717537877301606	0.00012383029261619255	-0.0028507143775029203	0.0006727089198538129	-0.00012819655243289193	-0.00017985537962846582	-0.002557760318164107	-0.0006516287593175606	-0.02870234714531237	0.0008035650599560061	-0.004559695306735151	-0.0001448909950051128	-0.004160639215522456	-0.0001934755440783029	-0.0007923988865845183	0.0016469301309132483	0.0023212868890619513	-0.0011479462666136853	-0.00032063801341619875	0.00029339589570908704	-0.0003366239735008547	-0.001892539543959354	0.00020119520089281333	-0.0004147708085008551	0.00022264211791960718	0.0008892597762854635
patient_31	-0.0001990854343705417	-0.0006979222367809993	5.128544820026182e-05	0.00044251254436517446	-9.795013975063784e-05	-0.0001964381771151025	0.00011622780058139423	-5.3627169182119174e-05	-0.0029182970941533507	1.882894437861364e-05	0.0008530790547523591	0.00038589558031053176	0.0006319718228883982	-0.0005761567933720277	0.00014252519942055232	-0.0009707341975921291	0.0008480385247106398	0.0011953613192593811	0.0012190987977852832	-0.0002961672172020323	-0.00024628657849124516	0.001615011000412015	-0.00015327297901417738	-0.0004590198261377925	0.00018930970483520076	-0.0025672745268706036	0.0001021157804333094	-0.001173867496529207	-0.00011354182537786092	-0.0020341824644608594	2.5775102106288193e-06	-0.017426078675884558	-0.0010664948416315683	-0.00239636559186261	0.00010228628990836434	-0.0029294830393463197	0.00022163800464819228	-0.0012864224212514603	0.0004782149890530217	-0.0010087333995721362	-0.0004753109737744874	-0.0007709862579782216	-0.00029079953684711603	-2.383286004380793e-05	-0.0022616818261937534	-7.459964952079351e-05	0.0004115069572091621	-0.0007607467193136038	0.0005586965833491995
patient_32	-6.352688337896831e-05	0.002048959503484866	7.338755944585404e-05	-0.0007877152955278586	-8.339057597354621e-05	0.000356635349378202	-0.00026499050390509256	-3.35792469717083e-05	0.005952336813123245	1.2464281993867945e-05	-0.004781845056127858	-0.001258001751130463	-0.0005262021821358477	-0.0007601417374930642	-0.001886341080033573	-0.00013993506442881867	-0.0006475929126179865	-0.0018979740134193934	-0.0010674783213316492	-0.0001524638612577701	0.0004127386486377816	-0.004487102462710783	-4.4234176134633676e-05	-3.2537322712949023e-06	9.723737343084727e-05	0.015335398920575428	-0.0010522689186263751	0.00036738871363885007	-0.00012028633482524543	0.005164254841874988	1.68215287608642e-05	0.016736598745328478	0.0012026625927283683	0.002585462191356638	-0.0002677418649252845	0.00016154959330189428	2.871078987635918e-05	-0.0012358532266546138	0.0031261703086031115	0.005291936942715442	0.0001856518229051579	0.0011514703166714618	0.0010990467696638615	-0.0011443880534744196	-0.005212448450556973	-9.278251689686245e-05	-0.0004926553182567991	-6.407446643659928e-05	-0.0012591013749465355
patient_33	-0.00018914376217451877	-9.49129390398349e-05	-0.00018864960514684145	-0.000674255258284434	9.080961191436817e-05	-3.7153036320441136e-05	8.018216937479076e-05	-7.534079199621009e-05	-0.0019583655984551167	-0.00018506777994681785	0.0009481313119646213	0.0005912281041604604	-7.964505655541873e-05	0.001194512682302856	-0.00021499343122476688	-0.0012239519022256558	-0.0002081455799348732	-0.0012414164318897353	-0.001826960737789482	-4.9038121452098535e-05	0.0005255726656083455	0.002761734935405249	0.0002006544240981373	-0.0004871541316887204	-0.00021569260097878428	-0.0044764511209148174	-0.0029655170367051424	-0.005384804691440335	-8.224402585556215e-05	0.0018351437689696976	0.0006375615281912908	0.009913399902792427	-0.0014683519151738461	-0.004659167869931993	9.455160509177655e-05	-0.0012413689434603613	-0.00011836057666509751	0.0009379156358495887	0.0034103005629511425	0.004787634806133077	0.0016480612494432507	-0.0008720681901716454	0.0009736777873862027	0.00023704880265947847	0.004162496128949094	-5.059803193881284e-05	-0.0009901339104826693	0.00048378373261969364	0.0009446399388240803
patient_34	-6.479257458777265e-05	-0.000653415001152884	-8.32409720063986e-05	-0.0015751601950879004	0.00022988701294789017	-0.000268995723252913	-5.630279976734733e-05	-0.00029072974257360714	-0.005668096609274519	2.3727764816282377e-05	0.0020890566368208644	0.00041451777269273563	0.00014116486636936963	-0.0010719460372616133	-0.0010188834991900996	-0.0015445074636451727	-0.0005685522022055966	0.0038598337437704506	0.0043252387208185	0.0005651435003455802	-0.0002029444502407817	0.0032232699151250733	-7.05196322560854e-05	8.556100534877369e-05	0.00014789509409200672	-0.004396585319859708	0.004354099704679812	0.00015176486281275297	-1.2435991578787521e-05	0.0010754749123720808	-0.0006573240929619583	0.010213251461842755	-0.002937796814304515	0.0020498469963955886	0.000635646396604704	0.00017233356992931963	0.00040913123029576794	-0.0011604992397438426	0.001372420895980542	-0.0009238438579441597	0.0014493937346011334	-0.0008184958120087594	-0.0004577859526148711	-0.0008330276177170748	-0.0018193273318357446	5.934462209421532e-05	0.00045227471928355217	0.0003906245411137987	0.001280687807046365
patient_35	2.4274239353296435e-05	-0.0005389994176276464	0.00011992744090422987	0.0011923150034337247	-0.00018905398530867903	-0.0003808500143362572	0.0009397720703587918	0.00016969275871684466	-0.005110699577206948	0.00011111105298851325	0.0020925227889102243	0.0010392741180720595	6.776736230664641e-05	0.0010843298005006044	0.00020066730131188876	-0.0016489967104569702	0.00020329116010924113	0.0009068889567721808	-0.001984118373447879	0.001209626136028203	0.0004369239384800219	0.0018965716890239962	-5.993186115893559e-05	0.00013076314531929606	-0.0004071193739746018	0.0066271344162815386	0.0014502209228851573	0.00019546258631411188	-0.00017713538098852638	-0.00228715673417416	0.00021123678365239006	-0.018032420732720555	0.0003657722752803875	-0.002217196141197093	-4.512574016947546e-05	-0.000259383788005746	0.0002007168758435052	-3.3759046133283e-05	-0.0007360512612761122	-0.001901852048201866	0.0020924722140592887	8.42703086937764e-05	-0.00019743380279090795	-0.0009297486041449971	0.0005603884059016542	-0.00018767862963070002	0.0004800376295010716	0.0005706359943157719	0.0013382227138703838
patient_36	1.175243900393096e-05	0.0003038418874156428	-0.0013492309332784188	-0.001408987702055206	-0.00018049243297660263	0.0002989483773226372	-0.0002716131566797721	0.00048253102237339065	0.006163947395163912	3.865152654784884e-06	-0.003996027549894519	-0.0015278489601804363	-0.00019705188407064813	7.696050827390674e-06	0.00031153015450428677	0.001959607578870267	-0.0003735285792810695	-0.0013072548945159235	-0.0010889359496792186	0.0001202897813099432	0.00015210911399162586	0.002917808136300624	0.00020513263711995446	0.00013690649889527474	0.0004591782036800239	0.009009559340400233	-0.001739543975330546	0.0010297845748858244	7.153408709749264e-05	0.0029509918998838203	0.0003932121475753956	0.015920186991342056	0.0008071370552109325	0.0029161258409921994	-0.0004254405160409474	0.0021146725437075284	0.00021014046190714653	0.0014795709843299126	0.0011670741909606845	0.004100036859720329	-0.007913639898143277	0.001992753782485607	0.0010412121400027441	0.0010928081990081398	0.003635810411622392	-0.0001070205375674899	-0.00043364898053390284	0.0005661759836205912	-0.004656294397330443
patient_37	-0.0004491219247078621	0.0005129482704649455	-0.00013037892449789426	0.0014238282023608848	-0.00017380213600125412	-0.000589892700349547	0.0003190564638585637	0.0002146486679526712	-0.008316849111077688	-0.00013472357044459312	0.0009568776952266151	-0.0006720672293227119	0.000391336005515111	-0.0014014123938908638	0.0007575820989717442	-0.001770520382896579	0.0011714283228782137	-0.0010160221181813422	-0.0022037593019059998	0.0010074809191170846	1.3288270772800542e-05	0.001852266008456087	6.2686570938131e-05	-0.00029962102018947636	-0.0008888287959741562	-0.0016877086355130404	9.068549628273885e-05	0.0004991670011837176	-0.0001331984427053319	-0.0034021220919486146	-0.00022580770811787785	-0.016236359990138356	0.001144404199863921	-0.0022315441381943373	-0.000174861168983702	-0.000308617749983042	-9.789365685416408e-05	0.0007790349914217527	-0.002515724777216285	-0.001304013804944944	0.0013355554210408005	0.00013075582931012543	0.0004657387877044186	0.0007562730278899395	-0.002912356134898106	-0.00026455434397493443	-0.0006323070528004437	0.00045172825031995734	0.0009060843040766286
patient_38	-5.70494294225982e-05	0.000536988857426036	-3.184920355649521e-05	-0.000854471157048537	-6.932728983933709e-06	4.5750657973227986e-05	0.00042857238636752787	-0.00019389066062051543	0.0016599695717450077	-2.373272239542332e-05	0.0004271956489973967	0.00038938913683067615	-0.00019442789922161256	0.0003066257509963447	0.00030497967576092165	0.0002706645042677198	-0.00012050953507201749	-0.0009286209649579054	0.0021615674255953464	-0.0001292209574619456	-9.95134306117529e-05	-0.003832705570475294	-0.0002293043243312833	-0.00023561585205085365	0.00012814555933851488	-0.0016583882970846455	-2.8998906629070822e-05	-0.0007704218387662595	-0.0002788566045849453	0.00042724677616157863	0.00010182969788851078	0.003917031181328776	0.0009220341867387367	-0.0021912765660314147	0.0001993237106001823	-0.00021784801629858028	8.878462871281327e-05	-0.0007914675631226138	0.0006606797002102759	0.0026295373208533954	0.00083433934646347	-0.00047656005476168906	0.0006935105673913304	0.0005374366542558496	-0.0011870973537674858	2.7326304855884717e-05	-0.0005029950755401757	0.0001896775533856636	0.0005873537598139137
patient_39	9.848182491808872e-05	-0.0005052242158529489	-0.00012538031913140066	0.000884276393513596	0.0004937270841347005	-0.00010802395573073329	-0.0003491286883522576	-1.5221316595892403e-05	-0.0023765069927253637	-0.00016825313400037657	0.0008580673333258053	0.0008879514810779024	-0.0005108626907802352	0.00035197588024026927	0.00024345400912125268	-0.00036652094995029373	0.00015178698895263796	-0.0019309691536661907	-0.001321578172223209	-0.00040245696142960643	0.00017131136283882195	0.003137084396856427	-8.522089048561277e-06	-0.0001553292062092236	0.00039541955788206627	-0.0004254295583172365	-0.002221490678618579	-0.00031020741634216897	-0.00012769864224136898	0.0001281447737668265	0.00034976519599001256	0.013426701148269564	0.0005731523852793925	-0.0026103962213933616	-0.00016396433187530545	0.0007118662857655249	0.0006902306086390091	-0.000948996030157106	0.002241776626735347	-0.0011340811907798812	0.002431193835994596	-0.0003304868901405697	-0.0006480052821488975	0.0008137512262124827	0.004684827720368306	0.00011558662135625765	0.0004144560456168159	0.00036727325503009713	0.0008481468521577962
patient_40	-0.00020039302206109193	-0.0010816652729946715	6.08261001489845e-05	0.00021922892465975192	-0.0001355386958715777	-0.000474292663811907	-0.00012076246236976389	-0.00020585043641538358	-0.003936317159831846	7.159134848682373e-05	0.0007181054436975465	-0.0007141726981713235	0.0003408299508290738	-0.0004169953387683748	0.00012583461429875484	-0.0017862342210167915	-0.002181637217738519	-0.0013144403790441572	3.17624482147559e-05	0.0006972561864687603	0.00032132090806144667	0.002309405072220104	0.00018416942680775933	0.00023321389226915756	0.00015968255090961263	0.013235422051325739	0.0015368774292062438	-7.139735928275671e-05	0.00017817181198786217	0.0013728940174814602	-0.00031534579536710613	-0.02377902333364138	-0.003008509616391096	0.0013937563220157798	-0.00034363550601732034	-0.0011429722257518499	0.0002593705277803494	2.5571890120469147e-05	0.0020658090604576316	0.002851686598690997	0.00023561715698063428	-0.00010260684884782805	0.0003712681458123662	-0.0018292514729118191	-0.0006298209659184927	-0.0002050327080079553	-0.0007099444499512638	0.00011618730701399992	0.0012184179338806129
patient_41	-9.162195247889102e-05	0.00034793162871653586	0.00011455701577389736	0.0013810709196445618	3.9761648520475854e-05	-0.00015330761705030198	0.0005321950505468374	-0.0002331563135813953	-0.004550258397626125	7.951852711443647e-05	0.0007658438044634359	-0.0005681660996744301	-9.982728497523397e-05	-0.0002704832483677775	-0.0003311019990265183	-0.0013572983763956595	-0.0002634920977915067	0.0010833750049502459	-0.0015184580386513255	0.0005940495608976019	-0.0002739853326585342	0.0010381327271474176	-0.00024870967051183633	-0.0002538321023456409	-0.00016094056965440084	-0.0031067332931603085	2.2787372915265552e-05	-4.069194597738246e-05	5.411130424868708e-05	-0.00030135030971588703	-0.00019311526218920256	-0.006450914219745553	-0.001772605209765167	-0.0009124291820860629	-3.104951634218263e-05	-6.985212085545003e-05	-9.900986894921452e-05	-0.0013116190605313687	-0.0007850938688266308	-0.0017465736506057101	0.001637240557594805	-0.0007248254303728041	-0.0005058099852595823	-0.00029202430326748664	0.00020091171574651941	-0.0001647905540696775	0.0003136645861006638	0.0002742285134762117	0.0008059504432620864
patient_42	8.630920154441186e-05	0.0006737134510645547	5.963107861509128e-05	-0.0005333271259306759	-3.537681598082683e-06	-8.549690348431648e-06	-0.0001856625711321361	-0.00016946777011766524	-0.00410017609912998	3.054513815194924e-05	0.001046079785976131	0.0005794962629794532	0.00023646811362261217	-0.0010713025637409395	0.00022933104958449316	-0.0009802522373205497	-0.000611055893099133	-0.0019297768030336218	0.0005017160254811295	-0.0006363236620922214	-0.00027885774140758835	-0.005922083299184822	-0.0006253630745599267	-0.0003958965199601018	0.00011003238601430508	-0.004431813590440468	-0.0020731239280844544	0.00018976740941029888	-0.00019730052478909247	0.0014243156774634293	0.0006712185702578525	0.007831677925786434	0.0002957725578562162	-0.0013714595269044372	0.00022786917067176539	-0.00047346964707860285	0.0002971364632649558	-0.0016161869576217234	0.0027334767944128023	0.002946695239625779	-0.00019461058807348317	-0.0004049407108290687	0.0006181577208639168	-0.0008791158195276923	-0.003109893298319979	-1.3981419266280229e-06	6.60174790209399e-05	-0.0006282663992266907	0.0007273899179674194
patient_43	-0.00021333971640458499	0.0002758288732666248	-6.030290492855458e-05	-0.0014448154077645338	-0.00016248765500602135	-4.0743241720108427e-05	0.00027666851100967017	-0.0008098069999108237	0.000661699608179053	-9.088530148758032e-05	0.0008975000234294924	-0.0009165193440199241	-0.0003538321239538822	0.000337586240712141	0.0001084341272594238	-0.0009626162920921799	-0.000748615728519588	-0.0009817989101243495	0.002864976016044364	0.00046757432133981614	-0.00026953330663739063	-0.005433890421807443	0.00012993372921606477	-0.0003499341632591725	0.00027209139612474577	-0.0036722747917465586	0.0022379147857624253	-0.00275800789356386	-0.0003389998183635132	0.0009622154506860876	-0.0002890083598448674	-0.009893336996702466	-0.001799880298764978	0.001812077381349009	-0.0001551421571086587	-0.0005229210639232543	-0.00036679202828222596	0.0008893242180575471	0.0015162567418123738	0.002587323951059385	0.0003272500555360268	0.0015863689250103289	0.0006133840815255718	-0.00013985209074663413	0.002638285101014096	-6.243133600305852e-05	-0.0003666851036217509	0.0005069210885767253	-3.0976140536901286e-05
patient_44	-0.0001626567578605244	0.0002714109270192074	-2.3694075205957893e-05	0.0007050006705831283	0.00012038376286941039	-0.0003494500081199035	-8.358683434524461e-05	-4.8602722668494985e-05	-0.001614976196349107	2.2632538215604056e-05	0.0005177322944898368	-0.0005090974037847278	0.00035943029786108366	-0.0002587421668414503	5.3182859261118875e-05	-0.0008592107925175087	0.0022361630723845404	-0.0009931159351182779	-0.0015746278489090024	0.000936144526457158	0.00011821017382528062	0.0007722382569372273	0.00015278511447049166	8.570124497838581e-05	-0.00022686572764432495	0.0024626585166460484	0.0012166878883212908	-0.0024208327997966876	3.0481426885344858e-05	-0.0026811845914772136	0.0005591580945433004	-0.013571489213398465	-0.0005994333379627548	-0.0016340030154733942	-4.800022845071038e-05	-0.001752150741644946	0.00020535771867304691	0.00041546890357409174	0.00028457907813712283	-0.0005046847709937051	0.0010114174344422367	-0.0002998438972486865	0.00026668854786594717	-0.0008823407677589676	0.0019285938423141888	-4.966084027428091e-05	-0.0004314824461547999	0.00026137489620146377	-0.0006505688171379928
patient_45	-0.00017116806497486942	-0.000648451933593333	5.205010567007743e-05	0.000376770052998906	-4.104871154179164e-05	-0.0001497257638260976	-0.00026517870407105707	-1.5060956801556938e-06	-0.0006753506990324491	-0.00011830089762038763	0.0008963306128849101	-0.0006178040122801506	-0.00018466300806802658	-4.712024327398927e-05	0.00044016756225937875	-0.00105534480053531	-0.0003820592804896415	0.0004991282327237716	-0.0011850932903498814	0.000727668751448841	-0.00025005371420750767	0.0006847819403262601	0.00018130417886233724	-0.0002076721088035095	-0.00031649206198125084	-0.0033807593849377203	0.0013513341667399984	-0.0021943069793085206	-7.799862791397939e-05	0.0001292435664982922	-4.197834073063299e-05	-0.019547273628155056	-0.0013378381120289498	-0.0014332821759547411	1.5486752947282447e-06	-0.0004341149856452124	0.000249965245635763	0.0005549001246259548	0.0013213496098458696	0.0016254119420290986	0.0011423269736040792	-0.0005343948339542735	0.000461463269179368	-0.0005594627259624234	0.0018878599619860754	0.00010175202428833028	-0.00029880704959647905	0.00027883546462688586	0.0008369471358280318
patient_46	-6.917850945356749e-05	0.0012908958211681806	2.656085818466621e-05	-0.0008446400738775793	3.633126528450182e-05	0.00023403093952470902	0.00047717917339354187	0.0004453420179981973	0.005523251822063932	-1.3829595061991055e-05	0.0012807982575197311	-0.0012701842342565867	-0.0003515488122674056	0.00018655850982219284	0.0005056538352976651	0.0006845167647389274	-0.000372950973765718	-0.0016654020030438244	0.003436187984946631	0.000574436264623043	0.0002916277045421949	-0.005974649327416316	0.00022098157632124906	-0.00011494476480083539	0.0001683789817659181	0.009794460895546782	0.0024840063482910505	-5.852134621120995e-05	-0.0002406585373604562	0.003980967650457924	0.0005649206930968906	0.012763771409863869	4.74716507674827e-05	0.0002899078235988967	0.00021405787500358397	0.00024036969043535664	-0.00023901363596226595	0.0009907528634817764	0.0020093123270196072	0.004266874237084698	0.0014518516961293533	0.0009447943852743355	0.0006746978425790223	0.0012594880923537178	0.0026138825957940336	-8.797627443819629e-05	-0.0003764615458218296	0.00023498594931962313	0.0010985785177506262
patient_47	-2.2939210120425116e-05	-0.00039821586626784125	0.00016667271977874592	-0.0015264348986952486	-5.982500555306062e-06	-0.0004764310883734019	0.0001911838585248864	-0.00026150218689498673	-0.0059064470453486975	3.938658137676412e-05	0.003253025146466155	0.0011959759671991365	0.000496415728870717	-0.0013619308974894082	-0.0012236116515775964	-0.0013839565791056582	-0.0008691753014187968	0.000973024783881853	-0.0013462723306306922	0.0007382575597506408	-8.210042014179153e-05	0.00217788333356145	-0.00021480091689823848	-0.000254913262693161	-0.0004962666166830276	-0.0029294713681768656	0.0004297026897764709	-0.0013968295458003377	5.62900298361705e-05	0.0023306964709606487	0.002142256520497844	0.020035716076062467	-0.0022729683811331404	5.63996333279201e-05	0.0003412556214152817	0.0006078418773677446	-9.920111726625453e-05	0.002110684488339289	-0.0014575647116172698	-0.0011440260627533557	-0.0006250793641534505	-0.0006957698778526343	-0.00021106245993176794	-0.0004900825419506242	-0.0030753270165211144	-0.00017701949044865813	-0.0008733123978432813	-0.0008946346677556806	0.0017680653006135886
patient_48	2.2168938786855167e-05	-0.00048332202894530156	1.700298996410517e-05	-0.001208120193097448	0.0001447958934082239	9.0119543195581e-05	-0.00011198329341173836	-0.0003307717260539591	0.0024524660911666154	0.00010649723240869737	0.0009278006001638701	-0.0005905041622170938	0.00027817805491060874	-0.0008863761098164294	0.0010022460486260813	-0.0005563633963691525	-0.00039393231215789133	-0.0012998174111898686	-0.0013138781157606139	-0.00038228735040226524	8.347047526243139e-05	0.0013947509068874054	0.0003040320069265526	-0.00010078668147044681	-0.0002756040090205547	-0.0017672192086648465	-0.0017371065591999947	-0.000699165596821796	-0.00035573801570416353	0.0006019204784353351	0.0002604004220324944	0.00592068825232707	-0.00012401944395500878	-0.001954086172733258	-9.987535179539379e-05	-0.0006131708920540054	-3.6046531918470404e-05	-0.0010107259397922972	0.0009895575049581494	0.003207073738137691	-0.00017775552039641534	-0.0003861490364837382	0.0007085834453391839	0.0010795061586647962	-0.0040083079070869785	3.2319487770670394e-06	-0.0005825847754922667	-0.0006394100594232946	0.0008216469665826777
patient_49	-2.3628009872155063e-05	-0.0007051755236227409	-2.7436353580307287e-06	0.00053896369157457	-9.472285178692259e-05	0.00010570608879664035	0.000302547056094098	-4.744583807745815e-05	-0.004610188444359159	-3.169806850129337e-05	0.0008885989167361907	0.0003346373209170526	-4.310749549971885e-05	0.0003929362573551198	-4.427480841150894e-05	-0.0007045093410314542	-0.0002872842362160439	0.00045483535903660416	-4.728087781070785e-05	-0.0007510165444544752	4.097967800088249e-05	0.0011865736979628063	-0.00015662667654970614	-0.00014967034570049532	0.00018296743351679755	-0.0030262373138182277	-0.00022101172655173974	3.0136659348487207e-05	-0.00020653960799917024	-0.00179406052088895	-0.00014052725816737964	-0.0188120902332618	-0.0006553826840414628	-0.002180543605196677	-9.481415030715292e-05	-0.0003824002045921146	6.4840748815780264e-06	-0.0012601586941132737	-0.00013044454110334604	-0.001055060613247163	0.0009668265545264847	-0.0003074325218732699	-0.0005160482623291482	-0.0010196278717525807	-0.0008132147686414273	2.359724398235751e-05	7.280733213524953e-06	5.040885313834397e-05	0.0006973230181373109
patient_50	-0.00014598762599672344	-0.0005617918881972854	-1.1630200770305985e-05	-0.000534214820621681	-0.00016163096771202337	3.868736523826981e-05	0.0005406470567319069	0.0003196051986639061	-0.004013682922772095	0.0001454665834198314	-0.0020674469943642864	0.00032210816089473497	-0.00019696958327734097	0.0006206638968116587	-0.0005587907437729085	-0.000716347096391039	-0.0004300252850035506	0.0009798060184499123	0.0024635394268914413	-0.0002120197302389365	-0.00046092740710774885	-0.00465183026384489	-5.151161444993604e-05	-0.0004683654705460838	0.00020768951304677048	-0.0036510064983327523	-0.00014729186297788503	4.163763129544989e-05	1.527471936425899e-05	0.001246126695112911	0.00022518854023335152	0.004162046067689539	-0.0013430788712279465	0.0015660005581980521	0.0001083209817782933	0.000399407606392147	4.795837830228964e-05	-0.0011057048306263512	0.00038318629442676827	-0.0008038666962331463	0.0014551451431856525	0.00039609315996042823	-0.0005600690791459827	-0.001076826173917667	0.0027941309338895075	-0.00013110593714331907	0.00016955513125080823	0.00020219715832380815	-0.0023682135111651047
patient_51	-2.1579524667566467e-05	-0.0003990677264484795	-1.3870296120477774e-05	4.700033124351632e-05	-0.00012248246440895008	1.5797520937536477e-05	-8.56466933786597e-05	-0.00019002006324582256	-0.001630458366337083	-1.3086481490298552e-05	0.00040589600006033335	0.0001996592264015717	0.000131030451898724	-0.0002355316493320916	-2.7651053989823744e-05	-0.00021303395754341582	-0.0001959392626197657	-0.000893578628782228	-0.0008740162791194919	-0.00036050100958444716	-5.958006040169959e-05	0.0003943765414079287	-3.2203405698277297e-05	-0.0001529800825210971	0.00010485068592060759	-0.0011253910308759289	-0.0009136310913130321	-0.00038706766065000015	-6.696356479744213e-05	-8.403862520697684e-05	-6.672144369394602e-05	-0.007110911436371457	-0.000725645178536669	-0.0011190684225490632	-4.0754536938874645e-05	-0.0004964832201358043	0.00010973993727532372	-0.0005232050407557177	0.00011948141650244452	-0.0006274505433729875	0.0002953801468625498	-0.00026785070252915164	-0.0003002460731775273	-0.0004220927749597122	-0.0010532059340132422	-0.00010115807121483058	0.000145194484034977	0.00013602399094182397	0.0003553027593520005
patient_52	1.2193823833398615e-05	-0.0008660994029385917	0.00010287826971443251	0.001137158208951463	6.445623591567321e-05	-0.0006637157111513157	0.001010212234568874	0.00014361563524823969	-0.003648795891811407	0.00020163251274025331	0.0016913042863724143	0.001236414155581763	0.0007083056995981802	-0.0008178936471934486	9.678564544630621e-05	-0.001320834703164917	5.046337732698212e-05	0.002954669538827267	0.003710760362381353	0.0016148638517772204	0.0002703932841512362	0.0030995929424275075	0.0001574464735544783	-0.00034554500106227765	0.0005690064745094912	-0.002878745489986561	0.0014822732317550562	-0.002254187488554688	0.0003188783550151349	0.0009113993618850211	-0.00025563025890825987	-0.015531917414182542	-0.0013334438180567939	0.0015442347813800987	-0.0002741382871612276	-0.00026661344445194326	2.4461366118398807e-06	-0.0016128675249272883	0.0031297420881000737	-0.0022168013021652937	0.00034840965836823676	-0.00045351661507013523	-0.0003086096224187193	0.0002459778275197239	-0.001063946081456795	0.0018600375233615472	0.0016291968845680979	-0.001605666017447889	0.0015593702411910932
patient_53	-0.00021396310376294332	0.00021665340585275172	9.530124916684466e-05	-0.0005319714861656468	-3.637720080760993e-05	-9.882755058909041e-05	-0.00019371804722250754	-0.0001331749280462147	-0.0014687524288047285	2.0063020549586722e-05	0.00033752118130210855	-0.0006919076871900932	0.0002966367535537914	-0.000543511777008337	7.077680135962298e-05	-0.0010557299180191527	-0.0008570843274907247	-0.0008478807688243339	-0.001420660493089864	0.0001610958981682125	0.00013310847641991616	-0.002135790091582098	1.222054235923413e-05	-5.741400132394528e-05	-0.00026346171371688875	0.004510316924208699	-1.4453039601440595e-05	-0.003546008421171891	-0.00020089307432884977	0.0011292581565491143	-7.53963435337094e-05	-0.02056680294391907	-0.0006957289301127008	0.0002818522991807685	-0.0002102929657562118	-0.0026628875891120548	-1.346214597957717e-05	-0.0009699370989576707	0.0014231384429847721	0.0021469697456927704	0.0002309405324321296	0.0004000294805532833	0.00034931954243858456	-0.0003015176749989886	-0.0033988655655660983	-0.00010808985654641896	-6.561009635395925e-06	-0.001081549177129509	-0.0003106481629839482
patient_54	-0.00040720906630947127	0.0013386708721371346	-9.547338615065609e-05	-0.0009745730318656499	0.00021223753972982414	-7.741624551454219e-05	-6.138045180421038e-05	-6.0082761284007295e-05	-0.005487956991357612	0.00010645035564222276	0.002337257389224563	-0.00048291705161185387	0.0006496032410653777	-0.0003387017858285253	0.0010976225312132445	-0.0013535814773448082	-0.0005587318589753942	-0.0019785060497513576	0.004188858557756891	-2.8877854531913927e-05	-0.0002558221391007773	-0.006689800930814666	-0.0004812789345502285	-0.0006400161234706988	0.00019480954804831547	-0.005415584224006625	0.0008472445568648177	-0.003157239747974615	-5.53837106474076e-05	0.0018006848835276986	0.0010240053063158116	0.011939212120000814	-0.002468148224640441	0.003986431901438209	-0.0003864174778950158	-0.00023934344933129907	4.677194797653855e-05	-0.0018785926696420656	0.004929371668629543	0.004754002442379937	0.0006296954317419473	0.002169195396424475	0.0012858683679718241	0.0005656627650199568	-0.00198224372843695	-3.687797022971786e-05	-0.00022354426836059145	-0.0006099758705944513	0.0015344872633789833
patient_55	-0.00013712126342247562	-0.0005617236323039648	3.624118232625443e-05	-0.0013790336482648392	3.4065517010352885e-05	-0.00018117845551720362	-0.0003284833715637079	-0.00030110107388912433	-0.0056839252480642135	-0.0001482061228865943	-0.0024341855934944053	0.001126320666571372	0.0001580199370633164	-0.0006302023682726499	-0.0009196899520234915	-0.0012843365777208402	-0.0004771758060016812	-0.0005885321109197497	0.0026318758425121457	-7.723530814238159e-07	6.34869055883595e-05	-0.004618703211351969	-0.00023940019349101178	-0.00012394684072990716	0.0001494106082542812	-0.005045300710832831	-0.00032517964534392775	-0.00017004174390128566	4.3158609710364515e-05	0.0012775170802316132	-0.0008229554739508517	0.004204712953991522	-0.0022155677668948773	0.0012408324146505095	-0.0002749227654630841	-0.0007782976293467963	0.00010324402606059532	-0.0005620726347255322	-0.0007534454015005198	-0.0017857847517051314	6.544155835432237e-05	-0.0009871294259560137	-0.00043979284114202045	0.0003291591928568137	-0.004947888255365775	-7.569487300569043e-05	0.00020631882284099105	-0.00039252886541239567	-0.00216267810241105
patient_56	0.00010485354299828371	-0.0005097652540378089	-6.676712719471801e-06	0.0005481312283870381	0.00016283092337380234	7.046856378706348e-05	-0.00017278816878220273	-0.00019054126645519858	-0.0034563801562295686	-0.00010210517522928349	0.0007218913368651741	0.0004515378419281887	7.086687515215238e-06	-0.0004595863967646614	-0.00046207124969171385	0.0013485929939736046	2.2499988981513724e-05	-0.0018323973843785881	-0.0013676138349505813	-0.00020584057826426424	0.00011344126097417874	0.001665754124321021	8.081141870236681e-05	-0.00016194470798677898	0.0002582886123073383	-0.0012419386939091952	-0.001710008962840041	-0.00025932617173633695	-0.00026330499083461673	-0.0011051375303681955	0.001193415221917298	0.0037881233156559146	-0.0008680249365789106	-0.0027549655107495723	0.0002410441208925408	-0.0002197713018571895	1.3075502176189322e-05	-0.0008107819432722074	-0.0019178114256176236	-0.0005047902551466245	0.0009460980066214102	-0.00011110543634556768	-0.00030853911373854374	-1.751774067380079e-05	-0.0019079034718587982	-3.35046106857508e-05	-0.00025437060535631777	0.00031228616396005354	0.0006603530215362518
patient_57	2.2465364562043377e-05	0.0007762819447061448	-4.8549276738290025e-05	0.0005316217300308107	0.0002846440651208746	-0.0004227764392441556	0.0007615945645012566	-0.00032882405126698265	-0.007659805642545977	-0.00011076573301471589	0.0013925173475103712	0.0007655219946371993	-0.0004252376798314643	-0.0016179979526402195	-0.0007327069484998367	0.00016452088503650855	-4.2475670693009115e-05	0.0029874723230887855	-0.0007298391071670063	-0.0001010505707253414	-0.0006959171293708998	0.0017464427737156508	-0.00016189576250496995	-5.6419299052528844e-05	0.00032371741084392144	-0.004780297528330258	-1.894553723636464e-05	9.521502969234735e-05	0.00027993640162655547	0.0006889809503337821	-0.0011179482770215454	0.007418778815278109	-0.001972493363634007	0.0006709689373191747	-0.0001378981288859393	0.0002146931328329358	0.00039072598014432114	-0.0002472676502680885	-0.0019362921749810388	-0.000949689104157218	0.002187336545771704	-0.0009665368063762399	-0.0008380942310514034	-0.00031201024998207393	0.0005866947552847527	-0.00014570867301002765	0.00022525152469565735	0.000258483376044217	0.0010247778516654488
patient_58	-1.822137033374902e-05	0.0002475834080738357	1.3001959053594197e-05	0.0006414955462102434	-0.00011576419301195223	-0.0001005050471455792	-8.483802406398723e-05	-5.265053809363712e-05	0.002005450735689211	1.717408333664023e-05	0.0007619523472438528	-0.0004567990955020372	0.00028423345498708046	-0.0003233211169942496	0.00036394937135510847	-0.001146108783294083	0.0008182756885913499	-0.0010826978377385381	-0.0012093845931498391	-0.0003881831807432203	0.00013782595068542286	0.0013492799628234062	9.013733306020539e-05	-0.00012250028431133809	-0.00023852674624662236	-0.0009556691346865876	-0.0011337957777143347	-0.0005549969476808217	-2.2228125341000897e-06	-0.0016147431250849316	-0.00014004634272249915	-0.011595526826042923	0.0006095902290872349	-0.0018480338292613174	7.167503409336923e-05	-0.002175985669554688	0.00010822499157978252	-0.0005164194275684989	0.0010692836249962543	0.0019082034698027627	6.755526357148567e-05	-0.00025263734971371177	0.00021069768505236922	-0.0004665102066588194	-0.0018448260989587487	-0.00013590376172999176	-0.00035762843799534846	-0.0007539440275698711	0.00044554122466193953
patient_59	-0.00032260897240146566	-0.0005983442262683692	9.974794205433692e-05	-0.002102624889452222	-1.851261833445693e-05	-0.00035024492348261095	-6.80966547100425e-05	0.00019587829533327105	-0.0012738863763528782	-1.0231376172592944e-07	-0.0038283100390266982	-0.0014020072698501538	-0.0005889871575063536	0.00040375096817009924	0.00036258157898968584	-0.0010626215147700395	-0.0004517637302051276	-0.0015913728229226582	-0.0014525753682225354	-0.0003984858563406335	-0.0005445562254753141	0.0028578221088956363	0.000318082768603452	0.00037698879393647795	-0.00027633867809836294	0.005966184285585082	-0.00018242536157408228	-0.004180996791058106	0.00017731168464277448	0.002247100696504264	-0.0005640843777595164	-0.014918901215515536	-0.0010659329529922284	0.0022634284307925584	0.00010328132605826637	0.0003921244559787961	-0.00023241877782416358	0.001006674657841167	0.000991985048113876	0.0027333205495059603	0.002186578427122853	0.0019646553333080964	0.0005715575032112334	0.00026241158967708054	-0.0005581253431099809	5.0534784347430864e-05	-0.0005093500224754049	0.00038266219236071577	-0.00298035040858728
patient_60	-0.00021050446982361667	-0.0007121839778378903	-8.343714163359996e-05	-0.0014463546064821075	-0.0003550808561059572	0.00010601600538881892	0.000704237313279069	-0.0003113917654151709	-0.003344401677460065	-3.6556457643260914e-06	0.0011303754075307156	0.0006218261061104007	-0.00031812033522870924	0.00016843140770616288	-0.00031541328913764244	-0.0014947752769800475	-0.0006634930310759721	-0.00043742973491431823	0.0027226014883096877	0.0005709399889910578	-0.0004156546074330226	-0.006256972092485718	-0.00023550115236204626	-0.00015155614641761822	0.00011586660463056045	-0.0038724832206177397	0.0020588148425748276	-0.0002417751376127911	-0.0002020720109457804	0.000389162076886428	-9.593309899929154e-05	-0.01018795773121839	-0.0011234058755405431	-0.0018366354633894283	0.0003148786531716352	-9.302254375138428e-05	0.0001095650785506479	-0.001239774746386279	0.00030520559221301584	-0.0004620591898877285	0.0015201455081012144	-0.0005463968406329857	-0.00035893250069149354	-0.00033152560129713995	0.000459148806139522	-0.00010132761694682556	0.0001571645363815604	0.00034719769594628925	0.0006821619918043535
patient_61	0.0001425543597201127	0.00021364292067910676	8.233324143965551e-05	0.002015417223750554	0.00012410218571661435	-0.0016819885578563008	-0.00013735838306854436	-0.00020351851026746866	0.002678885243186098	5.82100557237591e-05	0.0020558930071302934	-0.0006145874476621303	0.0005367932801043367	-0.0012442513489337955	0.0012251316461526051	0.0009494521968056353	0.00010308398730182062	-0.0017530459362518095	-0.0014629789975583226	0.00136229128289425	0.0003066408867781727	0.004369423478086124	0.0004583019964190465	7.726908498932896e-06	-0.000504861543261045	0.008962896516854106	0.0033267349246738813	0.0016687260773230945	0.0005163268986919492	-0.007281997603348236	-0.0007069682396833152	0.016062843513454786	0.0028852609531893163	-0.002633563769422709	0.0001225761786531228	-0.0038465542972395818	-0.0010358509249453758	0.002068643428895933	-0.0033751871849634473	0.00010988968206072914	0.00039061332549760353	-0.00047340531114313555	0.0020288258195719088	0.0027336866199189434	-0.004126015154475942	0.00017159322260208062	-0.0006483627297893956	0.0003722700548556398	0.0018426701958126981
patient_62	-0.0001268187382089104	-0.0008010287077574828	1.634031035866919e-05	-0.0012321844807752183	-0.00027346068923737426	0.0002239913149934742	-7.067207029546746e-05	-0.00012507378379119814	7.748482105463993e-05	-0.0002870042479058866	0.001292380239749087	0.0009109504458747994	-0.00010640231184531535	8.604709097425134e-05	-0.0007793415075864227	0.0005451055229261887	-0.000415071644065131	-0.0002317505379435971	0.0017386294302898183	-0.0002480132986461103	0.0003004944566009991	-0.005810157563511133	-0.0004820562222581972	0.00043630071957337715	0.00022286072189618133	-0.004010337905072524	0.00015320189994445335	0.0010155517950841636	-0.00018306174130681272	0.0014095117096793357	-0.0005073942414084477	0.011595475656663827	0.0006651619325531706	-0.00245249058745157	0.00020867836347268534	0.00023161870143969567	0.00023178372413004873	-0.0010148531129763473	-0.004083045138857249	-0.00273510437923618	0.001658595975135685	-0.0010939371262284586	-0.0007738403172249932	-0.0007358495535663612	-0.0006066527137233884	4.632690288252776e-05	-0.0004997403047277335	0.00035366048883894594	0.0002905059083817662
patient_63	0.0003818131919346595	0.00011380896598724526	-8.646323820191525e-05	-0.001280781304730027	9.240644797159838e-06	0.0004172741047426895	0.0005092431494663127	0.00017039818223670296	0.0036735131877083053	-0.00010319680461257682	-0.002608617341547456	-0.0011067366726088615	-0.0002772918128626081	4.2879468955883024e-05	0.0005251588232989077	0.0011303735868747847	-0.0005905496672039797	-0.001036189125484999	-0.0013809633229900336	-0.0002644170434177513	0.0007028083452136823	-0.0036834561218175954	9.522291869140046e-05	2.4470930296838053e-05	-0.0004425071401486756	-0.00022119490390946512	0.0018749210051785458	-0.00026869887318087564	-4.73767584175659e-05	-0.0017841313204695283	-0.00033825439029966847	-0.02502883451605896	0.00025637808251100083	-0.001966535021969558	-0.0003650755092244406	-0.0016354928725444986	-6.789123665767259e-05	0.0011336682270900276	-0.0022553024098385457	-0.0020159142672232337	-0.0032280664337463972	-0.00018795528497627333	0.0007864415732584198	0.0015339207138798023	0.0007423337686148604	6.064786047418455e-05	-0.0003871227423577835	-0.0009807149808994749	-0.0015778309886896789
patient_64	-0.00021824663306731142	-0.0003779527153482277	2.192625498078369e-05	-0.00035307242503538933	-2.936728811515066e-05	-0.0003624680580123261	-0.0008838913958215056	-2.8180233951490228e-05	-0.00578057476770926	0.0002209236583839612	-0.0036249804167754617	-0.001005960317610282	-8.395900848695106e-05	0.00022951745150357174	0.0002905507905760187	-0.0017593674064479683	-0.0006832263693622373	-0.0012169063788728999	-0.0008663471684653205	-0.0006107808279292537	0.00025233454674271355	0.002107000898535756	0.00013387335863267758	0.0008932896137082525	-0.0004211424342765259	0.01841379552646184	-0.0004170757670091852	-0.004021327961882617	6.440537224519806e-05	0.006379428153248918	-0.0002331133117235923	-0.02420866013044603	-0.0015056065669249578	0.0022081111253030128	-7.453961866308245e-05	0.0014331464630076565	-0.000296673497606341	0.0008637337572509048	0.0020109304736289093	0.0021363069507543534	-0.003109589616838588	-0.00024706407045935555	0.000563838917534881	-0.0015062198781078458	0.0026437035747370274	-0.00010176710620908857	-0.0006051039058901517	0.0002968486522341746	0.0020268917763660486
patient_65	-0.00017030069110109185	0.0016555129527520813	-1.7239016625555708e-05	-0.0001453314451287844	-3.997218825365305e-06	0.00017110222378391164	3.9958959585953624e-05	0.0002289482892643138	0.0016791315170375603	8.555595398032908e-05	0.001240449496236951	0.0012691465483077341	0.0002281959787303917	-0.00017395653708080573	-0.0008144924828287583	0.0004313820324291206	-0.0005296168922505426	-0.0014724074577255521	-0.0012308826585740462	-0.0003713242732539001	0.00020542835699455795	-0.004622084217631849	0.00030897330535393944	-6.447786762388331e-05	0.00016204352156432933	-0.0014719352747177127	-0.0018525007435800662	-0.0003555138428840966	-0.00019263864597345612	0.0017435350162810148	-0.00013265871898590973	0.01270210363549394	2.9124801838211423e-05	0.003990243427827818	0.00010201559250573397	-0.0010241977134532517	0.00021476083859714673	-0.0013873688955172386	0.003980117988548155	0.005645018207740036	0.0004977750213832674	0.001981523030009304	0.001116692074529791	-0.0006621345982770144	-0.0036979934153801033	8.031144841380649e-05	-0.0005870012326148347	-0.0007513670232922434	-0.001946764676403613
patient_66	1.7840869704436905e-05	0.002512587013027939	8.726198495793366e-05	-0.0010909960155639992	0.00011267731487818398	0.0004599868400423757	-0.00011946776630883014	-0.00018334758077006227	0.010140145326583947	0.0001371512831923426	0.0019993181158932997	0.0010313271120064662	-0.00037668421549475877	0.001773658866174001	0.00047164028322456566	0.0011981468265735687	-0.0007436230944306755	-0.0011489273224321883	0.0019333932975862023	3.6414446441347245e-06	0.00017753141211115757	-0.008529247449258013	-0.00026878623030873966	0.00017461339090244995	0.0003189320776623413	-0.005702192533962766	0.00047280409764776906	0.0007344899602904829	-0.00025353643482869286	0.0017377423900615608	0.0006235017495713317	0.010996806976358567	0.0010014569891254636	-0.002309354441647536	-7.78781575398819e-05	0.0007960067884149533	-0.00029681730840378623	0.0008261797118619505	0.0015691994161565234	0.004969155800619455	-0.00017938177429268343	0.0006264839293892413	0.0013948265651488193	0.0015230197618123645	-0.0023949893068632502	-0.00023119089015095003	-0.0005374204494346725	0.0004596757767986065	0.0013958421072813268
patient_67	-2.5300945072706045e-05	-0.00040300122580066815	3.5741949957584596e-05	-0.0012927397646388594	-0.00010693177353578051	0.00033247918345720933	-3.776618337336319e-05	0.00021381703342894875	0.0007503188182481474	0.00010983303940669426	-0.0017904781475527516	-0.0003738247254840401	-0.0003267585298508544	0.0005455181833984258	-0.0007603255687994925	0.0008140228526424425	-0.00042449330794844356	-0.0017874733387299834	-0.0017622799237214193	3.9112235075476006e-05	-0.0006219164563761612	0.0030230646359183074	0.00012154119193395582	0.0017558474082048528	-0.0002360611174509253	0.007692591317833265	-0.0018460693616527161	0.004140607057947911	0.00041826517605815755	-0.0005075206133722345	-0.0005934616274909468	0.007199546614321999	0.0003863405391549505	0.0004606716441814212	-0.0002048956990231008	-0.00018695618154227923	0.00035307213973545087	-0.0012679698021064417	-6.031016265321398e-05	-0.0011553225330639984	0.0017087995177022613	-0.0003751364949743983	-0.00034596690667885495	-2.2948699634021027e-05	-0.0016402291589625276	2.2583264002802957e-05	-6.592883558549231e-05	0.00033516591436290327	-0.002794377609915746
patient_68	0.0001966540227255116	-0.0007210554421073982	4.971008517813396e-05	0.0005250272106540406	-5.315247503029779e-05	0.0003501581513880242	0.0013598903030584716	-0.0002976637205433745	-0.0007996442759078721	9.248612360194943e-05	0.001486455710620358	0.001297611464348008	-0.0003113325104746271	0.0013948741404444897	0.0001000702441225997	0.0027764184315827427	-7.695809554650314e-05	0.0015899030540136416	0.003564201885249835	-0.00046565268495104813	-0.0002825616477450449	0.0020597923926910467	-8.522896137804966e-05	-0.00014749568251052377	0.0003128451544605218	-0.0013176926475322128	0.0011805700439696614	0.0002910174126402227	-0.00017282892987426562	-0.0014068394088416487	0.00025926123012271336	-0.018464811438464044	0.00019203498567135673	-0.002451283178054942	0.0008583859301787035	0.0004096348155866156	0.00046515347533327133	-0.00034310262415501155	-0.0008754002240786069	-0.0011551616262149525	0.002753583924938459	-0.0007373853372465903	-0.0007178108991211178	0.0014007193946654144	0.0011703680833162237	-6.836340508406502e-05	-0.0004295952109644105	0.0006781096727985681	0.00127428050870487
patient_69	-2.8553641888781747e-05	-0.0008090829996356872	3.66829146826569e-05	0.0009612083153035608	0.0001411457512940825	-0.0002667942281592884	-0.00020054286385314744	-0.00011352939648463194	-0.004548226880838089	0.0001717468886634545	0.001088822391457279	0.00044606977633108747	0.0004356105850114012	-0.0008280201095234208	0.00038613564804113986	-0.0017404635546870281	0.0038844707109199853	0.00309673691749766	-0.0009330567530292664	-0.00017502646133374047	-0.0004342006404459729	0.0019501343963475649	-0.00011183743654730069	-0.0003978325045739737	0.000362226901219196	-0.002327940604268786	8.143950415714659e-05	0.00013246250753466555	-0.00022837934662689474	-0.0018677206168529353	6.481498330257575e-05	-0.015677429427415023	-0.00230050904562007	-0.0024613415349408795	-8.314119027966566e-05	-0.0036405799361202023	0.0003675759023735728	-0.0010324544027784854	-0.001059979381585348	-0.001461558446971203	-0.00014753770430902513	6.565203223344749e-05	-0.0004931444870168615	-0.0007667196035193746	-0.0030340178872388713	-0.00022043086933033816	0.00020327848767222906	-0.0005775022795184918	0.0006279318281934322
patient_70	9.075774000481707e-05	-0.0007441491625448899	-0.0003757439279705937	-0.0011914766144530695	8.700914823837213e-05	0.00012682161121536844	-0.00047353956016968004	0.0003942418543240015	0.007801163440604401	-1.2925479887753083e-05	0.0019724260880757956	-0.0005880125642385474	-0.00010862083528355493	0.00038082511200932814	0.00042954876892041695	0.001437296035973723	-0.00019073031801024754	-0.0014137234734080354	-0.0010927622132521826	-0.0005764228023856433	-0.0001817556614137485	-0.007484135082181452	-0.0001945440675958887	3.692798964392707e-05	0.0002408995842375967	-0.0015326794318798454	-0.002204676743861396	0.0011894899045139077	-0.0002214555934823058	0.0008174753873346058	0.0004310155235423388	0.019567400135635196	0.0018458580023432275	-0.0012106341859423136	7.762596748029899e-05	0.0010734311329242275	-0.0002645444976016172	0.0005800958098794435	-0.0033445884680284744	0.00469135808503484	-0.004266040016431923	0.00016040345849596845	0.0020031553407654713	0.0016422684557784659	0.003812962932872086	-5.717599910187841e-05	-0.000589260274831952	0.00035298296304278934	0.0017743920628248613
patient_71	-0.00040332142092127694	-0.00047058714127379996	4.386613437544559e-05	-0.0008249120445487336	-0.00023939766393211764	-0.00046865094803035293	-5.518217715001917e-05	-0.000314119687983591	-0.0011370596517923741	0.0001426237081793461	-0.0018809852723822276	0.0015667864688246249	0.0005183843532464015	-0.001763056178262029	-0.001150265008403211	-0.0006676125677691982	-0.000512797793657131	-0.002313944156779566	-0.0014365841425941141	-8.3110070423052e-05	0.00021542272656191778	0.003414623500749563	0.00015291511566068808	-0.0003294585181063383	-0.0006775732426126712	-0.003958177066389052	0.0003045027005182339	-0.0017437366145447127	3.5622162252142124e-06	0.0024237557472906943	-0.0009567306983285066	0.014782235951102524	-0.0012135890851486851	0.003929549074787596	-5.558618763253368e-05	-0.0002620647937150172	0.00011024788180777758	-0.001095398024215931	0.005181195550521078	-0.00040726348206218395	-0.00113575126145967	0.0012678485693951868	0.0008704521913477505	0.0008088364649162012	-0.003690025278383306	-2.9121597354228502e-05	0.0013031983729558483	-0.0013452449516915437	-0.0009122994043440314
patient_73	-9.32574784710835e-05	-0.00048275626524997106	8.983466995029352e-05	0.00039022652187724766	6.36072774776373e-05	0.00017095902925040547	-0.00024831474232835354	0.00020478228667190798	0.0036941112926026725	-0.00013746766294620212	-0.00047889575065408426	-0.0006128820422154513	-0.00032467173715582505	0.0007258583700227262	-0.0009010071112231718	-0.0006974373398567263	-0.0003849977645236572	-0.000768212144760104	-0.001709080203966888	0.0001483841943180941	0.00043314315609901705	-0.0014215602085447276	0.00011676071422226098	-6.573677371284441e-05	-0.0008181153857414307	0.013139782771043267	0.00026880318417017864	-0.00020000990101953577	-0.00016827261660016298	0.0032988391856147415	0.0005620335325227454	0.013631873561695595	-0.0017986486902044105	0.0024797807073548336	0.0001106549374902629	0.0004711351685483274	0.00041204679440064125	-0.000280188402556218	0.0028611005723646115	0.004132567378601096	0.0013299361003052072	0.001623374894568692	0.0008602579599599848	-0.0010824768430230424	0.0037949355308228437	-1.6141253873303456e-05	-0.0004628940033353783	0.00031305462665632335	0.0005565175380528526
patient_74	8.392916886373085e-05	-0.0008219750067339018	1.9414974303232257e-05	0.0004158408438347021	-0.00021531660447970325	0.00017895046273177335	-2.062942296416533e-05	-0.000642616640132368	0.005595444198953537	8.034523287373443e-05	0.0014585650750749215	-0.0009026178039503253	0.00039674691530988633	0.0006206378806922887	9.20459266281156e-05	0.0011014925878887998	-0.00040175211135268024	0.002953645199454414	0.00330632659044757	0.0009614016584845506	-0.00032361428758273297	-0.004026553071562151	-0.0003717435296105479	-7.640693233886863e-05	9.895423363292662e-05	-0.0017796016988549151	0.001806795296606262	0.00031414592290426445	-0.00030128507292802016	-0.0020519466510609988	-0.0008830631508550177	-0.011546809537274858	0.001638660626204355	-0.003117144398307952	-0.00023978555901663337	-0.0023355674530035502	0.00022499743038299872	-0.0012600502543183361	-0.0005121298268893738	-0.0015770780315795283	0.0020210979806255143	-0.0006205862151703436	0.0010269082583182192	-0.00018932647865183474	-0.0016024575396609909	-0.00010526209104278596	-0.0005118147889904357	0.0003711903983973329	0.0010296386362924975
patient_75	-7.709099072015133e-05	-0.0008865023967776393	-1.4500003166652145e-06	0.0015965680826928975	-0.0003369107775362606	0.00022594318441470745	-3.675691249001853e-05	-9.206921578036782e-05	-0.004612324980596715	3.983357937404712e-05	0.0017713625304583715	0.0002974930168365566	0.000473273644997033	-0.0009078296565961989	-8.634573368445961e-05	-0.0015438383334102459	-0.0003839841385775142	0.0030883899953176347	0.00028372414405139826	-0.0005114005184012314	0.00019016113320462856	0.002126993705974953	-0.00025499586856821756	0.0014279044350879295	0.00014936315611982956	-0.0036798946427644198	0.000403258917607225	-0.0001660389425270086	-0.00029031896933605676	0.0012972460750547588	-5.244392265651181e-05	-0.014084696985657128	-0.0022235453350581413	-0.00199848338713753	-0.0002575826228349435	-5.938020020333871e-05	0.0007733410623831486	-0.001281257796395889	0.0005091698433279795	-8.304120346871402e-05	0.0014839332485601772	-0.00045000975336539494	-0.0004980660734036211	-0.0009770625665912038	-0.002674534057774093	-0.00017306590975310312	0.0004859783730710979	2.2531089179616367e-05	0.0010343918569565445
patient_76	-0.00011470684415643488	2.113719134214056e-05	7.336199992102486e-05	-0.0005024069657231452	-4.297863126462973e-07	0.00023676709017680545	-0.00026166357779008155	0.00029072400381365617	-0.0065754507996025205	-2.616900889479762e-05	-0.002910460468268332	0.0006105027380703187	-0.00033996946793738526	-0.0008613173864019628	-0.0008106951685517879	-0.0008275910314872011	-0.0002810633865696253	-0.0012769844081178105	-0.0010951405139652474	-0.00032209340632012665	0.00028861783650631584	-0.0036152755669199327	9.992362311509621e-05	-0.00020881701170344223	0.0001951520321977002	-0.005194881478381278	0.00010250060464766971	0.000272961023578748	-3.349729201058796e-05	0.0024631808147239725	-0.0013102703780315085	0.008042045070793804	-0.0023955559246101148	0.0016563625679176957	0.00045175157110094834	0.00030701190664174924	9.875020209103527e-05	-0.0013006336146228847	0.0008393064200321291	0.004712409810714635	0.0002580896729486495	0.0026312943182532234	0.0005557964608264414	0.000668627331736798	-0.0036582324896121186	-0.00011719604524582561	-0.00042962350029903865	0.0001930488010635932	-0.0008381861700655626
patient_77	-7.653051421070089e-05	-0.00044886748078197146	1.9852515582725435e-05	-0.0007354007305297598	-4.968560742221347e-05	2.9888901484315283e-06	0.0004640261967288128	-0.0003097602333706725	-0.0014639954999912843	-3.124517961189345e-05	0.0008861175290907512	-0.0006355474012719	-0.00031356424735011766	0.0007799735170778539	2.1559070223202285e-05	-0.0011971512438785626	-0.0005298513239298378	-0.0009519872327639146	-0.0011894424131335742	-0.0003172033554676481	-0.0001251724319602298	0.001346368732668003	0.0001307648480086622	-0.00021963305496414495	-0.00035630866642430447	-0.0033642718628292627	-0.00019087134394238622	0.00027225014681238146	-0.00014639616441969742	-0.0001726592301063919	-0.00011238699836230959	-0.013018439471782413	-0.0012467308424772866	-0.001634084679176117	-2.704954202709868e-05	-0.0001475833723304858	-4.286385784709954e-05	0.0005943600133646653	0.00048734059857344873	0.0015910686396528463	0.0015160277128598327	-0.0005820123860546986	0.0005948380071002056	-0.0007782194489606788	0.0025241984733494396	-0.00012226470596070105	-7.868029053700789e-05	0.0003842488840909872	0.00021943621213904645
patient_78	-0.00020660904345985078	0.0005306892423708518	0.0002173391657516182	-0.00056194901084689	-6.300403884041038e-05	5.6735578421741715e-05	-0.00018473287891190789	-0.00027596150830526644	-0.0011633273218896608	-0.00010201595088868042	0.0009577120272762275	0.0010156921494447293	0.00026005187982370783	-2.804917586412475e-05	-0.0004174454772440945	-0.0007907119400834143	-0.00016802106770935586	-0.0015725354351233294	0.0002357021606988266	-6.089850929590494e-05	0.00014148545832042732	-0.004181919026011885	-0.00028723060761075015	-2.6839788666998196e-05	0.0001565921290759639	-0.0015696551652846654	-0.0007398015451955249	-0.0032063480953152907	-0.00023695250833686134	0.0010961283927487567	9.948080844024112e-05	0.00554086644130128	-0.0009587992079472521	0.0003515091478011725	0.00014648812472282529	0.0017483009888190088	5.34731432294711e-07	0.0009455172426616706	0.0022758180511135095	0.0023608657362569506	-0.003483678689580198	0.0014785401533355432	0.0011250392500888504	1.933151713981159e-05	0.003418342576811137	-1.5250257058960521e-05	5.085860225680101e-05	0.00011185102625957729	0.0008702914927941332
patient_79	4.631370916850197e-05	-0.0011576634436057504	-0.00016453935100621452	0.0012617406791641938	9.91990321960445e-05	-1.5175531044285261e-05	-0.0006357474229568195	-1.5805855410713006e-05	-0.0041524985089491295	-0.00025025256865237813	0.001029421973288894	0.0006083931284617538	7.640731867689815e-05	0.00021973105562631445	6.263147416442656e-05	-0.0015347910141381036	0.0024606700419899734	0.0035642766255367946	0.0032873807437928683	-0.0004182061057920873	0.00048545524871944785	-0.006029093656406576	-4.177530201026211e-05	-0.0003604600807609416	0.0001819541555605429	-0.0016017108405547422	0.0024895440146219384	0.00018564997345321045	-0.00010484604865617583	-0.003113260470039703	-0.000170823778129376	-0.024350461059677923	3.3885175179740067e-06	-0.0022430058848790626	-0.00021568684863056072	-4.418616879909895e-05	0.0005411577230973364	-0.001080023096345576	-0.0005921429702232707	-0.0014160117722586834	-0.004973458476495922	0.00024213752272445036	-0.0004558485648063517	-3.449716819316253e-05	0.002370003220926087	1.7229607639857648e-05	0.0004556673241488689	0.0002700164077925745	0.0009174516565808335
patient_80	3.089582693413409e-05	0.0023567422382458907	-0.00019964713129909522	0.002151085212773587	0.00014813771140060908	-7.943772828038872e-05	-0.0006715092808853305	-4.153441436321604e-05	-0.0010757276533208445	-0.00018133942478963953	0.0015439159567999866	-0.0004748842309640207	0.00041725418607813384	-0.00042660825779831333	0.0008432069475670702	0.0008955135120107649	0.005973414955199192	-4.3531418818201346e-05	-0.0009331198973678836	-0.00024138055269566145	0.0001915080793338042	0.003909222792161936	0.00023717770610798535	-7.126688940420819e-05	0.0002316331819250706	-0.0012375315936268179	-0.002035498688350532	0.0008486894439464487	0.000798693634256246	-0.0028057644780761035	-0.0001003315316821065	-0.01941775313466372	0.00233598005787116	-0.0030317375108173893	0.00012711632296103788	0.0003689331794178648	0.00037916875619848863	-0.0011804739564119369	-0.0010467442268217698	-0.0012579540470185413	-0.006050335184923087	0.00022899786890340413	-0.0003261915528686102	0.0003344731767719059	0.001567209781699039	0.0011296718525159474	-7.229039002595164e-06	0.0001665724967469983	0.0013692263796539314
patient_81	-0.00019531222525886405	-0.00014197189812623906	4.421738397722264e-05	-0.000919187789066464	0.0002740572687159801	-0.0003518701907477803	0.0003392895425594199	-0.0008481527589818877	0.011799394733257666	5.36034808208863e-05	-0.0039794894338267064	-0.0014235948446034935	-0.00030437741889704486	0.00012276000084673197	0.0012041334946210583	-0.0011306688801620618	-0.0007152221056224791	-0.0008867507657129897	-0.0009851670392722238	0.0010292262705311334	-0.0003957002399273303	-0.0039624976125663906	6.248596823426014e-05	-9.16098229676831e-05	-0.0006323649793929309	-0.000995887072034048	0.002032471265677434	-0.0021163995045281065	-5.63477219504079e-05	-0.00312701808302198	-0.0007066280129310285	-0.01775374745758612	0.0027918937550409	0.0019024998887599849	-0.00025245056485565355	-0.0024121355431360567	0.00019168130929072592	0.0016511468253940344	0.0021134095989871256	-0.000704701791881433	0.0006165677603972753	0.00044178332802265944	0.0005225578209984995	-0.00018223954474609123	0.003929274142961127	0.000733983328554491	-0.0005749450572057196	-0.00144346534199552	0.001809242414872612
patient_82	0.00015750880020341085	-0.0010125122020048251	1.9967591656079443e-05	0.0012914688003847375	-8.979704860686819e-05	0.00018954089297217074	0.0011206546994263341	6.629847790967467e-05	0.0007414627366872649	-2.1052658731058117e-07	0.0016634123606970592	0.0010075824235448267	0.0004886369372013907	0.0011624478384371448	0.0004028245695464378	0.002707981753526506	0.003916670345272636	-0.001478832368945462	-0.002157061317089946	-0.0007793197699228486	-4.690135798535154e-05	0.002911873781935198	-0.00012978178833044203	-0.00027449489714600475	0.00043681998089175505	-0.0015028144579258818	-0.0017118262840089935	0.00020490390030928528	-0.0004052009844332904	-0.003420978061796029	0.002122168635379419	-0.021677797783554383	-0.0005971404143060058	-0.0036982701600238675	0.0003806195337420693	-0.003616511918180621	0.00031128410221399177	0.0021395602481546214	-0.001891724162850659	-0.00034833886033925205	0.002786366667939533	-0.00033163492752931353	-0.0007209178281381002	0.0017145269734822539	0.001547655454607918	-1.976166417611669e-05	-0.00013195662452769434	0.001031450826463612	0.0015085524534864047
patient_83	-0.00022448166946713104	0.0006801138582027366	-0.0001306354700434107	-0.0004962696467218211	0.00033399571280250085	0.0002181873211641857	-8.339784869996027e-05	0.00041970412781030934	0.011122566125423979	0.00016555545595006368	-0.0034256662432665184	-0.0005992967530208055	0.0005178335632973284	-0.00030186085336370374	-0.0007008056641916359	-0.0008001461422123686	-0.0006508126532373046	-0.0014986193174415644	-0.001391973342662487	0.0007957672298148048	8.404075634470093e-05	0.002980884122718674	0.0003441195086435897	-0.00026983644038491584	-0.0005846736783605416	-0.003258624975688058	0.002371607502956719	-0.002460115766244479	0.00015142401915974448	0.0021318500782477744	0.00048158929667832626	0.022292631571108147	-0.0013462018752885402	0.0029637680239418284	0.0002725169828393614	0.0002967580487853317	-0.00021004773948988853	-0.0008234261560417012	0.003804983760142511	0.004447584942544346	-0.0003820155680639532	0.002163287659305335	0.0010029707850024798	6.946634845817928e-05	-0.00445069651879519	-2.952231160881143e-05	-0.0007448448575951309	-0.001451709825150054	-0.002897581313034513
patient_84	1.4521412069472972e-05	0.0007104722670387488	-0.00012271845645556943	0.0005791998608212792	0.00030788061494981103	-0.00013611032495341652	0.00027591898974172764	-0.00012179296202604913	-0.002700295462602944	1.0067553098348165e-05	0.000825378972567055	0.0005994943729334082	-8.066044537647019e-05	-0.0012231819884445981	-0.00012415105861086572	8.000571751016863e-05	0.00031694508229706706	0.0008298565768281169	-0.0017265264725330864	-0.0003533587138603516	4.468196212840972e-06	0.0010459881815377634	-1.8602715322400982e-05	-0.00033815569703938826	0.0003535791388045826	-0.001015937214014517	-0.0013841488246375438	-2.461850358181847e-05	0.00013250133471871486	-0.0010024488160081948	-0.0004761629543543572	0.0044551564231159625	-0.0003440006219489234	0.0012281113351378448	-0.00012817828883150418	-0.00034070803957933347	-0.00011309487700067035	-0.0009089974734056174	0.0003915148507976023	-0.000879710048048562	0.0013892161726170066	-0.0002953583481163177	-0.0004934032573313898	0.0004078693857392938	0.0017457934562478536	0.00022553281624314281	0.0009576224293729165	0.00011010893946384353	0.0006364818190948933
patient_85	2.089899623615008e-05	0.0007088153231474162	2.9441848317460947e-05	0.001033848793410185	0.00012273065702719533	-0.00013511559112046274	-4.445040764031697e-05	-3.42504706933815e-05	-0.004982064681648671	6.858214306423467e-05	-0.002435085648319214	-0.000395685899702618	0.0002630015407231385	-0.00037944836191639193	-0.000359197971181821	-0.0017273761246954461	-0.00021335903487346774	-0.0014749338892668207	-0.001561844061898402	-0.0003838811185006908	0.0003927184281072513	0.0014366633620740666	-4.977091368118885e-05	0.0005800519286073048	-0.00029936214252350093	-0.003987238996727174	-0.0011509259913192475	4.1038949578992974e-05	0.0001578823082780988	0.0006281579331440661	-0.00033243537612500604	-0.02154996516151684	-0.0016820075846165994	0.0020638329990896667	0.00032447530374854814	-0.0005279745708098482	-0.00044840947361925453	0.0013079695551144893	0.002903798516301615	0.002094924737943121	0.00019230353708796596	0.001120472743589322	0.0005403209186272033	-0.00034201764690301907	-0.0030119769505500406	-5.787789403297175e-05	-0.0004822279571917296	0.0004396490886527075	0.0008518331366175639
patient_86	-0.00031980714452420106	-0.00044931103912998894	0.00038495748791608867	-0.0011804571205285836	-2.7278062810562333e-05	-0.0005258752264508032	-8.011916629017457e-05	0.0001142161287818647	-0.0026033257116299256	5.114632443165219e-05	0.0015922960675039475	-0.0006182939286092467	0.0006972007439416683	0.0003159158056273213	0.00026450949718064985	-0.0016070990477331586	-0.00035898825992246574	-0.001289180610162567	-0.0019081026281687807	0.001264098737971629	0.0007436994177124446	0.0024875055872951145	0.00034201199620497336	-7.110276074729308e-05	-0.0006769967139164271	0.013242678821479798	0.0026873882564588773	-0.0034157891132431924	1.0470370659578004e-05	-0.006194028776769428	-5.5172818976564435e-05	-0.023678883030125504	-0.0008548381562190238	-0.0030394947619381486	0.00019951615862621327	-0.003360543690448527	-0.0004442328511110358	0.0009716187633653778	0.0023786032068985334	0.004334225885687154	0.0005309136079828256	-0.0002415846385160866	0.0004010506785338937	-0.0009298963064204639	0.0010859757562901224	-0.00025665560289375874	-0.0005939556263244851	0.0005580958477563629	0.0012339326985710431
patient_88	-6.78169993693327e-05	-0.0006143445575835771	9.018703699497665e-06	0.0004635744791659184	-0.00012537951343652881	3.348565436083058e-06	0.0003370532310606132	-1.9297757745032683e-05	-0.001626429829789203	-3.502488597216529e-05	0.0004905599733844499	0.00024745402525062855	8.258049633793089e-05	0.00017795291381596037	3.4577792657848875e-05	-0.0006924892042274312	-0.00013216291091046532	-0.0011641720371777828	-0.000466470911052922	-0.0003203938010308829	2.2271681489151448e-05	-0.00419786324348759	-6.620928473052462e-05	-7.572693773348693e-05	2.1300269583830566e-05	-0.0008607373440305438	-0.001016238201187978	-0.0005432330518054982	-0.00025352021982977003	-0.0011679970476166936	-0.00011711289156512426	-0.013014391453837808	-0.000495261339884025	-0.0016783429015479563	2.7588544441092457e-05	-0.0006563790642349241	0.0002466510053976166	-0.000693023468996769	0.0011361232845924338	-0.00046725647944420904	0.0007710817468110588	-0.0002778149429682147	-0.0001660569720783142	-4.429330003903717e-05	0.0018200217928322096	-6.867564036539998e-05	0.0002458514082600605	6.986821088883614e-05	0.00042684189623278207
patient_89	0.00019652671790191913	0.0010163631190164607	8.409236020955822e-05	-0.0011156683709708775	0.00010806155109049562	2.17714643323571e-05	4.753937298041149e-05	0.00027787749157331303	0.01021702608454262	-9.346181239499097e-05	-0.0024784100158606916	-0.0005660264335112568	-0.0002964819302492386	0.0010413806251157044	-0.0005161572921579372	0.0007654932700114413	-0.0006054741940898423	0.003996224318121457	0.0036471640746011257	-0.0002669096571876925	0.0006203240277814826	-0.0044922066513252675	-2.206295317443274e-05	0.00010991371824662639	0.000524852689756897	-0.001708787246017458	0.0022936244477422306	0.001279583055636546	0.0003814681509350005	0.0015376027502857661	-0.0002466666239057647	0.03975651124049222	0.002331316345159563	0.003689108700006741	0.00022822815154231824	0.000644180316983047	0.00037588013785593884	-0.0011023667336767585	-0.002948069522788812	-0.0013624108535841312	0.0021056849769197925	-0.000258375176734143	-0.0003908042555320759	0.0009353445162307715	-0.0026312790532898728	-9.819232616760251e-05	-0.0006823729003511414	0.0002834238522444252	-0.002987771623301262
patient_90	0.00010189302469400431	0.0009468894122492766	-0.0003160718860353102	-0.001954886732002072	1.769941049572214e-06	-0.00036501350788109446	-0.0006487839418542783	0.00031402224169947777	0.012170800444295138	0.00010563141508736768	-0.005180503511427305	-0.0011846739386286325	-0.00038248353059179514	0.0001732841670908606	0.0005008953132811544	-0.001103293810644234	-0.0013965942466784955	0.0010056628975077383	-0.0011578208469647372	0.0010612452599056126	-6.145702472371712e-05	0.002333793350597819	-5.17461985710771e-05	-0.00012846764341717935	-0.0009137341406334186	0.017079678155228168	0.00170494519095181	0.0011792019656516218	-0.00015816772184854247	-0.006037651651010108	-2.475018493092322e-05	-0.020559875133847008	0.0009854135739447297	0.0041279350834933755	-6.653703522157406e-05	0.0012139556086561397	0.000991549103757811	0.0008704616687908916	-0.0019322849507091217	-0.0026263875086707444	0.0032060493572658826	-0.0009448237584675895	0.0011584013844817703	-0.0005465286451146892	-0.0017370283227784843	0.00023578476566301715	-0.0009212592278882869	-0.0008016328704724599	-0.0023480282151973632
patient_91	0.0004581526699037113	0.001369721979696141	5.609681125353601e-05	0.0015414570960777232	0.0006362045709924793	-6.148629005650434e-05	0.001077005947491301	0.00039873807396019684	-0.007424895716388452	6.867824688970894e-05	-0.0033588665574567547	0.001344518552913644	-0.0003101727491621655	-0.0012919012940237518	-0.0013805123107378298	0.0016120096933894654	-0.00034393522429963374	0.004875164387834328	-0.0015811602556493325	-0.0007630552417677829	-0.00039925425912752275	0.0028974001530749677	9.504569128917889e-05	0.00021974920875028207	0.00043850938836006775	-0.0033184203110661714	0.00024462812944220103	0.0008067404470348532	0.0004933813454672725	0.0008173846416237443	-0.0013692111266115073	0.009737991934688741	3.9797122874372015e-06	0.0020128093429714546	-0.0003595745307485957	0.0014693786541377634	0.00014276090679921457	-0.0015291221745473912	-0.0025514225378604092	-0.0014081300312951395	0.0024311001930887094	-0.0006382809817332073	-0.0010264601788756253	-0.0008931204637095346	-0.002426459762529617	-0.00016864164303933272	0.0008123655326787496	0.0006208859691103744	-0.0031670920382296176
patient_92	6.609464701464658e-05	-0.0007864609193101311	0.00035748927784252737	-0.0012392568441861197	0.00012131568131155424	3.935323309135555e-05	-1.6633703663048685e-05	0.00015466305845964688	0.007888224406404201	-0.00012839766469332275	-0.003787729743448437	-0.001419214093982308	0.0005584728178832179	-0.0015154172066058566	0.00019804612577844854	0.0005053428754792861	-0.0008633268443883496	-0.001184333254812664	-0.0009188224538664514	-3.0820295063621587e-05	-0.0002429409797922644	0.0017380092023456784	0.00013836255767588998	-0.00016853278502888878	-0.0007939957839883334	-0.0030606433405400628	0.00017881914081809661	0.0009261872821355553	0.0001775821510221784	0.002036800068903046	-0.0016215476069571218	0.01835669767688229	0.0009481520197762035	0.002777527644674544	-0.0004205548769888802	0.0029857166213785517	-6.3393229632281e-05	0.0015139350046213858	-0.007103939462178199	0.0034489015086051986	-0.005150850915856224	0.0015061384089725812	-0.0007282099621834369	0.002174654491404185	0.0023968045050965768	-0.00038105553781241433	-0.0004790601504867183	0.0006403189898835114	-0.005278166004759447
patient_93	0.00013325431250416653	-0.0004382894323455101	-0.0002680453316764512	0.0004870857567318889	0.0002805591458183662	-9.465405729341562e-05	-0.000382045073042186	-0.00016244752166207023	-0.001579317653197486	-0.00014210315300785148	0.0007380722207994419	0.0003731130638280025	-0.0002780449722568611	4.542977787844867e-05	3.833885732855642e-05	-0.0009543836724033057	0.0025066006961142837	0.0019122672592034671	0.00010764168854127324	-0.0003930028767880322	0.0001565390159051237	0.0008138312129852475	4.529480945991154e-05	-0.00014123482578063762	0.0002598560407494379	-0.0013223621250467701	6.026793352205146e-05	-2.907704068378377e-05	-4.570042069118817e-05	-0.0023799281363773013	6.886069003599434e-05	-0.015127571353355684	0.0006106578747520278	-0.0026254029126716845	6.65514762821834e-05	0.00023419457420440097	0.000280770098500479	0.001177305294525454	-0.0015639030503719728	-0.0014883065954249752	-0.0036459252671934145	-0.0002450609840078949	-0.00047359730603781984	-0.0002771656947348814	0.0015294700271558338	-0.00018511408064625294	0.0004359753948588554	0.00021204114452386791	0.0006725079851616242
patient_94	5.253673831866494e-06	-0.0005680816232779458	5.9826328024896606e-05	-0.0013309588191462917	9.49845202485782e-05	-0.00030410046508661843	-0.00015954698731264914	0.00026032343014143036	-0.006885519071339514	4.54944723444703e-05	-0.00466809900490303	0.0013838405233866822	-0.00035888312589464497	-0.001204886557359139	-0.0009591121082452281	-0.0009944566407908977	-0.0007175315441978272	-0.0005831141792236862	1.5591053649754582e-06	-5.733391912261757e-05	-0.00034316107814147477	0.003200233613349666	-0.00015576167402338287	-0.0004690641270449992	0.0004710302062724066	-0.003552163974552079	0.00047503978476067676	0.0005060336455410424	5.170432659726666e-05	0.0016799647599522224	-0.0015247824805096678	0.013059657171987916	4.402551631476929e-05	0.0020672698850270283	-0.00031673704525332587	0.0008299239949374001	0.00021118907631325175	-0.001501395389968632	0.0015623131743935795	-0.0019692025884986276	0.0007721237704986789	-0.0009256336366160287	-0.0007943189865358208	0.0010160662950044106	-0.0021434986493847844	9.588684209269418e-05	0.0014465063396018976	-0.0012016998794339429	-0.002505808627881146
patient_95	0.00028572889990146456	0.0018623592568815296	6.204546880697677e-05	0.0022495176999062605	0.00021193054134157165	-0.00010127431920104309	8.483466718895763e-05	9.234301778365915e-05	-0.0012670811131821576	0.00011808332770241588	0.0032403771594014634	-0.0009093854279672311	-0.0004520256138654834	0.0004884423641110322	0.0002953765078716498	0.001030323516907431	-0.00011109410619203488	0.00386129999715688	0.004270361174253849	-0.0006910474485181356	0.0008686335411219183	0.004592157487489381	0.0001034117980275159	0.0023996778814573713	0.0003310031488015015	-0.001964463296533049	0.0021180329094485414	0.00032298561737689947	0.0003519392158211121	-0.001525734221916145	6.448166525375494e-05	-0.01415360776161063	-0.00017032894594549565	0.002239284299138807	-0.00012927197753184798	0.0007963654177919118	-0.00036648364362785714	-0.0016215696586856928	0.0037103933511392073	-0.0008089404472479281	-0.005105950739913336	-0.0008867486524252102	-0.00034041389291201356	0.0010293191082013024	0.0033569409964223206	-8.720225945784901e-05	0.0013973563539823259	0.00024862018681867133	-0.0013130685351743704
patient_96	-0.00019263280175782174	0.0007676737257709859	-4.0607503395239467e-05	0.0010412999894098551	0.0005421219517330719	-0.00018205936039991901	0.00016018601121771804	7.15571753238037e-05	-0.0032906880321027765	0.0001152052539322612	0.0009905578083090588	0.00046278868720532157	0.00031327989695160264	-0.0011758450489009942	-0.00018243269419437273	-0.0026489468078399665	0.0012637090917427946	3.826625815586265e-05	-0.000349133312138841	3.385724077221951e-05	-0.0005269174035703175	0.00152085428852208	-0.00010997160406335974	-0.0005548198131329295	0.00013916738727971605	-0.0020494325254066816	0.0007440242799789223	-0.0007654045569140529	-0.00013617408691345975	-0.002088000715316354	-0.00013542227703273652	-0.028683611454065915	-0.0013956264646593952	-0.00349522987113388	-0.00024346163043755656	-0.0006275127120399169	0.00020908560663656818	-0.001613597014238726	0.00042643373327677804	-0.0017092018449449168	0.0012142782608687295	-0.00012737219318464618	-0.0009607991047692903	-8.860162843805537e-05	0.0016393468206939426	0.00017735776179839252	0.0009061657762107053	0.00019506819514897376	0.0007783565967562659
patient_97	-0.00015539086309570118	0.0003727384998816762	4.621054450304028e-05	-0.001069918552851005	-7.235194531338414e-05	0.00021069057600381133	-0.00017652906860994724	0.00022652021087974712	-0.0028406212685697795	-0.00015424504189508634	0.0007087724685143765	0.0010714761645188768	-0.0004976220161284728	-0.0008245811283713281	-0.0018299994920334428	-0.0018647619333798731	-0.0008431192034840311	-0.001276189643543726	0.0022860673369874927	2.9995488019043704e-05	0.0001714521671615569	-0.006251480004447457	7.48590695164367e-07	-9.29456128531758e-05	0.0002154974047236383	-0.00791493830143718	0.00026617698829985436	-0.0039034387849455603	-0.00030951148739296155	0.0023949511020754867	0.00044321896640718566	0.009319061673896047	-0.002788234893252235	0.002410126886092645	-2.583715501955731e-05	5.563993064055776e-05	0.00016377094075448965	-0.0010674009553632556	0.002806597142521181	-0.0021030981109641743	-0.0005065417903839367	-0.0006872809477128689	0.0002531126440619522	-0.0002834890365787426	-0.0020325883588463937	-4.075862046477859e-05	5.898436150357806e-05	0.0002424940102160752	-0.0013071348586869626
patient_98	0.00020950544276654564	0.0018326113489757797	3.636895760158782e-05	0.0011219675608635956	0.00029052615899994823	0.00028637381556971834	0.0002568659230619918	-0.000325450567795215	-0.006294971492511604	-0.00010927081837621838	0.0018416411755753787	0.0009662915667970568	-0.00028439420594051083	-0.00020978109016194996	-0.0006896223734137332	0.0025002611965176495	0.000731095850085582	0.004099075837054694	0.0018330568443140419	0.0009659387705900225	0.00021417143772885195	0.0030773040054336994	0.00020550957664046074	0.0003017509780887156	0.00042396226362172114	-0.0020311961788133754	0.0041099466478820915	0.0009859990330078395	0.000410628808594557	-0.002107425689950476	-0.0012402497167577698	0.014902763142140603	0.0019229779862540016	-0.002628128206419461	-4.743771836264522e-05	0.0004120805347992764	0.0001263279383340834	-0.0022786034643678633	0.0021224650640934402	-0.001627992055927413	0.0028541202714376223	-0.0006418252080640463	-0.0004090714489683385	0.0010041544390944992	0.005301103937230081	-6.381787154192174e-06	0.0019062735674877593	0.0005394653456757774	0.0012802572481698605
patient_99	-0.00033088158626452075	0.00011738597663771611	-0.00013349319326331599	-0.002167954696306397	-0.0010432324558881851	-0.000455166787585964	-0.0010126352226112276	-1.8376155307919328e-05	0.005752458339472017	-0.00010732885914743774	-0.006421499116444515	-0.0011730079474771553	-0.00034480607672069487	0.00036618544241598155	0.0001432129726727316	-0.0013321064218884302	-0.0005497735630144971	-0.0018781516522487364	-0.002195109682415541	0.00033570819211781134	0.00010108295891033184	0.0021039925760385197	0.0003002111518743128	-0.0003334302465520694	-0.000727015804753051	0.007087027861405927	0.0013573005863104681	0.005028448746483738	-0.00020263541988992527	0.001467897380422098	0.00044098410294626263	0.007946627601238465	0.0007915205228010995	0.0023277543610968877	-0.0005648760854189572	0.00866751304148558	-0.0003955580412747111	0.0007867096449530066	-0.0026807656190356386	0.003011108091498167	-0.005571687270464782	0.0011685590784567769	0.0009918764886871114	0.0017488441955227961	-0.001335594481881193	-0.00018626598651340885	-0.0003246195944582413	0.00041588380188660055	0.0009803419890235454
patient_100	5.6316928315127576e-05	0.0006967064306657763	-0.00014872928305368095	-0.0006982003347431708	0.00015084375057665747	-0.00013583036027651026	-0.0002099264793318654	-0.00016604240313879782	-0.0023183866888114315	0.00016918134300619337	-0.001691299009841018	-0.00040873625080267955	-0.0003909592312053705	0.0002723474153591497	-0.00024753591360093547	-0.0007145420084183486	-0.0005869616386855334	0.0027903651868841704	-0.0010297695449683376	-0.00045654744298670403	-0.00011074874785954333	0.0010532525306063856	0.00010060602271981784	2.1861895976848794e-05	-0.00022148788229591369	-0.0009826871912557555	0.00013931956715198914	-0.00033234063992937504	0.00010496083794803992	-0.0014874871181998531	-0.0002796673875172004	-0.013055502308908704	-0.0003180099745042053	0.0010175057676842768	-9.235687982601285e-05	-0.000278023589811673	0.00011997958009190969	-0.0008141020027380336	0.0008522644546786171	-0.001461094990724086	-0.0028725890751660267	0.000944665744026482	-0.0004076140822947735	0.0002143745236079216	0.0012900818380837866	-0.00010743391945058797	0.0029511003632828135	0.00012004600137225963	-0.0022311884382518283
patient_101	0.00017966596937552424	-0.00033409954421429036	-3.995794329181407e-05	-0.0012671232647346264	0.00036299136239722194	0.00037179319469255546	8.219151951185747e-05	0.00024032728071284918	-0.005275776108176502	0.00012969015416605957	-0.00277161454754597	0.0009389562016881549	-0.000524425406828362	-0.001141246079575632	0.0009058509918335941	0.0012432389936430756	-0.0006805427186429751	0.003836276908761071	0.0010086621408102036	-0.0003348990740967455	0.00032341247621699853	0.0022736723787857367	-0.0002068554170597803	0.0005915899907413057	0.0005541575104398858	-0.004306030948483132	0.0004322769603031943	0.0006228914876773291	0.00014378617632424955	0.0020234617924068123	-0.0006722625549406441	0.013031492312427806	-0.0003881243309855497	0.004125046199634412	7.99605017643048e-05	0.0005169603580059043	0.00047224929957436575	-0.0007220200905328062	0.0021194015717725455	0.005278477954186468	0.002452328507222554	0.0008603000807208187	-0.00047522359577763045	-0.0010604936979401727	-0.0019411087762343405	-0.00018631158605268973	0.0011661383170728772	0.00020654518537934933	0.0017584516748535483
patient_102	0.00018839153761541843	-0.0006168290104880171	-4.73357797706293e-05	0.0008856516620679691	6.98951475861067e-05	-0.0001726550216376833	0.0005971571564159084	-0.000597128328362935	-0.005390357312290105	-6.272029136598591e-05	0.0007109507244169607	0.0008211193576568966	-0.0011056439056712085	0.0009028614107649499	-0.0008353667673540042	0.0008627665218841582	-0.0011798068911301931	0.0034658583998861	0.003651019656347593	0.000764312644404594	0.00019282600416903637	0.002453933963698164	-0.00014888471852829058	0.0010919689467003574	0.000292965763197945	-0.003150485750715631	0.002138889951332391	-7.920728895202289e-05	5.4381578803276954e-05	-0.0025125934900085338	-0.0005107480550055273	-0.01436997202708902	-0.0013311814370441841	-0.0024917476548386996	-0.00023588378274088238	1.872026514957902e-05	0.0002652021345281976	-0.0024090327928452814	-0.0011526819431152582	-0.0027240657245136473	0.002183550884955716	0.00022194339212979698	-0.0005443416441852425	-2.8128346127113407e-05	-2.3517273248357882e-05	-0.0001348857300803451	0.0003782435631620728	0.0004903429904022455	0.0011601770228275318
patient_103	0.00012352965817283106	0.0003956670656652228	-0.0001511558148462859	0.0017235986201405318	-0.00018364264680036669	-0.0006082156359141273	0.0008919023594154706	0.0004996886833850201	-0.00040254600608229904	-8.589114917423009e-05	0.0024205695101578986	-0.0008114667298941019	0.0009986111178636623	-0.0002518868204141681	0.0011651127364572433	0.0005758834552701387	0.005220008580996609	0.005223479482257665	0.002223934391812771	0.0014650886213536396	0.00022995471753421302	0.002588004264671982	0.00023256681745770165	0.00013340050791206572	-0.00032006408414768204	0.010118572791736809	0.0017033909525548969	0.0006215301029480225	0.00021467459286040572	-0.007934655084525417	8.530669140282358e-05	-0.02445835176840043	8.643136074646051e-05	-0.0031241430041677788	-0.00022932408305081646	-0.004283309320865245	-0.0005856196901073472	0.0009617814359808013	-0.003099712230655265	-0.0025602396726159375	-0.0055710616728126446	-0.00010720998165418991	-0.00039476106750881916	-0.0006521504727517501	0.0024199263960141483	-9.141281395286125e-05	0.0011320912624238559	0.000552105011054349	0.001408974691107909
patient_106	-0.00010035551374584882	0.002170898929254774	0.00019863499166215972	-0.001081344193160361	-0.0003846152305376251	0.000258203883586773	-5.995417550166838e-05	-0.0009915026079776459	0.005194793680379066	0.0001440073425850194	0.0021627312366358804	-0.0006589696204145306	7.207227587409594e-05	0.00013889319465902	0.0004111319922620773	-0.00111719372147433	-0.0007528655239222895	-0.0013775671123419863	-0.0021383505170215365	-0.00015833164488667867	-0.0008870611935201437	-0.004089912144026734	0.0002856887026269708	6.337792758319171e-05	-0.0004326529058148607	0.0035010469304473796	-0.0017149422240754183	0.003964447167266246	-0.00020705756876201285	-0.003197503721688186	-0.0005981913190197788	-0.014643357027633643	0.000618531699989918	-0.0030221616986070227	-0.00022097674102812643	-0.0028683981073776917	2.4966920316023345e-05	0.0010532610326404012	-0.002089866051603308	0.005765129007056713	-0.00288206366148931	-0.00030972542460286877	0.0011669366714204934	0.0025786930224776356	0.0001702214364116639	-1.0257061763320422e-05	-0.00036443621871051193	0.0008793490411450043	0.0013504741851863072
patient_108	0.0002697139483117047	0.0010502589254380885	0.000118522309857198	0.0014969034672438059	0.00035733460958383085	-0.0003084459605719931	0.00017498563559218848	-2.0552050760603307e-05	-0.0040787196923009065	0.00024789480527928257	0.002022359879400749	-0.0004339293509453012	0.000874072981880412	-0.0008124871736052406	0.0009200360991509069	0.0015476252215829208	0.0003174037001051983	0.003689510453308239	0.0016461546483537031	0.0003048270665032601	0.000736876822727868	0.002525062305565092	-0.00043656385280642764	0.0015636588339097521	0.0005632788803403515	0.0176629187560412	0.0006718878945256808	0.0014462924556136294	0.00026174071130926913	-0.004062456360590772	-0.00107948823574411	0.019629873707928843	0.0035011435932664633	-0.0014379281309870636	-4.387909552736745e-05	-0.002599223054365694	-0.0001464002509897406	0.0008764890645232595	-0.002703120022720983	-0.0016579870043427827	0.0022825778845581325	-0.0001969984332699442	-0.00045622607382371505	0.0004691157571825015	-0.0021971501222931805	0.00018844131610382207	0.0003831794333171231	-0.0001616322766776154	0.0013499532019844488
patient_109	4.1948063321968565e-05	-0.0008197321988806329	-6.682310997941837e-05	0.0005806207351584821	0.00045856805965070724	0.000388473137924729	-0.00026083546365478135	1.765202198819915e-05	-0.001877897602908954	5.729881575571479e-05	0.001453588242483311	0.0002622088122952429	0.00022113921774346602	-0.000772443185981036	-0.0010287267486350912	0.001989125780118739	-0.00041490919364484986	0.004106506135695117	0.002243404830317275	-0.0008698495112799985	5.143522850911165e-05	0.0008634145601158032	8.164821852597008e-05	0.0016799074057571523	0.00034049328237042363	0.009748762663980837	0.0015500507093130856	0.00041195403707831646	4.300033399518214e-05	-0.0009217602902764088	-0.0009419111895070078	0.004197895081654659	0.001357592508604775	0.0003352533591786521	-0.0003870951087936569	-0.0006258936626779868	0.00021241421223782152	-0.0013658743008887523	-0.0019760828609057825	-0.000777023048941272	-6.332847460712388e-05	-0.0006150063754503793	-0.0004898804911978781	-0.001512703458793742	-0.005088650726249066	-0.00015152103857142224	-0.0007576678025104479	-0.0008697222857339301	0.0003412742080756354
patient_112	-3.3762030892207676e-05	0.0009059589146372256	-6.849707902943842e-05	0.0016692745519732797	0.00010464663696439582	-0.0004213435184803557	-0.0005993763110650303	7.719754522383678e-05	-0.004205964889181324	-2.1681470574763632e-05	-0.0030955514048843767	-0.0012418661918593415	-0.0004838010835892325	0.00012144714205887361	0.0002526339824937238	-0.00145650005789677	1.6772333101803083e-06	-0.000673677683091857	-0.0009855025927408222	0.0001074636377789043	8.804611449542625e-05	0.0018784314526292434	0.00026914903439461644	-0.00025230534985446585	-0.0005269943699511737	-0.0013632003957340744	-0.0011371725464808403	0.00037252511155535595	-0.00024399744824561676	-0.003331929393654712	0.00013922283671193567	-0.018283235281422075	-8.338811118327611e-05	-0.0011324050854952341	-0.00030292955591091264	0.0012659480673726641	-4.843343863120974e-05	0.0015685535322276037	-0.0016043437301792559	-0.0005293400220114559	-0.00413019365564848	-0.0002716112398136765	0.001563159003206817	0.0031010777822158176	0.002098720474156576	2.7340481044330718e-05	-0.0004300588085402274	0.0009697979887193051	0.0010003229764291716
patient_114	-0.00026726654796399086	0.0006662957509221755	-2.2035043229598556e-05	-0.0015681537356237413	-0.0019990029938301724	-8.858885071619737e-05	-0.0002480171931804519	-0.0007872904512190274	0.005993439665963119	0.00020806539385303765	-0.0039912975337618	-0.0009923803495058066	-0.0006634634235331857	0.00023856166668741045	0.00024221666865374602	-0.000850575735950276	-0.0010000120975487412	-0.001794544630045642	-0.0013702133903828412	0.00167017583599379	-0.00024333521477005963	0.0029181014509422182	3.642920174204679e-05	-6.438042071360695e-05	-0.0003899775902811002	0.005545482204615154	0.0025868336452546797	-0.0007017552408394885	0.00023238311545646214	0.0011279615721392613	-0.0005394530833875698	-0.015617034016363614	0.0011871140236218458	0.003378451670445397	-6.269654588170025e-05	0.0018357012746184653	0.0003599573296839076	0.0006105795299815404	0.001271586101417133	-0.0017120923388926988	0.001911023559313077	-0.0003340746371050392	0.0009177903566947761	-0.0004275948404725172	-0.0013297016751979427	0.0005849036029003311	-0.0007116316867956565	-0.000857725602190797	0.002140068198767598
patient_116	-0.00031152120464604684	0.0016883023227994317	0.0003132131492455707	0.0023687768257097423	0.0008679482848777808	-0.0002871569578224776	0.0002650744146961066	-2.9861914379734023e-05	-0.003338208384261814	0.00020504852145443494	0.0024068536587670184	0.0018696318191560738	0.0006048601632386072	-2.426079950963547e-05	9.799335579113937e-05	-0.0017853283556499753	0.004769571163196416	-0.0012461797679445374	-0.001199950366156853	-0.0004605434204478154	3.8383788489686454e-05	0.0034093195806810346	-0.00011701753230313224	-0.00030454862595395406	0.00075299381699233	-0.001322520254587557	-0.0012464942176663761	0.0005899268899777755	0.0006622644599095016	-0.0013827438120659645	0.0016734999841283458	-0.012863849127995496	-0.0008673767237564308	0.00463208478614349	-5.981556471744324e-05	0.0004934790272444065	0.00020271116795177242	-0.0017962972131142607	0.0018429931090891466	-0.0011955481569816163	0.0029352126906734004	0.0006648533454966601	-0.0004496048131753024	0.00036239439684936943	-0.00048589855491703774	0.0009576066769914035	0.0026491420888026355	7.811315197856671e-06	0.0025303623435355303
patient_117	0.00015580834929859331	-3.453546246275109e-05	-0.0003626222382227443	0.0013293180018623834	6.105719662125034e-05	0.00017164827287190928	0.0003612595276568521	-0.0001387090539551982	0.004307729955177713	-0.00021319013773117505	0.0011343471597959089	-0.0009698437159282074	-0.0007916357723323715	-0.0008581099821636497	0.00011311973878098841	0.00133618109558883	0.0016328825971165754	0.0027083786968154257	0.002574315247232421	0.00045393790709589613	0.00017159556353643285	0.001254984424543962	3.706516692527664e-05	0.0006702095154820527	0.00010414584745095662	-0.002858277790640682	0.0015449424930657249	0.00021797767190095458	-0.00036821828187903825	-0.002869054411296712	-0.00021008571198551942	-0.029185652097206666	0.0012535340976806482	-0.002687022889201666	2.8894546646752834e-06	-7.354804036241496e-05	6.5634974916623106e-06	0.0002436200541054533	-0.0015199123348262774	-0.0015872644753494704	0.0009044233732541204	-0.0007232614177436031	-0.0006194829664241412	-0.0005595552535793553	0.0020295160823709177	-0.00021946332713551606	2.364284825774305e-05	0.00011785026214295385	0.000748312608619127
patient_118	3.8357615354342845e-05	0.001281913553373231	-0.0003969765318092153	-0.00028815694163974244	6.368995315689131e-05	9.229046229230799e-05	-0.001355719175103167	-0.00018245533905100433	0.006751066469857489	-0.00010592010230673488	0.0013268979307411216	0.0007726591406260856	-0.0005428553983283737	0.00031255957549902356	-0.0007092858702951966	0.002273672715886632	-0.00034314715751163744	-0.00037157267016494874	0.004049707653547689	-0.0005268233594100801	0.00013138377510635096	-0.002858978679701813	-0.0006360323887548021	-0.0001292309842499393	1.7456472063795223e-05	-0.0028641406608137365	0.0014972429955802354	0.00029467690821111494	-0.00014812313371454086	0.0021339765496842713	0.0006294081322087167	0.016441540651337544	0.0014077596503725724	0.0006144816813297575	0.0004603694820871422	0.00272975677748644	-0.00041029254233177875	0.001181519587463231	-0.0001395149239571991	0.0075482462700143	-0.007759252701474504	0.0009416047591928787	0.0011235011284986326	0.0012552722569784103	0.0031972124498574495	-0.00036923358855030187	-0.0005279156434529193	0.0004073674676008288	-0.0015722738082731425
patient_119	8.640778599125194e-05	-0.0006464346955907293	-7.467009843316962e-05	-0.0006508777341204069	-0.0001797214601074852	2.000080810819635e-05	-0.00019768183093976874	3.1569695618884125e-05	0.002562423796910954	5.422130193446265e-05	0.0003990992703040137	-0.0005654476882142113	3.841818423637431e-05	8.026831414970728e-05	0.0002919831130808899	0.00047494624668464115	-0.0006053572422362137	-0.0008357752077499862	-0.0016209364964415315	-0.00020505425095222613	-6.793062895263748e-05	0.0007458463237536323	3.644891039732417e-05	-8.070563150428163e-05	-0.00046166758142705204	-0.0009441445881856378	-0.00200636758905648	0.0005227216310458672	1.4663914581738981e-05	-0.0025816930885228535	-7.223425655694509e-06	0.0017461104592535715	0.0005183177551837156	-0.0026021600634742676	-3.032616889138747e-05	0.0012103001028256873	-7.978046996538524e-05	0.0005639462981615403	-0.002558205263601016	-0.002287015446483556	0.000775332508731443	-0.0007435225912494048	-3.460485441921354e-05	0.00023527545859274582	-0.0028983885125599563	-0.00015721959359371213	-0.0005049696149673006	9.208450287428337e-05	0.0004808502543244154
patient_120	0.00010653524109318625	-0.0005059397181689196	-2.8131092421171443e-05	0.0002059746830660936	2.0815274102065772e-05	0.0002161880342164719	0.00038595645559009973	5.9297935665481616e-05	0.006080229879469253	-6.021139617094735e-05	0.0009151035909185903	0.0009409651150356379	-0.00043036691701896343	0.00011596948249694112	-0.0008332182493038689	0.0015148072592375023	-0.0007547773429221845	0.0023080495641571576	-6.585703529579456e-05	-0.00039542597751520233	0.0003076710634972188	0.003041767810717815	-0.000221423090702714	0.0008055327475465034	0.00031699227818299453	0.008140066241927644	3.533925056872419e-05	0.0013956320975739786	0.00019881209404519078	0.0029837620911504588	-0.0023521412344254546	0.013672459564633345	0.0009063566118069356	0.0024303790588536423	-0.0003431313399838572	0.0009800863539276116	0.00025533168011316086	0.0005795018976033203	-0.0013633790434696889	-0.0016071565152985599	0.0018753615026756028	-0.0006707503732782688	-0.0004436930897044987	-0.0011916801419851397	-0.0004957710963905596	5.399354269461287e-05	-0.0005091414859248449	0.00019422001772712643	0.0004689600755248917
patient_121	-2.9428121001992602e-05	0.0004652700370736877	4.6606044475955525e-05	-0.0005505390593458649	-2.5761564086315326e-05	0.000161215102760459	-0.0001243262936512728	0.00021111496160887284	0.0014802548239481292	-1.8776198849759983e-05	0.0005805664511583012	0.00042886049256924747	-0.00027194288435241	-0.00014079590412436745	-0.0004246341964572313	0.000681137817956739	-0.0002531176318874464	-0.0012128211271172841	0.0004879385210577369	-0.0004626464474819683	-0.0002490069555709538	-0.004083791139157103	-4.026305390902456e-05	0.0008757298057987573	0.0001774665172899393	-0.0016169095716203172	-0.000706626701864025	-0.0017008592582227853	-0.00022786402617290226	0.0012674171177145853	5.855384862857567e-05	0.0031164128014282057	8.617410019253861e-05	-0.0009152704426693073	2.2595561366248702e-05	-0.00020627608940659365	-0.00030535091218423166	-0.0008492076114017567	0.0003010969152233748	0.0011460948959181576	0.0001564078914146827	0.00011821588875600754	-0.0001582339518940976	0.0006875507075615401	-0.0021008967547379133	-0.00010008287605575034	-0.0002780112005440923	0.0001330863138790188	0.0005536841309026837
patient_122	7.308863875555016e-05	-0.0005553090841916986	9.87633837729198e-06	0.0009753168225965071	-3.258286116861863e-06	7.949908317588112e-05	-8.141885703575597e-05	-3.2072133793786624e-05	0.003115240363522456	-0.00014035936138579773	0.0009004854305416149	-0.0004382898526145191	0.00039549937073287084	0.00012849123623953973	0.0006814576694783837	0.001246272938097447	0.001670368248638897	-0.0012230448247409318	-0.0016078818974051806	0.0018124368404556102	0.00011381193127678839	-0.0048705388086833536	9.940690681276277e-05	-0.0001159420600864768	-0.00022923210184788747	0.0032364247537512254	0.00012665750855008352	0.002223597474584544	0.0002472663411620924	-0.0028625474626283627	-7.66271165364763e-05	-0.01430930136409957	0.0007434473062173921	-0.0025339447396397095	-4.191673723547302e-05	-0.0008947928948676209	4.2515905346687696e-05	0.0008388162772210027	-0.0017194788633752953	-0.0014631341982360036	0.001151550156847478	-0.0002299794486851832	0.0004653661849873497	0.0011426682465763122	-0.0011521413681299382	-6.431904541602624e-05	-0.0004288276027740107	0.0004028335304571346	0.00081373992953614
patient_123	-8.796762274089958e-05	0.0007614655324512119	-8.749047986291808e-05	-1.7524086563428802e-05	-0.00018342173837518892	0.000224278015497544	0.0003744046863434704	0.00018556875380154863	0.006952669514122526	-4.944857180539797e-05	0.0013351429075642808	0.0006247997428387204	-0.00025160338951783637	0.00048249770988988654	-4.7675596931426543e-05	0.0015127990474446762	-0.0005820114933235634	0.0023047955330430104	0.0041128099408043435	0.000330507005620202	0.00014735990321017642	-0.005891229957882089	0.00043933698789323946	-0.0005180067583943265	0.0003389019191368951	-0.0034520055043249427	0.0018552753663514708	0.00025732198152694964	-0.0005576848733619094	0.0027335941595759876	0.0006412595492475252	0.01946625669905731	0.0010577470098330382	-0.0008295587865659443	0.0004114535793796832	0.0009264370072163053	-0.00017128107534886887	0.0012035040068592115	0.0010332420471670049	0.004002721726085349	0.001877945906733728	0.0013621728830911933	0.0007922496383858618	3.855023121589028e-05	0.005728860709733724	-0.0004671179807234735	-0.0005893850824037136	0.00040724570968751295	0.0008972160300514968
patient_124	8.810238847425022e-05	0.001164671797926325	0.00039957886389943695	-0.0009237665078425808	-9.169523582757877e-05	7.09633591657701e-05	-3.102364156950255e-05	-5.47102540674881e-05	0.0042143348649283305	0.00020169554411941974	0.0013106439314197293	0.0014655396309923088	-0.0002064087093274138	0.0010232905573088532	7.549744631780156e-05	-0.001095361597290031	-0.00020323505888767226	-0.0014314546824116682	-0.001440735742459158	-0.0004391143123603078	0.00037983894910068554	-0.007483403657952628	1.0494112953968768e-07	-0.0003331215508421853	0.00025480578193279904	-0.002485553634518968	-0.0030358083616714216	-0.0027183500813752477	-0.00041092013635405956	0.0018097015745360387	0.0007201896518339846	0.015282586123002762	-0.0011406968791762397	-0.0033579565479939137	8.150823941041156e-05	0.0013502148643276994	-0.00024125732976760652	0.0023446071630154803	0.004983614926453418	0.004777012554879367	0.0040692198612128	-0.0006006207578265825	0.0014049702049716208	-0.0010350352514540623	0.006804865119937113	4.4760851041710226e-05	0.00024797944145845503	0.0004408056006226361	0.0016762647266602715
patient_125	-0.00013616401715518394	0.00018228208688688053	4.1833772509857574e-05	-0.0008473211802529768	-5.5997859002113526e-05	-0.0002630724952536923	0.00017666912896289485	0.00024798379149871326	0.0020824885377721757	8.65614086446895e-05	0.0006419511403562	-0.00039082024068848873	0.00029169363213016076	0.0001861236867633311	0.00028056197865580996	-0.0007345623197578615	-0.0005178916039913241	-0.0007956459419162166	-0.001123383391735988	-0.0004914483062447864	-5.998868685376709e-05	-0.004627206454337518	0.00012374610874190759	-0.0002371783474707802	0.0002167400202639172	-0.0009808559743315099	-0.001457769105193649	-0.0021328596691394656	-0.0002881643683660234	0.0003288841238368413	-0.00041965218330919043	-0.01293977565386786	-0.0007029976608795092	-0.0018843324261731045	8.775346100772262e-06	-0.0006109624299253066	-0.00012429727947404527	-0.000569024459552969	-0.00024125033738970974	-0.0009680678918144532	6.637323320471771e-05	-0.00023847722663996787	0.00028268768602604543	-0.00046318111602603124	-0.0021835927284729367	0.00022294144134416726	-0.0005165736516254876	-0.0004526589873780705	0.00032697158605168365
patient_126	-0.00014844097154194917	0.0004911295393273334	-0.00010994701193413379	0.0006932624948591365	-0.0001681231176133944	-0.00018138440647132915	0.0005063925283569239	-0.0001326790335791844	0.006871981415052261	-4.5580412845887e-05	0.0012387648611679658	-0.0004963682146162762	4.0914710599756095e-05	-0.00010451573303189118	0.00103289689504586	-0.0017694391093546033	6.008074914118733e-05	-0.0014348169598314704	-0.0017634639411628036	0.0004065186497474149	0.0003096401577484668	0.0017416490278255104	0.00023645492407012251	-0.0005369884896319432	-0.0007171072724722999	0.008857885243540288	-0.0008095597907238908	-4.3097506984364684e-05	0.00021729353658523365	0.0020504397045863535	0.00040928331391181167	0.004575716250364611	-1.6486248991596785e-05	0.0017253922104855327	-0.0002039635590320757	0.0008401085287746116	0.00021950102381244996	0.0003740301505570902	-0.002383650568381466	-0.001783606377931916	0.0017579020636464611	-0.0003693645619382653	-0.000679888965550859	-0.0008138301537490486	-0.002104720642432231	0.00031621457532480276	-0.001146464156822903	0.00046412894126065716	0.0011776548671659905
patient_127	-7.262815763716088e-05	-0.00043073559112609156	-0.0002120379213779061	-0.0004812106976103358	-0.00013551234099450278	-0.00010457095850999861	-0.00033832839383849566	0.00012447961460059455	-0.002543195442795971	-6.152960005042165e-05	-0.001961371237490175	-0.0007272187069216024	-0.0001655927594068945	-0.0003826736465146026	-0.000300624593254867	-0.000703562884370695	-0.00036649360896140036	-0.0011440504004451902	-0.0007644384596775754	-0.0003117561287762578	-0.0004671281957167118	-0.002792935303139298	-1.8792965091787647e-05	7.704472723043476e-05	-0.0003234797368432209	0.002781424655698853	-0.0008889253224695226	-0.0025910809186888233	-0.0001705159044325412	0.0014531382323795855	-0.00022486100217715052	-0.01662250251576866	-0.0004030339962721077	0.00165342157526328	-0.00027456603825254074	0.0007794462173740023	-0.0002613268986636356	0.0005213454491583332	0.0016960168341627337	-0.0010029595000311294	-0.003634235414754012	0.0009102941128669205	0.0003337904003140682	-5.19767744032237e-05	0.001430367275757603	-1.7782330579641325e-05	0.00022911486994270876	0.0002983388959041319	-0.0012696275363909312
patient_128	-3.638597772856737e-05	0.00031056498266282713	-8.74894984648062e-05	-0.0010371966050394777	-6.381730842996358e-05	5.257073581691144e-05	6.074557913962999e-06	-0.00017120565649274833	0.0034137295976221045	-0.00011823773535583098	0.0007445716570126111	-0.0005823083094199814	-0.000421159510120899	0.00019525238247886993	0.00047113905941611957	0.00036417621284339625	-0.0003352186227484659	-0.0014220141002782064	-0.0018685704458267745	-0.0002011656196658012	0.00011813521330253874	0.0011955161722854925	0.0002700024232266334	-3.030422602648425e-05	-0.0002646266470591444	-0.0013474489046148388	-0.002049049726073328	-0.002302093111451649	-0.0002908232561388311	0.000964110341084855	0.0003057861496732655	0.00615534281485441	0.0012483115547462333	-0.002238908993896103	9.42154330539157e-05	0.0004352599391344288	-0.00026757312307174654	0.0007177444503527182	0.0007685429017396899	-0.00103592311878917	-0.0034629464324786347	-0.0001227771357361112	-0.00034060105206898866	-0.000800649142220971	0.0027701832726196363	-1.6957606225966284e-05	-0.0001939510622948306	0.0002485136619935941	0.0007746682388035551
patient_130	8.966911415712232e-05	-0.000666919434300267	-3.2534842455179284e-05	0.0005519100306626426	-0.00012328077867709305	3.96119684682996e-05	0.00016371338987902168	-3.4020801543500406e-05	0.002613399817075322	-9.056263338236102e-05	0.0008180975032813698	0.0007577484774793884	-0.0004338189009765739	-0.00010329317763786446	0.00012810301174643996	0.001197615258605668	-7.394240942773354e-05	-0.0003407593594091111	0.0030419379107839563	-0.0004937178880208247	-0.0002456850148873471	-0.003547423850199492	-0.0001499155882909149	0.0006209027510236851	7.061555483998186e-05	0.0019494410765151138	5.485743635344108e-05	-0.00028017838235588183	-0.0002346127981114773	-0.0013448102480111165	-0.00015398423033833846	-0.012134528636317506	0.0006348642579295822	-0.0019606287110818647	0.00016483638559109992	-0.0003021572853059204	-4.3641747565408425e-05	0.0005565619929220751	0.0002609201821279987	-0.0013848785329760882	0.000863140961845769	-0.0003033470327874758	-0.0002296666798346094	-0.0006661229025347399	0.0024911693036424264	-6.412495910604924e-05	-0.00033217013152347095	0.00018630696689322563	0.0006033529183742815
patient_131	-1.0804998518334392e-05	-0.0006843243573490647	-7.32243790063059e-05	0.0005937395180408801	-0.00013295557380153017	-0.00011612604482541715	0.0005773600997380317	-0.000212967997087344	0.004033523623993101	-8.364034456641937e-05	0.0014303370744506395	-0.0008715719833042041	-0.00024430054034277733	0.0006833255043590025	0.0009338151689119363	0.0002204259734061087	0.0004214135576174073	-0.0012317328639401043	-0.0011939284605949302	-0.0004993764538207097	-0.0013997579892843445	0.0030115480307923524	0.00034860186349229094	0.00021690567362468924	-0.0002582700180534703	0.0061881882176909675	-0.0004038832841972637	-1.9469898177819178e-05	3.6712921481892395e-05	0.0007926434689289067	0.0004143159693057148	0.012674097419467328	0.0006148632738155938	-0.002176597621868378	-0.0002617778687772161	0.00020992158917313236	0.0001820459245463888	0.0006246558661615338	-0.0017058618643405734	-0.0017019515969852355	0.002134577871900184	-0.0003894245864907347	-0.0004162775389916915	-0.0009846119855940717	0.003478437815656741	-3.476612563152339e-05	-0.0004745857317782635	0.000634670191709368	0.0017456021277274525
patient_132	-4.917424672135867e-05	-0.0005090589428497379	-0.00012222560441442707	0.0003922378066616513	-0.00016357589692513036	5.706348647537156e-06	-0.00042225434183530003	-6.124789721228044e-05	-0.0024582117420044107	-6.773136848056001e-05	0.0006844222918775132	0.00037633284939653515	-0.00023291326248909926	-1.8708638690107334e-05	3.027676913999053e-05	-0.0004666249874245623	0.0007097572515482388	-0.0011017177225835066	-0.0011727806244073216	-0.00042892027619574884	5.240027846540156e-06	0.0011725648638764988	-0.00015502273469783552	6.710513783143754e-05	0.00018918482764332902	0.0027727469327509724	-0.00044269997630999103	-0.0004695344633627184	-0.0001382507662103082	-0.002059983186745101	-0.0001465112228032699	-0.012228300730600536	-0.00048726316529814506	-0.0015872986129157089	0.00016048945875891832	-0.00014942587528714378	-0.00015926059849396865	0.00048805132266808017	0.00045615878709739016	-0.0006061934767179117	-0.002454580439549669	-0.00019274897300620774	-0.0002824797655467368	-0.0003868357469894324	0.0011908533598306284	0.0002745093361674123	0.0002946803414450032	7.593133694992714e-05	0.0006506474082763278
patient_133	-2.1494992914158643e-05	0.0008170915383067906	-0.00013691941666016763	-0.0001281510148941368	-0.00014940979758859937	0.00013503405425421044	0.0004121570455156694	0.000508317878861361	0.003233202248702167	-6.056146692075071e-05	-0.0028052000731557	0.000623151641683999	-0.0001670713832748401	0.00012171645867198726	-0.0008967783042891928	0.000851460003198373	-0.00030243375991505456	-0.001256591508315736	0.0001690454052992804	-0.00039893204042792653	0.00020907062615924975	-0.004584115494731809	-0.00037624034331428647	0.0002478169380933573	0.00021277531199351786	0.004666427373494182	-0.00037906030809243136	0.0020778552107613597	-0.00012220916100971505	0.0025393762620561744	-0.0004872829133848794	0.015190082701256555	0.0009570286786956475	0.0020089262350143976	4.234583933097129e-05	0.0010111663178896196	-0.0001822133797800202	0.0006509752583642732	-0.0022037060295307205	0.002799243971054832	0.0008967847757999052	0.001261184752044841	0.0007214758669149062	0.0011301993752212886	0.002719654405730388	-9.09718658247955e-05	-0.000435433147212202	0.00024046908844794132	-0.002618257386007935
patient_134	-8.073632244479921e-05	0.00010868233847451294	-0.00011584066955146122	-0.00038012210926215915	-0.00014857887290671256	-0.00016480095694471915	-5.084179306780116e-05	-0.0002668983121987098	-0.004590170659182729	-2.2656519938274707e-05	-0.0023548159328086516	-0.000558505719918536	-0.00040018149327186107	0.00027693001694060034	-0.0004079793120295597	-0.0006993454994365508	-0.0010054003308605313	-0.0008969330941249356	-0.0009876197177563174	-0.00043388260577304405	-9.211478755162379e-05	0.0005213930610970881	-0.00014745210669489626	-0.00023769774946248305	-0.0001467044561344347	-0.0027281233384728147	-0.0014571376340303383	-0.000188922150515629	-0.0001343508455499189	-0.0004536192400579536	0.0001109029021078147	-0.019442777476087116	-0.000967362822700073	0.0008430992993608584	-0.00010433122414756187	-1.73608819325049e-05	0.00011071305495205449	0.0003684965077283511	-0.0005871153130270549	0.0005677720503274552	0.0006131435633560329	-0.0005442606865269726	0.0002582982414293318	-0.00013666629256990133	-0.0008578349731519319	-8.399412721147715e-05	-0.0005656851021558308	0.00017396949555658202	0.00037101785223444026
patient_135	-0.00027065608737109737	0.0015282791060636423	-7.431572976688633e-06	-0.00040743823849101045	4.942931231780106e-05	0.00019801020928745028	0.00032036065252367615	0.0006034813959097202	0.006017037114996553	-0.00019722936429091898	0.0009303732494287129	0.00044235310497757306	-0.0003482194111305247	-0.00012482607037963203	0.0001803642974166153	0.0016477640983460482	-0.0004551821877943394	-0.001031821853200706	0.0031670557236883174	-0.0006070679311716467	0.00021279311470380705	-0.003621594550066006	0.00020231617953587043	-7.124645235159218e-05	2.3853442508992417e-05	-0.002457264603924667	0.00011340183074106283	0.0003172003292890302	-0.00018163524600286042	0.001577800099921921	0.00042348148333989444	0.014097177545705535	0.0024957973096807304	-0.0030617934738522428	0.00035824633932608486	0.0006905841886981201	-0.00023522163075913823	0.0011262849165439182	0.0028547665384508385	0.0068045980469918195	0.0017467597297399317	0.0016203353722563515	0.0010954760642635	0.0013528996877521593	0.0033509205446900785	-2.8477095346454397e-05	-0.0003501404703290853	0.0002882941773970929	0.000923863749994941
patient_136	0.00011632366204080449	0.0031782227052089074	2.7973761929957865e-06	-0.0005649151035971141	-0.0002410135097297507	0.00011569092891975729	0.0008636682706202494	0.0006409037629069472	0.006697145209311769	-0.00010715119449780219	0.0016757363655913328	-0.0007838382247482091	-0.00016700470396520877	0.00032915422249042735	0.0010329429676888058	0.0019974769382859327	-0.0003221773837951997	-8.646062897357977e-05	0.005713089840907488	0.0003471411316702863	-0.0016171060827902982	-0.004558871050101776	-4.990953935147573e-05	0.0005174234932489561	0.0004049065424382761	0.004138113027382542	0.003684615678364761	-5.0307161337300946e-05	-0.00026434488299154134	0.0018079695870300125	0.0005535456339509807	0.023338600712742824	0.0011242769544395658	0.0018694077285684274	-0.00015310387298418527	0.0003557436132606653	-0.0002494245072717776	0.0011537840110025855	0.003829945965986592	0.006841313436176538	-0.004580012635503193	0.003361502750868296	0.0014278749366547325	0.0020450539327671203	0.004183189426186936	0.0001778280123547879	-0.0007782322713688689	0.00033145344232048487	0.0020434721338316035
patient_137	-5.218327301989382e-05	-0.0006690950377288138	-0.0003547483792504011	-1.415484686870238e-05	0.00015449650010363936	2.946239956780009e-05	-0.00047548526451123745	-0.00037771498993608587	-0.002692140994329733	-0.00017392999382650335	0.0006278419171348239	0.0002346740199567469	-0.0004298128268628422	-0.0005935847735570873	-0.0005054845294346314	-6.110634524479349e-06	-0.0002256854148762708	0.0024982010586800775	0.0012314267581351058	-0.00021361921147855007	-4.124720811299115e-05	0.001122251515011502	4.0569013896607075e-05	-0.00017837815700881012	0.0001474424310233111	-0.0018531528980571224	0.0007553673250316588	-1.1133668353432128e-05	-0.00030740303660941237	-0.00043273014215417405	-0.0006370521253118507	0.0036801587297465676	-0.0002985921635898501	-0.0021473592759208328	-2.3300163242825847e-05	0.0005150810375814819	0.0001986148769614237	0.0002759432092457485	0.0013037921012242614	-0.0007434350473643252	-0.00642086256238682	-0.0005335816078662885	-0.0007804052515911774	0.0001991028961059114	0.0021935213032159453	-6.461145743071572e-05	0.0010938172860994989	0.00022527415964358397	0.0005853881571109091
patient_138	-1.9852475997053265e-05	-0.0004304673388702144	2.652957030206321e-05	5.8298933333366766e-05	-9.475814231225165e-05	2.7765276008907986e-05	-1.314395584019293e-05	-0.00019417162990069563	0.0013894178803284046	7.125626207755353e-05	0.0006026796099083862	-0.0004661782135631437	0.0001742651858141407	1.7315898055139804e-05	0.00016391094956279682	-0.000590007740227647	-0.0003806671562879344	-0.0008912311504601953	-0.001127190638892763	9.496916963950988e-05	-0.00030348655109718097	0.0008920904028945527	1.3422634121172813e-06	0.00042351413724360244	-0.00023073451552019673	0.0023975584692417077	-6.484544958050244e-05	0.0008081640789887823	-1.22172249650861e-05	-0.0022281248012607654	-2.214563111808631e-05	-0.010865555689213253	0.00046090157647766616	-0.0018601513106101504	-5.757020706731238e-05	-0.0017250570302405899	-0.00026774227150017354	0.0002250906306165682	-8.811745674920092e-05	-0.0011633625652647218	0.00023666719068792034	-0.00020880499343768865	-0.000233617470076515	-0.0005523146641987806	-0.001771904217807523	-5.537080232494763e-05	-0.0002537491437031895	-0.00020939016866043658	-0.0007761989077023609
patient_139	-4.7696264959866776e-05	-0.00047474684937536904	-1.627370352950578e-05	0.00032609307310787296	-0.0001504625778224489	4.1567431025053e-05	6.782160493195656e-05	-1.0679982304267184e-05	-0.0021007357488003107	-8.308857590539241e-05	0.00037480664036767646	0.0002545884612852888	4.622457783814286e-05	7.396392719910219e-05	8.730040325745513e-05	-0.0005951188990047284	0.0006576062131656631	-0.0009003453277867308	-0.0009909338160176777	-0.00032391740661663816	9.269857690314055e-05	-0.003580077735871823	-3.7647401319338557e-06	-0.00018826797970243085	0.0001161628435832945	-0.0009940946247871986	-0.0009368377734673462	-0.00037633679506544665	-0.00017800379197626707	-0.0009458738082401677	-0.00012006528855348534	-0.011145163798313172	5.9325572256733765e-05	-0.0016678290333363268	-0.00011421529576801193	-0.00036629445695042577	-2.1034152391436566e-05	-0.0006504410535405833	0.0003503278973246907	-0.000626155338639584	0.0005825438232668574	-0.00024939436993486486	-0.00029330058710123457	-0.0005461306679880841	0.0013187256185935884	-2.342332693724653e-05	0.00010887755250359395	0.00011089644738126629	0.0004717402501620685
patient_140	0.00029086995721280687	-0.0006618339304739773	1.5065975434879432e-05	0.0012032159528094061	0.00040886449793474465	0.00015065658712297056	3.0267716333862192e-05	0.00015756206909809197	-0.0019269236821257201	-2.073089655210459e-05	0.0006252885750203476	0.0003916646536529714	0.0007482817104390402	6.142282273680346e-05	0.0004909441505880609	0.0016377083828531148	0.001560099529948821	0.004337606171128432	0.0018900293279775985	-0.0005608917117394681	4.99977573578043e-06	0.0015123685682868115	-6.218675281164517e-05	0.0008928936096872871	0.0002173928665342959	-0.0010277115972833501	0.0018206411914472723	-7.939777060170033e-05	-0.00019404280434038389	-0.0014578928725583007	0.00012026178538988487	-0.0115252607531136	-6.218992023332839e-05	-0.0025898420395385137	0.0007506778223640217	-0.00038995866553954826	0.00010775244899855608	-0.0009701252604459893	-0.001579906262169174	-0.0005852092816078635	0.0012314910673648723	-9.719841923621286e-05	-0.000435363644812147	-0.0005983917858803536	-0.0016319443424657714	0.00037250640827443026	0.00025764036830934657	0.00018829514997583278	0.0008347087577920869
patient_141	-4.019656595561102e-05	-0.0006297653703100487	5.260076103395877e-06	-0.0007986149763618155	-0.0002144407407814642	0.0001036567504314914	-0.0003289501894175172	0.00023327881598379674	0.002235659666049357	5.326955277357531e-06	0.0008788726730997727	0.0006492127426429076	-0.00031835839094851627	0.00034415352783721625	-0.0008849353907927869	0.0008043338778367725	-0.00023380393003477666	-0.001144695080890739	-0.0006875021436508226	-0.00019961948722313052	0.00019065159234626705	-0.003952512027178386	0.00015403005805040862	0.00017749903984019206	0.00015025267430426954	0.006801369395403624	-0.00011272638772715957	0.0017484847804459785	3.832439329736078e-05	0.0011934656297608603	0.0003331500746952283	0.006738733883568097	0.0006594831814361203	0.00019581943144532447	8.567555340410059e-05	-0.000390292762058503	3.736390583820369e-06	-0.0002977643207398895	-0.0008158457599447287	-0.0010200876559575522	0.000880749860171497	-0.0005415305785205882	-0.00047507416471264226	8.202622383140316e-05	-0.0014879628642504722	-7.187903150244314e-05	-0.00041695806884525235	0.00019105022155615884	0.0006236021471638354
patient_143	0.0004741369211631008	0.0006432926926008569	0.0002274745627047068	-0.0014340241393150602	-0.00024457234963373535	0.00037204137433111253	6.288306014658066e-05	0.0008656041837785841	0.010454266520477137	5.136303871359763e-05	-0.00374257086269272	-0.0006077019642144507	-0.00026094540663375515	0.0016715800933356558	0.00034226313448029684	0.0035031510075932567	-0.000651388019128555	-0.0012574460994386632	-0.001725375423956186	0.001573901257147159	-7.304998831032766e-05	0.003352371233158	3.0854375682347386e-05	-0.00016971956961738178	-0.0006905598363276915	-0.0005228437639418118	0.0017864246357103721	0.001976783491011726	8.880969989287363e-05	-0.003465420630193562	-3.7753350384673826e-05	-0.015330974850196277	0.0023177315043408286	-0.001928323926321511	-9.530782134893091e-05	0.004138953371804928	-0.0003459723642481769	0.0010657392735327327	-0.001831955663592279	-0.002400640827019707	0.002417434194247851	0.0003766489610338755	-0.0005635073648901704	0.0035939326679540347	-0.002207734406332342	0.0001864805758788802	-0.0005542780918930221	0.00047568574841352614	0.0020355759434998876
patient_144	-8.712717257397134e-05	-0.001028271921473449	2.3958094059803535e-06	-0.0016952519734353192	-4.900544331686179e-05	0.0004211016925441861	0.0006402627732802143	1.1657581019448701e-05	0.003996411880153737	-0.00016742167951391007	-0.003945554067537499	0.001616786467912527	-0.00046755847740298837	0.0013625005419476673	-0.0011686464777269324	0.000641240982127565	-0.0005874758823012596	0.002763780586548192	0.000753114346023754	-0.000348955014023598	0.0004375959137547833	0.0025690666861410633	-0.00023252656322249988	-3.665949717911377e-05	0.0003407239934927009	-0.003407519946998156	0.00018452850635831787	0.0008465271388552946	4.028064126430401e-05	0.0015704759906064645	-0.0008621404478456571	0.010277659481340401	0.0023732748240192438	0.0021244396998449187	-0.00035823929103549377	0.001298822151008071	0.000300024534664185	-0.0010771880711904717	0.001018856789250433	-0.002050204821701182	0.003090861222433837	1.1999450187588966e-05	-0.0006629761090058678	-0.00037268354096536637	0.005147277297463064	-0.00025342957057846485	0.0002688753734337528	0.0002412289468710939	-0.004374591530970895
patient_145	0.0006165352636815113	0.0007207376953877401	-0.00012284384961389527	0.0005652850604390913	-6.331664688224401e-05	0.00016795445519861632	-0.00039828320363681654	-0.0003705629565909997	0.0030918642727608826	-8.609360863689196e-05	0.0012583487402838607	-0.0011897683725175775	-5.438749962872427e-05	0.0007712272157883756	0.0001832998013545318	0.0007272596142565882	1.818286924234257e-05	0.0002500358546553401	-0.000533355899279893	0.0004413915870210146	-3.0365736567280264e-05	0.002189204530002801	1.5727658210399698e-06	-0.00041351910376856335	0.00011680865644004673	-0.003046817412015711	0.00015057523413979603	0.0004666901715238092	-3.8304753098061876e-05	-0.0030272202379448294	-0.0020908426076248865	0.003781708131953081	0.0012241379227656902	-0.0029143091652818116	0.00010815925839605612	-0.0003059538458526875	-0.0004539742996273416	0.0006769709340906774	-0.004753295017702269	-0.002387156566211874	0.0014323339806823188	-0.0008253447650683829	-0.0006836561275062221	-0.0008869940823499948	-0.0032079346630650594	-2.778781309928153e-05	-0.0001021742385065177	0.0003005425676304273	0.0007815706132146534
patient_146	-0.00027610726498075445	0.0010803824025245128	-0.00020599687627236452	-0.0005889915138419842	-0.0012204779175747542	-0.00010917565112511971	-0.0003607699512701939	-0.0001325971782198298	-0.002686042206150434	-6.82991562499541e-05	-0.0020621609642678916	-0.000924018400622277	-0.00036037343122819116	-8.997042705908748e-05	0.0003892337578545812	-0.0004551911464603331	-0.0005505038275085074	-0.0017094067661015458	-0.0011876572601728478	-0.00010355279766840766	-0.002050161476852456	0.0013216071073564276	8.697176720087438e-05	0.0004992838344735223	-0.0004966520089105087	0.004882575381156194	-0.001782502090802228	-0.0026147071135325882	-7.321618350375234e-05	0.003448721444445122	-0.000431198276117873	0.001000527584862175	-0.0006646192580670344	0.0035087016620028266	-0.0002166464828407386	0.013260236271545949	0.0004818433124037862	0.0017105251522726184	0.0032793657899423704	0.0076912189855534085	-0.006508826767501073	0.0027545805921161104	0.0007814271365407378	0.000344905976122705	0.0027901155890544677	3.389653452852092e-05	0.0005475965543772441	0.0006940508919819273	-0.002426888281875235
patient_147	0.0002193365721554339	0.000920778867570686	-0.00030571457284471216	-0.0019504863596860888	-4.8218593158819484e-05	-0.00024014532998311233	0.00017243428593385803	-8.138176113019502e-05	0.004697711197549333	-0.00021629924440132284	0.0012635318114630253	0.0007750037282282534	-0.0005384011518829849	-0.00012137986274516905	0.0002913960759405452	0.0014546457105200261	-0.0003027033234216452	0.0019240534008196782	0.0031840252666649697	0.000800267777251787	7.77509451814117e-05	-0.008821309564620789	0.00024949560646710464	0.000952362062420403	0.0001439495932007384	0.01079812943651724	0.0022309794848582236	0.0005440769794783449	-0.0003248276911743937	0.0023237271756148866	0.0005052000962052295	0.011657022699213551	0.001031981091648848	-0.0015488711119227689	-0.00014439777014384062	0.0014996072419155419	7.936303396495e-05	0.0006054323002056325	-0.0025755216172386984	0.0007627516289806216	-0.006398722245563439	-0.000995274047402153	0.0004921049006192302	-2.2968870096681087e-05	0.002108099241208054	-9.969806160449282e-05	-0.0007459618404637155	0.00012612037357834547	0.0007844962122572033
patient_148	2.5145352003362863e-05	0.001333138136484936	-0.00018988651292730613	0.000369536008143894	0.0003470464835740114	-2.3214340804689287e-05	-8.636918987471429e-05	0.00029620053343325676	0.0030126112007348117	-8.28149732657732e-05	-0.0027931078327071814	-0.0004984143411364182	-0.00044764393186157186	0.0002600380063335556	-0.0010052892164979896	0.001062478659752806	-0.00034580266259127203	0.003022089681116325	-0.000883184362405473	-0.00033871010771419427	-4.372832995427503e-05	0.0013196218046129088	3.592597972224393e-05	-0.0002048431682060205	0.0003490306629019496	-0.001043579863014872	2.8040671612598833e-05	0.0022539408654455016	7.732927677116579e-05	0.0004132236663678666	-0.00025037156465189777	0.006969084737874856	0.0009814120799952067	0.002695831643896041	0.0004182682743506638	0.0006904398699549473	-4.5103634512418944e-05	0.0006919869840813102	-0.0024746273294508213	-0.001277717645406107	-0.002353662300268436	-0.0005523852239680439	-0.0006296456849332041	0.0006413047996200301	-0.0005899747067889818	-0.00014004780838052555	-0.00040926186087418174	0.00023765110979629065	-0.002646300617002413
patient_149	-5.586951416049298e-05	0.0008242999641572151	6.182117659693818e-05	-0.0010517411077630417	6.474085357068446e-05	0.0002603459180634494	0.00041145226896197886	-0.00013352949044594713	0.005615733159613341	-6.0059991867490846e-05	0.0015923277704324333	-0.000998308783541406	-0.00034712828806878767	-0.00026872502468896483	0.0006321267491529358	2.6715902459696735e-05	-0.0005923440774797167	-0.0008234462806804169	0.0006066952110231997	0.0005438853085890884	-0.0007265491360173849	-0.005564062406529184	0.00022507047567339768	-0.00021503435308119572	-0.0005973058524320324	0.010189504143449267	0.0018425911011701649	0.0005538798166186165	-0.00017248902504395542	0.0027847774389504897	0.0008343338268516127	0.016484741718856465	0.0005880659259691737	0.00180554675527059	-0.0001338137287062136	-0.00015965608293605594	-0.00030300197972967587	0.0006158041744762077	-0.000490045184168661	0.004393739911917882	0.0015865042097573728	-0.0006251435677060084	0.0010012695207861392	0.0007078865676485253	0.0002877202272392981	-8.791894287590182e-05	-0.00035341393531108716	0.0004164395339536306	0.0009689113749573859
patient_150	5.076989152337995e-05	-0.0008457680663005718	0.00024555533535584867	-0.0013752274511296403	-0.00020317055191635915	0.00024327219548812455	0.0012645299173200477	0.0003705173087886013	0.0017815168379201574	-7.018406604185923e-05	0.0021525506988591403	0.001694634124076454	-0.00032788458883066307	0.0012845264952471263	-0.0006736189869743657	0.0005395617825948925	-0.000876243725815483	-0.0009348870831127413	0.003504837979697088	-0.0001946702669841297	-0.00016746106128791955	-0.007108312873497245	-0.0003525626500233731	-0.00039355168405892275	0.00048339402119995455	-0.0033719267001270296	0.001309826467361168	0.001259470049240438	0.0005593195075709371	0.0022097436218462903	-2.1006034080860155e-05	0.017611999279809946	0.004675493198802638	0.005038934315920837	-0.00030514412581509107	0.000790828359356927	-0.00032349255694064387	-0.0014911478405442158	-0.0018799951562766227	-0.0014075185867862036	0.0023313600765696775	-0.0008407179566869611	-0.0005106532640387944	-0.00032916623583490183	-0.0015136257320779209	-4.943281450675744e-05	-0.000526976851879619	0.000268008372974336	-0.0006818521969480713
patient_151	0.0005955922107272971	-0.0009123412483713411	-0.0004713036992918123	0.0014005150324966483	-0.00014907946522641088	5.0621872366180286e-05	-0.0010658151289910925	-2.2530261220032505e-05	0.006768597351178194	-0.00021413201509386457	0.0018177664121394727	-0.0014408107964214655	-0.0007124177578409273	0.00012045296972953786	0.0010427844821746634	0.0026841653004600046	0.0005059276604494118	0.002525133310758791	0.005274138693325128	0.0014974714092783913	0.00030459335884492727	-0.00683558347247935	-0.0005701613749337874	8.641161457973453e-05	0.00016843156404904608	-0.002470175497569515	0.005520595571841441	0.0010942881580727826	0.000128630320018353	-0.0023077239883503475	0.0006387684888631031	0.008319043907814419	0.0025604068708482753	-0.0023839196144144217	-0.0007396914709879743	0.0013483922166182948	-0.0002641114292833188	0.0013145975027625929	-0.004163280258634426	-0.0026055487490975965	-0.005129847249242893	-0.00011656207692214248	-0.0005887969201604277	-0.0001910814848406056	0.0024004758261621257	0.0001340902927437119	-0.0007977460964055268	0.00011731576653780416	0.001892791243693191
patient_152	8.68488133382186e-05	-0.0009072166082113681	-0.0002118463567656498	0.0003373097850736995	-0.0002495239812979919	0.0002227856780572889	0.0003762213592878067	-0.00035727206754886576	0.001630159967348852	-0.00011623876454768302	0.0009976341538885417	0.0008578081251631964	-0.00073049834111129	1.6264275685151267e-05	0.00022078947643611128	0.001052021709883283	0.0002060950908174804	-0.0007722611631427874	-0.0010279331151476954	-0.000977874882918229	8.935645847247503e-05	-0.0002744953144328064	-0.00013183223470837087	-0.000293460331449292	0.00017180318760150003	-0.0018900349780944998	7.254282194624075e-05	0.00042700090956497344	-1.8778454057989533e-05	-0.002161602123953845	-0.0008402565514632889	-0.022758257710312767	0.0009841797009482616	-0.0025620795868472428	-0.00046368011863794745	-5.375691582360853e-05	-0.00036019873382663536	0.0007075690972513113	-0.0025007566816164194	-0.0024337965045356062	0.001062949904216006	-0.0001848973112084812	-0.0007233079116181753	-0.0008378687093953953	0.001170808031283151	-0.00018406393072607611	-0.0005218501762031504	0.00043546643531786446	0.0007644082560905124
patient_154	-0.00014461240366448632	-0.000581112156525902	0.00014154120273138628	0.000965840215116511	0.00012662269657148908	-0.00018335217937422808	-0.0002908442130840709	-0.00015118854444779202	-0.0006763468993045462	7.516971411340472e-05	0.0013028785043780685	-0.0006971446084680902	0.00036046938029043194	0.00015080347897582311	0.0008380098825791276	-0.0012405494878066888	-9.610300395415834e-05	-0.0010667505238189877	-0.0011886200143379605	-0.000487187232343448	-0.0004715853741963694	0.0016500840787980879	0.000293026787612859	-0.0002510428244386527	-0.0005680269781753385	-0.000577480951961239	-0.00026514296200355066	0.0011429606667869524	0.0003033630498384223	-0.0032224464917350354	-9.773661568806503e-05	-0.027027588853463652	0.0015420350022281842	-0.0025278298423555153	3.603155442785828e-05	-0.002985622830699617	-5.50214486479606e-06	0.0011964623420394071	0.0019014392460515372	-0.0009832301598222094	0.0005352735133608434	-0.00013414523265926255	0.0008015936760165194	1.5850847179370187e-05	-0.0019515768098647959	0.0011312107689008023	-0.00036733459443931	-0.001638591311795373	0.0008876009585380756
patient_155	0.00040948720588368986	-0.0008102568214093702	-0.0006808163393211606	0.0014617661344166258	-0.00022940659458160387	0.0005329013302116473	-0.0003289132523837591	-0.0002296547308908149	0.011229807430544043	-0.00011393747380319847	0.001673448756118056	0.0012860661790128683	-0.00045165733661821085	0.00023352860168971562	0.0004231553725381856	0.003816325873046195	0.0034210177355252125	0.0038000724520298127	0.0014076666939977498	-0.0004120661219992161	0.0004633970089998414	0.002165572599650833	-0.00022500821687181417	0.00024712168216545964	0.00044392188520491003	-0.0002695304546111584	0.001111924445268693	0.0014165846876963378	-6.029900484470425e-05	-0.0028136425759163275	0.00013189913193934253	-0.016235165482439914	0.0030290643395433597	-0.0038448597518955623	0.00023816934852178927	0.0007306660075795602	-0.0005135026695545926	0.0013437458420365825	-0.0016652771907610373	-0.001017685037450412	-0.005579795833445074	3.2747755009119884e-07	-0.0004704032208651108	0.0013072184972564608	0.0041353305838600475	9.744685991517755e-06	-0.0005011542852863176	0.0008001837012277478	0.0014269493455091248
patient_156	0.00025163463319662104	-6.371963180751133e-05	-7.441295972489316e-05	0.0003541138399861081	0.00018006174227157512	-6.921193866378217e-05	-1.4212826548195736e-05	0.00019380233335890818	0.001995971634658535	-0.0001094484909884253	0.0006656035492946627	0.0006747331309671465	-0.0001820305891218829	-1.3335038569518842e-05	-0.00039664265134815055	0.0007400166888530411	-0.00014372572306266786	-0.0012469451347486373	0.0005943891573523432	4.243556558514072e-05	-2.8227799032057925e-05	-0.003414681272986678	-0.00033304855243308453	-0.0001832321400040306	0.00015454407957568415	-0.0013879987294739917	-0.0001962368166358324	0.0019272277977041641	0.00014860105746535137	0.0006026851509637205	-0.000618970050130465	0.006132285386491957	0.0009720435238679355	0.0014118887588278396	-0.00024816166504019457	0.000955104045642056	1.3888907626343543e-05	0.0005298392295258971	-0.002447052645868398	-0.0015569206799771322	-0.003240623273399321	-0.0004111781021135556	-0.0006551867661540145	-0.0005579304240797185	0.002115768116182227	-9.086940428715628e-05	-0.000455620658941719	0.00019432802817121467	-0.0018434734049614415
patient_158	-2.255108671410236e-05	-0.0001418221171480163	1.0497199661894661e-05	0.00031570212649292324	-1.0551814858016782e-05	-7.806110989710546e-05	-1.9771396572731882e-05	-0.00014127989503459065	-0.0012285383792836164	2.1419343201876884e-05	0.0003186695823537465	-0.0003806351611427351	0.0002188027004855342	-0.00030054490061519237	3.6046346781966654e-05	8.58062352278774e-06	-0.00011798392611588767	0.0014615884469620576	-0.0009845790042908573	-0.000304808723576905	6.7982379310849574e-06	0.0005255604845192471	-4.538943984236004e-05	-0.00020011757611992714	-0.0002199866206743697	-0.0011498709134738457	-8.379367165024042e-05	-0.00024683005252135995	-6.864413389790031e-05	-0.00013994808915445182	-0.00014969822808082883	-0.008574976198093586	-0.0002736384555025845	-0.0007815065821331747	-0.00016591726068905418	-0.00046407211066192764	-6.706080982223574e-05	-0.0005343104648585983	-2.2197769259520017e-05	-0.0006860937135474425	0.0005563886056393142	-0.00035831040893538266	-0.000264017216383321	-0.00020058362523594218	-0.00011134380128592976	-6.510598447803648e-05	0.000164666351306394	0.0001309845315280497	-0.0007790828907889242
patient_160	-2.5948013233249467e-05	-0.00043336988388084955	-1.2508932665171356e-05	-0.00020593355729414152	0.00036119249380431475	1.968061974367622e-05	-0.00012142217541655597	-0.0002182219269291972	-0.0033785679227638487	8.47251462158086e-05	0.000177177439107324	0.00035528325887277876	-0.00016289231480306812	-0.0010254068285216245	-0.0005436983301159741	3.596693511187702e-05	-0.0005980724060782882	0.0019252280726257784	0.0009497281151298356	-0.00018715852791346542	-5.9891223133944454e-05	0.0007902535867025208	-4.978193545451173e-06	-0.0002655797106985786	0.00019687776499968727	-0.0013346799455234983	0.0003509658096773676	-0.00019635077733962401	-4.06693204073871e-05	0.0003471501951283295	0.0002593623607981746	0.002127828987757662	-0.0021937146362557016	0.0002155353785564996	-0.00017779056111297164	-0.0004420124774491133	5.3402135369632145e-05	-0.0010606831025074123	-0.00268491469446891	-0.001685715468983728	0.0006710375977883662	-0.0004706384067324598	-0.0005617308791264641	-0.001052253543246925	-0.002293585481223788	-0.00010712815646056053	-3.3101709745262894e-05	1.6762706596577998e-05	-8.435020772470953e-05
patient_161	-9.618856343381594e-05	0.0005408320823395309	-7.743899620117482e-06	-0.0005912665322505796	-0.00012230910540534626	-6.450488715856764e-05	-0.0002865158793856391	6.974181396749252e-05	0.002305787230404217	4.1831731881009586e-05	0.0007206011304452675	-0.0004342159227941394	-9.417798600847259e-05	-4.5308599416177136e-05	0.00021735104245723826	-0.0005757797930415187	-0.0004725038523008263	-0.0009940053788482792	-0.0005531344905173631	-0.00030881406935753694	-0.000318310235118643	0.0007312497781510336	-0.00015411064623672	0.00023636825256912925	-0.00025634110800606193	-0.0009207567201125131	-0.0011782009257246798	-0.002192803743866247	-0.00010334106224371074	0.0009614169273040536	-0.00022902585501066976	-0.014786037473533712	0.00045311253017791246	-0.0017902740534568367	-4.7135126869768883e-05	-0.00027113748315335474	0.00011334168005984557	0.0007303307087006331	0.0011380838497255645	0.0011939492396453733	0.0003857121292565124	-0.0002505208985727719	0.00029551776204360543	-4.226469453901345e-05	0.0006605741726242516	0.000137717110407952	-0.00023749161483723507	-0.000448046738559022	0.0005989475075645408
patient_162	2.547337808403091e-05	-0.0003256488065457256	4.5498304298267035e-06	-0.0006196296690285107	0.00020432892332143926	1.3484174263127788e-05	-0.00026890422622955146	0.00023481796798989675	-0.003548985403227571	4.327786499432147e-05	-0.002116645565890493	0.0006998134565464473	-0.0001886686876603355	-0.00041119076796520713	-0.0009827437366735398	9.544466821817891e-05	-0.0002617365517863904	-0.000823709139208814	-0.0013325616853918374	-0.00033995357870970027	0.000369133155265562	0.0008206007484197551	0.000117565853654068	-0.00025974464492170795	-0.00023975176472149356	-0.0011384903190221408	6.135364858711593e-05	-0.0007248953859125544	-7.241626638164797e-05	0.0007998951457183237	0.0004003031487498434	0.007159756009521013	-0.0006684973239468396	0.0020609100374523923	6.378560691380727e-05	-0.00015884251794042427	-0.00015122485007022907	0.0006543235706944365	-0.0007337427310625807	-0.0013620371244221468	0.00016696298939644064	0.0002678786472045118	-0.0005884324987092851	-0.00045173465512927106	-0.00330648570066119	2.0374876447360856e-05	-0.0002728443787090232	-0.0007643112562576074	-0.001920007790709078
patient_165	-9.05507686266528e-05	-0.0010226495554755102	5.809989141915427e-05	0.0006532575824971862	0.000231365034317623	-0.00029885908235047735	-0.0005238252519012105	-0.00015152900240121683	-0.0030517609608727058	-6.591044588806608e-05	0.0007486026843441741	0.0004211255263855952	-0.00045435702848217155	0.0010692137799428302	-0.00014140710345433795	-0.001121123752524099	9.800721096315292e-05	-0.0003452603713056438	0.0014289229116208313	-0.00018999207929651943	0.00020582311656695162	0.00046375780833648474	8.925891649512029e-05	-0.0003684780110585293	0.00012535140349807415	-0.0018066140478573173	-0.0002262623489839219	0.0005082353932334544	0.0001311754667263793	-0.0018969334324910971	-3.499427927604671e-05	-0.01693613191561655	-0.0005840462915530652	-0.002858060248163689	-0.0001735492173213885	-0.00023886765353276347	-6.135420835509057e-05	-0.0011213357001006543	0.0007026554606590321	-0.0016320706211797654	0.0018826939634513135	6.248253758440005e-05	-0.0002660519237246038	0.00043246078427745647	0.002890361863893233	-0.0001851322370838418	0.0011492808059161918	0.0001728399579004956	0.0013809989100457651
patient_167	-5.32614918872582e-05	-0.0006508559913526035	7.05446184107449e-05	-0.0009265798545944036	0.0003182828708190298	-7.24127108180555e-05	-6.093220712823758e-05	0.0002719157184428325	0.006257214196869651	-3.260587193106912e-05	-0.0037314962546451387	-0.0010608126916851093	-0.000771158731877676	0.0005099507300498718	0.000133614017425916	-0.000861018322175104	-0.00042617971122066613	-0.0007190602932260104	-0.001475053084415189	-0.00020704377964827667	-0.00015441505718534297	0.0016890389092619918	7.155097946371192e-05	-0.00033121570484374293	-0.0006233473788987277	-0.0019850220318805454	-0.001932140246810552	0.00028126617509492403	9.565511241077554e-05	0.00011057902576711372	0.0006255444298070871	0.013743163017193591	0.0005627058652087152	0.0016357479073451579	6.133736565408057e-05	0.00044909606583441085	4.5708255840387805e-05	0.0012739965226650019	0.001049563073904166	0.003480719275652385	0.0014953261051995305	0.0022279640276942512	0.0009425131270839253	0.0012891373867189681	-0.002117413683582469	-0.00011100722685814122	-0.0006617711439448976	0.0005364875192674869	-0.0021242542994144523
patient_168	-2.7753547852586956e-05	0.0008591634641507222	1.4854295793502383e-05	0.0007748988347982375	0.00036633200437379156	-0.00031207433069730317	-0.0006931693556362192	9.080834239806856e-06	-0.0015699329309240575	-3.28054743819078e-05	-0.003297069824689132	-0.0003120148018421753	-0.0004634399520300572	0.0010961175346002176	-0.00045292093117718787	-0.0013366798239314935	-0.0007495737569635164	-0.0011926614181943377	-0.0013555698986103873	-0.0004150511150151455	-0.00019321685881696192	0.0036640810218718754	0.00045919300339022586	-0.0002453465416208599	-0.0005350876732849949	-0.0015147774152504353	-0.00020410295476839705	0.0012353657158598243	-5.2781703164177535e-05	-0.0021531220239180905	0.001489574789000975	-0.014403421849267215	-0.0003944474274754762	0.0006651163371690485	7.664938108371025e-05	0.0007276884180020425	-0.0001648055696048406	-0.001161112892801376	0.0023408536900656174	-0.002204457958630406	0.0036652171090735468	-0.0005129695420506477	-0.0005311610416235173	0.0001553163332440952	0.004963436106296699	-8.44942964067581e-05	0.0018553923491711401	0.0008389244046617253	-0.0031318642590961792
patient_170	-4.600367527427294e-05	-0.00043198243639840263	-6.708903976195598e-05	-0.0007222086213823247	-4.4973131195530654e-05	1.1970311853998072e-05	-8.473638616744294e-05	-0.0001657234738382237	-0.0027951768508133173	-7.02691837494369e-05	0.00042057516594559994	0.00020817080288998546	-5.991204432153145e-05	-0.00048707399907445997	-0.000306412218621256	5.5864253859794825e-05	-0.0002717688799402269	-0.0004233833682992158	-0.0010022207687411361	-4.200571864319679e-05	6.43026875647005e-06	0.0005065042810964269	-7.540243296336311e-05	-6.707368677285178e-05	6.801728051784139e-05	-0.001036519607154563	-0.0003194093554136595	-0.0004225295597652574	-0.00015227832049952226	-0.00010322773918217758	9.028471501385343e-05	0.0014641345578831832	-0.0008524219667305905	-0.001584049302345282	-5.7168781053562496e-05	-0.000281663929692421	7.255869465940098e-05	-0.0008586568730075582	-0.0007322012709207686	-0.0007378861612821265	0.0005380084330120007	-0.0004896904474982751	-0.0003804241254991773	-0.0005321503985682354	-0.0012111771691367557	-7.407021828578872e-05	9.498300394688924e-07	5.991746152639456e-05	0.00045138292162954174
patient_171	0.0003449029603880296	-0.0008077682083072829	-0.00021128310494522687	0.0024131852306392984	0.0011783534666984943	-0.0002679750646597628	-0.00046669300056633773	0.00040614516099438016	-0.0005816082345402426	-0.00038032361353395445	0.0015255611303819758	0.0007809870891164171	0.001017405591927737	0.001252534803283338	0.00043420336830869195	-0.001071274704113303	0.0038176458718570607	0.0048616153393018745	0.005405229233627662	-0.0005090268337672116	0.0007987543221523302	0.0028558941272166225	-0.00017992032238673048	-0.0002860522925100286	0.00014376799824701168	-0.00010704645624339981	0.002166647590355153	0.004052201249410815	0.0009619769253785054	-0.0018611196838185925	0.004318628387757028	-0.020600799709420383	0.00015123302633122357	-0.0032871042371362715	-0.0001169583960361688	-0.002922937082129982	5.9055032767310197e-05	-0.0013590425900250865	0.00227423497363805	-0.00025742069456305015	-0.0028997020055909974	-0.00013305400707871816	-0.00025094261691879094	4.911778098438053e-05	0.00322500904567954	0.0008385502726200034	0.002936291022317756	0.0006040245796169043	0.0010838825568811681
patient_172	-0.0001754786385023575	0.0011917744967465623	1.7296254925964265e-05	-9.943009556303513e-05	-0.00016207558179346263	7.016450751815622e-05	-3.5134569521419865e-05	0.00023155492759380613	0.0026280979233144737	-9.187708927371955e-05	0.0007844595162742864	0.0010186370359379184	-0.00011003177165199845	0.00014246279005210804	-0.0003123099741129529	0.00014366304930272863	-0.00035855334046431506	-0.0010371711009691683	0.0031828341199776526	-5.839741964996562e-05	-0.00030303880081636905	-0.003363353719208846	-0.00014220675934482893	0.00018849280053833472	0.0001466787571939601	-0.001556161776831205	0.0004995545724115316	0.0002036426729750582	-0.00010102758221279792	0.002065423508784981	0.0001568883855472297	0.02281584551107563	0.001137513925803756	0.0026290088271003448	0.0003288182391743219	0.0007197735345927812	-0.00013839007583582496	-0.0011173764936444792	0.0027682087804082	0.003325171950230874	0.0013603301997329635	0.0010657588971823243	0.0008473444878453593	0.0003197637332802118	0.0035871248487977124	-0.00011980745098733694	-0.0004203295917168065	0.00021500175002193964	-0.0011790233792177609
patient_173	4.364626292665492e-06	-0.0005239684307198683	2.3704706164270747e-05	-0.0006354834546820403	4.589588353335124e-05	-8.430943285030885e-05	-6.595545535507674e-05	0.00014852760674201145	-0.0013895833987288186	9.235367466621298e-05	-0.002402799614116259	0.0006281974368921968	1.2333010158151454e-05	-0.0004552593099219437	-0.0010570375678039753	0.0002785671314630702	-0.00031693205012153986	0.0018226263122572068	-0.0005868944065480764	-0.00033003979818927944	0.00020539343567102294	0.0008207719101995402	-0.00014988795097450536	0.0004830017575933024	0.0002156782178679342	-0.001573381921680458	-6.49077418879191e-05	-0.00036120460874747436	-0.00012273683728076135	0.0009642578655519482	9.41788379115301e-05	0.006375514184716333	0.000329272592359973	0.0019529518272778778	-5.548602828275157e-05	-0.00027904988332361127	0.0001278755228936387	-0.0006375916701508777	-0.0006719483778032777	-0.00096594152409233	7.511675005540116e-05	0.00023084600476845282	-0.0004682052271666038	-0.00039411842928121203	-0.0038021688550231507	-7.329515814528555e-06	-0.00044956359049470136	-0.00041320748193049076	-0.002217201102331741
patient_174	-2.58749675139054e-05	-0.0009487404477542534	9.403213322150263e-05	-0.0003585226921165313	-0.0003155836443053688	-0.0008192620474758757	-0.00033481021995285096	0.00023100647731911302	-0.00587142064935586	4.456141669248845e-05	-0.004481724871181156	0.0005834410299312967	-0.0005565103657303015	-0.0010931183094930214	-0.0005331078946358991	-0.0004819507859377901	-0.0004948622336931155	-0.0010243075733257217	0.0010797723574796562	6.030773333618864e-05	-0.0006223554585571268	-0.005503645367623758	-0.00043585800254132166	-0.0005665290405260987	0.0003448851989950324	-0.0035109077367575	0.0001308670524267577	-0.0001896901313951786	-0.0001351911205095198	0.0023030062964262297	-0.0001574835034351275	0.010088958956349224	-0.001227376937886714	0.002287935064509286	0.00033295163974379	0.00010630223431298106	-0.00023858828582687289	-0.0014337979270501097	0.003509862092205419	0.0034202030625929748	-0.0007889448767922051	0.0018311862159792807	-8.084948172987365e-05	-0.0007463495275659947	-0.0031882906307298593	-9.46888421299676e-05	0.0008616503509756894	-0.001663968352014228	-0.003050617978007082
patient_175	0.00018823370024142403	0.000611106924888946	0.00013767231746940922	0.001143596722537565	0.00034553183975080464	-0.0001343141852223933	1.9942087485872997e-05	-0.0001790576840906759	-0.00030594338593590594	0.0003353934549025679	-0.0007220246503023316	-0.0006242058669048439	0.0004214491670830999	-0.00015637968034129375	0.00030737230300401796	0.0011752042317654037	-1.8827172270083626e-05	0.0037126710931017688	0.0009390754604493891	-0.0005837773513095384	-0.000611046962540507	0.0015314424787492267	-0.00019230571045640848	0.0005836784731858515	0.00011223594124433436	0.0028866605339869953	0.0013925997625945327	0.002152534768812502	0.00011267719075809392	-0.002177829853382506	-0.00011953759433137581	-0.01576677858814315	0.0005649203135131302	-0.0013335266300543052	0.00023167265015321237	-0.002929032767411397	0.0004857028481157729	-0.0007041950701172574	-0.0021753731865657377	-0.0011638493161804566	0.00140238778946115	-0.00035539460623056963	-0.000202437095508113	-0.0007658587316110757	-0.0022380718504609307	-1.1328252855068957e-05	-0.0004114142760584056	-4.500044482009543e-05	-0.0026128490680644876
patient_180	0.0004942847570668412	-0.00032615903095497764	5.151954424743506e-05	0.0005348117664231545	-0.00019256241897631647	0.00024463091749742376	0.00016395527904735022	0.00036093331904717217	0.0115644997263902	-6.25019305070061e-05	0.0018938444432104174	-0.0009927450148325128	-0.000363997252130196	0.001237141730289015	0.001239904020577617	0.0014563576854693095	-0.00021084826677000758	-0.0012975812031314955	-0.001289188796540739	0.00022127535095780023	0.0006526584261566454	0.004058872333435711	0.0006032407688171492	0.00017156618508661368	0.00012548612311398592	-0.001652099041956293	-0.0014672396814789123	0.0015265178254229798	0.0005657485905681199	-0.0017077640369208232	0.00013001111293802533	0.022840978227766873	0.0032169285081038407	0.0020173897815227828	0.00026870262948558335	0.0005461185315367701	-0.00023115641410180937	0.0011107710726878525	-0.0029383328247519843	-0.002094532783840076	0.0025439225046082208	-0.0005240926245129497	-0.0004484967531079123	-0.0005353553027431378	-0.0006458056833286729	5.748990161359181e-05	-0.0004047616952448446	0.0007039782938403683	-0.0003187157493417294
patient_182	-0.00011102976198486473	0.0003405003903175249	1.2371083699771544e-05	-0.000311749928000821	-4.453322316228583e-05	4.283219453202337e-05	-9.276214224576571e-05	-0.00017314471920201028	-0.0009572602853134919	-0.00010623055880188083	0.0006487921596735269	0.0005429836570080401	-9.11054369610431e-05	4.080785750756943e-06	0.00017444185413485297	-0.0006521634914394801	-0.0004015304187306338	-0.0013680436849700859	-0.0013337794763254012	-0.0003764192975726542	-0.00012536329683550103	-0.003663019353812116	5.8554470043456755e-05	-0.00022926018178307705	0.00014237451402287062	-0.0020668377349055164	-0.00099232989342886	-0.0004441157841902389	-8.311037753913266e-05	0.0006951032261410305	0.00010436227737751351	0.0030915986884480296	-7.494505338183774e-05	-0.0010487119363668175	5.655502349556418e-05	-6.510487210936405e-05	6.817220081292268e-05	-0.0008122429841448385	-0.001963037893289712	-0.00030280079079886556	0.0009387403613753567	-0.00047702366316413843	-0.0003293395167137454	0.000615112013222018	-0.002220131939345349	-0.00010400468327637487	-0.00039069634364108054	0.00020738599386153043	0.0005121186155216204
patient_183	0.00013933748337741753	0.00023498719354685872	4.547774714396602e-05	0.0007360744642218394	0.00023568128476152486	2.29247027959373e-05	-0.0002481960036895076	-8.96418947008832e-05	-0.003164938936617202	-0.0002092854173664346	0.0008165954019972875	0.0005808453114536002	-0.0005320867007700909	-0.0001495463159102717	-0.00011054851302592475	0.0005915419576916922	0.0007463743709826767	-0.0001819142431177855	-0.0012477477637465645	-0.00027562403193358086	0.0005750988300267891	0.001566326995794961	-7.95849395023774e-05	-0.0002429755970432629	0.0002537821322912448	-0.0012617593346024643	-0.0012366917912779135	0.003305637309272116	0.0002491331321627073	-0.001394016536532902	-0.0002726986739647365	0.00044063617500620045	0.0003299590577185201	-0.0028270938521493543	-0.0002213062222269676	0.00019954349614717152	0.0005367122511911541	-0.0008537622009245707	-0.002261978453862647	-0.001312365106983073	-0.003224889210929473	-0.00027295573828156226	-0.0003854229011746907	-0.0009560965129194729	0.002181078117943267	5.942992831913394e-05	6.278803270124482e-05	0.0002818539043554903	0.0011130646895119783
patient_186	-1.2077062353376e-05	0.0005550274803902087	-0.00021819704410240548	-0.0012735815156392583	-2.080744398055934e-05	6.245073776726472e-05	-0.000420434979484166	7.303229204902761e-05	0.0035192205017621097	-0.00014000631607862275	0.0008600319507638974	0.0008117398502604125	-0.0001990873100703211	0.00012514589435362218	5.911604770790285e-06	0.00039685767170071667	-0.0004462699754733901	-0.001640350223193392	0.0019528619512611698	-0.0008084562452140471	0.00010343713318901027	-0.004157927209357588	7.796886578618296e-05	-0.00044675968132003264	9.581776306875435e-05	-0.002427290410632055	-0.001631506075129434	0.0012850619404293968	-0.00020260047797033884	0.001360834456914079	0.00016186163051929066	0.011524967684431515	0.0006994476675893997	0.0015925739019959592	-8.244727966302335e-05	0.0021652538438949693	-0.0005326916652914056	0.0007484512986335581	0.0011405852017008728	0.0028508946229523226	-0.005558559583351472	-0.001146959312539471	0.0006427289663463953	0.0001403514390466994	0.0026557441344013067	-0.00012647595154824615	-0.000586727217369763	0.00027317782588098664	0.0008123953765255775
patient_190	-0.0001020587297343459	-0.0004245647943675805	-9.7243517331779e-05	0.0005617384481391141	4.7057033937172625e-05	-8.793868243820863e-05	-0.00024179817579393422	-4.376042909516126e-05	-0.0007310192395549943	-7.028156573272869e-05	0.0005412256297536302	0.0004716794587401613	-7.89597140752188e-05	3.122708340046316e-05	0.0002970151914825105	-0.0007631461258959893	0.0013439041562738935	-0.000994645260805275	-0.0013975855849083904	-0.0003472902794949028	-8.931084237411554e-05	0.0010367494713199076	3.749157081300538e-06	-9.657728963806832e-05	-0.00017215881683628083	-0.001171632864725376	-0.0007728086396103768	-0.0017891418169232176	-0.00019121211948093834	-0.0013426435676807717	4.5131219464270364e-05	-0.014259441593233477	-0.0008327496582718767	-0.0015276862045584382	0.0002436708883690549	-0.00014734625331032304	-0.0002772035150891425	0.0002857970879019442	0.000950532624748468	-0.000775936403466205	-0.002300991398558409	-0.00037688994032195056	0.00037494438460754253	-7.595302827762317e-05	0.0014258584169506566	-3.705092770760752e-05	7.599140012522154e-05	0.00011682542008805621	0.00035348747634192607
patient_191	0.00012511767969520396	-0.0006529797145358483	0.00011363117175146991	0.0017235433899871805	0.00023456249462177752	0.0004533671391595797	-4.248136353501716e-05	0.0007019004328872894	0.005833607834862151	8.333920015521778e-05	0.0009979582864072729	-0.0005081341532552583	0.0007234771172771926	0.0006065533305270794	0.000972088843715112	0.0009248869379230487	0.0022425931382684767	-0.001048020292144512	-0.0011268173993227797	-0.00042971754990122913	-9.205297416613802e-05	-0.006032098020567029	0.00032779019557865045	-0.00012240933556397797	-0.00022115573484286948	-0.0016991087655458762	-0.0006026334737007471	0.0005251981555961455	-0.00016607996254636322	-0.002441845434321286	-0.0005136066848997568	-0.016994110215906244	0.0024874345138977947	-0.0027417435644921163	-0.0001057804609189613	-0.0027775308810040465	-0.00017642143498677044	0.0007099049737558575	-0.0014728013583292638	-0.0008246900787047723	-0.00016692837509523674	-0.000550672916399545	0.0005516729718799854	0.0011184504222262414	-0.0028962394277481395	-0.00012884035286307794	-0.0004219771381564241	0.00044628492525993174	0.0007297161714861233
patient_192	-5.293201613765783e-05	-0.00046467305137412704	-3.7682356180410887e-07	-0.0006811345588592511	3.338438726175922e-06	-0.00016241941722588472	-0.00013255431539617893	-0.00016347619867855507	-0.0026901980478733437	-3.4990540187559575e-05	-0.00063936003480552	-0.00042392805608403754	0.000312470404766543	-0.0005486922043715899	2.8469799731906804e-05	-0.0006161591935795673	-0.0006241216213723521	-0.0006032994255720616	-0.001280540195345385	0.0006535650495573187	-0.00015017546450158369	-0.00279485818832867	5.117870356981918e-05	-0.00021751975146829382	-0.00031609848452089786	-0.0034694996545338403	-4.157407571225046e-05	-6.205265255313e-05	4.0792938572774796e-05	-0.00022349012905442713	7.515304979363738e-05	-0.011241050458098374	-0.0012149907908321433	-0.0002900371403922743	-0.00011184679496281063	-0.0017599536196072913	0.00013291955127783215	-5.4952789142263415e-05	2.7552757312322034e-05	-0.001466811360098125	-0.00046602705052099943	-0.0004857640304584683	0.000382347790491751	-0.0004958388286296953	-0.0018719604850047375	-0.00017758721175567294	-0.00039332222986567715	-0.0007194546621607969	0.0005759133819177337
patient_194	-9.45134803746384e-05	-0.00043950717412476317	-1.3475122515915306e-05	-0.0009580779715899132	-0.00019571088013428819	-2.5191036049651213e-05	0.0003026828422753684	-3.981416079911087e-05	-0.002248624920225024	-6.40080943476635e-05	0.0007859511873922906	0.00038234300220611305	0.00011351119686740543	-0.00037128214105747496	-5.4721303057475945e-05	-0.0006610526940184311	-0.0005354286444610355	0.0009067337904978454	0.0009073625068454211	0.001322069736175791	5.981472324440502e-05	0.001845410073132564	0.0001055195626173407	-8.191364607928423e-05	0.0002714122759903906	-0.001547121143487074	0.0012252770527684431	-0.0006647158894205743	-0.0001452362606830785	-1.223593100263063e-05	-9.765253881572383e-05	-0.012430223868921042	-0.0007624814550082794	-0.001689982488381093	1.2324042548934734e-05	-0.0005218275105085403	4.1696971887690005e-05	9.184164741507951e-07	0.0007333116206040889	-0.0005394971000983927	0.0011059974861053902	-0.0005834994623150346	-0.0003862868282641122	-0.0005834117544194554	0.002365788531768316	-4.744340031343323e-05	0.0002643690186886135	0.00027507784820344697	0.0008013601149014286
patient_196	0.00047246601906243696	-0.000913026074077757	1.1856789795687532e-05	0.0019985203092798887	0.0004618200534975746	0.00037205350196291585	0.0002806075875435115	-0.0001133855546162863	-0.004922592061383916	2.0082584985155072e-05	0.0012359410191125479	0.0009654876856351572	0.0009582608314545797	-3.0235108982139476e-05	0.00012337513169269698	0.002836506233845037	0.0034147591697338115	-0.0009203195851325913	0.001546016174039307	-0.0006069620504527546	0.0006104473657570395	0.001832354637346302	-0.00031405063065095313	2.19962104884395e-05	0.00031487128252746766	-0.002434499982983844	0.00030426181049424464	0.001298620519646696	0.0006051266852563047	-0.002342232801432988	0.0004495314623596516	-0.01116804202763627	0.002244031578473982	-0.00298906854333381	-9.983848155346184e-05	0.00028523872904529326	-0.0004724265438788236	0.0010045189413733608	-0.0016119208010426675	-0.002146799441460641	0.002876625536384091	-0.00015611489843936073	-0.0006484105893739048	-0.000231889150192377	0.004407059708842884	-0.00021326415715589231	0.0005418227689271551	0.00043788318715801773	0.0012302388209680828
patient_199	-2.539181044152304e-05	0.0011157478128428996	6.180222617886177e-05	0.0012741122749459263	0.0001407764607894958	-0.0003931601250277348	-0.00024429572816693544	-0.00020814863619562053	-0.0078052983231303875	8.179112791056604e-05	-0.003184815719944663	-0.0007539029826555592	0.0004606555598391821	-0.0012319677178773177	-0.0009699195193707622	0.0005335993157291346	0.0003343769187999088	-0.0016268852759101303	-0.0014590921782174347	-5.500154301845148e-05	-0.0003820724629797581	0.0021264192795441158	-0.00022821117788669778	-0.0004563961120237689	-0.0005662995515706881	-0.0037109545969074968	-0.0014509021194523094	0.0002925362629247125	0.0002119215268807887	-0.0014326548208182404	-0.001464633417455456	0.005719526355418832	-0.001819523605173282	0.0013222670464780129	-0.00030940359624260523	5.133704159903424e-05	0.0001650656548386778	0.0011571077679171538	-0.002375134067759256	-0.0019756661633558697	0.0016267152593481453	-0.0007845820573439679	-0.0006272141774678447	0.00023551009869908108	-0.0017658314277294329	-7.110788485969915e-05	0.00015134246698599686	-0.0004546503896409709	-0.002951109713366043
patient_200	-9.336782354074828e-06	0.0015918713814715973	0.00014382903357855456	-0.0010097085916467808	-3.04486008325458e-05	-0.00038705583531299816	-6.894365586199254e-05	0.000354620930788767	-0.006044643312100508	7.028314898959387e-05	-0.0024207084615028157	-0.0005655160997380268	0.0004868973184906634	-0.0011070160884246105	-0.00037606583962359745	0.0008499472719956212	-0.0006190112032459604	-0.0010245950904629788	-0.0008790612477176976	-6.815724145804471e-05	0.0008332412234524625	0.0027108283544077833	0.00014921096144152285	0.0003653431338112217	-0.0004330180711683615	-0.002678599754161135	-0.0012412283285350553	0.0003960420436597726	7.474813906933366e-05	0.002399969173374303	-0.0005822253119477055	0.016505749706026154	-0.0008250592924608596	0.004394648026236766	0.00036506914202347684	0.000911100653603467	0.0008333888252036487	-0.0011920313538339264	-0.003505880218283142	-0.0026961147094331506	0.001464210654547769	-0.00035200394500836804	-0.0006223371946138724	-0.000700919798446566	-0.003955078560820693	-1.0073702623214266e-05	-0.00022968241318977806	-0.0015484263009139633	0.001841997433901871
patient_201	-0.00015330860608829913	-0.0004458819245127014	5.3430036131041296e-05	-0.0006500489075928802	-0.00013582975435934332	-0.0001961820868727116	-0.00011049297965013796	-5.8679927787973346e-05	-0.0038525789076267166	-4.878779589401411e-05	0.0006176108328431615	0.0006181878186379585	0.0002767925287155677	-0.00040610538790660644	-1.660164230515237e-05	-0.0010351301980445818	-0.00045728438235745285	-0.0010272514790328929	-0.0010852400386825972	-0.00015214219493580477	-0.00018622022872448774	0.0008242270304476463	8.016275645291974e-05	-0.0003940069026037278	-0.00029569196850981493	-0.002371099085920787	-0.00013598027121126344	-0.0001691909465613051	7.96639556469972e-06	0.000280760434464241	4.004220912160048e-05	-0.013044338673154705	-0.0010595934920122742	-5.147854928655933e-05	-0.00018249516115731419	-0.001987049447608284	2.6351006497871783e-06	-0.0006617416303666056	-0.0015734814634803989	-0.0011883598100263235	0.0007415353712955148	-2.014367574427595e-05	-0.00032622194420068126	-0.00015802699078014363	-0.002218891936398007	-9.122580785312011e-05	0.00015443475556380543	-0.0007681281743398741	0.0004584868368265174
patient_202	-0.0002595111657543937	0.00018382303433194438	0.00017550998216118386	0.0007562506718564218	-0.0004801134607293998	-0.0006646248143942797	0.00013730860057192237	0.0005341124539657126	-0.0033763556868271804	0.0001234745079609817	0.0006609400510433844	-0.0008032864833592458	0.0005904741469259822	-0.00031527770692359246	0.00013480099913321138	-0.0010732448628696272	9.234779532543194e-05	-0.002779054803907114	-0.000991740745541454	-0.0007958342090802934	-0.0006732604568748757	0.0013179341993458042	-3.4866038825815455e-05	0.00019975150756870592	-0.0008296245482089044	0.007081288096622364	-0.0009378018122677162	-7.960390571897e-05	-5.094455542756836e-05	-0.0016384113637648622	0.0006802821898315592	-0.027282438401350535	-0.0013126192611565089	0.0010089324539517656	-8.36189606948003e-05	-0.0008058491158803033	-0.00016246351243677802	0.0005166884322470188	0.000870572575082323	-0.0018943985841239708	0.0004896805572839697	-0.00011154021082465845	-0.0008982718325673331	0.00010503472972030832	-0.001186644768206402	-4.278336084809711e-05	0.0008726807076337737	-0.001259629863985429	-0.004872611157022496
patient_206	1.7096192237660016e-06	-0.0006408206728472995	0.00018194327272892476	-0.0011299374351305673	5.6015283496896746e-05	-0.0003974848702816955	5.597989950191197e-05	-8.752002338184856e-05	-0.0048102474763887845	3.4010313892006864e-05	-0.0029353817865968384	-0.0005836164744723762	0.0004925662213371197	0.00044246556304346137	0.0003776041642601091	-0.0010773285299636262	-0.0005864624741938814	-0.0013462629915819903	-0.0004266596276421965	0.000458458686171275	0.0001375680957573817	0.0012050866756254596	5.54383333307987e-05	-0.0003594403185969426	-0.0004937014548017049	-0.004280096147839536	1.9782111745772716e-06	2.3791255784828732e-05	0.00011623636347502402	0.0005878389623250407	0.00020685114187394017	-0.0018302062568422213	0.00016187134686111728	0.0011382085941787309	6.0241501672904886e-05	-0.00027823256397862796	0.00017703168040584955	0.0007982425901254199	0.0006684469519896277	-0.002591197421921463	0.0017626240514640882	-0.0006937043644798377	0.0005525985700400407	0.0002718306061212661	-0.0005876281968174818	-7.920273826202567e-05	-0.0006151059767168131	0.00025513290736049304	-0.001764461743373176
patient_209	-0.00019601311812912194	2.5490902651168856e-05	6.4515190032218e-05	-0.0009201152098274645	-4.354500709770052e-05	-9.00175611128493e-05	0.00017544092461200915	0.00034840829621669465	0.00010069054242919416	-1.8290107701564273e-05	-0.0033377921107594494	-0.0007586506724521437	0.0004678326525098619	-0.0012429606998012564	-0.001179804074810715	0.0009663751874189465	-0.0005393349268910163	-0.0011098069011859688	-0.0016987021801731688	-0.0003723063912057857	8.969712440775601e-06	0.001334391023921362	9.945748474102967e-05	-0.0005378996741128722	-0.00038860254383065894	-0.0045446073039552976	8.46289746213918e-05	0.00020126809672823984	1.8672930978285667e-05	0.001506666932580789	-0.001281951818918364	0.009912249604114272	0.00010922875462279615	0.0016365785763588795	-0.00017272392689588804	-0.0003946402100300115	-0.00015996862710699038	-0.0008950450913873432	-0.0018188680228139204	-0.002337477045636785	-0.00042469565966565294	-0.0006763159888609279	-0.0006971922671801919	0.0007481246650274971	-0.003396844657235831	0.0001372228351721632	-0.00033807958857822514	-0.0008610101386862909	-0.0020389239463719246
patient_210	8.429333988028914e-06	-0.0004105142311229704	-3.590234920106483e-05	0.0001343653118902132	0.00017397387606059514	-0.00018779814862586214	-5.420494573780074e-05	-0.00016224685186277282	-0.002699260682796231	-3.3788458700533146e-05	0.0005089205431968598	0.00039074553361269734	-6.006113623133169e-05	-0.0009191937953747843	-0.0005549605114462797	-0.0005659711988278979	-0.00021655904468262808	-0.001159880069094235	-0.0013226396256292444	-2.777612285979639e-05	9.573204138254433e-05	0.0010534437479825507	-0.00027284430419427064	-0.00019767212805858706	0.00010020970523001512	-0.001609002357022213	-0.0005983083621323307	-8.238263645102763e-05	-7.182787978573786e-05	1.5281391045493968e-05	-0.00031363336317938756	0.0031184542640213973	-0.00036674230594347935	-0.001070611202012215	-1.0247156500377557e-05	-0.0002992542812474764	3.847438634876301e-05	-8.124582411340687e-05	-0.00037980499630791304	-0.0008431944340159193	0.0009431992107392656	-0.00046193168117883177	-0.0004544982057827819	8.421760291466651e-06	0.002023933528959848	-4.9805956626964906e-06	0.000352742314110327	0.00022951339359739392	0.0007169012154443069
patient_215	-7.103241272079148e-05	-0.0003502488912592811	6.166952521662445e-05	1.2188477495553542e-06	-2.5962702555538397e-05	-1.777418997507301e-05	-4.997381546519707e-05	-0.00012151584265789689	0.0010074688586432054	2.4107332581907423e-05	0.0006168498570595278	-0.0002594119504949724	0.00022047557012652605	-0.0005060237294565555	0.00016292773371933352	-0.0004052917782633393	-1.6527929008345698e-05	-0.0009401965295476415	-0.0010231506814183829	-0.0003284803995490923	7.00522245363343e-05	0.0007750173684166815	2.27921258245783e-05	-0.00029015652696729404	0.00012143206700037302	-0.0014337394280477724	-0.0012571437297411202	-0.0006592476626066513	-0.00016654427569858153	0.00048132528682806564	8.805906941800032e-05	0.0021724671324568697	-0.0010875253341553716	0.0009636043345839968	-7.086945477357464e-05	-0.0006056591425608398	7.982815077488904e-07	-0.0004953819380775319	-9.627420728555908e-07	-0.000683716613626989	-0.0002849969199666668	-0.00037704389778278174	0.00024604203215617445	-0.0004947419347602033	-0.0021351231776005498	-6.523068332649338e-05	-0.00033058654218117106	-0.0005451581117197418	0.0005058086443169501
patient_216	-4.919757843554665e-05	-0.0005839145753014863	1.606300101996556e-05	-0.0003506770171000993	-0.00015265339129292242	-2.702112256563578e-05	-0.00013033077664572184	0.0008431323832886775	-0.005330584015932314	0.0001005233521042334	-0.003544383143164918	0.0007256819045423562	1.870961574076564e-05	-0.0010374809137673865	0.0004438121243129935	-0.0008787663745595676	-0.0005847750903454963	-0.0013853143653272326	-0.0013365379437780464	-6.027539986987469e-05	-0.00045273540734530685	0.0019802750620589267	7.649541983161369e-05	-0.0004666934055700292	0.0002818530135158939	-0.0046861731064368264	-0.0015288012254351837	-0.0034533553850945036	-7.545227835940196e-05	0.002033469912045531	0.0008781880098765475	0.014138018536880974	-0.0015117777734719494	0.003070434258774425	-5.584289367918478e-05	0.0007541921107961047	0.0001211015178107856	-0.0017117254782080579	0.002207317200082241	0.0041317896472912305	0.001776743099738254	0.0023454804820396548	-4.5640010794663374e-06	-0.0013074422382356671	9.079458527518061e-05	-7.399098815853113e-05	0.0005009285970692633	0.00021592856104034802	-0.002518860918027172
patient_218	-0.00014812202752607822	0.000594383851678313	-1.5341932347598964e-06	-0.0009485525493871567	-0.0001000268443256661	6.02797364777786e-05	0.00047732725799155856	-8.491322593649743e-05	-0.00021895099190571526	6.378049677759115e-05	0.0007940493807264946	0.000778983212161497	2.5601910134182088e-05	0.00018637065889239883	0.00015865255759835286	-0.0008363604322368902	-0.00014716265398165819	-0.0014396897597345293	-0.00017137649345884545	-0.00039633773938899927	0.00022930120869613796	-0.00462035109836257	0.00021269239154593942	-0.0002629924825214146	7.934891750939442e-05	-0.0025622256917205307	-0.0013643148439411745	-0.0021713041703129835	-0.0002725251083018267	-8.99692867129942e-06	-0.000139170137342236	-0.01464772665169231	-0.0018190691822212654	-0.0021005110761524413	0.0003930251440534517	-0.0005179479740156029	-0.00025605952346660713	-0.0008899289590813907	0.001146596630476712	0.0019526684270975384	7.487693840998879e-05	0.00016594817635274707	0.0006021090928205132	-0.0007001287384368718	0.002440426192871817	-0.00021690434978248425	-0.00034964092155983313	0.00013603623772775076	0.0005493085682688708
patient_220	-6.662641228375836e-05	-0.00047719036749119655	1.1676808257040112e-05	0.00047446104483731926	-6.776206907512819e-05	-0.00019245450875516644	-0.00012556609909536987	-4.250909138244068e-05	-0.003210666610631417	-5.9231818108532554e-08	0.0006851980296753416	-0.0004524761770667913	0.00041844665396064475	-0.00040865016181143007	4.377079013680819e-05	-0.0009246358426125759	-0.00032324183081123414	-0.0015006914924248203	-0.0008805447108879065	-7.775778704708956e-06	-0.00014682321224013137	-0.0036254995516307614	-5.113857305674645e-05	-0.0004715003723533805	0.00010440345745587805	-0.0028435294683404975	-0.0008731316736713367	1.3848350383118936e-05	-0.00012377620129581888	0.00015075869462083562	-1.8286055447150713e-05	-0.01088702624802533	-0.0012702853028752612	-0.0011135949520482231	-3.375040799617497e-05	-0.001560429301371777	-7.293960091677141e-05	-0.0008332456914243101	0.00010221626938376266	-0.0009358609424009297	-3.858577606368284e-05	-0.00014671291727173262	-0.00034634860730095514	-3.883580167303307e-05	-0.001766062763141939	-8.762283063462172e-05	0.00013229620742593917	-0.00022512168606394944	0.0003819003538581538
patient_222	-7.501927978938005e-06	0.0003914211703718343	-1.4033868712778375e-05	0.00022093645823358666	6.851754334263733e-05	-4.753218933148519e-05	-0.00011814613624785048	-0.00011466643688134987	-0.0024752293882730207	-1.7801544774089749e-06	0.00031264804101160303	-0.0002564117882447629	0.00012331305347982596	-0.00034671036479023753	-0.0002331077109247826	-0.0005920323988434892	-0.000109824727453248	-0.0010481586940583275	-0.0008431536819668165	-0.00032137101942714916	-5.905946123264087e-05	0.0006019018998109711	-2.637391436151106e-05	-0.0002495401592461645	8.026139668623828e-05	-0.0010515925589426622	-0.0012607951686401551	-0.00047008891375062986	3.600998821776573e-05	-0.0001274949298007686	-0.00020510303135321987	-0.009213270819463994	-0.0006212614157526339	-0.00019983386383224928	-0.00011151535709813201	-0.0003706850980409063	0.00017896079808362843	-0.0005818742050112445	-0.00042294171502334075	-0.0009542955995049169	0.0005846205876137047	-0.0003908394166062758	-0.0003557120400648359	-8.857642553589717e-05	-0.0010045924815592442	-2.0619791023248822e-05	9.741102130644117e-05	-0.0001625742326707913	0.0002810858715074068
patient_223	9.314703539298141e-05	-0.0005170415221499277	6.579608630056055e-05	0.0002721576274606476	2.385246043692411e-05	9.452612293312525e-05	0.00044111126761005445	-0.0002410617247991674	-0.0006846357031213781	-8.285355473046474e-05	0.0007071802471589256	0.0005008528100827245	-0.00027164982128045483	0.0005980738960875788	0.00018653887442192192	0.0003643717769099632	-0.00021956108084781806	-0.0014547462777155834	-0.0020436982448615447	-0.00028626993071243726	5.765156755427733e-06	0.0015629993172379295	-7.092630163795956e-05	-0.00025775692242896155	0.00020310563637092202	-0.0011502394273818122	-0.0019218914884746314	-0.0005381269004134273	-0.00028563954339291586	-0.00015057330065865795	-0.0007351630445620325	0.00464863421823623	-0.001032264790210114	-0.0015153060459576176	-3.292500469358227e-05	-1.2754951573780613e-05	-9.326920306481066e-05	0.0005251395789189067	-0.0003608249856833699	-0.001649589169233052	-0.003090846330370349	-0.0003239045137118381	-0.0004836523900317496	-0.0007749284602437182	0.0019507853840098103	-3.2452040597368586e-05	0.00015463555251311943	0.00012414709211482387	0.0007090758777369782
patient_224	-0.00015250203765156635	0.0006547722620869462	-0.00013088151432790672	0.00011135818895375294	0.0006231771703743617	-5.872631576489118e-05	0.00033407058193235235	0.00021071937869661392	-0.0033942385231784805	-0.00018713622677424103	-0.001721585790152939	0.0007691385684644363	-0.00013286708244318436	0.0006852637832434162	-0.000512086038113322	0.0005188010141958838	-0.00033453204754582087	0.0032459999450002047	0.001596399354913055	0.00022042830698366955	0.000414087421820185	0.001435886511385888	0.0001137730677855758	-0.00019975314006975785	0.0002735693137731681	-0.0007599624970887339	-6.26737400316135e-05	0.002541437020635512	0.00011094672247577265	0.0007297901733025326	0.0011601580996339986	0.005743480054819423	5.421332995143929e-05	0.00164858577629719	-7.813405949698829e-05	0.0006340243703450044	-2.360312767423843e-05	-0.001402766936994801	-0.002037721742816894	-0.0017485815297411133	-0.002292505564790253	-0.00037951971346843265	-0.0007965394147271983	-3.116849894935133e-05	0.0030367165581237283	1.9689888900931507e-05	0.00010324191662595322	0.0003926970631124878	-0.002770613138759615
patient_225	0.00022015929003684888	-0.0001450264330378856	0.00022341648347863123	0.0010217966548419432	0.0002858395443478082	0.0003383165609695797	-1.618846088700938e-05	-0.0003270011547411615	0.0015847175375231335	0.0002850612231935989	0.0014493939659293237	-0.00042810923241857134	0.00038567314958401174	-0.0003302801256229605	0.0005403958190218041	0.0005531214798668436	-0.0003375281977521947	-0.0014987846482837827	-0.001778247483509254	7.059516016273693e-05	0.0002653605461787705	0.003525753644110523	-0.0003525554701612879	-0.0005914132399524672	0.0006326643360631253	-0.002047731675728258	-0.0010516871454431579	0.00018234543912061172	-3.528229120881999e-05	0.0008657515235043936	-0.0010121314781609758	0.02184082288592134	-0.0004615685175145911	0.0004808701037046109	-0.00021045445215884119	-4.8884400085844535e-05	-0.0003324136338856567	0.0014145499334583507	0.0021546364380529083	-0.00203078831861688	0.0031884249563747173	-0.0007938813371501722	-0.0005972444321601277	0.000563784544685636	0.0028549933301453578	-6.91581622444997e-05	0.0007288994148625813	0.0005631588051193462	-0.00039242228435142236
patient_226	-8.469244797738988e-05	0.0019385420010319687	-0.0003119210138615947	0.00047235687336978513	0.0005036309919729014	-0.0003041754108807167	-0.0011065548823155419	-1.4609391162989593e-05	-0.000559463074961505	-0.000302353068310877	-0.005095672307259369	-0.0013674738345976023	-0.0008847348788700645	0.0010104868698227016	-0.0016146192897287936	-0.0003902667852849455	-0.0003038616517420913	-0.005143592260242932	-0.0013766376594187626	0.0001472414419018609	6.713609218493907e-05	0.0025634812779974543	-0.00018129215064399017	-0.00036278339992244324	0.00021938073805134208	-0.0013672059289434107	-0.0028337817596434728	0.0029578254039672853	0.0002710556951195901	8.489007512096261e-05	0.001013418748014174	0.00738819532638649	-0.0005819901435780181	0.0034855572388604607	8.225207924785188e-05	-0.00024057986780118068	0.0003808281061920811	-0.0017140476463802681	0.0009810871503219925	-0.0019286700625144395	0.002447101735987883	-0.0012641037190991389	-0.0007424903845051503	0.0010679626722633995	0.003467444618096416	-6.436682771849715e-05	0.0007549571363652376	0.00023897189544399265	0.0010423859947848722
patient_227	-1.5352408426605766e-05	0.0003828981929641489	-9.990725265318003e-06	0.0006185416933413299	0.0003418354791027303	-0.0001289599479299425	-0.00011826309385772624	-0.00017909107063638526	-0.005456483334301	6.554132350833629e-05	0.0009079387995376778	0.0011149277199781755	0.0003835248671285075	-0.000722796747911658	-0.0009646380038422419	-0.00012830342755442575	-0.0001655092120276231	-0.00042164973540520804	-0.0007934943704064825	-3.8888771835831296e-05	-0.0005591822064195107	0.0015588591211876453	-8.551839009622902e-05	-0.0005748879559030937	0.000383238945457788	-0.004733607018917266	-0.0003286095892217448	0.0006722462556093764	0.00014785999610742234	0.00011497953333738103	-0.0005619833246172629	0.006048174662587402	-0.0002574292832001026	0.0019242427205647206	-0.00021596978663789286	-0.002521323605876333	0.00043611351684128626	-0.000778610522594774	-0.0022705049992010045	-0.0019722877343719414	0.00011679793700395639	-0.0009184648829400975	-0.0004972545095454569	-0.0001358994030807482	-0.0034263174719962987	-0.00010564540782137211	0.0005048814645315504	-0.0006590848569639992	-0.0017213313503067244
patient_229	-0.00011302442340282309	-4.958753167438445e-05	-3.2792623119632106e-05	-0.0007736775325155881	8.827276698769875e-07	-0.00020690171467486289	-0.00018650519079621789	-0.00018076644870981432	-0.002103381423648663	6.48569766534922e-05	-0.0018811358749124105	0.0003421301172593914	-0.0001230906281878042	-0.00048697117040604165	-0.0004921435123789421	-0.0006172579953011916	-0.00034271725192627333	0.00021193268253910303	-0.0011574767446764231	-0.00044667773718307905	-0.0002821246660443496	0.00036960181104610625	-0.00024651985388663187	-0.0001690267576561741	7.237619792966864e-05	-0.002047938466785274	-0.0002428073075585991	-0.001075729655589895	-3.7040354207160663e-05	0.0005061085176376708	-0.0005048907741505304	0.0023690330456347625	-0.0008049027250925186	0.0010053528725030314	-0.00010024683352248635	-0.0004152350596891043	-3.2418317468023976e-05	-0.0007085824475123593	0.00015128628403799155	-0.0011047853032739865	0.0003012491364032643	0.00011360460485219653	-0.0004302357736730386	-3.0278482993680045e-05	-0.0017250490129992872	-0.00015218311131552783	0.0003195405400334264	-0.0007091424364567115	-0.0019335928266283457
patient_230	-2.903131520809767e-05	-9.86260780531061e-05	2.3310958190036757e-05	0.0007741266495777082	-8.661797105244986e-05	-0.0004206633370320297	5.5438518037192665e-05	8.009572355361462e-05	-0.004494427174587545	-0.00017948108508731358	0.000964178601686319	-0.0006877132018055407	0.00047307172588228254	-0.00029075985469104735	0.0005592577062885564	-0.0014873215376978285	0.0018166349055462893	-0.0010987513112068557	-0.0013969445223016425	0.0006169609430111519	-6.315787477246489e-05	0.0013330693854378443	6.0668142743661715e-05	-0.00028086951001069773	-0.0005073264563855129	-0.0020052462346677024	0.00028737797392301207	-0.001237879664529106	-1.5572225497217606e-06	-0.0018640385528476764	-0.00010995552826367815	-0.01783754253089249	-0.0013032774255958349	-0.0016576171465158707	-1.7444137856209478e-05	-0.003041901662153413	-9.892563765891581e-05	-0.000517319909460567	-0.0024620281466825045	-0.0019329977839043714	-0.00039622232837999946	-2.1557059230236405e-05	0.000194154375954216	-0.0005480471780892331	-0.002246880783118874	0.0009449643445840945	-0.0003573994205181283	-0.0010912127844142664	0.0005544285635927796
patient_231	-8.504631058530258e-05	-0.00044963108864148253	-3.167735852460344e-05	-0.0005299234671607235	-0.00013097381146723398	-6.270986598191999e-05	-6.296854537446108e-05	-1.7477093324204015e-05	-0.004378382710922974	7.417577803337274e-06	-0.001268499241659106	0.00023926653599721365	-8.589924145988049e-05	-0.0010982325879149559	-0.0007021485582880058	-0.0006730667593279136	-0.00047454875774422445	-0.0007558766672028792	-0.0012259474398261555	-0.00018729915416072068	0.00023236250415109488	0.0017253496313901547	0.0003286697687707536	-0.00018608502270051817	0.00011165143834937848	-0.0038539268683964213	-0.0016176092103524073	-0.00036244047899816693	-0.00012582669827210574	0.0009939212089740003	0.0002674434798831667	0.00393410001566883	-0.0010462881857495325	0.0017619217851123248	-0.00019458911338235163	0.0001321272289031286	2.1912627632885798e-05	-0.0008389389737934738	0.00034811244681895665	0.0010027705929792285	-3.265748100738857e-05	-0.00020000443327851654	-0.00037211899542458814	-0.0004332681198212089	-0.002734369267543672	-2.559570036992556e-05	0.00014438067222658334	0.0002649398987190984	0.0004927688678426065
patient_233	-0.00015435279540978723	-0.0004883314646768289	2.2235364742489226e-05	-0.0007804981865071879	-0.00013240783799391584	-0.00022526374777776938	-0.0002669234268777396	-0.00012257495726323544	-0.004647853807822049	6.577750823510414e-06	-0.0020400206123725746	-0.0005019052956210912	0.00021557352697923696	-0.0005602563465632589	-0.0006432529129720544	-0.000970332674684461	-0.0004858563091061003	-0.0011204961426534807	-0.0012580006612775776	-0.00017581540865209977	-0.00027745134555149666	-0.0035349979301089064	-3.303413020559876e-05	-0.0003993273359211272	0.0001343442197813257	-0.004255461196215446	-0.0002598095538493695	-0.0001347152372040785	2.3684806219272277e-06	0.0006890182106645875	-0.0005855003578224751	0.0029560561191174085	-0.0021690785900263165	0.0010275246813230172	-0.000120545554978534	-0.0004636155660557113	-0.00018768990697299776	-0.000554624786861259	-0.0002196810802406634	-0.0018979196363418103	0.0002951346313552798	-0.0003537656537556022	-0.00034198568347808435	6.0908751469867534e-05	-0.0028440559705360234	-2.9672034499866722e-05	0.00013726025858274663	-0.0008397931204408463	-0.0014848071219999174
patient_234	2.2456220996214218e-05	-0.00019316008277055953	-6.723487644475465e-05	-0.001157509950578459	0.00018946573074800637	5.880911539184578e-05	0.0003975124191605294	2.2077711307933573e-05	-0.003347051921166872	-6.550915701478662e-05	-0.0031310878761856226	0.0005807642112303802	-0.00022986904484740905	0.00047117851337527767	-0.0010088779393925538	0.0004614161488356244	-0.0004474615228604275	-0.0010494111756575424	-0.00259684203895228	-0.0005112034187799314	-7.755201314396242e-06	0.0011972527075842013	-5.540485366814164e-05	0.00020534554065301328	0.00011834875706134556	-0.004091373339341756	-0.00240118897648639	0.00025571973228827354	5.869027991453982e-05	0.0009700829488253396	-0.00131374688872925	0.005299100678074008	-0.0006224457145768613	0.0016445367909158218	-0.0002474989285946603	0.00038103527345184905	0.00014415968736128425	0.0005639335555201787	2.6590271654472705e-05	-0.0014274327599349279	0.00103042852423007	0.00031729339914810857	-0.0009248574981295531	-0.001083759663203093	0.0018272305179016027	-0.0001480990477258326	9.189255148734602e-05	0.00016843694046952688	-0.003909481970989204
patient_235	0.00013999926827185346	0.00047561342230574783	-0.00024365112053725214	0.0007239026729797226	-0.00018230360625367262	0.0003924789920444882	-0.00017228696562604287	6.385599348287337e-05	-0.00335793063749339	-0.00013115152184740527	0.000518844234317565	0.0005596984869935754	0.0003687919017359663	-0.0020212628602517195	-0.0011470707750843754	0.0014473314108387836	-3.931003211999062e-05	0.0029293933726209833	-0.0011592553583577455	-0.0003118785785312048	0.00015638364792902975	0.0019773246524230114	9.317654511545424e-05	-0.0002788510187816998	0.0003756015993134311	-0.003090763243660321	-0.0003688052088732197	0.0008575112925139825	-5.026240834717184e-06	-0.0017357293336933452	-0.0016794943752233699	0.004583021094952737	-0.0006073656689481307	0.0016439308771487935	-0.0001242691105996682	-0.0020995958788287946	0.0001780120705827354	-0.002252808395990617	-0.0043159175767696	-0.0026985103278760938	-0.0012626011945621074	-0.0007319166751011672	-0.0008288400084629649	-0.001481083361069489	-0.004996641512856563	-0.00013909186289410755	-0.00048573265874396254	-0.0011585426532336872	-0.002573372588492143
patient_236	-4.993814199731741e-05	-0.00039833127306526195	-0.00012099094153885111	-0.0006886988695418318	-0.00020655764589770523	-3.542789217806843e-05	-0.00026642137968757584	7.55876537665927e-05	-0.0033415886447922183	0.00011542175059378117	-0.0017500539725494877	0.0005388868649380075	-0.00019277977715762983	-0.000538119262299601	-0.0005324144357723074	-0.0005398795039190719	-0.000334388186645987	-0.00036091946010022096	-0.0006221392846266122	-0.00021200930653826562	-2.5071373202909786e-05	0.0006983888223983759	0.00014025087424027346	0.00021273979516120588	0.00018196565274640537	-0.0017622388753573948	-0.0007516930390147257	-0.0006308367124029641	-5.5090982252730524e-05	0.0009699904437450401	0.0002179739848527636	0.005014534599444798	-0.0011549813935565678	0.0014181684358490446	-0.00019083672883461606	-3.589550442565555e-05	1.0088416851756122e-05	-0.0007338443354023526	0.00013539651003049945	-0.0006794035960061621	0.0009150973625804029	-0.00039209970981650806	-0.0004005138298769107	-0.0007710402621633681	-0.0013977972903068678	-3.998828467513724e-05	-0.00016490305763400173	0.0002533241753428724	-0.001228182840051438
patient_239	-0.00011035068224951135	0.0001956791501475477	0.00013219671355687435	-0.0011161767638952472	-0.00011737752564865917	-0.00016853671690918344	3.5287049061036154e-05	0.0005855500367542499	-0.0062394774900902845	-0.00011243599965003242	-0.0031083668263847592	0.0009760027111648543	-6.767312280370967e-05	-0.0006547273702411996	-0.0002521392025341592	0.0008389101910886099	-0.00047292418266228547	-0.0009724631895856624	-0.0014625668424114624	2.319348887349732e-05	-0.00032542663234228343	0.0014563919248331918	0.00012119657459072528	-0.0005406835184247756	0.0003519792972203546	-0.005038526196093821	-0.000732532977260997	8.950437788366849e-05	0.00021979735359752684	0.0013786061957091703	-0.00029867343111552344	0.006741279017833623	-0.0020449532987893643	0.0015887742262407412	-0.0002798438275779367	0.00017050610414773352	0.00042523684687085367	-0.0019398642205617986	-0.002585337189508939	-0.0017092272988232517	-0.00021774478860259777	-0.00023321722376675816	-0.0005307025681590233	-0.0006408497085753606	-0.003727160954227155	2.967069522451593e-05	0.0001284479597387208	-0.0008572442595911909	-0.002478400312007645
patient_240	-9.887530167581862e-05	0.0005570287569419184	1.0768541975242113e-06	-0.0006227214066170804	-4.780139441758889e-05	0.00028424046946595597	-0.00038763727427119823	-7.103196835349851e-05	0.0035924800615428805	4.549590467226056e-05	0.0014251145201544348	0.0007693503981982204	0.00020074623548544296	-0.0009971442805593463	-0.000845334826197381	0.0001323510184581146	-0.0004143348550820528	-0.001610518866960586	0.0009999831968694123	-0.0003217627531277898	0.00024957001788755045	-0.005549590176080832	-0.00041447029200441404	-5.9128265098120946e-05	0.00027980448032084113	-0.004623275398253793	-0.0008312251558157878	-0.0021075946976551172	-0.00014048124761110797	0.001996899100931356	0.00038909539776504307	0.007427197025906365	-0.0020145921135021703	0.0026397410412852297	0.000323043088562252	-0.00017555718535093465	-0.0004692251680597178	-0.001235642304246865	0.0007760530969564076	0.002136715895830711	-0.000988420746684376	-0.00031137795219581964	0.0009053976183447523	0.0005503967296242967	-0.004007920354344466	-7.033846553119368e-05	-0.0004462032636576192	0.0001410876555740546	0.0010863475446904124
patient_241	-8.710609802781124e-05	-0.000488354965812435	4.8620420249480735e-05	-0.0008995845417767018	-0.0002525622667878172	-0.0002701864476138508	-0.00019348435829553347	-0.0001617269714668827	-0.005398994508241166	8.360029345001036e-05	-0.0028646595985910308	-0.0006211876243272922	0.00020912934736455572	-0.0010897264987934072	-0.001113372664082774	-0.0006058820131257164	-0.0006649231680970213	-0.0009112592490232793	-0.0012310333234791776	3.72975078897859e-05	0.0004143441243446985	0.0007337562832469814	0.00021236584648956275	-0.00024137057852686227	-0.00033603224910817983	-0.0043656051241829025	-0.0013342191561045572	-0.0011669638828325068	0.0001369484309299893	0.0007130266843060358	0.00062413438535065	0.0063592280206525385	-0.0020433975157168006	0.0012672420765577066	-0.00017798761371496947	-0.0003377116064790086	0.0004932058157656703	-0.000951106486575466	-0.0012851960807799448	-0.0012138629551337941	-0.00018371122368445546	-0.0007129229159180053	-0.0002454844910791943	-0.0006613879487814139	-0.003949223575164442	1.0550109940725186e-05	-0.00047844277912482557	-0.0008930859169537641	-0.001964704309954146
patient_242	-1.2638150347379686e-05	-1.2380692925529762e-05	-3.522895108344574e-05	0.0009154797297456104	4.745770267955353e-05	-0.00017655012768597988	0.00041292988266544803	-0.0001464114183782349	-0.006152660978486849	-7.73560936599116e-05	0.0008877510253299164	0.00025336532572533236	2.7154652386217803e-05	0.0005695854361296614	0.00033983651928485876	0.000279727023508862	0.001259176553354	-0.0010771966258843024	-0.0015454544974161754	-0.0005782077210299559	-0.00020040443534144768	0.0008783190804022821	-0.00032221196520631145	-0.00041772093335546546	0.0001205050677293756	-0.001815697831862136	-0.0008007840680917036	0.00013830532382500834	-4.6643383099213635e-05	-0.0026716476449790876	-0.0003692015934544848	-0.01854711291113769	-0.0012950446771102192	-0.0027780085976264243	-0.00010038301148198845	-0.0003020444757175363	-4.022265738517725e-05	0.0001563035423755791	-0.0015858715434287302	-0.0021809443042273423	-0.001961867507679473	3.8720928347832536e-07	-0.0006668324736506198	-0.0007793071750710354	0.0012053635522583778	0.00020729951987274732	-7.648506742207982e-05	9.107497918973997e-05	0.0005229202346924647
patient_243	-0.00015284720236272506	-0.0007131280771133404	-7.906094422436792e-05	-0.0014638889718245562	-8.949006110013695e-05	-4.361572193015453e-05	-0.00038829575142916074	-3.4384009892416443e-05	-0.002718120668652657	-0.0001356319872192024	0.0011896129066373722	0.0007449688675981788	-0.00035279691991127964	0.000774494519225656	-0.00034570873023449827	-0.001022344141998436	-0.0004949379378479949	-0.001916782752638079	-0.0012579912024274858	-0.00022050779861510742	0.0003712076474675018	0.0026535104535196446	-0.00011642016521150863	-0.00010469187896211173	0.00037788809731143636	-0.002142002497090384	-0.002390962515407179	-0.0017635909339174818	-0.00016793909886109404	0.0014565492197950944	0.0003511122055377683	0.010871037119871238	-0.001204909835699151	0.001887698503514495	0.0002798787802836731	0.0002981201302399987	0.0002112868193361405	-0.0016081205227038626	0.003200543978140366	-0.0011933252965975027	0.002017400251251146	-0.00023863498602645937	-0.000394548628043397	0.0003714380087781498	0.004287598713404164	-3.828091320057216e-05	0.002272960392035436	0.000300111512124646	0.0011772460178462215
patient_245	0.00016384322637483	-0.0005277967739357788	3.7934484618906934e-05	-0.001216301631235572	-0.00016894116179326285	0.0004080979046206972	0.00012606219090480504	9.621466337966725e-05	0.0034341724536448596	-1.526301095513935e-06	0.0019452108269262943	0.0014423348589189084	-0.0004654294029464268	0.0011245153401918991	-0.000574601166097091	0.001940950188802104	-0.0006194019257478583	0.0025072431554295934	0.004417538064514527	-0.0004887030389186531	-0.001110252785056373	-0.004728002368092721	0.00020366879290371524	0.0009439164229345367	0.00030725736062769146	0.004887261354076422	0.00051833910980923	0.005059090671995583	-7.576042810635487e-05	0.0023241088592268234	0.00035850993671552347	0.016464936416646467	0.0008710810607727432	0.0023841619181003844	0.0010618117446418826	0.0008957115738644454	-0.00023515575124168322	0.0012790417274368931	-0.0010754246879202585	-0.0007120396504811522	0.00241173785180154	0.00020801517939457388	-0.0006901375523311302	0.0009972505693438215	-0.0012947070678543822	-0.00015898235676638003	-0.0006805638457631002	0.0004149279951306331	-0.0002259513745118548
patient_246	-1.0652068230323122e-05	-0.0008026989087440219	-0.00030119755841511776	-0.0014742195661528595	-0.00011941336591030156	0.00029243198942623886	-0.00042583985334408497	0.0001524891706645965	0.005131413964131168	-0.00019623284323611626	0.0015848717397619202	-0.0010024483827072168	-0.000169623629189929	0.00022328475153003254	0.00030822683200057275	0.00023666880819857696	-0.0005674644377709721	-0.0013727807388913046	-0.0008351880342891541	0.00015176135772549155	0.00010382446538720439	-0.005022674292117096	0.00031839271979660223	-0.00011795875974702198	0.000266981785236141	-0.0029173739622286726	-0.001265936059481414	0.0004967693498922467	0.00041317423243756283	0.0013053391522812455	-0.0003278115805331924	0.009794907391901869	6.005035692176305e-05	0.004068803578336894	-0.00040531922592812366	0.002923359100101082	-0.0005472097028483752	0.0019385203632057465	0.00098896830485225	-0.001239076639545126	-0.004566179913743205	-0.0008028844799959296	0.0008119084819656637	-0.00036595970679348687	0.0032209565732905666	-8.76425589599751e-05	-2.9661189366791137e-06	0.0003684485639360919	0.0014564784770500245
patient_247	-0.0001440172318844893	0.0011356749916186348	6.902028859357044e-05	-0.0007443358331765648	0.0002118081440510102	0.0001627119933462642	7.216879381305887e-05	0.00039511350805874893	0.004445016643256166	0.00012132570429105005	0.0008335249819691103	0.0007689163009699978	0.0002775490066488774	-0.0008001657071334858	0.00026737005814046706	-0.00014111666808055685	-0.0004289552776536097	-0.0008311745613285136	-0.0016683596808678546	-0.00032094735074128365	-0.0003533507610998779	-0.005802095731921268	-0.0005225044927097242	-0.00023322592980362707	0.00032070524468870974	-0.0015163801379257321	-0.0018396701946389218	6.215042014224932e-06	-0.0001874816507391684	0.0014888644164595846	0.000412995312839237	0.012288798509273747	-0.002015031012191215	0.00010441780284050514	9.88524341554747e-05	-0.0002849215804908326	-6.17580528449587e-05	-0.0014547726124422853	0.0020056079558440445	0.0043492988239643175	-0.0007926074369753921	0.002042214470309793	0.0006610440395947586	0.0007125853823568696	-0.004667067377131028	7.522848444475286e-05	-0.0002742655434031942	0.00012609840756780277	0.0005459598878267277
patient_248	1.5168538251190083e-05	-0.0006542791400583064	4.8441322307502396e-05	0.0011525456936141922	-0.00016628435363157505	0.00027365061937389246	-0.00011936457702254292	-0.00036789663509978915	0.008225378382154366	2.598321958157847e-05	0.001771477843810941	-0.0008800361532015302	0.00042193326765154767	-0.0015962580901266621	0.0010781905389923181	0.0005532924020140991	-1.9357311184641207e-05	-0.0010632941422312615	-0.0015272028364351526	-0.0003531454889948388	0.0004854059910895114	0.002195490010531432	-0.00034180087734189945	-0.0004426858630887782	0.0002984696732715345	-0.004112800272487265	-0.0021781490765692886	0.0003288029720790639	-0.00021247066387910653	0.0012779709450328814	-0.0007971240989968056	0.0078086525147617845	-0.0019016988917069228	0.00010696203366203187	-0.0002820327015468545	-0.0024638089152709177	-8.152793758369138e-05	-0.0018325679676009074	0.0005353569318137523	-0.0007990093882057173	-0.0005091313593370088	-0.000582645450621342	0.0004374707737915914	-0.0010422919304565975	-0.0035406654959649246	-0.00012159979323123706	-0.00039308637855217556	-0.0008375236629773083	-0.0011005976158004955
patient_249	-0.00014958908487575128	0.0001943751645364935	7.995061701401404e-05	-0.00030536018008109936	0.00017304706837827734	-0.00033741327364492985	-0.00010322090639739986	-0.00012846718640727788	-0.0034597392645416935	-9.038450432009188e-06	-0.002661541594042713	0.0007651024449597452	0.00036842760504835116	-0.000417211509484905	-0.00048664567170972404	-0.0010684736494509202	-0.0007627334823042421	-0.0012380827853123069	-0.0014995199890359334	-0.0003886365308861879	0.00019304035762062518	0.0010619350612996068	7.652013828545648e-05	-0.00024216463365043194	-0.00046008109141236454	-0.0030658474999877157	-0.0004519037908988486	-0.0001102277663804015	-1.9843862211102902e-05	0.0004212698509976202	0.0002600287676100279	-0.0144557227744702	-0.0012699850908830365	0.0009970194299782876	-5.164058942636875e-05	-0.0004548776094063278	0.00011388440923292696	-0.0006222985005283488	0.0008064981106886877	-0.0014739502154606017	0.0004385946869175254	-0.00047278853313130134	-0.0003823861205727927	3.382258638277218e-05	-0.0014692405158008531	-5.628129745556816e-05	0.0008721527710480847	-0.0008175091153343352	-0.0009732182702657531
patient_250	-1.4482149402706042e-05	0.0003994829099634123	-3.1047170658349075e-05	0.0008849994505805613	-0.00012776299149772934	-0.00013891523885110776	-0.00020411711911141685	0.00022740860880244524	0.003694573633548643	0.00020228132645997365	0.00101269960499961	-0.0007485042769652197	0.0005342243687791319	0.0006306872285003013	0.0006294703401842489	-0.00041014239928447186	0.00010698663965822427	-0.0014794822051871995	-0.001305740312602187	-0.000615815613520091	-0.00019547590220175424	0.00161535110479417	0.00018776776420857246	-0.0003766405211374988	-0.000511701851000379	-0.003000300506596514	-0.0017575317288090427	-0.00011537182739647206	0.0003027601538373345	0.0005048243042030307	0.00016068535225611456	-0.006199445047685707	-0.0002770230700207912	0.0022266046776748018	0.0001791359539966	-0.0005434345305559251	-0.0003676342237119989	0.0006353060380357292	3.692281967425193e-05	-0.0020740751479958125	0.0015452227974682672	-0.0012683141064828132	-0.0009265887819209615	-0.0008771679150705328	-0.001012741240285927	-0.00012507860025049705	0.00022943162380501157	0.0003002304038191723	0.0007510614843076492
patient_251	-0.00036747428248931575	0.0002945919052655971	0.00028510722230922354	-0.0013407979927222494	0.00021072935984154685	-0.0003823506361512611	-0.0007591387999386545	3.3699989013397794e-05	-0.006748858164506327	-5.7285161332999895e-05	0.001404380912771819	-0.0009030794796870943	0.0002750640928929714	-0.0007914624632168113	0.0009234653605516206	-0.0009540487345355917	-4.752938115069555e-05	-0.000857707897217729	-0.0009698577920911443	-4.957901168281802e-07	0.00042031181280542814	0.0013536720174484945	0.00011216480209275802	-0.00021977248915783793	-0.0004345655795907428	0.010151085215532613	0.0012309982247825449	0.0012708175813565896	-0.001031651149430346	0.0035580978244514334	-0.0017495075369080074	0.017539512038283977	0.0012164706545061393	0.0023037383116655055	-0.001496622368483335	0.0014885727433154492	-0.0007388907478629634	0.0006930828435514152	0.002972265564407515	0.0029632841739094923	-0.001028902959977334	0.0007036472376086779	0.0008308536735754698	-0.0008102845243467724	-0.0063341912814414356	-7.005485035772152e-05	-0.0010656826255831767	-0.001525680500730735	-0.004065507091277441
patient_252	-0.00011079566661287032	0.0002963010379332624	5.455703166698528e-05	-0.0016393110917318323	-0.00015964013018206804	-0.0004396013992490688	0.00020920365075154782	-0.00019060663662597433	-0.0067470840821950255	-3.651480305498778e-05	-0.004889251258287804	-0.0011967938624144656	0.00011712952635339289	-0.0009178387433100372	-9.026244934824076e-05	-0.0005795897035153621	-0.0004016461894182425	-0.001207724339351423	-0.0011185742726087108	-0.0005153201804700321	6.609658040192391e-05	0.002197050872794616	-5.985963368970698e-05	3.248623710086997e-05	-0.0006675160388437126	0.0103023585815378	-0.002759661706529571	-0.00042986406540994863	4.0994079202080056e-05	0.0025828816393422905	0.00041715165435784085	0.008420011005724324	-0.00113003988780947	0.0024032037072456236	-2.3662353340459286e-05	0.0002974389276425186	5.054170628316841e-05	0.0004952146560009194	0.0025975438159467324	-0.001804268889264814	-0.0012089951335688361	0.0008882641109302959	0.0003764323189898025	0.0010494056980775558	-0.000992708264012071	-0.00013504875167271818	0.000306431763250349	-0.0013378849245658973	-0.004256071285508562
patient_254	-5.937804996823607e-05	-0.0006626692807666973	-1.743693469840543e-05	0.0007222137956517893	-0.000194484545288755	1.8866033343351313e-05	0.00016638045661348196	-2.6646023152809665e-05	-0.0009696665727561767	0.00010900239263588191	0.0007603074353177856	0.000784987831894899	0.0005880796943953471	-0.0005299769848549979	0.00021335368244663978	-0.000561354785392851	-0.0002392151783265627	-0.0014843552192628446	0.0007160411574856481	-0.0002515498449326049	0.0001494025758516074	-0.005045712737196399	-0.00040761506528699186	0.0004317369329228218	-8.101311823444601e-06	-0.00412179616612288	0.00031965583559621176	-0.0001232981644065976	-0.00027845199497445285	0.00014525177562823712	-1.1642559428365348e-05	-0.01485718529643055	-0.0014430342523003333	-0.002057412027486792	0.00017323032464846782	-0.0004031903410192484	8.985333549749317e-05	-0.0006364585048384334	0.0003109798978823586	-0.001550139531595457	0.00042901212383588473	-4.478708951363346e-05	-0.000377730646125361	-0.00028716209201535864	-0.0020347800026485536	-9.28673042128638e-05	0.0001270351544795624	-0.0004212195386207887	0.000679489700143647
patient_256	4.217171674379034e-05	0.0014565379350613846	-3.693250009326038e-05	0.00105592132578303	-4.565343792734266e-06	-0.0002034033821931481	0.00045722527833925286	-0.0002614783137684869	0.003937377513295268	0.00020652406564435917	0.0008859334406932102	-0.0009721376544965285	-0.0004621031406900116	0.0008744371040960609	0.0002676737581755849	0.0007833910661796013	-0.0001079397046210286	0.00430466742038675	0.0022056358819786976	-0.0003464798117112057	0.000490627440556053	0.0029821406100182836	0.00048200776941309553	0.0013012107300270507	0.0005142215253642598	-0.003826062143605298	0.0013949621554053188	0.00025640470709100696	0.0003496505465257043	0.00048709747083864767	0.00033288203398240847	0.009299536868679069	0.0013779694616184344	0.002158639358252068	4.5237956169527724e-05	0.0006515834132346138	-0.0004333434095440656	-0.0016442261056900658	-0.006255024759242985	-0.001285473686261054	0.0021078255187770467	8.317404699196543e-05	-0.0007094808183061574	0.0008001958854602492	-0.0022558337886559397	-2.078705194830735e-06	0.00022120346700622073	-0.0006905897209425322	0.0013572183978958613
patient_257	-6.81798910976103e-05	0.0012504003981578722	5.629762308290953e-05	-0.0001407976828381096	-5.038014273816938e-05	0.00011755036949197221	2.0635584592481317e-05	0.0005980951097247112	0.002128007126187721	4.76117593597075e-05	0.0008878352376431496	0.0006347486281553131	-0.00023187634337432656	0.0005271562565007791	-0.0006864382521235147	3.863042848859708e-05	-0.00035085421352954983	-0.0012886048159490935	-0.0014504961843785074	-0.0003461728984947214	0.000152864979865796	-0.0037238095385596064	9.240066529861758e-05	-0.00011513298595023855	0.00021480553326778322	-0.0013436394609415334	-0.0015013581291081295	-0.002836816573890713	-0.000181746108909783	0.0013565086250108757	0.0001539839578961902	0.007768038873719882	-0.0010619957231594404	0.0028343708633803643	0.0004225704154474915	0.0006524848878302202	-0.00028781910282421575	-0.0009269918632700181	0.0021478736217061755	0.0042603454616621	0.0004509415954318463	0.0021002635694915596	0.000862663569348399	-0.00017475168475585042	-0.0017552873381465385	7.852539736402452e-05	-0.000506681872298136	0.0003590648152987957	-0.0006516287247399999
patient_259	-6.64664202630846e-05	0.0010964394851513798	0.00015766180976954235	-0.0014655162710023528	-8.90854607045089e-05	-0.0002178821168540615	0.0009222893634564799	0.00013229622163556657	-0.004321200859992053	-0.0002194040721956249	-0.0042967604022620684	-0.0011188590587814565	-0.00010221765195662577	-0.0002724206776128399	-0.0007452692709880948	-0.0009268620744656646	-0.0006975302700807386	-0.0014446419963064512	-0.0007166425453299816	0.0006722061172770836	-0.00031893574140863274	0.0026329095487816023	2.7044364501310524e-05	-0.0004740905223774418	-0.0006086306620931028	-0.004036670821775632	3.5024498013069906e-05	0.0011517975937218375	0.00018274262508970144	0.00026969198741707575	-0.0009144682845677181	0.00848239767842165	0.0006205556864160293	0.0030764856337946126	0.00036076931716765037	0.002220287221547962	-0.00033264079585213944	0.001102683494637489	-0.0006438447149674394	-0.002224716157893719	0.00017471221402717786	0.0008836565722306066	0.0011080647838258746	0.0008600923170120686	-0.004428734094179276	0.00031673920056508333	-0.0006407218575411306	-0.001681125055652348	0.00221927265490695
patient_260	-0.00010054242948811878	0.00025745295346886183	-0.00014563208405650932	0.0007330834772419383	1.6025290437300346e-05	-0.00010101931983964049	-0.000385397353438191	3.270407767106881e-05	-0.001971726039372266	-0.00013188979911376572	0.0005799924372430588	-0.0010765506429988852	0.00010793996202705185	0.0003220327659913947	8.676097749541507e-05	-0.0014897942244510216	0.00045406128383840175	0.001236541237431236	0.0006270755245085371	-0.000818273822913301	-0.00010899270019363062	0.0008958577582622404	1.749682831558991e-05	-0.00027054521226810833	0.00010506208785302373	-0.0015712746441902791	0.0006648422988166493	0.0007950202348230232	-0.00021600940565078043	-0.0017369842307438756	4.82975993718778e-05	-0.012488705716393761	-0.0004614384836512383	-0.0012698835167139944	-9.192550946316767e-05	-0.0009659554507538121	1.5933690181911542e-05	-0.0010730438379061686	0.0006556521996902505	-0.0007558664597116144	0.0007842069117312164	-0.0004560419024011271	2.1251939302309117e-05	-0.00013249447325380337	0.0011948638399419682	-7.542999313594773e-05	-0.00012887936597581593	7.571222242345935e-05	0.00030624583472494294
patient_261	2.8776916239929752e-05	-0.0007344029743751798	0.00012466528505028667	0.0006149460746344871	-0.0002638540350280574	0.00046992902018691833	0.0005959768869827968	-0.0002685306939953357	0.008579032268251114	1.5846906993991644e-05	0.00158045665565868	0.0010609367630727182	-0.0002106960118808416	0.001040148813341989	0.00023776584039879607	0.0021876803619045857	-0.00023191640416014855	0.0012167738055080977	0.0024006238686212337	-0.00038883331372066365	-0.0001801544269965887	0.0033946105252221793	0.00014675888570262117	-0.0004240663241337086	0.00017643543767424007	-0.002924132585670095	0.0003687084245920555	0.0003936654077594389	3.3683508142666544e-05	-0.001684937188090708	-8.376590689795118e-05	-0.017091250871521028	0.0011122227937782267	-0.0028859779921263785	0.0007591489299943888	-1.977470424623617e-05	0.0002618266959991887	0.001751741315042317	-0.0013105590368042439	-0.0014367827614742534	-0.0017209835342986216	-0.0008595782329865986	-0.0007197887164473758	0.0012609677974286674	0.003684042018584492	-0.00010785743690247752	-0.0003656010590485838	0.00045905515696691954	0.0016443962838255074
patient_262	0.00010562427540951635	-0.0004872284753507053	4.174090427729831e-05	-0.0009677597407389503	-0.0001770419996543767	0.00022062276082507066	-7.529303418606854e-05	0.00036196356753564573	-0.0008757299281761713	1.6850266071484977e-05	0.000595830536824753	0.0005053275606116042	0.000291266120090876	-0.0004762269237385585	-0.0006303326249098621	0.0002694884146446912	-0.0003536315300492025	-0.0014249282574697547	-0.0004264210705152417	1.526616481934367e-05	4.8116987523981484e-05	-0.0034327851997922243	-0.00024475366144674634	-0.00010975015680793239	0.00012504136933829578	-0.0016590475472593824	-0.000713584390918347	-0.0005677621273217069	-0.00010933834368755811	0.00043945181967800694	-0.0005414212526029356	0.005211526114958548	-0.00015852297626344297	0.0006722578948305534	2.479060798666826e-05	-0.0011818007936299278	9.299540499361412e-05	-0.0008520998525099407	-0.002965105874987348	-0.0010647036025686423	-1.8334651359644604e-05	-0.00016106619553788774	-0.0006972947382890451	0.0005060173750871875	-0.0032149734798076306	-4.026063716423244e-05	-0.0005287365995953667	-0.0004827461913540845	-0.0005641462031555686
patient_263	-5.197906582986363e-05	0.0007415569790757679	-0.0001309976936461346	0.0009020572791786846	8.296716787943885e-05	-0.0003062203319379088	0.00021839884636384464	-0.00024290687607536916	-0.00217656616153206	0.00018664873653295106	0.0010282370336467065	-0.0006210250325921251	0.00021554440059161903	0.0005412648960352341	3.3362421752405965e-05	-0.00024779130498992733	0.0004471445934646673	0.0015845986902898327	-0.0018653104695585709	-0.0002702881567117411	-4.813590024025412e-05	0.0014407712308334457	-0.00016175443383500542	-0.00031409002379999176	0.0001684594303173423	-0.002772561682855591	-0.0007379659297655204	0.0006722152028814586	0.0003018641740435374	-0.0024607078498913716	-0.0002755762318776022	0.0031475715776018813	0.0009647906324181707	-0.0007351993826269717	5.54662428720765e-05	9.76163643931844e-05	-0.0005773160019041211	0.0004473077607602836	-0.004644890700912169	-0.0022767227015611396	0.001158640451983481	-0.000476926081879671	-0.0003821242756829083	-0.0005548290280157171	-0.0029227337799070997	-8.540344577154944e-05	-0.000589818003662243	-0.0003385568737281343	0.0006617900242950059
patient_264	-3.459067068351726e-05	-0.000778529274475356	-0.00010814976733299928	-0.0016008618618667157	0.00034479828023062977	0.00014472820532500724	-0.0003814417873608721	0.0007219158499742056	-0.0023752646414060257	0.00010864739333798559	-0.004394873600201117	0.0006265907293208031	-0.000790574844676733	-0.0010229121222082478	-0.0009447818436583821	0.0005689945632053327	-0.0008713306929324191	-0.0016079368028804608	-0.0020290026537923634	-5.415450213215192e-05	0.00024879373045686684	0.0019422891805765793	7.194211392291812e-05	0.0007721311696071927	0.00015597423878947785	0.0072084569771626375	-0.0015875884962000648	0.00011343437144791202	-5.945066478959986e-05	0.0028403776578030974	0.00023648084580452365	0.015035744020516398	-0.0001269608382878238	0.002731684010775332	-0.00045930039372422764	0.0005929754688307496	-4.3931405080959786e-05	-0.001137880173317088	-0.0038967536580888653	-0.0023491042771878416	0.000479846439846367	-0.0011452019810123796	-0.0005681036175334899	-0.0001993490359696389	-0.004803981788236684	-0.0002854782238141665	0.00011768070736127476	-0.0006855306224703472	-0.003508595423907087
patient_265	0.00027662469138606775	-0.0004756765905257825	-3.1837506856866037e-06	-0.0005591436861470499	-0.00014148108126840707	-6.62972442942195e-05	0.0003510355704113638	0.00016340522131925696	0.0027579714554194223	-0.00016852571682537726	-0.0017089472779504772	-0.0010522117654413203	-0.0002199410105830764	-0.00015651940179419387	-0.0003789791946722814	0.00026659298827236863	-0.00022360982408616174	-0.0016074874089852442	-0.0012238441195912065	-0.00019679634890098368	-0.0012256451279212544	0.0018854435732565172	-0.00021566421213715567	0.0005210231356243684	0.00017396739161421113	0.005572311319910859	-0.0013330316726982445	-0.0003032517146306394	-6.309026886374414e-06	0.0018741473986372181	0.00020469164490332582	0.010091908599035979	0.0007115044377671066	0.002237742731568985	-0.00013497636541674816	0.0011639993306895502	-0.00029646813553483426	0.000624794145312681	0.0012243202032082199	-0.0004106746599070372	-0.004932718705660352	0.0004613587479909797	0.000680107505828362	-0.0006504364708912223	0.0036009639282477326	-0.00019704510250409657	-0.0005108971185931349	0.00011356141451734206	-0.003156170124177277
patient_266	1.1035608625823602e-05	-0.0003350569228128108	-1.4392937788386363e-05	-0.00022816305743428525	-0.00012223376415611994	6.64630722956481e-07	-0.00010416365788317029	0.00018158296831573473	-0.0019603832724317443	-9.853292623974149e-05	-0.0007886927595535388	0.00047804445379511824	-0.00028645133844523577	-0.00014369856910338466	-0.0006770858571698321	-0.00036249858572051923	-0.0002809913192679105	-0.0011530469355725886	-0.0012839809063865959	-0.0004623879885869522	-0.00012305182960003046	0.0006683966321838923	-0.0003319429922397396	0.00011542412659654604	0.00013554705995618457	-0.001815804271235369	-0.0013030070760775678	-0.0016059156933234812	-0.00012909150653447272	0.0009915572858751154	0.00015566657120259778	0.005753015999892783	-0.0008952565750795871	0.0011563438764811184	0.00027645295266020105	-0.00011960817738469506	0.00012222112236215222	-0.0008404369823490507	-0.0027486823474763313	-0.0007021219712945181	0.0009733238080122451	-0.00022975507778488335	-0.00012971817497745719	0.0003896916699473283	-0.002243689859807454	6.478544845797709e-05	-0.0004859534027069137	0.0001881010208510104	-0.0010219935548942422
patient_267	-0.0001038332678656453	0.000112409156344973	0.00013960906231293008	0.0010552161103225396	-0.00012972828891481562	-0.00022477381858677806	6.419497583652544e-05	2.073665192109071e-05	-0.004882714385248699	-7.54969322242245e-05	0.0011769115430209144	-0.0006068428520406599	0.0005721011274609853	-0.0007303546829021209	0.0004875783287100921	-0.0008444971011902463	0.002169131149905186	-0.0004062286790483872	-0.0009343784958000052	0.0007568067396368822	-0.0002383468118545117	0.0011823179622809333	0.00022043576258954305	-0.00023294325389964035	-0.00024561357429444175	-0.002774781616922391	0.0006205170029236036	2.970929779003203e-05	0.0002785914248401163	-0.0017962704409467947	-4.711333936892487e-06	-0.012045984219660777	-0.0015338869390487983	0.0014840498203264234	-0.00011496790990032453	-0.0022051188617373697	0.0001408062624239556	-0.0008805273635276997	-0.0026321014420604806	-0.0021447631803001334	3.189058916468853e-05	-9.100576495574883e-06	-0.00030089845209930083	-0.0008179346094527803	-0.003057612370173138	-6.926036231432033e-05	-0.00039541155573551747	-0.0010486316562090007	0.00067040122303887
patient_268	-5.132110699813121e-05	-0.0003178121003890534	1.946424153464671e-05	0.0024863163132730487	8.227283278463153e-05	-0.0002820241727214535	5.4137890191272245e-05	9.54662358476368e-06	-0.003820164237428483	9.086763176163816e-05	0.0011661945379128464	0.0007397696710160813	0.0007854274099753589	-0.0002560252330024385	0.0003280644815047877	-0.001238608600903433	0.0023317589120367796	-0.0014186030010116335	-0.0016859220659904257	-0.000475766267993543	9.311821322985532e-06	0.0021193957099066817	4.5895139041845996e-05	-0.0003609157150306313	0.00037885634519298195	-0.0012202878559601955	-0.0008085341642592888	-1.65625729953794e-06	0.00013473401161363723	-0.002279217150797153	-0.00033143417495676985	-0.020304409834871792	-0.0015936210761264362	-0.002300969950887664	0.00022051987546890136	-0.003513551520308046	-8.11500873767734e-05	-0.0008038371160662843	-0.0026229061569081656	-0.0018753318055169167	0.001874052072337242	-0.00010498763373905446	-0.00034489711066881037	0.00016378905382517849	-0.0014381991710356542	0.0012235562255511745	0.0010548977517764522	-0.000686963618028911	0.0009198415168822098
patient_269	-3.2644216736019603e-06	-0.0006162230279130829	4.154883945161218e-05	-0.0007659985662701124	-0.00013749496053349098	7.290941543704267e-05	-0.00017852204740212682	8.937144846305667e-05	-0.007891346850535042	2.116849226673777e-05	-0.0035014582613228113	0.0004409301488903133	-0.00014538717969127574	-0.0008349984407760653	-0.0011874571306287503	0.0003495784249115971	-0.0007646197081177786	0.0016299249686067634	0.0023392979882513854	-1.9372138319330897e-05	0.00015797570265944076	0.0013897216770913951	-0.000446507684106906	-0.0005697200487130567	0.00012773929356679235	-0.006212272276210612	0.0012192919628864075	9.681316268810089e-05	-2.3030010178199576e-05	0.0013665665595429305	0.00014923672675462522	0.013031579859275073	-0.0007200603816903138	0.001971205285810989	0.00024083119695415264	-6.193377944719198e-05	-0.00017623640248031782	-0.0008359461178773752	0.0003895568450392429	0.0023556346362138157	8.192507292881893e-05	0.0007944788664972853	0.0007048220220024576	-0.00015970446098505697	-0.0030010102291213527	-0.00011028642586433211	-0.0005332951641544341	0.00011014429817148554	-0.0014808666439761102
patient_271	-0.0001530704081047404	-0.0004654852115215461	0.000738967928008435	-0.0015142134510459017	-4.0029951988819636e-05	-0.00032329984852914645	-0.00010059012829174092	-0.000502916073989968	0.00420543932202699	-1.7601410951152197e-05	-0.0051615750579205	-0.001300247743712654	0.0004970406870435291	-0.0013186488886715545	0.00018955752167822793	-0.0007888255342551779	-0.0008084614878241923	-0.0007769229897688222	-0.0012598705537574858	8.804502629369689e-05	0.000494253934495277	0.0020613115742503236	0.00018519113920614043	-0.0003041768076474512	-0.0007731281081769101	0.012384338686963325	0.0001042756513020955	0.00012471114694799263	-0.0002611991606781922	0.0032921628456854977	0.00017319783387529286	0.007866153521635715	-0.00014541783345807882	0.0020038041821119246	2.8086751341247334e-05	-0.0004843067795934438	0.0002901705054464367	-0.001143107860151212	-0.002323017018538402	-0.0018902851872362153	0.00142183903161111	-9.278345630352639e-05	-0.001088446466828356	-0.0009386414035956886	-0.003608795832896103	-0.0003235434726991035	-0.00043571384388318876	0.00020394685994008107	-0.003351970862852585
patient_273	0.00045370134665596883	-0.0010035496847482304	4.73426350830528e-05	0.00022018215192123492	-0.00028559712664822984	7.036290463959167e-05	-0.00023226390576385703	0.0001564085793764116	0.004166211373799449	6.301736710614512e-05	0.000559392883131731	-0.0010103417179358311	0.0004312600631579687	-0.0022251770047379397	0.0002899494995017138	0.0016789170507728324	-0.00028607743484125077	-0.0019256869869484525	-0.002120405049382995	-0.00036292252580037807	0.0001667815285698865	0.001164028956232611	-9.400728630185603e-05	-0.00045017722780404566	-0.0007938523057892925	-0.006119225828346893	-0.00020928368679329568	0.0006727375064842333	0.0001317739964677925	-0.0007957215298822718	0.0002718365763465486	0.008909527126783123	0.0009481948593554281	0.002002475267291758	0.00016290142590847534	-0.005068809345584956	-1.1852694796562761e-05	-0.0016810144300041917	-0.005567715618006203	-0.002508887190798843	-0.001328015044969037	-0.0014685159630342117	-0.0005563387002218795	-0.0009050527022860779	-0.00544841401529565	-5.027473003610292e-05	-0.0005764973811383213	-0.0018096710999298338	-0.001558908923003592
patient_275	-3.3478870997844494e-05	0.0008802641031179384	0.00011298605462457502	0.001674096559413342	4.4076039373428355e-05	-0.0003204112671453568	-5.536866098419498e-06	-0.0004105053743357004	-0.005916740498198678	3.39196455538083e-05	-0.004942229785623134	-0.0012532103274699806	0.0010230705994680757	-0.0009877950166232558	-0.0003900573179919117	-0.0011755723321818451	-0.0005342927649247604	-0.0017461975414281464	-0.0006588223947929013	-9.61466874112607e-05	0.0002090442423397865	0.0022785124198973	0.0003364817443380377	-0.00025363590038418214	-0.00049200600233343	-0.004548752320530646	-0.0005281428885973967	0.002649570984350906	0.0005265946088844127	0.0022550775208065674	-0.00015938545062816597	0.013185331429779054	-0.0019098059887273453	0.004631758524896685	-0.00026967040419778485	-6.580584128018832e-05	-0.00019973499012214133	0.0013255158461856972	-0.002951121369288783	-0.002353062094991296	-0.0007749336937535039	-0.0002301690526277306	-0.0006571200725696412	-0.0009656948736030095	-0.004713248267309518	0.0002378405261844619	0.000465301027552577	-0.00142689304648897	0.0017797234741104193
patient_276	-2.6809793114061453e-05	-0.0005361230892486779	1.251897049333657e-05	0.0010929389394235562	5.041342470860836e-05	-0.00014623271166704297	0.00107961647992387	9.661828472457632e-05	-0.005661265215142378	5.205597463675819e-05	0.001180556983787421	-0.0005445853204124295	0.0004586103428463972	0.0010088468713944105	0.0008728428882138173	-0.0008710409154328178	0.0026342399209947835	-0.0014354173896289118	-0.002143894367517804	-5.872961830772631e-05	0.00010150645225630361	0.0016919644361196844	-0.0002058285786102641	6.8337547316621256e-06	0.00034152997100351726	-0.0014834446675725235	-0.00031854572887637434	1.9561540587432384e-05	5.6527768863072604e-05	-0.0023931592023619373	5.263663127067496e-05	-0.013856185465659332	-0.002094353568453137	-0.002832814138697053	-0.00019766389781416483	-0.00035066786253080864	0.0001133853400904347	6.35825698008143e-05	-0.0006123050250228945	-0.001387944900007302	0.0017247184968707864	0.00022123856437442324	-0.0004894598815281338	-0.0005437693658196744	-0.0011365750019023944	-0.0001249519933443205	0.00026299802107226705	0.0004625277537039911	0.00082824662932792
patient_280	1.2431693314549885e-05	-0.0006643524750087546	0.00011577710711359694	-0.000844641428190529	-3.228386610855775e-05	0.00014776815671099468	0.0003379027806702733	-3.040212399037862e-05	0.004628645146248168	2.663871596958121e-05	0.0009886718215356088	-0.000558106977272518	-0.00021079490491008874	0.00018865443710862725	0.0002004735446881893	0.0005496668405007468	-0.0005355568935688402	-0.0007378654003755289	-0.0014854486188993832	-0.0003593048988564756	0.00023720152083886548	-0.0036955352802486197	0.00018009846300910456	-0.00029038307917590267	0.00017656751873968972	-0.002952941803309176	-0.0012269066209820957	-0.0002012941375699193	-0.00013333084619796605	0.0007066461912417064	-8.453667905059263e-05	-0.019321875871039607	0.00023678637550395625	-0.002043444914078519	-0.00013045308450738326	0.0001417972925114836	0.00012110531810763153	-0.0005266540896319317	-0.000632204000424794	-0.0008522983608128371	0.0013229369432919069	-0.0006580072085663784	0.0004343869622614189	-0.0004194669463310635	-0.0014562770876823553	-0.0001005828581030346	-0.0004295659088613447	0.00036685343753878693	0.0007248256916106021
patient_282	-0.00014156382914515795	-0.0004013595774091125	3.7304496777160495e-06	-0.0005785395292235624	-7.707065377770738e-05	-0.00016095521763802577	-0.00012415515617453091	-0.00024528130059810064	-0.0013867632895312105	-8.765733358492566e-05	-0.0014503249373436953	-0.0005028686786726056	0.00017195793904615432	-0.0005043680975112155	3.691678799229555e-05	-0.0010000960297806556	-0.00048764087369804454	-0.0006421341457684778	-0.0010712607273493848	-0.0001210108258949146	7.472565897659847e-05	0.0007682702912866693	-9.766993598802864e-05	-0.0002643467258068402	-0.00018762350030855445	-0.003021060430578924	-0.0008872928153013948	-0.001118767657139332	-3.715969615509969e-05	0.00041623787973448846	1.1784891775523263e-05	-0.010942815881762461	-0.000850550992062462	0.0008475642930275613	-5.80981336705029e-05	-0.0006438716881730164	-0.00021157094939578452	0.00034391871805973734	-0.0006735634377538592	-0.0008883461177771703	-0.0003232048815807123	-2.4777343787423446e-05	0.00035911004550861673	0.0005863890069694494	-0.0017198330970037026	-4.493998483002352e-05	-0.0003096831087114882	-0.0007220034945735505	-0.0008935865369847848
patient_288	-0.0007017078423088346	-0.0008102168314301449	0.00010822000412950676	0.0016019924771453042	2.2406715423168446e-05	-0.0010187023389217266	-0.0009338438857727008	0.0012231181161424663	-0.004719801160846571	8.080915640347262e-06	0.002081088639973729	-0.0010960383925478268	0.0006928564511398126	0.0007713216270747729	0.001233107506333752	-0.0012783296559961013	0.002478649194144481	-0.001028822155957493	-0.0005900212923104374	-0.00024780077847348804	0.00022841169862764486	0.0022432254071529044	0.00021301207717476528	-0.0006216537795339639	-0.0004207419968816858	0.009136084453817079	-0.0005521706626551594	-0.0067797683554117775	-0.00033923599536978444	0.0026954981620681607	-0.0013454449014723634	-0.020799311017610112	0.00016741810867508061	0.002132904589655572	-0.0001508408281003855	0.0008381201915517478	5.436405687645847e-05	0.001381087558064626	0.0022285298217389533	-0.0018408820491922077	0.00224074232902184	-0.00037608345046273974	0.000660132206168591	-0.0008220529744539549	0.002433459139224474	0.00024845928001720634	0.0004179075612046481	-0.0006129590524054284	0.0014688680865312979
[truncated: 85 more columns]
