# Supplementary material for: Integration of clinical, pathological, radiological, and transcriptomic data improves prediction for first-line immunotherapy outcome in metastatic non-small cell lung cancer
Source: Nat Commun. 2025 Jan 12;16:614. doi: 10.1038/s41467-025-55847-5 (PMC11725576; doi:10.1038/s41467-025-55847-5)
Supplement: Supplementary file 4 — Source Data [file 41467_2025_55847_MOESM4_ESM.zip › Source Data/source_data/unimodal_shapvalues/1year_death/XGboost_radiomics.csv]

Patient id	Dmax	liver_SUVMean	spleen_SUVMean	TMTV	Nb invaded organs	Distance dispersion	T_TMTV	N1_TMTV	N2_TMTV	N3_TMTV	M1a_TMTV	M1bc_TMTV	T_Suvmax_max	N1_Suvmax_max	N2_Suvmax_max	N3_Suvmax_max	M1a_Suvmax_max	M1bc_Suvmax_max	T_Suvmax_std	N1_Suvmax_std	N2_Suvmax_std	N3_Suvmax_std	M1a_Suvmax_std	M1bc_Suvmax_std	T_Suvmax_mean	N1_Suvmax_mean	N2_Suvmax_mean	N3_Suvmax_mean	M1a_Suvmax_mean	M1bc_Suvmax_mean
patient_1	0.010046041546360246	-0.0066410746170717325	-0.03107441135683772	0.004072620402468396	-0.0052173097306249935	-0.008837982810453539	0.009303182343695428	9.24952238726133e-05	-0.003223729153857075	-0.0007456982323058833	0.001464803544282203	-0.013377121701875012	-0.005980414342960998	0.003058000095422404	4.54268481834055e-05	-0.0009046150115824482	-0.0005529693815364764	0.00149420662490124	-8.658363362542967e-05	4.038266415579771e-05	0.0002949870268067412	0.0012178162553624732	0.00017410752522508175	0.001678204307724676	-0.002229694222010498	0.00034838711628799965	0.0018016355019954398	-0.0004720581387952425	-0.00027964454477680056	-0.0016114352820047236
patient_2	-0.008571809475323607	-0.013602676292008516	0.008280885218145644	0.024410496708936625	-0.008906964661859357	0.019153785981185674	0.005346431830995225	0.00389531202272479	0.010114585787695689	-0.0010895898360311204	0.0005747326537457354	-0.01343068519398279	-0.011521258820580303	-0.006121154916827795	-0.0018260751188132294	-0.0008160907195687081	-0.001356258458140208	-0.0007959091330034354	-7.937895758826148e-05	0.00013166585171109487	-0.006237306624254536	0.0018512221973723112	0.00018392210626207235	0.002281145045702632	-0.019491455680184656	0.00026777392608425725	-0.006045436086157518	-0.0007002514202420567	-0.0003250817573763745	0.005253503612245683
patient_3	0.0010923974755172412	-0.017063950322644447	0.01772827448054275	-0.026965873680028504	-0.0030299042919688674	0.02444972670559548	-0.0028687480179078557	0.00028378095362672926	0.006518992182014168	-0.001538347954956306	0.0026849811247487932	0.03318983979815682	-0.006995965775356549	0.004186230768435334	0.0021862722808202537	-0.0029459540165243854	-0.0009692519836455483	-0.0002913348893699748	2.5406722042367757e-05	0.00018729946880133495	-0.0005782052119742202	0.001966202753490995	0.00027261339107701935	0.006217116740736618	0.006585250456250334	0.000588114845735026	0.007173098771420394	-0.0005817328618116937	-0.0005061344210020521	0.002401605708703846
patient_4	0.0028146156680323945	0.024300125229625907	0.01062866393708578	-0.002173218380306572	0.022778196256927813	-0.02662984892733855	0.005191296485407972	0.00040022010844470977	0.008802571799043053	-0.0005500970424104572	0.002075824165394614	0.04272719428143894	0.00286652231817684	0.007575510266598236	0.0005672965033317674	-0.0009576801927736174	-0.0009890491747895553	-0.0015434350415504511	-6.736047998394729e-05	0.0002971915228176808	-0.00802402973861727	0.0028200850539252752	0.00021861705975149848	-0.003544853837066044	0.004008908986037149	0.00032125535032903656	-0.0026389262585287997	-0.00037164638455712583	-0.00024169021222888193	0.0027239948631031467
patient_5	0.008235142889561363	-0.01945097136301128	0.0019996736227076203	-0.00012524116466165739	-0.0059417882329098415	-0.010979507142174773	-0.010976859583300448	-0.001029173153438086	0.0016605847875512847	-0.0019494809218041664	0.0008540161687125626	-0.009563381292146187	0.0017219701366719162	-0.01511731001593321	-0.0006463719133921578	-0.0028136141370648598	-0.0020847691400206914	0.0026316627199902357	-0.000308904643620339	2.693475345590022e-05	0.0015101426599714667	0.0011626140392791806	0.00019824715303696925	0.0023659488111773008	-0.000851706255463211	-0.0008189757362281054	-0.006566109337848043	-0.0008266983282222726	-0.0005072852505849056	-0.002251249668934231
patient_6	-0.0009477726780851048	-0.01295585528371294	0.01756392010334633	-0.020563886681965755	-0.002655893454796365	0.021050001025382337	0.008380665293254071	-0.0009008169121611494	0.01130905000402914	-0.0018305228370046284	0.0033759814903002706	-0.0046542924402129425	0.014790791873273628	0.0026514298473766006	0.0026273608932448496	-0.002250915633110504	-0.0019616768282145823	0.0012599418237127552	4.354349048275932e-06	0.00023840537233533603	-0.0004072745957765579	0.0017565532301353625	0.00019837595580510413	-0.006473857401197309	0.01849417161766338	0.0001999035097678661	0.007034327683129581	-0.00020568622781873258	-0.0006360236556581722	-0.0033749600433216065
patient_7	9.419496729019431e-05	-0.019465142300309317	0.01878113628734469	-0.02067736548043889	-0.0057369567712665425	-0.009267506346980323	0.004803912158217741	0.0002022550986092465	0.0044040431185848215	-0.0006159986550469085	0.001191629163930039	-0.01239843757165764	-0.003471420002366292	0.0022775256321980702	-0.0023827752503081273	-0.0013008086641254654	-0.00130782058729635	0.0013842487677076514	-9.222428519495888e-06	9.223534951146323e-05	0.0005738721717901189	0.0010093371267541694	9.720601964281053e-05	0.0013426769484369799	-0.003461415106553985	-9.848979715936243e-05	-0.004497010335239083	-0.000574452543519998	-0.00027023957804992436	-0.0029776936536722027
patient_8	1.1990941040981801e-05	-0.019981237874982308	0.0209363835988962	-0.026476687807027954	-0.004906724552283084	0.004462527225741233	0.003724078815496261	-0.0008781055291137401	0.00633675733727747	0.0016236804250542144	0.0011565822720654747	-0.01385906937743882	-0.014020483286876544	0.0026380284519153356	-0.0007330152588876991	0.0027837806832537258	-0.0010361404483206832	0.001218173059984346	4.5378517019906154e-06	7.894743182400044e-05	0.00022693812115398012	0.0010764915664363483	0.00011796142038495808	0.0019377345436662218	-0.013828700628023922	-0.00022915161286854723	-0.007334192384764246	-0.0009586499563435395	-0.00024494465534499683	-0.0036030444875420646
patient_9	0.0006181265335826748	-0.020109509475649986	0.01131090073369529	-0.02469704139532395	-0.0037653741847792337	0.009364147553628825	0.005763660465649474	-0.0010428593998419475	-0.003743844027567488	-0.0009452227640592292	0.0017976790467802643	-0.019134177803537624	-0.011888657407906844	0.003005895039563429	0.0017825328825570657	-0.0020268748666677438	-0.0010657136279697043	0.001456408766360527	2.0364393997024673e-05	8.152804788637238e-05	0.0007795899964429114	0.001068495990425734	0.0001766143237899646	0.0038032160459398412	-0.006485557182958369	-7.422610666335137e-05	0.0040911440192369745	-0.0009890513368337767	-0.00033552051927339985	-0.004027347359712593
patient_10	0.005900150266401643	0.005262367463941809	-0.016261671032322553	-0.013215583006680185	-0.005516632566796709	-0.011255586611616606	0.0027521337379894932	-5.434258892992433e-05	-0.0025959924954856543	-0.0006041558677368866	0.0012422420013892203	-0.012208502925380095	-0.0083951219917022	0.0024327950295779835	0.00039335104736384506	-0.00048059688194713893	-0.00013606380851184037	0.0010136213785383317	-2.548919926370517e-06	4.193546544732495e-05	0.00028018538870207445	0.0008864696604523018	0.00011894998970024121	0.001140313257332736	-0.007260521863659813	0.00018622319771538577	0.0017550866762947705	-0.0004594087642216882	-0.0001442142666573504	-0.0015435865082072404
patient_11	0.0013869783926750917	-0.0002525542075646519	-0.017176187546157084	0.017093893069578533	-0.006345522997718016	-0.029635895320268828	0.0069120408565516225	0.0012775155664407015	0.009580636091082522	-0.0002921084112614689	0.0010100515022297683	0.002421055387060777	-0.002185852317300688	-0.011558688094049956	0.0009130538242930112	-0.00010457341573194773	-0.0011932980711431055	0.0003290319358063904	-3.849922064684509e-05	0.00020392532162130672	-0.003735728781860427	0.0020282358707952803	0.00018469426958528352	0.0023517003566896205	0.001637222663384509	-0.0007945007321869635	-0.0025899200207131277	-7.020631747806125e-05	-0.000311931408482657	0.002225604758791262
patient_12	-0.004151878146600439	0.03288278429992306	-0.0017348276918408654	0.012256428963504606	-0.004962555735201829	-0.008253092791797045	-0.021694819430859057	-0.000622837254069056	-0.006997198490193067	-0.002434175823275798	0.002789480710111722	-0.014963294799889231	0.011858558349168708	0.003907532740014232	0.00010272740487955288	-0.0013059546400085345	-0.0006657951884736908	0.005969672826026413	0.0004593859661978853	6.739266967386489e-05	-0.003202752168688835	0.0017870064088658072	0.00023982058268619342	0.0038355768142729362	0.004991076589139527	-0.00010827336953973724	0.0029371370689136945	-0.000587286797093643	-0.0005181006172971886	-0.0020897933635487375
patient_14	0.0030505177047164076	0.03194199827038093	-0.02980747972891372	-0.011366701000741991	-0.00729671604360253	-0.029670698262346706	0.0067123649312109705	0.00029468023727133823	-0.00412220453939923	-0.0006371785649710336	0.0013044065953648884	-0.013343682709798283	0.004218925429034962	0.004483493307642586	0.00026490038478990105	-0.0006168465879632383	0.0004698990801344186	0.004208157645792481	0.00013047723329490858	5.0882502777829954e-05	0.0025599613195247083	0.001590342299366137	0.0002953269359981294	0.0011797351715070632	0.004295601384578428	0.00041169823377098196	0.002478699324862322	-0.00024102689475725993	-0.00023719699713825918	-0.0014041773659057251
patient_16	-0.004585008671563893	0.0007582850169859155	-0.0031853542159376524	0.014955965728626999	-0.006779233923713382	0.01741803917262544	0.002587088530316365	0.0010033966924079367	-0.0010855136329596666	-0.001110827428590592	-0.006469536911531861	-0.001970982762205255	-0.009491829013188147	-0.011232881439424186	0.0003406115756214001	-0.0007817187659266697	0.0035112613057692033	2.8742326033482523e-05	-9.028144830702957e-05	0.00011323727133633468	-0.011525801568661525	0.0019106637264915145	0.0002906207562447877	0.0021564621226867735	-0.01509406042360808	0.00029595976350151374	-0.0033137191745352007	-0.0008709869946842767	0.0008096028390146863	1.4588287623790072e-05
patient_17	-0.0019498273533171246	-0.004674622562898289	-0.018169698954807904	-0.00773770953951572	-0.0029097270260471132	0.002691246774879455	-0.002894349421223858	-0.00012897384787317878	-0.003484395092113114	-0.0007493046424531223	0.0005975904257994826	-0.009874916264374789	-0.005579693408783265	-0.004786604002420975	-0.00020321458432546912	-0.0007706723198371876	-0.0009169324536717729	-0.00024427501071930686	-9.511148435148198e-05	4.169918994652814e-05	-0.00023528962460238196	0.000899165046150732	8.692801186600002e-05	0.0015342851361495912	-0.006367899886613775	-0.00041048081612697586	0.0009481758951439559	-0.0005045369034876049	-0.00016892417470837552	0.0005834573267132382
patient_19	-0.002638511150273019	-0.007994218879993747	-0.01711870627542477	0.05249501304925616	0.029039546164174396	0.018652022363262456	0.0081571670401416	-0.0003998374860642756	0.0012001248598117729	-0.0005885071258721148	-0.004548200901238084	0.04509050971088298	0.00030637452950229427	0.006269955047921549	0.0009694458376606509	-0.0007303048080749514	0.013894391821264165	-0.0036587895847943926	-0.00014313154972245523	0.00024053879170064237	-0.00733263138135113	0.0033127337361936048	-0.00033813010963555006	-0.006438691057425034	-0.005931896927212619	-0.0001558618359067184	-0.0023531468901474843	-0.00018462600967609694	0.0014342845803184151	0.005082218516927803
patient_20	0.007485948469306548	-0.013255351074038942	0.022734429704771162	-0.021676173332250727	0.013931185216582986	0.012504249257861828	0.005157121340574439	0.0006836405867872139	0.013075533995320127	0.0037523589666662643	0.0015483312923653925	-0.004105523905436437	-0.01081285546308109	-0.011036073976441962	-0.00046264058084950657	0.0022166507053478744	-0.0014729806930987874	-0.0026111059793941706	-2.5987795844777195e-05	-0.0013958144784327131	-0.0034135411433657494	-0.005041401706576819	0.000197555479234142	-0.010451065413556202	-0.016970790531886194	-0.0008819296958558397	-0.007015577742323633	-0.0026304088442712743	-0.0002675838042059913	0.005059864319377942
patient_21	-0.0027644228921543	0.004285334805401014	-0.004443836436754469	0.03725080209230482	-0.004201132188497469	0.03193598033115062	0.0045379333640355925	0.0024922122541200286	0.01921843745570534	0.0025154778299028425	-0.0017355500133247426	0.008940829932085942	-0.008014354266818485	-0.011762111840644018	0.001110786401426621	-0.00019817931463530844	-0.003187889051907828	-0.0039865248087993365	-7.836286185296158e-05	0.0003043665131638489	-0.009094256219003503	-0.006747403268318238	-0.0005785478291494624	-0.0076150514205180105	-0.012853358523683215	-0.00024669598621909213	-0.003656497964059144	0.0017579312197865502	-0.00031309904703649325	0.0032317354471559354
patient_22	0.0007613326797526722	-0.0069396947527740425	-0.0050978780462670615	0.002126894212131709	-0.00491403731181508	-0.009627712727344697	-0.00394894073118499	-0.00012349109645414826	-0.004276694838950108	-0.0010051418430231896	0.0011046130351723613	-0.010624461837648176	-0.009255455020309868	0.0012395178172008405	-0.0003311113141471689	-0.00099006677702384	-0.0011615731802657916	0.0024861879950787095	-0.00019575829182008422	4.1929775088483174e-05	-0.0006765427955016768	0.0010364506637545014	0.00011681833394628491	0.0015460549232308308	-0.007971088349459053	0.0004665378588349748	0.00145939307679142	-0.000891217750209604	-0.0002396523179841569	-0.0008779918929487967
patient_24	-0.007554621701319403	0.017639518237007004	-0.030652644916178206	-0.021988908965067284	-0.0036912058302700904	0.01700736700323354	0.008669627435995591	0.0027651038733400796	0.015917896050896177	-0.0012460478890125356	0.004004983176521662	-0.01967039108773041	0.01404750549367981	0.003019048435480261	0.0015236094971507281	-0.0003819586139359496	0.0002888707654227007	0.003825223270812349	-0.00033940202378625626	8.410829891504489e-05	-0.0017359178248936562	0.0019977322125222814	0.0003518166750120186	0.005759967138533099	0.011281341142682345	0.002056064940170714	0.004728714532225881	-0.0002673395748796058	-0.00038833339796718957	-0.002581025874571879
patient_25	0.005403139654428044	-0.013884458064727576	0.02017607505442565	0.046769089786631614	0.016259037987820926	0.01732303898507064	0.003951661807763057	0.0005408464035471307	0.005006981097188648	-0.000685822876662073	-0.00362215129599531	0.0254062844300577	-0.0005774715587344378	-0.008769982927683639	-0.00018055704989274814	-0.0014654424140127637	-0.0015546803089050926	0.002744431010178391	-7.738641255623355e-06	0.00020102509533129908	0.00132712454472003	0.0020787718012525813	0.00015647391633886648	0.0022056037708343013	-0.006405721511622056	-0.000556061248280443	-0.004131133472279003	-0.0005433065597953445	0.0010750658445111384	0.002087998546138124
patient_27	-0.016747337867265375	-0.005936920315216882	0.0029432536623029697	0.024115027815331515	0.014290334887163348	0.01262804205586446	0.006899282265939145	0.00029548459595854845	0.009248373548706194	0.0010222944458453277	-0.002946171154362262	0.00012283898592461789	-0.009956038183980867	-0.016411993622264223	-0.0007026424868986888	0.002599286295965239	-0.006355023308121929	-0.0005059925646699813	-3.4782018788365815e-05	0.00016358500277828655	-0.0009784903877833357	0.002130702673421819	0.00016798039465229744	0.0004182144033355629	-0.03110935129997415	-0.0013602043532615902	-0.0023442883675436244	-0.004396749725877353	-0.0006160215333610296	0.002385055973547627
patient_28	-0.004847909643720185	-0.01756010432599081	0.016250281718617896	0.029036401989099195	0.028022933450334495	-0.019298775572285896	0.0047141421732278515	-0.0009771471002990165	0.0014137088529433356	0.001038047621749292	0.00042509683039782735	0.024054080813021853	0.0026620117485265486	0.0008123442497541311	0.0008710415869144628	0.004037468683844516	-0.0015448372194983185	0.0016976155117084041	-9.052536508954606e-05	0.00017845685611203195	-0.0035645777141173735	0.0021560283796334297	0.00012497024327838698	-0.0022477958761988044	-0.0055227543723409935	0.000482972387668561	-0.003609647025605428	0.011201159636116773	-0.00027376236680005196	5.8244332611454186e-06
patient_30	0.01088305435133041	-0.010460120398883188	0.009099832282876145	0.019830121537538915	-0.002573798718984942	0.025057568347017476	0.009274653449295383	-0.0010226047917041405	0.004792196239133153	-0.0009233925684907946	0.001724954447702853	0.008964256300933001	0.005575926926738738	0.003792006232222549	-0.0004889922940276112	-0.0014927370862071754	-0.001112046901239695	0.002216609577690182	2.0535238430534992e-05	0.00023474840689996919	0.0033595361699943023	0.0017785148119955276	0.00019375316793530755	0.004704898096013261	0.014370038271885988	4.429942197932952e-06	0.0024471931166227213	-0.0004298450644254629	-0.0004828842052445941	-0.003743873218614725
patient_33	0.006593195561209578	-0.0024306176765415753	3.959727764372751e-05	0.002133908506309671	-0.006687973709482872	-0.016348726712421015	-0.017940428191673023	0.0004527103565433824	-0.006433691243923654	-0.0015506777759781013	0.001728506633830229	-0.016153195793212574	-0.00042649430236802984	0.002972935780372257	-0.000586469513916418	-0.0018986967494581326	-0.0022481417987754073	0.002604514556150515	-0.0004126111912194901	0.00011148526643383433	-0.003793893451998388	0.0014148840036338664	0.00015025333364994102	0.0022057753987164796	0.004212470083393679	-0.0002063582840484534	0.0023337852322516577	-0.0012815663040821271	-0.0005094554770390371	-0.0028645786851899863
patient_36	0.006792065939671627	0.042640167067902836	0.03754588665474307	-0.00640104562525259	0.006606491553093314	0.014702788783410872	0.007718056229599349	0.0006064486653826736	0.00878218790209262	-0.0005834682292617803	0.0018504078798002024	0.0002137237601422049	0.000578473345616643	-0.00936938702979499	-0.0022069564985618267	-0.00047068239801173055	0.005063275481370763	-0.006365670534173085	-7.405689400380908e-05	0.0001302777480799177	-0.002320875461964394	0.002516171689880393	0.0003891055051911671	-0.01139814751776198	-0.007849876919611122	0.0016312109423821568	-0.008001058561033211	-0.00033203472646720577	0.0009902201664424186	0.0035535569161117392
patient_37	0.002879914525824465	0.016222725474837392	-0.02986464739229332	-0.023746479916572954	-0.010799222697818755	-0.025113800324626095	0.008161710939361334	-0.0007677850091626312	-0.0017866881039587629	-0.0014201312625607542	0.002671062187956392	0.02112236392595695	0.0062393628173546545	0.004617156568946095	-0.0019799066985436643	-0.0010801930210635213	-0.0003588741687065581	0.0015494033671270872	-8.184053851384749e-05	8.35295967327666e-05	-0.0008394725627940894	0.0021419541778694828	0.00020940479964496093	0.0006570225395081897	0.0027632353436117035	0.0001896690613319111	-0.0019479102277305202	-0.0001837584871348739	-0.0003827197804919748	0.0005348264949697123
patient_38	0.00010762538418098551	-0.011726560792217957	0.04452528132571223	-0.01745715260685737	-0.004259261574369716	-0.018485898925360924	-0.007046217945387241	0.0005407740009662887	0.01434300107280428	-0.0012794228003946534	0.0030690358876039945	0.004154747341586357	0.01920285804319667	-0.006008706773189457	0.0005192757186490718	-0.0017980531375715212	-0.001338985519445919	0.0008019368324191902	-0.00010586011293545659	-0.0009112834215729474	0.004591203444059624	0.002580027352149858	0.0004128821348297327	0.006741716737461088	0.017933271843631537	0.0009605819764300833	0.003393250081638972	-0.0005127984341061683	-0.00045292157311156207	0.006568491711912661
patient_41	-0.005774764578256152	0.03353243231524369	-0.021260114300401926	-0.008599640590115361	-0.00827200738480021	-0.01648118351362629	0.0033411669359776513	-6.716249016514729e-05	0.005630938594046766	-0.0005290839560586633	0.0009356479374316184	-0.013563112922635788	-0.008058671710958192	0.0030937113846061038	0.0007120729724935006	-0.00016244541423120147	-0.00019996290787127404	0.0027350757045178655	-7.32107687689803e-05	5.449992478404034e-05	-0.0025629596776430646	0.0016180485470525204	0.00017098822166624846	0.001048884794987397	-0.010829433332392129	-1.5849404389814478e-05	-0.004344296113337967	-0.0002318894550911657	-0.00021347219995196843	-0.0025651089824290426
patient_43	0.00042781168977449794	0.006853516112666706	-0.0055699366540368535	-0.02865224096794454	0.006121208358079523	0.013017390434368175	0.00822961399063192	0.0009530144875286448	0.0006595375936011103	0.0013103148055350123	-0.007546384493080776	0.0017266577242736425	0.010340405170027435	-0.008592790098691485	-0.0015250334625995477	0.0029648399291447823	-0.004068802519747618	-0.004654398606217911	0.00019918055992302662	0.0002758307931937675	0.0015187577552166684	-4.516482708113304e-05	-0.0012212237323026643	-0.0051743225992200385	0.008631778273474482	-0.0017942164688381128	0.0009192447459187647	-0.0005009555983104002	-0.0003990080845247987	0.000787107918477222
patient_48	-0.001234760555459898	0.002185194662166374	0.007489372677971768	-0.019761688631883937	-0.00554654284740469	-0.01136435243153266	0.0017066280823120428	-4.1710130455507005e-05	0.0037215994993478013	0.0010241739521297231	0.0012156810379715549	-0.013383828610253652	-0.01281352167328103	0.0024284139561997543	-0.0019792650360918942	0.0007232634585194276	-0.0006449340108881997	0.0014513733602846445	-4.1889275146085174e-05	5.189516601262189e-05	0.0026802427991288297	0.0012651148381652615	0.0001451006945518178	0.001726544486233401	-0.00950706171475252	-3.699160670245165e-05	-0.005714515979518699	-0.00046776500936833535	-0.00023982078021267977	-0.002706483091354672
patient_49	0.009705428882811465	-0.007969392522430228	0.007208476758681038	0.034755287335921356	0.012861937767706317	0.01609594510649354	0.006233905371107066	-0.0014670347063452825	0.012749683805113177	0.0005849540140000454	-0.006030600051190429	-0.017749304080333518	-0.006994890595035223	0.0023885023676620495	0.000663548643253844	0.002886740104642972	0.01454109313123241	-0.00014075933051029994	0.0004589761354903345	0.0001796774638989397	-0.010188071299307617	-6.229461231681869e-05	-0.002816192108412552	-0.005837603413146402	0.00814196501128368	-0.0005254603712392543	-0.006174367102622382	-8.105226955659994e-05	0.000739818507542242	-0.0003912624293938024
patient_50	-0.01791549991032509	0.015860347618623625	-0.019799044402927533	0.02653906702657646	0.024763705203603457	0.018468697115859488	0.003005902817275795	0.00020428440700512245	0.008712537950674991	0.0004280972378426661	0.001579234141052466	0.04264746831742821	-0.005957355585961253	-0.00983960772188209	-7.234073207903212e-05	-0.001278634459471654	-0.0007168158708010791	-0.0016664867088940407	-0.00018197937133862023	0.00041386836397353357	-0.01447436388647003	-0.01723975182995767	0.00018726040376348317	-0.009905778642691217	-0.01796402047425994	-0.0012634983704219351	0.002330799955867715	-0.0029947461011829847	-0.00023962583896211978	0.001755966083704917
patient_51	-0.001747381327120981	-0.01153835673535628	-0.023328016956804757	0.000780703656390197	-0.00227713590559463	-0.007514330002032828	-0.0067785861386425094	-0.00018555113317973154	-0.0022319196621238256	-0.0008871493508246861	0.0010405248326070854	-0.01031337620716172	0.003538550374429907	0.002028271458306015	0.000481531690453739	-0.0010866878183094706	-0.0009442239565322266	-0.000660672046692727	-0.00012666296076970448	6.138477771337544e-05	-0.00048101070850645856	0.0007081917537347104	0.00012881655478743463	0.0019014988364274487	0.002788608078449568	-0.00014571849642022456	-0.0027719395183272884	-0.0005909717915073861	-0.0002861916507625337	0.0008936822072231631
patient_52	-0.006942248320677875	-0.016678737963500025	0.016369341160963783	0.007570228107826522	-0.005884779048250279	-0.0035057436427599893	-0.003303642903909347	-3.188853167201617e-05	-0.007542805876894127	-0.0009684829507832593	-0.006662806214692385	-0.01531222902171561	0.0068537831573644145	0.002468698705392265	-0.0003620234136309764	-0.002867732819883158	-0.003852380259275001	0.0029795742324339332	0.0007684358487947779	6.041893798057754e-05	-0.002625888347528733	0.001360691949430904	-0.0008526033011887966	0.0030756361787812863	0.0024503310614018853	-0.00017313154623602232	0.0021135832465711034	-0.0010205588638395754	-0.0003659954770250709	-0.0029963554051249002
patient_53	0.009346615582576613	0.011435149277101644	-0.031061023494130244	-0.024676164965942368	0.015462720234321457	-0.01639102799397647	0.012092242166890543	-0.0013734496303965452	-0.006368848348982565	-4.124686583323157e-05	0.0031387367845626913	0.031566385161170496	0.008893623109296329	0.00581285072569066	0.00017873296818267205	-0.001099349336243948	-0.0007326322796991472	0.0025549445903278	5.954957902705691e-05	0.00014272354638509888	-0.005161466574603257	0.0026844339440236396	0.00025793284502587333	-0.0009288573576695526	-5.237096996571475e-05	0.00022718493762444912	0.0010724717592881274	-0.00020407393736502805	-0.0003594924398366532	-0.0024554094410675987
patient_54	0.0009956995645364743	-0.020092180263136375	0.017815493838120425	0.0018764919871825214	-0.00572249715763678	-0.00996239514586739	-0.014762281843638142	0.00032401083339165767	-0.006023595155709289	0.0013181003081941037	0.002295505205137971	-0.010835267803984408	0.00029284471233531964	0.0025377863757816517	0.00026816419903022415	0.002987714771333057	-0.003397349844065059	0.0034475114418590753	-0.0001497801589976103	6.129916671217472e-05	-0.0028872631135374517	0.0015710232434160084	0.0003574744826207963	0.003288273411698926	-0.0005490253926370941	-9.18817725224014e-05	0.0037361899911075346	-0.0013202570544274842	0.0017237200704670963	-0.0029205077825976873
patient_55	0.004874029932872691	-0.007697850487747211	-0.029833586741192547	0.0016625921668640409	-0.0022457226419829042	-0.01275894011922381	0.010519223168795272	0.0003768437379283059	-0.00351611177105847	-0.0010194131129240302	-0.005064706311321315	-0.015416007855801684	0.008834084503992331	0.0031925033169179734	0.0016477767691683355	-0.0009607523708798857	-0.004122921918706556	0.0025653663401482866	-2.2606546002011002e-05	-0.00024134536420111852	-0.0024259356900727088	0.0014946055711636925	0.00038122468515279316	0.005773085181057076	0.011516097068794173	0.00022208790984408833	0.002367738096355388	-0.0005888719682108075	-0.0003509639013188948	-0.001475652336130679
patient_56	-0.0001501366655369172	-0.005517265993395145	0.04373512293961583	0.026357921650825334	-0.0045870003301248345	-0.017497473150971502	0.0026818600600479483	0.0007430897353040972	0.008178769282902997	0.002739953377428383	0.0007805727718314503	-0.0011708603309639393	-0.0011412782064524653	-0.008606949032672473	-0.003180943324009716	0.0035252843134863034	-0.0004101210410725639	-0.00043573437066922493	-0.00013145189863324603	0.00025941423807233926	-0.0006138183258066921	-0.005821354590760989	0.00025051273319820857	0.0026007899699658182	0.0007404446156368892	0.006896687738647199	-0.005607652097652112	0.010723501664558932	0.0011943199930588109	0.0058797563715208626
patient_57	0.02268571262382774	-0.013662749769420357	0.03974341047989658	0.023544177540879195	-0.006555160043509519	-0.005501682748006963	0.008553238403690294	-6.775812791183783e-05	-0.006789188108237168	-0.00162621170227667	0.0025772730572649026	-0.008753676799676341	-0.0025053699827484264	-0.010726007002931786	0.0007869767767385665	-0.002537634024230945	-0.0015915120037750252	0.002876699644445588	-5.680563662986644e-05	0.00011886582777436215	-0.00017394475156764846	0.0015153143938973468	0.0001265108176241364	0.002551213276062289	-0.013465452978024673	-0.001311519250732766	0.004946673228760491	-0.0012358976205421538	-0.0005280212651673698	-0.0018734464303797151
patient_58	0.014501001299222407	0.05213844297234785	-0.0209904846074525	0.01939629284797156	-0.004241563326034738	0.016857479180400484	0.008755050964506775	0.0007588538410772046	-0.005014477076905427	-0.0007319224570098786	0.0018407012968674238	0.04739999557978111	-0.0005035788002045155	-0.006304100078226843	0.000162833847962649	-0.0005885616110324621	0.0006022242364592421	-0.00197005091144252	0.00021013244150434646	0.0001554664348546533	0.004847987416242439	0.0025746569805381357	0.0002607623278562517	0.0031094554944008732	0.0009999174381392542	0.004762837369570565	0.002269197991881623	-4.064253196361019e-05	-0.00021782511939111415	0.005215287739679161
patient_59	-0.005071717276071431	-0.007272745183075257	0.0022878362827547876	-0.01853547010147403	-0.0027267064781635914	0.007501591160957962	-0.0031059527403398735	0.0006686896319313463	0.0027787691271754676	0.0005957623103839967	0.0008833279470734089	-0.00185447246937967	-0.00885553371467986	-0.00671151289448867	-0.0006734481870854098	0.001567553480936881	-0.00117883631484534	-0.001574338292718464	-5.3028385168286535e-05	-0.0007831514279302801	-0.0005103358982329936	0.0011558821509694195	7.410652272006188e-05	-0.005286057584946496	-0.009609569816143552	-0.00040353696046886695	-0.005012502436394363	-0.0014171688526593198	-0.00022183271973905304	0.0012669485272719058
patient_60	-0.005319369830975219	-0.019377788078136414	0.015572628807455535	0.007003015370848083	-0.006090861483624135	-0.00995078700632761	-0.007420848070036773	0.00040845684047012597	-0.008049044988032602	-0.0012393005386405224	-0.01075012363702664	-0.013053842296173684	0.006532644480517782	0.002911376843076927	-0.0005860958691759239	-0.002781762736916475	0.01854447314339745	0.0035378166495374543	0.0015526075973251907	8.80357179844892e-05	-0.002647284219139923	0.0012983478139767732	-0.0019533617818573933	0.0020668075346023736	0.0043410767475598735	-0.0001206367940493971	0.0029495951088657755	-0.0007913506359477647	0.0034067885126887036	-0.003254494036386797
patient_61	-0.003602976709352429	-0.003300131741097485	-0.0064782449912693055	-0.0014745802221649811	-0.0026786191953997703	0.006796077934606841	-0.004386279355623492	0.0005334778440615888	0.001150935516241389	0.0016003562729081735	0.0015676703987402652	-0.013818363954231522	-0.010970718627245071	0.0015124570932620568	0.00023395499746755425	0.0008422605890431056	-0.0012431560442028242	0.003980732925103013	-0.0001520800867038934	-0.0002696609541804643	0.002812508584341973	-0.005237635916408979	0.00014339680006964317	0.0033665130996683008	-0.010498567148501038	-0.00012550991856072308	-0.0008844048483166736	-0.0008162150295475719	-0.00021704016999106527	-0.0016545210443434013
patient_62	-0.01034549886153675	0.024899964981390462	-0.005615521806340694	0.04021639580349987	0.030821174139606847	0.025231688685333088	0.008669490468929878	4.2397247293972166e-05	-0.003335589083218182	0.002106831979354162	0.0013023145117096438	0.04603118970574889	-0.0036021557022549323	-0.011305550092542742	0.0009809555154626159	0.0014155816156254566	-0.0004491548608411511	-0.004365721885613872	9.238819647505225e-06	0.00019530748429605178	0.01297974923772189	-0.0049984690725849365	0.00018487346256773211	-0.0034268223481904534	-0.01126660881767911	-0.0009088686782215877	0.0016821549414421915	-0.0014231781966030576	-0.00021051716185772104	0.0028703732820758478
patient_65	0.02248284820864281	-0.018787785908596647	0.014240479697123951	-0.014101659813538758	-0.00471272338735933	-0.011487053746484979	0.012766247413201093	0.0005523738592269989	0.006844435743208078	-0.001128177477448467	0.004462386678524827	-0.014333844809404911	0.021573846509554774	0.0056913248517886286	0.00439921362736949	-0.0027685360369225738	-0.000547598581373149	0.003860315883859655	0.00018431643793432207	0.00010627746469276361	-0.0013136464927008104	0.0018825695211963536	0.00041842819363417964	0.004217868702486438	0.01749480104316533	0.0007068474544138251	0.007953386730723625	-0.0003591245718306428	-0.0005386107074131934	-0.0033232489236028418
patient_66	-0.005203051694227904	-0.013754101140135805	0.028541352392796794	-0.023956940080742863	-0.0018040926111008934	0.020023094019255252	0.015614100589730166	0.0011800742246043084	-0.006596409246802871	0.0033284802428121315	0.005288493438775915	-0.017392061026870232	0.018752576200479803	0.004046577092757903	0.001328570543047408	0.008813835313309561	-0.0048000779388899266	0.003145951492303356	-0.0003746522523011062	4.117166060466364e-05	-0.0006992139956836135	0.002516755873220013	0.0005114889488160114	0.005663621525404635	0.01299186423902216	0.00022667210106541428	0.007111767987211248	-0.0012451972855586522	-0.0003971265242613301	-0.005181312741031369
patient_67	0.004850592281012992	-0.0026832647779870215	0.02498894246353072	-8.224510530997685e-05	-0.0007179489838169381	0.010825977870280477	-0.009999240441263898	-5.7038159676801e-05	-0.007163043049916367	0.004799992585571207	0.0051175037647702695	-0.008070870962299817	0.01838130149031005	0.006332100551468787	0.0006658806599766909	0.0047440628512682124	-0.0013906489806818358	0.003458404508224958	-1.3380927338561963e-06	0.00015076976865813698	-0.0021712317635075164	0.002498456704701739	0.00043674309530017884	0.0071992723024063635	0.019518518321560305	-0.0002080844506682546	0.0065998074729177155	-0.0012281612997142848	-0.000561862899810673	-0.004101735154245011
patient_68	-0.0038981585718552147	0.0007934617196360159	-0.02588671491527229	0.011517630728898338	-0.006713124286552785	-0.02673734414999091	0.0019139845249473342	0.000529867172833881	0.004636225102735936	0.001459428310388429	-0.0024068400299680397	0.0254255785499655	-0.0036146777032385175	-0.008874772229875792	0.00032719296088022404	0.0003108001971674483	0.00775507369838949	0.00017207047601423278	-0.00010756297204676419	0.00011539099038196314	-0.0055343896523939095	-0.007418789426089253	0.0002489340218391126	0.0019748906747157273	-0.007769712740465434	-0.001058778136553572	-0.0013106420244499315	-0.0009947515861629885	0.0007345679931285307	0.0011558212531062127
patient_69	-0.010084188541354676	0.035487115327637334	-0.023299974647657873	-0.006802329282247198	-0.0023929100704091727	0.006175537579896757	-0.017241665859632282	-0.0007656822669237257	-0.0064636851412379496	-0.0012466056590922333	0.0026116067617870282	0.006767476751285369	-0.006243676582151575	0.0021853670137265235	-0.00012522455881189715	-0.0009308870587613546	0.00011675081545613311	-0.0019808117937600246	-0.00019298428325687092	0.00016297968618491198	0.0003608297958877563	0.0013381224681514156	0.00011851323242725016	-0.007482922803614992	-0.008857489352958903	0.00040258722166382487	0.002740813556742167	-0.0004149723832503873	-0.00034659068326912566	0.004406238880295963
patient_70	-0.001684678838536147	-0.008946938433440414	-0.017778983945371064	-0.02135688240096478	0.012905765837490622	0.005819392902116739	-0.011790987583042492	-0.0010638289652181458	-0.006098921090199526	-0.0012017883551704391	-0.005311656731302005	0.0021203954021247083	0.0029976771686347904	0.0033427584468817078	0.0004032128715619779	-0.001831096071620871	-0.0036136249591961276	0.0020208018162818993	-9.581972863628496e-05	0.0002397151992650431	-0.0008408753928014684	0.0021883148268772665	-0.0006069255583415886	0.0023361026491715495	0.0018033059333439714	-0.00042641326228231457	0.002014986334732731	-0.0006441739770156163	-0.0004849226883079854	-0.0024179345337910956
patient_74	-0.005894990515691256	-0.00023945297329642612	0.0038087328536827326	-0.016100613954466495	-0.003188679662135242	0.012769164447959908	0.002464198604899494	-0.0007212848813934505	-0.0038349934375822743	-0.0007272589303427697	-0.004246379704919157	-0.018033803939204167	-0.00986400773108919	0.002552696766343428	0.0003040983184026957	-0.000831324685546054	-0.003528607889975147	0.001022550605873055	5.833634206042873e-05	8.803245146569243e-05	0.0007359948727109167	0.001224078524068476	-0.0007938213250578598	0.001661564090464895	-0.0038203576766805965	-6.766299069985194e-05	0.0032826470700597415	-0.000517754371071571	-0.0002170294143582255	-0.0038404728811896817
patient_75	-0.001860627552249603	-0.009534224222736256	-0.02021963322611673	0.03357896144912149	-0.004656318598813608	0.03093309444051121	0.009631690121668928	0.00027088871577033	0.006404380019701721	-0.0010286523499318456	0.0015881343037724238	0.03585422350136615	-0.007784657136935675	-0.006695880471050705	0.000712580716606165	-0.001300722097387518	-0.0006373358896332806	-0.0013166967524156977	-7.5520941052818606e-06	0.0002757606058611515	0.002342870153627619	0.00250687523994542	0.0001842213322893229	0.002286867818196614	-0.01324442954193925	-0.0008984168203684762	-0.0019168848100310743	-0.0004191639242439309	-0.0003875850156260355	4.144792520170673e-05
patient_76	-0.005722387327333522	-0.010642794438023781	0.00027438973637565397	0.00737202725487866	-0.007287737826348001	-0.018797644877420652	0.0030812869258706166	-0.00014858826138513506	0.0024713348055487817	-0.0008563240022451943	-0.00014770394796791142	-0.013202898766913568	-0.008490331291159111	0.00207110427128515	0.0001805505481618507	-0.001115398346604019	-0.0030993829520409937	0.0018737012448422534	-3.948551766900013e-06	4.5744251533194516e-05	0.00024604352438622345	0.0011973705246436394	8.881658033853679e-05	0.001228095556988574	-0.010686462511920528	-0.00013832925302663057	0.002211807018447966	-0.0005365042834340719	-0.00021402673987130796	-0.002409806788999689
patient_78	-0.004370216957112604	-0.010692943624721219	-0.018469137040983373	-0.011693294321711394	-0.005397582676627155	-0.0125219378075987	-0.007588243015508371	-0.0005177312258309073	0.004021710676100679	-0.000817299110180177	0.0011092978179458666	-0.0014930715136806552	0.0024432214176723114	0.002070340365670188	-0.00037810031759991596	-0.0008585580010745524	-0.0012350991268563526	0.001162331646378409	-6.454066235843314e-05	0.00010200497173996357	-0.001654308224312564	0.0012532996069202	0.00013142954309647122	0.0011139701975572856	0.00038556309633547135	-6.358093244243691e-05	0.003253902890692727	-0.00038028973972425924	-0.00029710539404243294	0.0001930613720228985
patient_79	0.024258818663218603	-0.01812978238802421	0.04462744085126879	0.011971048069697045	-0.004880037053525846	-0.008277238713659473	-0.013884488833121022	0.00041979990817950306	0.0054679500207253815	-0.0013779194553627395	0.0025288476947915466	-0.010096163889214204	-0.0022441707961977546	0.004548465622070402	0.0021496149026678153	-0.0028080687564085525	-0.0019835129130104587	0.005921371615741678	-0.0003637281696191052	0.00013197677394337926	-0.002148991098241102	0.0019507372538152832	0.0002711733717758699	0.004791165874910354	0.0019964813530112618	-0.0001708674475900652	0.001020158432552926	-0.0007544425047157379	-0.0006013289218335447	-0.0023726418171188452
patient_80	-0.002719787395972491	-0.004681432390742676	-0.010376398025205583	-0.0011301872545784082	-0.00494692772829688	-0.010478078970906295	-0.009335083208320286	4.182126360376289e-06	-0.004038367610470754	-0.0010638023059774025	-0.004595519565756483	-0.01116272908815698	0.0017294758520393868	0.002329056040088462	-0.0003472403109099967	-0.0008939398399327558	-0.0013202850529100132	0.0011491953965287972	-0.00017773449604181066	3.7290892424384225e-05	-0.0014181612333434093	0.0011940653827312258	-0.000722595905206434	0.001637205873713925	0.0005128719751849397	-0.0001067035968579928	0.0012974429961873884	-0.0006651922509559893	0.000551137498363675	0.00019840314554420694
patient_81	0.0007430897196177223	-0.012110887460426024	0.019278507514449893	0.022661160975995753	-0.005620912039966417	-0.00260393092685824	-0.005955824985790092	0.00037146667959158774	0.0057755885253849715	-0.0013483153109646717	-0.0037202768454848447	-0.015617875004937247	0.015592907186392493	0.0037379171323828086	0.0009860863391633417	-0.0023610460592167547	-0.004556689353896265	0.005292286714464216	-0.00028211884874098834	9.457305879512542e-05	0.008810446437727257	0.002043874725136074	0.0005281661700178111	0.004852695034396588	0.006724887093975724	-0.00044773578576148517	0.003656819830818118	-0.000835944122493441	-0.0007118895709101647	-0.0032605956898206427
patient_83	-0.003746496874580028	0.008299566776693442	-0.019707877190960593	-0.002022692424149756	-0.0067571107417916144	-0.013281869743067031	0.0018242084920426288	0.0008965755071748802	0.0035845511232439125	0.0011454868529988977	0.00040905349855173737	-0.00985680172836536	-0.006192712454855456	-0.005375034015278509	-0.00020910774093571945	0.0002853360045766604	-0.0007377745280226193	0.0017831722373047598	-7.976439876031336e-05	5.664096099460362e-05	-0.003010714137388053	0.00021005014608066163	8.187202118050064e-05	0.0007973019839137313	-0.008354984006156913	-0.0004909301551371994	-0.003162090797736497	-0.0007937945751761967	-0.00013331143179566736	-0.0011975981142883186
patient_84	-0.0010824677825559679	0.02867098073006643	-0.009549822350801217	-0.020427365777592313	-0.005393826748352837	0.005318963832252446	0.003859852202754158	-0.0008404107410263694	-0.0067573366409503025	-0.0011237074512899967	0.001203140786413335	-0.01506070414029869	-0.014538046317543575	-0.014105677783944408	-0.00021127981989364065	-0.0007845077470066895	-0.0006424349667258914	0.002880849652063796	-7.505797024017056e-05	-0.0022137640743621883	-3.116088952135984e-05	0.0013022980773387	0.00011014798099267876	0.0015790839132140508	-0.011015212592781503	-4.0048862701385745e-05	0.001395594847869504	-0.0004988197134542851	-0.0002625558432684977	-0.002086035351962744
patient_85	-0.0019697759719910514	-0.014453480601050409	0.0015744219730874553	-0.015101011920561607	-0.0049123195914360165	-0.012046121932512456	0.004885224401311009	0.00010600933988882028	-0.003804887749244255	-0.0007881378574616187	0.001252969316810433	-0.004102305237194009	-0.00910477493498051	0.0030684310612340998	0.00035831162786029505	-0.0015769117961550267	-0.0011535340065393278	8.777007342008168e-05	-3.2744721308974137e-06	4.320533944911877e-05	0.0004574751679582095	0.0009144682548898337	7.005932229173893e-05	0.0010142034377207153	-0.00767485084830121	0.00012458001666760258	0.0016405610828100644	-0.0008150075195118899	-0.0002952499809166187	0.0014436515715773477
patient_86	0.0008204406774633727	-0.017916588988897527	0.01770735296604684	0.0009239107187097082	-0.004484307965560088	0.0030318848186998903	-0.004361224930953363	-0.0009293437022985135	0.004631823949627943	-0.0012485206721532683	-0.003908239022306884	-0.014883588451214298	-0.009510624080870281	0.0020073704142306815	-0.001724779849162507	-0.0017718812854211916	-0.003778682722898476	0.0019298829010586877	-0.00010717519969358132	6.635889609989758e-05	0.007988666738565086	0.0012134590568529352	0.00014971859892079823	0.002911523857410584	-0.013093342939398853	-0.0005661698810744843	-0.0071903849595479595	-0.0009336407204640248	0.001854089511438913	-0.0036408169559140956
patient_88	-0.00031850131720366297	0.07839272255782051	-0.00119843166918747	0.03266796010078739	-0.003275948668933917	-0.010529415872445052	-0.00989722249780877	-8.451745675219259e-05	0.004015360686317243	0.0012688962477486643	0.004279513814941277	-0.009047959842687617	0.009466720786258853	0.006278253841789931	-0.00011796490524363072	0.002027997902112509	0.0007713484531306671	-0.0014374037967845581	-0.00013115611975828326	0.0002146347681055904	0.0050999202958423315	-0.00450284828600102	0.0004004194582829407	0.0006045124262471287	0.00821168151245668	9.397773891906699e-05	-0.001871011859040201	-0.0002920789506853879	-0.00030759122104754617	0.0020244081316172532
patient_90	-0.004501002976963123	-0.011734530769363873	-0.0006368022888372522	0.020917586699838547	-0.0063526405100910325	0.01734235551349947	0.004201606734665819	0.0043701761710157735	0.005608572725283246	0.0016921606495210262	0.00043722411091247007	-0.01697108914275134	-0.000851623480163165	-0.004610637037317333	-0.0025721703135960982	0.001966411291305628	-0.0012499457684606345	0.0026611545908697583	-0.0002198740983343559	-0.0002971523958887475	-0.005604593619457298	-0.007103599080515745	0.00020340327104520213	0.0020188954418636877	-0.01388324310045208	0.00020784332138911544	-0.006352103631954232	3.41288970982289e-05	-0.0003762889059695658	-0.002617818466722494
patient_91	-0.002145278245352836	-0.01492481641274498	0.012390781870465287	-0.028214910916383666	-0.0028055684683211757	0.016844376682013548	0.007350797334496069	0.0018427829102029213	-0.006693615250584401	-0.0018212990204856038	-0.005802866038954856	0.00436546498759245	-0.014761233674507396	-0.010433412926515515	0.0005966140209316225	-0.002080224173485112	0.009364718680297595	-0.0007794758510727201	9.025545938899696e-05	0.0001676028128139644	0.0012832766026203133	0.001395765564530247	0.0002885778569827276	0.003465691287485419	-0.015588298546086416	-0.001056773680594437	0.0038654721465870125	-0.0008438131529651423	0.0017162946378520983	0.005949025316460799
patient_92	-0.0118723225437134	-0.022362097267575702	0.01675612354482879	0.011365295230453322	-0.007821376273776274	0.005727467965270504	0.0044255938292961546	-0.001475026079451003	-0.0010595736892091714	-0.00164390503444435	-0.004112097593966507	-0.019643574884075213	-0.004056770903313173	0.00237914190329469	0.0007241505185719174	-0.0022265083092311818	-0.0069909087916623655	0.0018821762102261838	-0.00011967064635698323	9.2282751021972e-05	0.0010011344810707036	0.0013498250231797119	0.0001592429709763412	0.0014747321364821766	0.003639044399724833	-0.00015662036538713152	0.003376847764481413	-0.0012891792708501872	-0.00022369297040940284	-0.006177662971432083
patient_93	-0.0023305485756248143	-0.008571267233723678	0.018376725710968607	-0.006970819837645901	-0.005021421165020754	-0.01848354219260196	-0.009222841390708246	-0.0010369729443246941	-0.003377877448611425	0.0033566356306658205	0.001676101086536866	0.0005891950765614276	0.003689325992853086	-0.007481071155996288	0.0017177581145302733	0.005627620452298901	-0.002092119439461717	-0.005101816997971333	-5.675670255411412e-05	0.00017193186511837836	-0.0022945193727581413	0.0002777026968029498	0.00015384045540898722	-0.005215672311168076	6.996672762798617e-05	-0.0005094127476132636	0.0037604520994586887	-0.000700809818741707	-0.0005429026425036534	0.003556658456754482
patient_94	0.0062794181286845285	-0.007116076641287926	-0.021690485247405293	-0.00391371719754893	0.012866331344415267	-0.018571879269214542	0.004969091193658047	-2.377532565043e-05	-0.00756519986668696	-0.0008142035998632856	-0.0036082508163358695	-0.0009296085898154352	0.003480937974624089	-0.007705326268390791	2.9858253495440427e-06	-0.0012385800694958825	-0.00314185679375309	0.0004979629265165897	-0.00018956801350636572	0.00017448323862784523	0.0013477860531668547	0.0019009402953345357	0.0001423801121748341	-0.0028624790673259957	0.0061574847242786435	-0.0012501341480891522	0.0014119045095385312	-0.0006724783502452376	-0.00033689390040444854	0.0009284430595866937
patient_95	-0.003868117446206808	0.06496006656971083	0.013432729574270386	-0.012178265327972226	-0.006615202422893307	-0.016882069510073722	-0.010565930664992753	0.0003369351041466481	-0.0039060965101858345	-0.0007044882617180563	-0.011725766603474188	-0.010665203907264767	0.012637956078614095	0.003889669663108602	0.00026996735989533405	-0.0012000053903028413	0.008829208091620666	0.012696209948982273	-4.418761458142466e-06	8.429475689524895e-05	-0.00097835872806677	0.0020131611588120033	-0.0012108417497785535	0.0033291344464434227	0.010824192909464608	-0.000153517771070146	0.004865690174911894	-0.00039187451776370063	0.0014194859415769066	0.0009120292843705061
patient_96	0.008218067499099417	0.03565832041236555	-0.0042351383675016145	0.01720160905324477	-0.006601505777935129	-0.01649089365175519	0.0026218704877384908	-0.00016665310432820415	-0.005457023212426899	-0.0012950735311298225	0.0035546000068063157	-0.012768699744261904	0.01015667628460559	0.004657832395115581	0.0007027296157366458	-0.0012689901043659284	0.00032268528563749745	0.006637217254633649	-0.0008479069510759833	9.959375417549681e-05	-0.002985713950625278	0.0017711195964446147	0.0003611702847213735	0.004512451728339337	-0.0015966583756186405	0.00029615971210600594	0.00328295092559684	-0.00023929035615002342	-0.000414088223286632	-0.0002067069162653263
patient_98	-0.000913696783515343	-0.007798254714025101	-0.029675141232425276	-0.01850169199216832	0.006870842329226365	0.009240752435768461	-0.007048845444208937	0.002188336556196726	0.0038592574442490586	0.003540127855181922	0.001494492148976349	-0.0012939534234243397	0.0038531220854283927	-0.0056711823809136065	-0.00043612581655607795	0.0021086919878786194	-0.0013284757605562369	-0.002000714142800397	-1.2917525637717809e-05	-0.001520087770854602	0.0007484515901318655	-0.0013284833637266591	0.00010793129471511228	-0.008574858018608921	0.006465487234269687	0.0006367772562919134	-0.0042575032408882305	-0.0016163454753632806	-0.0003773680539073892	0.0010463331881291075
patient_99	0.0018214540805877363	-0.0033688414865254875	-0.028103700502732837	0.009583536063294448	-0.006348610342042709	0.008789256433969706	-0.000202997129587472	0.0001498993629180962	-0.0022158397788059015	-0.000730286695938477	0.0002575775893527076	-0.01277736652575395	-0.004075605125116333	-0.007611465218261207	-0.001482872794782705	-0.0009738914681281251	-0.0017402875244135454	-0.005657631449095205	-0.00012733294894425262	3.282469159951456e-05	0.0002950403933227917	0.000914913662393647	8.31485248490247e-05	-0.0007205656177800201	-0.009923738015667635	-5.755315460700662e-05	-0.004738365224666149	-0.0009209419053430614	-0.00033596009307725034	0.0014709174444770743
patient_100	0.005434800838261324	-0.012661813266024897	-0.02320590842170001	0.009837585970928497	-0.01105964511000543	-0.03831916666401489	-0.013314641319260238	0.00011398700803334209	-0.007514757334359507	-0.001962812642237489	0.0010028606294640802	0.03670547073913991	0.0024688366745099465	0.005382434718576263	-0.00032988261355675985	-0.002698996018215143	-0.0009432157900595246	-0.006501151583683018	-0.00013749534606107718	0.00013664527661780594	0.001979898639339919	0.0013664119028083243	0.00011493940123489194	0.0007723704050346818	0.00251868064028622	-0.00011781386015396255	0.0008199006513277489	-0.0004891023496083945	-0.0003812149933011782	0.002262514642384115
patient_101	-0.006821151736091212	0.014218286661389823	-0.010453851589414325	-0.02575153192499572	0.009026818679241768	0.0041084432722012084	0.005353518453323879	0.0010444660437003846	-0.004642008104175031	-0.0006210265096263219	-0.004745821027816165	0.0008301361182954767	-0.0031671690644968753	-0.011169430482892949	-0.00047152160368871493	-0.0005763300416595714	-0.005499567259525943	-0.003285118050162667	4.941947791798976e-05	0.00010190043428338436	0.001363515121976889	0.0016578590085732125	0.00011424385822431384	-0.010817549413456407	-0.00035200343994014067	-0.0014757767564683563	-0.0018177057454938355	-0.0004121259192075152	0.0007063473014996412	0.0023433635041581274
patient_102	-0.004763483529954128	-0.01396424663228357	0.001343870354410009	-0.00102262213383337	-0.005925163802092008	-0.01585041443885934	-0.007541721481446087	-0.0004455516513688009	-0.005354611064568071	0.0003934747630967197	0.0004970476555049198	-0.018143692194631834	0.0014695210804104553	0.0023406736545152603	-0.0010244431615585795	0.001469601498526842	0.0023539240855729297	0.0022816264328152204	-0.00041962237444434047	5.900429370950806e-05	-0.0034474377449996434	0.0013692919737662759	8.634963928033578e-05	0.002065746897535981	-0.0013014013488305478	-0.00019858893969559069	-0.003585051607330808	-0.0006894416369827729	0.0007135001313066247	-0.003158815904095935
patient_103	0.005440443650380924	0.005232661485311815	-0.02295696226764216	0.002223142634832793	-0.004208899530571919	-0.007469677775194777	-0.003510210762351071	-0.00014050890043594804	-0.0030319518569059535	-0.0008915702059081312	0.0010475961159806403	-0.008876517870283212	-0.007164157979775225	-0.0037438579721399802	0.00018014088375641353	-0.0006905076732608081	-0.00044343618592242645	0.001730665128377868	-0.00012088117901165726	2.5266603572201948e-05	-0.0006585748835888998	0.0009412628667051488	0.00010717753632411151	0.0014119691603929536	-0.007743543541714602	-0.00043427296931496627	0.001340451238437121	-0.0003899205593084487	-0.00018046448982820835	-0.0008380770845653849
patient_104	-0.00990169539502492	-0.01741965706674216	0.020825915859725933	-0.02450372180222268	0.0082298311311714	0.007181875385053429	0.00790453565477385	0.0018922452674218948	0.007191386267756352	-0.0005333456444414716	0.0015955443316200064	-0.002294410483649323	-0.0048251890890248	-0.007598972217091734	9.526998117683807e-05	-0.0013286248576657835	-0.0008714257594290471	-0.0029417453315508236	-5.811345936564906e-05	-0.001424935705226106	0.0005156789323244755	0.001872004064336337	0.000217632226966175	-0.011835967942687296	-0.010425566530133535	0.00013989422892419769	-0.003926417308247433	-0.000767974030712122	-0.00040091731877118613	0.006177784049229066
patient_105	-0.001300630076390878	-0.0047162021715175285	-0.008141472511376476	-0.020108421348450856	0.006872980616406122	0.01532573395867555	-0.006664997674967838	0.0024208498514758435	0.014028638097014856	0.0005678092247327463	0.0015716920705917251	-0.0025865533665934397	0.002273971065450705	-0.009480292226515127	-0.0011455367227758014	0.00036745398233660497	-0.0005479958686901338	-0.005125019697320895	-9.286758778452264e-05	0.00031072601428597474	0.0005275408375509709	-0.01075187371387245	0.00028393344978987884	-0.0025585653646494956	0.004804085347102831	-1.1375042578815186e-05	-0.005810085066015923	-0.0007802743188249793	-0.0003388908405818256	0.0017412166429960126
patient_107	-0.0026334954586015374	-0.011068081549804442	-0.014261442460497955	-0.012066293294473214	-0.003852216741645802	-0.010033738592756983	-0.003389786311365695	-0.00017124707816756478	-0.003463223518542565	-0.0006069181615444812	-0.0025904155294522117	-0.009362250251178686	0.0020254622033661473	0.0013595412669013887	-6.258434307600438e-05	-0.0008308991853103153	-0.001771698502072955	0.0014258882530889317	-9.973160471764275e-05	3.2461551126632165e-05	-0.0004682253537832517	0.000791419237353169	9.224743486740166e-05	0.0009840328441948411	0.003947704834116188	-9.099425404097978e-05	0.0010250235591413607	-0.0005410200284985263	0.00023446680488771514	-0.0013711758766666911
patient_108	-0.0036892858547863372	-0.011114611565786064	-0.00033825846944172933	-0.015583787036035373	-0.004457928406548198	-0.014352523723191124	0.004036479491237026	-0.00015290073750498867	-0.004860198665530086	-0.0008130490056182792	-0.002899725925747787	-0.013624700725515164	0.005343281143180639	0.0023921541170793667	8.16137508297855e-06	-0.001480780338646563	-0.003280609748780632	0.0016970001121150735	0.00010075269666460604	8.695665562898948e-05	0.00010742707281358201	0.0008768185335871728	-0.0011842788301529537	0.0012960101586999206	0.005488620903695125	0.00010629741385385016	0.0019114501019732331	-0.0007552175396899817	0.00065478058367578	-0.0032509521773385532
patient_109	0.007393822968598875	0.014621330122589975	-0.013570378952025392	0.026046864638328174	0.021607734912409204	0.012474084229145805	0.0063307620655745946	-0.000862012745949675	0.00732342190877088	0.0008096652894713078	-0.006666938004742694	0.04508385702139732	-0.0058572482148964685	0.004272988403399114	-0.0024267359834197256	-0.00039080142305144227	0.006832941508411274	-0.0038160568053963112	-0.0002399531683422869	0.0001853921117866469	-0.01201179527927835	-0.009058347954735172	0.00018002271047827051	-0.002409483546917942	-0.01642329591103568	-0.0003773060893461715	-0.0035678397905331417	-0.00047422530367732736	0.0008516819843863839	0.0015533488703986709
patient_112	-0.0007498324968375051	-0.017163237738704394	0.004450345554628414	-0.021517242531682697	-0.0028847875399974736	0.012512772368625342	0.0028552818940039077	0.0006785565016443243	0.008148161858188724	-0.0007771744247985023	0.0010882412553790957	-0.014520869190392447	-0.01316388857791297	-0.0031978111039637405	-0.0008164422832055212	-0.0008411932200311245	-0.0008410263460566932	0.0013498617129442797	-2.0165104696847398e-05	9.81404292695575e-05	0.0020626241012503925	0.0010596311944702896	0.00011821210341180067	0.0022936727428208093	-0.015357768743034144	-0.0009718618117473864	-0.006029493730046467	-0.0005777286292467024	-0.00021406612359665272	0.0005210856128155749
patient_114	-0.00514856623562182	-0.009588633433312904	-0.03202539247551369	0.00535817709182049	-0.003292813006675803	-0.00490483431549136	0.006452831154845799	0.0002106647827577197	-0.006236217416367267	-0.0010367744830428692	0.0022891399266114455	-0.01604450432329829	0.006540340394775059	0.0017707502262093923	-0.0006167141025870251	-0.0012867799230700159	-0.0010624270405258792	0.0021780960073492224	0.0004607228100878193	0.0001295586297013056	-0.0008097028815244506	0.0016099313222440765	0.0002733714622885704	0.0032729653027676305	0.005000373145748598	0.00021430709907922291	0.0012165310682859557	-0.00042971346515374123	-0.00044574625589734304	0.0015527906397252227
patient_115	-0.002257255223227976	-0.004872703176251179	-0.017072960971766856	-0.012453403826102733	-0.0038742252975721755	-0.009450614397404413	0.002275383396845329	0.00019226268558685474	0.001123199225751413	-0.0005527388488931495	0.0008067225965222515	-0.010841567939893612	0.0027905128473521977	-0.004540029394534212	1.4697837569669059e-05	-0.00044026026147094314	-0.0006773034294848157	0.0019554363304666324	-4.645962301103162e-05	4.5985858084146314e-05	-0.0008828089361542096	0.0007897261031257486	0.00012034778915799319	0.0016877355852479156	0.0024536224712994182	-0.0006062191049280493	-0.0023499395316690834	-0.0003041259353561324	-0.00020022854632024975	-0.0009046859446142191
patient_116	-0.013931115616438504	-0.012257634332233558	0.016015200663704522	0.03398611108900349	-0.004661978001950254	0.025815091123154815	0.00788425410272874	2.4151497502558972e-05	-0.004659537853625738	-0.001130934216151322	-0.004410519192586992	0.04929294910543234	-0.0029578007474415006	0.008536354671987607	0.0017451793013987305	-0.001851559487769997	0.0010015764061725133	-0.004409273783523751	-9.246708568059109e-05	0.00014056171061150926	-0.009601061180482678	0.0024982768730194478	0.0003356513259416551	-0.0023243655402844206	-0.01866647467733698	0.00013188957591526163	-0.0018413300146852246	-0.0009274429983005183	0.0014960739183038439	0.006903062808367539
patient_117	-0.027648826886869104	0.005794702208436863	-0.027331467888229488	0.021379938953392755	0.014092214600148359	0.009601389552863515	0.008037130063786495	-0.0004965385304976672	-0.010269284098978777	0.00027672779306250504	0.001154661984108262	0.03152833555538767	-0.008065453103810617	0.0047487703694655044	-0.0004921433160513206	0.0006717659911563105	-0.0015999926590080245	-0.01052292378412203	-5.3585544854788304e-05	0.00012762298126036407	0.004179563664486823	0.0018374834600750937	0.0001099211411947097	-0.010814900575213802	-0.023404928109544816	-0.0004317309009756832	9.699868175503969e-05	-0.0005602479084611258	-0.00022571258783134643	0.0011276629153444374
patient_118	0.008967530231470707	0.0009952972635826334	0.009510984466536077	0.025438520249551427	0.012346008424920334	0.018107388514586358	-0.004259468313362116	-0.00020406964787394031	-0.005006348085218742	0.0005291992715512452	0.001328391748789918	0.03454718548903718	0.003847553370326697	0.004672797187903129	0.00026172910129710085	0.0012448450092883499	-0.000868438372025986	-0.00013302131507102096	-7.8748934656892e-05	0.0001917678160405084	0.0018291682703595374	-0.000618076029905651	0.00013819465049963933	-0.003600616202217988	0.00507655162246142	2.1865457778876975e-05	0.0017112692681178123	-0.0002889503289661285	-0.00023129751654636118	0.0026495491705692924
patient_119	-0.010906902012668909	-0.014745534966962508	-0.0015692900976089926	-0.02038373182983918	0.0028649647714476044	0.005628120189949732	-0.013534301516518979	-0.00043517948475542824	-0.011222240749632417	-4.0617491426477705e-05	0.0013838595832582673	-0.000533052705543856	0.004663915216401913	-0.011482445638918181	0.0005020440493092533	0.0013352866352479256	-0.0025147455823450815	0.0017821204194943758	-8.845360318865284e-05	5.798398988858545e-05	-0.0017867968918655194	0.0015159825820050437	0.00014149686104500755	0.0013034395523801043	0.004352519796961998	-0.0013359389082252288	0.0022110561252328804	-0.0013802398260032486	-0.0008473165894543873	-0.00461688678461096
patient_120	0.0007716964211790754	-0.012614855541517984	0.020895034962684765	0.018159465240902745	-0.009502474396693527	0.01713754374514422	0.0023670339881838257	0.0011034528607476763	0.005998819042887437	0.0016336755952615575	0.0005769502265189376	-0.013985667339089814	-0.012660880518882549	-0.009194493730179247	-0.004832175166246567	0.003029065605296361	-0.0015464838250331624	-0.00452594268901256	0.0006006062993577702	-0.0037238902211853843	-0.007046691643645039	-0.008952109797277263	0.0002214701237439801	0.003565985782000133	-0.0003929053081536021	0.0005557105332277956	-0.012645164886824411	0.007775397395009122	-0.00041441625038388726	0.005559556751975437
patient_121	0.00038680226526537716	-0.00432308246170283	-0.01800150094960514	-0.020942370987444718	0.0066634215470163525	0.006040743068639895	-0.002923329612324983	-2.1000871131507088e-05	-0.0036193462345207946	0.000783701580153768	-0.0019309959775225469	-0.0010642454947669506	-0.005705224103540213	-0.0041003630480939916	0.00041113285029208536	0.0010447501528998474	-0.0020731694750602946	-0.0008880810015419737	-3.346840190033232e-05	-0.0007878331126220825	0.0007857470848677542	-0.005403699069077197	9.686411333845365e-05	-4.501705311108442e-05	-0.005742415374383438	4.3865189291657206e-05	0.0014477962612309183	-0.0005620466510615538	0.00032144429930857315	-0.0016417806166215334
patient_122	-0.000944469151680921	-0.027801959220687414	0.027931345634141652	-0.002028465020286544	-0.004301518996223595	0.005320782444850235	0.01268561473493756	-0.00041497488447907025	-0.0075696063366145275	-0.0014361293984846606	0.0023282899735172164	-0.009588963522878047	-0.011813476447991198	0.003733348573208652	0.0002108328896808844	-0.002851554796481177	-0.00134824070311559	0.002076914481852574	9.032037706306295e-05	0.0001157794148383573	0.0008149222664546768	0.0012938514375994972	0.0002432735730462893	0.004587195510498529	-0.015814173560127143	0.0002835454798868311	0.004546592548284207	-0.001108528979365677	-0.0005492360064291886	-0.004637242389934276
patient_125	-0.003551709910417975	-0.015638973480042756	0.010449005311198318	-0.008254196186304033	-0.0033935822870898528	0.007381093440595752	-0.01860898049757097	-0.0001738590394773339	-0.009344613578216367	-0.001412349999308323	0.00256814217772866	0.007908588102799338	-0.000319016031290217	0.004759210028055524	0.00251571190405999	-0.0027371489561377428	-0.0025857821597121407	-0.0013243145955502472	-0.000170444448912136	0.0002445555742388299	-0.0008773184979834251	0.001629058647452625	0.00017233180984618432	-0.005430780396017278	-0.0001630046224826387	-0.00021612215070885885	0.003888622252246117	-0.0012214050258887253	-0.000542254307866444	0.0052077851346070255
patient_126	-0.004102380351194071	0.0011535308116949446	0.004354394733514369	0.0016091056001801185	-0.01242932788311833	-0.027242932413687946	0.0017296727901895998	-0.00019320559498532778	-0.00498054133465613	-0.0008403154106095808	-0.0031966320684388917	-0.01373093608734848	-0.0034195669162111766	0.002707579102286716	3.439899009065961e-05	-0.0012275647495165174	0.0029426335426193163	0.0010282238480372238	-7.306219128822196e-05	7.752964789783084e-05	0.0010090607019356053	0.0014239284428847864	0.00010824965135303576	0.0009352700634073416	-0.008661318716655354	-0.0001977518367359738	0.0019644371310806345	-0.0011333342192525837	0.0010945527505670846	-0.004875523825951164
patient_128	-0.0015201169599073866	-0.015967633241001766	-0.010564919782905382	0.0008344317824044696	-0.004952517082192155	-0.009424903921120456	-0.009586404325065615	-0.00027514838714398935	-0.0050378768123246	-0.0010256693437732099	0.001274226652105953	-0.010755328873071148	0.002346212822701219	0.002041305055834891	-2.936469372960246e-05	-0.0016344868520740577	-0.0013143624657143006	0.0021532933131129723	0.00027596413394827886	6.929855779667781e-05	-0.0016338020006549548	0.0011448194368898366	9.216134635364573e-05	0.001352828972729525	0.0004547540357764696	-0.00016797451037660845	0.0011853432121264659	-0.0007047449600602004	-0.00039541801835559024	-0.0014663159029042522
patient_129	-0.003100599799593073	-0.008291818627903682	-0.0011646445850159793	-0.010540771450971067	-0.003250831254431385	-8.649627512239419e-06	-0.006561355330470293	-0.0010426865487891727	-0.0018536122704517668	0.0007472622492858568	0.0006150175330270858	-0.009990911796927798	-0.010519905201575813	0.0008857551452040553	-0.00017052429097222474	0.0022836128513504176	-0.0010542247173249992	-0.003344871394547212	-0.00013320405778885152	2.9133902229347175e-05	-0.0008346745150852294	-0.00936125573434433	0.0001305894130790855	0.0005222953818004565	-0.00999206633781182	-0.000292438899072671	-0.004162665560990164	0.0024773279367067396	-0.0003650968290099051	0.0006157575318418653
patient_130	-0.005962973139162191	0.007484845258696796	-0.024175863219467596	-0.023031414099541538	-0.003133937595109179	0.007105319121006806	0.0057826386860156485	-0.0006059157490514898	-0.0023785098385310276	-0.0007958466940397673	0.002346984674551574	-0.019407550839213594	-0.0032309898875062647	0.0030439372371877573	0.0015505546603592573	-0.0007432603419283443	-0.002590726216547602	0.002003505318571554	-0.000503387859393552	8.875669031050373e-05	0.0003155211851065249	0.001365506023540783	0.00023428871942385364	0.00281876729091803	0.0032029747476754055	3.761615899570488e-05	0.00369447913066393	-0.0004095892753736021	0.0013041123210786887	-0.0029431641364542644
patient_131	-0.0009675761121571686	0.00046162453208155215	0.016204749872607574	-0.024311998721571002	0.020864574231644287	-0.010196233759035899	-0.0022625135192852926	-4.2271491881405414e-05	0.013575822405158575	0.0001765958107729147	0.0026378948885266945	0.008488319765039089	-0.008148648954551242	-0.012723131183028601	-0.0031238205364630574	0.0021106835040490294	0.016031373213402776	-0.0029287806322553372	-0.00016663502866490844	0.00024466786363308194	0.004730121621613664	-0.009293179967055414	0.00029343633002908306	-0.0054172024025215745	-0.0077434328668916684	0.005913648832840166	-0.004987521437841982	0.01048052653215765	0.001564772019999752	0.00473178893494009
patient_132	-0.019387379784871005	-0.010756425410308287	0.01209227444103122	-0.021732045240144996	-0.003077273396974045	0.01606660139146426	-0.01124833334508884	0.0009388531297589956	-0.005844463253361984	-0.0012981297668412663	0.0015702227093205153	0.0189639907048773	0.00767789335857884	-0.007612018778019024	0.00010189294526766718	-0.0022366429373742638	-0.0014569647930903107	-0.007405397822998014	-0.00014589655998041204	0.0001539285933968031	-0.00011030430132589671	0.0016463140389685175	0.00015315536604486372	-0.010077242812282563	0.010082773162180068	0.0044737350902422915	-0.0038423145255378622	-0.0006369854061359138	-0.00042764695172001926	0.0049747149983752495
patient_134	-0.02103616852113681	0.004343676885617596	-0.02220704827857357	0.02863854860220048	0.011916092725272127	0.012909900499309974	0.005826382036158103	-0.0007246389676907566	0.006750458135478616	-0.0009572167161493364	0.0008591859995497079	0.027803387631103037	-0.0035363289284022856	-0.013687829467821206	-0.0012508717511001538	-0.000814674722860348	-0.001265356450830358	-0.0055528816068151675	-2.300063559993741e-05	0.00014719563680838494	0.004209670408497445	0.0016549583533968487	0.00012023237106245887	-0.008806109835921686	-0.011722360962545097	-0.0003918875035809089	-0.002297639577013267	-0.00037063651984481957	-0.00016094854053019174	0.0020267599435574895
patient_138	0.008964684202036851	-0.005200516371131586	-0.03206099512281882	0.004706325966761271	-0.005085709544409108	-0.008660845081972313	0.005328113600411027	0.0003409826806564065	-0.003506866878438543	-0.001086192666553177	0.0012387056139022787	-0.013522166228623818	-0.007337749367879613	0.002929237072598079	-0.00030661405361481655	-0.0008054233705614448	-0.0008455478975163161	0.0016038340879085651	-9.989237934280299e-05	4.0665207701007493e-05	-0.00048002603967643254	0.001091018927749535	0.00010570987144634319	0.001646796426333747	-0.007484110710827007	0.0001439760946157692	0.0015243607981425603	-0.0005786191811916851	-0.00022377429629567063	-0.0013056080270991031
patient_139	0.0016811456290361973	-0.014485393223459552	0.01159164046002002	0.023057797333204125	-0.005542539658422548	-0.008098153684149153	-0.00734568036782916	0.0001697358666470141	0.009629387705857395	0.0030201781149354913	0.0037281426608821765	-0.015466099994917114	0.010064183775338353	0.0036991043133614387	-9.610267368084754e-05	0.007658161459777899	-0.0010458901622561751	0.006018228394952475	-0.00015375098700697178	0.00010665740638390247	0.02256910965548739	0.0028501950171443092	0.00042968574467421993	0.006377794566963892	0.006111682459380343	-0.0002778512685554475	-0.0056820475970092744	0.005239394608099706	-0.0005898391943806228	-0.0026653807773084114
patient_140	-0.0014379857569972742	-0.012910974532502884	0.0036556708330948233	-0.02037367265246778	-0.004965277492315422	-0.009569052231707396	0.002454795575032437	-0.0001406402964551828	-0.003665759511253637	-0.0008496713454502254	-0.006148453962625392	-0.012205637839504138	-0.005036097195233005	0.001877179299648623	0.00015495669978675476	-0.0011346007904386073	0.006366894882382786	0.0012518643643217198	-3.365500398107377e-05	6.481562781789516e-05	0.00027891325082574737	0.000954536383002848	-0.0006470594986982569	0.0006483454629347808	-0.0025928345922887307	-5.80292782612786e-05	0.001594728202437598	-0.0005244467491628592	0.0010301924723768142	-0.0020545471417221543
patient_141	-0.0010426498992924208	-0.01774400346532027	0.010951553810434578	-0.01828176615956688	-0.00532912889183109	-0.009404116027256233	0.004642030068320174	-9.216928795303974e-05	0.0035065158255593097	0.000414822406098719	0.0009459485620786665	-0.010924594715058846	-0.011143159228491852	0.0021579229061870577	-0.00031055531252376306	0.0015962565518545155	-0.0014860300842626875	0.0012201235746154796	-1.952264996094698e-05	2.5792708509697465e-05	0.00017751334866016383	0.000959673579773472	9.168176820051124e-05	0.0013597528338266862	-0.00828758432242948	-7.970735360456382e-05	-0.004596424486494433	-0.0013639806215029826	-0.00024820741641720846	-0.002238213221340578
patient_143	-0.001958858135917342	-0.012662578966388047	0.005979521089785763	-0.016996183064719828	-0.004814764495488633	-0.00959922504505474	0.002976026881467716	-0.0002679580757967523	-0.005479268581330605	-0.0009107271500960695	0.001108567763501357	-0.00923265506775382	-0.006362869514660054	-0.007310557157144193	-1.8649480942910602e-05	-0.00138846438055878	-0.0013997256274682593	0.0009355646227052172	-4.240714068579472e-05	8.990851888688579e-05	0.00017907446400992853	0.0010415300673351127	0.00012577537368698154	0.002214513993592657	-0.0029844114408694783	-0.0006304317704011336	0.0016143742636910675	-0.0008008666101328561	-0.00034176475621769224	0.0015401531945535745
patient_144	0.004548514057935323	0.003441031576519079	0.013132054211330079	0.03259880828640041	-0.007132098448514781	0.029988323476150297	-0.016659930773522978	-0.00024140555147943963	-0.008064333353268928	-0.0015212260009155826	0.001461176326050862	0.03242642055435776	-0.0019506109356996215	0.0054123171616068545	0.00017228776690886353	-0.002032421418026771	-0.0013504945845343886	-0.009231504462926426	-0.0002568350813038865	0.00012383208361807627	0.0009228660107885276	0.0016750977253725573	0.0002818801382696975	-0.006429834687080882	-0.0023893980406249505	-0.00043118460992513366	0.0028023554819102932	-0.001003175930186937	-0.0006646036288000168	0.006479684211655465
patient_145	0.004646002179416697	0.02552840361606204	-0.012480549809761423	0.012293312682724229	-0.006643964129195261	0.021992380883779892	0.010359686908363001	1.1491641686324232e-05	-0.005112488872058574	-0.0005308016882016752	0.001872245033061984	0.037677777570911515	-0.002047512334170555	0.007585798229036371	0.00010539448181090438	-0.00027677642513521653	0.0006087563599338793	-0.003884143254628831	4.983915037858538e-05	0.00018366370503310002	0.003451059540845946	0.002133278746381943	0.0002243605684750051	-0.0033652902400274015	-0.004580957635531936	0.00015354499583630066	0.0013704741750630862	-0.00017479612720413214	-0.00015709814532666454	0.004136146487993023
patient_146	0.017875578231786936	-0.008136550301738998	-0.014780989884680408	0.055909206546038	-0.0024938348367059475	0.0403836016455844	-0.005314331719078731	-0.00030940759287520665	0.013097097683690075	0.0029080834428709553	-0.00539850651508377	-0.006757025726496126	0.007467277327776847	0.0036659531276519693	-0.001472146159610412	0.004334875394841628	0.00765483961446063	-0.001991980195684303	-3.209696706123433e-05	0.00018830076841860226	0.005182269244986758	-0.0018598042033884704	-0.002051232248105024	0.004467735434044954	0.012751178072582676	-0.00019294249173297675	-0.003295953021770074	0.01128540976976706	0.002418234655349147	0.006281568135513961
patient_148	-0.002423735701511045	0.0024914352136651556	0.01826272712520146	0.007502288548489269	-0.007495300719863854	-0.006517686136504869	-0.004451025626536976	0.000807910040010337	-0.003939942643307408	-0.0012837876757167649	-0.006215704756037784	-0.015026799089752612	-0.010047910001371703	0.0038987236608916394	0.00033361281254382514	-0.0021098615047479724	0.013459333999097418	0.00181381393377822	-0.00034825065045639	8.413804626926317e-05	-0.0015983915621786418	0.001614991239416246	0.00038175540991752777	0.0020884919353504777	-0.009691056315853742	-0.0001069741049087882	0.0035440204651486134	-0.0008158294136045643	0.0024426802944127806	-0.0025309554852689002
patient_149	0.0033053061346425255	-0.027023151319222994	-0.003139767201497887	-0.004415955559167874	-0.006668200170361868	-0.015040400145365083	0.006300141114326487	-0.0004659508273101347	-0.0049421555739335475	-0.0012994719930698242	0.002069020988675344	-0.019041607284662487	0.0062947984123474495	0.003211061461383934	0.0003163324699992654	-0.003173645085514794	-0.0016258465007875575	0.0025519393110492415	6.300947818373255e-05	8.150391490223254e-05	-0.0030085538488614054	0.001318985618054454	0.00012577005848795006	0.002798306259241627	0.007088134714362895	2.023665068955931e-05	0.0013179335832232742	-0.0008109914959208166	-0.0008603134256453022	-0.0023769436932239082
patient_150	-0.010829770649819928	0.04479514130066725	-0.006938068673047555	-0.011511221524088571	-0.007030947279899225	-0.014674662154433988	-0.024900626004275863	0.0005499995634590214	-0.005451094909791344	-0.0008388095279531845	0.00317061340575159	0.024227774463930967	0.003881108606198378	0.008108573299763402	0.00036919190118852105	-0.001607856097029309	-8.2415761088137e-05	-0.011648436467104586	-0.00018424691815860866	0.000169757787242419	-5.3174434188872474e-05	0.0021153758458008105	0.00024182812422650124	-0.004275856670433251	0.002720071326762148	2.3175115631578268e-05	0.00184784081248602	-0.0004361271002954423	-0.0003032715242648599	-0.0009045562434174565
patient_151	-0.0012636046684396426	-0.011931781600454888	-0.015255256606588899	-0.0218665963755854	0.005196635724171219	0.0033889778786627446	0.004165655273119842	-0.0004548939414671107	-8.43777049690312e-05	-0.0006065483070294237	0.0008891455453574278	-0.012425228326679418	-0.0032194432162034447	0.001737710830295212	-0.0008755707008612428	-0.0006838011460946539	-0.00043781957590592694	3.8000421145734784e-05	-5.319125701731209e-05	7.797664763248016e-05	0.001224839436336109	0.0008266017973995044	8.398437837710908e-05	-0.004310683584734086	-0.003729510520374913	-6.280172680709264e-05	-0.0028743785910827547	-0.0004494469251727935	-0.0002093490861820703	0.0023480887274570598
patient_156	-0.006113876180633174	0.01090934799476811	0.009764642590228407	-0.02735774193389494	-0.002213654044471627	0.01619209118972632	0.011527907193708888	-0.0011675079790528242	0.004902907699441714	-0.0011122736232682675	-0.005817404310160756	-0.019760994648568505	-0.0014998820644602784	0.00412707576779446	0.0007172121523966438	-0.0005064085152474891	-0.005344575739060296	0.0021330543884979765	-0.0005515158562717463	8.888163283698678e-05	0.00014132745577171807	0.0015270804313082032	0.0002964627271765525	0.004000061654845195	0.013583727005173898	0.0001320146049927666	-0.004973259861027543	-0.0005386039052076605	-0.00023585147737607834	-0.0063104279857954925
patient_157	-0.0025812173296487057	0.013800419725546237	0.017168158396323765	-0.019010973678387937	0.024203843012749974	-0.01543838619813325	0.014969499414076472	-0.0015998917483576744	0.00395506577378742	0.0004944038007368682	0.005647248183954452	0.008624022664102726	0.01690485658340497	-0.010533185583446979	0.0006706827815020648	0.0010728167018716822	4.079962646015849e-05	0.0056743594684865	0.00022121946944482558	0.00029503294841236945	0.0018095112661321972	-0.013201440195625993	0.0003655812447213132	0.0069803607808161874	0.016697539654211276	-0.00164174701422254	-0.005106789372378942	-0.0014453402793716346	-0.0004903744575733046	-0.0032454291782801114
patient_158	-0.0005637334026613397	0.017695570015418414	0.010485124488480872	-0.025253518843014622	-0.004878610177351382	-0.010546907621569193	0.004012945647222693	-0.0002360224183999913	-0.0039333663799314056	-0.0006666852271119742	-0.009067922647077913	-0.012785080838374643	-0.004789521187306445	-0.009076650867895325	0.0006057779087016422	-0.0008647750637600137	0.009070572768839087	0.002457564700743659	-2.678582495886193e-05	6.16364662895016e-05	0.00010975654799753733	0.0016967855501861834	-0.0019162756084039057	0.0012425596804657543	-0.0015010598459048905	-0.0009236502648844751	0.002811081611046785	-0.0004655838601901202	0.002633951531311524	-0.001973955585592911
patient_160	-0.0044402751375497715	0.02898025126237764	-0.027162557009671743	-0.02537763528008991	0.00480273305316623	-0.012709612914470788	0.006762000486356013	0.0005106150836988106	-0.0032999173891651067	-0.000449993836451191	0.001657265937810703	0.0024194752535294673	-0.0002128950272009773	0.004029717219876357	-0.0019384563240178263	-0.0005752665638413822	-0.00011700375885558528	-0.002785146129741052	-3.5557900986779145e-06	6.403675551189048e-05	0.0010308249462993775	0.0012775167143610393	0.000142720403408169	-0.007525294013294095	-0.0017470957459819606	0.00011434555876628609	-0.00850262535228547	-0.0004145786688422121	-0.0002063581632620631	0.001737068702939027
patient_161	-0.0037174075119976607	-0.009960458890689465	-0.006944617379401081	-0.021133384434954657	-0.005574708176254943	-0.009854507120828233	-0.0058807822583919	-0.00023503695433305994	0.0080085659682133	0.005135595871992103	0.0015891014486354104	-0.004983763918453436	-0.00904209064764804	0.00391866772563084	-0.002269273426317128	0.004438420178260145	-0.0003297795182941436	-0.002468980775837181	0.0006099410580685594	0.00016084301088470035	0.004292791671949887	0.0017011856006174425	0.00014776734562052624	0.0018749726013709623	0.00387881149161183	-7.159889377170945e-05	-0.005418685008305903	0.011604073595196726	-0.00036063896251720123	0.0029754842869166727
patient_162	0.0008428258305122576	-0.017429242271411557	0.039044854721347236	0.030656525846524552	-0.008576323497605499	-0.027065147693689035	0.008292656665297427	0.0006376205240780325	-0.007372252357812495	-0.0007929286807923614	-0.0009592365359188426	-0.010726150252670147	-0.0043060748501363814	0.004134392597073963	4.2691779370837244e-05	-0.0022792126404424067	-0.005195864245313418	0.004002516341294162	0.00048806583605693206	7.700471585464849e-05	0.002770903315487738	0.0011671943554233135	0.00020847253832787392	0.001879300150981232	0.012892697521010998	8.386314811822917e-05	0.003798505570083434	-0.000929847085382295	-0.0006181399497142584	-0.004844937799883527
patient_171	0.017335550569120797	-0.021068261228075404	0.019239927863109182	0.010704908085698428	-0.006615165871841725	-0.018784042902335586	-0.016524447956606386	0.00018299685570748842	-0.007222935941631262	-0.0016537048915405284	0.0025406741214269828	-0.00846288955925217	-0.0017796877959053844	0.004698897875833876	-0.000317184461070563	-0.003478748950852444	-0.0019035081472652392	-0.0038966854962734373	-0.0003582575437339504	7.327321624901113e-05	-0.002955830709806609	0.0010921576646041888	0.00029238185777187987	0.0037769566245757853	0.000417515803512702	-0.00019100743499155358	0.0025537598799101956	-0.0014272417008736992	-0.0005779603102839262	0.0050643678303368515
patient_172	0.007868704173653094	0.03737890244624828	-0.03799567954066766	-0.025757659875157178	0.008106228749637784	0.004925975992699489	0.011365091422492268	-0.001753666192343205	-0.007074687203881302	0.0018188557471531964	0.003300151543623727	-0.007875379518404588	0.0050109459266728055	0.005074360083287138	7.957696689154027e-05	0.0005567779911043652	-0.011011844460634291	-0.005043301644917262	4.51262486453277e-05	0.0001736842301659651	-0.0010519463654680525	0.00246705801352653	0.00023540258701436768	0.004932697396983576	0.003036818419317294	2.346775549063734e-05	0.0024733983047739694	-0.0003485803601406649	-0.00014007680309113273	0.0024256165859970072
patient_174	-0.004892060501507489	-0.02019803954762337	0.01343661848622669	-0.022270614213674714	-0.002069736397727686	0.013885512825169675	0.004581947517114082	-0.0017650956310551263	-0.0007577622453544486	0.0011105307215671816	0.0024563173945364074	-0.005157558871781602	0.006947756485096442	0.0036797891496773124	-0.0007754447413712948	0.002188845073557034	-0.0022922132604763184	-0.0031450262736666323	-0.0009336749417079532	8.65388649145071e-05	-0.004188697901741259	-0.010199432391710679	0.0002003769561486065	0.005520734066743091	0.0107505603113803	-0.00019767218099874702	-0.003452741745816651	-0.0025764770114447533	-0.0007335801202050984	0.002876198163382283
patient_175	-0.002586536594598486	0.01383577752671637	-0.02902145923078788	0.002943222370552172	-0.008256023474705223	-0.021958401127195604	0.0038141155111692847	-2.6227977397365047e-05	-0.003545982320594679	-0.0006510096570564447	-0.0021417453627756524	-0.013843627462484926	-0.006784842073248627	0.002715926085578674	0.00018022363759328765	-0.0007909726055461376	-0.003926516922398473	0.002564311890091821	-0.00010550538232702639	7.133170263678171e-05	0.0014131721020596672	0.0013841959210349642	-0.0006984231113707049	0.0008178495094949719	0.0033799629142746814	6.49906022035822e-05	0.0014143292041206928	-0.00040151430909473457	0.0005392792771701891	-0.002015516001668228
patient_176	-0.01344435170010413	0.061401806282479036	-0.024038424249821035	-0.013599152826725847	-0.0038443198780432086	0.014961269107589882	-0.02147210733873447	0.002558997847484883	-0.005401410005187256	-0.0015561628325308004	0.003766151718074885	0.02862770438707968	0.008352168841034745	0.0061653062314605935	0.0008385218960114895	-0.0012350135150593208	-0.00018931688220841692	-0.0012196657151706267	-0.00015254019195071823	-0.0005347703516195276	-0.0002823353100708703	0.002356143763666243	0.0004540850318695018	0.005550672017095698	0.006325046468618216	0.0001167664325891468	0.0034727248739763236	-0.0004272806267069561	-0.00027076951691103445	0.002784069750990389
patient_177	-0.0038645509197222884	0.00045119911511075757	0.01857200358751798	-0.007069483060996192	-0.004650877176040695	0.020704825111468268	-0.006131162027526866	-0.0006863682256184521	-0.0028974708624977604	0.005026764415933102	0.0045485677673431195	-0.016698190157301163	0.013511503516072231	0.004481035480155905	0.0006879494485704642	0.0024909535894543796	-0.001285445984809155	0.004008532152806752	1.0329150155692097e-05	0.00013175551225907996	-0.0027150970224705507	0.003157978543594278	0.0005354711926446328	0.007520356235020928	0.0030637880358774833	-0.00032554421346946973	0.0057128167984607445	-0.0007832630504318959	-0.0006190607311878417	-0.004898259693987031
patient_178	-0.0028718413344177955	-0.019185118502375934	0.02332250982806796	0.011346837019966497	0.007276540750182421	-0.027533074157122864	0.002338448737443666	-0.00035566760097382577	-0.006633135862438186	0.000759540269928743	-0.002775858101060602	-0.01944006526392584	-0.0018805384583263363	0.002562475195341972	-6.551648831590942e-06	0.00211199943141404	-0.005327879316543517	-0.0005038229988038625	-6.23878144200946e-05	9.230747803319726e-05	0.0011681806408928958	-0.004580150242584782	7.234105472667438e-05	-5.300855304953065e-05	-0.008283120189154815	-3.8366988714854616e-05	0.001905482758849878	0.00472835460837391	-0.0004485843226330221	0.002382210480989773
patient_180	-0.0070467675849600975	-0.0073651426342263215	0.01477494646950375	-0.023410654260387714	-0.0043612316300098534	0.017809619397982278	-0.003849611867964637	-0.0013531719477878844	0.013788017289525637	0.004870585574315887	0.004799715313936677	-0.020568988385278	0.01832982058959243	0.003918756940139664	0.0016057860149976213	0.006685977227150649	-0.0017052750111522883	0.004569347258069869	0.0019668321210636157	0.00019121466677676007	-0.002904316628282743	-0.00411981604601745	0.00046796527291634283	0.005891900513068628	0.005658766242580143	-0.0004603716944125699	0.003351633470142523	-0.0009377973244750544	-0.0006460954452209953	-0.00487323285272424
patient_181	0.007958950270952619	-0.0060625069229692085	0.009712478071022091	0.02648413291605776	0.01213375319171087	0.021557663119128715	0.004491139294038591	0.0007846289222835421	0.00893242455319241	0.0011382380684335927	0.0010471873142599262	0.027904036245491162	0.0033615681674877907	-0.00724552503565401	-0.0010870424086543767	0.0019499140287528296	-0.00042960560704903615	-0.00244009993355153	2.507709669472744e-05	0.0002223127614254832	0.0018920826531723359	-0.00040078270460015516	0.00016812017893655037	-0.005208504434797427	0.009235538367274464	-0.0005679421731534745	-0.003308383316117731	0.006272961074054261	-0.00022760734717181693	0.0013406613992158123
patient_185	0.007309465352287075	-0.00681255613375619	-0.029462465388688745	0.0027126469910253837	-0.004067309263928747	-0.01335858962290396	-0.004381864832566951	0.00047112843847929494	-0.0048012031558639255	-0.0009168036867910637	0.0014874167678995299	-0.010090319487168382	0.0015818548436210183	-0.0050104461742347586	-0.00034540257072071263	-0.0009130133455470771	-0.0011492173237924064	0.0025092560850005457	-0.0001658862197788718	7.204648949683774e-05	-0.0011562890250641947	0.0012938486005315832	0.00013488358413014706	0.0023890852746096666	0.0022196583812475177	-0.0004575641519892526	0.0017502536298208743	-0.0005284658790969122	-0.0003048642851670839	-0.0010820667568121744
patient_186	-0.02841136392627188	-0.015598683475930096	-0.0027146167199789224	0.024938192382856054	0.01503570360557472	0.015051272323040843	-0.01659174793053707	-0.0007517388351370883	-0.010739224338299514	0.0018916642824804689	-0.007698182388123542	0.031298459830336134	0.0011399277411696571	0.005378001795027101	9.677534828391505e-05	0.005260501676623144	0.008296300817346036	-0.012513378848170878	-0.00014673600995967305	0.00019264135853000187	0.002443092535340667	0.002160245429634872	-0.0025245589106095445	-0.013023783211994655	0.004571769514895295	-0.0007859021508153541	0.0013189960887600093	-0.0011819718829045671	0.0010197897135742235	0.000987506945293089
patient_188	-0.003532173950084366	-0.014959554325368607	0.004347471044275021	-0.029178402894009338	0.013202762261733059	0.008477026116280269	0.004074033948578828	-0.0008916283839139464	-0.0003726957620654027	0.0013862733253868825	-0.005273269808479349	-0.020341106874991226	-0.010579912864056613	0.002497343284842458	-0.003411099951385641	0.0047362815978375895	0.012451448959217045	0.002001095949130534	0.0003406430397559858	0.00013872023929919583	0.0023020306060433982	-0.008187689216180422	-0.0020339917368494124	0.00421883861663575	-0.012051923664854945	-0.00033521347811486606	-0.007040733188876499	0.0023058410731174265	0.0014909418422011842	0.0026309875292720546
patient_189	-0.008019725024686994	-0.016929428440481557	0.015116118728031652	-0.028761239464494895	-0.003963698646081106	0.012921675992472466	0.002015946224913347	0.00093780822081079	0.0067162462887909915	0.00021340594712225162	0.0022994811111698835	-0.021099147323207737	0.005623392986409892	0.002066473909012181	-0.0027125590496704234	0.002530883994813848	-0.002469453956022743	0.002453840672200366	-2.8346794064414665e-05	9.32115965115225e-05	-0.0029757652534458928	-0.0019956090705662978	0.00015690962807982242	0.0039973733576736895	0.007816262979460774	0.0004254477738877773	0.002593253955569646	-0.001378677748286085	-0.0005936600232009323	-0.00629681724323497
patient_193	0.00459329743488567	0.029644686449900867	0.018442797051957043	0.01606175144225683	-0.005967238799915921	-0.014503578192973337	0.004333686754837404	-0.0009895410739171647	-0.0068189280480118065	-0.000591248991288698	0.0016704266681562957	0.011372848722933595	0.010585631879596467	-0.016065736062588137	0.0003999915309453332	-0.0007633978175381835	-0.0005577860869276192	-0.005553092362606582	0.0006573069536146995	0.00022868468638870908	0.005477072961925682	0.002437121408041022	0.00031195135728562023	0.004482811129809497	-0.007812069750945696	-0.0017128851803130843	0.002405647686061581	-7.282701288350951e-05	-0.00028558634772008737	0.006256093190838043
patient_194	-0.00032107726157956965	0.030711391398668155	-0.02389847363989347	-0.016480705546888633	0.016788304118987685	0.013115954764628346	0.016722935594839814	0.00043649170937410726	0.0014676626697440393	0.002274808169763938	-0.0053190239723482705	0.010673900269257403	0.010978470355341574	0.0077337378603208155	0.002266118778297627	0.005119088232820824	-0.00809126269068583	-0.0035428676188602737	0.000449825257487489	0.0003509254282435853	-0.0007692426641503765	0.001039102277879223	0.00023119048110590394	-0.00933215256233379	0.009130778516029846	0.0006391512868763927	0.007494351005687186	-0.0005825656525377265	-0.00032439418855522865	-0.0008591945591752081
patient_195	0.008206489474323462	-0.01791606996918026	-0.01088501319785553	-0.012933165255625807	0.011789445763621252	0.020864014357785444	-0.0076191554504657245	-0.0012988137380531082	-0.009974213625277908	-0.0018148044339052728	0.0028332454693754923	0.005537864587737488	0.009154937375084325	0.006344641021499378	0.0012071273358202602	-0.0033403950849453523	-0.0004516054885870787	-0.005929552077991004	-4.686024020921784e-05	0.00037494421074080566	0.0002613210828725194	0.0025564228090102148	0.0003136635297058338	-0.014388247000953031	0.010739935613283564	-0.00019639656314680845	0.004384430343296488	-0.0005977758603049867	-0.0006605132754313374	0.004837544514900972
patient_196	-0.016114151523640603	-0.018623459326972243	0.019479504792092494	0.04163981340743865	-0.004987972332020379	0.026083207633004136	-0.006547311706289847	0.00026691347508819526	-0.008470082093253119	-0.0009836481794548869	0.0015788277355238889	0.03482410587099468	-0.0064661171690023386	0.0076423274305646195	0.00020078538922411088	-0.002893825206360327	-0.001813782985651395	-0.004933679278559357	-0.00015139430640255094	0.00012946756568348134	0.007526987237959337	0.0014408126914676467	0.00011539479767372032	-0.004990674855393148	-0.009352016901914624	-0.00015697476034775597	0.0030992065643276018	-0.0009458939518119645	-0.0005594948688903913	0.004148194103816747
patient_198	-0.0017645475547099457	-0.0126386865549223	-0.004354647261597966	-0.01704203761565658	-0.002298519160050339	0.007213722978070191	0.0029631621061022182	-0.0009118371426132725	0.0028966495144826816	-0.0010434701859733187	0.0008264358458186621	-0.012660458596737081	-0.010363473298989479	0.0015864119563733427	-0.0008199417785726509	-0.0007913473282851051	-0.0003271743653309252	-0.001158110763858103	-6.346703982774465e-05	5.0832414345440205e-05	0.0014607636238473693	0.0010447875335176473	0.00012054853842086665	0.0020049007573160896	-0.01158433634705065	-0.00016753877503827106	-0.004663890071268535	-0.0003801574211071447	-0.00016900104322336575	0.0006630681409533746
patient_199	0.004553458107457	-0.003910403732051788	0.014876206500746203	-0.002423165409740441	-0.0059734406910261694	-0.03130590221457137	0.008554150336702489	-0.0007141304040594111	-0.007984141531252202	-0.0007312234012985281	0.0020274231656421415	0.03423521721245987	-0.006992119626191581	-0.015386834942641491	-0.00010599306689301927	-0.0019889593904362578	-0.0016176754659910743	-0.004249370196783713	0.00014009507597759525	0.000188960781008086	0.0016935085327503087	0.002194220561693711	0.00012519271839703746	0.00016360051992885598	0.007765082077096026	-0.0018042885006349324	0.002496344185040432	-0.0007748075214682655	-0.0005266127566301106	0.002442657622038609
patient_200	0.0038451227492725037	-0.013214480669247342	-0.016865669002739673	-0.016276508115234907	-0.003342859393732976	-0.013601487394838383	0.004064544453519108	0.0005218966889399845	0.0016214217145612015	-0.0008457173892327832	0.0009368321084188954	-0.004495593346245977	-0.007744566828265772	0.0018751264852856742	-0.000178936406423894	-0.0010743430580645351	-0.000544418354484254	0.001378895692463841	1.028950111382034e-05	8.785252868473625e-05	-0.0009163678491919398	0.0008544637794947102	7.943599661848315e-05	0.0020197091381779332	0.0019048242641625573	9.080388782505739e-05	0.0014480686697161663	-0.00042932850860445226	-0.0002506102335109177	-0.001826397903943827
patient_201	-0.0053407272534942915	-0.013179593819354163	-0.009475701551830064	-0.0146493813218446	-0.007195029470790109	-0.010373144849252553	-0.01345890484956274	7.96664297390626e-05	-0.006799981300393684	-0.0014927774225226417	0.0016902082008529223	0.021632759685293906	0.004352262917487168	0.004186465210971446	0.00018273033692774548	-0.0018188979115481374	-0.0013414950083353535	0.00033101320718206844	-0.0001629104629956409	0.00012574385175670845	-0.0002494595955109491	0.0013579500707043585	0.00011308320717102697	-0.003625805648904707	0.0014096491441282033	-0.00012697224308642164	0.0012910666927420486	-0.0008448040413556735	-0.0004050566164750534	0.0006211380741806293
patient_202	-0.007550398267294156	0.05221530109560237	0.002538283270409443	0.006496202146462519	-0.003540335282230953	0.0017281588291621019	0.003047706204582211	-0.001139268490086765	0.0028100807305142255	-0.0020843459232508564	0.002916277323366673	-0.01341973356081318	0.010137477867354354	0.001313145891453842	-0.0010961620096406098	-0.0008077405022644967	0.0004681132744418808	0.0075579335094362885	-0.0011729182449055557	8.742595239551377e-05	0.004950908702336251	0.0017374460228582946	0.00033953320798826034	0.006725981550948445	0.004283795782101503	-0.00046814502166474655	0.004979888508029837	-0.00013520774120179437	-0.0004645350880374274	-0.0015031622209287713
patient_203	0.00805788646318375	-0.0012438572342417715	0.0013370144312247181	-0.022199342009506896	-0.006400330733240958	-0.012221566112605074	0.005252236043800203	0.0001423963715496502	0.0035157090877591785	-0.0004511635283704426	0.0014986861470483157	-0.01697014972228483	-0.008639656530910872	0.003238873671483912	-0.0015868671897636354	-0.00045885164554462863	-0.0007767742914867086	0.0010352406513935838	-0.0001078942851501759	8.358829009032436e-05	0.0003461373353470271	0.0013764562251860734	0.0001453403811732716	0.0017434192888205185	-0.0018091424066799405	-4.008339166094253e-05	-0.004159253672061021	-0.00037411267986800083	-0.0003072508499432023	-0.003240585444172899
patient_204	0.0009423239364622271	-0.004529242174804363	-0.011801196639152935	-0.012041581697409345	-0.004079765664204766	-0.008555703359832469	0.0015412476606282413	-0.00024124661165597375	-0.0025030590172286865	-0.0004920392515910149	0.0005269260323666389	-0.008411059888925604	-0.00557527139687504	-0.00471446754695707	-0.0001649763961742709	-0.0005295674253145442	-0.0007330806626104525	0.0010593176753532579	-1.6526188177459835e-05	2.9322063091655267e-05	0.00022443916844225022	0.0007437805471251776	7.676080890283538e-05	0.0008610800706207311	-0.004822631692284028	-0.000559295376837137	0.0007817085183071804	-0.00044564650805326483	-0.0001443336217943304	-0.0010785561455197148
patient_205	-0.0017964433135774	-0.002768412131744557	0.0011541826071266054	-0.01948192170854854	-0.0042316652812813575	-0.006884266090262076	-0.0030517627060830093	0.0001412928453540078	0.005521688293992083	-0.0007412367194830181	0.0011895017084160363	-0.01136130119775105	-0.0064801018178964435	0.0026137272630178832	-0.001972263563919826	-0.0005934939489025807	-0.001034799855103411	-0.0004932388145539699	-0.00011529013613946829	4.843968440408596e-05	0.0037057333302363727	0.0008610809209723591	7.447430489989492e-05	-0.0030194046960282943	-0.007322599454400993	-0.00015477012987827885	-0.004533939961382745	-0.0004857899798962778	-0.00018668359258845998	0.004080291782474664
patient_206	-0.004811187839948674	-0.01051326109301038	-0.025532296292860402	-0.008135488870687532	-0.003605434898870296	0.004617050562919866	-0.008379954360640382	-0.0011409693317521107	-0.004268481252364272	0.0017006996771368667	0.0012911154049666269	-0.014209242823791992	0.004844548679643383	0.0016637138792949648	-0.00014889296460453944	0.0030068266266193456	-0.001028266526213341	0.002095792998987956	-9.118304626923097e-05	6.675507132885091e-05	-0.0013800374687038082	-0.0004850215465744209	0.00014354769937103298	0.0027975089883801947	0.0019619228598660972	-0.0003070494672491235	0.0019361354269742826	-0.0005550086473143299	-0.00034529403138533157	-0.001887289673259778
patient_207	0.008317457206377889	-0.009680767458248463	0.019836660437429293	-0.018904472934420807	-0.0036379137731014618	-0.015395317774807427	-0.008920062073097788	-0.0006762958409925222	0.006764087107039125	0.003869947993643893	0.0011402830442952046	0.03927727864588024	0.005359864764341153	-0.011682712245624647	-0.0011206789131101337	0.0039059386186920376	-0.0007524943798808439	-0.00831112024382058	-7.175450703944266e-05	-0.000945156228297319	0.010214980674855418	-0.008797918408317769	0.00022620214810441138	-0.0033718261846234793	0.004539179530523355	-0.00026458108070203024	-0.004279666290954773	0.017485584196229705	-0.00047812167103977775	0.0016783182686370215
patient_210	0.0009109608078580958	0.04432968585815555	-0.026902589580105284	0.01878684762674545	0.018915227700194426	0.03379440441306016	0.016751748854197387	-0.0004529571386920636	0.002144089088247704	-0.0001410542811426117	0.004940586587447748	0.0029339469148040144	0.0072301369379104054	0.0073204186307459194	-0.00019693255106695764	-0.0003154873531857444	0.0009440009784587404	0.004395990142287164	0.00016725746819974525	0.00030873645412832137	0.004686281339361345	0.003735984207004308	0.0004182162352293742	-0.007351693476208704	0.013989311616489458	0.00010493382772971992	-0.0028037830337472452	-7.95839254152151e-05	0.002783740413534217	-0.0014964290137629587
patient_211	0.0014107177842228957	0.004301369987747621	0.015631589255489617	-0.01777695478372791	-0.0017719327943236387	0.015507668418361849	0.00491205236414843	0.0001491135942623795	0.006375316320741361	0.002151270137272307	-0.0030359372533176783	0.004841322476275975	-0.004621199233091459	-0.013109739302069563	-0.001822641978123934	0.0016209983237584112	-0.004730828790158976	-0.0018262508591668307	-7.003760866089071e-05	-0.000673718376253754	-0.002607193034178598	-0.009516812972579258	0.00022263489121505134	-0.010292825441137163	-0.006391914944592993	-0.0012655531780510374	-0.006109861822522619	0.00022274552289329775	-0.00023010640096421555	0.0033340591540692074
patient_212	-0.019760902060935507	0.0027216235302045077	-0.028967459289581984	0.02910935277897613	-0.012792346155326992	0.01140962849116525	0.004510403913869124	-0.001464392018759096	0.0035743598692130622	-0.0007206583935778091	-0.010193247067550785	0.02393148697280237	-0.011577712158060556	0.0018850222407376927	-1.1767548436020665e-05	-0.000922455386572362	0.006721098847248152	-0.004790692677921261	-0.0007866835300991349	0.000176595982423743	0.004576917897785731	0.0023385771399874454	-0.0032440453745080883	-0.0071708065024167714	0.007057113529338371	0.0003993338908354415	-0.004319538819494796	-0.0005378837885941715	0.0006564916139875163	-0.0004209939404146642
patient_214	0.004658990045527607	-0.01185348526627121	0.003460705999451411	-0.013252049045268997	-0.0022178963586472374	0.0036583092046443893	-0.011419985974136683	-8.191192610254254e-06	-0.005133137942498673	-0.0011252766654371226	0.0011131058303310132	-0.009583922095187823	0.00034708061304705197	-0.005097720114327016	0.0008731080080561258	-0.0015479405829789015	-0.0014318409318405572	-0.002782170405899116	-0.00020182923151926136	5.935759439050674e-05	-0.0015365982610665147	0.0010338726764740475	0.00015135434048425852	-0.006976385928033575	0.0026001237307964266	-0.00019461287301415415	-0.002670487592444917	-0.0006975696290418451	-0.0004252033823947275	0.0028564903153322357
patient_219	-0.015310796750284435	0.0115246255076422	-0.016081335196074596	0.04373199845453407	0.025178203318036788	0.026507011926828535	-0.0036055316291500206	0.002256322567853191	0.008865236886113539	0.0012040701367164734	0.0012997058838810568	0.040044669968546415	0.003122539268098406	-0.012928603165623704	0.0012641215944755471	0.0008959716295473158	-0.0006262527319671513	-0.009608458270337647	-7.959023190691133e-05	-0.001109373613838298	-0.003135453051933598	-0.009123390605902032	0.0002503955020426803	-0.011926104742822187	0.012492940684053069	0.0011940150369960287	0.0015828504332767676	-0.0006450868793795052	-0.00030931033613718463	0.0012180377301036932
patient_220	-0.0020285330391885247	-0.01460636808443945	0.004342177445040118	-0.0010695455483790077	-0.005353594864363356	-0.004466664262343638	-0.0021677125143447413	-0.000495825089777704	0.003146734046760008	0.0005868859421680121	0.0011931146152849479	-0.010187618068369788	-0.009970735220085259	-0.0046821389078921995	0.0004338516948473817	0.002203472030900474	-0.0020566898182586397	0.0017663083600256287	-7.249361055902453e-05	4.964632172291891e-05	-0.0011026850887058447	-0.0001434097689301067	9.911963339896088e-05	0.0021234985942764667	-0.010864820213887107	-0.00034494840862983904	-0.0020420702835329237	-0.0012100082330461467	-0.0002539898634708458	-0.0018119318336676804
patient_221	-0.0024131579802778315	-0.005672711434232297	-0.0132136605906696	-0.015352850695138158	-0.004769467680123914	-0.010757571267723538	0.003934996049874735	-0.00019674246286251396	0.0027738143674955274	-0.000483138746537179	0.0006256538831360343	-0.010960914756551794	-0.005471810599047948	-0.004501236553228205	-0.0003516486800762329	-0.00034887119480175784	-0.0008839821767563888	0.001187274185224808	6.848338269107763e-06	4.4050768195829715e-05	5.422100811516865e-05	0.0008580271931765037	7.543949087366406e-05	0.0012412671840551421	0.0018875271484269712	0.0011834031456653845	-0.002387371822680054	-0.00047426756926832834	-0.00021148308607153068	-0.0015942781083593982
patient_222	-0.0048628401283798	0.02456831398894995	-0.02618153205059922	0.00016291169403325392	-0.005111129423599591	0.0007143143735355091	-0.004892226028314173	-0.001591454417580148	-0.0022814913069264227	-0.0010338487775801888	-0.004628224826208362	-0.015963021559898354	-0.00773347671871441	0.00183779826310054	9.664168886330114e-05	-0.0008776606785152915	0.00960788265248384	0.003412545645715852	-0.00018030892128231225	4.986345939599419e-05	-0.0009342260033545677	0.0012247624097912787	0.0002678096063500215	0.002233324425519959	-0.012495205496979602	-1.853918627931633e-05	-0.0021372966042363145	-0.00032179628021289055	0.0020971114951322937	-0.00176284550982416
patient_224	-0.0027805960971973858	-0.006696299838519813	-0.02086184810954019	-0.014351032981313998	-0.0019433071035579292	0.0043660281352674276	-0.007215766917585227	-0.0004769802941055079	0.0014186149633454684	0.001343513965234584	0.0010471537524279022	-0.0016393765040587976	0.003958029404729578	0.0022571756882335038	-0.0004177293471688872	0.0013920645119685623	-0.0012150246667776215	-0.0007431521853698166	-0.00011548495412051704	0.0001001513658352488	0.000839726078303396	-0.004647197462872651	8.27388274908018e-05	-0.007357264060010355	0.0015165476506549705	-0.0002667080904446213	-0.0035716837440316605	3.8628070573609304e-05	-0.0002345692125397494	0.0010102233121458463
patient_225	-0.0014805286285508425	0.06293490402230462	-0.0014235183285608178	-0.015556070636588072	-0.0030894762793086733	-0.008624953972218003	0.013694728331771315	0.0005394987841619303	-0.00417887691735603	-0.0011776892735815636	-0.001781868733519344	0.008779986626442568	-0.0071273698925762375	0.008664120348403095	0.00029225920988152666	-0.0009332523350650382	0.01381734164795189	-0.0023851668431490287	0.0004190159744339834	0.00019180589188749227	0.001473509293926259	0.001948106996471036	-0.0007740416856119776	0.003068747477606205	0.0014154374520263782	0.0005264700285239691	0.004301060441268208	-0.00023148946264965945	0.0020635700000323416	0.0024158544957430424
patient_226	-0.004178249685020713	-0.006156680019131514	-0.02610481045044529	-0.020682613891949017	-0.003901354370912529	0.00316460052794376	-0.011402704067570695	-0.00022035198969116851	0.002003894275253972	-0.0005733887681548653	0.0006715253199938029	-0.014081532156687938	0.002253722281238257	0.00023215303877231977	0.00022437274146888848	0.0007118857338749581	-0.000682954100069093	0.0017693402237038273	-0.00016175725916421836	3.080169416808337e-05	-0.001381029795015471	-0.0012123549602475379	9.581219793861005e-05	0.001369403893605171	0.0032066462500647667	0.00026071683694706675	0.001828777563077249	-0.000936363438973102	-0.0002555208478584915	-0.0020845453933708426
patient_227	-0.0034701721648295867	-0.003466983685459701	-0.024484965692668347	-0.012826088020430367	-0.004173973993140332	-0.016103764802736693	0.003733225026126701	-0.00023046928626345241	-0.003728760095643549	-0.0007622969107997702	0.0012314608213968576	-0.01116922054974131	0.003691608848148241	0.002737446856659101	0.00031354628986943336	-0.0007695651401837559	-0.00038466872708615654	-0.0008886996784195282	-5.998226518207909e-06	4.126517282000926e-05	0.00014381127510128313	0.0009087872490844486	0.0001272349045783348	0.0015448174132447084	0.0031959277840664423	0.00012116693381813367	0.0018702596571700183	-0.0004647371974259358	-0.0001791485127516597	0.0015616048617365164
patient_229	0.008515015826526579	-0.015203798801107957	0.0146509367313636	0.02141042127779149	0.012641010373734225	-0.0018871153774168462	-0.0071805310213618025	-0.0007850779719042662	0.007118625887690735	0.0024883995895973892	0.0007563312746033307	0.020384699480681924	-0.0019692853847406446	-0.014571884335410717	-0.0034853006826130106	0.003991902952392643	-0.002250807174814797	-0.011043061306396524	0.0005522862076761037	8.64020106730524e-05	-0.004036059171942222	-0.016544451580990396	0.00016910543604906194	-0.010747456028483138	-0.015360474802995443	0.0005753425152680267	-0.0031979712989037732	0.0003079327415264186	-0.00021924592534894804	0.006178647879608252
patient_231	-0.008019940048716243	-0.01638635383577063	0.03353047918828163	0.05180713957910874	0.019439097085865328	0.02275266436826483	0.004832257621894624	0.00046396593736991085	0.005351940560071346	0.0024932203960672714	0.0016561579353252059	-0.00019262984162115869	-0.000394532369079773	-0.0013923242162150737	-0.001667163539866982	0.006631197926761428	-0.004769622512663836	-0.003776352246369411	-6.178700779141519e-05	0.00027549830833117477	-0.00630394540467816	0.00377520943725109	0.00026693416771464884	-0.010914015873180567	-0.010773289939688811	0.0010101528868920627	-0.005204763870330463	-0.00015513836049604502	-0.0003217715465874389	0.005167005350179613
patient_232	-0.0022201421153926933	-1.4949757325076335e-05	-0.04315676454076152	0.026406468936543956	0.012175758135656096	0.017297813414096384	0.006548910999953544	-0.0013192899859637336	0.013203187903320987	-0.0008132003823705934	0.0010610227116601382	-0.003398729653956943	-0.007552350760270685	0.0032799770522438324	8.96172919092058e-05	-0.0006055630409739827	0.0027126105782861497	-0.005977558236926753	-0.0001313001772252722	0.00018198068243630312	-0.009103321220566292	0.0026040201932044623	0.00017675505567644998	-0.00984402754960032	0.010840561430817002	-0.00031482465962775824	-0.0049959079418158995	-0.0004560677495959372	0.0009523001109411297	0.000241883870611963
patient_233	0.006754089079836455	-0.017888056171182564	-0.027008181401514557	-0.014131823818675629	-0.004692253146101442	-0.013439273190355584	0.00549078535650357	-6.706988236273342e-05	-0.005065036801446963	-0.0009549796279637587	0.0014979600684797362	-0.012235650867896613	0.005872100940410878	0.0024353055853417026	2.5599263430181582e-05	-0.0015207339055813862	-0.0006286633776856974	0.0024941223932345765	-5.877438613641181e-05	5.3665374560535036e-05	-6.393741678788573e-05	0.0010892492724934942	0.00015812608115383685	0.0018056538947766785	0.0076432745501684675	0.00017659186750560842	0.0017509339545517116	-0.0004181161897890632	-0.00036460580556300193	-0.0014683928055546527
patient_236	-0.004798332120821892	-0.012613972142870095	-0.01627468249613403	-0.01978173708140133	-0.0027162648563245962	0.006432549483572843	0.003635162070079022	-0.000776557772188964	-0.005243196917273184	-0.0010069137686764982	-0.004040902956150697	-0.015860724182816012	0.004713477581193978	0.00196738461955568	0.0003207412803367119	-0.0011609293647777729	-0.003115112728519913	0.0015508113320245591	-0.00011299989236449612	5.9461137641680075e-05	0.00027539264227864456	0.0009860493345881052	-0.0008855598598868992	0.001846448202658045	0.007787080431200524	-0.00015278332633162194	0.0018978858544648001	-0.0005990094707964239	-0.0001674162295747559	-0.0026900016986901015
patient_237	-0.002195888505369263	-0.008382042763550354	-0.02862970320718761	0.0005991351970385905	-0.003917716983826442	-0.009054571976745605	-0.004619621396784384	-8.152379820975083e-05	-0.0037219471525127296	-0.0009878853520757943	0.0012613419368738554	-0.012901968530704484	0.0033871006727069276	0.002350798907107049	-0.00022128028011270953	-0.0009072000028078464	-0.0011567721638199517	0.002311069586935893	0.00046570051615732136	6.968233693337092e-05	-0.0014922060154012053	0.0012080272967587905	0.00014656956858935888	0.0017817906332136379	0.001689752985285483	-0.00010776464869009268	0.0012060987271545066	-0.0004969494137255255	-0.00032561958174119875	-0.0015550911530202538
patient_238	0.017718392373251422	-0.001815982975895371	0.024764367737565546	-0.01664782979277556	-0.0044856816658989255	-0.009373052024273397	0.006246330691005223	0.000538028146803551	0.013090418165221794	-0.0004504440331227862	0.004437582468096565	-0.012214566386728562	0.01982359202312445	-0.004567155961825039	-8.663396125755616e-05	-0.0007779475637325829	-0.0008669960769949005	0.004327787637676963	3.18039953540304e-05	0.0001707860098587132	0.0007955694407604175	0.0020220150282101446	0.00033895576533068966	0.003999349530190467	0.009941813039137265	-0.00016400057601040187	0.0019460784398679287	-0.00011937268026701275	-0.000297140227378916	-0.0020944444085895745
patient_239	0.007657899148791283	-0.01357521637368519	0.021543231259908584	0.039392920942148094	0.030760527775898903	-0.009834387367103438	0.006047380188810883	0.0007585297870333034	-0.0030144421676862377	0.002923126248135717	0.0013880971852486845	0.0072640067348183415	-0.0052685363574105385	0.007997757515213701	0.0005462333746867992	0.005551180550181223	-0.0014833476076566133	-0.005512358118764738	-4.9838822092724644e-05	0.0002024805333940682	-0.007204077442245365	-0.00922427710145892	0.00013466699964446505	-0.0048489251065826616	-0.011464986868341352	0.0006230952118023398	6.373961226180193e-05	-0.0015501310879547333	-0.0003606348927919565	0.007939988853560669
patient_240	-0.005754117267565817	-0.012336572549881315	0.022874839115210398	0.03298862472242672	0.03701116544357333	-0.00787854715531352	0.013846147975817694	0.0010360135954300574	-0.004311235156477384	0.0050244223551777515	0.0019032383533268415	0.04139482298091042	0.0069093375920851845	0.007591931341989155	0.0012152189101111292	-0.00036322358845578435	-0.002661185066775098	-0.005376217058050545	-7.253530517556244e-06	0.0001664099691345421	0.000351653510523169	0.0032078570582173204	0.0002184751728483555	-0.003983476267654837	0.012297014938948065	0.00032760320491982616	0.0031982535329297714	-0.000298567920351042	-0.0003506786850169934	0.0033718155389733558
patient_241	-0.007001727831566054	-0.015072735651991975	0.01940668634357	-0.021484619199950133	-0.00323039415698883	0.007794181265494754	0.004762007857308268	0.00041589268246424685	0.009493490546865787	0.0026942391059748007	-0.004662445997684099	-0.009528622697435278	-0.005844301339265652	0.0024805646530282276	-0.0016891236003114662	0.0034973917677965016	-0.001530328085434406	0.00163038571789315	-4.939625639500496e-05	0.00017585404930059236	0.002053685030080494	-0.004525738904893168	0.00022990867709426805	0.002123952699157409	-0.011758146964173523	-0.00020533075344515318	-0.004833568735453876	-0.0006108593643771538	0.000967122326473936	-0.0038515177763519017
patient_242	-0.006654817458013942	-0.021102340267586683	0.01843643966191197	-0.002151691334997798	-0.006977697417433049	-0.007180191025531135	-0.012818326624541769	-0.0003636079312890113	-0.0070587242170534106	-0.0014988597522651102	-0.01418517072451144	-0.011097478516840495	0.0026900158357524924	0.002216030321710158	-0.0006781742491597306	-0.003124719392890004	0.006085219906279922	0.002704425150788465	0.0006816598369279853	8.076116916950411e-05	-0.004004616638645954	0.0016085618650916482	7.204228532736738e-05	0.0015693306002357596	-0.002411402041603484	-0.00042173682333003265	0.002166195705891771	-0.0008794473557064965	0.00187509228150494	-0.002468647377736459
patient_243	-0.001474928831389099	-0.020405837118486408	0.009598728456665663	-0.03399162842018958	-0.006736023084848054	0.0036767840570120854	-0.017543146887852624	-0.0011090358080422553	-0.007304897995579775	0.00018107027786636476	0.0016088551776528314	0.01218604182425995	-0.000180897915952022	0.004004756437134333	-0.00044948352715859714	0.0014066528297886848	-0.0010531967800259754	-0.0041240734209103905	-0.00022439625166251247	7.483704884838458e-05	-0.0028995867299060262	0.0007687591907857579	0.00019189926667076792	-0.0011227306528944993	-0.0012714148483300156	4.29961623040742e-05	0.0018827016352455967	0.00455470313756993	-0.0006334505597223048	0.0023285455817865196
patient_246	-0.005084701665913014	-0.004855513530372332	-0.027951275869457493	0.002690125321617139	-0.002953444152484107	-0.009311763201853663	-0.007022133328194001	0.0002816140115484176	-0.0052621430899740165	0.0018440421723062306	-0.0107786307109184	-0.014458645500101636	0.0050853827612461055	0.003449135954442198	-0.0002818828412290292	0.0011627289428110623	0.009055017889654168	0.002732753404371285	-0.00011281132206883447	9.145008067540105e-05	-0.0015941090851130648	0.0015290696660069996	-0.001892604248675608	0.002491636396645794	0.007622117330710888	-8.979098921413109e-06	0.0019687660626875893	-0.0005413365426060254	0.0019090893478364292	-0.0021140520568254787
patient_247	-0.00474170414498458	-0.013231520004232118	0.00012153061701703486	-0.015971019610289478	-0.005721552261653134	-0.010315519592185261	0.0018091224712088185	-0.0005093132281402593	-0.009830920174312734	-0.0012121621331744941	0.001007044050336247	-0.0017532768805802335	0.0031623266744423063	0.002498597934535172	-0.0002576329124283487	-0.0019020887414610498	-0.0047528221042321276	-0.001195921872942498	-9.022475505933562e-05	5.182979426913454e-05	0.0003871796117500292	0.0013426313358879593	7.662403052771553e-05	-0.005053887644037393	0.0016817499115484482	6.748441269829743e-05	0.0016725220127011583	-0.0008213745344171873	0.00012026522652886881	0.0005201985313798216
patient_248	0.0024900616153706546	-0.015956468312447084	0.0008880416434790342	-0.0007438203965328579	-0.004559113795407706	-0.008784551525372157	-0.011173216344086922	-0.00018596895391600893	-0.005950589066240186	-0.0007383558278346051	0.0011635613152803815	-0.010234528064022507	-0.00018187098505244209	0.002051185359678836	6.232425574565109e-05	-0.0019963248655713887	-0.0018033025367342123	0.0011773074710677734	-0.00016042965517944492	6.927207818593473e-05	-0.0018926073702663095	0.0010795896403311273	0.0001033297234981361	-0.0002884975272379046	-0.00040232213304300016	-0.00011556383178518894	0.001496112063182727	-0.0010024156447213475	-0.000544490723336601	-0.00044899020566712306
patient_249	0.014867153648394296	0.004080839901928243	-0.010261939279382869	0.02387493762712457	-0.009726115544781092	-0.0324700711524612	0.008065209063308734	0.00040456936805613214	-0.006982264218007996	-0.0011895718994700101	0.0014251833354566373	-0.014295214802494204	-0.0035922686194936808	0.004616539260516586	-0.0005802210694912627	-0.0009532686756186053	-0.0008578910164080877	-0.0016337919520838162	0.0005920139353255286	0.00010894362346557817	0.0029446378388466644	0.0018971509439376616	0.00034791486995533553	0.0027732686859552086	0.0020461300742596663	0.0004028558538218808	0.001956926257178492	-0.0004438713170685061	-0.0003637699526715714	0.0018902800029865217
patient_250	0.013360606916599833	-0.013536277001210817	0.02065751617243986	0.03179583933479286	0.01077912328044333	0.015679855762528484	0.0036445988292324915	-0.00028840583882921473	-0.00734116360413638	0.0016443035254708636	0.0012478209135409106	0.02521030608951405	-0.005108100854691353	0.00557893060823309	0.00028494055302868537	0.0037805210782668143	0.010232733322496976	-0.00814770464656437	0.0001633410127229803	0.00031506408099270895	-0.007985468914698712	-0.00899221299030401	0.00016999844706281207	-0.007923697497667878	0.006523386040922477	-0.00015062635543102102	-0.002251612170826638	0.0015231991688470215	0.0015265459436447201	0.006170847458619202
patient_252	-0.023428126899214363	8.252911197769683e-05	-0.024066185377010794	0.027395112542478065	0.013377425516959614	0.022405860462175603	-0.014562426437259452	-6.1923678096446884e-06	0.010048700271522151	0.0013523352891613891	0.0010902594449319588	0.03456120043412371	0.00015719313998066304	0.000412802027462829	-0.000989580454853814	0.00010020986911832739	-0.002284255804765276	-0.01097535600918525	-0.0003675908116935206	0.00015522949994781847	-0.01641869211381476	-0.022657612993937207	7.168643470602716e-05	-0.008553113173344267	0.004459044985252746	0.000472650267029191	-0.0014751602711225228	-0.0010418534436703818	-0.0003301539618045183	0.0007797302557655864
patient_254	-0.002618769315685683	0.002173583915107978	0.01761727066287782	-0.00892203431462964	-0.001170400916561103	0.011420346939080783	-0.013924151437215952	-0.0005123373914791302	-0.003607419916312098	0.0013809306061180826	0.0028652660713034666	0.004563461496549889	-0.000922701986876434	0.005790453719922649	0.00217648689341078	0.004989796304765183	-0.0020817604395457143	0.00012103584735312925	-0.0001867899447116482	0.00014480030784479878	-0.002494426487155107	0.0011306181011439998	0.0003587197258368416	0.0023028791647447173	-0.002904440922600433	-0.00026283098857857385	-0.0023812553251197897	-0.0013861776421823873	-0.0006543583161208589	-0.005237254255090905
patient_255	0.013457352095030725	-0.020056778923942503	0.00020458448496424468	0.005879547312636667	-0.005796530420090258	-0.01294390334246025	-0.011556220105783383	0.00011913349637541943	-0.0056293076809037544	-0.0011249204476808682	0.0018596231234828983	-0.011822017516384809	-0.0009270976273388912	0.0024630835334824635	-0.000506301559919409	-0.002386378430713331	-0.001832251076914731	0.003614730766254138	-0.0003030991126500084	4.327816223717626e-05	-0.0033062007107120283	0.0012414695470023837	0.00014098492840672281	0.0024688534603677353	0.0002744329008501282	-8.49836138669576e-05	0.002256790749497495	-0.001023373114224032	-0.0004982865436686457	-0.00178224264256061
patient_256	-0.01681260567343085	0.029242179193876283	-0.007589931740437417	-0.004215491596849808	0.0189496747591479	-0.022381800835368296	0.004817367421425165	-0.0007287026032125887	-0.00943320949285172	-0.0011113950795522511	0.0020405938489061527	0.021896514565847555	0.004110245830224899	0.003386788677040559	-0.0005740920817743584	-0.001167981495053424	-0.00045931382032792027	0.004120346994113796	2.863240364379605e-05	0.00019680368230207325	0.003302540452651474	0.0028485549063284425	0.00018795436213140746	0.004419428448891173	0.007181475934824721	0.00030878767643076235	0.001073859663594108	-0.00016812950974971785	-0.0002334676847623125	-0.0030172695620541926
patient_257	0.009636705494489407	-0.01251490797467127	-0.015228924447413344	-0.015971910656022617	-0.009101168305513207	-0.02583306034859347	-0.011377063135945782	0.0002452458756846207	-0.006647844979517872	-0.0020006856445897313	-0.004089342518711234	0.026012263252946324	0.00262547122984754	0.005240369443397325	-0.00025668756234187014	-0.002839628127470164	0.010349628298485639	-0.004863385706322818	-0.00023276050405201927	0.0001470897037177175	-0.0011161557353173222	0.0014691295580892144	0.00027919142925267836	0.0013077970263962802	0.0015500905454114756	-0.00018585681672325348	0.0012194116634720712	-0.0006029195446486533	0.002437097801341756	0.0020345454615326043
patient_258	0.00800687020275515	-0.01276717543546199	0.013875690257111327	-0.01165928908806167	-0.006063373177399591	-0.011647998468095328	0.005934358191640379	0.0002915359110108099	-0.007164720130538924	-0.0010308181433975657	0.0014384039411575204	-0.013703392069882974	-0.016384100951583856	0.0032507728109194335	-0.000322024692853065	-0.0014895681331430115	-0.0032236038915907515	0.0007008102469566646	-0.00021183129223475083	9.714297772179097e-05	6.504801164487875e-05	0.0015185431237596013	0.00028069076513940116	0.0018811129473391309	-0.0011650103924813026	7.726305213020069e-05	0.0031668928519938636	-0.0014131709986655752	-0.000653699129470034	-0.004228713740963671
patient_260	-0.0006654022360790135	-0.015377840309374623	-0.01502359443960477	-0.0010133934548408115	-0.005117603021670846	-0.010436952139599056	-0.011426194300563977	-0.00029746514582303525	0.0008028426715394512	-0.00020952650700720475	0.0008453619441258017	-0.01073909227395886	0.001263025147328697	0.001271889566039191	-0.0018188034003228121	-0.0004360259867210264	-0.0011948651985237895	0.0014942853369675825	-0.000294244858507984	6.023989043299283e-05	-0.00023861515920845254	0.000947905324217166	0.00013520877435878857	0.0019915717485979806	6.47738522800494e-05	-0.00041693372980749664	-0.004911887214912609	-0.0008976784948253271	-0.0003355808994484884	-0.0019248058218725387
patient_262	-0.007552544502839684	-0.008687343224455014	-0.0020704969522540155	0.0053481237555081315	-0.00817849349415956	-0.017231268901412165	0.0025955628511576626	-0.00014099759553669178	-0.004173907780521332	0.0011928810465585814	-0.0019920337542910643	-0.01288621870117695	-0.007323150929958624	0.001963026886663201	0.0002600072397537113	0.002287325038520955	-0.003063452211695772	0.0016248390310451121	-5.273359072082831e-05	4.352931683255659e-05	0.001549024697919062	0.0012732904809139962	0.0001081171472995606	0.0010224305805265769	-0.008862287782089164	-3.42690439988172e-05	0.0015059762301805613	-0.0014432326633768205	-0.00035408468601954776	-0.0022433679541514046
patient_264	-0.00813394933073971	-0.018812703810780446	0.005819704607400345	-0.03187114858631611	0.006188448506873293	-0.016281508208432806	-0.0009361951126582055	-0.002287203521719594	0.0009317648353021979	-0.0011817889855018646	0.0007655086341982277	-0.001074606598082597	0.0033391186442659503	0.0012618429741583742	0.000922836123635819	-0.0022487458854987858	0.0027999428595147048	-0.00022326924294199143	-0.00010309661887217512	5.876391008511629e-05	-0.00018828985760643082	0.001505286421902821	-0.0040571330552162345	-0.008301146322208216	0.004444598054757661	0.00018657965460574036	0.0029398012427324116	-0.0006734179295604331	0.0003610909718340759	0.0009462764981089237
patient_265	-0.0028901164705901873	-0.0028937613297702926	-0.02771226545417831	-0.012761585062640579	0.007221022468082157	0.0028306998432550533	-0.010560495714418463	-0.00021811098108888915	-0.00586154085490037	-0.0009407408713102054	0.001588505659743334	-0.000825647772350556	0.0013315827461777901	0.0005972129583246223	0.0004320941782965946	-0.0008958635415531905	-0.0013990138843599262	-0.001899552866090983	-0.00012540890391945502	-0.0004640969588174425	0.000502489874037457	0.0017435841646668967	0.0001114894380567458	-0.006900879607104365	0.002344124212469078	-0.0001273093360121411	0.0012871855164808194	-0.0006865946375660085	-0.0004341116144012255	-0.0017836241146997147
patient_268	-0.002239501826612345	-0.017018724945048185	-0.022083925358060627	0.0038627152175366125	-0.004303251374864513	-0.010269740545806639	-0.0013477926034801168	-9.826071404979288e-05	-0.005741993955179417	-0.0012939644398752676	0.0015843955789577244	-0.012789465602459343	0.005473463110526575	0.003063302214164136	-0.00020704796238057112	-0.0018133813434371502	-0.0009156303271406347	0.0021202924485447484	0.0006571879478083991	5.3821805530978684e-05	-0.0014642979145621999	0.0012778513931645508	0.00013179934659795315	0.002057453302285617	0.0059784973190116575	-0.00010807355514924226	0.0018078463420773923	-0.0006641913038104394	-0.0004031491828824664	-0.001822398583464041
patient_269	-0.003196146642829045	0.015409614610224404	-0.0018787340658951391	-0.022789065153611232	-0.00817927974643526	-0.016257797775313443	0.005154305424675649	-6.767287057154747e-05	-0.003223199232884387	-0.0006170030738854167	0.00145435902887351	-0.006562688077560805	-0.004951457894287809	0.0032762682154167827	0.00015394289992473828	-0.0008368084090043698	-0.0013695548579161776	-0.006424505340496098	1.7397880700541418e-05	6.715416805418822e-05	0.00036381171257767034	0.0013923289594394489	8.700483644875014e-05	-0.008465311491192482	-0.003067364898031903	0.0003080175559738982	0.0013744461012231463	-0.0005542238254121825	-0.0003243159540104108	-9.67325580734223e-05
patient_272	0.016515232929963725	0.0019747789866892684	-0.016759788969082534	0.03139067204332593	0.015323098946579768	0.02114745246256771	0.004441993906886477	0.001321256796435915	0.008312059766968744	0.001587478783347695	0.0008615240682283206	0.04246615586393123	-0.007330714845162246	-0.013388746340007711	0.001218369628230246	-0.0023078829675821175	-0.0010438399831645925	0.0006458090669895281	-0.0002156012147843646	0.00025386179616545873	-0.011849812322268947	-0.020430240737973112	0.00015983060154160748	0.002675856930452825	-0.016227301647112335	-0.0010088163371253112	-0.003303188513175923	-0.0013344444298491645	-0.00017357301138280496	0.0014950310998568268
patient_275	-0.0024579689548808563	0.001835188777225668	-0.023991306108534605	-0.017182084485463572	-0.0021177148303734242	0.011134481413229914	0.0016706346241838173	-0.00035884026756438154	0.0030538543345906255	0.0010085672600215288	-0.0028745241738688376	-0.01994846741868208	-0.006583551861997299	0.0015937604193325722	0.0003467627545355632	-0.00041123672711960394	-0.002943821632391459	0.001443010032925761	3.227313909761288e-05	-0.00025770026579051896	0.0007520255495569929	0.0014684629135998304	0.0002286531222779958	0.0025024839639018652	-0.005404271685771515	-3.910705729905277e-05	-0.00015473785495269824	-0.0003528895100894868	-0.00015729897429089752	-0.002462233659267174
patient_276	0.002855758179835039	-0.00484696918885007	-0.02076895686342768	-0.009562401151426404	-0.003885292578981483	-0.01153251884591326	0.005847265663354162	-5.4852355075538026e-05	-0.003563756791553484	-0.0007393291864081833	-0.003531738123295398	-0.010394426160323647	-0.005492068926239012	0.0022427277651394894	1.60487286714825e-05	-0.0006737535530930645	-0.0026219090453895133	-0.0014550779328863558	0.00013348498825478254	2.325243317200812e-05	0.0006247560728183539	0.0009661415293444478	6.880790002329785e-05	-0.002878128460747015	0.002205972867278394	-1.6517501203744338e-05	0.001071609439241722	-0.0005286537095656136	7.541254994090247e-05	0.0004510671117698884
patient_277	-0.004141537537417753	-0.0017140578955501641	-0.023518241782420648	-0.017322895733719274	0.00640583189953492	0.004898960705476778	-0.008137302069953911	0.0008011136157743082	-0.006554695998211909	-0.0009743586271495064	0.0012090712068301237	-0.0029812060876785768	0.004901537321708311	-0.007361242136321496	0.0013678807309849676	-0.0008025345945965982	-0.001305397970171365	-0.0028637927988765088	-0.00012151683184106845	9.605597379717102e-05	0.0002574319414446291	0.001489973225366822	8.830640379439076e-05	-0.007643667422696696	0.0035795778390864553	-0.00039388706408992937	0.001908933205438766	-0.000533050678434427	-0.00033254225007762713	0.001619930660973135
patient_280	-0.0025055025674378772	-0.010598796460154929	0.002607949298363297	-0.015013472471057318	-0.005051746829816282	-0.009980554514543794	0.0022523538113224865	-0.0001868208056083344	0.0028243619353764014	-0.0005453594418332883	0.0008068724209282798	-0.0133181841280817	-0.008070209049045254	0.0017220230399472261	-0.0013338776623755821	-0.0008219927086062887	-0.0009667751072456044	0.0013215466305415318	-6.307267748969704e-05	7.06918813880655e-05	0.000273755576748716	0.0010341251537668216	9.747013153781413e-05	0.0011328104279263015	-0.004564143138701564	-4.626249057988028e-05	-0.003129435522512802	-0.0004650318390687752	-0.00022110180258349478	-0.0017980819222930778
patient_282	-0.0035398880616445026	0.00013748222228364372	-0.029112347132009116	0.01951264077640854	-0.005478555251047918	0.013692860812296172	0.002965898992311612	-0.0009276939226785159	0.003797882712427387	0.0021393741471266584	0.0006917193629766709	-0.018040831794587594	-0.007038571532862461	0.0025205726190790302	5.356886379161855e-05	0.00039829083157038437	-0.0010069691141777423	0.0017197396039676383	-0.00012388655599622917	6.876572247065632e-05	-0.00480343359309373	-0.0038724055712133893	0.0001410033619947612	0.0018680294541174839	-0.013724517823742823	-6.339342536891216e-06	-0.0032716780664255674	-0.0009152362766917522	-0.00030607294781814803	0.0002369740658816563
patient_288	0.004661299145534113	0.029219003725888905	0.0004830228096843641	-0.009586921445922542	-0.0024429686096731087	0.010790964424704017	-0.019260304893107084	0.0012000319346001994	0.0035348748539788537	0.0008833407580110078	-0.01946757755285835	-0.011101104911893991	0.008737186405837843	-0.008913621536561493	5.599143809078777e-06	-0.0010546484190696668	-0.0026807443430511544	-0.00033626402236644286	-0.00011402957494900288	0.00011642845190498345	0.0021682444401558043	0.0017579901675495763	0.00015143687078259736	0.00549154113638768	0.011205464588199656	-6.2963549083613314e-06	-0.0008030648173173469	-0.0003652287933673953	0.0005825593315268996	0.0010078167078516414
patient_289	0.00452539321659847	-0.019324286437681876	0.021865123548619043	-0.03054681512443415	0.01845029143520166	0.00781038120220898	0.012265836540143696	-0.00042911267584159525	-0.006339697502717187	-0.0011256046979873063	0.0031145971652618214	0.0059242345078512615	-0.011251127388089383	0.006156977665971033	0.0017541190605887963	-0.002679049613930705	-0.003659682405762639	0.0016940169399129216	0.00010580751480359388	0.00021956051297780378	-0.0003887973002117134	0.002701608027705192	0.0001647469078347196	-0.003669723821192286	-0.010922980201492348	4.706972487250197e-05	0.00563244814011739	-0.0011880758761030716	0.002267378061351632	-0.004813862069096264
patient_290	-0.0029804682891016996	0.060883774194899036	-0.0027459470632278317	0.018896646539603542	-0.005292613521159248	-0.009777243897327268	0.01333752253380255	-0.00016076290961447614	-0.0035647923968152697	-0.0006092302914678405	0.0035432953654094285	-0.013471102651883803	0.002998041708634075	0.004643007880457784	0.0005107954757075175	0.001327570120254915	0.001050028621644936	0.005947964207161041	0.0009717600075457647	3.8513123912162576e-05	-0.00024875367547770713	0.002095772092228359	0.00028668510470030215	0.003764535109825484	0.00309333725724741	0.0006782511109566887	0.004149401074809056	-0.0019467442788114497	-0.0003958009708038239	-0.0011536490394033082
