# Supplementary material for: Integration of clinical, pathological, radiological, and transcriptomic data improves prediction for first-line immunotherapy outcome in metastatic non-small cell lung cancer
Source: Nat Commun. 2025 Jan 12;16:614. doi: 10.1038/s41467-025-55847-5 (PMC11725576; doi:10.1038/s41467-025-55847-5)
Supplement: Supplementary file 4 — Source Data [file 41467_2025_55847_MOESM4_ESM.zip › Source Data/source_data/unimodal_shapvalues/1year_death/XGboost_RNA.csv]

Patient id	B lineage	CD8 T cells	Cytotoxic lymphocytes	Endothelial cells	Fibroblasts	Monocytic lineage	Myeloid dendritic cells	NK cells	Neutrophils	T cells	KRAS	EGFR	CD274	MET	BRAF	ROS1	ALK	ERBB2	ERBB4	DDR2	FGFR1	FGFR2	FGFR3	NTRK1	NTRK2	NTRK3	LTK	RET	NRG1	NRAS	MAP2K1	RIT1	TMB_RNA	Biopsy site
patient_1	-4.6007788870680614e-05	-6.149904177603723e-05	0.0001695872977020853	-0.0026385175229540012	-0.001949650338056543	-0.010121539008948091	-0.053596403274516244	-0.00465301626410459	0.0007224551895128129	-0.004441223122585287	-0.006923108693096801	0.0057453936583493435	-0.004085003420822841	-0.004506739356616584	-0.0014696729914014642	-0.00389012509151757	-0.0005773631039116113	-0.0010827221120810052	-0.00047122866867808715	-0.0006797250199909961	-0.006692192256780798	0.003058946244114111	-0.003828720631509608	0.007925916566132622	-0.0003719457882008702	-0.00044183209037189207	-0.0021610559874235187	-0.004190149170889086	-0.011121430413037552	0.020717279543616605	0.0005351330784738237	-0.0011889541241181653	-0.004268085296650376	-1.1531006288100337e-05
patient_2	-0.0011167844118756618	-0.0010088878531493636	-0.0009002082045130036	-0.0032745400196969175	0.001616088229747442	-0.033531396026211115	-0.045217991514497374	0.0119112569526409	0.0008920970296190492	-0.003141601247559683	0.017761539815181707	-0.010455233029343241	0.005324944527559626	0.012859247202130098	0.006008969977027961	-0.01032219400289366	0.005242552591020418	-0.002696564975116572	3.601701785966113e-05	-0.0006385790065907033	0.009767809391890774	-0.007666931985252055	0.0012362273241992982	-0.018989145215161082	0.0025134271446514544	-0.002941818655038945	-0.0034620846060595396	-0.007488370714276858	0.014353473303387187	0.03473362585611578	-0.0037338568456458275	0.0013581806380591485	-0.0019126456889754138	-0.0003097396597695156
patient_5	0.010676101339122857	0.0006817748508583265	-0.0003984210028788128	-0.003216315230280247	0.001872517526292554	0.010414448157772961	0.08239550698663703	0.0056407468668068774	0.0005108251176733571	0.0047657069373226125	0.01758336883793167	-0.004114895707251125	0.0048928781944546015	0.0023602738730918115	0.004541911560800502	0.009256204178416208	0.0031269380737136998	0.0010239453897726077	-0.0012652563752913208	0.0034031313590109453	-0.0064202062702757075	0.005343791417561126	0.0020080386859883215	0.009944336375073939	-0.0005202638801979434	-0.0018919561866214852	0.000273781973824444	-0.002983517976466536	0.007779344477126368	0.07133701340932216	-0.005637623672094709	0.003498377549819003	-0.00020417774208969196	-1.491947270687373e-05
patient_9	0.0012309506398278155	-0.0002453382192058876	-0.001655237781567064	0.006246875804190684	-0.0014817274505337804	-0.02211701404565609	-0.04265437455738877	-0.0014761891746276278	0.000554922269401268	-0.003164819732528249	0.0008557040347068656	0.007373829029247511	0.0029396975778967875	-0.004482854537307959	0.0002537666845828186	-0.0033759206945843134	-0.0010063617657371617	-0.0016592312204956516	-0.004286662567713826	-0.0032884124778791448	-0.009013298673677183	-0.0051575500270576455	-0.003797340352322086	-0.018157084751416922	-0.0005568581192260454	0.0025934687637218547	-0.0015626393088098822	-0.0045212819382577565	-0.00043657487521301454	0.02381192732374152	-0.0028929110936730114	-0.0015322508882337912	-0.00626344756388163	-6.558527440569598e-05
patient_10	0.015261137126395243	0.0011017947615018383	-0.000610767965320825	-0.004467526683898407	-0.0062877413775300085	0.023625057529658683	-0.04067597585477415	-0.0018337261961222434	0.002985379274851245	0.021671136380500354	0.014993856064533817	-0.007359548600745018	-0.002912607148993169	-0.0028897799531673483	0.0015412122780326613	0.019438205767322407	-0.0011087092998783323	-0.0004956156730168841	-0.0031424592614214893	-0.0026650995615996953	-0.013577424393380921	-0.004038444005906327	0.0014575232485213752	0.03850132225748644	-0.002667283554881605	-0.002989464974520684	0.00166621037876499	-0.0050395983314986716	0.0104292252514667	0.053614417740636765	-0.005092243428821081	-0.0015372679553779156	-0.003848760465568451	-0.0003513939789766546
patient_13	0.004018840882818094	-0.0009445447361824691	1.2360106374376557e-05	0.0019570182807026972	-0.007111066781092417	0.005579382668432788	-0.0423260417602767	0.0025397627358584984	0.0011172088671692517	0.0030184643248960565	-0.0146417925802218	-0.008899677764031874	-0.00012954323548706743	0.003605876020649492	0.0010532162336038856	-0.0076032051513702315	-0.0017441228643221237	-0.0019695507290752507	-0.006612860968470357	-0.004445818816244665	-0.012537246953517907	0.0013383811818715062	-0.005650001071484652	-0.014533733088179027	-0.0006789938265050707	0.0007754326278423168	-0.001060171591716384	-0.007480505261330234	-0.005743603147053736	0.02254575973481132	-0.0072545881546209855	-0.0009446301896663173	0.0008315931202579389	3.3317491897855455e-05
patient_15	0.003535582828149804	-0.000800453501796636	-0.000714963612955883	-0.0018883067547704148	0.002567439559637559	0.009173062501880786	0.08730474676219173	-0.00038791777493046506	0.0007055149889309642	0.005560926979164532	0.01754710004078559	-0.0032607286500181683	0.0048341107321581925	-0.005595257541141155	0.004459494470628295	0.009842005496769543	0.001965947636950501	-0.003301861745494257	0.0012920487872869868	0.006112527495712633	-0.006504785932416213	-0.004780671475646911	-0.004175516747834125	0.03841888469124022	-0.0026934947341062353	0.0001779406309332741	0.00018796973058808297	-0.008192689675237081	0.00431805475176414	0.07104197040424153	-0.0018636710891664584	-0.0006785696452080693	-0.0015005694312942523	-2.0864382462509398e-07
patient_17	-0.016219453711846788	-0.00019580635180004683	0.0034821671383689517	-0.005960103855642016	0.003849621016974778	0.021366307480415823	0.014787517688231404	-0.009179102623202859	-0.0024564595509399168	-0.007184894509790634	-0.01933008121412936	0.019531255168380356	0.007395344435182943	-0.007700198193032621	-0.0015466302136155925	-0.001192113290440465	-0.000791092666890427	0.00225387158682563	-0.004291383773538355	0.0031749156813543895	0.012646784203755614	-0.0065225933711408465	0.007440339870395845	-0.0310233674900683	-0.0007132707406941527	0.002218360402407982	-0.002793428091336694	-0.006457752980569593	0.0069314984604146555	0.05279372885377978	-0.007038774911190463	-0.0013398550375298612	0.004151893589641427	-6.046568628186922e-05
patient_21	-0.013638010614403675	-0.0009811214322125181	0.0016439784385038464	0.008632218755494789	0.0007616528174880395	-0.028228790079633748	-0.050913261996108614	0.0010947511693057549	0.00033776807025337447	-0.006263305180696285	-0.011101683136684195	0.013269962075579901	-0.0005372642466667641	-0.005031357655160364	0.0034095363490213846	-0.006751206743924865	0.005966330509817518	-0.0003061440550184337	0.009488497344326573	0.0012489756515961555	0.004708844775111565	0.005277238687095704	0.0027672435201540834	-0.013734979039651268	0.0011019880010161775	-0.002705727572583493	-0.0018579115349498963	-0.005905051931346335	-0.014362091363737825	0.021582410442543686	-0.0019236894574787904	-0.002211212570096876	0.0002517744054868711	-0.00013072019483989923
patient_22	0.0025299014524285514	-0.0011992683155375304	-0.0031887300749492897	0.011258540351888486	0.000809440314840495	-0.019891658972489876	-0.05930507941593611	-0.004147811252121625	-0.002889961791671955	-0.0044547499912979465	0.005562139395999272	-0.00906479514399952	0.010976422415146578	-0.002334788550144232	0.0022353092821461376	-0.006355632313268264	0.0061810310830372325	0.0010007553273598212	0.008832933743186909	0.001907843417419617	-0.01294205381818923	0.006932110687750666	0.0019115151657654096	-0.011626456021146907	-0.007612380449023066	-0.0021389404251785215	0.00020925952280538286	-0.007378684974035306	0.011818456351227934	0.017146136072721273	-0.0029738374211995384	0.00033269417472397907	-0.002776320918395831	-0.0007655441417733569
patient_26	0.014192024899228323	-0.001022277740188984	-0.003282809309033586	0.006834847907942204	0.0001833705085114019	0.013761984231406413	-0.020171528305512186	0.011593784108530852	0.0025870583340804575	-0.006447762604898535	-0.011675192160001471	-0.007435173224927436	0.00840327766864355	0.006031852146196279	-0.0019869507952776076	0.00853126469279729	-0.0018445527193854494	0.0022136733262502557	0.01202375807140229	0.0028435178125458334	0.007565411534668959	0.012264295068343816	0.012935503654229009	-0.009085236845678194	0.0003620924705839336	-0.0036233522880014728	0.01793478829914684	-0.0049428240659632645	0.024958863393066924	-0.03945305862981791	0.0028796794710621004	-0.000473003939508385	-0.007226750732468985	-5.0296145283314615e-05
patient_28	0.008627696001466865	-0.0003759098439943421	0.0005961698368504683	-0.009129247291549953	-0.0006325165111438539	0.01856786230034867	-0.06960776668021557	0.0038588682202692305	-0.006923822438342006	0.002481977885967138	0.020918555446500512	-0.011431382891624303	-0.0015565857011279637	-0.002735815239497282	0.0006624030664911384	0.01478722531825124	0.0062251689919713285	-0.014309116665251894	-0.000361877664400698	0.00017446278059395396	-0.0021176092239018358	0.010727426435120226	0.0017985165370332898	-0.012379229189129627	-0.0013588667229062566	0.0032600122634958584	0.00026027476330093473	-0.013756331137777422	0.015330571629343181	0.03788599069531391	0.005092204250408312	-0.0006702288773985099	0.0005717855358850093	-0.00010725591536264246
patient_31	-0.0017007300225456282	0.0013258387412695821	0.0007690161632128267	-0.0015807362632402127	-0.0024341830266948086	-0.01440467745163036	-0.04294738323292114	-0.005345766962612373	0.0004803173307648975	-0.003949238489093227	0.003542317900172677	-0.008016473367585389	-0.004910060845620562	-0.0030392793770276923	-0.0012319085990753489	-0.003415879626365913	0.0010798278464665058	0.0013294665155732005	-0.004176195435224855	-0.002472373058751443	0.0020217705831220177	0.001041589726775783	0.0011992793290052132	-0.014605800933994304	-4.533083811095906e-05	-0.000398526854884477	-0.0015259248475534691	-0.004353311902301089	-0.0054294088601157245	0.018859162516490714	-0.002174311084696035	0.0006355254909511832	-0.004427886840920738	-4.3620801907130115e-05
patient_32	-0.005495781869194963	-0.0007695776294943769	-0.0006135582649388128	0.0011829532411910628	-0.00038228613516296005	0.003322388580029452	-0.022179161147594714	0.0007029067328485958	-0.0016269101429970004	-0.004290100020375437	-0.005200259591943439	0.001004867705362216	-0.002869966017342192	-0.002404844355262979	-0.0025451328273106756	-0.005047204584880945	-4.2536326622209037e-05	-0.0010287350044703763	-0.0007290448188688326	-0.0001567287194877166	0.0006157414799929444	0.0013792142481892458	-0.0001716236046783087	0.0066520134136371254	-0.0008106074560218996	-0.00142448900834888	-0.004500598366263426	-0.0043517558774254115	-0.010092607166047318	-0.04514011934676754	0.002223898023956929	-0.0004318574475853163	-0.005090544160804666	2.1108253831377335e-06
patient_34	0.002374893392841485	0.003956731313337109	-0.0023355334328602935	-0.00556095448142855	0.009821218691153355	0.02865793473168478	-0.04602525745079953	-0.00018559499710903016	0.0026810759596348046	-0.006151857800652635	0.012127631093730105	-0.005323401527429037	-0.006200303000532326	0.01664365090833362	0.002802683756981445	0.005746538900315229	0.01222869550288177	0.004240031248148316	-0.005253087624973206	0.004394204516441507	-0.013388256140995824	0.013075613376778055	0.004601094979580217	-0.009860051631008055	0.0005257684823156811	-0.0023768987401714863	-0.0013757864734605968	-0.007078583687817275	0.015961672045354335	0.04329893734081156	-3.623035399101942e-05	0.00019602777612498612	0.008020345119886625	0.00014100239544691817
patient_36	0.009091694606270734	0.00021284269936079785	0.00046206755592555237	-0.0011090356546957878	0.0030963571045755115	0.011847607551518454	0.05694716679391787	0.0009777279889121573	0.0012323803544898812	0.006529794052300233	-0.007102239811206294	-0.0013531146072782115	0.00403746316352425	0.00799990871434348	0.0032086567087020405	0.004951083218165646	0.0017529735187973591	0.0007535105530238136	0.005469090519579612	0.0027248681971255	0.006006982230552088	0.005661325138931944	-0.0004004010330846316	0.03178462030225048	0.0017922378740602022	0.00030095998148588313	-0.0034640469307371333	0.008234342859701035	0.006595008803421057	0.07527913957117681	0.004458587067881267	-0.0002479617109700865	0.001603644257369099	3.502099301401371e-05
patient_38	0.013035162147919164	-0.0006452736560700423	0.0002540487945763578	0.0035002082333248975	-0.01051941644770064	0.013266804067326504	-0.048871021126251274	0.005647849586807843	0.0015806149574462388	0.007568357774383718	0.009290150517508587	-0.007242391098042108	-0.007486221566117137	-0.00387265084261784	0.003916285991955333	-0.010526657351750023	0.007719891973940796	-0.000854759261380188	0.00017333330831219	-0.003281418552636825	-0.016082119705210753	0.018796595031302595	0.0012554817017838497	-0.019690791430378694	-0.002543502339036125	-0.0037277593683005933	0.0017828052803920474	0.004035687929435666	-0.026793861606714625	0.03736530910394766	-0.0026839972867318484	-0.0036057241239653825	-0.004322264974890424	-0.0003238628040496188
patient_40	-0.0017112740801416729	0.00048334884403798705	0.0007546556980767179	-0.00493597393679567	-0.0018568470299056405	0.018165422218885566	0.09708441870202593	-0.005520236845001141	0.0010399607209491358	0.004052735488826277	0.028126720108695432	-0.008604665242184572	0.003966575955265645	0.008151744140383685	0.006955464303499641	0.009013842012540827	0.0021895603098848245	0.001084561705204537	-0.002057070157957145	0.0005372444089808804	0.002640478069304379	0.009796679959227507	-0.00041427651113691956	-0.018926624216380434	0.0015999206392247058	-0.005648451455921557	-0.00042058604725514427	0.006552569692421588	-0.016786680644572293	0.053243024284718506	-0.003000734855031329	0.004639941622358208	-0.0010106736332739427	-0.0002155246488586322
patient_41	0.003485964880131083	0.0008808489868191388	0.00102554963835453	0.006018919752301555	-0.0028760063975013226	-0.02287661887991342	-0.050674231860530466	-0.00964433297430507	0.0007304361315307059	-0.0033511125087181725	0.007414603507328737	-0.006914027384923999	0.006309299214053012	0.007494177302996776	0.0033200248666904763	-0.004281202334636979	-0.0019374381877510039	0.0015007540235387794	-0.002063609743989315	-0.0017365792313307786	-0.012279130467581454	-0.004027163083374243	0.0014477106842248819	-0.009317127242492554	-0.00037190804663374337	-3.1295850210731575e-05	-0.00033400332372484595	-0.00524447878085057	-0.015131901453552388	0.023155159441162088	-0.004365181367384095	-0.0008749195547466547	0.0032986493464396754	0.00046543217701786803
patient_43	0.016809087774146397	0.0014921584118187741	0.0034477683446759973	0.017881519612117612	0.009828291015574083	0.025082568436575626	-0.04303360220251779	-0.010671587803026699	-0.001129591533916547	-0.006540238589521407	-0.01110355258872959	-0.00795730244881457	-0.009031321570878768	-0.00031809760750953686	0.003963985525271334	0.014056140172011271	0.009974151006510784	-0.0011803535746548032	0.0066194826795714775	0.0004833466398486841	-0.013072758196054093	0.013917485022404854	0.0023896972856188707	-0.010421218233489127	-0.0004784198762860296	-0.003708334600295697	0.0015116752559283522	-0.002653227915613613	0.028128681454265187	0.020198937337599195	0.005650353589084033	0.0005129139407179398	0.0008260128216283125	-1.579913901010375e-05
patient_45	0.0011262490333679908	9.593758240171682e-05	-0.00012937079575709584	-0.003656847169091927	0.002476035087441836	0.00927223392607514	0.03834831397954697	0.002733132054663236	-0.001315696593878946	0.007223187981278562	-0.011786564765828112	-0.0017091401347928956	0.007050736408248961	0.00926863524556953	0.007755068265498247	-0.0025885134390872845	0.003926314334180304	-0.0011359210086392957	-0.003785272982771636	0.0018704364356518567	0.0053708542315210215	-0.0069000746509558075	2.7584307488622162e-05	-0.012339540699914522	0.0014310198759596188	-0.0020068839622981198	-0.003256998778049778	0.0089021727770165	-0.004856471234492363	-0.10871507827117213	-0.0022262269598462988	-0.0006205250954141727	0.0030289442228876307	-4.6289713943211865e-05
patient_48	-0.005691727659769088	-0.00011081123396313305	0.0008464729258965172	-0.00013415309800469277	0.001459075147256781	-0.009699575264538763	-0.021279864168498416	-0.0010389242719063053	-0.001224717087217636	-0.002075265419399064	0.0038194643405421746	0.0036545702161370703	-0.002866708635271823	-0.0029499268657839422	0.0001893816950330155	-0.003839635097359278	-0.0012336383606363823	0.0008272784292349698	-0.001848358788254602	-0.00046387114919125124	0.001564157092326778	-0.0028197202916931995	-0.002418859092738093	-0.0024032314648206256	0.0006495049912579065	-0.00157141584635328	-0.00032845185743446165	-0.002238401519791022	0.001118164683953762	-0.04618791901663887	-0.00040663487053846153	2.747812615675667e-05	-0.00373653657585784	-1.808684314489045e-05
patient_50	-0.01113317479897453	-0.0010400736889362942	-0.002595721411247432	0.00672058083766262	0.00044545790809703167	0.005608249370551927	-0.02067783558582616	-0.0014861035732645442	0.0004486043149188522	-0.005416245136858294	-0.005074040579649888	-0.005660271359490246	-0.005604645195108281	-0.0034359093574112907	0.0014033496935902578	0.0032674844044411747	-0.001976384139791043	-0.0013042852346718237	0.0017487768432356027	0.00022749003524348798	-0.003390545179562865	0.005432478098268914	0.006113347518746391	-0.003473151725347459	-0.00042257572527893805	-0.003205767513739187	-0.004044377706134832	-0.0036725962942789152	0.009353938932150257	-0.038325424132554214	0.00727161339062023	0.002816738273801983	-0.0024930211304897785	-2.4596303544546977e-05
patient_51	-0.006109390618632357	-1.7297332187080528e-06	-0.0009582039986030309	0.005847362297186544	0.00043625573502199084	0.006759931755806926	-0.01306409451128601	-0.0012152395372218424	-0.0001320019579338947	-0.002753792395991507	-0.0036159330851276493	0.006507686251173348	-0.0038684072464000123	-0.00431996009805016	0.00047168318995850116	-0.0032411635158491763	-0.0015082772649400679	0.0016394309472485588	-0.0034451430707685272	0.0012363927605581336	0.0064123350839405124	-0.004254332985992949	-0.00120185081941204	0.004079712589760413	0.0008047862007986923	-0.0014983030579344921	0.0003433355383840743	-0.002717384761363946	0.0011210454604344972	-0.07733278162450176	0.005741307056426447	0.0011108705434378578	0.003458746676286847	-0.00010938693548447584
patient_52	-0.0004884870535598504	-0.0006636238618490311	-0.0011797022741216988	-0.004351871892627103	0.001130655078778336	0.01094342872116765	-0.026991138096526566	-0.0027501179212657116	0.0001836432668945974	-0.0016110212273709376	0.003450571778223889	0.00998704349936215	0.004284253056532229	-0.004110686443938295	-0.0032540076335412036	-0.005950842542958899	0.00315029014521332	-0.002015170687274132	0.008850343906043407	-0.0009407191768248793	0.007163765459491302	-0.005201836536502509	-0.0013865267084045743	0.0063519316016110074	0.00024803034746285547	-0.003236434521594688	-0.0023819641235235662	0.012600166808314552	0.0013568278574476102	-0.06518829910132688	0.0028338011660936106	-0.0016961114178540699	-0.010515029863107775	-3.949222321149495e-07
patient_54	-0.008640151008273096	-0.000343624154224512	-0.00023106412485709855	-0.0025256537327344526	0.0003651568188049176	0.004904740387282903	-0.006902291856431362	-0.0026623672237124684	-0.00023872152451399057	-0.003036477760467276	0.002349702179394553	0.0039085031969929565	0.0007228001864903393	-0.00010044223623403855	-0.001071278318437577	-0.003026953153776784	-0.001425303409663531	-0.0006719528658357727	-0.0017455521733639192	-0.0008908745361215235	0.0014062101700623906	-0.004457184490153901	-0.0030275546262171697	-0.00955494140709511	-9.148881641760292e-05	-0.0016080427780054967	-0.0006581901479093722	-0.002568075414093418	7.661483362919818e-05	-0.05095050814857244	-0.0017980335149086679	-0.0008472024978085408	-0.0050138567985545035	1.982414465486873e-05
patient_55	-0.008223173335050751	-0.00025626129713203353	-0.001167082894915943	0.0006320231419574236	0.00035864438946681544	0.0024187650876935987	-0.018794580968654967	-0.0016829093372489046	-0.00012194998581722652	-0.004208582061045833	-0.004748444427364146	-0.003477888274487874	-0.003555229860701377	-0.00282151694194136	-0.0017960785528348161	-0.0025598578931162524	-0.001257468019820054	0.0009303278200686746	0.0006187196471452885	0.0003100083103595695	0.0014871785563673329	0.0026182964730400394	0.00026711314775740405	-0.007325211466070173	-0.00012436723438932656	-0.0014546151540169123	-0.003032397197485948	-0.0028871471467480153	-0.003973126699048869	-0.03725894808029146	0.0032191008187336663	-0.0001763938138567408	-0.003190371478590882	-2.8162707152155516e-05
patient_56	0.0030833377773700167	0.0006260826719327261	-0.001391620428684959	-0.0008360155688977997	-0.00015300742102768055	-0.026291586269856934	-0.05684183743109543	-0.0014819060291929723	-0.005168219522611799	-0.002549754719394846	-0.009790398767548648	0.009872386285465112	0.013765665432650264	-0.006830436062484847	-0.00042382364450842947	0.009525982168182949	0.0025944110279521866	2.077564498990381e-05	-9.601686619276748e-05	-0.0018279427578883145	0.012514279736852534	0.004908885847285102	-0.005374309587213572	0.03804234724755115	0.0005608723662737857	0.0015342082320004755	0.0024364513715376583	-0.007450521451897574	-0.02183281488962059	0.03635363733392363	-0.0022779730682359113	-0.002261869894095834	-0.009429676849481395	2.876726782021049e-05
patient_57	-0.006143974241195243	0.00018446799058988294	0.0011335324127065905	0.0014353430411278162	-0.0007400200157356388	-0.013844024600047087	0.0034541721041847196	-0.003732756007767992	-0.0005346866860153035	-0.002323872396525203	-0.009370408923467294	0.005888562849063442	0.0051446847564042475	-0.002143265281777514	-0.0013789258454121023	-0.002945182470723848	0.004319306830370196	0.0030443968091595796	-0.008800757309246935	0.0019652606218156397	0.005921406460664242	-0.002377857247628547	-0.006352350370054154	-0.0020778770693514626	0.0016245802194284765	-0.0013862723530821742	0.014847586370629072	0.009298540080196864	-0.00019062759731966933	-0.06699292664106292	0.016683682635994495	-0.0008788795835255916	0.003752336390823799	-6.023062553125526e-05
patient_59	-0.011422762701406417	-0.0005056238575861858	-0.0012090214265476373	-0.0010872394564332378	-6.664521437327313e-05	0.0045094769716080675	-0.013113375317220477	0.003471567905586872	-0.0020655942319958466	-0.005593013039789251	-0.010222621663118478	-0.005058678322324274	-0.0056225210844320405	-0.0026953408067779483	-0.002772788192233246	-0.002524134896911824	-0.002404247439257027	0.0032023679467865105	0.002080895724152861	0.0010708014189941908	0.004969848719280265	0.003752937713123885	0.003988869713404337	-0.002126615402035199	0.00017720291404056825	-0.0019499834233503743	-0.0015007985757458247	-0.003236997810350352	-0.0057262763996242015	-0.047711514946892984	0.0020068995617630024	-0.0014179004572817283	0.0038677073020373393	5.282943384350773e-05
patient_60	0.0011721973806186824	-0.0002824823470679711	0.0003371545589299689	-0.004986710595066907	-0.011891735750150099	0.02066027855596904	-0.0433299656709317	0.00935170803264109	0.0019954966808377332	-0.0028576184422462124	0.02480343138463254	-0.00830013987538332	0.006077007479133863	0.008447010350399535	-0.001491916283190364	-0.0047658848435965726	-0.003669645005585166	-0.0008594665200587615	0.00042886972396484116	-0.0014723668914670448	-0.0117704792932996	-0.008314531522749096	0.0016236301739554336	-0.015623211647047908	0.0003387614390762908	-0.003844451532410737	-0.003915659463385026	-0.003565572242342277	0.010803548083018075	0.03610903131653245	-0.0037494960540524085	-0.000465809489748952	-0.008653756518521898	-1.4907025665464493e-05
patient_61	0.002476194449944114	0.00020606258894020595	-0.00045927177196981926	-0.0050925810340804786	-0.002555080888867572	-0.027493433452335837	-0.01313493554472565	-0.008447205651024968	0.004547236787498118	-0.00476851482223167	-0.014330362913830465	-0.007621044635142421	0.005175949305436109	0.006880736064519123	-0.0003398318775510382	-0.003365202342838225	-0.0028678463093139415	0.0018241589723571505	-0.006643356018040394	-0.0009434098110410972	0.008046609595679361	-0.005760282803186897	0.002120102014146034	-0.03718917273922343	-0.0002851206794580044	0.004183268186945595	-0.0024688722304215087	0.009882543403283603	-0.017144066299218733	0.030161339029718768	-0.002919333479274999	-0.0011899584753320936	0.0031772152056368354	-7.328510539997719e-05
patient_62	0.005305330939310971	-2.421635495589757e-06	-0.0014351020446100537	-0.005104242648765732	-0.003481702505410222	-0.024889817418536072	-0.0048009694182592644	-0.004525439657617658	0.00021940062622306344	-0.004387789171504811	0.006824310489361405	-0.008103871072472721	0.006250065839526011	-0.007099249013429354	-0.003976409678123717	-0.004258017715714527	-0.0005057931132178394	0.0024051948192554875	-0.004377018953988434	-0.0035202553055272766	-0.008651809957209723	-0.0035657161550474935	-0.003166547400466231	-0.020580736342853723	0.001247729622850199	0.003838922983653086	0.005198416511113523	0.004642796266768699	0.007691856796833866	0.039039957171607104	-0.0026354708139987464	-0.0035859881221845863	0.00761847500746539	1.8755655755970144e-05
patient_65	-0.006682666900374656	-0.00029270283646371756	0.00101037831320537	0.0034552578394260154	0.0007581411470004305	-0.013695763299360073	-0.0065321422686661626	-0.0005642279205602598	-0.0014107527360355475	-0.0025181532228603	0.007591850650454429	-0.0029022608685787222	-0.0036200944560683614	-0.0004138953895586746	-0.0020814066020634846	0.003940017879963861	-0.0014270669223874846	0.0006177958072003226	-0.0037264418184085163	-0.0005964231522259699	-0.00234237204007883	-0.00256712905131491	-0.0023240679290372802	-0.012188540219749817	-0.00018900830873212423	-0.0018449436570391773	-0.0006404958045509692	-0.002681802627933212	0.0014483015728432459	-0.04866252521310836	-0.0016670797093434255	0.0009274671928334078	0.003605484788402324	-5.97572404293829e-06
patient_69	-0.007389198790527531	-0.000327667627389775	0.0003485494560870214	-0.002809685067267675	0.0006366050064413272	0.006094877881259142	0.0018697234586588659	-0.006116831030402237	-0.0008459218260208999	-0.0019783334709593606	-0.00612048775684382	0.004138609287262684	-0.0023235064394187643	-0.0032463361329000736	-0.0003651188445069857	-0.002839344078938126	-0.0007226428808601448	0.0005173402288479391	-0.0029481529802498894	0.0001131190646526861	0.004044645493581888	-0.0033837271853241696	-0.004066727032482429	-0.00028487271953972216	0.0006336052424328882	0.002263942831198568	-0.004787290378642116	0.00207072224148878	0.0017216852378753352	-0.08067095374269785	0.004061328463156551	-0.00010610820578673068	0.002593898377921951	-6.63511714783097e-06
patient_70	0.01489831350208931	-0.00024422615501131997	0.0037316295892956338	0.0020757110225960904	-0.007638551226178493	0.018288872489257167	0.0977684094579096	-0.0012607184403803208	-0.0006423883647054382	0.016861412999339343	-0.00747096829865623	-0.006026150218886583	3.11830981137992e-05	0.004763970903724535	-0.005612569237980112	0.020050130741043882	-0.0017743110458587044	0.0012885595657679985	0.003316199416865602	-0.007125495385649686	-0.007544829282102539	-0.0041779627136532636	0.0033505667795308593	-0.0272421539083862	0.002957716475131058	0.010865666435317566	-0.001181029645982046	0.0037254496256936965	-0.008143076643226162	0.07279800175930651	-0.004637027891641938	0.002747486368980707	-0.002584376731998551	0.00018880296259505682
patient_71	-0.010752510055240149	3.429170517361147e-05	-0.0007745868239316231	0.004414658592723516	0.00042284729744814376	0.009093786403927056	-0.025719570666236723	0.0021161225472100436	-0.0017859645462187386	-0.0033132079562622403	0.0010362995923556752	0.007501005036556248	0.0013115022316558744	-0.004529443382662142	0.0011296800632817814	-0.004395863067399209	-0.002281613091082044	-0.0014206489529648117	0.00532846402647237	0.00038520891528757593	0.005263824188329709	-0.0038168606022473827	0.0017355352353236988	-0.0018926215902887416	-6.489890886580713e-05	-0.0023451002774692534	0.003986072885387231	-0.003410063506559559	-0.0005526775898533249	-0.06292860840274231	-0.00030240269783549963	-0.0011673913440543107	-0.004510674716338819	-2.9105348989761196e-05
patient_73	0.0007722748713605995	0.0001861423705351162	0.0012961960240958032	-0.00010534967792576234	0.002266592768038476	0.023578447729131737	0.08809303634042694	0.007317768814626906	0.00022612622592976334	0.004976793987691618	0.020199978753899388	0.008177177907647	-0.003137766021002507	-0.008699628670822124	0.00529703607342915	-0.006738492753446132	-0.002817678625686623	-0.0013914241645682206	0.001938769466220226	0.0044650248949790515	-0.009344650757994814	-0.009247508527021943	-0.006153322790723258	-0.00031456471091667804	-0.0063021889537049555	-0.003945491732162172	-0.0004715674022010183	-0.005121738473826243	-0.0006147622861494459	0.06480976575809547	0.004974226420064308	0.005416224155822388	0.003942613322108548	-3.5053396809843594e-05
patient_76	-0.00788041268855423	-0.0007953099309332358	0.0006081772801980407	0.003650014968422857	-8.712619772669994e-05	-0.021499934523917994	-0.03534226686012363	-0.008507610970422562	-0.002501743479468048	-0.002918754336477138	0.0006567974405944509	-0.006527016319561676	0.001372655345380937	-0.00393971090474439	-0.00232690422088955	0.003217005276101345	-0.0017674883019953638	2.8429182755401922e-05	-0.003464914414377136	-0.0008677060496701676	0.0032843367887752696	-0.004188073503706638	0.00105838474704932	-0.018600350977141036	9.011594390237178e-05	-0.0017467083677171582	0.001397040153652668	-0.0034393853480682653	-0.015082432802255791	0.02295011345561307	-0.0015242792424860036	-0.0007797681593319329	0.003769929602593325	5.600498874997901e-06
patient_83	0.0005770401884950078	-0.00027575256467515054	-0.0020035563410160493	-0.004001633323987171	-0.0035736170211468597	-0.0226606397509966	-0.04681509105986325	-0.000586231665512693	0.0007804708320149522	-0.004700670935548954	-0.008657985220145964	0.010996751412816277	0.004871747623281692	0.013744844853246055	0.0033508188999799675	-0.005377387395307797	-0.0017730135672878971	0.0003810264393297664	-0.005164570569211514	-0.0003695870844472112	-0.012344171209469073	-0.006274763426806994	-0.0026720049197322825	-0.017062690918185464	-0.0003223631548972122	-0.00016699852728458407	-0.003886119684108464	-0.0066612329224228686	0.010538729150351193	0.03192113244440851	-0.0020729681567338925	-0.001580686021150033	0.007467687693528802	1.583068922223416e-05
patient_84	0.0016216146562874295	-0.0005687475011084837	0.0007519378769857708	-0.001632088220252919	0.0018792900122700032	0.01213519008711312	0.07396215745716032	-0.0023728734300787636	0.000505197611425265	0.00925482328710967	-0.015354138229899455	0.0014801448091630706	-0.001766385170025002	-0.008083478337223251	-0.003816688948838014	0.008611437859019806	0.000970177475303516	-0.0002103903591392884	-0.006014876884179355	0.004943484762232749	0.005894316841696722	0.005665512858118969	-0.00020234742343412115	0.017365704927130417	-0.0023109487847279074	0.004022849534833639	-0.004015372403516018	-0.011933126581571512	0.002381966458602709	0.058407689099454554	-0.002957899026119022	-0.0024405250273494216	-0.005840231956933072	-0.00014389812765638332
patient_86	-0.012365089788159225	-0.00014754889343276929	0.00033009790780393864	-0.0009964935305447904	0.004828192819379378	0.019521638309141113	-0.048966969110245936	0.007372055666951652	-0.004430587612203432	-0.004815182339296633	0.015043318661693322	-0.0041088792547591055	0.00318782823515978	0.010274171890736823	-0.0025893349384018393	-0.006228871795910438	-0.0020232688179003346	0.0024961183131302026	0.000838774358002322	0.003491625171130764	0.017911488101614036	0.01013530114697249	0.0030516964383572225	-0.008277437945833844	-0.0008707522694091996	0.010604264711941163	-0.000837798864475248	0.01623251041657462	-0.02081000207950319	0.039534671973190605	-0.0035158191739653754	0.00016402867105342928	-0.012463257271289267	-1.2831962827070122e-05
patient_87	0.0018674111050880984	-0.0034567011529589853	-0.0034774024182133057	0.000840092274792155	-0.001222004939320733	-0.02850541336129797	-0.06958436031692247	-0.001249702748423638	-0.0016477171698891235	-0.005182810796370602	0.007688817294134846	-0.013962657001552936	0.007314254015484944	0.014397382828584325	0.003312834882682694	-0.008556673521700909	0.003344945784212191	-0.0010287889555363272	-0.0013569543658325661	0.0015582580735633267	0.006566430950902924	-0.002248746183177846	0.0005710052803828494	0.03347431381265433	-0.00039258060626016654	-0.002435793936449688	-0.005483516914961292	0.001964345304282771	0.000947296617782029	0.035153025531333745	-0.004991950531327436	-0.0015952286700758888	0.006510490416143844	-2.2440596616928264e-05
patient_88	-0.0005559993395487083	-0.00042405138752357746	-0.0014393504113900527	-0.002864612318688219	-0.001105768753583501	-0.013968729341340889	-0.010964430984464778	-0.002277240456825091	-0.0008690278734066529	-0.0026103901440497025	0.006582775755911829	0.006544737345681882	0.0034962426252409095	-0.0005312868470357606	0.0009844070834539916	-0.002020911699024206	-0.0010265158316979267	-0.001063124638760403	-0.006820705019625911	-0.0013523446499024315	-0.00519861315877059	-0.00494005873733285	-0.0023161948176454307	-0.01323959687717826	0.00022410209124903882	0.0033237945044944255	-0.0037326890768963777	0.005769014961309062	0.009610124017482314	-0.04968013830293536	0.00469904998651452	0.0012138927776343292	-0.00627042153253118	5.156848295450434e-08
patient_94	-0.014284653792561585	0.002139147051461766	0.0002472715415784205	0.011631637503037645	9.634757423867209e-05	-0.04024097875840129	-0.05091415782222411	-0.0009531737777342114	-0.0014470214147973123	-0.0054030725895775475	0.022317426424317804	-0.006023661679003277	-0.008916947372743718	-0.004055083805742505	-0.0020163810733559028	0.012914276575224143	-0.0018880447697304814	0.001745771551803975	0.005731489257616533	-0.001358735321937313	0.010767222349065828	0.0057696181755930685	0.0035692577299945433	-5.7582051614818477e-05	-0.00030436220851249674	-0.0018248471009490797	0.0033234953751356392	0.021395687030289098	0.0217177330848683	0.04607522157763968	-0.002966586858548902	0.0006138897720015248	-0.012737127588684824	0.00033157375549711153
patient_96	-0.000839257970009288	0.00030301619208624955	-0.0016124866386485572	-0.003268872212932008	7.290368160661885e-05	-0.0012545408534993649	-0.036076658812168406	-0.005452463561239804	-0.0004291021205893268	-0.004256952868162865	-0.01259324472103008	0.0029455914816782936	0.0015770808092154857	-0.004740644249333358	-0.0022377474042839392	0.00014356885420202493	-0.0032268100162847297	0.0006818015804480352	-0.003011543111008175	-0.003589149944321167	-0.000470629809048726	-0.0054079856699729	-0.0032596020096451743	-0.023361950177109816	-0.00025746835256279456	0.00011639230869910353	-0.0005218340759317718	0.0002827974537015661	-0.0009862842760927327	0.013735203893522086	-0.004717017959293023	-3.042061694342485e-05	-0.008278755885757766	-5.013140613838369e-05
patient_97	0.008771725939767917	3.624302894549202e-05	0.0012544398276876359	0.000903837734156156	0.0037805853965940995	0.012846687151238385	0.09893948978635789	0.002651867789035764	0.001414890656969952	0.009510802308768494	0.016023978622679468	-0.00596133388443831	-0.008331865992028951	-0.00048187279386957245	0.0010821808195624581	-0.004457162591912558	-0.001474572048781276	-0.0005491480989647711	0.000661906325655083	0.002359056004178188	0.006167989384269604	-0.007370566901230384	-0.0009900388322846836	0.020116935757541147	-0.000431646718911644	-0.00011969053102972193	-0.00043595808695255726	-0.003744876103437287	0.004919754954530913	0.07407720741833777	-0.002405830264731135	0.0005089615996467701	-0.006234374608724855	0.0001538898732612811
patient_101	0.0005244737300252949	0.00025417396122885314	-0.0011095192236986713	-0.0009516806381181129	0.0020816273025047035	0.0112116991165289	0.029443017069425204	0.003394872141984661	0.00047492075552963277	-0.0036208537831535687	-0.012448118979212098	0.0040237800924282675	-0.005540315520093149	-0.002489273580093646	-0.005832690202848056	0.0044370856938989525	-0.0021639463912447314	-0.0010050065789458554	-0.007378039046358352	0.0024057106411469616	0.0036435783734803102	0.004538376809953612	-8.010664634618371e-05	-0.011623734455494443	0.001081563649329303	-0.0007370554267891586	-0.0019300969967282024	-0.003559596036236891	-0.004228384275136359	-0.09304041415907244	-0.0009083651397270594	-0.0008391098742047029	0.0019902968518062517	7.658158345723343e-05
patient_103	-0.011751035249283538	-0.0001671954195718217	-0.00025022480058800714	0.0048583447272653665	0.0017476992394089526	-0.029496739476423676	-0.005933603902263152	-0.007880580760051593	0.001096253862189053	-0.006957839625996043	-0.019165331344423685	-0.005878865232551944	0.004001747652440241	-0.005020028935406862	0.000961649910116265	-0.004662727790175609	-0.001616401979499691	-7.169132899732857e-05	-0.001136575865747611	0.00220674381131204	0.005811109063257181	-0.0055097808943485645	-0.0002778440485724846	-0.0376934924109376	0.0008586584630563999	-0.0022457669882688645	-0.00022021891783236932	-0.006407915931239425	0.002535961868150045	0.028301076774889595	-0.0013680494941610195	-0.000977842179623265	0.003858065686168411	-3.867366947516989e-05
patient_104	-0.00044690559621408645	0.00014002784062455576	-0.0001827158916759162	-0.0025082267415586224	-0.0014489283601159353	-0.010365806535128632	0.020598131488761884	-0.0007988771117911535	-0.0018427117715352473	-0.0026558210762353362	-0.01148006201057529	0.003977128622693792	-0.0034242799731029026	-0.002805108596952644	-0.003243935896654183	-0.002894331843375812	0.00042729936349199645	-0.0007960440703078591	-0.004205856803785427	-0.0029845274609929546	0.0014843049180788162	-0.0038955078997446628	-0.0019927263925406664	-0.014342061581159415	0.00023723880365623162	-0.00021705863076961688	-0.0003801247077615654	-0.003205867196865666	-0.007403910015026271	-0.04394464731229451	-0.0011410998620235556	-0.0015597519506704797	0.0003400600621911302	-5.003067569530767e-05
patient_107	-0.006302605640581796	-0.0004252548337869994	-0.0009697467676425021	-0.0017003827839493335	0.0013532964271666418	0.007091236649273718	0.02968015196025998	0.0033122315487394373	0.000476602702812668	0.0030590794495831087	-0.007909828110673383	0.005091435179473707	-0.00012554679964126594	-0.0033715867709880193	-0.003107314398767402	-0.0027658842248738102	-0.0016065973096762317	0.0016810957851866285	-0.0030881767542886717	0.0026840354586953642	0.003938258280916904	-0.004946819402125635	-0.0027521521142295498	0.018027425783684964	0.001222921854745578	-0.001543845610384282	-0.00565097679366818	0.008765707892217372	0.0009765531950570775	-0.13622231154667883	0.005189171819870961	0.00013807597859016881	0.005129335725899356	-7.393615909673221e-05
patient_109	0.005268687192164095	0.0002588055367002749	0.00018539055445513178	-0.00521094712988302	0.002168206715230396	0.018280963613306386	0.08256663127206738	0.0021871690390138704	-0.0031412020826238874	0.009770841585405756	0.005092627141553001	-0.004100140980581106	-0.0013101110373330048	-0.00471603002513088	0.0024191463185876173	0.007594171324426132	0.0004278396283087166	0.0002072621263537365	-0.0021636640582688178	0.004005804768189981	0.0069157934031708335	0.011029425708970676	0.001961504550351674	-0.0143687159185	-1.7092471175393127e-05	-0.003722426346997965	-0.003105436600805399	-0.006126803889908185	0.012527614966603495	0.05624697910682444	0.005553489757103117	-0.0017992859300737902	0.0033853904305524624	-5.092902436447723e-05
patient_110	0.001968599071236776	-2.185674739845684e-05	-0.0008636212327283683	-0.007734035654988746	0.0036954753316789813	-0.051960980032557405	0.04363500709809078	-0.00028542732739528676	-0.007468181161150167	-0.006613780820058587	-0.023292857237536345	0.00809333373649683	0.006064208826478783	0.01170193447696227	0.00309807160271961	-0.0059819729172506855	-0.0022960301655082253	-4.294693140519054e-05	-0.007535941944393898	-0.005554799951588213	0.004975438974160364	-0.0029279527091728656	-0.00534846295674026	-0.008248669176817422	0.0011498692912645992	-0.00182398292174626	-0.0010695107635913116	0.018975966806762973	0.001818024016056362	0.04444608550256343	-0.0022929164978219927	-0.002463939549866502	0.0007089321143077547	0.00019777128114246994
patient_111	-0.0025123561499330637	-0.0003498885461362883	0.0007066374641437955	-0.00785862230991332	0.00152972041919609	-0.029319967459882478	-0.06741933697176129	0.0018341415821299348	0.0005451226906455658	-0.007180149533303784	0.009263896902320733	0.003550327658049447	0.0057572437194101725	0.004089076280769381	0.0014500202741864344	0.0050096855287985464	0.002795395781856696	-0.00033646004698494535	-0.002169547660067364	-0.0026816549757538405	-0.0001855681393134244	-0.004233735931169172	-0.005509571857567705	0.022598618838786316	-0.0030409721827451297	-0.0031809083447989924	-0.0004582240215398863	-0.008952341285316965	-0.008110609371040635	0.03296202856524363	-0.0033568013933994857	-0.0014649117830546831	-0.0008710319672635561	-6.325274347228247e-06
patient_116	-0.00884965204228367	-0.0006866157923345497	0.002935736079092465	-0.00041380566037219643	0.0004346437806689129	0.00641194927427502	-0.018720401867678982	-0.004055301377421273	0.0028233119858216216	-0.0018362615466159429	-0.003058108861919997	0.007977245747472538	-0.0048753280937455	-0.004217424113836667	-0.0002672585738649436	-0.0036216166924467304	-0.0007373347838469943	-0.0004474257392217828	-0.000218350850218316	0.0021644394403663204	0.0037193066253137772	-0.00412206043046431	-0.006821808613350672	0.020419006322776906	0.0013322875933750248	0.004447412855532628	-0.00369475865777018	0.005764310813142697	0.0022895177402517124	-0.08052135595021362	0.005782721838436058	0.0025424446918655996	-0.004086824433470565	-5.880675289093645e-05
patient_118	0.00669973576983277	0.0004537714477374098	0.0008027149932568294	-0.0008738050086140955	-0.00705082339475956	-0.035881973529049885	0.06184253915646943	-0.00023748332226316895	0.0013445656965381568	-0.010554741863975257	0.01378528870266545	-0.007296025900882043	0.0021694924495607336	-0.010358690060853755	0.00615475693942403	0.00732349392815038	-0.00370018210060693	-0.001228227956249558	0.0006393530129186958	-0.01269565167732388	-0.007477745241852902	-0.011852488823633189	-0.004707980609331499	0.039585840848032225	0.0004523552500917499	-0.0031428924069908356	-0.0007833428056064895	-0.008489372741701173	-0.014862435984865325	0.045540943789964164	-0.006213469355163066	-0.0012853735864116257	-0.004745700004685658	-0.00012997612038915423
patient_121	0.009346546896192638	-0.0006761211099149577	-0.001391187439986266	-0.000610957384676672	0.005057848154643167	-0.025778240676511258	-0.04519685190481622	0.0048545188594612395	0.001483780569309002	-0.001981421100961539	0.013176894608955762	0.004583791176673645	-0.00459243544478112	-0.004769346057708587	0.00335724041005496	-0.007672667001761744	-0.002067448320197666	0.0010705636065271177	-0.005533741621288624	-0.0014340808725334165	-0.01534416336566238	0.003300105851884314	0.003852424591496468	-0.025854957377392008	-0.0005866872780100264	-0.003248278154455794	-0.001642872320801522	0.016461749887154643	0.0074893316584010204	0.033467680146897466	0.0025831562385409314	-0.003232732873523623	-0.010635048468046915	-5.583163342921863e-05
patient_125	0.00218652651562543	6.413487318608498e-05	-0.00040620960268690097	-0.0031309976137294145	0.003678504692561049	0.008311063275458486	0.02918437047652218	-0.0015528904665258274	-0.0007115749677280212	0.003740909326112734	-0.009831365586951473	0.006047925725722778	-0.003639451725046346	-0.004362384249416552	-0.0034679802541860228	0.0033507843940898474	0.0015292339966003182	-0.0003000326751055268	-0.004186519858428973	-0.00012841814226993034	-0.0040722637720252905	-0.005673128544734531	0.0003326149105277971	-0.017458059102970932	-0.00020105699650037372	-0.0018761131041281213	-0.003018237543090499	0.006057411697256868	-0.0008132221775259894	-0.09723236823759406	0.004803437033988979	-0.0010078089059323378	-0.0015634584422018463	5.284427455211618e-05
patient_126	0.006622601683165487	0.0006114768785528138	-0.004198278985175971	0.001815748963769078	0.0014823298568856643	0.012596578923443269	0.06470169102198504	0.0007280547451236763	0.00064528042494436	-0.005412185641666111	0.008493337179513349	-0.007489759624291965	0.007709761083683234	0.009134923803400193	0.0027844073365802585	0.011315881667649264	-0.0025256986140265243	-0.004624980982969683	0.003393462619837107	0.0057877605478514164	-0.010727607295038688	-0.0057967030623828995	-0.0025583200490037245	0.0018129757890048945	5.182044038480791e-05	0.004969654180441568	0.0005216459006960506	0.015164429791628997	0.004253939679987112	0.06803990773416549	-0.007846065677906468	-0.0025846714282394354	0.0033083459311920495	-7.176437050306373e-05
patient_127	-0.006846290648429359	0.0016213908294572235	0.005310487001910784	0.000684080567967563	0.0002882443751122468	-0.0181440480386508	-0.041763836724100264	-0.012296472097629378	-0.003041932545043224	0.005366065215287473	-0.012036747227625546	0.022147356859370845	-0.007461629045828371	-0.007686504561242191	-0.00382894277550416	0.011178842679368767	-0.0018006739369946828	-0.0023095836021451975	-0.0035694238542063658	0.00416325186111787	0.012457673241329547	0.0060459873080346395	-0.006514057714085647	0.06699690173763898	0.00032114754560961286	0.004564069077713925	-0.0009683412874576233	-0.007619907021805757	0.02212043873293453	0.054862377637605	-0.004921618268666379	-0.0022618234708618352	0.014805544253901248	5.6044035562761145e-05
patient_133	0.005741140590128984	-0.0003576038240251834	-0.0005776943140826621	0.0020960135814361066	-0.010530415597438787	-0.0008275896555620576	-0.020184554264618296	-0.005842374775031791	-0.0013191879547675347	0.004494698790423806	-0.005872387265379866	0.0032678831428693887	-0.0011914134037071353	-0.011123487599393625	-0.005689073586405278	0.005085276177313564	-0.0035055329089685424	5.664507404146894e-05	-0.0004743496900985365	-0.003512355881058213	-0.016043776153988408	0.004610919059901745	0.00021604929720346277	-0.03650712911905722	-0.0020136370199237423	-0.005594873420272007	-0.0011287791221816271	-0.006810413988599062	-0.0018937626949511045	0.027772259514085212	-0.00421104631662991	-0.0024007439376771576	0.004128846776002118	0.00019472853442243556
patient_139	-0.010427532440668536	0.00011097570667239585	-0.0017472610461613655	-0.002697819804422569	0.005622318252936234	-0.033459653583489395	-0.044117787253716595	0.0012256413656153056	0.0010338231725603138	-0.005720545906442233	0.019144304374957385	-0.007409568330364147	0.012160228467202536	0.01904111242662404	-0.00017017053348844646	-0.005516420957046524	-0.0024418870202520294	0.0031490064258049137	-0.005700837397958074	0.001806414843653698	0.015097331460917957	-0.000833628832914543	0.0003250530368887093	-8.888592404102065e-05	0.0021414223222749255	0.008537759662067414	-0.0013716900754465623	-0.004876726805424376	0.01267517721920222	0.0486485279346812	-0.005985953123140042	-0.0001181754426816273	0.012851481213045364	4.573838826521381e-05
patient_140	0.012767579453935704	-2.6393335708686767e-05	0.005947192057907563	0.0007990783973554766	0.007461750892892912	-0.029168232460194177	0.08143934609128582	0.0011535209271149518	0.005559561921378158	-0.0028516354310686113	-0.01707214562229667	0.01567244193375506	0.01002083445415445	-0.004302223013238076	-0.004376918864887699	-0.005210075513757871	-0.0018050187337929132	0.0040044268476180445	-0.007663002548686179	0.0015993369990411456	-0.008325022516289858	-0.004657312471707147	-0.0025848882001381595	-0.04044041615647993	-0.0009548947597832441	-0.0007708490137724928	-0.0029010395533672017	-0.008474135345369614	0.03668053680392179	0.05741326454036648	0.003087165103451548	-0.0014108861881940034	-0.00442865352200888	-4.194767508766805e-05
patient_144	-0.009574178132989324	-0.0014539275477420317	-0.004247099767748378	-0.0013899297139652847	0.0042234441523820755	0.016725390650711273	0.062297367063710134	-0.003362074475955174	0.0011738170961742378	-0.009316419331244528	0.0013778319605490979	-0.011201302760788498	0.003320192157024472	-0.004604408063986204	-0.009376253698086536	-0.015569143137749748	0.000606069039122172	0.0011647071829650525	-0.008704051888180195	0.0032254457752833882	0.005445070117486217	0.007059328642893583	0.0016497327019370138	-0.030971811389817253	-0.0010841113368376546	0.003006090641714648	-0.0007512899056182666	-0.01691094312694616	0.014681833474907922	0.05333295962726811	-0.0022998076598535933	0.00013067574693376423	-0.004278286727793632	2.415817802490881e-05
patient_148	-0.016415648487983905	-0.0015260788165803057	0.004779785467518604	-0.003405742547877344	0.002654654518860853	0.02438842206670928	-0.038591551857857884	-0.007702929615283991	0.00041280024346907184	-0.006100641728119976	0.006232529140863359	-0.005825639011725657	0.012882239484515771	-0.004767961622730416	0.0089522929977577	-0.007189717350220592	0.00572444613372924	0.0031180368403006037	0.011146317037129008	0.0044251889396874486	0.014633036695135484	0.009559810484076066	0.004341437323799927	0.03439990016086159	-0.0005956344165818583	-0.0020947328096893626	-0.0031456745660453657	0.020964208200328956	0.019391057763354286	0.06619173521115262	0.006673951855822912	0.005021665184625596	-0.011595367023371144	-2.6587694183750127e-05
patient_151	0.003355871774828231	-0.00035265042690712215	-0.0009384451499220603	0.0016873854040813387	-0.0019269703906225847	-0.02489466438099254	-0.04848199341752017	-0.002290704742560886	0.0008050611198696982	-0.003104725488866713	0.009467093698207167	-0.00691541035954716	0.006750748528135173	-0.004614030990177548	0.0010595817084032083	-0.004477905034135799	0.0033657769531855314	4.651728186802275e-05	-0.004289827658557999	-0.0026819010478539938	-0.012170682213016712	0.005671944895665422	0.0016127676076439753	-0.017850253088002564	1.1947318688312896e-05	0.003327957659199212	0.0009527336356046114	0.007353355740770494	-0.018014211590130856	0.023877404642224064	-0.002525668656734785	0.0019478252857637966	-0.007888120538607983	0.00012271545574112148
patient_155	0.0160834304287661	-0.00010338544329271632	0.0018883337753781734	0.00930827352019941	-0.0009675877073094	0.022681458552408294	0.10575816327592351	0.00010193513301417882	0.0015630740585960148	-0.001614366150688323	-0.009498547885524752	-0.005343106417607561	0.0018668358202971946	-0.004660648616592537	0.017137400854141675	-0.004731116333492438	0.0040661164795042105	0.000641167325135234	0.00046664360960697025	-0.0031176032149003398	-0.009089401322835167	-0.005471858380195621	-0.0016612580273236935	-0.008939377604104418	0.0022121733700804754	0.0001922470486540736	0.0009462193851590493	-0.00470841142313777	0.004275466185434765	0.07746999424594848	-0.0016330851161205993	-0.0014243369114909585	-0.0034634931589059164	-9.941595726734991e-05
patient_156	-0.004645582374805551	0.0006895266315339592	0.0006661091172909041	-0.001781122327711211	-0.0010867555046418038	-0.009154833718185526	-0.016221301272323498	-0.003144271424640796	-0.00030968058217509226	-0.0018016958289355672	-0.00585862253245989	0.002651201751205403	0.001095065053335193	-0.002451284531713876	-0.0012464304669973913	-0.0026979234755589916	-0.0006104067957048879	-0.001109964867678558	-0.004472627733598789	-0.0009036849535592182	-0.0027523684917897515	-0.0024646671828772275	-0.0026226956226259993	-0.009997150942109822	-0.00011556458124806653	-0.0011041318136178388	0.0019367157919879252	0.002566990561949171	-0.007493895573210225	-0.02546373250713263	-0.00026956301190736795	-0.00029675824736151	-0.0020200100033798364	0.00031021995767096475
patient_165	-0.005114799222377113	-0.00037660137739411526	0.003802378818559991	-0.0038753850068920202	0.0014332355445553762	0.008274513429151073	-0.023675522913708953	0.0005393284275986242	0.001639250594280017	-0.0030578685293176366	0.0073622043922280875	0.006693749461123025	0.004249433885888464	0.009386103453497713	0.002953302535893222	-0.003025016668463564	-0.0015265568722893808	-0.001370209359883713	-0.0076897656909361315	0.00224248240855556	0.007787821582247359	-0.00468309577302827	-0.004855004267814226	-0.009882623243396808	0.00033159677835866634	0.0010158738565598608	-0.0021022489014027586	0.0032657212989936624	0.0008618261993137874	-0.07343620900521637	0.004479275364300723	-0.00040873325503455016	-0.00763393316488866	4.036292316176126e-05
patient_167	0.003359747766821733	-0.0003650063859809912	-0.0011754113726194471	-0.0034896138901023333	0.0001775833042347495	0.007946219204960648	0.04244906991046727	0.0030245260236113924	-0.001392596368456467	0.0034501284320445124	0.0028116947681938666	-0.0051039202949568355	-0.006527720429614089	-0.0032228309411437713	-5.150331400909602e-05	0.0033650385843818796	-0.0017408432750219683	-0.0003729353803907772	-0.00446649567308423	-0.0008100289985040485	-0.003779903628800489	0.00198575673877071	0.0010309261933951308	0.017615206324897506	0.0003911561595434807	-0.000579964093855534	0.0010995532199742444	-0.004655777589923529	-0.0070508283773955795	-0.14375671957723507	0.002943789572220906	-0.0013998583708492076	-0.003002867574079795	9.628138862571164e-06
patient_168	0.0005368398548743961	-0.0011057211299731616	-0.0013896333789623668	-0.003157803755866838	0.0008843558449282248	0.010640393033587053	-0.022310458367707734	0.0046120959768024975	-0.002244216116384508	-0.0011496268439041878	0.016091401882245754	0.006544623404032628	-0.001347947369822592	-0.004858187069759736	0.0021818509994035885	-0.005092264211657356	-0.0022002889371819222	-0.001730166879003083	-0.002180053273070116	0.0017173833732496088	0.006212867139095893	-0.0055565886943983065	-0.003131322291781325	0.021874728312324444	-9.77428958747518e-05	-0.002410096532115215	-0.004466203909626008	-0.001717833287084522	0.0015392304649215387	-0.08657240267436109	0.0071294090055129536	0.0008831075492714261	-0.00538713291232776	0.00041607878920071233
patient_169	-0.0017706479459091865	0.0002082160270673277	0.0016535195673135334	0.005750428859540976	0.0024720518939123763	-0.022233101894365073	-0.05857275954921264	-0.002331326790532068	-0.0021765720266396288	-0.003342689980451205	0.002657012892215141	-0.0071514297570237795	0.0031907546057290807	0.006757454215417334	0.0021043899395772675	-0.004769222409497167	0.003403308710479685	0.001167912104196572	0.00031729651478461045	-3.7848500488340713e-05	-0.008830950056370149	0.001790098636805644	-3.536199647938042e-05	-0.010468604442461256	0.0010863226094608043	-0.0016275777439474347	0.00019888180598822636	-0.002461025128599282	-0.012901323134777478	0.01947707656832061	-0.004087553193216667	-0.00013061419592542585	-0.0062816577756415444	4.3029470429237425e-05
patient_170	0.010506730541090865	0.0007051411238860064	0.0013888716333886042	0.027697133296533418	-0.0074183140574170595	0.030941151834304566	-0.04544138188198252	0.014387464347261309	-0.0006280424239083325	0.010744061296318446	0.027056334753705794	-0.004588271555273742	0.014184943913216761	0.017360527661894536	0.0047762899118954875	-0.006738331973510872	-0.0022341020067206028	9.199405737872459e-05	0.00932452720405757	-0.0010539793066643628	-0.015220562030982874	-0.008132557116206845	0.0034829445377062506	-0.00574015401668423	0.002834750358425677	-0.003920461632767306	-0.0002201680147904027	-0.005625581767586263	-0.020964472635727458	0.051051765499316996	-0.0004716363660929008	0.010580795751155992	0.019023011666766582	3.363257403677557e-05
patient_172	0.008934007650577398	-0.00028570326692323585	0.0003813846060382199	-0.004101238439283937	-0.006879061793998946	0.0070812606131934455	0.09755186193387134	0.006395729187180924	0.0018800593566376564	0.0051251254616567835	0.013345537051802733	0.007070693133103522	-0.007952449696508544	-0.005488531921546419	0.0026125135779943636	-0.0067354652526634175	-0.00048579683541126613	-0.00012776795967209509	-0.0030388503434245623	-0.009360549022875428	-0.005713576557593652	0.010531930906528951	0.0021736931136534573	0.03006985556890841	0.00014330020637040776	0.0022375092085541786	0.0009270957765781884	0.009440457243764697	-0.00997740149200726	0.06335192673138475	0.0005693187048350868	0.0021862580614853337	-0.004486012899526628	6.494878684611738e-05
patient_174	0.0015134228639736888	-0.00020806945134345373	-0.0031442733499384705	0.005941125327180662	-0.0005941637099900352	0.007830978359240872	-0.0657071767459743	0.00391897582556145	0.0004386314114431494	-0.009566053999884949	0.013666784799259726	-0.009315236045248502	0.00294342612696336	-0.004719178610699452	0.001609987339301573	-0.009511061650653328	0.002066383750850492	-0.005333828042367631	0.0027505197886770706	0.0002824136401454917	0.0037433510103532224	0.007098475778641244	0.0003419087598512444	-0.017691846778559964	-0.0008268853435909284	-0.005150155913529667	-0.006920242443176262	-0.009008944810100856	-0.006948236976397667	0.028902001430361104	-0.006264810762638735	-0.0024411498100554503	0.0023392193516780365	-3.330302465480641e-05
patient_175	0.026111396110839312	0.001578746037866015	0.000583775761078234	-0.0017988332729229081	0.002825903233482308	0.012142849946446493	0.05206387526386336	0.005951070414322291	0.00024561622684711866	0.0074856745188678665	0.03986010807775344	0.005389178717089116	-0.0032426278493315735	-0.006628515995249627	-0.004840628411222738	0.012309794519647478	-0.0006380023935471288	0.0014485591406302528	0.02688831448663504	0.004915665667805232	-0.0027781858760437274	-0.011362490787011615	-0.007707921573975795	-0.016220904206101443	-0.0009044835819429726	0.0027570161540552505	-0.0030495524444919264	0.00185198867678577	-7.130570288879964e-05	-0.07678265845350282	0.00824985377118901	0.00551819482225251	0.003415550997349977	-7.517496069960943e-06
patient_179	-0.005875117572103686	-0.00025570615442210186	-0.0002798120989210271	0.004046237055097629	-0.002929786998252919	-0.016443005505578853	-0.0354160147989283	-0.005491779756167639	0.0002643109099386171	-0.0031951984220287928	0.005216575205587357	-0.004941561211144667	0.0021761723229886255	-0.003123169792413919	9.204015254346955e-05	-0.0035058436127781683	0.001026827056110967	0.0005781890873314991	-0.0016281485242780735	-0.0020327970386435075	-0.005768417259514819	-0.004210732861533298	-0.0016709809902242976	-0.01958696568804383	0.0001355106387989584	-0.001645000192473021	0.00012854156339366798	-0.0025665687974798664	-0.008931038653644762	0.017260761876498866	-0.0011420320215873117	-0.0019091354314679867	-0.0036966641864440053	8.199589349867071e-05
patient_180	0.001353682803813068	0.00023564906344252195	0.0012484013227389247	0.011305917642492858	0.0051380540943954224	-0.012818302726504216	-0.02277290290645462	0.00703898191635207	0.0014635908557655694	-0.0037904012369744155	-0.01021377482737091	-0.005448521241447739	0.004046457204527872	-0.005260600865899982	0.0014751136118266721	-0.007326893423892284	-0.001846891853682961	0.006215946534041906	-0.003385470212370559	0.0014057353586514028	-5.815125501365006e-05	0.005835844442738859	-0.0023149408482743584	0.03433207359036797	0.0014097108623527955	-0.002247612402871675	0.010062512097840166	-0.0036756595783734875	0.0005715081337490125	-0.048187825099392956	-0.006452676559585352	-0.0012115910364656124	-0.000490956025740438	-0.0001300828499651954
patient_184	-0.014053577653086234	0.0001092315472234825	-0.002440713311149324	0.0066631349971321314	0.0007443918207110568	0.008244695644582129	-0.02016862649357396	-0.0018681914806305117	-0.0026143911488595586	-0.0052797521338427454	-0.00642820583763792	-0.0055377137772440075	0.0015396578218100085	-0.002333162146197488	-0.0003324668283837446	-0.0044507602726399954	-0.0013990589481030096	-0.0010049838421117164	0.0013312582527599775	0.0008759076527982277	0.003276338713202801	0.005645026519070616	0.004792865889200005	-0.012404569740329744	0.0004653293479897905	-0.002591096741631386	0.000454414406188527	-0.004039397117868094	-0.0002900461299909509	-0.04402653305115971	0.009849195090523925	0.00013614847435745699	0.0041531250623112245	-1.2231298600325676e-05
patient_186	0.006051481172353269	-0.0015001340943175323	0.0001854168583229985	-0.005680742853755033	-0.014429785889388747	0.008161970654860923	0.08031338187773014	0.005297463611476355	-6.278839569216097e-05	-0.0009955909680652122	0.013717002738504881	0.003980954644512832	-0.012256502229342634	-0.004145028363110895	0.00817385208478824	-0.0063304489420993116	-0.003535000318072007	-0.0009150675836521479	-0.0006319210778173264	-0.0145493601691482	-0.012232799517179425	0.012944303176331351	-0.00010775523536339247	-0.024460677455443332	0.0012400813307723451	0.003932340991038252	-0.0005885776109150544	0.01583026756750228	0.015725095846606654	0.051662102912680155	-0.004310347235772957	-0.004010410675217928	-0.0043804217913133645	0.0003523751843729593
patient_188	0.011346104853784759	0.0014356422210998097	-0.0003098192654990209	-0.003045011656740783	0.002154436915654358	-0.015478440130985734	-0.030219152535899022	0.0017676216971824915	-0.0056011631877798725	0.01999543789318317	0.050783359981783835	-0.004098439924292285	-0.006636483062993249	0.005032137529476562	0.011358221529583813	-0.005149614009879514	0.006714215401223684	0.0007412970851950453	0.006507194700679683	0.003213734393111967	0.01772563455992666	0.011856369869547224	0.005019273400233998	0.054622949687725415	0.00024711650805294886	0.005100714534266577	0.003301434518991596	-0.006066011637740426	-0.010224356072532288	0.05061533472383828	-0.0019060095691078858	0.0034260731139276407	0.02271740294396247	-8.922902487591205e-05
patient_189	-8.23713902822276e-05	-0.0006604552248016601	-0.0018757004083353177	0.002599370534614579	-0.0006877887597639608	0.006125786675613134	-0.0248465717323237	0.002759245977834128	-0.004876983613271721	-0.0006065412999007642	-0.011082472359456754	-0.005173502080050856	-0.00196266913401207	-0.0036466116416637353	-0.004275712142774505	0.0010437560349120573	-0.00019716188838690728	-0.0023712164940996993	0.0029054908448384307	-0.003234842214816728	-0.008825327272641459	0.00552839082310416	0.002269291471488768	-0.01359051851451073	0.00011066080384184189	-0.0027597784663358	0.0016894242859844047	-0.00323596363730628	0.002597523783634557	-0.04568812108922429	0.002894251427735049	-0.0013274140619709712	0.002921111840036867	-6.310190745108581e-05
patient_191	0.012052306563374037	-0.0002536220407396418	0.00034519743630168103	-0.00406262105962329	-0.0016510494513833898	0.01140989470572186	0.03435609469718764	-0.0021444571097413694	-0.0002986279342255832	0.006239847519818899	-0.012266112158529541	0.004188905891024658	0.005772958306419296	-0.0038596162354309505	-0.005672994068328745	0.008848420601103303	0.0020831831346090957	0.00012627214694373347	-0.008948050073205215	0.002916420953736237	-0.0046547000571226845	-0.008140494884163612	-0.006209505386685308	-6.623862040725615e-05	0.0018128280606684371	0.005050503073084669	-0.0061410206799665116	-0.0014457946394828868	-0.0017161310536114751	-0.10133054794967508	0.005702391123408569	-0.0013230808865857429	0.0005395863200145137	0.00020847943285641734
patient_193	0.0016440048914092137	-0.0005130382943988032	-0.0014037828657074644	-0.00340577172526536	-0.000370545395813863	0.005480380509718412	0.018805123118165134	0.005396170009455639	0.0013568861728352477	0.007820840755107063	-0.012018041304481464	0.009969277687478031	0.00048168898119601997	-0.005110695962852593	-0.001664687270026843	-0.004527123138957744	-0.002113219354818255	-0.0013718673038107245	0.010857993826373386	0.0016016576977555693	0.004043752703795245	-0.007682955887394533	0.0028756371694207976	0.03403427597768607	0.0020569025140116603	-0.0013542129793640573	-0.0038788708742443865	-0.0016239709714520757	0.003999034710465522	-0.10968122789377432	0.0038532767007351306	0.0024507181755652825	0.005983103102741898	-3.986201937760277e-05
patient_194	0.002156560447123431	-0.00040395166935914536	0.0008779019576885241	-0.003930337257725163	0.005987319162148951	0.013660494827649704	-0.05921235901534877	-0.0011923152558815844	0.001191496693938704	-0.0048833028624468665	0.0037567807108564635	-0.008443482965906982	-0.00854876859545235	-0.005086903902866313	-0.002856932070160138	-0.004530528289308158	-0.0019385631241442863	-0.0014256604937292758	0.007091447324147555	-0.00032928626743612216	0.006183403907717485	0.007222177443168899	0.000561920774531097	-0.00810894756628381	0.00013354053571804634	-0.0003413373977197199	0.0011884936380772268	-0.006761339104111513	-0.015005414787765625	0.01977576344301667	-0.0029724524655735567	0.0004198825851678306	-0.008681920007227591	-7.678572714743732e-05
patient_195	0.006596901649975498	0.0011715369587476244	0.0028726468607530474	-0.0035581036107865875	0.0032133634211167572	-0.017261242493440507	0.06237353931122654	0.005254303771910052	0.0019933650655540322	-0.0027804202783988873	0.0417595101959574	-0.003573369939104952	0.010583553780442208	0.016813344557927223	0.007163669673712291	0.018413672790798898	-0.0009407982227633165	0.0010921345541961074	-0.003920565405774439	0.008385543443956905	0.014980431407643956	0.0008204867198705658	0.0024736217546055686	-0.0117572811370684	0.0019474591737441117	-0.001340305930618024	0.0014396147143572915	-0.0037517570209371627	-0.012265899443765887	0.07776962887612295	-0.00489924857902308	0.0006976512034985168	0.007456334849570837	5.897946217361753e-06
patient_196	0.005384238820238018	0.002195371841979396	0.0004871746396937217	0.003460403117407363	-0.006342016165284416	0.008295653705746125	0.03804673671059313	0.005527913884442867	0.0004879455833098125	0.013493765719842185	-0.015143065905718997	-0.00548216848232223	-0.0066997393074760036	-0.004391364590514194	-0.006507253548272976	-0.0023822186686576342	-0.0030084528712726634	-0.000420169756660291	-0.005728034361945005	-2.9815681485548594e-05	-0.005464642285044337	-0.009434129916263799	0.008730285629035607	-0.01972388637749059	0.0015582739894701764	-0.0007836640382275151	0.01313139292645264	-0.0027776541459765373	-0.00597456933440379	-0.05249078387381661	-0.005064222574664196	-0.0012209570301428727	0.002837547953022272	-0.000103777803023125
patient_197	-0.0057543187298911246	-0.0002985635889585836	-0.0012360724737518227	-0.0019427407827008652	0.0016252593558327036	-0.009012732118268904	-0.018272589839468983	-0.0012718431272683392	-0.0017533940196720686	-0.002253957513814765	-0.0061635849435888335	0.003476414462953818	-0.0033842340412178003	0.0017086620010784582	0.00031782025136434884	-0.002745127023597503	-0.0008203068744954465	-0.00019865117215904903	0.002753404742136979	-0.0010399593168501748	-0.0031642643882762466	-0.0028087658422058363	-0.0011256982557649637	-0.010740420439484193	-0.00016565799583647179	-0.001192055889951139	0.001434333195290696	6.837581565913017e-05	-0.00037565348959253426	-0.030940709761946326	-0.0020706403518973276	-0.00013755570525776734	-0.002987557255197696	-1.156643126142271e-05
patient_198	-0.008441178367965202	-0.0006169472386711171	0.0012511205941935321	-0.002206684637083594	0.00110987676024407	-0.009941323375643423	-0.019962145710401957	-0.004861166341593518	0.0002491543317708797	-0.003190703062961143	-0.004060755406872385	-0.0034230313040417492	0.0024805379143331583	-0.003146971668717663	-0.0025192615217957187	-0.002720703587353627	0.002051521410657475	0.0012746230111761025	-0.0022338429699605812	-0.0008557875458723625	0.003317917607464111	-0.003038176160705699	-0.0021719595262599456	0.01505931141612964	0.0005306542124074057	-0.0009790921942153523	-0.002399322647021227	-0.00241149939046758	0.0005516440502882528	-0.045316236249618044	-0.0010065438986085944	-0.0008121332704400372	-0.003450097592631955	-6.689270583848534e-06
patient_199	0.002172519065722841	-0.0003722931541535982	0.0006120849170526571	-0.0031272767218677973	0.00011046784226932076	-0.012254067265358654	0.03494881203403225	-0.004218899280419277	-0.0002934587650292754	-0.001457677419761212	-0.010641955525469054	-0.0015283326543276343	-0.0037314010180133582	0.0022096707033557386	-0.004403673149065337	0.003468069795858792	-0.0017317030996949203	1.3515812607622937e-05	-0.004846294916997481	0.0025868249057509314	0.00414667705561779	-0.0027515543702841434	0.0006129722868859573	0.0012409563429386515	-0.0005011536308945787	-7.039041629825618e-05	-0.0013785645929666115	0.005877169774377384	0.0014504352117349103	-0.09534676647983271	-0.0028786480205855083	-0.00045823550103748687	0.001916107576994962	-4.796015965850218e-05
patient_201	-0.0002066007453034684	0.00013965632750193482	-0.00016187153592860603	-0.00211618045210136	0.0003137142661658717	-0.010940465816673812	-0.01565947625791102	-0.0008512673115256871	-0.0002468136749364391	-0.002181922702351643	-0.005383083061909574	-0.003940574399112905	-0.003964759528618168	-0.0006128732840186824	0.0006365746283303612	-0.00290515049885368	0.0006223785190799559	-0.0010569079292606122	-0.00021275146684361277	-0.00041614145741291665	0.001983987716136835	-0.003089228099734367	0.000467419229425424	-0.011542151003237638	-0.0003068356733832765	-0.0011798406843954896	-0.0008677097424391455	0.0006542606650301572	0.0006663068175784011	-0.041896972487302835	0.001308736576874693	-0.0009911415535994838	0.00210951425915471	2.735374386262691e-05
patient_202	-0.017326144098441364	-0.0022190695438166134	0.0007930074724468495	-0.002965851352850918	-0.0010913131932701868	-0.03291650194444094	-0.06414122671232578	-0.0007778728594352842	-0.0003660775677452208	-0.0028539932712947735	-0.01108476816725443	0.0032153842865353566	0.0030063150529704274	0.0062021650949651555	0.0007369955591285521	-0.008892399759959185	-0.0036742980752556705	-0.0026221161664720565	-0.004374636629412082	0.0013317809423199383	0.005292470612963385	-0.0014881383644664381	-0.0010485181004430272	0.023760252769515763	0.00028247606402982776	0.0011574786750195379	-0.0011133911868007546	0.01160767235993185	0.0019317853585578385	0.029739655059011442	-0.002462844344958536	-0.0019837303477087923	0.0033097573755085973	-0.0002626834442786008
patient_204	-0.007304595953139282	-0.00012944610629273383	0.00025292181549032655	0.0030344956346043737	0.0011885407114681377	-0.01819081488038063	-0.03621815703279424	-0.007545617930422766	-0.0014301007233682153	-0.004592435835319037	-0.009618681723680796	-0.006787729419463648	0.0015660830068967718	-0.003007205964431287	0.00023706054522641497	0.004595203260981206	-0.0015589292850356398	-0.0002204074410043456	-0.00061996254591978	-0.0015495546115740402	-0.0058016359040790185	0.002973559928776891	0.0009049742006081539	-0.014137606092808458	-0.0001138827835130943	-0.0015387396630718367	-8.711535663968112e-05	-0.0037846955915032876	-0.009445835564857617	0.01831684633829237	-0.003216964664845306	0.0009470885720408512	0.0024868464417709844	-2.1112396787914144e-05
patient_207	-0.009971481726683053	0.003201166873606219	-0.0013741633530724843	-0.0005300805707807789	0.000700993642150511	0.0076214439800694825	-0.019880230261540094	0.002256917588366381	-0.004595781852982919	-0.0031917701109536443	-0.005436769064635855	0.008744144048970668	0.006082491920462684	0.011307556782360537	-0.0035998847056102094	-0.0034822777022914136	0.0021218114104973197	-0.000768184107661192	-0.0031651254659208544	0.002184627743491213	0.00548654636538158	-0.0031611180363621313	0.0011658050544494484	0.014981872577158257	0.001618393922715297	0.005648494201450357	-0.002552391145373074	0.0032617395896129236	-0.009287777321183459	-0.0614291399675328	-0.0023361749856938992	0.00030641414287213965	0.0016383063667039963	0.0004229282678655598
patient_208	0.009009726983123058	0.0001563270728698241	0.0014258534624833883	-0.00266457189871379	0.001255342471282883	0.01934632567239393	0.08661363081787724	0.005365876206695299	-0.0014512290951193153	0.007227535254606253	0.020729220073608	-0.0026618261155325076	-0.00535711695026882	-0.003742557891042214	0.0017118407828423856	-0.0031383908976296403	-0.0006803619087058848	-0.0008709760982601254	-0.003636930814468238	0.0036015987488879813	0.004949115563789951	0.007174624638377185	0.0022110082492390144	0.0067004732598998674	-5.907695979506825e-05	0.00546580842184649	0.0005724631994599083	0.003923311523319523	0.008667348471469551	0.07551894804109821	-0.006655740397578792	0.002929946690029873	6.652175877429444e-05	-1.3619756003911874e-06
patient_213	0.012272761606103416	0.00047982275259486867	-0.0009762199597731694	0.003255854500975837	0.006140841707887792	0.024506999816373637	-0.04715292751540795	0.006689709730092969	-0.0029193460225746108	0.012082852295919027	-0.01246273252080107	-0.00952663031093011	-0.009994198989410202	0.007590821435456018	-0.002767990698353958	-0.008448398105274726	0.008308036708886073	-0.0014906423755105226	0.00567502206440059	0.0024514052904334093	0.015479872274497555	0.008891721757488626	0.004130799624312995	-0.007508354518179343	0.002978948501476027	0.0022740230063173694	0.0012091780585208093	-0.004067156876764581	-0.005852310438875602	0.04587197813172687	-0.007708400168310572	-0.0018398176377219355	0.009985074469091228	-1.0486543751268408e-05
patient_214	0.006279061061330848	-0.0002496711946374639	-0.0017316213458777074	-0.00202319286640675	-0.0027657113529057182	-0.011998553161965256	-0.020022103745988642	-0.0011432906540061849	-3.204577510943441e-05	0.0021882028830696246	-0.005015382482721666	-0.0035951762035903263	0.0039530438791733485	-0.0014327446918744337	-0.0015491228797807697	-0.003778953334402351	-0.0012810666158359115	0.0009551417961700455	-0.0064260153974635414	0.0008165267366534585	-0.004351108452790336	-0.003528661869387134	0.0003347208269736106	-0.005317964183082497	-0.00043422683118941906	3.959062405147008e-06	-0.0011626290866061416	-0.002278738780227364	0.009506412668543929	-0.0358248556906277	-0.002447761588278225	0.00023686241551671184	0.002449065472365114	-1.7941872635498746e-05
patient_216	0.004344301493807288	0.00044793295793408227	-0.0020616237264841483	-0.003152080490082855	0.0011340722965815521	-0.021781115181568354	-0.05386149453936808	0.008188194121377158	0.0013438146871832316	-0.005059188235393978	-0.009324732267219842	-0.003338092952316707	0.005937685754694885	0.011061212976472765	0.0028984282782307576	-0.006023410361160906	-0.002996393645976954	-0.0008524297369099982	0.0002267661017764778	0.001898374081057202	-0.013205237638891145	0.005481026207168712	0.001509281139859591	-0.01137910028671302	0.0008148816718021205	-0.0026893301155044387	0.0008702751056629328	-0.006446059864981935	-0.02181289638681569	0.030457786697916413	-0.00309942784150985	-4.267843591862595e-05	0.007963168022013013	-8.097010094229972e-06
patient_217	0.007090025969744613	-0.0010871163263581577	-0.0014302707008068327	-0.004933031299890584	-0.0009655236230919128	-0.021552006435319702	-0.04517345374585555	0.011850214061808154	-0.0031662958167638987	0.00994816697773388	0.024453395779467514	0.014606348828204763	0.009209245474924112	0.027863274057713352	0.0032597076503635435	-0.006906567503721416	0.013061865409389575	0.0004385339780046959	0.0008672098627759001	0.004644063344077095	0.01040853746890518	-0.005922232170389543	-0.003675733137113058	0.04881188141414674	-0.0002447986647819715	0.0030747731501121166	0.004348758398787014	-0.006964968590913263	-0.02165768820162138	0.05391472236465053	-0.005520428943706634	0.0011339578891443585	-0.014199118200526545	0.00010346529413117313
patient_218	-0.006592588927459406	-0.00010921948908649271	0.00014268737926871646	0.007575020540071132	-0.0011917547960234175	0.006521238227532326	-0.019505691657914968	0.006032123259017162	4.402809385272086e-05	-0.0026225191602819342	0.002962206159421665	-0.0038466011134627625	-0.00488822771634261	-0.0036149109065699036	0.001331244086753119	-0.0030309953852728695	0.002868608351593916	-0.0010328106396968355	0.003526202852381341	-0.001264592946990101	-0.0062020268728947316	-0.00524422567548345	-0.00222808144303702	-0.012076484271161909	-0.0004220516303163818	-0.002809430794199842	0.003691297999326628	-0.002966699013103654	-0.0005240688307610597	-0.04402551700457193	-0.0006268531950861913	-0.0013639576850725216	0.005956752277343552	-7.589034780718818e-06
patient_220	-0.007938221188295413	-0.00043019311671645843	0.0010078452965223775	-0.0024712095422602717	0.00036636047518714466	0.005199777286269649	-0.020689922859225867	-0.004832651187482209	-7.067707539387924e-05	-0.0038304688712796405	-0.0060092472538945	-0.0042056886439438106	-0.0010794211820002507	-0.002926609461947896	-0.0021189139247142345	-0.002439047270196024	-0.0013519758974104817	-0.0005837437163945932	0.0009474591084034362	0.0003549308505766503	0.002997085602151823	0.0023784323797345656	0.00048783862419053014	-0.0006700624484409755	-7.171710507343504e-05	-0.0014831655090450405	-0.0031151099868782306	-0.00346020030024258	-0.008107101674401075	-0.04245821403754935	0.003937315606559084	-0.00012809547870859625	0.002857001749639192	-2.6410635092439616e-05
patient_224	-0.014139669935112913	0.00035115248077247286	0.002683187296634049	-0.003145720197876431	0.005223092576771487	-0.029085722268035345	-0.050325469180867326	-0.008256725420912037	0.007911011110098884	0.00615981076611807	0.0030523386178073846	0.01602078014143261	0.004819722599793228	0.0014920937717247367	-0.002892376155937215	0.011833622577869053	-0.0014298107153192026	-0.004304571578049411	0.004285790217307828	-0.0014017444364213074	0.011712536530806813	-0.003395607837251337	-0.006283390995737358	0.0016422384159646953	0.002158052816114326	-0.0019803547600705713	0.004240022168816845	0.015804810846012735	-0.020866693284936497	0.03788412002112331	0.002651488775764048	0.0013635576039718713	-0.010621778778352272	-6.487790789837709e-05
patient_227	0.007975704564218507	0.000680732636485053	-0.0007679242539829771	-0.002495429338879664	0.0008863816771652722	0.007703832819272286	0.027974993223457315	0.004535045541710671	0.017184942482620414	0.00402456106451993	-0.010954366472818736	0.0057229603139729275	-0.0015036007739672227	0.016861314873218264	-0.008198154980020966	0.01354411734800714	0.007709453568216875	0.002177928147071002	-0.010828557882679578	0.00030230233164227257	0.005249969448444625	-0.008152680598502864	-0.005457138505567556	0.038083602672041736	0.0017379297187031814	0.005019643138079432	-0.0066777126088172776	0.0087416971474095	0.002414406892136417	-0.11456213787137269	0.007761062278376215	0.00037166830444255723	0.0017531736428855142	8.035781440594711e-06
patient_229	0.004031051568545804	-0.00052782188582651	-0.0015461345718734063	-0.00019529869228334274	0.0035011790078085846	0.01014710937789886	0.053743878822408206	-0.00034219613127830085	0.003887417798185398	-0.0014093618055527255	-0.014153444611303996	0.008728988798595053	0.005015628680768611	-0.0018172828899889173	-0.0017732113673673275	0.008112251292094209	0.0005481926962924686	-0.00028862333929246403	0.003038218620164665	0.004248975910098629	0.005803256194129597	-0.003860443029119214	-0.0053191348734291585	0.03868540947057989	0.0001273527733022215	0.0013034330669922161	0.0012084148155758756	0.0025363477686781	0.005340024137640177	0.06994831197603685	0.0012923487528236264	0.0005180351150703782	0.0031072885855525055	-1.3547355431411956e-05
patient_230	-0.010359772809760956	-0.0001242764327406933	0.0039023289291750525	0.000537770600484662	0.0005739424150764864	0.004221344683991505	0.01543881598242745	4.2375724082154966e-05	0.0011817098757916566	-0.002778342062772594	-0.005119509254609333	-0.003487788097725686	0.0034275819031687133	-0.0036302345175756234	-0.0020041459095012574	-0.0015813339779013832	-0.0008146668563571385	0.00016720198598059826	-0.007675331634727046	0.002351093823925675	0.002588959575750993	-0.0034764716390052485	-0.003906983856414956	0.02454013879603902	0.00024701481795713913	0.0030675136000984965	-0.002460947135344875	0.012432466260401504	0.0024275931777139417	-0.10986814182925214	0.0013723863961351813	-0.000564710470870717	-0.0031278822964365322	-7.1868226108606685e-06
patient_232	-0.01415966079887647	-0.0009432738223460523	-0.0007964322384844093	-0.004016085569683987	0.00021338373818106409	0.004213058867005444	-0.06944259716013299	-0.002239117145958578	-0.0016687305348347778	-0.006569053507573094	0.0035305413501444454	-0.008027165518448579	-0.00599672977925285	0.0014894915919340676	-0.0040840104526523695	0.001954520457207781	-0.002802659488278833	-0.0024829885751349924	-0.002968620962652128	0.0010602477365637564	0.0018643295526736589	-0.005258178589766457	0.0007997178303629137	-0.005212929063829911	-0.0004067178669844365	0.00023494078864790723	-0.0007577786281428786	-0.006420618742670583	-0.0015701214179504794	0.02012216436521968	-0.0007742649583617224	1.3128809978940545e-05	0.0015383917550943304	-1.1119570401413668e-05
patient_233	-0.010516776758386913	0.0002700709395920736	-0.0008427214703048555	0.0050953930667549914	0.0021064014609922964	0.006346308344272456	-0.017542178726876544	0.0017279866801018166	-0.0018894767275556437	-0.004082839001193727	-0.005845731826563444	-0.003690110407081667	-0.004495786128407992	-0.0032053282420803596	0.00044649139986436686	-0.003789668186980079	-0.0018028333740871371	-0.0009693726152406972	0.001392954702414755	-0.0006617785302691281	-0.0049191219640314565	0.003649686481723491	0.00374718692176514	-0.010915165838858123	-0.00034722016106978444	-0.0019913809549196634	-0.0007413894817936334	-0.0031893801347059997	-0.0009922662987651893	-0.0421050318817344	0.000940802049446117	-0.00019879763539673071	0.003009093723781249	-3.5442538862438133e-06
patient_236	-0.00863236150981911	0.0003531259070772366	-0.0018380414337085121	0.006836363059600979	0.0018879461818002616	0.008230568516732064	-0.02327278704733406	-0.002291731482437706	-0.0024172506122060004	-0.0032457372775017528	-0.008219092110126242	-0.006116028618236076	0.0018810689656629104	0.0032893686297060633	0.00029426202355502663	-0.003127120973472391	-0.002647326434024255	-0.0019124668170541592	0.001870782212010806	-0.0006812034809954407	0.0019765604213129793	0.004005992229002316	0.005493893966148956	-0.0049475170722919634	0.0002774273929750404	-0.0025918206824740286	0.005724120911751443	-0.0037405673443234645	-0.009775503036355224	-0.038808227018484465	-0.0019612116268498086	0.00024027915888028727	0.0038099121421477896	-2.0871124843253808e-05
patient_239	0.0071780270352227405	0.000985398682712095	0.0023438316998351146	0.00041746843079206434	0.00331867000881282	0.019963209323818686	0.05050583244389619	0.010999266659925793	0.0030333626162403382	0.001807160180281209	-0.002469048588480404	-0.001726411825413245	-0.003644306988882294	-0.0021926095878753147	-6.460654634098894e-05	0.008907308270061675	-0.0018745238164284226	0.0019436435297754255	0.009654210131210424	0.0022643529036521243	0.011341505636161587	0.008341250237116382	0.006241526609545394	0.04027846628948768	0.0008393694065646714	0.006446058270878335	0.0011411696338137533	-0.0009853579398368209	0.015629373556608234	0.08199861921543761	-0.002819652039245977	0.0021580386024613965	0.0005002221468905864	-0.00010600579089640308
patient_241	-0.001994254568779705	-0.0003970265097117482	-0.0010853486729416495	-0.0030216475112383916	0.0003175152073622689	0.006147685082468863	-0.0035599916751734724	0.0022839992754294237	-0.001897253612169046	-0.005345069687307186	-0.005937798702054801	-0.00648959971126789	0.0031760696692069855	-0.0023340950186778874	0.002173204640418745	0.003903110967203503	-0.003634045464963381	-0.0016822777362294583	0.004799555138222932	0.0015433067565028	0.002611856000008198	0.005869786687328552	0.004036186501798485	-0.006382874457138398	-0.0008202075391988403	-0.0024301569792763516	-0.005977060562099517	-0.003059137441634822	-0.003293598297338523	-0.05645869542444627	0.008725529128753335	0.0012077956094721043	-0.0002955157693861314	-7.321451548973578e-05
patient_242	-0.0022379340333054175	-0.0006594862302056297	1.375233437991237e-05	-0.003144792823735803	0.00021966535705683396	0.0022829523811303456	-0.019882156617237922	-0.001202106357268018	-0.00031578222705380617	-0.0034855501564689364	-0.008172851770887652	-0.002392130293878496	1.4066819641515896e-05	-0.0014741102921392519	-0.002291482556803967	-0.0042682531722757384	-0.002305506365291017	-0.000574759472383969	-0.0009008316966926499	0.0002842715653241824	0.0025455609841944183	-0.0043731204465619	-0.0012495533540636907	-0.008152211792824087	-0.00035595412272481844	-0.003631775960521163	-0.0016184846588087492	0.002832466768602108	0.00020872047125315336	-0.05434845346480647	0.001135270339666535	-0.0016443529780018886	0.0014009426552412335	-1.0610429827776202e-05
patient_246	0.019619155519913358	0.0025223663476964466	0.0061071320358106725	-0.002810431475695591	-0.007441352888249229	0.023054171239862496	0.023612543016861273	0.006283559714283735	0.001099245810821087	0.01880464518861963	-0.0183828886191673	-0.006225904449541681	-0.009203153215876274	-0.0029346538804952593	0.00568463146168047	0.0017106693896140378	-0.0001877241287329733	0.002843589257419868	-0.004083971047101895	-0.0021613930660442544	-0.012105608715787516	0.02127046831044983	0.0023240377270886455	-0.020751952691772605	0.002455832822477286	-0.0018185055329070971	0.001152473206841005	-0.00436013984995182	-0.014809181656432103	0.047225146184432985	-0.0009876226665854846	0.0013133842913040997	0.00031039465653548377	0.0005250042585125381
patient_249	-0.0008674806771689335	-2.8903672167325307e-05	-0.0009339124106307488	-0.0015281952401447769	0.0019946587782065676	0.007603883993513865	0.03193690741821602	0.002503292365966039	0.0005890608548305802	-0.002922387836920748	-0.009764166665028173	-0.0027520603590665423	0.0005222975441853391	-0.004071572327349621	-0.0031036345271993277	0.005552288470484069	-0.0018187555772000775	0.001127844727783109	-0.0034756653083980087	0.00047541683138991805	-0.003529265122350413	0.004991728676381644	0.0007309447415962325	0.0008179037620910291	-0.0002989536731227468	-0.0017029000406453868	-0.0038828407836141807	-0.002456329361841739	-0.0015173581007324982	-0.11280892721710528	0.005832556000606679	-0.0013213543067513269	-0.00016493301380897296	2.975853691153029e-05
patient_254	-0.0014965284739279084	-0.00020071848886998528	0.0010236012963207345	-0.0010433287951768355	0.001504550129854399	-0.012979697466812627	0.031207862824780754	0.001984723798014394	0.0001384428090907727	0.003515347690438934	-0.00900951952921558	0.0045832173290017006	-0.004520419580733418	0.006884980476140067	-0.004207308543821932	-0.0023001877321587737	0.0001948275003895838	2.6235954090788313e-05	-0.007525815619368068	-0.00032534291116092823	-0.003880097896419293	-0.005656280737890643	-0.003450146319842582	-0.004850573890390406	-0.000840737150798073	-0.0010064742162920266	-0.0014706645390246897	0.0051486129104767854	-0.00046072918558920573	-0.08292316063172116	-0.0007658405992230301	-0.0008058601528258253	-0.002523156787835177	-1.6491226872227214e-05
patient_255	0.003705484051896165	0.00018777985854984442	0.003105221389542485	-0.0031387437450338482	-0.0009259380149658025	0.030178992542258594	0.06677198021425584	0.0031533033851156495	5.0623522616510045e-05	0.023240591073097325	-0.013931601795754048	-0.005081865497043366	0.0002708851301831759	-0.004278838623219836	0.002269230762625262	-0.005428119246615669	-0.0008347375703535835	0.005371369106047936	-0.0052583886246722325	-0.012873571108441517	-0.005721639019214502	0.022751716876179023	-0.00029489345098141374	-0.0277004594481969	0.0008661670895835855	0.0076496340268240115	0.0010876217440601882	-0.0027185192934589568	0.010592467465291258	0.07715386867925922	0.005926307795020975	0.0018090492002411005	0.006183751400971715	-6.002630604063584e-05
patient_256	0.007496092846442332	-9.564916626961852e-05	-0.0004994390399163641	-0.0041230931398357215	0.001107381791121781	-0.03863845211146119	0.060995727593652724	-0.023596920747123364	-0.0027741998549181274	0.006530531003901845	-0.023781580745897993	-0.008860470359584365	-0.006841941001421001	0.004673351821763815	-0.008909158342741383	0.011014188996049194	0.002583818993223805	-6.110282542030875e-05	-0.0014937831904798032	0.002205681592693412	-0.008819485134042767	-0.003809146570256201	-0.0020849013370133145	0.043627517610152725	-0.0006665509980897792	-0.0035122944611576646	-0.0003289373456362954	-0.009214899570722192	0.004138147371037193	0.04557910983808514	-0.004015939141467087	-0.0015898562871228198	0.0023713699179290053	8.077513709652987e-05
patient_257	0.01419706469832983	0.0030478753225064653	-0.0024609857907757268	-0.005399864691180141	-0.00705552718337757	0.02657851228348669	-0.03632138388797554	0.010774529239293389	0.0033259062874246713	-0.001679959303922969	-0.0139170577359926	0.01882707107956572	0.012335719289565894	0.0028058457141459862	-0.0013913248287497374	0.011566493870849417	-0.0018553294090752775	0.0007446840553248422	-0.005883026818446761	-0.002159945453744068	-0.01748200800661177	-0.007147393872964896	-0.003969578580626448	-0.009100474400646905	-0.00048536620525717436	-0.0006444709329342292	-0.004155678996962877	0.027057134269119088	-0.013566057991918224	0.051076053759112575	0.00422193381902681	0.0005207706469891881	0.013271692428341758	0.00043065731011942074
patient_259	0.00498105825342398	0.002056105386407206	-0.00024051405646205817	-0.000896666888693571	0.0009458414866260805	0.008414563010284832	0.02806953399247986	0.0035536572363225605	0.015541329061499026	0.005838614311375524	-0.006471046884373385	0.005201433331063714	-0.006224078681788781	-0.00539527094735182	-0.008471612976297694	0.005351406670858874	-0.0026736028699196573	0.003266383572774249	-0.002835503042858147	0.0062923858090043186	0.005966998939818822	-0.008160839645816133	-0.0062924053327986515	0.014290777299462851	0.00463531343433722	0.005999944679725046	0.02196688970952621	0.01013950584216219	-0.000548062599886229	-0.10867969580590714	0.01859533755251032	-0.0005034765510716857	0.0019677111335280003	-4.589801835371712e-05
patient_260	-0.02331795920091208	0.0006378576040645483	-0.0006252175843188007	-0.0018591953110847484	0.0013950737110118966	0.016460816093963222	0.07397866933659687	0.004701893080527723	0.0004402308387178957	-0.006817789013059514	0.02532061569485603	0.008404216171362859	-0.007456821903861394	-0.003918985078943127	0.00689648479915767	0.0046441044946533335	0.002715052507422939	-0.001552937953487761	0.0014775894353146772	0.0030183763462802503	-0.01026925003181519	0.009482420916319489	0.002726095532278582	-0.030741055082794747	-0.001565096860963797	-0.0015633979856335082	-0.0005449200542130218	0.010414182207635521	0.015386732937417264	0.05062674274021194	0.0022814135322407687	0.002602271280559323	-0.002240845969940343	-0.00014131076528309852
patient_261	0.0019199541312977615	0.0020618221532618117	0.00028158774606645685	0.0013014937550856853	0.0026664334457555793	-0.027374995938730134	0.06860473039114617	-0.005439447658839274	-0.0006834467285458975	-0.0044200271145362745	-0.01968429164719196	-0.00678771837196991	-0.005655702804193055	-0.006036758459461469	-0.003728371117476753	0.013859702277013214	0.003344354947522261	-0.0003957140379010735	-0.007478772271786871	0.002175439825139228	-0.008224261972230284	-0.007020553353726497	0.00037603618877857416	-0.04653756668533614	0.0029346744537493276	-0.0026845800203461213	0.00013712510611541218	-0.007824849634854369	0.0038659252932496508	0.050994043649331626	-0.0017996067427623298	-0.002981345978191018	0.003500099318917042	-9.887757573750709e-05
patient_263	0.00039609077000388247	-0.002023775078745934	-0.0021105405603595185	0.005278107439942959	-0.006176562306911445	0.0013450312853124221	-0.06237503208199162	0.005019049121467751	-0.007619758650037142	-0.004682857413662772	0.014090092627696688	0.002141483762850574	-0.00034189467967058476	0.005546513938406176	0.001382256722373328	-0.007946841398801063	0.004239905393938084	-0.0022151655741809006	0.0014642209761419978	-0.0025342252435209445	0.006341419583470201	0.001916100792381216	0.0020742890885652675	-0.02074740648463994	-0.000549544511581811	-0.0014345373581740092	-0.0004873145622063612	-0.004692937573927004	-0.002221472083865913	0.02931724356840868	2.921888779324705e-06	-0.00512143612433742	-0.017441559124981666	-4.737929570610745e-06
patient_266	0.00816301425963024	0.0003210983294170917	-0.001338517488113226	-0.0016713669929635578	0.002428316835338028	0.014347346684955267	0.058274066559876235	0.000865816428087814	-0.0029053314339123498	0.009160500074431786	0.03126719278747747	0.009875580818302471	-0.006348519015931733	-0.004415411639104368	-0.005476285881921685	0.011645139168651262	-0.0016384503750491283	0.0015783061553873673	-0.010179407145631798	-0.00029406134227156333	-0.002435752668878056	0.0189024233632589	0.0027294784838801938	0.04994557094932043	-4.348248601463314e-05	-0.0012795252858049614	0.006612095897088793	0.0075440300189192665	-0.0007442398546074878	-0.09712436727537206	-0.002661688110231621	0.0017031244945625728	-0.00018810509217749075	-9.86729768480084e-06
patient_267	-0.00033976055426120566	-0.0004179008847239687	-0.0008333043909275734	-0.0010654330683130028	0.0028866573751160345	0.005345654823110068	-0.02282364624280681	0.003203594551943688	-4.9522895997088526e-05	0.0020812250931644973	-0.004028774883723703	-0.002499729897329789	-0.0054558127806327225	0.004547036472723836	0.0002277441094038184	-0.0052369797852856925	0.002647004274653181	0.0023409430823898964	-0.00614040021193985	0.0005514209050550096	-0.004147678925589755	-0.005571623993316848	0.00016635043157892188	-0.009747614018710672	5.285467778018753e-06	-0.001926732984013856	0.006722512546903557	-0.0036552046668402237	-0.00942080719366532	-0.035368257970959174	-0.002466262971053683	0.000707883824269412	-0.0037896291917707396	-1.7160274677225075e-05
patient_269	0.009870869023253348	-0.00035573990768908876	-1.1502592497466841e-05	-0.0013165789736600039	0.0029794591297471838	0.013659732136036652	0.08017385916660177	0.0029948581120940263	-0.001905375552648681	0.01306883961269372	-0.012071656284854378	-0.004130196881154909	-0.0010762846898043695	-0.00023122324229996445	-0.004759989243007658	0.005835138765361885	-0.001512961861279722	-0.00030689996008570036	-0.005329367417968895	0.004501675578806532	0.005368325930015995	0.006611725428408385	0.0021404738306190917	0.03974067538424936	4.1292719542002096e-05	0.0030994580133345932	-0.0015702778389453547	0.0024296178724176032	-0.011607278807555306	0.06795794769243144	0.006000881458182619	-0.000542346381042855	0.00355465835467017	0.00029047006752475735
patient_271	0.00023830106031363295	-0.002332889431266079	-0.0020977210260900575	0.009936482211985866	0.002867939923598047	0.013029400288506656	-0.010358427586990324	-0.034255814346679146	-0.00402421584976036	0.002670994321478356	-0.013782190753877526	0.010559163356185244	-0.008944827300784183	-0.007342424081102215	-0.0020986976151974156	-0.0132907459145954	-0.0023586354747146925	0.0024997314219520604	-0.005108220052355225	-0.0022238795683957933	0.003490331126288898	0.005349282939720365	-0.004935362446848712	0.033888268739903186	0.000265518733465438	-0.0038622196380638254	-2.5449902671074633e-05	-0.007299927249562562	0.010934282680376854	0.0412566570257905	0.00026622514097842184	-0.00024581853101208703	0.0057568817332103485	-3.7296784774344965e-05
patient_272	0.004668053851738146	-0.0003583688875880056	0.0007610049378277189	-0.0010963965654930106	0.004216681604998348	0.014471963871648959	0.08347780671104454	0.0007339218075834472	0.002720621994169209	0.006523200001939982	0.006627559232106618	-0.006391476361886584	-0.008136831197930149	-0.006484381025263459	-0.006722523370529293	0.005408115082481046	0.0006660243987300134	-0.0007069480617098025	0.0001939121467166601	0.00540430975410975	0.006153380739500455	-0.007595846980544779	-0.00441127217763129	0.01590634933435945	4.592678834541052e-06	0.0027859954126664994	0.0007108840518485845	0.007056107221305869	0.002456522176795187	0.06599787454169392	-0.0049453840943864845	-0.0024266190576084134	-0.006375033505458654	1.052170339971314e-05
patient_273	0.005097556979338951	-0.000579258589654909	0.00022160904151410124	-0.002416269721113093	0.0024051877723609586	0.011056473928404581	0.07618681713123912	6.384059017539901e-05	-0.0009434564905697687	0.0046245260211877515	0.015327203630404353	-0.004030842627723151	0.00371785163003188	0.0064332693202392485	0.004025556267794944	-0.003952380148046797	-0.0015534192612731814	0.001127505135987983	-0.0034443591847385076	0.0037155897820002927	0.005754971050592401	-0.0038999435886013355	0.0014045741728723757	0.03147206673245132	-0.00011300579699259195	0.0007452400368033478	0.001634019887891792	0.008540000442878927	0.005443659315465636	0.07450145837129722	0.0006989787959391147	0.0006561135454824264	-0.005793062548020277	-6.664715447950777e-05
patient_282	0.00020491828372815266	-0.0003205739309087391	-0.0007024132442132226	0.0013295124158749449	-0.0019293854948252774	0.006330230750027276	0.022780413538256498	-0.0016441085277133789	-0.003832235650654301	-0.003003761977844577	-0.009103153445345465	0.009115858910041184	-0.004860918589009524	0.01030873837630052	0.002513084990010372	-0.005083345850123839	-0.0015147646246221709	-0.0011709858139487418	-0.004275472707375236	-0.0023848750107077813	-0.002441784996119274	0.001903534863745302	0.0009487443093955844	0.02934693431192735	0.0005882078027991746	4.126486839583498e-05	-0.003448505982813429	-0.005236046658304582	0.003618855950064845	-0.11294978571102417	-0.0019100626886678572	-0.001059995282502213	0.003920272810146015	-5.901388985608369e-05
patient_288	-0.019104059088418435	-0.0020984916786570417	0.0014750591838890198	0.0004281380849925477	0.000330413906483672	0.008146575398720528	-0.021674800755187656	0.0014462970746469284	-0.009821827222528454	-0.008609199545397727	-0.017639200295395438	0.01535356435855513	-0.01455884822542021	-0.01370568619065414	-0.0036861473967067238	0.002246504901359376	-0.003201805796903236	3.829354995426893e-05	0.0031114985740094948	0.003183030639276288	0.004330402945836152	-0.006668524875351007	0.00426354408061021	0.032224833057376674	-0.0033674042045217147	0.004247044476968241	-0.004620593284006741	0.016052984093941788	0.009067206542253249	0.031322690220535486	0.001178553177726491	-0.0007611074151401713	0.006090130545384234	-7.230470511746632e-05
