# Supplementary material for: Integration of clinical, pathological, radiological, and transcriptomic data improves prediction for first-line immunotherapy outcome in metastatic non-small cell lung cancer
Source: Nat Commun. 2025 Jan 12;16:614. doi: 10.1038/s41467-025-55847-5 (PMC11725576; doi:10.1038/s41467-025-55847-5)
Supplement: Supplementary file 4 — Source Data [file 41467_2025_55847_MOESM4_ESM.zip › Source Data/source_data/unimodal_shapvalues/6months_progression/LR_clinical.csv]

Patient id	sex	age	height	weight	bmi	ecog_0	ecog_1	ecog_2	ecog_3	ecog_4	smoking_never	smoking_past	smoking_current	pack_years	lymphocytes	neutrophils	neutrophils/lymphocytes	asat	albumin	ldh	lung_surgery	n_preceding_cancers	egfr	kras	erbb2	braf	ros1	met	alk	other_mutations	histo_adeno	histo_squamous	histo_other-nsclc	histo_others	pdl1	pdl1_tps	tils	meta_brain	chemotherapy
patient_0	-0.006423689711334461	-0.007873288760483717	0.0014452217675026613	0.010356429767896063	-0.0012805416678045073	0.005943457390199736	0.0008726083523965928	-0.0004974098445692829	0.0	0.0	1.7097822975273333e-05	0.00815232382502751	0.004689067513736816	-0.002566806557579008	-0.009018127317248445	0.01678489555770106	-0.0004342783787439151	-0.008471698903239516	0.00809575426486648	0.002197976418839483	-0.0007950272230394844	-0.00021661401563521606	5.189849455452933e-05	0.0016855036554962461	-5.579126061982947e-06	0.0015864574649208322	0.0	0.0	0.0	6.947190280979254e-05	0.0053700782803589794	-0.0004456481529886918	7.535846647633024e-05	2.6169599141651463e-05	-0.004964665810644302	-0.01350230320277016	-0.0017779270952021115	-0.001078676573480977	0.019998579846051644
patient_1	0.004797308422331948	-0.001209298994454811	0.015712306534352523	0.004757497154717864	0.00031724491898409694	0.0030127314362366057	0.0009351890247514657	-0.000664108255961177	0.0	0.0	4.8351345887587986e-06	0.012968542406068293	0.00564203046590152	0.004449499600040283	-0.0072976183522246085	0.018939308301527975	0.0002971392856230173	0.005364746889607735	-0.01583919456496465	-0.003932260221587971	0.00022025987089761026	-0.00015281194042804483	3.303426424972554e-05	0.00030027559951522275	-4.958635913786464e-06	-0.02017964849846936	0.0	0.0	0.0	1.0600282289433953e-05	-0.005626529530568525	0.0041212447095197915	5.6985477185430056e-05	1.2973701045371567e-05	-0.0021870324600563487	-0.004875321817997094	-0.0016094929541574736	-0.0011791047066350311	0.00883495694568045
patient_2	0.0017422811127941443	-0.0016830607440394155	-0.0022484462508606364	-0.0267524982040627	0.00633145027207303	0.008354791902403234	0.0014006004778421546	-0.0005380572681946105	0.0	0.0	1.9581056743890104e-06	-0.003433628207738539	-0.0005197005659307783	-0.004329036333154091	0.01839582233490206	0.022046969375673714	0.001132132745715602	-0.009302874000224308	0.007513050710058429	-0.002136214643542267	0.00044726007238578747	-0.0001518972619771768	7.66443332272767e-05	-0.0014639120641871098	-5.474695357429071e-06	0.0013408836192528811	0.0	0.0	0.0	0.0004759195551235907	0.006208106724887609	-0.0004730490246216551	0.00010119591727693843	1.928514268037787e-05	-0.004789938475713035	-0.01194673104894433	0.0026543797343926874	-0.0010543731139663508	0.021483719320874683
patient_3	0.001907660794471937	-0.0021504176925483927	0.00602382286487037	-0.011662881054976253	0.00018165105197285664	0.0025004466618690517	0.0008394678628737695	-0.001358699480351891	0.0	0.0	3.525223689158646e-06	0.004032292038491431	0.0018557478466116578	-0.004273404622779785	-0.0015012836763704184	-0.015304185888330326	-0.001263648741656565	-0.012790851772896522	-0.004047227200180189	-0.009771637012719799	0.00014286254772810994	-0.00014417623549428044	3.628571946705143e-05	5.916459277013324e-05	-3.637476267329767e-06	0.0005884266853423459	0.0	0.0	0.0	-0.0005512990968181299	0.0016433443226872232	-0.0004430839869108501	4.1486776413950556e-05	1.0296204620750419e-05	-0.001747577443022526	0.0014197766726215361	-0.002644221339614018	-0.0017982143847622117	0.008534178564241721
patient_4	0.004641259311517672	-0.01097911616033872	0.0008085767434859709	0.006334037818333623	0.0013245411500178014	0.003961205797223934	-0.0017261426092952052	-0.000543163996684618	0.0	0.0	2.0367516084348288e-05	0.006990344197446205	0.001161641470913076	-0.0041426370309427555	-0.00822511883815684	-0.0011829450660718003	-0.002931069264321095	0.021704789674857873	0.010818208178956902	-0.000979421696945855	0.00043708871814583504	-0.00014565159773572697	6.116001093564637e-05	0.0012908411806666115	-2.7561443391538705e-06	0.001414953405140947	0.0	-1.0284337527190676e-07	0.0	-3.155354023950758e-05	0.003186580430977611	-0.0003847145439929442	8.580127879620262e-05	3.118647320797309e-05	-0.004669235343428681	-0.019293456620028803	0.001847562508284509	-0.0008472942956355794	0.01151538865284963
patient_5	0.0014239530409153062	0.0027217109775997676	-0.0027415981130140964	0.001237683490650971	0.0049003184029898965	0.003206905977666918	-0.0012677293370283857	-0.0007854959535676837	0.0	0.0	2.7914568158138477e-05	-0.0051875086882947185	-0.0014360462901922002	0.004242684889134201	0.007557592640497432	0.016626867726560166	0.008340382431725232	-0.011524544822023173	-0.0026060971758770685	0.0004384861192253538	0.0002941477250656711	1.8771724826658383e-06	5.054272295323194e-05	-4.813338790103662e-05	-1.3199502744415328e-06	0.0011090576841519839	0.0	-4.9499158356379985e-06	0.0	-0.00013888717519052054	-0.01020615063181304	0.0019238181213686886	6.287003561172697e-05	1.8223846167382336e-05	-0.0024138182379696807	-0.008596067524278396	0.002438501705979966	-0.0009485024373754008	0.012415114980761772
patient_6	0.0031286911537303243	0.00762849573309411	-0.0017016571016330514	0.004152817748473204	-0.0005079486807705646	0.0050291049910169885	0.0010032709217883315	-0.0003474496427458951	0.0	0.0	2.4695426786559272e-05	0.003649313535590534	0.0013199342363193105	-0.005028457349765262	0.0023958376726058404	0.030053813057050415	0.0045457958965954386	-0.009688535239787806	0.0007895889466237186	0.00033610986920975286	0.0002990232836181209	-4.79612203114012e-05	5.2063243731883694e-05	-0.00043030227837978345	-7.758378145191389e-07	0.001363499647188118	0.0	-1.2270025600891188e-07	0.0	-0.00010765839049816931	0.0018330652839594458	-0.0006024773359431093	7.533888345282326e-05	2.3677829520264104e-05	-0.002912155011513333	0.005504666121478282	0.0022580551238676715	0.002942581709093861	0.01871921814781929
patient_7	0.002354134201389936	0.002163967389154474	-0.009984232997089204	-0.003437412454764909	0.012118415269674696	0.004435157030158027	-0.000373641748030203	-0.0012467933641966398	0.0	0.0	3.4378116304898534e-05	-0.005282423801521588	-0.002026396667803056	0.004002969512745965	-0.00874136199872914	-0.008872306863492057	-0.002541627157046884	0.027956846828318622	0.0004434247884235017	0.00781031145720014	0.00033744411567469444	8.040313711173165e-05	5.4055930173839134e-05	0.000396104945069111	-2.236114252438911e-05	0.0011829760448883765	0.0	-7.160348152859819e-07	0.0	-0.00033951381188749094	-0.006243099510282827	0.003226492072181613	3.085138735271196e-05	3.901052012416046e-05	-0.004025396521841131	-0.0062641873783905065	0.0025117824550532747	-0.0006829479732299845	0.016974985153551947
patient_8	0.0022311435220598187	-0.002513348015047995	0.0009538865122391644	-0.034515376108332545	-0.003429386270241217	0.0015120835361935917	0.00024279090177541224	-0.0009178658052170544	0.0	0.0	-6.838489515041236e-05	0.00630265271708447	0.0017163781810593745	-0.0013322790069057277	-0.004490029296551078	-0.014864535220538185	-0.006216004186044915	-0.000690204078820521	-0.012349514692566857	-0.000721523416235635	0.0001908628197735119	-0.00018814612840715753	2.2420532788995846e-05	3.024607877545268e-05	-7.365800395146412e-06	0.0007351497345268362	0.0	0.0	0.0	0.0028249590890918664	0.0020305159103998402	-0.00033428118467194394	1.9893816802611388e-05	1.1814211767587663e-05	-0.003287763660383556	0.002765733780531696	0.001181206027790143	0.006610579003097231	0.006629335433923752
patient_9	-0.002300622177124009	-0.003368568352526451	0.0011940553843450222	0.006991069667230396	0.008099430341171832	-0.007254896883304872	-0.0006442611531250878	-0.0013413857473567883	0.0	0.0	1.5026283907447076e-05	-0.0031552459044929854	-0.0006430785012302733	-0.0008780408031246779	-0.011671250303491986	-0.007646677604982773	-0.001037166880977147	0.023954197740633214	-8.507149190058034e-05	0.0027195665957994	0.0003738731228687435	-0.00010485459004119141	2.4207015382349454e-05	0.0005256547782470333	-1.5805461972065882e-05	0.0009888317095141	0.0	-9.427811306176685e-09	0.0	-0.000734952371729794	0.002396898966828162	-0.0003956673220764406	7.298110040892012e-05	1.0725318572581058e-05	-0.005312676605396399	-0.007317198408320221	0.0023500104877593646	-0.0012327948821407554	0.00686629370628519
patient_10	0.001780806007028001	0.008027238369900287	0.0032230473939370697	-0.0009122600567851105	0.0006712579068976325	0.003430691220219464	0.0007509816868744976	-0.0003515122817649701	0.0	0.0	3.2790136702197504e-05	-0.004828724983234749	-0.001264073673566901	-0.00414856944965131	0.00958305677078839	0.027205908839394395	0.008377097165737372	0.0004207435122051396	0.007767949424889881	0.025302774331312894	0.0002133687661787731	5.8904476612422405e-05	5.369176818657526e-05	-0.0004580369261993904	-2.5674365106736117e-06	0.0012969982628214013	0.0	-6.381027917783575e-07	0.0	-0.00016401104858813472	-0.003970086469806591	0.003259736413236737	5.696011787696888e-05	2.835188781254016e-05	-0.003126943315592811	-0.00965807917812215	0.001639623809339972	0.001397196815308656	0.01513552204722573
patient_11	0.0012237511138784485	-0.0013278384087576215	-0.012300691340057422	-0.00995713215535293	0.004340427919782237	0.003193939626086315	0.0004511822589706564	-0.0017930439751333072	0.0	0.0	1.0026946782182298e-07	-0.006882463320595297	-0.002072249580038873	-0.0001803234745764195	0.0025016196475552603	-0.022640130245306377	-0.0018725355694518178	0.013108366084576144	-0.005592470566649104	-0.0007079196937161965	6.828956699265765e-05	-8.579802199776717e-05	2.8883903168351083e-05	-0.0003960967676340351	-9.91891106664555e-06	0.000829560025562239	0.0	0.0	0.0	0.001145113257310452	0.0020169605791592322	-0.0006866477466605563	4.8902235898620984e-05	1.9946425161510187e-05	-0.005701390488799476	-0.012728321604104103	0.0017669937942386125	-0.0008695181995025844	0.012914825897683127
patient_12	-0.001595999505192437	0.0019743793897351643	0.00945647022680228	0.004526058251664363	0.005312812141615929	0.006173260302123728	0.000858429122256804	-0.001774266999629017	0.0	0.0	-5.7170417230916205e-06	-0.0036591296583638783	-0.0007886739072541179	-0.004727076322955283	0.008659397362502218	-0.003215983252683172	0.0054994403009628766	-0.00618764139041708	-0.01074878686581777	0.0004020977837957466	0.00013296864900213054	-0.0005110444652168789	1.7387261001205184e-05	0.0009364100361983721	-3.0447352057491523e-06	0.001093433887661488	0.0	-4.3290344053324254e-08	0.0	-0.0005444123107712175	0.004249930676679379	-0.00023546081625823678	1.0371296270345896e-05	2.5832749507465087e-05	-0.004857571586447488	-0.0045752993843390976	0.002961877428966862	-0.0025737329820163662	0.018998467552506157
patient_14	0.0030145613239737253	0.0030603418200107553	-0.0003728935833466352	0.005959729062118494	-0.0072395425626407385	0.0040141644989210605	-0.00037148182618096105	0.005318367120408276	0.0	0.0	2.225073162179476e-05	0.003255819313515246	0.0012450769420423117	-0.003399515664754582	0.0015467218150895367	0.011612690189983883	0.0022678838670440096	0.014629531659765469	0.015023890929893655	0.0014675938839403865	0.00041684442690243656	4.8854313706903394e-05	3.8424492706496896e-05	-0.0008390276501090014	-6.723434078425135e-07	0.000958410001718392	0.0	-2.745734541353036e-07	0.0	-9.874358141926618e-05	0.0024830895314584774	-0.00031032339930522115	8.986388749483759e-05	6.060615672696292e-06	-0.002631970407487377	-0.008427891132508311	0.0015651337471473837	-0.00036781609505229235	0.02167848011661506
patient_16	0.0022380454482289398	0.002581254712883217	-0.008724978730763859	0.0031087453306508843	-0.009248555347314091	0.005708800168272179	0.0013090675802824826	-0.0010968615383810459	0.0	0.0	-5.091298226976439e-06	-0.005096693994616703	-0.002060448318976572	-0.0005253663144691672	-0.007868772800370242	0.01904398991737271	0.00015287725917399373	0.020115339796151904	-0.0056738676840978755	0.0019165855246651613	-0.00042022365762518164	-0.00020770773948196157	8.54170607430961e-05	0.00028177381972821556	-3.597129372477001e-06	0.0017026136206744146	0.0	0.0	0.0	-0.00011208564086409707	0.003627975543850211	-0.0006561499380861716	0.00011541240827663824	2.9513830063890653e-06	-0.005261055180142472	-0.012111853394948968	0.0034081596511523283	-0.00044311600259015744	0.017229305928522634
patient_17	-0.0023876246504775872	0.0008700553737223529	0.0048395693785748236	0.010889321460573148	0.004456734074255689	-0.00876799488047401	-0.0005976334026883028	-0.0010961635434883956	0.0	0.0	1.0106482151722257e-05	-0.004350751512049302	-0.0018575778837011132	0.005545811821917523	-0.005067534508431104	-0.0018259120409514682	0.002669538722192355	-0.015587369098777533	-0.003486993141816709	7.366312992701278e-05	0.00035791237283831567	6.270906128460148e-06	2.369174465205258e-05	-0.0001243963948841068	-3.585557545112661e-06	0.0009417874366737151	0.0	0.0	0.0	-0.0003358755505449742	-0.003694472837271758	0.0033804456283059348	2.243864056385386e-05	1.9693648526077336e-05	-0.005959749298225293	-0.014448267267105654	0.003153380807854052	0.00463364194704503	0.007848510497737505
patient_18	-0.002325082531825934	0.0005522795282300548	0.00034752298200220813	0.0027127556658871526	-0.009405288336077558	0.0024563845071524583	-0.001492506904600547	-0.0014756855068332562	0.0	0.0	1.0093854705762686e-05	-0.003822144792583582	-0.002266216357346921	0.0021026384246889697	-0.0028562869511833218	-0.02069440851152385	-0.0044200189218559175	-0.020448355399644003	0.01390035655559523	-0.0012378397950557677	0.00021659567056345083	-5.702202417638752e-05	3.404306995953585e-05	-0.0013748392750190322	-7.658953600603143e-06	0.000735140485769653	0.0	0.0	0.0	-0.0003523751190779988	-0.007590888533336144	0.0020944408295758476	4.914944619164405e-05	8.667059945368072e-06	-0.0054166987795524315	-0.014419578067068681	0.0013131865676024382	-0.0006962695475182062	0.010827465499472338
patient_19	0.0018502995327665432	0.0024713726158568706	-0.002475177905060925	0.0073220501026512565	-0.0011762649430099	0.0052770772232672925	0.0007214254285474929	-0.0011263822466358333	0.0	0.0	3.308557204508658e-05	-0.00428742178389553	-0.0018401701667013	-0.007563447354978414	0.00662970094012312	0.028376332677203617	-0.0043344084888233365	-0.0038101632602100498	-0.005508022408316573	0.0013219300994047423	-5.534211894002213e-06	1.007874724187795e-05	9.263156626107766e-05	-0.0011437775601377833	-6.658357759975424e-06	0.0013522817520019187	0.0	-2.3533224601200253e-07	0.0	7.305617743192432e-06	0.0021364574231245888	-0.0006557951947457093	7.752407530778986e-05	1.4321249677635636e-05	-0.005032706548837929	-0.008032414253341462	0.002594684787995306	-0.0004365093394382668	0.016827726710390734
patient_20	0.0015614665750425306	-0.007366430369114945	-0.004408602403713097	0.0010041120159748232	0.0005194670924558193	0.0013040127935257226	5.058889844138809e-05	-0.0011617652921904883	0.0	0.0	-3.9715714189528706e-05	0.003337454748694444	-0.002111567715921692	-0.003265967322184763	-0.015062174760321553	-0.015573101007685095	-0.0043460690769506136	0.007917484803730702	-0.014715680702701796	0.0006151212617556126	0.0001607680702136584	-9.145679404824548e-05	2.3357825278612874e-05	-0.00029585826658180657	-1.908723617156914e-05	0.000695615666083731	0.0	-4.412263537630079e-07	0.0	-0.0010121404197203547	0.001335214887186361	-0.000306824957309571	2.5381046326717215e-05	1.0087790027876105e-05	-0.003753918164385526	-0.009780710660263784	0.0016779159280181052	-0.001747147443008894	0.00436633847238324
patient_21	0.002536870063301409	-0.007573168649518962	-0.0033962776387853693	0.0020656458043516687	-0.010464252454269124	0.004634665185713968	0.0009777425169080086	-0.0007221741160856163	0.0	0.0	5.4784821770903456e-06	-0.005164468209434792	-0.0019233975354986583	-0.004018796644891923	0.0028011830196233117	0.026084498212205758	-0.0010855446929596752	-0.01227197289908028	0.0014656105677368924	-0.003566339291903517	9.528362369273297e-05	-0.00012798612261364216	7.635471602320298e-05	-0.0001129971147679452	-6.512436985611384e-06	0.0013710013701901517	0.0	0.0	0.0	-6.499814982854393e-05	-0.00907176896776292	-0.0004463674846975659	-0.00030555588739766116	1.8674102997339655e-05	-0.0034947035653137932	-0.01777904565528845	0.0030479071312212408	0.004196107170462362	0.016486557292986065
patient_22	-0.0029938467355080534	0.0070051458516706055	-0.004545995623677409	-0.008401114955962049	-0.01120948135813973	0.006555379073397309	0.0012898825347987689	-0.0006084906142247554	0.0	0.0	2.867284928137964e-05	-0.001540453325411309	-0.00040128220962404207	5.35217562381403e-05	0.011761664607149527	0.015253843067903214	0.0012070110776581024	0.021497479647941038	-0.014436230113131679	0.002391438359182422	-0.0008307574065883384	0.0001126493329975496	6.533641958071848e-05	-0.0005516264979536588	-1.4027622393548525e-06	0.0012408973652115794	0.0	-1.0694619471152134e-06	0.0	2.701270379156006e-05	-0.009771505989474951	0.0035338390767566015	0.0001154121200992216	2.362319414430984e-05	-0.0047911216288910345	-0.013864195289239784	0.003824862554349446	0.003128336161185689	0.014808348196573342
patient_24	0.0034778183385189847	-0.0015140337435882898	0.007106776663289929	0.002934131437732644	0.010054002456308591	0.005981821700494982	0.0014172023948031665	-0.0005556832861749497	0.0	0.0	3.831223011795552e-05	-0.007685661225346501	-0.0017613305559494295	-0.0015557727458072037	-0.0068894367849600645	0.014322203812591494	0.0026443775114337056	-0.009834930383246369	0.003958736429004085	-0.00040256194489438096	0.00033332109407343885	-1.0995044889760409e-05	6.550653193222706e-05	0.0016548758205190447	-6.121266433734007e-07	-0.016401247422680086	0.0	0.0	0.0	0.00048690962302899243	0.0018805248281913948	-0.0006167608334366145	5.6027534127345154e-05	1.1815768198477379e-05	-0.00485326300916886	0.004647355255346221	0.0034649583274302463	-0.0008134156952766091	0.019856906659135292
patient_25	0.0012548303424090707	-0.0031152533678749906	-0.004908588245568881	-0.003097683585505346	0.002076456001510684	0.002244876951714295	0.0007594859229073333	-0.00142892573397211	0.0	0.0	4.326832392115921e-06	-0.00690249879284493	-0.002457625853512821	0.0010343106369510914	-0.008039960554434972	-0.00893188089274859	0.0004367570358062756	-0.01370252610640472	0.0014220844194794218	0.015086963894182445	0.00013546719519195563	-0.00012284276888958857	2.3629255889591258e-05	-0.00012784548332122535	-1.239035083186702e-05	-0.02043593530162648	0.0	0.0	0.0	-0.0003304755450465963	0.000714152456130066	-0.0008703129267783948	-3.26034486158632e-05	1.8224794147541788e-05	-0.00386760693149095	-0.008416327035472723	0.0010241806833388104	-0.0008125116366168127	0.008682515417968746
patient_26	-0.0023670091581614104	-0.007773533391239797	-0.002060708105597534	0.0037381854867594533	0.010590421444553905	-0.009373510667358281	-0.0010541988681997505	-0.00047042039866076064	0.0	0.0	2.027774091581211e-05	0.004298597412000589	-0.0007546949873333797	0.009102602081233807	0.01597936525159268	0.021629090614818988	0.008217974751223938	-0.00898098688786909	-0.007314814657194344	-0.0026459038081874746	0.0002718064125754847	-4.0607210164992044e-05	2.5638497993141327e-05	-0.001174285952313256	-1.6247803838311907e-06	-0.013409118424226908	0.0	0.0	0.0	-1.964438006518667e-05	-0.004223826996331263	-0.0003327624954995298	-0.00047072826734834703	1.2172620358026467e-05	-0.002953623660788053	-0.003300680622457286	0.003362513280959329	-0.0008802059990004934	0.008047900562908702
patient_27	0.0018647620445946186	0.00645279482878423	-0.0033117495680997783	0.006056852425474812	-0.002493515345843697	0.004483284982117071	0.00023577684699979215	-0.000690294879009378	0.0	0.0	2.3358685634870045e-05	-0.003611157740654557	-0.0013602451283395173	-0.008764358452007756	0.005902505749860652	0.024262279260772793	-0.0004765517536923679	-0.006198631097464135	0.004819687584529401	0.00024003500261279815	0.00018843066839786774	7.711471463280971e-05	5.7038610045055445e-05	-0.0016280127635071055	-1.6682808666457216e-06	0.0012911119668987075	0.0	0.0	0.0	2.5124343111532864e-05	-0.009253496179496933	0.0026181373468787523	6.116196066482362e-05	1.1262830546825884e-05	-0.004371942863666264	0.003686773241512899	0.0021559009904596475	-0.0007718200322573302	0.014499999818588597
patient_29	-0.0030594770320612136	0.0015701930882624521	0.0030180631957722904	0.004310182539676427	0.007049429538187545	0.004983288909616296	0.0011470776840830463	-0.0004367277322847727	0.0	0.0	-0.00013687943485217845	0.002669030093429178	-0.0006855152199731489	0.006106892455501521	0.007602183661843538	0.016065371723500147	0.0029536901501331977	-0.0028307806099943968	-0.0061196560275099034	-0.0008463426045551099	0.0003115989272356608	-2.2616900951056284e-05	4.864660809654022e-05	-0.0013850571824892807	-3.095149833863975e-06	0.001314919486118272	0.0	0.0	0.0	-2.662964929018686e-05	0.0037934128243132816	-0.00036683792533869603	4.228649727481081e-05	1.3564208200317115e-05	-0.002714287555633149	-0.005370383299308544	0.002447577470956947	-0.0007836808421339879	0.019963208715254692
patient_30	0.0009101765533063417	0.00396650220794417	-0.007715974247300287	-0.011857003159659643	0.004601585704229739	0.0027347563478703767	0.00039013935817718226	-0.0004703125694835218	0.0	0.0	1.4307151924430473e-05	-0.003661945818643636	-0.0007138696124190113	-0.010032308890013076	0.006449447857802723	0.00990804806537032	0.009833184182262684	-0.011280805043686348	-0.028496578309322097	-0.009704082942848571	9.021348260825773e-05	-5.993595298230396e-05	2.1962592212206988e-05	-0.0011726894037583596	-4.886580027167948e-06	0.0006801888989078062	0.0	-8.699725316417088e-07	0.0	-0.00018510954286406173	0.002084526227310395	-0.0005489594353070476	4.61362884491876e-05	9.934974113432033e-06	-0.002213224172742565	-0.010086770244632752	0.0013151094848991907	-0.0007745484318117401	0.011424727061384511
patient_31	0.0024986449568480465	-0.0022613802373798913	-0.006205023138149776	0.008082573993084288	0.010789013209132465	0.005139897157666448	0.000955470105295893	-0.0015208721454170225	0.0	0.0	3.314185473805191e-05	-0.004836559714920051	-0.002198572131085381	-0.0019512001469335172	0.008511769234539777	-0.012916165708776371	0.005273358511198158	-0.017710507955502896	-0.012044398221340614	0.002734043560885162	0.0003539132895520841	-6.269612826562368e-05	3.729165913574193e-05	0.000386197997529055	-1.4563087782418164e-05	0.0010473814207262047	0.0	-1.1398041929099509e-07	0.0	-0.0008779077938139176	-0.004450306590427233	0.0037517122152946943	2.1272334947545027e-05	1.4379658799457355e-05	-0.004693534064912728	0.005377744939565114	0.004287617860175163	-0.001815105403690056	0.014432448688545051
patient_32	0.0009361207943383706	0.00258334387615012	-0.005713614762258144	-0.006220898002624347	0.0023156813796417096	-0.009510253615855852	-0.0006821563828535362	-0.001007874552494129	0.0	0.0	5.735427324735009e-06	-0.002341190786646253	-0.0010876880068642365	-0.001651943825285668	-0.0006503472983751267	-0.008706123948715694	0.0003403860529618036	-0.012288062592410408	-0.005371499953257835	-0.002458304560969947	0.0001252313712435013	-2.272221616800181e-05	1.6415171150487257e-05	-0.0005281757725935056	-6.822147804752759e-06	-0.007210606100537336	0.0	-2.618317155606009e-07	0.0	0.0013479298686229454	0.0011587997988321823	-0.0002665579513903978	1.2765155238179642e-05	8.04720173663435e-06	-0.003316396831641937	-0.004165668623855766	0.0012438225015572058	-0.001050814319884339	0.007423761528952748
patient_33	-0.007631024374691876	-0.0008886254619306209	0.007054178795769638	0.008905131088082642	0.004131781503740405	0.004595905357665544	0.0012685088483455013	-0.0012655465725739312	0.0	0.0	1.885189602582857e-05	0.004652792220210429	0.003315636379113695	-0.0032551915387034336	-0.0005458209961845174	0.006206923081622088	-0.007853668720697048	-0.003245420736615039	0.005889810722900636	-0.00034847651244129476	0.0005487461810907958	0.00034078035892573966	3.482739453688756e-05	0.0012368875755952701	-5.429131674289508e-06	0.0009946083322688861	0.0	0.0	0.0	-0.00032772868257500976	0.0036165868654563973	-0.0002077408320665381	1.6835736070466596e-05	2.9437706102558855e-05	-0.004528630054157039	-0.012810672279437735	-0.003956159704180729	-0.002230655626879946	0.019017533851746645
patient_34	0.0018742281613956682	0.00806292392295212	-0.007344426211380455	-0.015664315688392026	0.008644649389725182	0.005013372597282893	0.0010496959655836547	-0.0004850557020169554	0.0	0.0	-7.501257932434637e-05	0.0029978941650889734	-0.001326176679335108	0.005661151885510862	0.011821729732171195	0.018836617852642498	0.01527265493047341	-0.00993769181874913	-0.020162047088874653	-0.002685542347212494	0.0002743912114546473	5.2614967483527714e-06	2.307385356937031e-05	-0.0007244456167080859	-3.4239153453140095e-06	0.001246069230663496	0.0	0.0	0.0	-0.0001548354627306216	0.003577428484631653	-0.00035666367286488177	3.8974663151276225e-05	2.513685611021204e-05	-0.002127476535533683	-0.006133354582580589	0.0029959355800889364	-0.0014338739918096472	0.01669326063250433
patient_35	0.0016953084265347855	0.0014877954371182289	5.7135515606895634e-05	-0.00022259269580673555	0.011554478702806705	0.007113114898669646	0.0016513000177102227	-0.000538734619287145	0.0	0.0	8.844244230504193e-06	-0.004479865988652446	-0.0010001017804508352	0.009078674087915607	0.002176512258411595	0.021365556231953253	9.172945265382626e-05	-0.010255758960632619	0.011977253781062114	0.0002595517584750391	0.0003179986099156567	8.885127650222673e-05	8.017846847644797e-05	-0.0006447763534968048	-8.052060714668555e-06	0.0014311736816593804	0.0	0.0	0.0	-7.983322417828598e-07	0.003916014755853443	-0.0005594239543133962	8.967939952582476e-05	2.446707504521947e-05	-0.004123585478928506	-0.002692311914253121	0.0030857238870760145	-0.00043927283893737177	0.02281241554938144
patient_36	0.006026732999091781	-0.0017936485242586303	0.005557761420340024	0.0042210833629945784	0.0013394057402124065	0.003679017618050009	0.001078205446112748	-0.0007871404374721261	0.0	0.0	1.483776260869957e-05	0.007288985022368052	0.0027801543642537816	-0.0070602851824383564	-0.007001784013922389	0.022728432366015947	0.004423884620035167	-0.004407298000352797	-0.001930070932697206	-0.0016121894563731701	0.00023277672711026018	-5.0022014376366454e-05	7.636449928942663e-05	-0.0006635364306869145	-6.090285576646314e-06	0.0012418747216025369	0.0	0.0	0.0	-4.340858679273637e-05	-0.007908782516530925	0.002245502790431198	6.496359811036714e-05	1.862583682088677e-05	-0.004281665933931367	-0.01173992638580302	0.002571927603522775	-0.0007655230675453452	0.0099976441066683
patient_37	0.003527158867599211	-0.0026897320981325206	-0.005231900961529954	0.009196851801404567	-0.007977688682995459	-0.010905888582565325	-0.0006772714235816759	-0.0005480959778850365	0.0	0.0	7.444211098531399e-06	0.006259012838963537	0.003570253152385636	0.002015550751234729	0.000522598864508503	0.025032873105661647	-0.002738254476194292	0.0015712426311506572	0.00958393104108632	0.028654964240339986	0.00040116198054811973	-0.00014726405095937767	7.307073502983161e-05	-0.00045182560762133746	-1.3556602291330518e-06	0.001159195376474837	0.0	-2.777618133935807e-07	0.0	5.866476232104195e-08	-0.003490270276084603	0.0028711398917818914	6.0524440864324734e-05	6.908723794769248e-06	-0.003392953290793288	-0.005898652503782008	0.0020994499871902213	-0.0005811931220376076	0.00786197035089448
patient_38	-0.003689633327344485	-0.004572195029017123	0.000740682681151473	-0.0014204585863326884	0.009793959783397773	0.0035711614115494558	0.0011481797437133735	-0.0014987209768939646	0.0	0.0	0.0005942963683886512	0.0070002508038885	-0.0009738388794182067	0.007037289620457403	-0.009135346649753578	-0.012905266048787485	-0.0032174462911396893	0.001893413409554621	-0.010350270299965568	0.0012540836323641563	0.0005176743302680731	0.0009143325722552332	2.1294250148857418e-05	0.0006915041334755816	0.000255084500641918	0.0010303583118361692	0.0	0.0	0.0	-0.0009874962537946416	0.004217850522184884	-0.0002864189022993953	4.912131861823637e-06	1.5034608614977651e-05	-0.0027711302288953056	0.003119591865897835	0.004263708886099179	-0.004152665390334303	0.019461357440390993
patient_39	0.0014113594367045575	0.007931613359517026	0.01115065151506043	-0.026310040793596282	-0.002314171361632896	0.005109361650346125	0.0013936565805665196	-0.00047489220253862013	0.0	0.0	1.950862609187957e-05	-0.004208963462182424	-0.0010460474822784544	0.002539130923773538	0.008815305659899872	0.02610107373461223	0.008936260951291033	-0.009310133146963228	0.0030918864775762544	-0.002708424323205091	-0.0012959698606474677	3.397712568222011e-05	5.624367261431007e-05	0.0019159899352477073	-4.556607798038523e-06	0.00100537839257373	0.0	0.0	0.0	-5.0863797519281494e-05	0.0020758805823931957	-0.0005088632995137806	7.869065964554757e-05	9.436987993508033e-06	-0.0028391674456956758	-0.004268133618328536	0.002149305884452606	-0.0009029134077042411	0.014577428677195596
patient_40	-0.0017514167183487817	0.0030754723571029758	0.003021998542874706	0.011111892989986365	0.00040367388309959346	0.005358298618796966	0.0012028517080556597	-0.0002630390218898138	0.0	0.0	2.309298647646284e-05	-0.0031102343384368392	-0.0010096454077983214	0.004404984865830138	0.005442001587233196	0.006089171298284573	0.0042984247578265	-0.0008591446023603944	0.01322072436263922	0.0026658349387389383	0.0004819403449748948	0.0003188059610303163	7.054307554306049e-05	-0.00012054961282604883	3.1521691474735e-05	0.0014944139191535918	0.0	0.0	0.0	-5.015113708794564e-05	0.002976875568546825	-0.0004220952525134239	3.370684809571414e-05	2.7813280610346482e-05	-0.003401838994135749	0.00549911706509404	0.001788255673323206	0.003054862870850396	0.017759625263173595
patient_41	-0.002766730570323074	-0.005046311882419373	0.0002483725823916072	0.010042178254136579	-0.0021498269724915605	0.00517353711355184	0.0008636800858297773	-0.00035863359067993635	0.0	0.0	1.1510519447645011e-05	-0.004688330805343294	-0.001597426435024265	0.009549416046255081	-0.008387530895827446	0.010902313201309582	0.0018197489475801918	-0.007824855401289767	0.021781633176998553	-0.012036015708466262	0.000581560288857193	-0.00013847977995004295	5.399983633537239e-05	0.0008555408025933413	-1.595997176828216e-06	0.0015564763514199617	0.0	0.0	0.0	5.662580671287392e-06	0.0034840796265822494	-0.00038944127535331293	3.802923798608087e-05	3.3314813640997045e-05	-0.0022574249814386912	-0.019740051914801198	0.0035386068919002174	0.0026352731868313495	0.019384868134255825
patient_42	0.00319431401122669	0.0001697876778792854	-0.011575046762196142	-0.003849089459270318	-0.007064992009627292	-0.014445911428938949	-0.001060107827841747	-0.001178078885992578	0.0	0.0	6.983043139275797e-05	0.006697626397860733	-0.001759931995331591	0.0038890264962247946	0.004921139742578255	-0.007331596218462444	-0.0021602981814463195	9.154315581256495e-05	-0.011388290067707578	-0.0007465793596940177	0.0002960375285310623	-8.308455098162287e-05	2.5869698790635114e-05	0.0005030352188408029	-8.820544291729751e-06	0.0007264340733722447	0.0	0.0	0.0	0.002768967787141696	0.0021113661266596332	-0.00045657220835009844	1.5945944876028297e-05	1.2950728673184764e-05	-0.0035882180105736815	-0.009026087939729718	0.0028842005765604257	-0.001477679256758306	0.008650355672373364
patient_43	-0.0078793835704741	-0.002956416033620861	-0.0005964800994130401	0.011363045965517002	0.008085769053143671	0.004084534432831569	0.00166638599107687	-0.001153459930671377	0.0	0.0	2.3398528487875483e-05	0.005754457554541697	0.005244039961952703	-0.007258972242928514	0.003577842795551595	-0.007745363520300844	0.007033447094101006	-0.01318881982424777	-0.011584120060943599	0.0014604458107384997	0.00031191236093559485	-0.0001330687982998061	4.349145413576357e-05	0.0003145582294702429	-6.980701621521391e-06	0.0010764896417729884	0.0	-1.3485015462786724e-07	0.0	-0.00042408554630070773	-0.0032558979352794726	-0.0004866866584735682	2.549471105519895e-05	-0.000137820855414185	-0.004783431513445503	0.006807402498179214	0.0033001515511382764	-0.002430630241546104	0.011361901960715438
patient_44	0.0008834931042814118	0.0018509808483874533	0.0021149153438880077	-0.01920679908791052	0.002554230913140574	-0.011456143662836782	-0.0008397056013601444	-0.0011247837003222118	0.0	0.0	2.8932634148748003e-06	-0.005365009877807243	-0.0012130984206348008	-6.72490287130499e-05	0.004418565153029647	-0.005156399945605161	0.003294620877924888	-0.008140997520787391	-0.0041822516232255386	-0.002771373698169719	0.00023715928458956093	-3.420262834772563e-07	2.5052374800309373e-05	-0.0002389621105092125	-4.57476798057575e-06	0.0005865039759753236	0.0	-7.619725407643589e-07	0.0	-0.00037334383355375195	-0.004670307543795625	0.0020766520208560547	2.2268899507133727e-05	5.318905395688312e-06	-0.0034369812257537607	-0.0054965705841711785	0.001201405390512381	-0.0017532171604387429	0.00801172473974813
patient_45	-0.006686342579297468	0.0019534333617714497	0.011671761138142809	0.011632973776017248	-0.008843476546739372	0.006071083009943444	0.0007498021699634933	-0.0009498059020200044	0.0	0.0	-8.232513762171547e-06	0.007268497780686678	0.0033417274577799225	-0.003416325408557866	0.0016756234547247147	0.0035390149257543716	-0.0013083625432047461	-0.0006889850476940313	0.0007774948826849237	0.0008899948910858475	0.0007216161911971845	-0.000372331562624431	3.6743068340483185e-05	0.0015684991018632124	-3.4738190569649973e-06	0.0011861494703084504	0.0	0.0	0.0	-0.0006118154011557076	0.0049464663371199015	-0.0003576278372311028	3.272731070658979e-05	1.4137616540492476e-05	-0.0033295205814223077	-0.01919983945676916	0.003089039398092243	0.0139160907611538	0.017513047313183296
patient_46	0.001757131794047004	-0.00018915271564725353	-0.006614046102302969	0.0038996213915313514	-0.00806925163192291	0.003206449403667163	0.00019346060161514988	-0.001665287079642108	0.0	0.0	-8.767866521283649e-07	-0.005498827228566284	-0.0022989096703593505	0.004064463606109646	-4.3018494185328544e-05	-0.01477921002890527	-0.0053293659421323495	-0.005963376388943053	-0.004220688605898123	-0.008150849774914808	0.00029825947034823117	-0.000101383744766186	1.8315268573379753e-05	-0.0014198661291068661	-4.142617870445371e-06	0.0008050753735236984	0.0	0.0	0.0	-0.0008394814264578268	0.0027495183424324273	-0.00038453601525955295	2.395277164705568e-05	1.1202172655640624e-05	-0.0027998748555630097	-0.005740008919181015	0.003138390307857736	-0.0010159618819787978	0.01625406349985338
patient_47	-0.0031584035431197117	0.00184206128364674	-0.0015814313455345533	0.009535374069442198	-0.007717765944913016	0.005659537720013696	0.0005060710181976098	-0.0007408854863618573	0.0	0.0	1.0516510752210569e-05	-0.002060421906421811	-0.0010576476537740504	-0.0067485804693499405	0.0021680600576536777	0.011359182205118203	-0.005432370422820597	-0.014056278409174663	0.0029833661607903215	0.0006759000861804577	-0.004732521499058287	-0.00011990559183797373	4.471070903333092e-05	0.0010995629391662874	-2.546426464980571e-06	0.00106160807685056	0.0	0.0	0.0	-6.73755342750894e-05	0.003693206529284238	-0.0005163870887377867	6.634395567068232e-05	1.7029075878298184e-05	-0.00351240897509983	-0.013035102148304646	0.0022171020547153576	0.0019357307074983096	0.018409074821115513
patient_48	0.0069992013455187786	0.0016815558003438291	0.004340449586551464	0.008665206385044987	0.008791669848228904	0.005542297257210716	-0.0007679667650458208	0.010372853045513306	0.0	0.0	2.1451601281747616e-05	0.006295352318168967	0.0022075048883980985	-0.0038212525154435097	-0.0019716554365749716	0.018780777631033984	0.005053137459275644	0.006509298221790132	0.020493172523484874	0.0009365550285815047	0.0003459737221396127	6.847208768080777e-06	6.683455779568016e-05	-0.0006624670031439895	-2.4857775841274683e-06	0.001545326454956769	0.0	0.0	0.0	0.0011475785359150222	-0.004012652774866786	0.003035366629374296	0.00015210414534398367	1.4941134726119466e-05	-0.003772046352987065	-0.00855852334312386	0.0018930001339052302	-0.0005882442773033056	0.013800760453997179
patient_49	-0.001344530222204282	-0.00216204547380177	0.0005352181665387155	0.004557044627313431	0.0028330850887150834	0.0015112687867567802	-0.0008080859378369558	0.0052312512419698	0.0	0.0	0.00015225879816462354	0.00034367919923320063	-0.0005309872036048517	-0.005444836711917117	-0.005432034486162803	0.006807093109954924	-0.00289477072409261	-0.018634529071177675	-0.013395943824551101	0.002321904569497707	3.477368795167265e-05	-7.646804227390814e-05	4.6527146052740035e-05	0.0014278967079240767	-2.0511726908585083e-06	0.0013312432851026856	0.0	-3.833810215593073e-07	0.0	-3.242233714130581e-05	0.0022366221367754744	-0.0005012477953844047	0.00012685816904950506	1.8148713840557272e-05	0.018116940928517657	0.005150256395356144	-0.003368816632838382	-0.00235602784929071	-0.008622081622902667
patient_50	0.0016425057250242978	0.0037844374249685992	-0.005063369156145253	0.003899054491793567	-0.0012864848585332912	0.0011299451402107246	0.0009939474582294607	-0.0001944834597992944	0.0	0.0	0.00010301098168425688	-0.003991162009463061	-0.0019256827655890635	0.009673444456645341	0.0019220589138158543	0.01373419332617	0.004584121083948116	-0.005947902761430439	0.01999440475441413	0.00645759497464026	0.00041252333734806174	-0.0003128064865711523	6.550192092863909e-05	-0.00020378895688790563	-6.152602046196893e-06	0.0014866133833168333	0.0	-5.464940030198059e-07	0.0	-0.00010131971480429191	0.0018601102471240158	-0.0007542536672682688	6.879571079670358e-05	2.5219623095789538e-05	0.01702797401786609	0.010326901207713008	-0.0016597027634911645	-0.0012591889900736535	-0.005841454414623001
patient_51	0.002313174097452503	0.002985261562149144	-0.0012665461832595906	0.005682710316456566	-0.010843105977748003	0.001306644417926528	0.0019536478732017	-0.0010625662737924772	0.0	0.0	1.3281522033355244e-05	-0.0059423483231891006	-0.0036075636824557293	-0.0013331697198147913	0.0005297426212407863	-0.0014508391581840737	0.00023382665208342978	-0.006755193914239708	0.003114021180741433	0.04222811678832244	-0.00010117623983183154	-0.00034753192648224866	2.7590941331007295e-05	0.0003366929105967496	-1.2094377587706261e-05	0.0008921292025884722	0.0	0.0	0.0	-0.0005071556875792366	0.0009131955371107452	-0.0012897546314782765	3.190332498627986e-05	2.3609477116399053e-05	-0.00498293456645456	-0.0054872184470242495	0.0028675405560238737	-0.0012000615324744654	-0.007555532799545516
patient_52	0.0021858797737494217	0.0011135116363061616	0.011204410597038422	-0.0008982130788902832	-0.00083126056215785	0.004169932055513619	0.0023358055780433526	-0.0010103593706931307	0.0	0.0	1.2255971510406668e-05	-0.008623238301973249	-0.0021030409178365113	-0.0031475016526679306	0.00979072992294857	-0.0032296703528941185	0.0017198596523658597	0.02592955689353653	0.004112314288408649	0.00023200340389302237	-0.00023869668268308025	0.002868233080497733	3.681543818174948e-05	0.0009259902255096542	-7.2300772812949094e-06	0.0012451439679937574	0.0	-4.086239718593029e-07	0.0	-0.0004586357013054794	0.0025333223038315335	-0.0009974459299028197	4.974869268502432e-05	2.6240857264785935e-05	-0.006936290970370414	-0.008995741861359699	0.0012853597282496327	0.006362749062605833	-0.014407557268480609
patient_54	-0.005712167601480581	-0.004927279874394001	-0.00011835913751450277	0.009451416813540385	-0.002299508227839921	0.001783701040346429	-0.00032190445582567915	-0.000872519829164404	0.0	0.0	-9.433327550372294e-06	0.0037114637359459014	-0.0015082012929832525	-0.0007354317468025943	0.008564594649052364	-0.00883978923987123	0.0018256260711032274	-0.014640805197786317	-0.0055569743362325974	0.0019860523645589987	0.00019449749351593777	0.0008769083501152592	2.1582723430888153e-05	-0.00023394271576755073	-7.741112492884134e-06	0.0011351777460850614	0.0	-2.0587435593263e-07	0.0	-0.00025342791416290447	0.0010893836592634192	-0.0005121649002075395	3.439180777230811e-05	1.7689691378212645e-05	-0.003351369755139178	0.0009423564015704775	0.0026882033115517316	-0.002071819948576395	-0.008196066874868964
patient_55	0.006511434902345633	-0.004005873289931598	-0.0002602446375577035	0.005825305975374724	-0.0011134458430358033	0.0023362874992248063	0.0011572515969748506	-0.0005093999499758524	0.0	0.0	1.2841629463200813e-05	0.003823174054469681	0.002472989736783634	0.006603933584823274	0.003297124306696121	0.04588399750666665	0.001686971158201567	-0.0014205542267357418	0.015179511701833837	0.0024800266375919556	0.00046293225045682297	-0.0002170139475614993	-0.00026071452119258003	-0.0004899877855736119	-3.136699130767412e-06	0.001874915663655864	0.0	-4.6275495546505006e-07	0.0	0.00023513375834811418	0.001953197083200055	-0.0005043254470969442	0.0001768018695466045	1.3950971556026614e-05	-0.004404876457532349	0.00533610060969061	0.001676385032460597	-0.0013026329470701556	-0.010708643100445316
patient_56	0.003903549180792361	0.009851062213753144	-0.009664639628633332	-0.0331507194229074	-0.004447409297972006	0.0009062816552537937	0.0014822376006587107	-0.0007162914133252904	0.0	0.0	1.3392309634760289e-05	0.008711122742550476	0.004708301884931224	0.0074451542974862525	-0.0022457774976178736	-0.0028018787467106883	-0.0036970253045158813	0.001205916497711714	0.024953828289237444	0.001151248506217773	0.0007879070499809301	-0.00020952072761174428	1.6135049712137378e-05	-3.097794473004461e-05	-6.947709250541684e-06	0.0008976401777451633	0.0	0.0	0.0	-0.00023884082498910121	0.0011315785019755365	-0.0006106477133940644	1.0947278431739521e-05	1.837638197800224e-05	-0.0030602886867363006	0.0125800968778751	0.0006434854132996311	-0.002329434266442311	-0.00713230277860715
patient_57	-0.0009319454485685609	-8.310320515066982e-05	-0.0023727131468631946	-0.005484999178656675	0.005437666743787393	-0.0036703955923654253	-0.00047848594205138434	-0.001042266003864557	0.0	0.0	-7.592899132071986e-06	-0.002773194181307876	-0.0007740500141120932	-0.003831320939110887	-0.0020212933918167977	-0.013344516855997942	-0.002906443992675112	-0.0036178228535447897	-0.002261312979812237	0.00045546169039513906	9.892959715059132e-05	-0.00029367570218320044	1.6651298542900952e-05	-0.00029324061929692733	-1.050899087041e-06	0.0005186439336757519	0.0	0.0	0.0	-0.0006116462171032438	0.0011473497043077163	-0.0005306634563693914	3.2390278287012825e-05	9.158852124226874e-06	-0.005318741935389395	-0.010596109229693857	0.0004963923714937379	0.006009937539668369	-0.007025078129846418
patient_58	0.0036128805744365966	0.00045541181251177544	-0.002589765457688685	0.0033606767033166874	-0.0018063716160331995	0.0017281501616230788	-0.0013267965286256147	0.006035348089190909	0.0	0.0	2.7436296563700114e-05	0.005571468831880577	0.0025470466922618605	0.0020543955586788177	0.00236314158132916	-0.002223304112011275	-0.0009211638096749425	-0.006461093335424653	-0.011998737625597477	0.0004609121624759339	0.00017579120711660453	-0.0004477810693134003	2.8836426215606397e-05	0.00031373156191907657	-1.0040189319897982e-05	0.0010397629471451903	0.0	0.0	0.0	0.0003645757272121164	-0.003840849367741211	-0.000890918917516147	-0.00027329872583134706	1.1987627069612502e-05	-0.005724124981566468	-0.019626317958954104	-0.0015554543541800591	-0.0009644876782753159	-0.008791528767918489
patient_59	-0.0057686507632069865	0.004993163619091989	-0.0017072385581563135	0.0066333810372277	-0.0032281812853966795	-0.002780836391640933	-0.0005224470705982172	-0.001160990561672377	0.0	0.0	0.0001233228693520474	0.0022524589657140566	0.0016011422352237388	0.005430844353995946	-4.346385600759344e-05	-0.005567063418139193	-0.0025919970854026454	-0.0015534399222659797	-0.01198656370417583	0.00638680288149818	0.00018643351244032467	-0.0002364530258030972	3.293805700494299e-05	0.0005884300720652714	-1.1428982564531667e-05	0.0011883092434844592	0.0	0.0	0.0	-0.00035096399467257703	0.0013108050831079718	-0.0003374968226823891	1.983800059297288e-05	2.1930345662164417e-05	0.017424924955978086	0.01328045648558461	-0.0017619944946059857	0.01329252587116448	-0.002880785749356561
patient_60	-0.0016096341765052668	-0.0022659505580737644	0.0009360205997798013	1.821229558799449e-06	-0.0005256973896004436	-0.004084451297449414	-0.0007448976502601928	-0.0007587232414403709	0.0	0.0	-1.5074735888033559e-05	-0.002944434445409388	-0.0006380892467927078	-0.004891088761073463	-0.007209083842325493	-0.015542954224789468	-0.0026834765119581223	-0.004600952962619312	-0.007555688551033151	-0.00033060104555668096	-0.0013546286073288988	-0.00025646066129924054	1.3542369404465394e-05	-0.00042704099469315055	-3.194259994701252e-06	0.0003106850284675073	0.0	-2.9816531215790903e-07	0.0	-0.0006650721828569167	0.0006141683805050022	-0.0007234817512155559	1.3868907010741067e-05	5.893369659708039e-06	-0.006706228546129074	-0.0005932731377472037	0.0003728999154380256	-0.002563460908974435	-0.006627700682716286
patient_61	0.0011388326245885913	-0.000632117488738154	-0.002801055812389555	0.00425984074390645	-0.009255245636294249	-0.007264910634971554	-0.0010069435068794396	-0.0011540404273552398	0.0	0.0	1.9004193272628282e-05	-0.00454306993114165	-0.001670124260982317	0.0009691865032424593	0.0012243451411233666	-0.005091092925574501	-0.00055313978635893	-0.003920282053275573	-0.005297553714902275	0.0009325371513109171	4.349019245693789e-05	-0.00020369784828930748	3.2770723632354606e-05	-0.00061848619074852	-9.282765102085623e-06	0.0006715466057610617	0.0	-3.386103252759713e-07	0.0	-0.00029041552463727154	0.0012098355267379248	-0.0012004567507092982	2.702269869022483e-05	1.292185789023803e-05	-0.008985312260110435	0.0009919656581396485	0.0012716624848183283	-0.0021808636585211832	-0.01108018462517899
patient_62	-0.0032396585910561965	0.015446885032259352	0.003599794988173748	0.01598703222685539	0.000473400141452008	0.0025213337594388097	0.0023162325689430386	-0.00036808013283724225	0.0	0.0	3.007944861030335e-05	0.009502261035075515	0.0031013853756226206	0.0066955189888197875	-0.0010109891669554166	0.013243834258467375	0.008109795282619117	-0.0033931985770982442	0.0025911611444788553	0.0025104185263823764	0.0004316631955673803	-0.0003998960870440265	5.664949728936589e-05	0.0020657963006263766	-4.2729299835177474e-06	0.0023036264103572976	0.0	0.0	0.0	-8.721971358627767e-05	-0.005246251485863611	-0.0007656699235515562	0.00011878523993500234	-3.7334861109846e-05	-0.004378162484848455	-0.013648430301333687	0.0026411574943749107	0.006760974946869272	-0.005912170379009762
patient_63	-0.006611257306844019	0.002863893507917699	-0.0009191667467056089	0.014691541213918602	0.003938282362737842	0.0015411101174148865	-6.197831711412728e-06	-0.00046733467257461256	0.0	0.0	2.284345659385692e-05	0.00607152947793581	0.0032132649560132715	0.00832883053557525	-0.0016736027706609972	0.019124724495968436	0.005768225471160572	-0.010153245646602955	0.006356776682764343	0.002534626584698238	0.0006040833854702143	-0.000334079673324126	4.308566939976401e-05	-0.0004042879260022877	-7.188757997998258e-06	-0.022021331147754255	0.0	-7.918970707274098e-07	0.0	0.0002460421444975157	0.0009537290193957107	-0.0010023257162352958	4.4413932219595534e-05	2.3036703184754604e-05	-0.005236635864587077	0.004829260791748779	-0.0013996551338438705	-0.001445842054164765	-0.007916743699305933
patient_64	0.0019464117227801412	0.007321743760907294	0.01140827841318579	-0.02465817664022559	-0.002918940283972718	0.000593283767925119	0.0010292638276387378	-0.0010332112295203444	0.0	0.0	0.00011262922957042988	-0.0021195293666187846	-0.00040535584382891623	0.003029001962221629	-0.0020661603857532553	-0.002452226162037582	-0.004902321122649815	-0.001146825260993124	-0.003046185590563884	0.005170733173878594	0.00029195532790136637	-0.0001703641127157059	1.8844978977939555e-05	0.00033537132180303284	-7.131006734986021e-06	0.0010992835629683685	0.0	-1.651819695729547e-07	0.0	-0.000605942076517268	-0.0029032179593472835	-0.00041160338445649883	-0.00010644058760801298	2.2389326050361517e-05	0.018601981957224414	0.01086557576039775	-0.0012685327109603567	-0.004038742345153833	-0.0014094796469456628
patient_65	0.0012399468887975592	0.0004759739402404275	0.0066445779058247854	-0.019724297184399088	-0.0003113593812128494	0.0007745946534407023	-0.0006335122286614416	-0.000815622446578381	0.0	0.0	6.767445906784094e-06	-0.004612459119001751	-0.0011787391511169881	-0.0035858647096854456	-0.006085882307525025	-0.010044365184053184	-0.0021956483877517267	-0.013893082190214448	0.0022683789684024448	-0.001425144101264991	0.00021701390896605214	-0.00016160200206367952	2.010843401690253e-05	0.0008888896567314106	-6.970179990654206e-06	0.0005563957668552252	0.0	0.0	0.0	0.001551869935024424	0.0005075777497120712	-0.0006766879813042185	2.4940931964470117e-05	9.724657156137577e-06	-0.004040029593796904	0.0023128006871932006	-3.779669626839018e-05	-0.0014106184873249389	-0.005418312988059341
patient_66	0.002029356549199038	0.004095358836864002	0.0008451385016319484	-0.017336858508360177	0.005416334406972795	0.0030669740280563503	-0.0008059198202315509	0.014038146532073208	0.0	0.0	6.2918438676940025e-06	-0.002214403498207546	-0.0005289505029870129	-0.006273490936012609	0.0077728832825910196	0.020297063093633088	0.0014079715764996259	0.031098143370958297	0.0022867882917071763	0.0014190168429966303	0.00010317466888096477	-0.0002915382609736025	5.167645739348872e-05	-0.001105705030587278	-6.085318348904572e-06	-0.019187261217115205	0.0	0.0	0.0	0.00015280217591499373	-0.004860346320825717	-0.001113916539599029	-0.000496349485208948	1.4354940982882864e-05	-0.005773967044511333	0.007228044205373199	0.0012638829910683025	-0.0015967400075698461	-0.01050361890769424
patient_67	-0.004716491118483049	0.006559125558179737	0.00035979182632634376	0.018981808985432974	0.0025004294255080287	0.0025745293323500705	0.0013049319195790477	-0.0003652107722291436	0.0	0.0	2.047192203848311e-05	0.005100254687929439	0.002553938114966563	-0.006343870141645646	0.005575418402058766	0.028861906926835212	-0.0009762898829548112	-0.013086250807826716	0.015079647152855804	0.0029132051405372315	0.000837381514965024	-0.00020281872228217882	-0.000207899600825959	-0.0013244566980241484	-1.9997813845718765e-06	0.002103875267667201	0.0	0.0	0.0	0.000521052085095001	0.0015931733967298825	-0.0011855183860470626	0.0001855530430570243	2.0039841626440705e-05	-0.005031480376357173	0.006076312627828628	0.0014787433971159677	0.007426832943625209	-0.009945350926798066
patient_68	0.00131521642435677	0.00028595726974109045	0.009085183269463398	-0.016180008145208088	0.006953648493937767	0.0026910597525423054	-0.0005678096986327909	-0.0002685547016384817	0.0	0.0	1.760691130664275e-05	-0.004682098306231181	-0.0007556149902636474	-0.00485267314546295	0.010565169016583796	0.027930588233149867	0.010718155908197009	0.024049731132433357	0.022479227286419618	-2.6094807657448026e-05	0.0003521512351275823	-0.000234579658967108	8.178415599826731e-05	-0.0006528666098393753	-1.4693331924147308e-06	0.001673955292386331	0.0	-2.707431328023702e-07	0.0	-6.773145150433166e-05	0.002116502113317075	-0.0008938775936917221	0.0001585484539630932	1.8068155689038796e-05	-0.004152591528176473	0.005011421770630725	0.0009581904666694997	-0.0009819133623102773	-0.008703407557697364
patient_69	-0.001675693369016567	0.002465133659002433	0.0021250685126798087	0.005192497175829369	0.0009613421995732012	-0.005974258098974669	-0.0008557199803409428	-0.0007363031230142018	0.0	0.0	8.806590551463498e-06	-0.00047500902449273914	-0.00012081986669784167	-0.0001301994252441772	-0.004450125861921794	-0.017304081829921734	-0.0038700317264957896	-0.00925142575487984	-0.006286870963032712	0.00042212538387466337	3.4162145401964566e-05	-0.00019288923534909003	2.9716597859661193e-05	0.0013300740420177503	-4.022115176390522e-06	0.0005987684138686375	0.0	0.0	0.0	-0.0008056212903688642	0.000696041155553372	-0.0008440578066062462	2.2747221537729704e-05	8.719191643764088e-06	-0.004883134391048219	0.002753861106918457	0.002152062898944145	-0.0022734452270155693	-0.0027262818216106316
patient_70	0.0015481010805958315	0.002512634839558856	-0.002884409457298566	0.0006313557251564681	-0.005447494812950315	-0.006435097680373755	-0.001850275305223827	-0.00045409898643356894	0.0	0.0	1.847899382056649e-06	-0.005405950674767072	-0.0017115322535509112	-0.008858039611372113	0.004807749273274556	0.010668392442525522	0.010968900272287545	-0.002749497608389884	-0.018290632174696297	-0.014650381303569935	-0.001731195774131793	-0.0002717579918288702	4.867484798117324e-05	-0.0002490586412892897	-5.035739657669432e-06	0.0011274993782021138	0.0	-3.797068195067014e-07	0.0	-0.0001405814977101286	0.0014114174381759772	-0.0015379529779684187	9.406059048483229e-05	9.942439848685573e-06	-0.004515171381559695	0.01074767559189541	0.002091368206967646	0.009958268466108224	-0.008814682508460413
patient_71	-0.001169760373836721	-0.005573257622401739	0.005294151347975967	-0.013116689764468963	0.0006309910269010006	-0.0022118573670673026	0.00011787032502271578	-0.000921971759314353	0.0	0.0	5.445887251463488e-05	-0.0016408314065614652	-0.0007495447210376402	0.0012414191851984379	-0.008173733201958903	-0.014295067357472933	-0.008085181476633728	-0.004049706476919862	-0.01205660333795104	0.0019029437460754404	0.0003673231896546244	-0.00011744354137642106	2.3006542331267974e-05	0.00011845106076827844	-1.572572021930314e-06	0.0006509834346232191	0.0	0.0	0.0	-0.0008184493563507681	0.001072709399639772	-0.0003747603861427842	2.0113217011463285e-05	1.956155670646489e-05	0.014303384556543907	0.005339268759069943	-0.0010868410550904524	-0.0034189382307575813	-0.005114990859997286
patient_72	-0.004207661690259984	-0.006914607150038565	0.005637492744346686	0.014870877971854633	0.002513739148785901	0.00099433509182406	0.00016970095470272657	-0.0009422739511566722	0.0	0.0	1.7711055649280753e-05	0.0017227255806004829	-0.00015279050409691737	0.001443992948212047	-0.0054684509218708545	-0.007164486396965585	-0.005710943963872839	0.01688204018588543	-0.012536132172612397	0.0019524880284832694	0.0004344461213129002	-0.00015663932037330512	2.2583331772528464e-05	0.001103919235535679	-3.793504057816493e-06	-0.011492369788915989	0.0	0.0	0.0	-0.00116487878163746	0.0016421416726259425	-0.0004747102655447453	2.347558952571242e-05	9.353500648927524e-06	-0.004015535003219616	0.0034594663469602717	0.0017540064326132532	-0.0027965269904654216	-0.008394341550227622
patient_73	-0.0020729885694092645	0.0002633520581819326	0.000882350514157637	0.009491593774138544	0.004933340828304311	0.0007297765515017125	0.000447757287187033	-0.00029692218046337116	0.0	0.0	8.259633796026804e-05	-0.001753382180281818	-0.0007029857258826455	0.0019316779283823971	-0.0028732286854082243	0.005325952269864207	0.001526515643351947	0.014979924879775033	0.02163523215744436	0.005585660836532685	0.0005720535894877626	-8.929148637571472e-05	3.634330166389543e-05	0.0005105692613637786	-2.1343018444959505e-06	0.001194173994375894	0.0	-4.5233276129721945e-07	0.0	-0.00010704040419536512	0.0009873734518395844	-0.00038983994038077824	2.7132666502769036e-05	8.975799646870516e-06	0.02056297275402471	0.011268054779090698	-0.0007907247349311594	0.0037826868301039152	-0.00401491401997586
patient_74	0.0036710725635801566	-0.0009826191230311663	-0.0058665493970804575	0.009645180246344164	0.00011704464434029213	0.0037669652241634185	0.0010060965347883628	-0.0005762283172330422	0.0	0.0	1.4832063335855484e-05	-0.004783731921237291	-0.0023961072440724616	-0.006952880935066567	-0.004339490401893834	0.021543330718233764	0.004786023797193578	0.003141925468803234	0.0021566709215757483	0.027942839265448334	0.00022916881029860992	-0.00011903307473157254	6.673332735434896e-05	5.524398236015993e-05	-1.6666730670944949e-06	0.0014459059484691504	0.0	0.0	0.0	-0.0019294993890019952	-0.00380797999883475	0.0024657923707217043	7.411215404989004e-05	7.714801344022271e-06	-0.003246186476210054	-0.005546754148727981	0.002621932693638881	-0.0006282934842816704	0.005295650139096481
patient_75	0.001558129822216234	0.001714019191701781	0.0018355904340776313	-0.03158995873233413	-0.0021812666026526225	-0.0030532701644186006	-0.0009365109362524715	-0.0010119258893635128	0.0	0.0	-0.0006932230681229028	0.003940035704735975	-0.002525158210427602	-0.0018835132121964588	0.0029729639532431735	-0.029501283448438446	-0.0032597404905585314	-0.0013553943266212626	-0.0008854842106098879	0.001464884417773177	0.00034265927142376355	-0.0001843904175300072	2.0114258705714312e-05	9.467926570318105e-05	0.0	0.0008988338063473057	0.0	-5.998308856247174e-07	0.0	-0.0015542260197167288	0.0007599814107591442	-0.0004025657282070409	3.354141263820514e-05	7.675722420980383e-06	0.00803580010801953	0.00738560466578272	-0.0014813904978863797	0.007277024988951744	-0.003187509933632558
patient_76	0.0015586656243669179	-0.004345751744340872	0.012671949074188019	0.000514129869344411	-0.003918462407498887	-0.005442426325788499	-0.000405951768505921	-0.0007044372784525344	0.0	0.0	6.035223005442498e-05	-0.0051653181164364025	-0.0018688957152775438	-0.002198744864015687	0.007455971704188551	0.018356622067036327	-0.0019657075284656	-0.006628859912520392	-0.020287042891934656	-0.015076838660480494	0.00032165883034836196	-0.000293298675975083	6.0510288585545206e-05	-3.364279045492102e-05	-4.573618730151726e-06	0.0010458113073525547	0.0	-2.6758994270986716e-07	0.0	-9.666269572277612e-05	0.00166563160883203	-0.0009867685106496112	5.3803516517119284e-05	1.3791426014444984e-05	-0.00354442552720224	0.008552896331569401	0.0012526288846441747	-0.00207954185082915	-0.010429028688058995
patient_77	-0.006132080722114167	-0.0014956233105542591	0.0008346805481079884	-0.000391215192358901	-0.0035230340631552653	0.0021271409638472325	0.00016315571614341045	-0.0010732802043341805	0.0	0.0	-3.30476238567455e-06	0.002461480788344336	0.001211819070981281	-0.003416041307134897	-3.0077876870994926e-05	-0.012808084544655242	-0.0033682162152574436	-0.001882636423005601	-0.008595669454256837	0.0017721423893177135	0.00025990434502373027	1.949025981594297e-05	1.505703088728241e-05	-0.00045115597089279944	-3.1636264111710903e-06	0.000934033072265382	0.0	-1.274908060770741e-07	0.0	-0.0012305496716547473	-0.009453295235089589	0.0016224689473578516	2.1117668563861917e-05	1.6453510255592858e-05	-0.004734568995414138	0.004574276454642592	0.0026114725561595703	-0.002507453466140306	0.012642118795957552
patient_78	0.001522887545277435	-0.00017306773081244808	0.008939593659197586	-0.018841122427080366	0.0033408523024885065	-0.00858243023237735	-0.0008324964115278476	-0.0014801826561163856	0.0	0.0	-1.523108529196705e-05	-0.006109609703340066	-0.0014080584499935934	-0.00465210275437905	-0.003920542242958513	-0.008964040489867174	-0.004454716447122822	0.015475566108673101	-0.00881896048507729	-0.00034015033055568645	-0.00040392242104880544	-9.428132231327007e-05	2.3151152839868402e-05	-0.00010381091296476933	-1.7523267318194867e-05	0.0008200332522386701	0.0	0.0	0.0	-0.0004957669939126892	0.002057099919850012	-0.00040819019589602857	2.2609657147600818e-05	1.2173960437889292e-05	-0.003362448062146393	-0.00546253692237178	0.001297221558672668	-0.0012086469685215339	0.007320800540129358
patient_79	-0.006294609906904674	-0.00037619435669644993	0.005425622896448914	0.008187089943883105	0.0018833687556287278	0.003907507772922066	0.0010537415015923104	-0.0009248229576633224	0.0	0.0	4.869576662213191e-06	0.001541469814615471	0.0001948415473928889	-0.009469853627065835	0.0011225076679397803	-0.011865543877100013	-0.0038402964804799444	-0.0021895678999518677	0.000591057935773848	0.0016796451289348654	-0.00047486622624822003	-0.00019830183506047434	2.1412322965225968e-05	-0.0011406234040592389	-1.038154342785381e-05	-0.01175164569543789	0.0	0.0	0.0	-0.0009114259700720096	0.0035152214770207742	-0.00026991721660116474	6.010211427707714e-06	1.669736397175187e-05	-0.004846551382460797	-0.012835109630284043	0.0013418437828166766	-0.0008566322263409487	0.010198459171164133
patient_80	0.0010758462378714843	-0.0010525393937016317	-0.003025139252143039	-0.027110953544905104	0.0007346932892690955	0.002225479136975638	0.00036794046520655587	-0.0010972710333291033	0.0	0.0	-7.34109567687738e-06	-0.003563107680087873	-0.001201454738429866	0.00025525984513337813	-0.010012991591361209	-0.01130782915835524	-0.003966603327085288	0.0012084646475383608	-0.007661762958737295	0.000439280589084833	-0.000645463626025698	-4.483756603969218e-05	1.8149471190757678e-05	-0.00011883343190923591	-2.073389488195937e-06	0.0005725869850318283	0.0	-1.4037324438452108e-07	0.0	-0.0006051462223905226	0.0019113797899985455	-0.0002613065589236402	1.9238712377804906e-05	8.62705879719814e-06	-0.002380893833108885	0.0020668160900784672	0.0014520822028256017	-0.0023591305335940943	0.01025453999687368
patient_81	0.000497261711255428	0.0020319262211292662	-0.006903851137556018	-0.027522297185094004	0.00148395418122654	-0.008407907735279168	-0.0008074119276193385	-0.001363744065241452	0.0	0.0	2.0221907555174226e-05	-0.0028115784222470064	-0.0011988728784216125	0.0008110691327988958	0.005079100889663646	-0.0077669241344396	-0.0008946137005994587	-0.004796738011748891	-0.006192808542546091	0.0010004440089369578	-0.0001715318253052841	-1.4361979881508445e-05	1.733817463731813e-05	0.0002925260439334248	-3.9000487343976005e-06	0.0006662099863030374	0.0	0.0	0.0	0.0031358266491680847	0.0015842804293103542	-0.00047277422966806866	1.9304973609542454e-05	3.089247625728542e-06	-0.003920508439532068	0.00450672589131748	0.0017284566473248467	-0.0022463124153074645	0.0077054901863596766
patient_82	-0.0010873471697674796	-0.004937536382240341	0.007021739982929111	0.01067747288007565	-0.011582913803601373	-0.004018538481355397	0.00013801975171982435	-0.0009758235917203045	0.0	0.0	-1.696583420348879e-05	-0.002945418808269366	-0.0006126612515390667	-0.0010662358805629182	-0.0018343151101911461	-0.006168849679611941	-0.0014831053128219437	0.002109092195007692	-0.003004604220138592	0.0024994392765353437	0.00018595022521647887	0.0020816395893463284	1.7039128385959183e-05	-0.0005510064680618266	-5.4161459836224355e-06	0.0008131393689062316	0.0	0.0	0.0	-0.0009803107266668281	0.0020214959152094255	-0.000770823214269594	2.3298119827346572e-05	1.2135672116106546e-05	-0.006845405380352058	-0.01604543318262136	0.0012939169633589482	0.007676628293154136	-0.008951732338300043
patient_83	0.0018137818210557093	0.0038229558659292214	-0.003418102560122165	0.004700825943845239	-0.000561742405470826	0.0020385071406063444	0.0021696514584500838	-0.0002587386121832791	0.0	0.0	1.7367835616352115e-05	-0.00491483655811396	-0.001437436203895497	0.006801671913733594	-0.004634068209840018	0.00659320605628244	0.007736708644644701	-0.008115730284898532	0.012022945174201341	0.0008157070531337532	0.00032416307205267164	-0.0003321542861833269	5.1695865607479675e-05	-0.00039218791256318144	-1.0283286681216651e-05	-0.017714501356498057	0.0	0.0	0.0	6.77836589173399e-05	0.0020400664505428588	-0.0015121399311139622	5.6932094614301646e-05	1.6593081025453662e-05	-0.006910790598855147	-0.025764831779997478	0.00207154119323015	0.003296293494438878	-0.009596918362740731
patient_84	0.0026127989263788755	-0.0005896845870372454	0.010868668604878683	0.00021306044967907034	-0.005860309396012818	0.000796663054969254	0.0006736595893382049	-0.00031261853255630404	0.0	0.0	5.7911210059688965e-05	-0.003985978375017616	-0.0021195126142631864	-0.0026937453087666333	-0.0016199756139394892	0.025311809200374742	-9.459218326913703e-05	0.01871635370781379	0.026328289383684245	-0.012775199826776142	-0.0030528375235151185	-0.0002217537547626177	4.818662801880831e-05	6.475930139603872e-05	-6.49106952925932e-06	0.0014809676096401185	0.0	0.0	0.0	4.3495657508617325e-05	0.0006917553582240095	-0.0004883448685339494	9.38316145034663e-05	2.053914372355034e-05	0.015293101142095852	0.012159670596647023	-0.0009545357358437668	-0.0013479300728902884	-0.005094020943650612
patient_85	0.0024842849886578342	0.0047063083668820085	-0.009383079229299145	0.005713809828599004	-0.004368110306103755	0.0048881612295298225	-0.0018946643833828625	-0.00147948526456218	0.0	0.0	7.271568705198971e-06	-0.004091268180127355	-0.001929022127806976	-0.004727184713677046	-0.0008884939406105458	-0.00892680997541326	-0.001904573467439298	0.020180118816390105	0.0011036523227716504	0.002032158747881159	4.393179383653939e-05	-3.968419760211117e-05	3.101479008752816e-05	0.0002090151407827244	-1.3464390195410481e-05	0.001139745074223318	0.0	0.0	0.0	-0.0003415777171309343	-0.007415195696185148	-0.0004234295059390722	5.11770249318535e-05	-9.5438142898163e-05	-0.005777788503016873	-0.014413984718132496	0.003765910608323538	-0.0009586892607931405	0.011968594128898976
patient_86	-0.00198671548841694	-0.0010501539385132366	-0.0013536541964365445	0.0022242296450661735	0.008327438170502853	0.001242319531182523	0.0005604111407739538	-0.0006027750291084276	0.0	0.0	1.4702723492044787e-05	-0.0025921211193761055	-0.0008087288559588163	0.0032927133229325033	-0.006261425141036775	0.00968627408216487	-0.0004220122382285442	-0.011009039845827517	-0.025327453641763028	-0.010759790045769763	0.00010893426641085763	-0.0002484774101888906	5.270220285387654e-05	0.0003613589685927414	-2.3421349231277145e-06	0.0008410719837474289	0.0	0.0	0.0	0.0001721434927444438	0.0008397022043503896	-0.0010038187549447943	5.727679248019145e-05	2.1381603064826207e-05	-0.003399577617836176	0.00024175506419269529	-0.0017956961085655518	-0.001478916522666427	-0.007452475777343525
patient_87	-0.004786043096786875	-0.002581310744917855	0.002652219146476366	0.007349201325067849	-0.006670447462097841	-0.005402259768440542	-0.002228706318626914	-0.001033425010054247	0.0	0.0	8.657433839555586e-06	0.00385344125501258	0.002208519607031648	-0.006060054332008647	-0.003023464890897417	-0.0032917610811691806	-0.00246491344639643	0.010026025155438245	0.0017430617460721092	-0.0188832914819517	0.0002936189773994513	0.0006318636536153322	3.678595180605915e-05	0.0003282294334448464	-2.2359982506755533e-06	0.0008618983988927792	0.0	0.0	0.0	-0.00036477101422848136	0.0008963577098807616	-0.0008566104114114236	3.0016131696411208e-05	8.53732141836309e-06	-0.004852423963940133	-0.019854797470615585	0.0009448562395784199	0.003940766708192205	-0.009774045574345186
patient_88	-0.0015415295705462145	0.004414487083528839	0.006067112558035366	0.012310910044043328	0.0013822932153240786	-0.003295271451815547	6.109441864005643e-05	-0.0010039641319443324	0.0	0.0	3.5596426452074164e-05	-0.0038103186916828165	-0.001671763921824408	0.00581516534955995	-0.0021510876931425124	-0.011711530462386863	0.0012461004558810289	-0.01711180483715097	-0.0032334480402006634	0.0027639840699185576	0.0003207172841800791	0.0009648304975215372	3.3877557312389835e-05	0.0012818534145010501	-7.002990033230529e-06	0.0009452502713032571	0.0	0.0	0.0	-0.0006768598739746708	0.0007738292561674484	-0.0012136267467146961	3.448904299978701e-05	1.2438297187448853e-05	-0.006828671617868131	0.00553003448242351	0.0022942574060662796	-0.0014630261739233038	-0.004517186522703629
patient_89	-0.00438851005778663	-0.0018009345131617188	-0.001527264503338157	-0.005691639907695322	0.0077816621036932866	0.002706181181510336	0.0007865587389757411	-0.001285267978936286	0.0	0.0	2.7732681931905734e-06	0.002829489221146964	0.0013743952552615754	-0.007263640531732124	-0.002237082938643417	-0.026287747814734294	-0.003323023556205963	-0.0015150643809360965	0.006789873045527414	0.00023014713868473654	0.00026955089348197533	0.0008417418959705103	3.446291370558539e-05	-0.0013727324590699968	-5.369723056789394e-06	0.000789487088601492	0.0	0.0	0.0	-0.001266900485110161	-0.005818459285839894	0.001230874230474068	4.3538981359831955e-05	1.6970639129460627e-05	-0.0033314271246201637	-0.0075602031464751555	-0.0007027440148403812	-0.0013231713983150994	0.006693185587146494
patient_90	0.004873504894336379	0.0027059681653270624	-0.0057037144339336845	2.372489897230832e-05	0.012525926686512421	0.006683604054277997	0.0019535374376423663	-0.0012194964365789408	0.0	0.0	0.00010504915681372743	0.010215741592959755	-0.001436261220591214	0.0007616134657508139	0.0032152803617584757	-0.004882717312785293	0.002715195879509847	0.0025543638321100033	0.003538814042352253	3.767381287045454e-05	0.0004461338802315066	0.00018248671190465023	3.327248585029696e-05	-0.00041967644659450206	-7.386653733909509e-06	0.001307756106799374	0.0	0.0	0.0	0.004408249098906377	0.004216114385703097	-0.0004409120245438686	3.342236448837992e-05	3.1030233527043216e-05	-0.0028433281788585855	-0.00011710903364599762	-0.0029086174386805212	-0.0011929869947878834	0.022467631833560053
patient_91	-0.00248984990485949	-0.0044018969270477465	0.00359730415840054	0.0076788381639483596	0.00036695201393480294	-0.012412825530785754	-0.0003908510009332036	-0.0006640339301904463	0.0	0.0	9.41262762015652e-06	-0.0038661831931691044	-0.00111774452870497	0.0061160887833015334	0.011761289608184853	0.01449435326405098	-0.0013830341042106841	0.01857175260503584	-0.016366937815864832	0.0020151805622947126	0.0005265151602924971	-0.00012572195195309307	-0.000295428625668054	-0.0004382908252293318	-1.2024738017899608e-06	0.001542710166894063	0.0	-3.193648008433895e-07	0.0	0.0012683174410305913	-0.005386893557761124	-0.0005944505239218929	-0.0008791950459492748	3.070500200882712e-05	-0.005597807769079535	0.00445105947275223	-0.0028122478452141044	-0.001751053578357187	0.016410592417384753
patient_92	0.0013169866911783906	-0.001486452336515374	-0.006920048475014971	-0.006649516141701055	-0.0014744158939218402	0.002984396558575065	-0.00046178644561915486	0.004672630819513692	0.0	0.0	3.920790142255305e-06	-0.005048769236463534	-0.0016974890002775043	0.006277448071130415	0.004619171607166434	0.0036100258211220707	0.00018431298749838686	-0.015444518110453345	-0.004941955427091058	-0.003887925293957767	0.000271351125982568	-8.63024537993738e-07	7.20686198754679e-05	-0.0007095379000800465	-8.68854351077062e-06	0.0008834982829446683	0.0	-5.352170998115339e-07	0.0	-5.574474756169308e-05	-0.0073345030746523	0.0017397984948904113	2.834348895989164e-05	1.833887712838368e-05	-0.004930020908516633	-0.007513516159278435	-0.004346373411236071	-0.000805502369213311	0.01372553071802727
patient_93	-0.0014506435064703138	0.0014475251778914857	0.0047864839589784455	0.004472737784490131	-0.009608052562999174	-0.011973484277717413	-0.00020914687359997595	-0.0014454759767064328	0.0	0.0	8.698556417800616e-07	-0.0035254982400041005	-0.001524187531521774	0.005972417591480286	0.00344562049529639	-0.012082602031999576	0.0010993178093722166	-0.013115669121853954	-0.010752479182013084	0.00173261216110088	0.0001759258949249246	3.5033975129357634e-05	2.2326860275516973e-05	-0.00010257415640588036	-6.346772969257268e-06	0.0006154221624080085	0.0	-3.076691839118406e-07	0.0	-0.0010130466409367437	0.0018117544256351828	-0.000398924503292658	1.5984448290035106e-05	3.9775738002038026e-06	-0.005588496148095856	-0.00563666010137342	0.002807625670741074	-0.001080735160981107	0.011458572875213369
patient_94	0.0024873605967567717	-0.003955429025979939	-0.00454364949078838	-0.010254497047791411	0.0036969244126586233	0.0020143911522689404	0.0006938808516469617	-0.001494129216240349	0.0	0.0	-1.1818457955772716e-05	0.005059560385155373	-0.002743223164053013	-0.0028868519020793858	-0.008430638706658349	-0.01405759265025637	0.0017783332799627633	-0.0156380023364456	0.005065850120714383	0.02327488456837813	0.0003509482824968133	-0.00011230260528570811	3.06799533347126e-05	-0.0008890525730444554	-9.502865543252823e-06	0.0005197520309157024	0.0	0.0	0.0	-0.00044126637472903594	-0.005020281100796192	-0.0005333883702485546	-0.0003546715934343843	1.4286716900755697e-05	-0.002428754388270662	-0.0016297065475703934	-0.003496581536289372	-0.0014433020519240985	0.010137040277477012
patient_95	0.004279566623893575	-0.00040034700910060797	-0.0034037120712756778	0.010762669599977806	0.008061165553383676	0.004795817435881606	0.0009015123323135881	-0.0007477744987842276	0.0	0.0	2.7415454593766182e-05	-0.006157882290443648	-0.0019094639032073237	0.005366982706215651	-0.008662385933079785	0.016787283047152365	0.00010087588118637419	-0.006264534230630111	-0.01307933120757928	0.002222539483462449	0.00040765249276635755	-0.00017600921301047287	8.75394314204581e-05	0.0005977699548037875	-1.0510979367521002e-05	0.0016629109128684896	0.0	0.0	0.0	1.4526930902572256e-05	0.003925404782333093	-0.0006108675058666501	4.0852110533940685e-05	2.3453335024387034e-05	-0.0053407110865421985	-0.015156539740611754	-0.003730395953441967	-0.0008767206663475687	0.016415716630033203
patient_96	0.0012753541361842588	0.006656386967216925	0.0045828627818830705	0.002179541673870353	-0.0038970174990581607	0.005188774939750107	-0.0016792408073561555	-0.0005087755935359756	0.0	0.0	3.3755860503199916e-05	-0.004778425578085035	-0.0020551175786820922	0.007821834465599455	0.005967278578018816	0.017925059924629068	0.005711400979662293	-0.0036760078656778374	0.002852168516258109	-0.00035501651622215773	-0.0020527348183643564	5.8480007846569215e-05	5.338354788947677e-05	-0.0003375382346088153	-5.6097625488753714e-06	0.001337593484485099	0.0	0.0	0.0	-5.813850970464895e-05	-0.004839896645689758	-0.0007388510476419124	-0.0023829130284295716	7.367679134296336e-06	-0.004039560081424143	0.0011076131095719088	-0.0038692300180919416	-0.0006500207520563767	0.02128637948070213
patient_97	0.004030203269950809	-0.008054313204737361	-0.004273099611482945	0.009111349153459111	0.007035101190630903	0.004026249175225877	-0.0011056415106972853	0.005373176662500562	0.0	0.0	2.485744786394732e-05	0.007091470683231948	0.0031615962093265813	0.005649406941730435	-0.011238644156232117	0.01042048492984868	-0.003250869472445937	-0.008679117052662465	0.02127815585799651	0.00079833943240987	0.00035000756383249474	-5.07108226551191e-05	6.385555895434099e-05	-0.00015291234592930994	-2.8366438475437337e-06	0.001539194058765362	0.0	-8.431095034650005e-08	0.0	0.00013480791392611878	0.001394055277197824	-0.0005019329858195068	7.575932140215065e-05	2.0626478333694392e-05	-0.004288430009892051	0.005315907849521373	-0.003488460124366038	-0.0008175246084909539	0.010839900143214322
patient_98	-0.0029883448951325557	-0.00010293789123559121	-0.0016127709771004614	0.004735203952040094	-0.002834340337297695	0.003962388190334744	0.0007866991553173262	-0.0002502106084233412	0.0	0.0	1.86190377491121e-05	0.0036027009076303024	0.002061950920631718	0.004917266003923905	0.005752647192303876	0.016660584824671035	0.0053683361005553475	0.0122873806020373	0.021989451723466984	-0.010312988789180931	0.000474591956495211	-7.933635324193672e-05	4.929304231261188e-05	-0.00041181773545351485	-3.5263589827723046e-06	0.001554795396572379	0.0	-5.415442816711358e-07	0.0	0.0005103772834945956	0.0027788366259252372	-0.00042278145216346303	9.413968799169472e-05	1.6989701519398798e-05	-0.0023487322011038676	-0.0031933094259037377	-0.0033540603635788947	0.0024578871686899806	0.018630294843115392
patient_99	-0.008357984295126856	0.0009503729599465303	-0.004575317386323916	0.0049235354551140295	-0.008186569942759825	0.004334139073996013	-0.001204003975185115	0.00610530404283397	0.0	0.0	1.1147696728751795e-05	0.0018048553278805731	0.0009712038323141407	-0.0016655799536506551	0.002048558731556314	0.023619810763148938	-0.003867600544343866	-0.006193985791397693	0.012218886638738024	-0.0005171880219216108	0.00031881144792413036	-0.00011634251292040888	6.692010416628752e-05	-0.0011945404908264609	-7.1326238657120165e-06	0.0013428316100840278	0.0	0.0	0.0	5.668771482864676e-05	-0.007769326275501068	0.0024920516397485323	8.248804170186287e-05	1.2331648812627731e-05	-0.004217550365388121	-0.017094820136399343	-0.0034002080370682556	-0.0007178302497688729	0.008388632796329683
patient_100	0.003019177199168937	-0.006180517082769735	-0.004785800511922184	0.000719221521476154	-0.0003485945838860206	0.004150762386028885	0.0009836481802335919	-0.0008034809625878498	0.0	0.0	1.2431679634441336e-05	-0.005403017580368548	-0.001878510769268389	-0.005899244963198992	-0.009598869461768023	0.011671606032868119	0.0007940090708330558	-0.022505024509894393	-0.015069503653469676	-0.0008755518728698285	0.00040060797910463047	-0.00010177554641794669	0.00010241022562498648	0.0003659179490177751	-5.421060125399555e-06	0.001260623764324107	0.0	-2.8064874079960127e-07	0.0	6.999444734390943e-05	0.0020907136977826933	-0.0006480473233551728	0.00010916336828025404	2.288098643954687e-05	-0.004688520947725918	0.003286557408789664	0.0026212721715753186	0.008554002952308076	0.012085052406167349
patient_101	0.003844217831986421	0.008046949246586195	0.009894153931348869	-0.0013355245988586402	-0.0034592656600020157	-0.003555794772482299	-0.0003902640472996103	-0.0004864293327901467	0.0	0.0	1.4860252371557673e-05	0.0054883714438259505	-0.0020687433490658457	-0.0018297322680624938	-0.001512634023675601	0.01792752236366174	-0.004503535671651938	-0.001350057037905235	0.0002547017780225156	0.004213329142770208	0.0004863864538321107	-0.00010565730947672434	5.294799016088824e-05	0.0007664969300342193	-8.304162340295678e-06	0.0016558142960255426	0.0	0.0	0.0	-4.38857955185705e-05	0.0013556172301632966	-0.0005131506683093904	6.689904624754786e-05	1.4940161399233924e-05	0.018040961451647065	0.013781048024900275	-0.0021770700971338254	0.008570928518989303	-0.002570139142663157
patient_102	-0.001689427101035227	0.006756821051719491	0.0032172203456565236	0.01094001812836641	-0.0027520360188537122	0.0009086202090644437	0.00029281043668025533	-0.0008379046107174042	0.0	0.0	3.987895312364972e-05	-0.0020666103314545847	-0.0014589343015544442	0.003038535043067096	0.004859263388382475	-0.024477068231664057	-0.0050743659180764655	9.995632696680394e-05	0.001673293956929207	-0.029287748831046498	0.0009865331715901687	-0.00019129855521684706	2.3203376664809397e-05	0.0010384659865366138	-4.45660631487086e-06	0.0010190440402530131	0.0	0.0	0.0	-0.0011862326219687093	0.0009326316671720906	-0.00048808358669776453	1.5562484719383766e-05	4.850452075457636e-06	0.02045190745676175	0.010532357302101886	-0.0016053760732722975	-0.0028098946954173017	-0.006768896655269408
patient_103	0.0022724168053927705	0.0008129219454005105	0.0013767979837512956	0.003145238251641845	-0.01357597775723935	0.0012995646450157743	0.0008446058560652481	-0.0012796848727308985	0.0	0.0	2.33210447251921e-05	0.004190434875399632	0.0022424185044881764	-0.0015023097416712564	-0.00936987689615299	-0.0009257830626241099	-0.001145136915458564	-0.0013415724227788409	-0.015746616571346895	-0.0039889072509924324	0.00028535018600514756	0.0018137978484602602	2.9246521805604328e-05	-0.0010935242508248648	-2.5754053516162876e-06	0.0007706118065040846	0.0	0.0	0.0	0.0012524033533224267	0.001178217154464099	-0.0006029048905690416	1.5386895815663454e-05	1.8958633860839908e-05	-0.005068990991641744	0.0013365183870337255	-0.0033062511060745884	0.00884884701501422	-0.009704004384402935
patient_104	0.00251389946688922	-0.007921839948491409	-0.007057334659908265	-0.0057577266403076085	0.010007291289223195	0.0033917538308618034	-0.0002690200728371313	-0.00042281569252887945	0.0	0.0	7.90297082795772e-06	-0.0033686056873583952	-0.0004906885176175634	-0.0014481295818535892	0.0011391472310104526	0.033592171036935965	-0.0006482737483635878	-0.004661933280969232	0.02872436677596364	0.0013747252120427259	0.0006690345357980452	-0.0002574863968067134	5.882068477309327e-05	0.003363155310542963	-7.109622466973219e-06	0.0018183977508020146	0.0	0.0	0.0	6.818374286589847e-05	0.002664179597701163	-0.0006429628133992426	8.153076573018666e-05	4.839926733718742e-05	-0.00544419732026228	0.012437040888219189	0.0007925833209358951	0.013391892204469935	-0.011709622933008569
patient_105	-0.0056173321365433175	0.0034337866066889845	0.010521627608232036	0.006204931066325611	0.0043924650426380015	-0.00378232754144127	-0.0006015319612930552	-0.000985053026240518	0.0	0.0	2.187551591575146e-05	0.008426119748652882	0.0032903779403436945	0.003826479379398732	0.00046706668520197494	-0.0028307131791032174	0.0033125293281016893	0.003941767499542814	-0.011572224369854172	0.001067896466110959	0.0002784681487448716	-0.0004654281755320305	3.200621584889969e-05	0.0008382837719454196	-4.4156390524018506e-06	0.0010020779792474265	0.0	0.0	0.0	0.003080787215385271	0.0016723170703355531	-0.000894694919863456	2.002150548611763e-05	2.0678412075815264e-05	-0.004164913443794191	-0.011047813260477825	0.0024092436542157173	-0.0017861737444281294	-0.006574062114176659
patient_106	0.0018560015146199824	0.004949415554630414	-0.0021024790950196527	-0.0017723219738342748	-0.000140091283738603	-0.004663923465201364	-0.0016204484429649343	-0.0013947586442397573	0.0	0.0	2.4326791384590117e-05	-0.007096906441311108	-0.002905677308263008	-0.003594406475552132	0.0052549093761574935	-0.0016198885001353664	0.0036450240302417034	-0.001200779159857867	-0.006677927093024144	0.0011572354014073253	9.01896244757634e-06	-0.00025211885023308095	1.3915132453756769e-05	-0.0007356801440640221	-3.2368879432069046e-07	0.0009157590249354129	0.0	-2.4738625343153264e-08	0.0	-0.00042429246716266337	0.0007835770934337965	-0.0011099016211372351	1.4627842973768967e-05	1.1125740498059497e-05	-0.00645724427304287	0.010892051346861616	-0.0016959380349434216	-0.0034354184763904045	-0.0049497530923143
patient_107	0.0020954506149470963	-0.005277241418697889	-0.002756874514531153	-0.005047101441091799	0.003128948802926062	0.0006393273747515442	0.0003561214972756824	-0.0009293990615573568	0.0	0.0	0.00015228075638076645	0.0038507608747116186	-0.001089294112660365	0.0015636792729078364	-0.003343062666309522	-0.013642065694128897	-0.0019784006865319627	-0.013099826096627526	-0.0033657740346495703	-0.006962045102759607	0.00021195624688407597	-7.969319532038972e-05	2.2254342455435954e-05	0.00037312954876560396	-4.244009245087069e-06	0.0005474060771449345	0.0	-3.386377179406819e-08	0.0	-0.00038635568104020476	-0.0014117902016322495	0.002623271492360293	3.504742865252715e-05	7.001604447403881e-06	-0.0014986828126696899	-0.001378004172795916	0.0007995444359862482	-0.0016389415576485219	-0.006371278263834408
patient_108	0.002756208348386	0.0015937674993774151	-0.012126504574268653	0.0007765930191488746	-0.00675398026694887	-0.002727968450374023	-0.0007583325292546579	-0.0009438322852832411	0.0	0.0	-0.0010008153674832146	0.005455527327020255	-0.003223066545922346	-0.0029043858508381428	0.005504195322396999	-0.016228156012205577	0.0017097948365737206	0.014175224953966068	-0.01960188186014404	0.016790207651231185	0.0005309624565669205	0.000556680635349563	3.9517004014799006e-05	-0.00034340945263386537	-3.723402632013781e-06	0.0009755789643559402	0.0	0.0	0.0	-0.0009421917959436414	-0.0012446434218175238	-0.0006654159136248232	4.241252012214687e-05	-0.00023878427179695397	0.013831076999111095	0.008101130200925127	-0.0030957825048322264	-0.00295948599349887	-0.0017177539245512878
patient_110	-0.0011889194810699704	0.0015910705025914882	0.009485607665904207	0.008064256459605483	0.00479611922563746	0.005794096956039333	-0.0006633174282195235	0.00857862510741674	0.0	0.0	2.8094048069938172e-05	-0.0018501513221650919	-0.0011483174052701732	-0.002541964906413042	-0.00690469160057941	-0.0015883444973468163	0.002194417116876663	0.023753442302067013	-0.007909829822392616	0.0012717901330305658	5.8714100310937115e-05	-0.00010807173975446241	5.282188047072573e-05	-0.0012802066743838295	-7.876750003556243e-06	0.000911908380498962	0.0	-3.2456047021595105e-07	0.0	-0.00024264383117586917	0.004169180199363645	-0.0004922998042678886	5.6049330762823426e-05	1.3759253115874357e-05	-0.004219086473770794	-0.003913522698952014	0.0033860038613974853	-0.0006026745612398796	0.02627226311569827
patient_111	-0.005794136911362978	-0.0012206458205593388	0.0049379588679399	0.0016262818266963288	0.007075768849502517	0.0028455089626681636	-9.546400654883449e-05	0.01111901536475495	0.0	0.0	-5.755120771342235e-05	0.0047995574926661365	0.0009988940917642077	0.0037049059741416845	-0.008077651304270567	-0.01994713287018941	-0.010171438899503197	-0.008852769843054959	0.004491552126783567	-0.00341126301607753	0.00041551885855902674	-0.0001705863683913674	3.6707123422873524e-05	0.0014156015310886024	-2.347687789488e-06	0.0010798959967633663	0.0	0.0	0.0	-0.001269330751219592	0.0027739504726533664	-0.00026841256888134377	2.869648644608044e-05	2.4553674812854105e-05	-0.002949499976345977	-0.001164322834928543	0.0014039943655635143	-0.0012739938862396099	0.017980092586858426
patient_112	0.0015846548487189521	0.003985211512189617	-0.00538482580089695	0.0027318457676582687	-0.0070515524482978875	0.005149780118172206	0.0012844640176827155	-0.0012845895735837149	0.0	0.0	5.01649089551758e-06	-0.005020479369902532	-0.002787610661678516	0.009612930442948942	-0.002412729311032112	-0.012734958025337638	-0.00120766498920328	0.0023779233513642507	-0.015064387567524795	0.0015243558849548486	0.00031613300125353966	0.0002618620381252784	3.302179068800428e-05	0.00036872639028309934	-6.782638540715883e-06	0.000987270436415121	0.0	0.0	0.0	-0.0005121516017701308	0.0032594144491216314	-0.0007139527345227112	4.677901840938628e-05	2.8114477060971177e-05	-0.004245604517115959	-0.004583192422332277	0.005268100805487834	-0.0008018144074371598	0.019966828022441575
patient_113	0.000777460808554611	0.001383707287182025	-0.01431469931925992	-0.04338862686555733	0.0033128536789528485	0.0010889275442734112	-0.0016822473251504255	0.004990934734299375	0.0	0.0	6.2848732409282e-05	-0.0021674009305508377	-0.001740775572673117	-0.0067796776016574405	0.004435310693238982	-0.013714769156527721	0.004805073568873375	-0.003787632247899407	0.006062669613797118	0.0009259794677923975	0.0004121245619285037	-0.00022373899931136978	-0.001438984674763393	0.0005213945096894637	-5.8813184517340556e-05	0.0007377521843783262	0.0	-3.357617818816605e-07	0.0	0.0007043556605864482	0.001190180180936292	-0.0005946623330595694	2.7513022456551432e-05	1.426469831101155e-05	0.015589735200168188	0.008289092347464283	-0.0007371184627978744	-0.002182673037426481	-0.006269096446332609
patient_114	0.0011116677319883742	-0.0021343964948902132	-0.006644894611655183	0.012918009374048656	0.0038883668122008204	-0.0036253471279125314	-0.00038418679051001553	-0.0007375990658773517	0.0	0.0	0.0002661446606820806	-0.002316132724153423	-0.001928363735945697	0.004176451923956809	-0.002666464148015833	-0.0021832091164576393	-0.0014376696031148958	0.006458853054724942	-0.001124200940004336	0.011127698563405859	0.0004428792802947371	-9.51827779270348e-05	2.2433970747640624e-05	0.0006643310129431097	-5.101116290487129e-06	-0.010756687816376613	0.0	0.0	0.0	0.0029733295276381574	0.0010931672553754436	-0.0006758901093619955	1.35978470887951e-05	7.813845618438031e-06	0.041168648459898344	0.014808874411955664	-0.0022366302183039963	-0.0017758805916891288	-0.006053908520476931
patient_115	0.001516716243415387	0.003139757740807039	-0.011322359637712507	0.004141510934022774	-0.004454706007236836	-0.01483988504381793	-0.0011685820784737822	-0.0013487538926022842	0.0	0.0	2.0361312288354763e-05	-0.004854029319663737	-0.0022179812390777263	-0.0008976380018715337	0.007902433253204614	-0.009526114211238192	0.004882706857422067	0.017369280480399242	-0.014709140640635896	0.0033991287587004314	0.0002890795086287916	-8.242087299744706e-05	2.556590912423697e-05	0.00016233133969667873	-1.1652130518518644e-05	0.0009503632296167233	0.0	0.0	0.0	-0.0008508901945055306	0.0023300707371733966	-0.0005344538568553823	3.445165909124514e-05	2.4435251078939092e-05	-0.005714035981310294	0.001256069809192618	-0.0028759121773564637	-0.0024110264180287433	0.012415874276547646
patient_116	-0.004056163208413757	0.0004957201292044771	-0.0008926914846681494	0.015344015630330863	0.012256937084970478	0.004188253784786995	0.0017065466225070194	-0.0010288490374635072	0.0	0.0	1.3918845488375886e-05	0.0030052448435154266	0.001580689018631764	0.009310576200060983	-0.007859340290986316	-0.0233686603697949	-0.006571789597473558	-0.014315555075644854	-0.010090961872363233	0.0024049949553454873	9.317119225883002e-05	-9.606192222285181e-05	4.45879638435805e-05	0.0005820056304382151	-7.772656102996893e-06	0.0009571373234121977	0.0	-9.723897332059028e-09	0.0	-0.0010686007816943983	0.002803830571268503	-0.0006328079143537475	3.1480080674000795e-05	1.3470930359390196e-05	-0.0053212334901488354	0.007304079543681612	-0.004432780235804793	-0.0024958162158885	0.012624895556157707
patient_117	0.004635479235762747	0.003516588075925453	0.00861925044513568	0.009191206366262878	-0.0063657814677667976	0.0012049506182800049	-0.001189592852379958	0.005028578672149529	0.0	0.0	2.1121894906449092e-05	0.010106142578299306	0.004157687840231234	0.0024170584010341375	0.002944312163458451	-0.005523388084873391	-0.0006031345165019357	0.0006935028287916009	0.018264956016863	0.0023856936840256074	0.0005273003997149214	-0.0002730168868350539	3.0111412623714246e-05	-0.0001961528422258769	-4.23758473226241e-06	0.00111468307481284	0.0	0.0	0.0	-0.00043169933459186725	-0.0019204207499006905	-0.0008449651101066899	-0.00014079917492745576	1.3361289124338696e-05	-0.0034008377012409567	0.011714317694473897	-0.0016041668828279112	0.006543278112266453	-0.0042297532805684315
patient_118	0.0038250778775726947	0.01295810287596704	-0.006599994006837256	0.006508698065491472	-0.002675979987154251	0.00034614923567582024	0.0004208398408224177	-0.0007439271342103258	0.0	0.0	0.00010325054999475134	0.00450683726151783	0.0033201744146864236	-0.005152604756167135	-0.00547322236340395	-0.01482116602811683	-0.0036485350804911273	-0.002871917887838167	0.017263853260541005	0.007887930377654805	0.0007075549116963223	-0.00022650972646799528	1.723694350518097e-05	-7.779440105816952e-05	-3.5120213514242335e-06	0.0011378371824872688	0.0	0.0	0.0	0.007909911581911299	0.0009000245563286573	-0.000473734726347302	1.6918438932662003e-05	1.711051080985946e-05	0.021722425782071682	0.014244741371052529	-0.001461408288003881	-0.0025268942371565323	-0.0037233643567086854
patient_119	0.002714893288132897	-7.89599172288823e-05	0.006877746608446536	-0.018366074141417013	-0.00479973808313578	0.0015590186141215146	0.0009482563576678131	-0.0006802832551408627	0.0	0.0	3.085336235587552e-05	-0.008966633679518953	-0.0012245178978922073	-0.008848955443072463	-0.01512789741690045	0.012815158490111816	0.0024762885345614265	0.019235793146972033	0.004660557299585397	-0.0022856007199905954	0.00029577820641803166	-0.0002828230016662968	4.9986502716910505e-05	-0.001261513823797289	-5.29297450325231e-06	0.0010213914292503791	0.0	0.0	0.0	-8.692517057113e-05	-0.003700270264945827	-0.0016081061539786321	-0.002363866976711585	2.8822213561583717e-05	-0.010059902408370045	0.003745318841631407	-0.0012612019552887099	-0.0017270042537428196	-0.011934013191214565
patient_120	0.0017456147359040893	-0.013884270689297913	0.007387598807875424	-0.041460660322164895	0.0027425253488286582	0.0019692334670066004	-0.0011797082853284952	-0.00044103759817446875	0.0	0.0	3.896040782992704e-06	-0.004084935014026935	-0.00046100080657991466	-0.0017517613018467344	-0.0008824605324832472	0.015044800708930679	-0.0028363529727055024	0.018201034204462962	0.01438846023962797	-0.0022891228343527863	0.00036587558039172436	-0.00022355526422626444	3.970583250917069e-05	0.0011097724373982868	-9.263972098173885e-06	0.0009165721505303807	0.0	-2.9825670165253843e-07	0.0	-2.1279146056207656e-05	0.001436239970383313	-0.0011172016712080505	3.683578827566995e-05	2.8632021937483442e-05	-0.006290539038085319	0.002245799237885298	-0.0008071995339258019	-0.0010130032859640714	-0.015294109899499385
patient_121	0.0011956987877098486	0.0018706568233099732	-0.006266420845493027	0.0029673893900884546	-0.000531082762851627	-0.00492302555273729	-0.001004708140998128	-0.0008793465009002058	0.0	0.0	1.1711634859074863e-05	-0.005975718133142917	-0.002210663656893958	0.0038934587531278073	0.0011630314958165032	-0.006871984037656792	-0.0003165324093939593	-0.0036083529407090276	-2.453135361535173e-05	-0.010728252892027546	0.00013152571883929374	-0.0003173009575081358	2.1986159675992087e-05	-0.00041654613055057714	-2.229625420454206e-06	0.0005669880408008107	0.0	0.0	0.0	-0.0002903176085485832	0.000855898065152879	-0.00114149296813348	1.4597847047088408e-05	5.184696147046864e-06	-0.004623979771591369	-0.00864552939455907	-0.0019923701277112372	-0.0012099831500132275	-0.007637364641652158
patient_122	-0.004604702102460948	0.007269598501825296	-0.0090067256386767	0.00882888711799444	-0.001764302119777626	0.00031703638795154565	-0.00034673791758707345	-0.0009446188397067067	0.0	0.0	-0.0003056703245715777	0.003737689372882342	-0.0020440187358597207	-0.0010996887546487568	-0.007310201006906335	-0.01932551901381637	-0.0030469981358855623	0.020581110448915894	-0.00985464827177235	0.01160501944183455	0.0007505767621688498	0.0006132397428226192	3.264590131482218e-05	0.0019185768111291551	-3.7245260094219997e-06	0.0013854585142942899	0.0	0.0	0.0	-0.0013704130855991458	0.001142309952193854	-0.0006145212390002383	5.375060080791208e-05	3.280863910498851e-05	0.0263746221299544	0.013875020678366568	-0.003531988656927399	-0.003219726886284167	-0.0027847892184720874
patient_123	0.0019851222478312145	0.003188033329720508	-0.00794550516318708	-0.0005870148007983105	0.0025426136745344734	0.0009764522816840879	0.00031618725616458884	-0.0007997244359892735	0.0	0.0	7.279843685032159e-05	-0.002689671248641079	-0.0012499561184289368	0.001546004094850374	-0.007508607845781766	0.01351058439073296	-0.0063402163317032925	0.011984498792478704	-0.045586530253386257	-0.007356428569931316	0.0003034989499620141	-0.00017964318524345531	3.309215703936593e-05	-0.001979139512295148	-5.4252249749462895e-06	0.001150203564117993	0.0	0.0	0.0	-0.00015418860822430063	0.0011369716518141754	-0.0005141656767659383	2.9652486075228065e-05	1.3097511356775405e-05	0.015912626511507034	0.007376377217893365	-0.0023144269614866113	-0.0030632412975907307	-0.008390119637442964
patient_124	-0.005432611593532496	0.0025547105399706792	-0.0008614544907514964	0.0017257240467160881	0.011462854223304215	0.0016530349834483849	0.0009619823796740266	-0.0005386329912736109	0.0	0.0	-0.00016098813873611627	0.0052116201727636135	-0.0017104947262153861	0.003572207336752033	0.007198145066052314	0.004509257345259165	0.003803411931020378	-0.0024729958791063055	0.001836124777815702	-0.008501160550614548	0.00023379892973933905	-0.0009352858647864925	4.914207100164121e-05	-0.0010685076493160866	-3.4799135254261395e-06	0.001345365237023681	0.0	0.0	0.0	-7.649232250971968e-05	0.002159609971772182	-0.0012036482635307618	7.146976879876029e-05	5.591088092578791e-06	-0.004535015896924761	0.0018998601929886593	-0.0015705757303815498	-0.002093876244776105	-0.011340981972340545
patient_125	-0.00300574181880511	0.003069098148870283	0.006486716793819237	0.010804148354823982	0.00024373938042455794	0.0011856079458721063	0.00047407324790430883	-0.0005918964707327493	0.0	0.0	-1.0310820693444625e-05	0.008313636951951735	0.006187195669923834	0.004910534090677179	-0.0007434713647284479	-0.013485338131750502	0.004500249273775996	0.017592775107760562	0.014135298872372979	0.029534958072039874	-0.0010536590420213443	0.0019312903442817817	3.4795541767492394e-05	-0.0003727364410553296	-1.983863971011847e-06	0.0011060536213182712	0.0	0.0	0.0	-0.0008252663484525332	0.001239091665146977	-0.00047704150257126687	3.9098982993802266e-05	7.312989951711854e-06	-0.002335349595173808	0.00704768685490615	0.0015951192048220852	-0.0012063594171612005	-0.007207411815880983
patient_127	0.0016744665320270696	0.0034852640002072154	0.006966006210631991	-0.0010632610509408104	0.004430622302169502	-0.0073805982372326	-0.0009562119450304773	-0.0007317140766688324	0.0	0.0	2.787455053490484e-05	-0.0058018252490839965	-0.002190551837697833	-0.008826635008594588	0.006134930128916098	0.014047970921158741	-0.005286231775194383	-0.00595486007771019	-0.01635214838344007	-0.025962080720170005	-0.003677893313267993	0.0007560666199744559	3.6502267481676e-05	0.0001833205999665883	-2.150385809263736e-06	0.0011021424255440316	0.0	-3.219103451354566e-07	0.0	-0.00011027257560779685	0.0010100662588128529	-0.0007548532488634831	5.9281407224053066e-05	2.183622890263604e-05	0.015110081825254919	0.00854785321932996	-0.0022102152357355185	-0.003797804603284597	-0.006550478009193213
patient_128	0.0038612365184281135	0.008807737013464772	0.009721606949316054	-0.014951542985119005	-0.0031124442814744278	0.002190796040930703	-0.0007495508577991949	-0.0011418190136569303	0.0	0.0	2.433829623987761e-06	0.012833197399727483	0.0044096556330127015	0.008091581467033607	-0.009929275607034436	-0.006274466851800582	0.003260169215980726	-0.0009248121095371928	-0.013587237954050644	0.0009661572010755054	0.0003392156019461363	-0.00019396900843236532	4.249485465864438e-05	-0.0007125241901967176	-9.988039541823395e-06	0.0011520398956034734	0.0	0.0	0.0	-0.0008728678303366372	0.0013009077176906652	-0.0009017847116939663	1.7871403321488853e-05	2.899062636911336e-05	-0.0042780552629941015	0.007622680919564634	0.0021151260120506514	-0.004072639544104349	-0.008572167202559265
patient_129	-0.0017488847023458614	-0.0065673416308792395	-0.0002521357466377168	0.006991476772603018	0.007096306215369057	-0.0037818339200888446	0.0003914910004066833	-0.000826122987135095	0.0	0.0	3.506897393799833e-05	-0.002985801554125625	-0.000923015872514999	0.017462772971911573	0.007888925375062774	0.015610830841088745	-0.0003677288793415341	-0.01729899964290944	0.012245171043149183	-0.00038333873262769776	0.00047880016049607746	0.0006463511766688142	8.716048712427642e-05	-0.0008326626188715432	-3.898797074641011e-06	0.001414373350099312	0.0	0.0	0.0	8.805180226809174e-05	-0.0020133987222161827	0.012958526715589043	0.00017814309949680852	1.3222852782978207e-05	-0.006073133198502746	0.0036444229914528383	-0.0005337886598572722	-0.0010217873835203504	-0.00817093683393092
patient_130	-0.001742631387181589	0.0010897981880225692	0.0026598988610457893	0.009481235297007227	0.000953348833029439	0.0008383996044522826	0.00040581671435239585	-0.00015832169491120728	0.0	0.0	6.690526546844407e-05	-0.0013937328519509728	-0.0008763852021492182	0.0025572322661272236	0.0017216517150784219	0.014191605817383952	0.0016080682682206226	0.009571805179358123	0.019372657507426977	0.014362935178401436	0.00030415754639142467	-8.835209702497429e-05	3.634712078374761e-05	0.00012017960304644075	-1.0638268647172877e-06	0.0010648051486485996	0.0	0.0	0.0	-0.00011373628397180706	0.0007498064786909005	-0.00032648012993935916	4.63354314792181e-05	1.6844025492486282e-05	0.012209633901283911	0.00766576868834423	-0.0010905422379193105	-0.0007299476419039279	-0.0036707351402142023
patient_131	0.0031208152025118054	0.0017040394716159608	0.006773662344777299	-0.0020719312990205964	-0.0005409604726545965	0.001492146500149489	0.001874803713106139	-0.0009947938028842327	0.0	0.0	-7.1909633071386595e-06	0.003506230492570856	0.0012541663634450379	0.00021724069718227705	-0.0053728679076395615	-0.02185836416423004	-0.0037371573566740745	-0.011682256026450203	-0.009123693517226292	-0.0006722886398072935	-1.9714555501435562e-05	-0.0001441241163096984	2.7795994685070862e-05	1.3750909607619085e-05	-3.5478405771121127e-06	0.0006441202530366853	0.0	0.0	0.0	-0.0007701188904763728	0.0005666774963776864	-0.0009064834330636417	3.600900652216127e-05	1.0671883291700358e-05	-0.004929995497296998	0.005038722995408933	-0.0014071707817135599	-0.0028624717817315503	-0.0031159398019254265
patient_132	0.0009944704024207776	0.0014802213011893732	-0.008770844847906828	-0.0151314926802605	0.0029821879300823313	0.0009236569228987775	0.0010674237164285463	-0.001087009569488653	0.0	0.0	3.1165601253450673e-06	-0.0034925203333640797	-0.0012435526461225595	0.0022551152065731646	0.005779211639653199	-0.012858262977212542	-0.0005203506357808648	-0.0030062241842338864	-0.008940436623200793	0.001299786911200368	-0.0010181670554243573	-0.00026748336499626753	1.519546289949138e-05	-0.0001176252024002844	-2.206216455026366e-05	0.0005636070292614297	0.0	-3.6900037517592633e-07	0.0	0.004208240595923663	0.0006805380028440066	-0.0007371682594815626	1.39046830825818e-05	5.291011830544759e-06	-0.0034548793829771527	0.003940581643014293	-0.0016384266213566483	-0.0034359106748912123	-0.004795475460923047
patient_133	0.0015610971997960458	-0.00234852180434781	-0.008039688893460083	0.0016196101901382106	-0.014233984909772304	0.002922123352150972	0.0009041428250349902	-0.001514434524496517	0.0	0.0	8.121860682016777e-06	-0.005826369120335228	-0.002545823124855378	-0.0044757067543295635	0.0018673373690745287	-0.010339201086716947	0.0025931395654704387	0.010485907900798213	-0.023332799342640462	-0.00027326856210498394	-0.0018084840409682045	-0.00018810207232533956	2.702111999615305e-05	-0.001506694218778761	-1.2176299445641819e-05	0.000769628486901291	0.0	-7.735538427070901e-08	0.0	-0.0005235182355889094	0.0020439121207771398	-0.0004990668576935426	3.282917390647644e-05	1.6365272989305494e-05	-0.004559778748270083	-0.014147880024221411	0.0018570358305985196	-0.0014596571828098357	0.01129836564393838
patient_134	0.002000553468090413	0.0008717942922760894	-0.005985175786589193	-0.0010132011873364524	-0.015409376241324223	0.004485506089688222	-0.0006360058038601368	0.004967995468644016	0.0	0.0	1.6746389864652956e-05	-0.005357366393534091	-0.002180246833816076	-0.008412923479360769	-0.0060208785629265816	0.004097508668404733	0.0019761047945507674	-0.01838473838278425	-0.0015002185034235106	-0.002930946792948858	0.0002098848023824613	-0.00016621968043569718	3.70593211363387e-05	-0.0006386382930204485	-4.33695145695667e-06	0.0009712804463550355	0.0	0.0	0.0	-0.00012412338126799888	0.003033816905792206	-0.0006334850084352019	4.214133728839807e-05	3.018099506486311e-05	-0.004951727933700724	0.0034833073433859153	0.001933660578579218	-0.0011983216268857053	0.017666926471141427
patient_135	0.0031891621804201326	-0.008394260161394676	0.0016245856043273308	-0.0048248641907797365	-0.004660687998544786	0.00247753226241212	-0.0017658225094508064	-0.0009924506410159512	0.0	0.0	2.201089412351763e-05	0.006432715854081925	0.0023456206408940376	-0.004444411755812872	-0.00982039317556282	0.006306760325128572	-0.0021290675103280724	-0.007161481187148389	-0.026112480710564198	-0.003717458424329084	0.00018397780578226173	-0.00018691934028272644	3.473284069029372e-05	9.573005741262138e-05	-2.997917982218e-06	0.0008970197803538889	0.0	-5.223839268397404e-07	0.0	-0.0001688479762076029	0.0015953334900986687	-0.0004720932541774979	2.8873216782755548e-05	1.587327253697764e-05	-0.0038021782911278903	0.002147406533495337	0.0016117048126442002	-0.0036399907585099272	0.007933172621646025
patient_136	-0.0008104483755627806	0.0007067912425576475	0.003733138615678824	0.013493107728775839	-0.00481071452083433	0.0041815042072090415	0.0008193597798687308	-0.0014529559840995565	0.0	0.0	1.6507266586424224e-05	-0.0018382798816928645	-0.000995033957681985	-0.0018899348800394658	-0.0015655038112430688	-0.008821126519376634	0.0043900136899606155	-0.006539927045794359	-0.006482994526489581	0.003364395165488341	0.000328864538360036	0.0008263649240875235	2.06107211074783e-05	4.017036721320562e-05	-7.7849239028577e-06	0.0009225888736082293	0.0	0.0	0.0	-0.0007941982549241733	-0.008622282775423859	0.003224195987105815	2.8883624681363486e-05	2.7584323822550858e-05	-0.0042169952570180105	-0.006555342774258378	0.003602880907041374	-0.0014683581899598574	0.016486072563720346
patient_137	-0.006832094026603336	-0.001337567643275846	0.0013225065840938022	0.01200597950882594	-0.000547188399708737	0.004402499894143189	0.0007927210563968189	-0.0006727284559973601	0.0	0.0	5.245839526390032e-05	0.004293925547709409	0.0022337119511565023	0.004813434765364622	-0.001989723324765721	0.014317627524887837	-0.006218694538133586	0.01566890614399318	0.0003926977158318795	0.0012313488500827604	0.0007009272843497874	-6.290501104832807e-05	4.978794682494095e-05	-0.0001595231246264447	-4.928445283064652e-06	0.0017605712802158133	0.0	0.0	0.0	-0.0006110411754662734	0.0028500035582012338	-0.00033689645490690207	8.189323861089645e-05	5.760234233819718e-05	-0.0036177383975892134	0.002547387647400867	-0.003731370070400073	-0.0017906928083896675	0.02143282637756992
patient_138	0.0017035043254708222	0.008831901296219066	-0.0024731785054630095	0.0041714470624458315	-0.0008503793872251472	0.0051258521525153955	-0.0010073584327018102	-0.001217708129936131	0.0	0.0	7.31940112278021e-06	-0.004697320966022464	-0.0030338858740411746	-0.0029325177533896635	0.009060810111643267	-0.00681508740825993	0.007506885455364426	-0.010942808925114414	0.00470345484253011	-0.006861680712610578	0.00047845146441993455	0.00023078204770085524	3.182159137682011e-05	-0.00035664142901397245	-8.484945273623648e-06	0.0009580271469153058	0.0	0.0	0.0	-0.00035611938147237106	-0.0023935122374768914	0.005729364277139355	3.974400126461036e-05	3.474067353543108e-05	-0.00311001550824036	-0.004717513522210992	-0.0033416708660048327	-0.0006044578731743826	0.019462626998292164
patient_139	-0.0016077071519444122	-0.005488813018937042	-0.007370004154739988	0.0028658640608389707	-0.0006377463530853844	-0.011044118336855487	-0.0007225988248108202	-0.001268103500895609	0.0	0.0	9.485799759454988e-06	-0.00308536361293324	-0.0015464177894617761	-0.003395349396487753	0.004794946493209728	-0.009156930093250793	0.000322687269465931	-0.01197745527633427	0.004337471726949265	-0.0008729974700718983	0.0002481210605294313	0.0003592775625314903	3.374044538230103e-05	0.0014563852298154106	-6.2988549565561e-06	0.0006401669458223698	0.0	0.0	0.0	-0.00028444512619488644	0.0011677385996060356	-0.00037505071616982313	3.219095847542019e-05	3.450502574103928e-06	-0.0061085921644004944	-0.006100575118868428	-0.0013306076516726307	-0.0009379302608701679	0.005865492607157859
patient_140	0.0017094207137423553	0.0012376168114134843	-0.00014853677305554926	0.008182032929802097	0.007748202940035243	-0.009873636542582151	-0.001012372234296832	-0.0004068971902251395	0.0	0.0	9.6171509941184e-06	-0.003521423830731497	-0.0009356631934750917	-0.0023843271129968422	0.010034350041800375	0.030282724646059543	0.006522341031040304	-0.0007191068910154772	0.026229619968288497	0.0018886154113646697	0.0003984604331503671	0.0013769772967819503	4.858944304235756e-05	-0.000807675815955666	-2.89023352883612e-06	0.0019325462583488532	0.0	0.0	0.0	-2.2520923428696473e-05	0.0035380954515073807	-0.00038791156710400536	3.791817683520055e-05	1.1220044606851617e-05	-0.004466129267808342	-0.014619736747530697	-0.001412975325959087	-0.00046285003983261274	0.011013377936076289
patient_141	-0.0037676131714630356	-0.005273606350278091	-0.0013182884536758906	-0.002909555419186309	-0.0010504780374604665	-0.011256158775557587	-0.0005846191229600862	-0.0016106417475663236	0.0	0.0	1.1287772608490548e-05	0.0020567709631629898	-0.0007002030653386612	-0.0007574045798527508	-0.0014750499496542977	-0.012814039988867976	-0.0031443628787628623	0.008918489176462447	-0.017333608369643542	-0.00020513984641933148	0.00013539297986439567	-9.64263647045458e-05	-0.00070912482877314	-0.0009091715660465491	-1.4140596255059202e-06	0.0006966573950372906	0.0	0.0	0.0	-0.0009615604339107348	0.001637512394995902	-0.0002776230040474686	3.0020438604376052e-05	5.4167615442478594e-06	-0.0031736087981761533	-0.0024035690086396787	0.00138243441806195	-0.00238835411543341	0.006445090248454395
patient_142	0.002664042151787939	-0.00632431216295971	-0.006121029883649628	-0.006843989965095741	-0.010202626453567211	0.003652646371343499	-0.0007312870896283469	0.008051406891155653	0.0	0.0	1.0397615553886138e-05	0.003945557001545033	0.002336009025644818	-0.010511042116909746	-0.00033003382669515317	-0.004771977368886301	0.002762265838228914	-0.004974298232910188	0.002148049153456031	-0.019605689933202376	0.00027695590311035604	-0.00026713904384299174	3.6980527129423e-05	-0.0007995639143879286	-6.471519251666728e-06	0.0007261234466183542	0.0	0.0	0.0	-0.0006164608460335286	0.0023121986659863547	-0.00032786982006262946	2.6919380560669472e-05	1.2207324359867064e-05	-0.0017195265188540145	0.0023713041866209655	0.0017801722443430562	-0.002131691275859747	0.01516576082877739
patient_143	-0.0018667806175510298	9.428854465940684e-05	0.0029117416828608493	0.006049845486812382	-0.003115642170973702	0.002257274890310727	-0.0013256326444286812	-0.0013629340685381063	0.0	0.0	-1.729837807337329e-05	-0.004110820827878536	-0.0017742774945062856	-0.002104307130738117	-0.0012003391566584426	-0.028996333618249718	-0.0009120509099720413	-0.018046976539768472	-0.018278840100125406	0.0006684608935691103	0.00018565326822838002	-9.585079462986854e-05	2.511172352833799e-05	-5.2216601549713405e-05	-1.52864109514336e-06	0.0006575818386137557	0.0	-3.1456719027706894e-07	0.0	-0.0016475645730783656	0.001638953454685327	-0.00039233418079935106	1.4811443713460904e-05	1.47064874108963e-05	-0.005685868499310005	0.00034663791945868167	0.0017465794715786941	-0.002435249278176693	0.009539535616597672
patient_144	0.00122160551813389	-2.6401946022600043e-05	0.004595981361773046	-0.006269377069757053	0.0025367291519819775	-0.009598797703232853	-0.00048185707396165454	-0.000623828879999057	0.0	0.0	1.1602968026594527e-05	-0.005101410208403348	-0.0007939820802733546	-0.007879872248681433	0.007774032870226182	0.017152746372118645	-0.0004486214236977414	-0.012116755383619816	-0.009440996453107815	-0.003838142454121523	-0.001022998058445361	-3.985754938573498e-05	5.552634750981393e-05	-9.8983941016239e-05	-4.054151196969498e-06	0.001094208672122785	0.0	0.0	0.0	-8.185858563902484e-05	-0.006093404646197286	-0.0005159930988973382	6.315463778505724e-05	3.097163501594336e-05	-0.0043241220240640135	0.0036899582472385522	0.001898537655410095	-0.0011720768353130225	0.014653638790430395
patient_145	0.0012262834506514	0.0031572436024289107	-0.001727698827059581	-0.00854100384543824	0.002628863313786986	-0.01800620714100043	-0.0008437817995295662	-0.000520354300173818	0.0	0.0	9.368024303819734e-06	-0.009454138391804671	-0.003302555284117383	0.006436383060245921	0.011331756996510295	0.017280842216639128	0.00932308420918676	-0.012924218147599002	0.01580938684949321	-0.007449095135758274	0.0003905311348450428	1.7973214385069917e-05	5.718622970413913e-05	-0.0007924370298976871	-1.3992445678418812e-06	0.0010967172902404886	0.0	0.0	0.0	-0.00014388314057302786	-0.008700513572540496	0.002421054950328491	3.8935283743701196e-05	1.3861907423055475e-05	-0.004188567837459581	-0.0005740268767687875	0.001623137740677771	-0.001257632123411811	0.01322337008900882
patient_146	-0.003001721404933781	-0.0006690482287005765	0.0016016514423271232	0.011779103856394087	-0.00851998332114681	0.005904350755818552	0.0009205479505729623	-0.000771226110495834	0.0	0.0	3.926194862995607e-05	-0.005652567983882549	-0.0017703601280786962	0.0007867752188733323	0.0077940908229249695	0.016313749822209102	-0.0028083782582301042	-0.011934201646759767	0.019128043189334937	0.0016991338900152531	0.0003368004270283077	-0.00038278272694050407	3.831049534850644e-05	-0.0005764578896649041	-4.772319366530046e-06	0.0012034196974352266	0.0	0.0	0.0	7.36409158735905e-05	0.0036162999532966746	-0.0005394351532203677	3.343337612979233e-05	3.0913341125802804e-05	-0.006578674310657045	-0.028230873266348856	-0.004831463031296633	-0.0008500921021709676	0.01780840530316825
patient_147	0.0018516447313806405	0.001967453706237191	-0.005870011681415255	-0.0019292332318651018	-0.0015781472525142279	0.0031262364251648596	-0.0008739343952808772	0.005791487102647664	0.0	0.0	2.3495103950785697e-05	-0.003893251715117587	-0.001194645583775584	-0.01281737131042217	0.00380811675272474	0.011826864865528213	0.0011603580433940115	-0.0169861508170612	0.012684917171546352	-0.0032451094253442116	0.00023907357220586214	-0.0003631442170291581	2.4146132070977343e-05	-0.0015802569989468358	-2.7458818682402534e-06	-0.03325493771012989	0.0	0.0	0.0	-7.75346451595505e-05	-0.008902074357228071	-0.000766928746797666	-0.0007183594319567438	1.5928223405598475e-05	-0.0059110301031997815	-0.0013384406773478247	-0.0027324413121281505	-0.0008185223379051634	0.012258382460520505
patient_148	-0.005780900549608215	-0.002750322476744566	0.005378266619689519	0.010009764014266944	0.007008778102264511	0.001981225466501456	0.00010334623214068368	-0.0011431387686721473	0.0	0.0	8.24851605153289e-06	0.005386604487241102	0.001387424159858134	-0.00013080232996457418	-0.009885849947973358	-0.00807558040358738	-0.002545498574721553	-0.0038255816085730806	-0.010333940458311366	0.0019412561446712315	-0.0013352406885718993	-0.00017734891043912011	1.097242708216503e-05	0.00011046573325094578	-3.1355077898144917e-06	0.0008168675265765304	0.0	0.0	0.0	-0.001542176390434994	-0.008210896746014744	0.0021762861382765993	3.312751619291117e-05	1.6218966270997477e-05	-0.0040671394472536395	-0.00851554594334111	0.0028321018058236457	-0.0019953332417839615	0.007060969407832265
patient_149	0.0028878941436703233	-0.008963758906874047	-0.0004884422405590858	0.013922321189922603	0.0028327069293737762	0.004094259910788364	-0.0008039381812435727	0.010390357082002073	0.0	0.0	1.0922924648810611e-05	0.004483027748023678	0.002964331195490102	0.003256937460534193	-0.005676241110485969	0.002724870699887565	0.001983302644043935	-0.0002995904457882798	-0.010895893196412492	0.002515564773189834	0.00025300249427358734	-0.0001784944194868111	2.5565227484810418e-05	0.00039184135731366187	-7.241407945519872e-06	0.00102384236905396	0.0	0.0	0.0	0.0014137482594068261	0.0031919149700599197	-0.00023756244997244724	2.0026447923220295e-05	1.0154571894734412e-05	-0.0031680106154210515	0.003084808351477014	0.002968786671088035	-0.002084839407094103	0.018572731549453006
patient_150	0.003641473334253573	0.0034754487431417225	-0.006891831334254327	0.0010093729349744318	0.0037723116844900263	0.003533944718769633	0.0010506813474906716	-0.00123679474126609	0.0	0.0	-1.8482213608785056e-05	0.009851972539043553	0.0049659354109819615	0.003216429547206646	0.00044289486529948044	-0.02653055486456636	0.0006200195638280681	-0.011614065934109416	-0.000660007987415097	0.007911158661286739	0.0006569818614186129	-0.00011728166662060784	2.5350790258106027e-05	0.0008627274833018886	-3.717604576571962e-06	0.0006805469385021775	0.0	-5.016002108478488e-07	0.0	-0.0012516359811640984	-0.003356269935982167	-0.00026605861593907324	2.460774460638219e-05	1.3014174215304158e-05	-0.0029791395036365114	-0.0016924164839485448	-0.0019210793228312043	0.008373425705665082	0.013785998897161238
patient_151	-0.0013027812867008352	0.0007341496111256793	0.0035653113411968627	-0.0189993328689372	0.00324187704972553	0.0016252597597833437	0.00028342381571961126	-0.0009583758540040276	0.0	0.0	-2.2070433042474564e-05	-0.00260874175194114	-0.0007066489482540428	0.0007254714099780104	-0.009687260326179314	-0.0138274132464875	-0.006297966900347093	-0.003938017992071363	-0.0012184820763770183	-0.006424289353501753	0.00028382967320714393	-7.042612186784601e-05	1.72753547065607e-05	-0.00023734032023764538	-5.498042265334479e-06	0.0004358208451526415	0.0	-7.140665186054312e-07	0.0	-0.0006420155364300662	0.0015069551226681841	-0.00023391756229029792	1.042747716589716e-05	8.746106834089842e-06	-0.0017174372696303639	-0.0057538245277614685	0.0009279896011721552	-0.001139159291940301	0.008299549942822037
patient_152	0.004250604310257274	-0.01550513859709473	-0.0021851018078090836	-0.013519339652266961	-0.0012319713138106473	0.003866018843559059	0.0007586845837994126	-0.0006904892844420306	0.0	0.0	-2.2121404913642614e-06	0.006300740117010207	0.0012136682241069058	-0.01195827528103543	-0.005303611380510248	0.012021575419410513	-0.0033855691264535683	0.023396170426107765	-0.0008415299175080184	-0.0034476424850755486	0.00016454948507735567	-0.0003524155548286223	5.981746374134674e-05	0.0013607995464148892	-2.857430088739731e-06	0.0015359864670408349	0.0	0.0	0.0	-5.1999679376311496e-05	0.003321934141030396	-0.0004480418540044579	0.00012345833458391644	2.0029031309169173e-05	-0.004184938312808104	-0.012169974259174075	0.0012893903108866325	-0.001187906043110989	0.009517326945486838
patient_153	0.0014170800139968298	-0.002889714157038076	-0.00789150736503176	-0.009250735729330876	0.016245774981487784	-0.01758689300490375	-0.0018887604388646499	-0.001359230928663195	0.0	0.0	1.1726966849862734e-05	-0.006840497723709346	-0.0022248987621213082	0.00020923061973350058	0.008209282617629892	-0.01161640474597568	0.0009518285226998449	0.027753867038877097	0.012865807221656023	-0.0019076351685439119	0.0003844872905352939	-6.201616228515942e-05	3.74748092151715e-05	-0.0011710098530748982	-1.3014299463903964e-05	0.000940480647841053	0.0	0.0	0.0	-0.00037648257466613	0.00282162972487646	-0.0006757484843809637	3.584319245049795e-05	1.4939496988512295e-05	-0.006882820380314092	-0.016054843392662957	-0.00021831588652908038	-0.0008830874388326194	0.013235554343948934
patient_154	0.0015547001705625127	-0.002072142213156992	0.0004912436663905166	0.006331913565993564	-0.002760853207978449	0.005954124870550816	-0.0015541511985871575	-0.00035012396317988316	0.0	0.0	2.1327456789993496e-05	-0.003506524891668569	-0.0013972703745188102	0.0011467934115976443	-0.00265473207119315	0.0309404281667171	0.001498615790841327	0.000900628007770769	-0.011499649633638153	0.00470288785137321	0.00017916791128331691	2.1976816486950317e-05	5.403032019251514e-05	0.0019613547517755804	-7.703406554389426e-06	0.001653623626462599	0.0	-1.1698125242196044e-07	0.0	0.00010348841038215683	0.00312828391827837	-0.00039279326316288765	0.00018695177039534404	3.491729316153453e-05	-0.00400787371894519	-0.011206242261447168	0.003648985012274445	0.002114017932099912	0.022276138367773316
patient_155	0.0017223042705601162	0.006321222312040911	0.00785587931087247	-0.002854012751448161	0.006257820326404206	0.004995130111315572	0.001054725813879777	-0.0005891587908128861	0.0	0.0	1.1257635628621676e-05	-0.0047350350678261426	-0.0012532245064643527	0.012933200446973521	0.005659351632340191	0.03705453915910056	0.003069827329527058	0.0009001097774698425	0.007710978092393575	-0.0009639796180153159	0.0005703866112215699	0.0006373848928726094	3.928506406591609e-05	0.00017263021610316364	-7.243137010341421e-06	0.001454763778644674	0.0	0.0	0.0	-6.509937052549946e-05	-0.0033359376488590596	-0.00017627394583701647	3.773819720588753e-05	0.0	-0.003499564245043767	-0.0027551081987444975	-0.0016059996331719572	-0.00110404545730737	0.018971745323013926
patient_156	0.0014078182036879783	-0.003754634698475166	-0.0039724168605848684	0.0004406278524472796	-0.0065823952554453944	-0.005648930778777016	-0.0005802793782048834	-0.0005465164949907558	0.0	0.0	1.7403390222958482e-05	-0.0031504715804732903	-0.0011144602264760962	-0.004489606707564717	-0.006734077936331796	0.007362560138409353	-0.0010477304336085555	-0.005218491749403665	-0.012061423118881188	-0.0013670439594427313	0.00013594426050891293	-0.00013199154310973904	2.8357100119028776e-05	-0.00028715676568483997	-7.1387364858500145e-06	0.0005290798879847592	0.0	-9.231647820855115e-07	0.0	-9.626798880043322e-05	-0.0033755739227386587	-0.0003900854907594658	-0.00024012658740497683	9.777896672116984e-06	-0.004197534840098838	-0.008880981325600706	-0.001582728927385761	-0.0011047401788207365	0.002668748932244774
patient_157	-0.001814474066892631	-0.01283614741979765	0.0033283002971930993	0.012385730005067193	-0.0013819853903232079	-0.0015969288290795286	0.000241627071046698	-0.0007449249209325916	0.0	0.0	2.553605505739311e-05	-0.002063591938198642	-0.0005483384773616797	0.0018313994865703858	-0.0023079188054780002	-0.030671501222103312	-0.011911307492460601	0.015910544818267564	0.02168936836377915	0.0071812775155671	0.0005628965724148805	-4.8006701581392036e-05	2.870155628114956e-05	-0.0005082608009632491	-3.103066869001761e-06	0.0010731553827199886	0.0	0.0	0.0	-0.0017553376213366616	0.0010803155214371809	-0.00040674919687729564	2.9903332243470625e-05	1.5817939714563008e-05	0.01939882355349351	0.00990712253435735	-0.0010284607213965444	-0.001217865033934424	-0.006834371987095045
patient_158	0.0012800434188310064	0.012862011174942418	0.001359304577585328	0.0003007513432375089	0.007349299526377181	0.005446271955831013	-0.0008814833249640281	-0.0003488752986111976	0.0	0.0	2.4239656729003606e-05	-0.0024868538982808445	-0.0007571773331770072	0.006344598541286881	-0.002087155706244913	0.033697715758012954	0.009455105145723145	0.00711343211103069	-0.007193919972349084	0.000675575423060035	0.00015481447586472306	0.0004633058785843168	6.30766569865084e-05	0.0021044330834364276	-6.97399653819107e-06	0.0014357276358480731	0.0	0.0	0.0	6.998105133872775e-05	-0.00526240702350083	0.0038165560783949394	0.00021160634415928422	1.877379501017761e-05	-0.004936194278269787	-0.007950463759063813	-0.0018452372975776685	-0.0003453469762783202	0.01942897899060191
patient_159	-0.003754020708209302	9.329052606821369e-05	-0.0048305216429471425	0.005080043512443702	-0.009316480867749622	0.004839857441492062	-0.0011504471773813396	0.011417473338188312	0.0	0.0	4.931853741171327e-06	-0.002771798414991859	-0.0026193116426700574	-0.0022081342875029846	0.005299135434606561	-0.009329163468663353	-0.0032117680023900723	-0.0015843910142192591	-0.009711437673475452	-0.0072450371149454604	-0.00011205315479537645	-0.00016440279954499335	2.5721814175219197e-05	-0.0004102972150929481	-1.2786945415174037e-05	0.0009074393697360655	0.0	0.0	0.0	-0.00046060932054932434	0.0027928795189144794	-0.0005245054119960888	2.1375122879193414e-05	8.043770442378514e-06	-0.004616305084959856	0.0028154472516192957	-0.005981400824857413	-0.002549043721676234	0.014889960272508353
patient_161	-0.004557617457353544	-0.0017778187301444753	0.006200041893270755	0.004871102149283759	-0.008128219623464888	0.0035143858821922204	0.0008319123312102239	-0.0014040032939908616	0.0	0.0	-0.00010262979703691074	0.004468210358466969	-0.0020216820273280724	-0.0027686539848225072	-0.00880415640772348	-0.006049532446918623	-0.0015884440550273699	-0.023786335041860736	-0.012789389173392809	0.00022691947080888397	0.00018136885402527788	5.3743772523953604e-05	2.1910375874894257e-05	-0.0003000415259555954	-1.1032266197587389e-05	0.0008896626269722849	0.0	0.0	0.0	0.003958542583951957	0.002264669675665422	-0.000377694541334825	2.4252291269438853e-05	2.73799347071614e-05	-0.0028517587642748815	0.004625902060060919	-0.0021312401314151166	-0.00264997528843422	0.01472500584304801
patient_162	0.001699439812048036	0.00021135295029755833	0.004686510987080115	-0.017183592817505186	-0.0006116126117786748	-0.0032749213830996697	-0.0010395263656169437	-0.0008057046236569598	0.0	0.0	7.50659214691253e-06	0.003601908057812272	0.000755860010828308	0.005410114526958221	-0.0042822195090710105	-0.014153996975091948	-0.0021155704830502484	-0.0065955394420044245	-0.00984403205297304	-0.0012011852548166496	0.00011120462530082327	-0.00011383244232995573	1.7508402307350186e-05	2.246515166128559e-05	-5.474014407645309e-06	0.0004256583775925677	0.0	0.0	0.0	-0.0005417071037151798	0.0004448046421760981	-0.000864396514509417	2.7096135816474447e-05	4.104621279480244e-06	-0.00427897427481607	0.0023044241902902395	-0.0015289495227729171	-0.0023310673032986852	-0.0032430935173563876
patient_163	0.0015304397318102866	0.00017795126210775204	0.0009127603974927629	0.00392778041567428	-0.0007427950251105996	0.0014850063308919676	-0.0006582583338321863	-0.0009331021096017091	0.0	0.0	1.921067450997057e-05	-0.003191278466586458	-0.0006867736800263799	-0.0028444123593151316	-0.004401315481303487	-0.016019405852791747	-0.0037384346971910927	-0.007191406019319382	-0.006758569223420437	-0.0004032588796859454	3.376503963991737e-05	4.618858685038031e-05	2.0705248772182842e-05	-0.0001395439609285476	-1.0867783319297778e-05	0.0005014483216658653	0.0	0.0	0.0	-0.0004859720423093259	-0.003200748853766139	-0.0003630539210353872	-0.00021111399606855738	4.902086752955019e-06	-0.0034248962703196787	-0.006290319172975198	-0.0025324795137331877	-0.0009794400241306606	0.00611346303799152
patient_164	-0.0009865491374799534	0.004312459489932538	0.00495458615011259	0.0035031697492583992	0.013383178800674682	0.0037941804799191074	-0.0008423961958114988	0.008426099483547049	0.0	0.0	-8.000076638715783e-06	-0.00250579709698055	-0.0005426241505700521	-0.007983128444684249	0.007762339189838615	-0.030871174928098342	4.112585238091093e-05	0.020284148212723774	0.01083324897150705	-0.015105759500465745	0.00021309858707302745	-0.0002830506781073171	2.914037445507527e-05	-0.001796660341683995	-9.033478066807051e-06	0.0009373255152321489	0.0	-8.345537268870477e-08	0.0	-0.0014977695844640287	0.0027764629760877128	-0.0006002176762910853	5.9031061676959124e-05	2.0140779045826445e-05	-0.00212177880785555	-0.012906433671504416	-0.004117165696040957	-0.0008905393759113604	0.012097656582736751
patient_165	-0.0010835058008804204	0.0006400696624558274	0.0054414129982457505	-0.024338124909079585	0.0017804812183869504	-0.0062666893289816	-0.0003326870559289266	-0.0009197946454921832	0.0	0.0	-9.544621809576741e-06	-0.0031277313237282993	-0.0011436334732812254	-0.0029226038424745855	-0.007639495553074433	-0.0072635947953887834	-0.003032330965231208	-0.013476347161562801	0.0053095032311817345	-0.006970180106894642	0.000440445016952574	0.0001272868606690713	1.68738374259031e-05	0.001412181628033017	-5.352975081426167e-06	0.0004982217133881578	0.0	-3.701049194865247e-08	0.0	-0.0002168422491563801	0.0008310225512344516	-0.00028439670940786483	1.9013790239429367e-05	7.311365329726791e-06	-0.002377460696216053	0.0030829229012332843	-0.0014878323959473345	0.004587599924865518	0.00819668970543768
patient_168	-0.006246076532325447	-0.00699063252061431	0.00310267841276274	0.006805713127145934	0.0019983006899733646	0.0020899175223978673	0.00019565956611905226	-0.0015062354120397145	0.0	0.0	1.3311509688501511e-05	0.006229373193538061	0.0034828495519127795	0.0034158958688546804	-0.009481885078002268	-0.014700064098640955	0.0005346293468390138	-0.0317686716945205	0.0015204925583216372	-0.019540545099407062	0.0005527328767338701	-0.0003822577547948992	6.035752411767115e-05	0.00036536594283583906	-1.447044336776171e-06	0.0008984080118402503	0.0	-1.9173658232109665e-07	0.0	-0.0003966966185765218	0.0013225767286063994	-0.0004587105244095157	3.17778030280925e-05	2.618711884431103e-05	-0.002423999792039032	0.0052503978045454	0.0018653150091307896	0.003977673887113132	0.008406824359947463
patient_169	0.001301081752118354	0.0014873512244535892	0.0029885667407241593	-0.0022292263722268786	0.006266154036818843	0.003202718965551168	0.0008448399927372608	-0.0016398272934896566	0.0	0.0	-8.734447005614353e-07	-0.0068393820771398914	-0.0017403656913199939	-0.0025078214293805267	-0.0014489336757393103	-0.000583776903730407	-0.007076792379990881	-0.0003928810517140834	-0.0051003705156438175	-0.014156798562651465	-0.0012524984319915511	-0.0002886643675744533	1.8582697716558932e-05	-0.0005568974935729336	-1.4034518645959135e-05	0.00087421471120327	0.0	-6.169838736568938e-07	0.0	-0.0002464078172287848	0.0021983940264152695	-0.0004696462681909688	2.1409984338481812e-05	1.4198884355884659e-05	-0.004155746845884911	0.008085334654659222	-0.004358731176327242	0.008407243494207352	0.008336089820782462
patient_170	-0.002681005998595915	-0.0020017336077743247	0.000933802676472148	0.005157827530410214	-0.004956122951245056	-0.011015648232920776	-0.0011310745604170155	-0.0008951423487086564	0.0	0.0	-4.5120673610112105e-06	-0.005682222998660914	-0.0027036452126887474	0.004821334576420213	0.006602335316945749	-0.011138305455131687	-7.425496245998211e-05	-0.008442288504769708	0.023396933505044636	-0.015338605319442346	0.00042903357590644764	-0.00011505212642218996	2.872970348762048e-05	0.0006327546279214705	-2.673697485978061e-06	0.0009365799637958211	0.0	0.0	0.0	-0.0002015964489240825	0.001251836200375411	-0.0006092942164163926	4.0277459663821696e-05	1.1221709700198433e-05	-0.0037400149733841375	-0.016736836217807253	-0.0027322853750804416	0.0035949984033454103	0.009680652872074248
patient_171	0.0016349280685350944	0.007175114829399662	0.005684532169611527	-0.027782910425341253	0.005014713384497922	-0.0017907885576786766	-0.000349295266969637	-0.0008434945247831689	0.0	0.0	0.0001550880709485224	-0.006372239327557545	-0.0021284631230780405	-0.0034556662237914897	-0.008135704835054219	-0.008863917610816114	0.00012482815893723846	-0.0068305805294162246	0.008248187429547844	0.004497525591232449	-0.0021158639447903197	-0.00014373043979186746	4.0707064409385637e-05	0.001581712155484378	-5.327316309598044e-06	0.0010588564036813656	0.0	0.0	0.0	-0.0003589005090199743	0.0006327495750267066	-0.0005280205971092154	5.012805443146377e-05	6.3700791759188255e-06	0.031912158693321646	0.01121516417209257	-0.00042012930078104605	0.009310679411690198	-0.00180292842279125
patient_172	0.0024856992325835063	0.007467951599780546	-0.017342390634159485	0.008984990639314856	0.0033040475284790995	0.0007231744914902319	-0.0010597732755343828	-0.0012209431872183512	0.0	0.0	0.00010509339605041751	-0.005348257568289216	-0.0032876148637591396	0.0049728426780246285	-0.004304558567581509	-0.011748120883521338	-0.0020082432925417133	-0.0026069996826131605	0.0036224552188429417	0.008091554276016037	0.0006053176397458323	-0.00022721746066179134	3.072761573886139e-05	0.0007479532543876851	0.0	0.0012237984314613488	0.0	-1.3313618202133912e-07	0.0	-0.0004478435959713768	0.0008728372833071483	-0.0007745757282964184	2.0768326258207803e-05	1.4630284979231677e-05	0.02607526335179287	0.014202044273964216	-0.002436353783673938	-0.003944751351059513	-0.006597116593175879
patient_173	0.0015933447691760816	0.007732298538295395	-0.0011762617676988867	0.0033237584672802622	-0.00507074932027192	-0.006634422433690234	-0.0012977275662894622	-0.00044158101200527197	0.0	0.0	2.7667418380680586e-05	-0.005742498823843265	-0.0016169073909864183	0.006220919962881811	0.011345310952371542	0.02348245767874332	0.015666873969424767	-0.005172236487641305	0.027118343982768273	-0.00031924138750531934	0.000534455104548056	-0.00037938262425328377	4.0489890162831736e-05	0.0004077090880489125	-3.7764390433758105e-06	0.0017194982454485357	0.0	6.1181821596784e-05	0.0	-5.9095220124950056e-05	0.0026441634176031133	-0.0010817112744749887	6.972623922203257e-05	1.5899345792631946e-05	-0.006191396761335721	-0.01592790338893843	-0.0016541587462940016	0.0036118995951797683	-0.008329849776623918
patient_174	-0.0059833776866296765	-0.004270963515436671	-0.005698966777845772	-0.008057463506272348	-0.0012536847652453	0.001501684408980582	0.0006446050531939648	-0.000468039988127746	0.0	0.0	1.6320452685459047e-05	0.005017235703912227	0.0014234403677627666	-0.0036287579459143237	0.002587952803557442	0.008548888647116108	0.009584136450854768	-0.009141514754846244	0.004609799386609408	-0.0010971487085240411	-0.004155597845779878	0.000843622930774326	4.5592952689296274e-05	0.0008719827563559748	-2.5920986176168616e-06	0.0010409435897347787	0.0	-1.883325745047e-06	0.0	-0.00017920608043381556	0.001943606372793975	-0.0011815856043370897	3.5273079550373754e-05	1.4917195140029435e-05	-0.006736118980382744	-0.00010380553710838549	-0.0019536387580254065	-0.0018059213877271985	-0.014890793022222822
patient_175	0.0028853426315678886	0.0023208455437675013	0.011101690002200858	-0.020168382357707477	0.004674491971996553	0.0021349018461814724	0.0015853741900053555	-0.0005138153135837407	0.0	0.0	7.852160087270149e-07	-0.0049760685058984	-0.0006676395306374283	-0.007794301203556955	0.004735382679064489	0.02967643171502013	-0.0005003625113385477	0.00530897606483781	0.00987231092357713	0.0066890876860274465	0.00033571178793141845	-0.00032967857180069444	0.0001348780302746161	-0.001195784769225945	-2.8177381555244427e-06	0.0015543701296671319	0.0	-2.6143929424626845e-07	0.0	0.0002959582077893999	-0.002327054331397752	-0.0010808372881754176	-0.0001937140436788264	2.673862045021246e-05	-0.0061330823837221216	0.0082392459216565	0.00036531520788540974	-0.001028176304243487	-0.01021652217715624
patient_176	0.0009589633264801056	-0.0013322666033931604	0.0013091639745297444	-0.01731479395269674	0.002401778476467372	0.001189763863346054	-0.0006781166308367768	-0.0007009224587360755	0.0	0.0	1.2381955978846772e-05	-0.007257556086637929	-0.00122875439424109	-0.00023721886384724426	-0.002047426621952053	-0.0061540085823423765	-0.0013613564487177112	-0.0009717669595686579	0.01035265081769904	-0.001851797136904054	0.0002590824594907937	-0.00035329845296388276	-0.00041827836886231304	-0.00036085704969707503	-6.529595739654035e-06	0.00047157835979140685	0.0	0.0	0.0	-0.0002923209756782292	0.0009375233798959372	-0.000921103895315476	1.1869553077275072e-05	1.683175958699985e-05	-0.006807928751155437	-0.013755679206697999	-0.0006280978448854489	-0.0010144738737337625	-0.007138388645513201
patient_177	-0.0015692873262786943	0.0010444780754129772	-0.004694920094258377	0.0017094726845675715	0.005272553444494585	0.0017688714877019324	0.0011382167561638924	-0.0013157452958745491	0.0	0.0	-3.397305271483686e-06	-0.004474301495984887	-0.0013214168430672852	0.006186432088169341	0.007596888095152292	-0.00896238671487243	0.0024946914784836492	-0.0008445842906366423	-0.010972669994532487	-0.01118876811405589	0.0003203942499890237	-0.0003672884094480536	-0.000487172713900849	0.0008463882292464919	-5.451317704895e-06	0.0009461614569389593	0.0	0.0	0.0	-0.000359820210347751	0.0010734207515196892	-0.0013537066175544573	2.0991794991067266e-05	2.344155290045397e-05	-0.004381301981997546	0.005484222791405245	-0.0023127669594049656	-0.0028462906285544732	-0.009709100225091711
patient_178	-0.001633622751368696	0.0038063648090636546	0.006315336099962055	0.0051246312317990515	0.0057351136342430106	0.0011138330050565902	-0.001120288703875011	-0.000921128206806414	0.0	0.0	9.053400536381479e-05	-0.0022713528408862204	-0.0009687084995190447	0.00586764521266973	0.0006433374794539447	-0.00885595531727403	-0.00221809107495762	0.000613547290923338	0.016495817321346477	-0.008332376390054477	0.0007744836373232909	0.0007721761480737283	3.7970286586191794e-05	-0.0005721832623549996	-1.3387458438565312e-05	0.0012072109460113827	0.0	0.0	0.0	-0.00026335383659795326	-0.004347229102751978	-0.0008058086839801955	2.7055977625715385e-05	-0.001440955810298218	0.025901619809843672	0.015133361688595448	-0.0010118362651847358	-0.0018493257147771894	-0.00613618777113255
patient_179	0.004469469862403606	-0.004056667028463888	0.0023130465258411996	0.0075674330383288455	-0.0005015970586059007	0.005336717038188527	0.0007189154768620931	-0.0013705866353120847	0.0	0.0	3.3345099425977386e-05	0.009824695069116113	0.003773632461073872	0.002168304383563577	-0.001334007628834361	-0.0011299553879106999	0.005418840885140393	-0.0060448398305507	0.009090774339718059	0.0009257793385450645	0.0005077007646921897	-0.0002417957742343037	3.515524266318332e-05	-0.0005053261405939195	-5.615823652864082e-06	0.0012049050435741428	0.0	0.0	0.0	-0.0005471756648388267	0.0023967012360352935	-0.00027057806588148446	2.6051564208133008e-05	3.0157253627082613e-05	-0.004485951446233975	-0.009448154107940887	-0.005216897702058647	-0.0017271934346414536	0.02071484468296988
patient_180	-0.0025159745365623642	-0.0043667011534884274	0.004741235059398049	-0.0034579046435646967	0.006670689129997238	-0.002932362580815261	-0.0002705854381122506	-0.0009317423251470491	0.0	0.0	-0.0011385607965373782	0.0024623299395809066	-0.001051188079576171	-0.0018535294163317254	-0.00018215008330720384	-0.009809245883085049	0.0001832137404992833	-0.02579414857127923	0.003868075071052101	0.0001683850972998208	0.0005084504650968588	0.0004147492345019877	3.289991268247929e-05	-0.0011662539458137493	0.000176059057991656	0.000806468238051687	0.0	0.0	0.0	-0.00026532661688734484	-0.002056508176660669	-0.0005048235494400841	-0.0001281553660524018	1.673455511734213e-05	0.014556525727333096	0.00447664253212667	-0.0013489861786809838	-0.00165219226172375	-0.004796978384942217
patient_182	0.0030509413333629698	0.001787402113302976	-0.0010220843594035336	-0.00033328646586178596	0.010861847461256664	0.0036917140944770087	-0.0009986510742372994	-0.0007472552345132665	0.0	0.0	1.504583643065164e-05	0.008019722063833341	0.005315425651005363	0.014030130769177623	-0.0021103281074324326	-0.0005556054707913779	0.0010865890133213273	-0.011898300007090013	-0.001672954789864697	0.022834818612230606	0.00024662423390533583	0.00017898967717732434	2.943105745033106e-05	-0.0003056898579418783	-1.0533222600949865e-05	0.0008797489248240427	0.0	0.0	0.0	-0.0003272341761077547	0.001580750508111509	-0.0004598130802798166	3.1409087982315996e-05	2.2211441166800724e-05	-0.003173281551024892	0.00438892088199619	-0.0016967328197758035	-0.001150283500506324	0.02214037013826136
patient_183	-0.0029131256001689414	0.00619600375926941	-0.002121697458865518	0.011589834912415104	0.0011349358060713168	-0.003189153069778481	-0.0007554414248396455	-0.00040395539310212453	0.0	0.0	0.00016572534525108773	0.0036140597291871982	0.0046141172888843965	-0.003900937209112274	0.0023450637651597577	0.0015094491963554694	0.00204140896014831	0.006622589160454879	0.004617129336622969	-0.003507355299295981	-0.0025423382528158883	-0.00013524028696047094	3.6923099586665085e-05	0.00214742311635233	-2.3361739366991004e-06	0.0015972737844824455	0.0	0.0	0.0	-0.0002727380565594393	0.0012021446047209758	-0.0006635019002816129	3.144418553526226e-05	2.0847094257749682e-05	0.02851965671435555	0.02097874180106299	-0.00107537966718653	0.010846557581916579	-0.003518188154225305
patient_184	-0.004016748214020958	-0.009993210100423394	-0.0030819018311860225	-0.02602844300073058	-0.0031937982516971352	0.0009442621967487267	-0.00035016745919923714	-0.0005760953718007911	0.0	0.0	-0.0004329635821370328	0.002528461049245978	-0.0007991391139718909	0.006478918139660084	-0.0017824360089303004	0.015512479669086487	-0.004687387109405175	-0.0025847009308134685	-0.00038530004762713893	0.0017115615349685778	-0.001955083987028213	-0.00011582866549725078	4.702575105436326e-05	8.06388094863635e-05	-3.2304283363225843e-06	0.0012866934835531008	0.0	0.0	0.0	-0.00021751997342396687	0.0013871859613007642	-0.0003937358742609672	2.253330719382858e-05	3.302807736789545e-05	0.015135859736753092	0.003285913101548743	-0.0010662566987998919	-0.0024393395069004574	-0.0065000570801655435
patient_185	0.0033070431822117908	0.005051799602089942	-0.007311597148603602	-0.007204943112086733	-0.0020516016691247917	-0.003213032996068688	-0.0006936569573719687	-0.0005075658584247082	0.0	0.0	5.9966195273815647e-05	0.002173854342109095	0.0012836440477202859	-0.004034314714212561	-0.002741731663732683	0.013335073958591641	0.0003463375895963575	-0.006998637396084873	-0.013624459129012868	-0.018550291572478946	0.0002475876964107093	-0.000249811523871021	5.0766861121108456e-05	0.0001423005138889259	-2.262427752094094e-06	0.0009317062444190252	0.0	-6.02662306421938e-07	0.0	-8.424192788481805e-05	0.0009418748974728816	-0.00038652019584594055	3.0355231462457423e-05	1.5000595484235071e-05	0.012680990480498831	0.004855377301927308	-0.0013062788732648948	-0.0033288028200644053	-0.004818108173358677
patient_186	0.0019778517579365296	0.004387484490619486	0.004692991857050404	0.005088806128743945	-0.0062132115897808905	0.0009279783791119405	-0.00012451824685548733	-0.0008878216650451165	0.0	0.0	5.5103938367062083e-05	-0.0027268844354652977	-0.0009703327327857787	-0.0020264845383218795	-0.003293813788177787	-0.019247825015524418	-0.005218292040472628	-0.0003242018585775261	-0.004378433406736168	-0.02656005971183828	-0.001522864873515549	-0.0002156787104989764	1.6050267666379096e-05	0.0003795362322966224	-7.33622342579618e-06	0.0006790695798143424	0.0	0.0	0.0	-0.0007639359357263251	0.0008817670556096255	-0.0004168027423848171	2.3993401595419983e-05	7.894016002908067e-06	0.011786976198998413	0.006990653922906268	-0.001490178757275125	-0.002194532705722064	-0.0062433571831477085
patient_187	-0.00506680571024259	0.0028092670233183393	-0.003183217868302727	-0.0038745344472673614	-0.00294161384177649	-0.004613396753586137	-0.0005175919923764253	-0.000543111512471007	0.0	0.0	8.802503443663789e-05	0.002567106936125674	0.0010305400492113704	0.0058616000260511905	0.00489519184551773	0.01227725167682021	-0.004692550467437623	-0.021616183110638336	-0.03167059669567537	0.0004644085981586972	0.0003687205088781781	-0.000371717212808881	2.0892188846918578e-05	-0.0005352509229836866	-2.6102336197893535e-06	0.0010434517075469437	0.0	0.0	0.0	-0.0001390031261507772	0.0012221789809351421	-0.0008466984062836604	6.62175008133645e-05	1.7467990116333496e-05	0.009752225999568667	0.002599385182641634	-0.001373388780810735	0.005315702860049736	-0.004488739159701122
patient_188	0.0020836271955066476	-0.0009621035695171247	0.004111134626060766	-0.00828335468602195	-0.003145877357376535	0.0013463682683666947	0.00038286702080444606	-0.000991711934589098	0.0	0.0	-2.790360547129828e-05	0.003431705923253846	0.0012849106012321374	-0.003449107933689134	-0.002568120837252723	-0.018925652740571914	-0.0006850363512643183	0.00482697443603219	-0.0023097800372901063	-0.0026405784149760403	-0.0027412626080228876	0.00038448209582850714	1.8614844330776853e-05	-7.60061853141336e-05	-6.23345728950163e-06	0.0006182476548105998	0.0	0.0	0.0	0.0015411728249229816	0.0013213801496556677	-0.0007569583904200585	2.1886042070551405e-05	9.211874143914751e-06	-0.006601756213794607	-0.013492288436762367	0.0005892850948710156	-0.001859549052745892	-0.013167112698488526
patient_189	0.0017478176871701238	0.0026782769561845606	-0.004641066684717904	-0.0038520709923465734	0.0006165398737654371	-0.0040691550729731515	-0.00042389329409397736	-0.00043088431148230043	0.0	0.0	0.00012420549337799442	-0.003151787500232816	-0.0007240256392030494	0.008604400481463641	0.006065085258357424	0.017636700033852867	-0.001346712172071013	-0.007839272428103151	0.012489426512843342	0.004522880226420188	0.0005004562844790997	-0.0003393171713987412	3.181208730234795e-05	0.00024197568201746216	-8.538063341028947e-06	0.001207424499612665	0.0	-5.504118101442209e-07	0.0	-7.355365169457356e-05	0.0014849708506254947	-0.0006202285471059746	6.202987856443622e-05	8.801497924893245e-06	0.029758999958816607	0.013575709290143154	-0.00037729508131646966	-0.0018307151264747798	-0.003984515042077773
patient_190	0.004752062906219585	0.005141896305711418	0.01945904027507802	0.004660313789021041	0.00027825092532389684	0.0026312928145043823	-0.00145265318582595	0.005061594179801548	0.0	0.0	1.5035987608605557e-05	0.011046303944113468	0.0041489196827411865	-0.00640404424146785	0.008561056489500578	0.009672628436942802	0.011144660590319197	-0.0015702836231862108	-0.007859664418791004	0.0029572497007573978	0.00022581580137994055	-0.000360331036987499	5.683431313365126e-05	1.371741262479344e-05	-2.206472871227664e-06	0.0019377768945561418	0.0	0.0	0.0	-3.6231276520123774e-05	0.0024062146750515783	-0.0008857501913956506	5.400322938147015e-05	2.9281319654967853e-05	-0.003884873615587124	0.010208804208694387	0.0009158819490416206	-0.0008587010013491563	-0.008991879221264227
patient_191	-0.004062078877356941	0.0073019535623610275	-0.0020297225126657244	-0.008527836270583863	-0.005982326106462673	0.004008255579832439	-8.511253269036923e-05	-0.00040279013248468336	0.0	0.0	4.202254055298439e-05	-0.00222894824004579	-0.0007380374470268876	0.008517170265618127	0.004554388788657145	0.006233241206291722	2.192486913714792e-05	-0.0027551529952391097	0.022353395542766216	0.0033388667635911723	0.0006117583875161055	0.0007663473713085255	4.9123631944083465e-05	-0.0003818966043561845	-8.726265239656352e-06	0.0014752569173268832	0.0	0.0	0.0	4.247590820032435e-05	-0.0066543262518807276	0.0029867822237085715	8.317899516270437e-05	1.0811239394672846e-05	-0.0038007988569799273	-0.01217152495018803	-0.0024818940389564033	-0.0006965283808853227	0.020528367842260788
patient_192	-0.0023230669273779556	0.007941055633818403	0.002608663117559057	-0.0009881539248209668	-0.006082499289643425	0.005559951946523041	-0.00011246646204268635	0.023993063740822874	0.0	0.0	3.6173777990517e-05	-0.00208378437056455	-0.0013863394631434705	-0.002618745742778447	0.007766173032978849	0.001503937569650329	0.003536247762932548	-0.013127783560170915	0.011428740594925504	0.014162456582564022	0.0006318936248619171	0.0005567228926176351	3.840355767667349e-05	-0.0012502399892258583	-1.2768506681974194e-06	0.001165534972936375	0.0	0.0	0.0	-0.00023414479127065958	0.0022169440586914907	-0.0004365013228485088	2.6239716079169577e-05	2.7736540553054487e-05	-0.0033931424597222893	-0.005156683159033472	0.003303548458045185	-0.0005594236613690891	0.02827527374934513
patient_193	-0.002912894153846769	0.007186171054269938	-0.0037750110853388423	0.009418624167322656	0.011743535631937314	0.0014218169067089401	-0.0003591385024207898	0.0065774217055038645	0.0	0.0	8.83532696438835e-05	0.0025068188009626994	0.0036815363885458496	0.0032907297051160823	-0.0029547601340554493	0.01311308757883168	8.683359731142992e-06	-0.005407985719801353	0.03275610620340715	-0.016979151777423332	0.0008544405124815939	-0.00029754423729837546	4.7176995480993804e-05	0.00013019124553188312	-2.715888477873389e-06	0.0020229095027156628	0.0	-1.6622238380170629e-07	0.0	0.0016501512181648767	0.0012681259347055913	-0.0005321494731738251	2.5647818678196355e-05	1.0783708104629477e-05	0.016753394667644417	0.01847058153921048	-0.001437684875738855	-0.0015310644710422106	-0.006753880010542579
patient_194	-0.003553319715440377	0.0002682927792531452	0.0008145408277674627	0.001247087344243186	-0.0022027850693164914	0.0016208201081159223	0.0009485568978549261	-0.00022622013238504944	0.0	0.0	-0.0003148863064978403	0.002452373873764531	-0.000637073040108702	0.004689383475662756	0.007027235098160021	0.02769147608518826	0.008837163529726865	-0.013117789314561448	0.021734423057002947	0.006614388782300568	-0.0010112874837234008	-2.47421005675709e-06	5.007012312492399e-05	-0.0007765112082798169	-1.8491741792114214e-06	0.001724345904904676	0.0	0.0	0.0	-1.9517710230222856e-05	0.001476506494096689	-0.00048080857925608184	0.00015889674557365916	7.90336326095337e-06	0.024834126628144045	0.005417978414912694	-0.0014964681253579778	0.0052510410497343665	-0.00594790003184693
patient_195	0.000984682937598995	-0.000871675624757092	-0.0068782790342937815	-0.002408319590307485	0.005467932838479877	0.0010595701285712196	0.0005377803604415241	-0.000981507191635019	0.0	0.0	2.033952569278201e-05	-0.003970954588803581	-0.0012612134456768556	0.0005486828260243715	0.0033394327447140064	-0.023751747249424686	-0.003514715521246764	-0.010347490652938093	0.0018374632483321232	0.006009974844267232	0.0002404206283837528	-0.0002656150378141887	2.9419463263820352e-05	-0.000882310907745616	-2.0820328477539254e-05	-0.0065501890364508585	0.0	-3.245679081420131e-07	0.0	0.004820990633133896	0.000731648440112254	-0.0006270331892415965	2.7552100539220046e-05	1.0414585000397456e-05	-0.004717977952312868	-0.004150919475939152	-0.0005215545688479826	0.0032949169610918274	-0.008242734959089913
patient_196	0.0011269266058325097	-0.0025531826592285947	-0.003216709457655756	-0.002406524648702572	0.00019445201169441075	0.001088635345113747	0.0002892299823646782	-0.0008344597208908996	0.0	0.0	-1.3912973370142572e-06	-0.002932549623950721	-0.0007498919855075181	-0.0031101738853556915	-0.0018217126072602868	-0.00882241667209829	-0.0008111396933698965	-0.0038110488205584507	-0.00971483533979648	0.00011195606291207791	0.00012473142499317368	-0.00016758638853204291	1.6262842042315877e-05	-4.2412856024305354e-05	-2.763338697556045e-06	0.0004048763804145324	0.0	0.0	0.0	-0.0004437985769502166	0.0010124757973383966	-0.00048745321253548004	2.0954820082074392e-05	4.486180689848752e-06	-0.004664794959440208	-0.0008875153019062563	-0.001302992686880202	-0.0021240387884712813	-0.010694451753378027
patient_197	0.00231974318547935	-0.005436261483070272	-0.0015806744272966117	0.007956727057697694	-0.002838913592606597	0.0013649530967382488	-0.0007914518270270782	-0.0007338519009615239	0.0	0.0	-0.00010543880879953019	0.002071143257288053	-0.0007301786517767423	-0.0023626755082732432	-0.007629811565479241	-0.021394143375073896	-0.0049370372887868556	-0.01279763903319173	-0.009614889947391486	0.0013137839615325947	-0.0004967328766680194	3.66229585671733e-05	2.241758496035284e-05	-8.647191512963946e-07	-2.5993202209247574e-06	0.0006281583522975098	0.0	-2.2083247233036412e-07	0.0	-0.0005030984143927981	0.0011444223009518459	-0.0003722632322949726	1.2455123828131371e-05	1.8244953775948255e-05	-0.002670925596624073	0.002241099195684955	-0.003064684893168194	-0.0018785834541411028	0.005673850581233806
patient_198	0.0029219632383298637	-0.0014527490547533567	-0.009688255600166874	-0.01651244898397266	0.0029745100473131175	-0.004846209364564041	-0.0012773255819860285	-0.0008120046658487548	0.0	0.0	1.2115205886282119e-05	0.006392017444401326	0.0031076046894957894	-0.004536670837694182	0.00739820700161793	-0.005254471753245545	0.008858950007851798	-0.0017795361228208817	-0.00028801151109251663	-0.003194426863946338	0.00022800780767879653	-0.0005490604122488489	2.219712382425664e-05	-0.0006685165863795174	-3.290291596831323e-06	0.00060880853676307	0.0	-3.9078336699078597e-07	0.0	-0.00021803777081312546	0.0011527140951678857	-0.0009020017604710966	3.2442750772323934e-05	7.902943775334435e-06	-0.004756502464637831	-0.010330031215147827	0.00106580353585201	-0.0016474397489259285	-0.004897482805365696
patient_199	0.0010288149872164983	0.005165674568588662	-0.0026230263008570724	0.002123479959856465	0.006315785273392251	-0.009238123662546564	-0.001838486740440613	-0.001076010845150383	0.0	0.0	-3.4796781821400706e-06	-0.005508213237004245	-0.0008110245515989037	0.0003464362331537719	0.011658976667479469	-0.00038157371713474754	0.002193261680905693	0.0001355128121425816	0.021674050905563052	-0.00044302019399418706	0.00047131352454447134	-0.00047298223932831123	3.885009123139499e-05	0.0030924345738762293	-1.6275776492263143e-06	0.0011171524464878646	0.0	0.0	0.0	-0.00021352184709808538	0.0018354582759639452	-0.001405677521488503	6.814142866550947e-05	1.3992545771043165e-05	-0.006492368850979152	0.0007027072042433578	0.0012345983493629094	-0.0028921402674535667	-0.006586572150742532
patient_200	0.0010774226389252287	-5.906474979856914e-05	-0.0026654810345403666	-0.003684263413343023	0.00037595432045007057	-0.0022860232180136777	-0.00048277949911848235	-0.0006878225079458595	0.0	0.0	-5.346407312492782e-06	-0.0020832039370212345	-0.0008640697362451681	0.0002731269362173496	-0.004983332007535611	-0.020287704704122392	-0.002489962553954855	-0.012449045443188098	-0.006980552796937732	0.003934771669002058	0.00011141698469988109	-0.00015803603839504318	1.942770710976177e-05	-0.00021373966838122226	-9.893814573317278e-06	0.0004834246765251999	0.0	0.0	0.0	-0.0005954101547205215	0.00044537587800682233	-0.00045442581330363776	1.2330725191011504e-05	1.2915724086466837e-05	-0.002852080290339613	0.001695358576556132	0.00047283584717062186	-0.0018649707445318124	-0.00331521792680481
patient_201	0.00560983087496073	0.009034424278963315	-0.001859075129429355	0.0010668714482748704	0.005795725804812211	0.0012055055590610014	0.0014636617139602924	-0.0004113213656228075	0.0	0.0	6.510962576993769e-05	0.003915229119609348	0.0013384906862635342	-0.0036301671898627654	-0.005977248903193036	0.01728540508009634	0.0038715516187593567	-0.007562231473433736	-0.00016262385735661488	-0.023616029963254178	0.00025051448222570416	-0.0003510056332408342	3.265491502354076e-05	0.0003912251335342536	-5.23921098217321e-06	-0.0168070987209765	0.0	0.0	0.0	5.463790505048207e-05	0.0013820385065352189	-0.00042621178435718653	1.5416696858324472e-05	1.6638034390120494e-05	0.012913171446883526	0.0071360110793956015	-0.0020512783125730648	-0.002884272118118447	-0.006091832142962182
patient_203	0.001330174405508225	-0.0014817838547227784	0.005884132717488972	-0.033075412791778926	0.0015679714327129076	0.0010064972916488189	0.0006911783399492881	-0.0010586297916114257	0.0	0.0	-9.420050774840403e-06	-0.00838300425979532	-0.0017200367630018107	-0.00112770991672232	0.002924672859453131	-0.012554442497040517	-0.0025956792066727484	0.007853126372613395	-0.0006776984691972921	-0.004515016938988534	0.00010823128273959334	-0.000287002194050491	2.3933997109102685e-05	-0.0005201977403247849	-1.417388751657198e-05	0.0007337179561068273	0.0	-5.6909759670228005e-08	0.0	-0.0003942607664405268	-0.002924819207085835	0.002240588987288981	3.533793455403475e-05	1.0063560095864045e-05	-0.004945386160608346	0.003341420370932977	-0.0013920806918627695	-0.002924452150126583	-0.005824069905252711
patient_204	0.00348564588238643	0.0006380558614916207	0.008043600983162062	0.00011257581119646514	-0.003007927851763943	-0.007488137106896614	-0.001684167023868482	-0.0003554567427593324	0.0	0.0	2.4576623560569797e-05	0.009937851789048036	0.003736592138882252	-0.011912058403867049	0.0007443441782927263	0.014246425901392225	-0.00018724848570731437	-0.002149253475030523	0.016746060883745462	-0.012487490724064236	0.000586362632868783	-0.000585630456416188	3.186733914082285e-05	-0.0006201546709204795	-4.239829238151407e-06	0.001219628793204915	0.0	-5.308553171977833e-07	0.0	-0.0002570977314959878	0.0009449522919961747	-0.0012452301982327728	3.062783775390014e-05	2.4193168525559952e-05	-0.004061619656055388	0.008261632970720821	0.0009310110473213431	0.0055616885576261575	-0.007349911761814099
patient_205	-0.0014853350466614726	-0.006246896109804373	0.0050067969524217396	0.0066991524296374705	-0.002144072069203737	0.0018244626368277602	-0.0005502904439400163	0.004483800422237147	0.0	0.0	1.4140556343089524e-05	-0.0013417906299641466	-0.0003639771056306761	-0.005676347978523317	-0.003200904083319671	0.011357428549065936	9.93536167796299e-05	0.003561488006613047	-0.0020737570653025406	0.00213103716044664	-0.0020903169789015783	-0.00025676347657872274	2.7249449726344977e-05	-0.0008560326393572643	-3.3700848193417026e-06	-0.017698910209918386	0.0	0.0	0.0	6.0052564596317324e-05	0.002012604269567511	-0.0009362790523454033	2.477491507247575e-05	2.5040752627160787e-05	-0.006174652519092366	0.005919419688921928	-0.0012504056549266704	-0.0009206543406205579	-0.015010404748975519
patient_206	0.001878056852074179	0.002868635178411299	-0.006441640395423019	0.002225124563659571	-0.004724572106003957	0.0012284196065455106	-0.0008088569431259386	-0.0010163901226377487	0.0	0.0	4.408012994665127e-06	-0.0051168666974463475	-0.0012498420551438757	-0.0018818267202941532	-0.00507291512696088	-0.013636376588871013	-0.0038485477411285556	0.009485781595611014	-0.006272513542253506	0.002142494993466837	0.0002449255541959214	-0.0002849118557298754	1.8044958786666884e-05	0.000428165164615666	-4.997971982906063e-06	0.0006743561776161093	0.0	-1.760375597801659e-08	0.0	-0.0007824722264187537	0.0010027013894412602	-0.0009009028235984156	2.9495394733396067e-05	1.632904273079984e-05	-0.004972051319939439	-0.014345676097235235	-0.0019728924139762504	0.005512888373155703	-0.005754230690182545
patient_207	-0.006623333795587782	0.0017042018226799166	0.006026629917907084	0.002398616718263955	0.011115800647518494	0.00275545742032774	0.001393698332422999	-0.0004907782077297908	0.0	0.0	7.191991463131658e-06	0.005356195685423047	0.000626056796029955	-0.009928628968783649	-0.007801556842435187	0.018672174150689183	-0.0007940586967986353	0.00146147928305803	0.004412096803508112	-0.0018864901480169676	0.000387063455994585	-0.0007722373801457338	5.700243673190698e-05	-0.0009228325933285544	-2.6060905765181347e-06	0.0014975058922795112	0.0	0.0	0.0	0.00017161985876166667	0.002504269453090424	-0.0009556739427581945	8.732837050342753e-05	2.2777482399087838e-05	-0.005919103491542548	-0.012749463539928365	-0.001052757264787204	-0.0015391346289920138	-0.011676795876211614
patient_208	0.004364651795478209	0.002486549301644541	0.0002610057221088321	0.0111873615224899	0.008911099338865965	0.0007058659628955093	-0.002510627355352306	-0.000315917660635062	0.0	0.0	1.6535115389356968e-05	0.005625811516670396	0.0031752972521361155	0.006487919703311472	0.004316901915168405	0.009540067378491467	-0.003526459129823822	-0.004291835084397515	-0.024766294293502873	0.026961035627103468	0.00019073006124305133	-0.00017339854260218872	6.595479755484684e-05	-0.00022728557236872132	-2.2108153616703645e-06	0.0014376599737664193	0.0	0.0	0.0	-5.584399276823736e-05	-0.0019897245678056953	0.005007483430539701	0.0001255399715152771	9.020505030775666e-06	-0.003993430107875773	0.0057035533793094815	0.0018152515214232032	-0.001432800441451541	-0.0073576995421392975
patient_209	-0.00627209066124108	-0.0060597184103135205	-0.00509117757674266	0.004007392932140588	-0.0016533142391844946	-0.005186271667281382	-0.0011986796596773373	-0.0004865539476569923	0.0	0.0	2.990671009132234e-05	0.0027580341399305397	0.002333838189514932	-0.00741246253346913	-0.0007173686614536087	0.015531952976113237	0.0019698896165950995	-0.018721921205039987	0.0017420849248056705	0.032645100581192514	0.000310038090538679	0.00042145642859287957	3.6416984837431703e-05	-0.0008843773764230913	-4.149150032502288e-06	0.0011342476157020019	0.0	-3.185802052413367e-08	0.0	-0.0001262746764872139	-0.002591763836942837	0.005424476493034027	8.048534673254174e-05	7.624445787186475e-06	-0.005343672252093089	0.000983088069084187	0.0017016665285055094	-0.001722438279951754	-0.010600646966453565
patient_210	0.004726272593908221	-0.000353903654114897	-0.004724071627860576	0.002858472399735278	-0.0026325182897821674	0.0014055996183801709	0.0010351771563524453	-0.0006502027959195028	0.0	0.0	1.9810500891936938e-05	0.005228358997628283	0.0029635088512937496	-0.007898023542423796	0.002715286266649625	0.015432452103702062	-0.0021017436982873504	0.017775213770794322	0.004366367862605072	0.000573436998755462	0.0003966930853522264	-0.00037569860964063376	5.745317814026385e-05	-0.0009166337870693011	-3.981505834101488e-06	0.001542202885071997	0.0	-5.412711841137896e-08	0.0	8.102687479091292e-06	-0.004171477507842499	0.006670460978224989	8.180679419401578e-05	1.0324197596496003e-05	-0.006634722414658239	0.007298390776046783	0.0013692226618443376	-0.0017255586473226515	-0.008280736554027418
patient_211	-0.006404771506487213	0.00023393860812359436	-0.0021703911003910508	0.006677617144856897	-0.007995087875431128	0.0018031622855875817	-0.0011121870916284682	-0.0012528544654905225	0.0	0.0	0.0002087222055441904	0.01198912839726916	-0.002817388766607228	0.007109941783427431	0.0016458616168239018	-0.003603872243409632	0.0006089971237439955	0.021884082984829203	0.018087216073665688	-0.016505828810536353	0.0006816631023353857	-0.00037684802733896973	2.9975015462743794e-05	-2.1747680924224588e-05	-2.4943412311290003e-06	0.0012144724945826059	0.0	0.0	0.0	-0.00028731914722117944	0.0013547996519715686	-0.0007280556602680336	5.3064541104485545e-05	2.5812928622480835e-05	-0.001655662752351241	-0.011768913420526208	-0.00269109284961245	-0.001839572231356203	-0.006262953819574971
patient_212	0.0014641772988465277	-0.004470032024858555	0.0064482543639639515	-0.002817495601086931	-0.006426068238774388	0.0019999350370481354	0.0011878143305935815	-0.0003739535301726712	0.0	0.0	1.959631860320792e-05	-0.007193233150955911	-0.0017009635379867305	0.009343980094695633	0.003820080115078228	0.022803226440442494	-0.0004415619248799039	-0.009366962446776256	-0.001994325424625438	-0.006842787429987534	0.00039381705630225667	-0.00017666446695443068	5.124077031316654e-05	-7.906984341827117e-07	-8.19908820074351e-06	0.0013389316609836632	0.0	0.0	0.0	0.00012199218952891228	-0.0032794533237758194	-0.0012125795536691826	8.551769921367563e-05	-7.5495776384362e-05	-0.004994502545428331	0.009210298149490922	0.0008447238758916164	-0.0014129319423805738	-0.014386617472697498
patient_213	-0.005115646783852613	0.0038379582229935254	-0.00310438645649649	0.013753212586022719	0.007436223372194922	0.0013661957601830382	-0.0007853401090664145	0.010525846415721301	0.0	0.0	2.3938405663174446e-05	0.005434625434961138	0.0032483107708495707	-0.005833644225986416	0.0024882088970364677	0.0017880349750507927	-0.0009579706393418626	0.0011141041465359024	-0.008481349723870836	-0.014406167310388747	0.0005226952579537857	-0.00036255349689740977	2.1533691682912713e-05	-0.00019237035421022534	-3.254432585106935e-06	-0.013690506774596722	0.0	-7.102049324803998e-07	0.0	-0.0002007663884974987	0.0007904583337996781	-0.0009117413310496315	-9.120897858769623e-06	1.1983935522818884e-05	-0.0032108552174099484	0.008413633626646301	0.0017663528592910377	-0.0017643508155249295	-0.011159001460710092
patient_214	0.0011955870706902014	-0.003429310307692003	-0.0022190399136416874	0.0045537257723897145	-0.00820324587138752	0.0017408935067128423	0.0008343066107832534	-0.0012430104489544384	0.0	0.0	-6.991788434079933e-06	-0.005310152570992448	-0.0023220455607999286	-0.001451832755353628	0.0024793892670160623	-0.011871899474257083	-0.0020809399388021232	0.014617074114173232	-0.017666700810539244	-0.007466980689723533	-0.0022967316219463943	0.0011205985421926428	3.527430992160832e-05	-0.0008614937095733127	-5.191767227207386e-06	0.0009566885253780816	0.0	-5.771492936383164e-08	0.0	-0.0009735872052871573	0.0010283588750889363	-0.0011290723625854316	3.912292278365851e-05	3.166665540053416e-05	-0.005006173034957687	0.005398572990974041	0.0023072989872768026	0.007252327406769939	-0.012988264605735373
patient_215	0.0007447985456697333	-0.004486064378236299	8.107806058516057e-05	-0.01296957962482149	0.0006405218760984383	0.0004995790926373039	0.00034130159511791395	-0.0007004203269602223	0.0	0.0	-9.49859585702701e-06	-0.0031395998753711175	-0.0007455183422469272	-0.0028441838963865016	-0.0028130891374760487	-0.010851818616670932	-0.003906128781482291	-0.004130913282167725	-0.005326781208580531	-0.0001800699527765306	3.188182808697083e-05	-0.00010123748722849792	1.4927422926146677e-05	6.674785160352066e-05	-5.802250413582384e-06	0.00035581600867357543	0.0	0.0	0.0	-0.0004992205998107892	-0.0021280226795999985	-0.0004694018278003789	-0.00012220329976226092	3.832353319361607e-06	-0.0031965331599419235	0.0011268450732129763	-0.0007345381417150215	-0.0016855825170689637	-0.005987763515805258
patient_216	-0.005895484430306297	0.0011105998637994607	0.009296668013205119	0.013820562261534775	0.003903525380451033	0.003634204850805932	0.0009312748854570598	-0.0006058359900812601	0.0	0.0	3.4553793424563625e-05	0.004056677622059721	0.0028127911892874753	0.004967859383414704	0.008128709950798799	0.008195100508288767	-0.000624829466293942	0.003408654255244965	0.019000168047655478	0.0026968520814449437	0.0005470823091253473	-0.0003321647676615368	3.7651044782387484e-05	-0.0014352274025252424	-4.688768960595253e-06	0.0014690746332254143	0.0	-6.677825355778007e-07	0.0	-0.0002570474868355174	0.0026774544844282732	-0.0006120287197356651	3.9452705304263365e-05	1.7094371417656955e-05	-0.005116063092631915	-0.009838289047726321	0.0019400752788497457	-0.0010177574763165134	-0.01123610793839453
patient_217	0.002183667219094627	-0.011203910929866556	-0.005015195170511428	0.00892946826951943	0.004082063115630184	0.0010912323172384505	0.00032991279213401	-0.0012196719927933869	0.0	0.0	1.1186701384126748e-05	0.003417790458472123	0.002021148113816467	0.0006372987234188083	-0.00394853515299133	-0.00887417940694592	-0.003679158936292083	-0.00451678913956624	-0.01665766763387281	0.0007938509936447462	4.981201352313832e-05	-0.00020814906195197364	2.766323390663546e-05	-6.855426274084175e-05	-2.7725695899540048e-06	0.0008794145763250031	0.0	0.0	0.0	-0.0004606332613401118	0.000960986919297086	-0.000918482230371249	2.2422588648622864e-05	1.721957311917327e-05	-0.008366011353958305	0.0016874310647165868	0.001139612862353342	-0.0028339512079576697	-0.01451595826949463
patient_218	-0.001494195802308903	0.0016795644983895804	0.003849308571798267	0.00755495892393829	-0.004049129362786291	-0.002438599728626883	-0.00016611572204640717	-0.0008956753747826744	0.0	0.0	9.083139407514362e-06	-0.0029057789533447724	-0.0011735439740552913	-0.004059806261883655	-0.0030538379082642566	-0.017299457640104023	-0.003606476016314217	-0.002555764672905914	-0.0034359225342014406	-0.015362058437700275	-0.0012932025156417782	-0.00023358046148742943	1.5178130359368781e-05	-0.00013313365677405527	-4.93386142324991e-06	0.0005753175693768495	0.0	-7.764618391766417e-09	0.0	-0.0007942456904349109	0.0006808655264070249	-0.0008074314527443564	2.2332559760324493e-05	3.382555000787944e-06	-0.003786348347996646	0.004818728184253038	0.0013172385619340612	-0.002298990046352968	-0.006024319425657653
patient_219	0.003507988722150042	0.0030158394508326535	-0.009284582022412433	0.002519104648526401	-0.000739386331726523	0.001366604200124243	0.0011784755482653552	-0.0010908259972679261	0.0	0.0	-1.1529688212914552e-05	0.006895745974131473	0.004602712947415273	-0.004701388142398905	-0.00038067617406807976	-0.02209692557409588	-0.0045099995913886965	-0.0016816091487599312	0.00691991250757894	-0.0100695389438651	0.0004603772223227304	-0.0003932197322952911	2.8439382791243503e-05	-4.212636802331479e-05	-5.675473245154571e-06	0.0007871741670473449	0.0	-3.0869166353452347e-07	0.0	-0.001338683558038464	0.0010118015437466463	-0.0006474253047452664	1.5182250775851353e-05	1.3201052365708315e-05	-0.003372728283134531	0.004056989821794333	0.0011603688510472175	-0.002671437129088072	-0.01177047731295696
patient_220	-0.002751633890084706	0.00145316066192975	-0.0036563623057852285	0.0020589273647109866	-0.008541423418098115	-0.004699453434021517	-0.00100303095226841	-0.0009177101702359511	0.0	0.0	-4.646604162709964e-05	-0.004148548379238368	-0.0013093341556456414	-0.00429183089911495	-0.005592250057589247	-0.007404806989304715	-0.006855361543141725	0.004221834361249366	-0.011874977516500159	0.00029820193462713334	0.0002211522468301663	-0.00031513204060462543	1.2296990794917477e-05	-0.00029212053176597174	-6.398292508149827e-06	0.000504320435712349	0.0	0.0	0.0	-0.0008435423427992485	0.0005670626846278623	-0.001078312999627045	6.824825369525481e-06	7.349843672671153e-06	-0.008572244998104099	0.0018633189664183322	0.0005548347492423987	0.0038792086436978722	-0.0051048529045521875
patient_221	-0.00099938037165316	-0.0029227258233684213	0.004584927245851565	0.007479289355992264	-0.010573729515635946	0.0013033321643489224	0.00015086117874335705	-0.0008752079261071183	0.0	0.0	1.7472118645395365e-06	-0.0034656821585049356	-0.0013949699518396449	-0.0028440700009582185	0.001133150767027192	-0.010158248304799167	1.952863213144512e-05	-0.005487922161085346	0.002702670277187917	-0.011123498213164693	0.00022418926589964602	-0.0002802628445326185	1.7566454835713947e-05	0.001134297128039617	-4.2803240683502295e-06	0.0005543696519034295	0.0	0.0	0.0	-0.0007142239303436726	0.001224010766908044	-0.0005677222361657036	2.903585911233018e-05	1.1728829809398165e-05	-0.004010899724385011	-0.006024990513707393	-0.0016169336245700715	-0.001213576075624901	-0.013166706715801488
patient_222	-0.0055073855504442415	0.004296412437563038	0.004406680692538696	0.010701354411515646	-0.001868037596635965	-0.0043777088477684875	-0.0010450498737172118	-0.000932479158024934	0.0	0.0	5.57749487059105e-06	0.0045237534175988775	0.004890101284005698	0.0031827189893320917	0.004277369259349334	-0.00657850836031247	0.001471032990569916	-0.006691462923238265	-0.01723981237717105	-0.01347422820936138	0.00026788320316831356	-0.0002708516225013663	2.969403711790137e-05	0.0007727728381841188	-9.531391163727488e-06	0.0010368169167169325	0.0	-5.662208783814108e-07	0.0	-0.00032719479964307484	0.0005870577781024482	-0.0007035463973368607	3.929323078479035e-05	2.5285965715197814e-05	-0.002652732553714732	0.005291993799792862	-0.00270648516094371	-0.003357858973504092	-0.0044064440962060655
patient_223	0.003447181208500722	-0.0037213580472780176	-0.009566026404897097	0.0013891382824173814	-0.0014599468519042233	-0.004189203597171565	-0.00016456528203648513	-0.0011383787302580459	0.0	0.0	-1.277945512031289e-05	0.00459710263791386	0.004189080093406337	0.0012117349452629277	0.0030491078653619745	-0.011121474987593288	0.0020508479489813104	-0.0023713414919030616	0.0014750263375521541	-0.008368962748774666	0.0004251143430297895	-0.0002671839020809641	4.007059394633015e-05	0.0010322011506344823	-7.926451955155008e-06	0.0010618022796975415	0.0	-1.751157809876114e-07	0.0	-0.00040446865863207103	0.0006562959730020507	-0.0005829788588180232	3.557539893544954e-05	1.579108833721604e-05	-0.0032583042518788646	0.00315068175111047	0.0014550928413774394	-0.0019087513025951716	-0.00966571195794993
patient_224	-0.002977947946314575	-0.003129134539788214	0.007094309127508029	0.012630693545130176	-0.01110050827750917	0.0031543344528669197	0.00034971373925716317	-0.000980118345203288	0.0	0.0	-0.0012045659085495248	0.003634520147374162	-0.001423003972891668	-0.003753038339325912	0.0013756841724376179	-0.01982694420559149	0.009406499571070592	0.018310993699979027	-0.001984312853713335	-0.01988304151783528	0.0007443732006854544	8.249551154092368e-05	3.583692026731605e-05	0.000671398744952074	-3.972831333447681e-06	0.0012166724426191406	0.0	-2.3750991434913954e-07	0.0	-0.0010508727018246691	0.002893081431729624	-0.0003381069588767789	4.0403609606999875e-05	2.6395281839934363e-05	0.0038078782939720136	-0.0012420671479535983	-0.004098399759377187	-0.0022169128266875653	0.016364176983825814
patient_225	-0.0022905484278174775	0.0015850351513772834	-0.002158571674380555	-0.022036222126656856	-0.005628509027645765	0.001681730898979751	0.0008584482580541314	-0.0003391113433307523	0.0	0.0	2.2994322202650177e-05	-0.0019395921680904512	-0.000868312659655138	-0.0030008780259548383	-0.005780552487046525	0.006154293975353853	-0.003459153772700416	-0.004514020921827004	0.009261208338283486	0.000502685216996915	0.0002486805204855705	-0.00043264082197018596	2.358550359123357e-05	0.0008430436086689111	-5.5816655746214995e-06	0.0007536643495286508	0.0	0.0	0.0	-6.587037220199339e-05	0.0014256321403732092	-0.000939326220718283	2.5219493614980816e-05	1.4384550948583091e-05	-0.009006386275852436	0.004273100900552233	0.0006681406974603316	-0.001856602157641665	-0.011003104822762306
patient_226	-0.0046329994771597376	-0.013565719105107172	0.007843394854579537	0.019641405042658905	0.001901767194119838	0.0007394570299842705	0.00011347889008306913	-0.0005202518002223984	0.0	0.0	0.00017724505496307253	0.0012028690433966895	0.0012685431352349866	-0.004072019011018937	-0.0054050935860432935	0.005734499589753697	0.00017853772306932684	0.003197714716761431	0.025055814980829507	0.007641060072044008	0.0006609577520371093	-0.00019539617413291796	3.176375262579242e-05	0.001158772760291022	-3.6926278472540615e-06	0.0012422061586892619	0.0	0.0	0.0	0.0013590838991808809	0.001245393939720862	-0.00040045866676874674	2.8386197998154224e-05	1.1929127678067756e-05	0.022598072123162147	0.010090980959202791	-0.0013428843353413883	-0.0015518357400762495	-0.008109588434107867
patient_227	0.003265898992489846	0.00023442093811259395	0.01010453452295318	-0.005521549954020016	-0.002880072911675197	-0.0027935767841005487	-0.001985357224834762	-0.0012183475028990011	0.0	0.0	1.550372746211805e-05	0.006676210851727169	0.00295091468133576	-0.007715082794126138	0.0002234718054114373	-0.014181018610323354	-0.002803972712256194	-0.021716399699197635	0.013499356322345274	0.006275766492161234	0.0002826543358321309	-0.0002860101583805805	4.682734279369416e-05	-0.0004025081573440795	-1.0506330919723453e-05	0.0007668500694236572	0.0	-1.8715960787655617e-08	0.0	-0.00029547750271842975	0.0002960390545044011	-0.0013280479950587255	1.7203124855757597e-05	1.9800558810695786e-05	-0.00478061059832911	0.004884262995823248	0.00023609007607816978	-0.0023231431464145525	-0.003936145495252077
patient_228	0.004426467039793689	0.003264117127251298	0.005995682599581913	0.002585056405321902	-0.0025207117828366914	0.0011502996085221585	0.001341163545924543	-0.001098414049356145	0.0	0.0	5.041503227500802e-06	0.00850679686723461	0.004649123827700347	-0.005522374134759957	-0.007738242822299662	-0.00840035911536261	-0.000509786016138981	0.020527481402713207	0.021088036583111616	0.001165968924233259	0.0006059968340008321	-0.0003218987754473202	2.653652001534176e-05	-0.00039790280196146734	-1.207222142133073e-05	0.0011341756488738252	0.0	-1.7598788929873433e-07	0.0	-0.0005302052468183568	0.000864345513432312	-0.0009446752489205002	2.465863532154343e-05	1.1465086362567338e-05	-0.006025043544948086	0.009643849985316253	-0.0021296048839172027	-0.002538820644906641	-0.01035800345225811
patient_229	-0.002652550222470619	-0.0017259835601965738	0.0029048347640872733	0.004108372732290367	-0.009492904946677377	-0.004755228686742411	-0.00042868662366110497	-0.000551313543368933	0.0	0.0	1.734152090649693e-05	-0.00413445696781107	-0.001073274024586699	-0.004948099528800427	0.0035929295893567027	0.00954915177477717	-0.0012563842098684281	-0.012889434490917116	0.00884902691381481	-0.0025491548800662235	0.0003513435722267825	-0.00031706735048126064	4.852027919542908e-05	0.0012128242395993908	-2.442024058783761e-06	0.0008552974539849646	0.0	-5.209215733790092e-07	0.0	-1.7168084755342483e-05	0.0014615867090962003	-0.0007687204774956655	4.4843183090551994e-05	1.2605478166016199e-05	-0.006139639465252332	-0.015587974471439862	-0.0014867499105219375	0.0036667874642572836	-0.01059509370766937
patient_230	-0.008100532432325171	0.005004226700645035	0.007196384081192092	0.0028239116299059995	-0.005805486501805699	-0.004436514374017462	-0.0010851267159909333	-0.0008987615327406116	0.0	0.0	9.941798835662384e-06	0.0067284894006354855	0.005335747907170496	-0.0019559867957963184	0.003168552282998279	-0.0005642276245272164	0.00523091517227457	0.015381515474255198	-0.004983152953421609	-0.004103711502152369	0.0005351247620161974	-0.00036480253656603846	4.429161798322062e-05	8.095975860723171e-05	-6.084268768396054e-06	0.0014131370932450795	0.0	-6.587602408070678e-07	0.0	-0.00038537160416169774	0.0009831407114922442	-0.0009500896424342141	4.73210039069154e-05	2.0718189117998253e-05	-0.003845033848894866	0.011976651549132111	0.0036569784042108987	-0.0026514398523181516	-0.006779132342384246
patient_231	0.0017464061691337795	-0.00024702321411874993	-0.006558116718885839	-0.005871538791957801	0.00024760583533741927	0.0010544578849318114	0.00114087297342956	-0.0008950867058729686	0.0	0.0	1.5431118779441407e-05	-0.0064937550711544455	-0.001968549832901336	0.0047109775722191044	-0.006860935128874448	-0.0016346746179574814	-0.0006049956588296623	-0.006432803835757653	0.005265976920825073	-0.00079345062429321	0.00016760397960131657	-0.0003691714386838761	1.4354315327688253e-05	-7.640841613538576e-06	-9.847370800170927e-06	0.0006262728125839083	0.0	-2.9327198013689065e-07	0.0	0.0016375108211297866	0.0010699748955872936	-0.0007522105478068585	1.540218515957427e-05	9.801072309949096e-06	-0.006697946354363699	-0.012564817760795011	-0.0011053808185003899	-0.001277653977766109	-0.007315386579416088
patient_233	0.0027905866048815392	0.0022836100890720325	-0.01179255566898132	-0.003459112696813026	0.002474127668050234	-0.0016075345488251569	-0.0004142884191905141	-0.0009201484985589432	0.0	0.0	-0.00020043079186679965	0.00524707791833853	-0.0012654070729413611	0.0005517654463232412	-0.002592488565914626	-0.019264109599793057	-2.6473152729095096e-05	-0.006407427491823032	-0.017469713018478515	0.01643189150397137	0.00016781667882317944	2.4954861499991606e-06	2.53539099000122e-05	0.000501289998276428	-2.360440398831e-06	0.0008075266245347407	0.0	-1.6833064638020295e-07	0.0	-0.0007219819024925186	0.000727412855798872	-0.00045378739449032505	1.6342090521072555e-05	1.1734618036961183e-05	0.013602238065880972	0.0022449294199011487	-0.0017323080183747185	-0.0033621197643245726	-0.0024669458413277734
patient_234	-0.0037469659857827737	0.0012771106106591696	0.0010100321310352277	0.013806250278679277	-0.00546854501416783	-0.0021484125039961974	-0.000290412845877506	-0.0005110252275784788	0.0	0.0	0.00012868603065787544	0.002090749457713095	0.002181690564642109	0.00803065396150145	0.0024119523969248543	-0.006887616336858825	-0.0006432270836342871	-0.007103573948238695	0.031678103631455866	0.006946814055114665	0.0005498395794094406	-6.854788048460091e-05	2.406069840088446e-05	0.0005350393447118321	-2.9463361068321755e-06	0.0010805881555932364	0.0	0.0	0.0	-0.00020145202766231956	0.0006891182229824674	-0.0005498199759452324	3.722769250084571e-05	1.3683520917967354e-05	0.02280352401357491	0.01195247505628138	-0.0012008017186072042	-0.0013787235273068732	-0.002014046146944749
patient_236	0.002892919592193379	-0.009345600159135747	-0.0026382330659417675	-0.0031705433720905095	0.0005144877671525482	0.0010825379367276683	0.0007771712835931226	-0.0009663784492869607	0.0	0.0	0.00018401987251679742	-0.004418572677326331	-0.0020143544575771783	0.00794958478131633	-0.013420214551853812	-0.006087253943660403	-0.0027346281991094106	-0.004533061149349024	-0.007180897603207452	0.006048233092461711	0.0007509681489019664	-0.00014831852120928218	2.713913235724992e-05	-0.0014104356198980088	-1.2204168484197999e-05	0.0012129134776317628	0.0	-3.273936649242822e-07	0.0	-0.00047882771862149876	0.0013118716345097735	-0.0004945798542977099	1.4552566855742337e-05	2.8963605572855404e-05	0.03149194529678305	0.00978118389971181	-0.0010949720899623163	-0.003188597644670076	-0.008473258719385524
patient_237	-0.0035749271487633986	-0.010994592448073494	0.011230095387462969	0.017197601799668522	0.008780098582435105	0.00188829006605674	0.0007911989599844266	-0.0007973599258564866	0.0	0.0	1.4644426683912118e-05	0.005339112980752498	0.004376860549632195	0.01143898630778701	0.0006709522123833308	0.004700792383846241	0.003819126263313786	0.004199499007210363	-0.0017945444096481192	0.005373904204037239	0.00024164047392537745	-0.0001853268579389726	4.388678583713443e-05	-6.332641793986164e-06	-2.8034681249392472e-06	0.0015029600951856031	0.0	0.0	0.0	-0.0002584630273367544	0.0018372313301640852	-0.0005945839435790953	1.7033908607657338e-05	2.7051588024102984e-05	-0.004444123138845854	0.009053698070060831	-0.0019376295270092472	-0.002288366778866915	-0.009797374783861152
patient_238	-0.006473263674374091	0.0034972890534617773	0.0024813179229505795	0.009988494087253424	-0.0029957098152798038	0.0010030207932455377	0.00023873649886293758	-0.0010600733803004935	0.0	0.0	-8.642087954957967e-05	0.0030762355714326374	-0.0018176131693209217	-0.0005027756780082423	-0.0011026976370914787	-0.022078853962462706	-0.007305998938088401	0.0024130625905511086	-0.014356203587329086	0.0024422826376755864	0.000456805699189875	0.0001182546694646418	1.6222851258542505e-05	-0.00017406869512029004	-5.957722112509595e-06	0.000772519300040476	0.0	0.0	0.0	0.003108419003419704	0.0013937839946208952	-0.0009500297846167059	2.6491369446193674e-05	1.5562072188114442e-05	-0.005741436895612033	0.00439788238883261	0.0018607694624774938	0.010067134819793646	-0.009380675493857694
patient_239	0.004732931716278502	0.005180023928758751	-0.010493755327645545	-0.0029183955828326184	0.005739019554656063	0.0020337011749035423	0.0011890062437450728	-0.0007005675364418054	0.0	0.0	-2.327183810813591e-05	0.007048200187621585	0.0036533402580960317	-0.002422125510937496	0.007574449570221925	-0.008134068954328118	0.0035494510576656534	0.0109553822429874	0.031058926096045356	0.002747916705341204	0.0004874323459573778	-0.0002641033308956087	3.316772293889417e-05	0.00013335542600989697	-7.523365174439186e-06	0.0011291258144432998	0.0	0.0	0.0	-0.0007500673714593047	-0.002387915164533138	0.006117497296567759	3.3915684830623074e-05	1.6320599352826422e-05	-0.00463314177787227	0.016745454365791543	0.0005693392171403659	-0.001997685657722625	-0.006673857502649438
patient_240	-0.0035538936281420998	0.004209409596303134	-0.0005654376007136513	0.009592404745623107	0.0020967940545041862	0.0027241355143798945	-0.0005124177753546393	0.007866735786129328	0.0	0.0	3.486929312937118e-05	0.003353519429952561	0.0025906304083115872	-0.004474231184788096	0.010437344752873896	0.022169613823027005	0.006641111900411638	-0.009678795503859998	0.03133895124604829	0.002906193648001773	0.00042409030560433574	-0.0002163218634389504	-0.000157048929426937	-0.0009489632676013629	-2.446544495721681e-06	0.0016592813663631762	0.0	-1.7374011690533358e-07	0.0	0.00016813678502167236	-0.0014465191087843865	-0.0007831928705955757	-0.0003451381141113172	1.2210812913067391e-05	-0.004186057528289214	0.011256403498256	0.0011655308579492727	-0.0007582942862527544	-0.007885716362619125
patient_241	0.0009015675493944177	-0.003122133327139219	-0.0059124566127253106	-0.019384672729088046	5.2962790552249835e-05	0.0010547339883699002	0.0005995147977198146	-0.0006732937457873856	0.0	0.0	7.065577676626332e-06	-0.002778447352337439	-0.000948137625096972	-0.0028560433720300187	-0.001455311477386085	-0.005452955572753561	-0.0015304102053405133	-0.004473178862907618	0.002066034342389502	-0.0013578495947135138	0.00021029755198470731	-0.00012750079994567533	1.6834032280451697e-05	-0.0002737720931019041	-1.030576700100788e-05	0.00038537667766452366	0.0	0.0	0.0	-0.00019138059244060601	-0.0017426797313142514	-0.0005863959256971308	-0.00010791082113893811	6.1510080235275804e-06	-0.004353637403749191	0.002732033814133474	0.0004707975301633946	-0.0015097233396176558	-0.009318219196655762
patient_242	0.003272757788313041	-0.010590140380870396	-0.009127232128377617	0.002279157602934907	-0.00316018313777327	0.0011702032345658796	0.0016657898653394496	-0.0006934610995023225	0.0	0.0	4.77983353438302e-06	0.005804818858075839	0.003952140377560287	-0.00281275167318358	0.000993710699492783	0.0012755974450500123	-0.0019453860826910798	-0.0028775274504141933	-0.00790655880302018	-0.010345210658405924	0.00015797420183663612	0.0018983493616172595	2.5508537890708147e-05	-8.801301032833164e-05	-1.1397029717663114e-05	0.000771706304153681	0.0	-3.335068253496054e-07	0.0	-0.0002704752652517654	0.0009457453581223059	-0.000579401521702877	9.865032787485825e-06	2.139173118303625e-05	-0.002342815107064529	0.006264034537456961	0.0014756981338915752	-0.0018268296680239375	-0.011124263274126595
patient_243	-0.0008386636743201518	0.005759093369551557	0.011446539553852336	0.01066474880914868	0.0019102089704398958	-0.004454543266733539	-0.00027832927584107726	-0.0008315955918284799	0.0	0.0	0.00011475536255610255	-0.0017000282895134305	-0.00023406527146170835	-0.0017336099727423655	0.0034126033612221184	-0.006559677935578211	0.0006317117923544216	0.006565307206496796	-0.004327051313598894	0.007540718440895718	-0.0022636569022223122	-0.00012560945704992923	3.133180295135336e-05	3.5161409802931435e-05	-1.0671935838288527e-05	0.001122325801529581	0.0	0.0	0.0	-0.000642293107169332	0.0015960274426775807	-0.00046595794414035284	2.5494079979057482e-05	9.456886951680621e-06	0.023974745665277603	0.014813201318355528	-0.0013365516509859258	0.011031646492425535	-0.002854298657440213
patient_244	0.00687923205422932	-8.807291312871166e-05	-0.007707854593968798	0.00359692441962121	-0.0005277495303545707	-0.005538724417670937	-0.0006483576905043914	-0.0005953140001006699	0.0	0.0	3.037222561907246e-06	0.007150106251909376	0.004555111906463558	0.0011567844674987351	0.004477689412603778	0.02308688581780373	0.0028394770299969407	0.02631700653190301	-0.017167018115115992	0.0019296263599928526	0.00029973178073190005	-0.0002618213553841043	0.00014285041700092262	0.00046598245382072	-3.925587183190495e-06	0.0019814231780191428	0.0	-1.540479074215358e-07	0.0	-7.084820275521958e-05	0.0017170857592847838	-0.0008352750991609065	9.322784038200415e-05	4.724018209424635e-05	-0.0049143556426951415	0.002366287636734384	-0.002565461865950769	-0.002421847714671488	-0.007800128295466717
patient_245	-0.002078115109917099	1.8517812334429956e-05	-0.003066255795120419	0.0066729997947121466	-0.003923719671924353	0.002346250879561039	0.001443642437997554	-0.0005568178303582651	0.0	0.0	1.9715238776385423e-05	-0.004813345636985934	-0.0021382573902387694	0.0022904029648770745	0.003423939533017427	0.007673470815406538	0.008728871760039192	0.009116253615888963	-0.019942790733540643	-0.01184097019435825	-0.0011979849838051298	0.002796703710622094	4.589136774842082e-05	-0.0003540307359873627	-3.098888497354641e-06	0.0012295114885371328	0.0	0.0	0.0	-0.0003421805465397807	0.0013995816540997366	-0.0014446282462803497	1.3645988077730816e-05	2.1561771027454562e-05	-0.004874728520933145	0.006942827366206507	-0.0015263649175262	-0.0019446804557816505	-0.009300485823776914
patient_246	-0.0011361977370072341	5.8490419503699306e-05	-0.0009059984328939753	-0.01666159383906555	-0.0045244590908431696	0.00026887459757820925	-0.00017541251092143716	-0.0005862401950444422	0.0	0.0	-4.851977918853071e-06	-0.0013202609367061952	-0.0006868136461170238	0.0007955873459801307	-0.003258904817613492	-0.011645649714154804	-0.0025046876729286085	-0.009015214425276911	-0.0029291263225543294	0.00014975160479230846	-0.00024041031836433363	-5.9109408501947376e-05	2.2859238424962573e-05	-0.00020932004885554218	-5.8009715045200435e-06	0.0003594720399250468	0.0	0.0	0.0	-0.00036347902025754374	-0.0013809888960368637	0.002319399729218846	2.220248154699529e-05	8.733230360252017e-06	-0.0020168362395749312	0.0015698486132957885	0.0005907150522688025	-0.001187019729759272	-0.0023848556971094222
patient_248	0.0009067614404530739	0.0017682060805172444	-0.006914464354722669	-0.001055011817218944	-0.0076523752150241715	-0.004476388653466162	-0.0003090886831015247	-0.0009599004034061223	0.0	0.0	7.578723445174957e-06	-0.005009558332067378	-0.0017121853815051285	0.0017893799856975939	0.004161607079460574	-0.020564117107643515	-0.00018308254812159227	-0.001054537350951321	-0.011369541073618199	0.015393485652824977	-0.0006553092808321273	-0.00024163316233070202	1.864308433701927e-05	0.0006829217680442561	-6.94097601937005e-06	0.00055103222916717	0.0	-9.323629468899196e-08	0.0	-0.0008748374852293713	0.0006707977587371915	-0.0009961508140084534	1.4947727552652094e-05	1.549159859888572e-05	-0.0053110033076711385	0.00043698293811598657	0.0013025552915758374	-0.0024822466867807265	-0.007457780291235331
patient_249	0.001375833181707308	-0.008881159022655398	-0.014152365808998306	-0.004924391891659698	0.005322376872831277	-0.004478699748387071	-0.001113301644334622	-0.001125282969761724	0.0	0.0	7.319044303944873e-06	-0.0024063858827357123	-0.0013291238962477015	-0.002181526586369415	0.0056383485263245044	-0.023433057278019778	0.0015927146691004544	0.014891112808776712	-0.0020957987238245973	-0.0078288577550468	0.00037067822801379664	-0.00013647416026800756	3.4263488939196036e-05	-0.00010508315195518586	-1.7664161544992927e-05	0.000894820594495824	0.0	0.0	0.0	-0.0010810498581069036	-0.003784302799774315	0.0013120774215383418	4.893550194015318e-05	1.3935973518621278e-05	0.012062140918885935	0.006211716355240188	-0.001586415615935125	-0.00185195912348817	-0.0057307583792391235
patient_250	0.0006304038813887247	-0.0017036699084481373	-0.004807413319932408	-0.011460665462509345	0.0017936531122867637	-0.0030568005962763023	-0.0005772693185744509	-0.000818059186818261	0.0	0.0	-2.7576946283586586e-06	-0.002322075918738852	-0.000844965263071617	-0.0005918006399011645	0.00387683697542235	-0.012455918092239202	-0.0005131633985396215	-0.008983884944594404	0.000738088585397467	-0.004164550184097178	-0.0003579027473403855	0.0005962020408926586	1.653868968320035e-05	-0.0006682141557058107	-8.145049467170004e-06	0.00042434919035637094	0.0	-5.026102011409146e-08	0.0	-0.0004466128900467276	-0.0012052652042573503	0.002953024589285167	1.3409377591586953e-05	8.272646027491937e-06	-0.0020868499469121927	-0.0036116240218302276	-0.00038938110274392215	-0.0007334545100445695	-0.002944213592166035
patient_251	0.0011207405260328968	-0.014556552042173996	-0.003427856147651403	-0.010407178115903769	0.0009515977684022712	0.0007450598674212873	-0.0007824535455493511	-0.00040342504274794923	0.0	0.0	4.762056915113219e-05	-0.003024593586164566	-0.0009536981319261515	-0.00022045483400855764	-0.00042038237520586753	0.005441468271042783	-0.002396535475231129	-0.015609511491304368	0.013580623374470264	0.0006688150090747623	0.0003652815487824932	0.00011253278999060693	3.611543982759976e-05	-0.000875970640678965	-3.4014730553402245e-06	0.0009287778411775966	0.0	-8.139873496382232e-07	0.0	-6.386753287562193e-05	0.0017739430239583915	-0.0004941236918560208	2.0966947468277607e-05	1.5452630461473196e-05	0.007043185618952697	0.0005291669470398755	-0.0004953710599177999	-0.00155344164147123	-0.013099018673512033
patient_252	-0.0033693726292057095	-0.0017262660284488366	-0.004367768107472038	0.003725095511492128	-0.006704703204168012	0.0020393737537146	-0.0015150240493750293	-0.0006489234809070539	0.0	0.0	3.0075455766849865e-05	-0.001984242051477671	-0.0008147968393477457	-0.004623548541945297	0.002188311671164472	0.007402440460999673	0.001247258580182273	0.009935789454209441	-0.0074121257550003525	0.00027319795804300054	-8.027838583388437e-06	-0.00032279802940776036	5.1493388907296215e-05	0.00015197930884099908	-3.516550443888898e-06	0.0009098658257316262	0.0	0.0	0.0	1.9534300102684558e-05	0.0017996437242280604	-0.001328758587028104	5.021982233546692e-05	9.083855792768727e-06	-0.007783751587725466	-0.016507683902228655	0.0018436831509565834	-0.000727010144408694	-0.021280691495580414
patient_253	0.0011486704981533314	-0.0034434280763007592	0.00037820871779120245	-0.007619015961343196	-0.005233327918223876	0.0004925756261750292	0.0004731227284365928	-0.0007425889211975468	0.0	0.0	1.2656246769492834e-05	-0.004154423056235568	-0.001084674246210427	-0.0011920425266673021	-0.006372930393914764	-0.010346691767308751	-0.0027876666239053517	-0.005831117871129896	0.001663876586291303	-0.0010438469151342197	0.00015958441118441277	-0.00017528233319895188	2.602464463357378e-05	-0.00028207848039241867	-3.939543513750909e-06	0.0004154376416256842	0.0	-1.4442229567252863e-07	0.0	-0.00043202835392719505	-0.002131186509682097	0.002425566296594244	1.1910753687725766e-05	1.1443312981314282e-05	-0.0041691583967534964	-0.008086076440701136	0.00036649270505291617	-0.0012861394671904345	-0.005292158825576019
patient_254	-0.0053131084660670135	0.004783635960994023	0.0012453042938981467	0.0018191449729743738	-7.257215666576478e-05	0.0021024790907265747	0.0011901489334077981	-0.0003353729855062506	0.0	0.0	5.142900102332395e-06	0.005351626162687761	0.0028672570099913175	0.001293314276880171	0.0012376867275021531	0.015525885976737923	-0.0025759079141733925	0.000723859163116456	0.018678899017940665	-0.02040916027661547	0.0005302007791230961	0.001168303594949969	3.931476032984404e-05	-0.0009183500241962589	-4.142372952994574e-06	0.0012743817985697559	0.0	0.0	0.0	3.110471672000197e-05	0.0018043813251859295	-0.0010189371136220045	5.2367919884379066e-05	2.8318860743605615e-05	-0.003896833060491801	0.008853867905906157	0.001031553109148229	-0.0018600136767006191	-0.015924195123292635
patient_255	0.0013029520359167208	0.0020100393643753605	-0.007549177032690881	-0.0033651790685250552	0.00566353600711542	0.001373957488552303	0.0010184411934221261	-0.0010086621129319743	0.0	0.0	1.8525775875838044e-05	-0.00516070191152995	-0.0024268941700425484	-0.0003286739230849481	0.004324807839551255	-0.002291051082527403	0.0009492975469366495	-0.010781315242695277	-0.01512257481072563	0.036250690312848645	7.039027821549239e-05	-0.00014808227165309288	2.4912928136776722e-05	0.00013278459106510408	-1.4400539050420558e-05	0.0008302143979499945	0.0	0.0	0.0	-0.00038718381152124043	0.0004915320310983974	-0.00138375910344036	2.193038033419443e-05	1.752996015573187e-05	-0.004365023039206896	0.003566452075079206	-0.0015999809707919212	-0.002005593777937467	-0.008090250599078112
patient_256	0.002324458013071146	-0.000174166672341634	0.0035185327204742783	0.0019491261467407717	-0.0013590691546161615	0.0014380184444683986	0.0006826666375210489	-0.00019249896661242542	0.0	0.0	2.2073733010521547e-05	0.006294346630167299	0.0031715673290289926	0.00403940972128545	0.004089323440997122	0.018115008995057684	0.003220972617749283	0.008864569215674863	0.023345789731597514	0.0007812479127299037	0.0004413304052200807	-0.00014591570674034424	4.253515890961951e-05	-0.0004634694013985615	-3.411187443359248e-06	0.001589076288051426	0.0	0.0	0.0	-0.00010236173628039248	0.0011617299269661091	-0.0008943369964934816	4.388550111938835e-05	3.1205219800615016e-05	-0.0032064313128274207	0.010317096343356551	0.0005316886641181762	-0.0009760567663024147	-0.007376049862558869
patient_257	0.002067816024564605	-0.007427197110095906	0.00378599804869922	-0.00168195462505285	-0.010855265607401052	0.004864229708274833	0.0020638442559540258	-0.0013017788883263862	0.0	0.0	1.467765206159276e-05	-0.01034247477284067	-0.0031488747895138157	0.005117716523190316	-0.003171439624127314	-0.010984752008622402	-0.0012844804948471242	0.02188412811007399	0.010643552930853522	0.0005266185634624171	-0.0007861422150814906	-5.387169396589438e-05	3.986203148375429e-05	0.0005736792127380406	-1.5407927663888506e-05	0.0009728887635561221	0.0	0.0	0.0	-0.0003695167680254604	0.0029883659638565764	-0.0007360522893024345	8.190206995265863e-05	3.029366825338628e-05	-0.006189299288385167	-0.013691006159078685	-0.002457874466185264	-0.0007091264872836845	0.015342103407164442
patient_258	0.0010444108420734593	-0.006931888855617579	-0.012565453358216008	-0.001338890312312869	-0.010076756094491523	-0.0054173463994135074	-0.0009974778235548145	-0.0012205748778674284	0.0	0.0	6.565212475970637e-06	-0.004694112989133582	-0.002075569065107563	-0.0019135570114561468	-0.0020994383995329062	-0.02223461693278934	-0.0019698648220150125	0.010869138583880911	0.010609919483666878	0.000503238874714491	0.00020375618202511645	-0.0002160015144219777	3.244324513268373e-05	-3.846272642024963e-05	-2.5509433961132514e-05	0.000772008233210612	0.0	0.0	0.0	-0.0006068421363232557	-0.0024363325693127686	0.0023831116680018186	3.014208667021751e-05	8.942941985133634e-06	-0.009612289127151709	0.004051375148826742	0.00050703743444739	-0.0013107701842896174	-0.011123869588119959
patient_259	-0.0028923355105951493	0.005747543305295049	0.004252110343436345	0.014455963982934038	-0.0032193324630938112	0.0003571271020082181	-0.0007177999691436239	-0.0008249204323834529	0.0	0.0	0.00013498731034579267	-0.0011706383624387202	-0.0012702300733610464	0.001577364632311879	-0.008268283365321517	-0.003729701468698622	0.0013439837700700734	0.015489213564844199	-0.0022061201731408612	0.009156604626447495	0.0006427624773672702	-0.00014470264248104498	1.0575189163305164e-05	-0.00017484206103942374	-2.5476331741691358e-06	0.0011534412549890605	0.0	0.0	0.0	0.0025510241661669975	-0.00401143397076461	-0.0004752900589461123	1.672736690388289e-05	-0.0011061075495070092	0.02519305767897482	0.014650755400542998	-0.002025586661407505	-0.0027667577133595983	-0.0018635089529229051
patient_260	0.0007675732094275908	-0.00022854066502249904	-0.004461519762582613	0.0009247414969110219	-0.002568594397502134	0.0003628841663077459	8.357684198670117e-05	-0.0004897801923397037	0.0	0.0	-2.2582813894392685e-06	-0.002994612985379607	-0.0012475642096307935	0.0009708219289205118	-0.00874299007941499	-0.02202445548559126	-0.004968737992341239	-0.008986736533154354	-0.006119587202135916	-0.0007086632156644106	-0.0008683947293178218	-0.00017353255869552458	2.6773260418941205e-05	-0.00014598970582445622	-4.3733814070486285e-06	0.0003553041203003785	0.0	-7.27357249657538e-08	0.0	-0.0004920568432058	-0.002210090688973119	0.0009159730249950845	2.372929906684714e-05	2.8768673305819216e-06	-0.004212503773326837	-0.002357529951103768	0.0003805499667197703	-0.0012865401883162106	-0.0050171117126370955
patient_261	0.00185215715844604	-0.00031782833722684376	-0.008621469612221173	-0.025788125283822814	0.007739181783851909	0.003316457919398705	0.0007801285189014504	-0.0012252912348260114	0.0	0.0	-2.7267002926356357e-05	-0.0054867310534082595	-0.001658165773100455	0.0007469188239549525	-0.0013974255331469809	-0.0289754460099013	-0.005512946028210902	0.011349369936962048	-0.001057195762506734	0.017607441766021734	-0.0022517878882884167	-0.00012839422894483734	2.5631879387194e-05	0.000747515515891552	-7.983409754937552e-06	0.0008116121800169133	0.0	-5.051915464579041e-07	0.0	-0.001081816614122494	0.0026067646579437747	-0.0005456768984852805	4.118547637563744e-05	5.240071958973793e-06	-0.002597445074318721	0.00598662087773891	0.0022887129089525548	0.00905328808338226	0.014625218224747221
patient_262	0.0016080585105833001	-0.0036607589059033836	-0.0048491116526688085	-0.0015245114158990083	0.003633355367977763	0.0018534006690575891	-0.00044870821627842114	0.0072742135223127	0.0	0.0	0.00024257937474023332	-0.0011872782055152788	-0.0002584350438811881	-0.00248922683418479	0.007282179497880053	0.015964949270018035	0.02254841334676589	-0.004487498964775521	0.019472031243784695	0.00510192253524642	0.0005684970614410075	-3.9628498969323894e-05	7.830859579234781e-05	-0.0005845423690747594	-8.378959457109158e-06	0.0016197148262499877	0.0	0.0	0.0	-5.668305626408309e-05	-0.003312403481424683	0.0045524823254310745	7.232036564090286e-05	2.6698967371633506e-05	0.025024354259550602	0.014582286259815828	-0.0005343048607416912	-0.0014539337570869681	-0.005238407823400293
patient_265	-0.004255473367460816	0.0011670546252187707	0.0006548452935154635	-0.0022764179234974445	-0.00796164459534332	0.0013687482037378976	0.0005510392461538819	-0.0003783538023026485	0.0	0.0	1.0020725601978715e-05	0.00252470686400609	0.0011990466748547028	-0.003382902595399222	-0.006243622841370554	0.00362466790530733	-0.001437521536830407	0.00826827866812818	-0.013640074589377832	-0.001752705336476561	0.00019811719236587894	-0.000290176509003058	1.6764561399568737e-05	-0.0005337413703865629	-1.4079301864251298e-06	-0.011268498367524605	0.0	0.0	0.0	-7.410757514114315e-05	0.0011367356095439284	-0.000491288311074365	1.8318764903392225e-05	5.26564522444e-06	-0.004324587280223663	-0.006997486167679612	-0.0017280743484636477	-0.0008070490908591281	-0.00897049482189335
patient_266	-0.005624068648555777	0.006931842871588227	-0.00014083006169908683	-0.0011571257678352936	0.0004488009942648654	0.0006906552204173349	0.0006174655825951645	-0.0009728947484470439	0.0	0.0	0.0001350517552621339	0.002993910961924681	0.0028948826546151252	-0.002745412812453912	0.004169590931844333	-0.012767812806877771	-0.006020730509593196	0.009135305634501153	-0.01303661560182792	0.00743706178560555	0.0005189155646835705	-0.00023575609424678678	1.762804760851932e-05	-0.0006198099978319168	-7.479490422894426e-06	0.001248698520849125	0.0	0.0	0.0	-0.0011616277742846528	0.0012292495319603484	-0.00038806767215165657	2.0973666377632424e-05	1.0665918641535305e-05	0.021724066956873712	0.010309623633381716	-0.0016815239089014405	-0.004567199153590141	-0.004701355252782459
patient_267	-0.001897934215694465	0.002986781110180265	-0.0011431160404191834	0.005819589232793645	0.004189654107305355	0.0010232685607724913	0.00040569220617571537	-0.0011004219070124398	0.0	0.0	-1.985625721407613e-05	-0.004232944110024322	-0.0022818949648546814	-0.0005731336488715969	-0.00194984381115416	-0.028359433581675645	-0.002195693475421255	-0.005068550376873057	-0.014667897958148103	0.017227074238035458	0.00022154669360547954	-0.00013607450118056718	2.2774072323510932e-05	9.239220945888048e-05	-1.625028761836332e-05	0.0007435289306608765	0.0	0.0	0.0	-0.0011667785350986267	0.0007795264916427793	-0.000893697952937058	2.7620113037629573e-05	1.45886484549771e-05	-0.004460342040052361	0.004309431685470398	0.0019216063573637458	-0.0025433405236676377	-0.00787883125603918
patient_268	0.0018519004091761648	-0.006122914873099573	-0.009000928289053536	-0.03219511252778988	-0.0011555832589578428	0.0006209370999159385	0.0007973963440594052	-0.0008945278778299248	0.0	0.0	6.432314837457866e-05	-0.0028953557091763336	-0.0014578216405502916	0.005083090036767099	-0.008751956176226795	-0.016646013823264697	-0.006583014636390093	0.017059819485539963	-0.0018994710837907946	0.00364043078021564	0.0006982760143786592	-9.197567065911924e-05	2.3870666772126346e-05	-0.0004032354722605997	-6.9979419219409955e-06	0.0008970653901185355	0.0	0.0	0.0	-0.0006545316640709687	0.0007826112881474052	-0.0004955631020617375	4.5365815076152897e-05	7.368123291611994e-06	0.017390915094275653	0.006413058278615748	-0.0010796257103843322	-0.002050553207074049	-0.0058994718258990695
patient_269	-0.00596257300491508	0.004026983526040503	0.0016977889985724899	0.009969406504482622	-0.0073635788427428225	0.001498192978263046	0.0005742086653737288	-0.0010430607164778267	0.0	0.0	3.4961986718534414e-05	0.004264548458715111	0.0029365657065514444	-0.0020362627707158814	-0.0005998364978056774	-0.004933809196840824	-0.004344933875452765	-0.0038467360360741557	-0.019506561385873863	0.017130186388936684	0.00037857326770503153	-0.000713442217659599	2.4436069966209812e-05	5.430269016533326e-06	-5.823285018811263e-06	0.0009986262384844736	0.0	0.0	0.0	-0.000699591918888938	0.0010980152481139083	-0.0018493641592384259	2.5322093657806763e-05	1.4982572813498259e-05	-0.00664970805978049	0.004010600305610006	0.001988670384783668	-0.0052945323538196075	-0.017291730748675495
patient_270	0.002760288593259961	0.0010804538613448965	0.01614107662735178	0.00011330163660496459	-0.004831430836503336	0.000695194591429024	-0.0011694797054938773	-0.00026559121079047803	0.0	0.0	0.00016141998617274025	0.004940171313877895	0.003162830519275249	-0.009794669948319068	-0.006003951134526051	0.00872421086612115	0.001958676109399985	-0.020409819062112814	0.0077233236258566155	-0.020206653897518984	0.000740972696920711	-0.00021554351228443325	9.70224631461564e-05	-0.0010523910015900703	-2.536879024865607e-06	0.0011519081886178393	0.0	-7.67822307407064e-07	0.0	-0.00014788563178064147	0.0012609157483989039	-0.0006214472799558273	6.144235188228136e-05	2.193996939766717e-05	0.01590729216807254	0.01130819585407719	-0.001102747340604257	0.006438828512612699	-0.005236159122808088
patient_272	0.004783955885555374	0.006502322741148675	-0.009382832299262291	0.006034896049840256	0.004264102075611673	0.0013303908583117312	0.0009394901773225883	-0.0004363427907209121	0.0	0.0	5.821609668170814e-06	0.009403982010693325	0.00428111542243243	-0.000590203390677091	-0.00838179548088095	0.016546119939327756	0.0008819443562241246	-0.005898247505505237	0.02079950268893753	-0.019902929765937983	0.0006592784661690969	-0.0008033549974061747	5.344014821769985e-05	5.300900959263413e-05	-3.395207405641865e-06	0.001615281776333322	0.0	0.0	0.0	-2.8328843311461194e-05	-0.0030570252439161777	-0.001219573279828589	-0.000804151446972157	1.4103138486749416e-05	-0.0025503361357235837	0.013573137867959537	0.0011390883186996894	0.005353115369284729	-0.00818513428433499
patient_274	-0.0021934064481678923	0.0035234516685500473	-0.001481614600329712	0.005254073273431494	0.0014175861644494558	0.0009738764223943978	0.00045321381674759886	-0.00012207925037392516	0.0	0.0	6.851455302560842e-05	0.0022472540393896497	0.0016073061837076322	0.006112553582577404	0.001851224239032018	0.011314210043639117	0.002564604902791213	0.010009713427302608	0.014848051926753404	0.0042765257795328825	0.00040866383380033506	-6.286865198326753e-05	3.4490217522470586e-05	-8.675619336042632e-05	-1.1297791136874457e-06	0.0013791767012389326	0.0	0.0	0.0	0.0009316111791572387	0.0008300625619498476	-0.0003782499891315423	3.752804951133703e-05	1.996554551061877e-05	0.012800204620586004	0.009295382735353333	-0.0010761324741662285	0.003336249377253088	-0.003129231894688502
patient_275	0.0012851670563714668	-0.004629493598375981	0.0062866587676416105	-0.0007034480427725878	-0.003127030086589032	-0.002588621027586526	-0.0002453812290852115	-0.001059926704594826	0.0	0.0	-1.0096050448973107e-05	-0.0052260523889398015	-0.001986876178611661	0.0023954471647823867	-0.003138706499180178	-0.021194768021732417	-0.004670752374620747	-0.0036220675431489773	0.0033621931105012465	-0.008250779034481142	0.0003938309298174036	-0.0001920984393960263	2.7078023418710402e-05	0.000502699713758631	-1.174116817834454e-05	0.0005741687616098128	0.0	-1.0997126241521956e-06	0.0	-0.0008047129422636531	0.0005183600317231247	-0.0008175606153667989	1.5174400618409285e-05	8.93836980048909e-06	-0.005414033565632372	0.005033978095071175	0.0007497108052432129	-0.002084440980095002	-0.009103541803134614
patient_276	0.0016036392972091896	-0.008222399884580393	-0.005486809852049721	-0.004047037171655161	0.004083030720233411	0.002063497221896379	0.0007185901062163904	-0.000671141167190051	0.0	0.0	1.2098361796546906e-05	-0.003862424756712763	-0.0007434024944526515	-0.009193331800208824	-0.0008444749293830536	0.015535437394775581	0.0016070285952219734	-0.009237657980552386	0.006288101501282183	-0.002067912821526527	0.0004648386849569026	-0.00022680534443229424	5.065962923231102e-05	-0.0011216504538055616	-6.059334889149516e-06	0.0010550928151791114	0.0	0.0	0.0	0.000504286757814481	0.001973150196757111	-0.0011154265579539277	3.837858956293763e-05	1.5033379976581575e-05	-0.007967621839083647	0.0032658785448810724	0.0004901182638214126	-0.0013816361632791477	-0.017633321956106323
patient_277	0.0021697550446086707	0.022322073503065677	-0.00990436817111844	0.010419316443964441	0.002708985870168339	0.0025896395379408016	-0.0011049846339700091	-0.0008186665226797091	0.0	0.0	1.1573894658715629e-05	-0.004832103020250495	-0.0023898213289655396	0.011410562522407394	-0.002568830536428201	-0.0017513761226415033	0.0006111260681406098	0.0025588553420434483	0.03776507594060572	0.004717931239971723	0.0005441627025870553	-0.000264624852350063	3.207480394771554e-05	0.0003740828145236154	-6.833807120057169e-06	0.0014582715618539305	0.0	-3.6757341313975455e-07	0.0	-0.00024953196319490404	0.001272177117292875	-0.0007703132321427303	3.2943524038277635e-05	3.2599283776897005e-05	-0.004748406686933029	0.009212479650030067	-0.001632087277205352	-0.0017325714161190342	-0.005445113820848162
patient_278	-0.0032966553806481223	-4.50497365307045e-05	0.004071845478393774	0.004234181729133253	-0.006861194138634271	0.0013150712824216806	0.0011643696858439799	-0.0006297913635529975	0.0	0.0	0.0001454821133926344	-0.00148751928027228	-0.0010230411070615388	0.0022177801091102997	-0.0004859823756415851	0.020159374327604507	0.003789619943798418	0.02037986434483485	-0.026482396358634072	-0.02642488487369516	0.0003183256806601159	-0.00019891150846280476	9.860513094548801e-05	-0.000611471125058554	-1.625952955106624e-06	0.0016094238412188025	0.0	-3.720212837198903e-07	0.0	-1.9357375074121326e-05	0.0015531929650744291	-0.0005988557011882874	0.00013977626072703213	2.5648528547016734e-05	0.015409503523073298	0.005224802271184323	-0.003465254493170684	-0.0023965769885196967	-0.005782101870388059
patient_279	0.0016076520102594474	-0.0009257962595796095	0.003908001078707323	-0.006021500259660508	-0.00022608894051703951	-0.0055245985356855406	-0.0014259290644864496	-0.001294871553834748	0.0	0.0	-9.73763926531313e-07	-0.006996481567213455	-0.0019882224549704923	-0.0030309945264178346	0.0008316096927923135	-0.00946527322465455	0.00014872583795692617	0.01438578130060481	-0.00335514697179485	-0.001000463043610766	1.1446944234488421e-05	-0.0003803802754111047	3.401359548098079e-05	0.00018931973494591095	-1.8151970855498726e-05	0.0009149666668900913	0.0	0.0	0.0	-0.0003523670330401113	0.0011975449501073461	-0.0010260460905590146	3.805641316925475e-05	1.8544642510031213e-05	-0.007601650388160975	0.0004019042505647432	0.0009923607776944365	-0.002545690688486119	-0.00841761516510392
patient_280	0.0015195031562954498	-0.007488543617798763	0.002441527468094919	0.004748595493231532	0.004190078991414015	-0.0039054908787825647	-0.0008823149068072436	-0.0010802613798789535	0.0	0.0	5.9455761370228e-06	-0.00174972364272183	-0.0003715579071357492	0.0068362432269783065	-0.00423668116814136	-0.01609459107285119	-0.002593854746714111	-0.011616522881840832	-0.0064899237114121	0.00028193268800582113	3.3851349771450605e-05	0.0005379866948196406	1.888480549448675e-05	0.0003663200618378491	-3.4608371882934497e-06	0.0006978872901843327	0.0	-7.332300635561524e-08	0.0	-0.0005914067339585604	0.0006912991667248819	-0.0010063391560762058	3.7523714344798496e-05	1.4025460576682823e-05	-0.005913648778043488	0.002539029539189941	0.001701242918608792	-0.001976021605416416	-0.006537180343864384
patient_281	0.0010206847531670188	0.0017922873803160174	-0.004712079333870633	0.002201357990353056	-0.0065008528518731125	-0.00471928330036473	-0.0011069749995027938	-0.0006209821600115228	0.0	0.0	-2.4069767579159457e-06	-0.004764377097852422	-0.0013785294859730063	-0.004891099263438467	-0.0032192581940862514	-0.005080908590322176	-0.0012852797096323668	-0.0013697147682950911	0.011994311530443464	-0.0007869672165999131	-0.0008076709743815905	0.0012449044059157088	1.803400117204929e-05	-4.388829516481841e-05	-2.250682255298945e-06	0.0004653644819351103	0.0	0.0	0.0	-0.0002134867175847192	-0.0024407220926882527	-0.000878552594088306	-0.00022356531673586936	8.362434456526292e-06	-0.007664071126986876	-0.017819521468349184	0.0007868417255132354	-0.0009086277890495592	-0.007012114419623184
patient_282	-0.0016241611781698598	0.01580385446854332	0.005769649113823862	0.007202825349788911	-0.013420433928822013	0.0017371538346129265	0.00080120646427815	-0.0012116444245759582	0.0	0.0	3.755792068277902e-05	-0.005143671113091461	-0.001879727568203359	0.001974610535573402	-0.004574093581681013	-0.010318521865166443	0.004972206748775709	0.01601139208594213	0.005832389299825939	0.003929027467538047	0.0003041368368104139	-0.0002739172235876485	2.4445831338898066e-05	-4.55704269234393e-05	-1.166137714349e-06	0.001171593741734053	0.0	0.0	0.0	-0.000788248421780535	-0.003010820883620266	-0.0011301961908001762	-0.000156398641744412	1.630073917838468e-05	-0.006850707692972368	-0.01952592422155993	0.002020827940092028	-0.0011314907162156365	-0.007782232127866538
patient_284	-0.003239494375928292	0.003117949252969447	-0.0022040450891845174	-0.0027208192636207496	-0.00497872441795408	0.002868304957036263	0.0008105270852202614	-0.0003748088580149458	0.0	0.0	3.983863456483517e-05	-0.003666013089815766	-0.0007630003023421317	0.006096629848259412	0.00420487524081913	0.0065252804839770195	0.00038491809298732296	0.023330823481795535	0.019348133023688315	0.0028202359498883294	0.0008427130275654371	-0.0002610128547023564	6.443186187646864e-05	-0.0008694508451922184	-3.0844491879739493e-06	0.0017586218650559493	0.0	-1.6318268766339998e-06	0.0	0.0007294434332221586	-0.005042853161983122	-0.0011629841337462473	-0.00033461998071581295	3.2497442485381354e-05	-0.0066960867997068385	-0.013094997263319832	0.002158754838321529	-0.000427636189530506	-0.01410242545035542
patient_285	-0.0008337636082923418	0.0021023870392648976	0.009665003836559815	0.0028185302602361214	0.016035983473056906	-0.015817778282200837	-0.0014219599466087807	-0.001345892499928125	0.0	0.0	3.090803740195936e-05	-0.0022089307700581696	-0.0009816618097787941	0.00041713154891902493	0.010193201944578895	-0.005486653264775001	-0.00048737046732933055	-0.010474973786471753	-0.0035080409991715615	-0.0006423407495512579	7.126219727110043e-05	-3.39170409612988e-05	2.9127158840841793e-05	-6.705298580798736e-05	-7.212414795105241e-06	0.001161693050196826	0.0	-1.5835797717411725e-07	0.0	-0.00013871186715443416	0.0019966015734222227	-0.0006289821489977435	3.718386961379017e-05	1.7917991269767545e-05	-0.005311493086352865	0.003237421915482505	-0.0031402569882292347	-0.003008736635920968	0.011225600063908332
patient_286	0.002439172149431651	0.001980048308969571	9.87701676480636e-05	-0.002551614817454281	0.0008218023668824227	0.0013177552665721173	-0.001082569173508065	0.004497159171808951	0.0	0.0	3.0072385623754282e-05	0.004250244792977423	0.001962013845739799	0.0025900504283728025	0.005773196473599591	0.013862125481340937	0.003379200538175699	0.015476063987368576	0.012281868665528141	-0.0003689052430224271	0.0003680309933109651	-0.00015217362429197095	5.235898767840362e-05	-0.0007409338558874464	-6.319888880431436e-06	0.001709046341629189	0.0	0.0	0.0	-0.00010383752777005298	-0.0035523133955552783	0.005119420043957864	0.00012158782895350263	1.6304871786671764e-05	-0.0032169159003001494	0.007619044430946476	0.0005585925240915329	-0.0011489713709720857	-0.00490068224677378
patient_287	-0.005152855357401133	-0.000631418925491596	-0.0012695953786731576	-0.005228527002527611	-0.006878949605061735	0.0015265385082514867	0.0003900221921099145	-0.00028634302626413805	0.0	0.0	2.2719651489459115e-05	0.002936592395737702	0.0009015867156440541	-0.0074390815542012545	0.005618907848960932	0.0002632935108638031	0.00025021062086315766	-0.00911722099794498	0.016628688202035315	-0.0008278159205071744	0.00045148025751294395	-0.00023045016982354375	4.334167541261674e-05	-0.0013465750508383472	-1.6575286737913858e-06	0.0008858393657159907	0.0	-8.839416873070623e-07	0.0	2.4406998537615704e-05	-0.006289046554451457	0.005020880344351149	7.945810035758292e-05	1.5588160425226055e-05	-0.0051600249672592025	-0.016832792257476387	-0.0013140509529333622	-0.0007424221927467155	-0.010306488204340204
patient_289	-0.0021369159168054142	0.002226799190708072	4.2586113344325165e-05	0.0033715464037812758	-0.0076147734391006795	0.0009702844519202992	0.0004531465403695319	-0.0009541741563078621	0.0	0.0	-3.6130074129696217e-06	-0.003403775227210552	-0.0011072114692667562	0.0016843897409963779	-0.00598245395579704	-0.014350670160026963	-0.0030113732025623657	-0.0016119582268805705	-0.011175277223658624	0.0019741430922888457	0.00014742529835436836	-0.00031016703300517203	1.834084380941523e-05	-0.0008007287766721751	-1.567758757926516e-05	0.0006076287230533253	0.0	0.0	0.0	-0.0008964797288642829	0.0009334734200864131	-0.0006543044678929918	1.7626667464907946e-05	1.1628301083199667e-05	-0.005665225648336108	0.0004651064267113545	0.001191386128993619	-0.002872415045521413	-0.008258023794265028
patient_290	-0.002527628442239876	0.002058008645864513	0.0021104787426035583	0.005799847767896397	-0.009933535554822452	0.001042902621649687	-4.878246331772671e-05	-0.000924558605674682	0.0	0.0	7.609253086548928e-05	-0.00304775934121399	-0.0018560009367684374	-0.0012972585287884429	-0.007109519891002638	-0.017277054195256932	0.001833987776281361	0.0011597707351062101	-0.014517810805745745	0.0037588397902545536	0.00029861545348349036	0.0006280818505731184	1.5969975314901018e-05	-0.0002027816008677883	-1.6187208939592194e-06	0.0008032716163417096	0.0	-1.6324733973398692e-07	0.0	-0.0013790282551830845	-0.005966243054748114	-0.00046669263081473297	-0.0004375787386334225	1.7871920373109975e-05	0.008530372516023494	0.0016824103071080047	-0.0026893398165270806	0.006565699674520072	-0.00557422006033849
patient_291	-0.0014454877676428309	0.0010910681170413399	0.002004920863245398	-0.0191247897802881	-0.005328635527588887	-0.002199469094725878	-0.00038604909949080976	-0.0005176836066507005	0.0	0.0	4.225471363375367e-06	-0.002334989495589687	-0.0009623412467977009	-0.0019865673692953177	-0.00020330439818242363	-0.007636157503329069	-0.003603108104514333	0.005152592140631696	-0.007437832912231629	-0.00010952865048353477	-0.001831210660033515	-0.0001932307364267612	1.3112133942901833e-05	0.0002347648046571331	-5.915098777785694e-06	-0.007981111774259801	0.0	-1.8664135956048915e-07	0.0	0.002914738338546397	-0.0012800090206315736	-0.00059208710708564	-0.00012418156259867724	5.025475640966415e-06	-0.0032201776344774613	0.0026360654040266003	-0.0010396639742378446	0.006717563848812701	-0.0027430860272325396
patient_292	0.004343704930627252	0.0029760588168199925	0.005505262644933883	-0.0029521863200198243	-0.0008583739995119581	-0.00423045709630128	-0.002107060263669435	-0.001071405058869564	0.0	0.0	2.5405394572174767e-05	0.009808714600627773	0.005247717395391258	-0.004008636662554534	0.005809207079391905	-0.004480959647790026	-0.0016256237034472454	-0.0019328541711017945	-0.008581520498576866	0.02838707313690966	0.0003612274169109395	-0.0005327349478255494	2.1406403869621555e-05	0.0009603682661907706	-4.477759233858152e-06	0.0008251412910441009	0.0	0.0	0.0	-0.0005777071369555751	-0.001486064435944578	0.003751218390486105	1.7156525873419578e-05	2.043132587975474e-05	-0.0039002445241818427	0.001917713988107382	0.0018348233350025367	0.013263490329643579	-0.005473459239171629
patient_293	0.0027835161332206127	-0.001539170944295688	-0.0009043748716705441	-0.0005359796420367839	0.0036838232779320187	0.002610422483065333	-0.0005612199433493086	-0.0004227050755636556	0.0	0.0	2.0232337391183275e-05	-0.003832009031029803	-0.0005105064247211196	-0.005887944754743859	-0.014279928929280794	0.014877286200722659	-0.0005506354005890485	-0.014120035566333152	0.003510718488821636	-0.0014610096361878356	-0.000777128861932597	-0.00044011589515922255	5.61799768994883e-05	0.0011188439264259499	-2.8365178596713117e-06	0.0010487791886276143	0.0	0.0	0.0	7.588595764049615e-06	0.0016762200289069293	-0.000924624819543318	4.068888543138081e-05	1.7195033670121037e-05	-0.00768489107583237	0.002531455666183674	0.0011747007725664955	-0.0015525171012220397	-0.014677532763028172
patient_294	-0.003532995382885171	0.005639446539963238	0.013980764021202005	0.001580991675977485	0.014030962976309234	-0.0022195795457901216	0.00021979407178261896	-0.0009555252028789229	0.0	0.0	0.0001089894658810555	0.002718748937451612	0.001163534401720728	-0.0014351288478155109	0.0013181742479622402	-0.013191870950379363	-0.004103569150086564	0.0039886678650290185	-0.011809368029606035	0.008478145236041007	-0.0010553505289223302	0.0014790018791925946	1.9511762781065795e-05	0.0013396072759799755	-4.841339419529745e-06	0.0010979767286218246	0.0	0.0	0.0	-0.0011460515862444036	0.0019397580194553004	-0.0004305813123467133	3.0443457348440992e-05	1.650686458780901e-05	0.022698979640608553	0.01034561941305276	-0.0016612833793515063	-0.003397601748323118	-0.003403663397538044
patient_295	0.0029676534362656133	0.0004061987549081791	0.00822226640687334	-0.0022146554918611103	-0.003792657937487816	-0.003539577926281325	-0.000661353838206419	-0.000994080552394974	0.0	0.0	-2.1521231293940455e-05	0.006744841881595477	0.003393256448774376	-0.0032521604922972403	-0.007061348946058164	-0.008728816999935196	-0.0030807850121566042	-0.004876124540490726	-0.010588814659181475	-6.292979015315608e-06	0.00020873581728689334	-0.0004000527457713052	1.857783791531765e-05	-0.00019522820537316109	-1.0554542261346106e-05	0.00066708588513741	0.0	0.0	0.0	-0.0011241773315301437	0.0009202769662520635	-0.0007529315945497199	1.0455605732028737e-05	9.37201376570417e-06	-0.004288671631198227	-0.013442784346831597	0.0011963407816104282	-0.0022822303775213125	-0.005528280055905756
patient_296	-0.0018633197825776615	-0.01162474575023892	0.0040412125182012265	0.00798323537698798	0.0057468741174335446	-0.005577137003937589	-0.0010438991921535407	-0.0007902325051440209	0.0	0.0	9.804980196708514e-05	-0.0022117959752728246	-0.0017238356194781155	-0.005058951794255446	-0.007033351927656729	0.0026362280059550438	-0.0017732648024921557	-0.004372125604546631	0.013884456928235889	0.0035084456442287778	0.000569996070212108	-0.0003215783763482713	1.6472880759447357e-05	0.0009281772806259145	-4.102880129272989e-06	0.0008586614042947557	0.0	-2.6837269398713446e-07	0.0	-0.00042982639891800894	0.000994804190655435	-0.0003523679386491025	1.8293786075514867e-05	1.84401164409904e-05	0.007509621817059578	0.000712953138309924	-0.0016558681723974483	-0.0019260296105596153	-0.006480555792606615
patient_297	0.002051669155327042	-0.004931501492100746	-0.003979356192795359	-0.0029578230894030033	-0.00018105877678195774	0.0011984664591874687	0.00046438144919823334	-0.0009369926944279372	0.0	0.0	-0.000157894503784876	0.004280314946957166	-0.002138679073508063	0.0012028723892776642	-0.004674463913045379	0.01732498753228067	-0.006932005166935939	-0.013335687453123895	0.00662585115289686	-0.002697832666992323	0.0003142251536975896	-0.0003412295362287875	5.6324724854152034e-05	0.0008008964563309782	-4.002908762101647e-06	0.0009503523517090267	0.0	-7.580559855111432e-07	0.0	6.102911860173726e-05	0.0012033867997915896	-0.0008933940667512382	3.5703853118514045e-05	1.0030093863629446e-05	-0.005733784453616212	-0.008809718859007077	-0.0018035249896207063	-0.001154706793063923	-0.016897868694036575
patient_298	0.004737919857844241	0.0018613115311351919	-0.00816321595890908	-0.0254659987567078	-0.003394260359803952	0.0023291185523462822	0.0016543480090020293	-0.0005010282810413856	0.0	0.0	-3.3848129611868354e-07	0.0075008759434070146	0.001820201399783694	-0.006878230943072233	0.007408534064653369	0.019327293177624418	0.0015944343552642096	-0.008021938952054455	0.019679913697531123	-0.006819820192815576	0.0003799633228132622	-0.0005436593383785133	7.948835206198924e-05	-0.001060382875777156	-2.690249192467e-06	0.0011658440339243207	0.0	0.0	0.0	0.00011308262683971686	0.001969501251686022	-0.0009220743873632079	5.4548444720334485e-05	1.7858268362568432e-05	-0.002961648242679615	0.005446302419335114	6.737331778862729e-05	-0.002007956675192326	-0.009961990653314155
patient_299	0.0019125026823453878	-0.0006491032011010441	-0.00066748054073092	0.0037091873321002805	-0.008941227051925026	0.0014012726346683895	0.0005313343597254053	-0.000988722369443595	0.0	0.0	0.0003012658063882814	-0.003376089741579524	-0.0026205675213254753	0.001298335398932921	0.004751532844171373	-0.014643714995898074	0.0011985879336088802	-0.013185647954085014	-0.011632714609166223	0.030247917584437334	0.00041178993604435257	-9.008643655087038e-06	3.425702101944598e-05	6.703545819518408e-05	-2.9469913535000004e-06	0.000930927384547572	0.0	0.0	0.0	-0.000781833468343803	0.0007823649198073246	-0.0008757766086057253	2.7955055194061967e-05	2.1499547523284414e-05	0.026936977731680568	0.007340342318881251	-0.00245124852154654	-0.0020761310502796855	-0.008506513608946458
patient_301	-0.005421266580546325	0.004738634559376953	-0.004199395714977791	0.005202592569265277	0.000449816490411173	-0.002096008933292703	-0.0006607407483260277	-0.0009115014544143374	0.0	0.0	2.9701063288611503e-05	0.0023911984385489153	0.00208194444630499	0.0018569317729166973	-0.006733624397686306	-0.024300025366167443	-0.0041589793906837095	-0.013576818816521568	-0.023037966867081816	0.007853996042692013	-0.0032024930584971245	-8.547006650455416e-05	2.3473158633919166e-05	-0.000662580878466219	-2.4695702143369745e-06	0.0007262680742253786	0.0	-5.928755744856462e-07	0.0	0.003646336301641163	0.00048815813102362997	-0.0006152572599358801	2.071287518722417e-05	1.9438311276830466e-05	0.007052593104573715	0.003325160637210257	-0.0033794070973469296	-0.003000146430616056	-0.003250686117027346
patient_302	0.0023183481840714586	-0.0024929334826247263	-0.0021711519611548836	-0.005183523153021397	0.002128193269424256	0.0008774352160734268	0.0007673990531388792	-0.0003577414417833046	0.0	0.0	6.662770052155405e-05	-0.0040324867112200595	-0.001448665138723579	-0.005278703984889208	-0.0039518570051726995	0.01814638984963575	0.0016723390055608583	0.012554988582436123	-0.019601826859464083	0.016452399716735795	0.00036266343369842065	-0.00018774479922398636	3.5654204596076844e-05	-0.0003913887652276966	-3.836193795278292e-06	0.0013495124602603838	0.0	-7.917341253880586e-07	0.0	-0.00023295801172110503	0.0011795700081954589	-0.0005911561647322011	0.00010674756390130819	1.998663488826559e-05	0.015101011466786624	0.006466981944007458	-0.0016263229690558598	0.009765024885700758	-0.004910442458059747
patient_304	-0.0037529605867428926	-0.005526447908027119	0.0027826634699722377	-0.0012105251335296071	0.012658967399049662	0.0019337711145083077	0.0011786406622769474	-0.0007625866345935424	0.0	0.0	0.00022134136157693585	0.001709950587810282	0.0036109212220018483	-0.002245141328530762	0.010304955702647348	-0.0017825453147753583	0.004530745332189843	0.0061845998239600675	0.011128366879915426	-0.012140041424156995	0.0005747795534812559	-0.00026514770926670323	4.54505620622209e-05	0.002366977910610085	-7.331861008176302e-06	0.001070543219546828	0.0	-1.1111546247448886e-07	0.0	0.0038862644291023847	0.001872908094988258	-0.0004012937231093365	2.1056604105375498e-05	1.6727801051371636e-05	0.012455327649223673	0.0058294108861979025	-0.0005235145607953871	-0.002381304882331125	-0.009503550212719763
patient_305	-0.00268539396762701	-0.012431638189840652	0.001128398608229302	-0.009210207425856775	-0.002915587505658023	0.0005695353211955163	-0.00018853215763667885	-0.0011020624753352852	0.0	0.0	-2.5613159428033404e-05	0.0015222575639246246	0.0005233136479157429	-0.0008536903607957839	0.0002564131442363607	-0.026484037235622017	-0.0038886219030894896	-0.006430522477599384	-0.013772037534381528	0.00756503936494988	0.000350216186852857	-0.00016660450427477105	1.912881646763053e-05	3.2149215781999866e-05	-4.888180391378783e-06	0.0007930768135131967	0.0	-2.425993901980043e-07	0.0	0.004026876137052224	0.0010971504400433935	-0.0003821299901088022	1.9891108485520968e-05	1.8811425171564453e-05	0.0049142978959704165	0.0021200212194211524	-0.0012118523039310284	0.008048097336990755	-0.00805993189217224
patient_306	0.0026845454886161527	-0.010524441640610059	0.009432640943472632	-0.024498058827365825	-0.004058681225978202	-0.002413871670354594	-0.0002017162677855116	-0.0009916233703183537	0.0	0.0	-2.4605751503693492e-05	0.00829112140682931	0.002592276381008472	0.000493811173180536	-0.007840654681575998	-0.002173897378704449	-0.003566473854635811	-0.0032975357490861684	0.0007917834080773082	-0.0016031767322681916	0.0004697065782775414	-0.00024053665509455888	1.2570014860171118e-05	-5.773427039915754e-06	-8.067131896745413e-06	0.000733838187749747	0.0	0.0	0.0	0.005482232170586549	0.0008989474747859146	-0.000515949536833348	2.9757048727353244e-05	2.025490402320838e-05	-0.003706851689448142	0.003991990930623104	0.0006559440976616976	-0.0029458250284429125	-0.006726453242735489
patient_307	0.006424350477204283	-0.008596135654843023	-0.006034443170316226	0.01832906000737484	0.0008040216921247864	0.0006194613290526237	0.000286367131521624	-0.0007403231445046224	0.0	0.0	6.811404579558265e-05	0.007154450520043351	0.00740864817177416	0.008864225970636496	0.007913487970551828	-0.006418680897341922	0.0009572265166908018	0.0017162625330646461	0.010777950011468392	-0.024239658095865802	-0.0027820145388718636	-0.00019363054277530298	1.8349909774834874e-05	0.0006061903119529469	-5.412575352504333e-06	0.0014544140381334734	0.0	0.0	0.0	-0.0006915168966520445	0.0006507001063717746	-0.0004628814719360851	2.9804433169671327e-05	1.16499853184632e-05	0.017499712857445084	0.008539220786148471	-0.0016497931224537423	0.013281830603794018	-0.007373551027886655
patient_308	-0.004359905856516822	0.00146272476467252	-0.002426977005820594	0.00367615399646633	0.00687185468371876	0.0009409365276122196	0.00040344675728517604	-0.0004535658056089979	0.0	0.0	0.00010699862107177536	0.0023284284193654504	0.0011910519900157866	-0.004661992542910638	-0.0008600707562262878	0.012703123674818503	-0.0007895688322405699	-0.005350473752939768	-0.015134144153514328	-0.0215736500452655	0.0004028659690449175	-0.00028399206996889174	5.578660797993072e-05	1.479007154220671e-05	-3.902779927871641e-06	0.0011268659870518295	0.0	-1.730781976602702e-07	0.0	-8.759671695488971e-07	0.0016030073764899905	-0.0005432739339773221	9.042248885931525e-05	1.162515662800541e-05	0.012970862043980218	0.006707026361580008	-0.0018467619679404903	-0.0028537200073537367	-0.0077467639037691605
patient_309	0.0007497329708600767	-0.005534737715574757	-0.000762761907612361	0.005755445985389281	-0.003918522482421927	-0.004082725281407414	-0.0004953798108514783	-0.0008654225581962597	0.0	0.0	1.2542028213904423e-05	-0.002940457052499298	-0.00158632708883565	-0.0032385615130494424	-0.0010695616157528364	-0.0040223120663123	-0.0016526921988235786	-0.0027572848769434333	-0.007427142004872127	-0.01138769351903656	0.0001356749555558738	-0.00013060877185330143	2.3500535688020613e-05	-0.00013617874849667936	-8.176253242525104e-06	0.00042015377747667726	0.0	0.0	0.0	-0.0003191534071552167	0.0007542938916124342	-0.0008263187274382575	2.1222980203619177e-05	7.463934043092771e-06	-0.003974236130799173	0.0026571755971040245	0.0012700764011911445	-0.0014916135883870443	-0.009027915454228519
patient_310	0.002678820868832265	0.00265097734263373	-0.0028478815692854808	0.008527986359304105	-0.008418297834020294	0.0011154483093627446	0.0008333876281056286	-0.0001742361429976342	0.0	0.0	0.00010870316923064154	0.0022460303958450455	0.001348825404932832	-0.008837133934688636	-0.006934212528927858	0.0004335782817753729	0.0002309499913113994	-0.00900182271652094	-0.03457132506107767	0.004575479060461655	0.000380598054456453	-0.00022086424160608096	2.1778476522906353e-05	0.0005218848829610148	-5.715347632454015e-06	0.0011904067220581595	0.0	-5.769219051793284e-07	0.0	-0.00013491406331799085	0.0017920506339083328	-0.0005474943178004248	5.0519672797220505e-05	2.023825683522501e-05	0.019098661899289656	0.011877285886640025	-0.0020233455946487527	0.0047880795597923485	-0.006094393315271927
patient_313	0.0025232400797210314	0.0022840927834074103	-0.0068631464393595736	-0.0015697189489760092	-0.001961736191161757	0.00033448317641465676	-7.363976965734655e-05	-0.0011188006536878945	0.0	0.0	3.588291801183548e-05	0.0020925588190756333	0.000921410585590575	-0.007458305767010624	-0.008055657609394858	-0.013895631174519035	-0.00953272150439121	-0.007064033614922215	-0.005855085901664266	0.0026642691078348464	0.0005045667637662832	-0.00021631626627570427	2.8380346721907888e-05	0.00014835847024525196	-4.778336636410043e-06	0.0008311563302382732	0.0	0.0	0.0	-0.0012774528854823696	0.0007786797689759526	-0.00042781481628780655	4.0841222684230536e-05	1.4359326533419467e-05	0.012782020461974053	0.008964009918992823	-0.0018380581783208885	-0.004702536259165864	-0.00494026183769681
patient_315	0.0017479927984387267	0.00028243635290665524	-0.006366968743246778	0.00012887035462292443	-0.0001712149020113396	-0.007383310563390768	-0.001119107123738589	-0.0007761326990540304	0.0	0.0	3.49605460204867e-05	0.005310276779846409	0.0015241319892425338	0.0033754070052623114	0.001905337036448125	-0.00219674081502388	0.0012797876696646255	-0.006243520358290149	0.006168900218343512	-0.004255173870102305	0.0002281883228321941	-0.0004831254182972474	3.213643111749322e-05	-0.0003324093540186508	3.3717906314889e-05	0.0007966125317240137	0.0	0.0	0.0	-0.0005864030620468167	0.001017746757430907	-0.0013460882729412094	3.221112276757e-05	2.405215674836781e-05	-0.008716086402430604	-0.02755934559193653	-0.0019242072770162097	-0.001427858007079817	-0.00809660827847019
patient_316	0.001202213446754581	-0.005787197101434105	-0.0038124753557537993	-0.005667860401030935	0.004835150501972453	-0.004785478089141919	-0.0008000860836611351	-0.0006382089586305432	0.0	0.0	5.813459216845243e-05	-0.002949096841217306	-0.0014504935417724621	0.004630982696179317	0.005015956675657634	0.00175545921621027	0.004733211406605475	0.01823394086524854	0.007513899958761252	0.0017858558416791342	0.0005729596821160262	-9.147724555906678e-05	6.463678481236185e-05	-0.000463161716053225	-1.1247068246618437e-05	0.001384522004761022	0.0	-3.0103686910596766e-07	0.0	0.000807877283887748	0.0011956901865136592	-0.000808725091951859	8.205648513348632e-05	2.840371421760332e-05	0.02470871489614826	0.008436589844634319	-0.001487635329765247	-0.0014118648914658322	-0.006491201741722579
