# Supplementary material for: Integration of clinical, pathological, radiological, and transcriptomic data improves prediction for first-line immunotherapy outcome in metastatic non-small cell lung cancer
Source: Nat Commun. 2025 Jan 12;16:614. doi: 10.1038/s41467-025-55847-5 (PMC11725576; doi:10.1038/s41467-025-55847-5)
Supplement: Supplementary file 4 — Source Data [file 41467_2025_55847_MOESM4_ESM.zip › Source Data/source_data/unimodal_shapvalues/6months_progression/LR_pathomics.csv]

Patient id	{whole-tissue}_{neoplastic/inflammatory}	{whole-tissue}_{neoplastic/connective}	{whole-tissue}_{neoplastic/dead}	{whole-tissue}_{neoplastic/epithelial}	{whole-tissue}_{neoplastic/tissue-no-class}	{whole-tissue}_{inflammatory/connective}	{whole-tissue}_{inflammatory/dead}	{whole-tissue}_{inflammatory/epithelial}	{whole-tissue}_{inflammatory/tissue-no-class}	{whole-tissue}_{connective/dead}	{whole-tissue}_{connective/epithelial}	{whole-tissue}_{connective/tissue-no-class}	{whole-tissue}_{dead/epithelial}	{whole-tissue}_{dead/tissue-no-class}	{whole-tissue}_{epithelial/tissue-no-class}	{whole-tissue}_{inflammatory}	{whole-tissue}_{epithelial}	{whole-tissue}_{tissue-no-class/invasive-tumor}	{whole-tissue}_{tissue-no-class/tumor-associated-stroma}	{whole-tissue}_{tissue-no-class/necrosis-not-in-situ}	{whole-tissue}_{tissue-no-class/inflamed-stroma}	{whole-tissue}_{invasive-tumor/tumor-associated-stroma}	{whole-tissue}_{invasive-tumor/necrosis-not-in-situ}	{whole-tissue}_{invasive-tumor/inflamed-stroma}	{whole-tissue}_{tumor-associated-stroma/necrosis-not-in-situ}	{whole-tissue}_{necrosis-not-in-situ/inflamed-stroma}	{whole-tissue}_{tissue-no-class}	{tumor-core}_{neoplastic/inflammatory}	{tumor-core}_{neoplastic/connective}	{tumor-core}_{neoplastic/epithelial}	{tumor-core}_{neoplastic/tissue-no-class}	{tumor-core}_{inflammatory/epithelial}	{tumor-core}_{inflammatory/tissue-no-class}	{tumor-core}_{connective/epithelial}	{tumor-core}_{connective/tissue-no-class}	{tumor-core}_{dead/epithelial}	{tumor-border-50um}_{necrosis-not-in-situ}	{tumor-stroma}_{dead}	{tumor-stroma}_{neoplastic/inflammatory}	{tumor-stroma}_{neoplastic/connective}	{tumor-stroma}_{neoplastic/dead}	{tumor-stroma}_{neoplastic/epithelial}	{tumor-stroma}_{neoplastic/tissue-no-class}	{tumor-stroma}_{inflammatory/connective}	{tumor-stroma}_{inflammatory/dead}	{tumor-stroma}_{inflammatory/epithelial}	{tumor-stroma}_{inflammatory/tissue-no-class}	{tumor-stroma}_{connective/dead}	{tumor-stroma}_{connective/epithelial}
patient_0	0.0	-5.9799358807504e-05	0.024359392193222987	-0.015310179405310714	-0.000123026462766242	-3.7923954427249997e-06	0.0	0.0	0.00036254869970725196	3.1073137820929215e-05	0.0	4.470348258234224e-12	2.9802321721561504e-12	0.00039132470054318804	0.0	9.637292101978999e-06	-0.008287532704677542	7.450580430390373e-12	3.563649393618e-06	-0.0038906979016198116	0.0	-1.9354261923569815e-06	0.0	-0.001177845433040046	0.0	0.0011667067062622468	0.012398662448265844	0.005341646375611855	1.1920928966180355e-11	-4.0651872754096004e-05	0.0	-0.0073909673271471575	0.013398703870351842	-0.002914837253641317	0.0	-0.026474912124753443	-0.008001435709372154	0.020433897187466535	-0.03397047500328588	-0.0005605126772799831	0.007047899364994948	1.788139358804841e-11	-0.0022067287672799065	0.0035351080378443417	4.8632748983799994e-05	1.4901161138336503e-11	-0.002872417212193707	1.4901160860780748e-12	0.0
patient_1	0.0	-4.488232079893e-06	0.028012810068511994	0.005466482413746376	0.000140913028595966	0.0	0.0	0.0	0.0002499649020843178	0.00021822175199631352	-2.8312206190594935e-11	-3.576278717609682e-11	0.0	0.0001491320429369801	-6.007367791605999e-06	0.0	0.010109212756386805	-5.6624412658745626e-11	4.398313164710772e-06	0.007253357903013189	0.0	9.7928272327407e-05	0.0	-0.0007395167069083875	0.0	0.0020603372991201264	0.012316226391050386	0.004967376031125567	0.0	0.0	-2.9802321721561504e-12	0.005086808611766861	0.015054460644484737	0.0031337923426319057	0.0	0.018788439731632335	-0.008212451381537512	0.0030910540842392547	-0.0411991461173307	-9.623133614659201e-05	0.009114352325721074	0.0	-0.0003461073808983079	-0.0004488893111818277	9.22232940793e-06	-7.301568946682657e-11	-0.018606525168780304	9.498533990699499e-05	2.9802321721561504e-12
patient_2	0.0	9.36731310561282e-05	0.02675477470501787	-0.009752300812513524	0.00038601165335857716	5.8893524110316e-05	0.0	-7.748603814139444e-11	0.00021511658006347352	0.000100717768445609	0.0	-8.158385800260961e-11	0.0	0.00028019891924341	4.3154097814111994e-05	7.719543948769e-06	-0.005800760924420285	-2.2351742678949904e-12	2.750263363123e-06	0.015854869709289735	0.0	-2.442375523968945e-06	-1.4901160860780748e-12	-0.001137278022943054	0.0	0.0021917167980201892	0.01892832870403649	-0.004728780480167159	0.0	0.0	8.4564407914876e-05	-0.007205581080109511	0.003829053946048901	-0.002482831223380325	1.4901160860780748e-12	-0.012186324643892979	0.002449702766910169	-0.004783509508755344	-0.02089283865849788	-3.7605987396089916e-05	0.007677380050146854	0.0	0.0011649174847654527	-0.0018348444605369675	9.002538211643599e-05	0.0	-0.014301962829239305	0.00011853924654423899	6.510717421770576e-06
patient_3	0.0	0.0	0.022683831533514557	-0.016651737860264214	0.00022222777078859297	2.404727041721566e-07	0.0	0.0	0.000553323593130329	0.000140063524805008	0.0	0.0	0.0	0.000267855496332047	6.964785675518e-05	0.0	-0.011242910219443687	0.0	3.808722598477e-06	0.0214456261791463	0.0	-2.235783170907914e-06	0.0	-0.0008793896739021799	0.0	0.002260025880206353	0.02391520512728016	-0.0002529754684321145	0.0	0.0	8.350359662435801e-05	-0.014177521176671095	0.007773902017468886	-0.002539228488667853	0.0	-0.04619984103772436	0.0011226015234249353	-0.004407855149495259	-0.032679916090064175	9.3587604584172e-05	0.009223951232802896	0.0	0.0004822410049629879	-0.005568556681275343	0.00013832993563264392	0.0	-0.021447586087766056	0.000138053718378067	0.0
patient_4	0.0	-6.588198244569798e-07	-0.0330343144721071	-0.01352350161064528	-1.1212221154709e-05	-0.000103967160871251	0.0	0.0	-0.001364929508384368	-0.000454438425746041	2.9802321721561504e-12	-1.4901160860780748e-12	0.0	-0.00114916778230108	0.0	-6.583078932017e-05	-0.0067203168555919155	0.0	5.9934936463832e-05	0.014609735500747007	0.0	1.8619573838075997e-05	0.0	0.00047354659773408893	0.0	-0.004786007567109813	0.024925660048183588	-0.0046488621555734	0.0	-5.483627321667407e-10	0.0	-0.0022529772455854593	0.0007867638704235833	-0.0010095331669155551	0.0	-0.02631026809500685	0.004574999884457766	-0.005350602947405381	-0.009534478187785089	-0.00054050355725266	0.000944335759059299	-1.1473894112601356e-10	-0.000456989383825555	0.002945027497455146	0.0	0.0	0.017769387944359137	-0.000228398115653542	0.0
patient_5	-3.2782555003940666e-11	-1.8637697212397e-05	0.03552252709565214	-0.00848422652089498	9.354586930130203e-05	-3.576278717609682e-11	0.0	0.0	0.000178809174071645	3.2542615383863e-05	-2.68220898269611e-11	0.0	-3.874301879314146e-11	0.00040744080804288403	0.0	0.000133515117317437	-0.00037682194933875946	-3.129243919541835e-11	0.0	0.003246432679667443	0.0	-3.9857269218190995e-05	0.0	-0.0022539816943928405	0.0	0.002830623160494705	-0.02763556295349258	0.007095021600258726	-3.874301907069722e-11	0.0	1.2546462472527e-05	0.012642440189467714	0.018215166736603672	0.003148686678148791	0.0	0.036863357396936	0.0035942207229556363	-0.006053120116013404	0.011664831054670453	0.00045518367802724043	0.008598112696729325	-3.874301934825297e-11	0.0018180723887984529	-0.005888715065433619	0.00016281166300177556	0.0	-0.026082625768188098	4.9961982667445e-05	0.0
patient_6	0.0	-2.8404256608335002e-05	-0.0024167541374612213	-0.012136572213964194	-0.000167285311163865	2.244336530566e-06	0.0	0.0	-6.252121264114755e-05	-0.000136795249953865	0.0	0.0	5.960464899423812e-12	-0.0009512034585932221	5.161078274249e-06	0.0	-0.004859834344044753	6.407499336669176e-11	0.0	0.007960091066546696	0.0	-3.520447481422792e-06	0.0	-0.0008135205366648666	0.0	0.002491872593108545	-0.0010163875169280634	0.002577610724855875	0.0	-5.494182184338e-06	-6.628918810747427e-05	-0.002488820914784408	-0.008206838709450633	-0.00122380892634826	0.0	-0.021162110840984637	-0.0008881060905841627	-0.0008877115298629766	-0.005415839431671296	-4.913794199237495e-05	-0.0007702413900464217	0.0	-0.0003426072208749162	0.00033520679377250335	-6.090100943110883e-05	2.9802321721561504e-12	0.014841991267344512	-1.3733111880719999e-05	1.4901160860780748e-12
patient_7	0.0	0.0	0.022834891223956905	-0.009985528285213471	0.000105515169759742	0.0	0.0	0.0	0.0004269608338596233	-4.636089503764636e-06	-6.556510917521407e-11	0.0	-3.7252902429507635e-11	0.000792681705579158	1.3264640886335914e-05	-1.2265820009632001e-05	-0.003355729340115751	0.0	-3.59334584325544e-05	0.01974213348808693	0.0	3.120739478617e-06	0.0	0.0007565551779698481	0.0	0.0021494639919372154	0.007845326255515053	0.006613162007773602	0.0	-0.000106640462763608	0.0	-0.0021512935147329467	0.010341366201970917	0.0016691424784075679	0.0	0.04566823926879292	0.004990367614768885	-0.005944400405825543	-0.011667916810249097	0.0021914440128762993	0.005683385060873069	-1.4901160860780748e-12	0.003628426239220407	-0.006707160026964246	1.9175685755908e-05	0.0	-0.03190441465220642	0.000172563877803622	0.0
patient_8	2.980232449711906e-12	-1.103363148868e-05	0.034531164206653274	-0.017989988818299132	0.00012620334446540702	0.0	0.0	0.0	2.8874653577802635e-05	0.00020600205047521455	-4.172325152040912e-11	0.0	0.0	0.000291252608969806	3.6176112107931e-05	0.0	-0.006797534477246997	-8.791685129905247e-11	0.0	0.025271674651466628	0.0	-7.5950946658849e-05	0.0	-0.001080951941230536	0.0	0.0034067057878981594	0.0195015301506704	-0.006706699572247407	0.0	-8.181970927398e-06	0.0	-0.007531396036305192	-0.007613434783902409	-0.0007062424307734583	0.0	0.017987432808248435	-0.002153523373199065	-0.004348288049216271	0.08609771558024219	0.000144920796575021	0.006554260900854298	0.0	0.0018144996373721308	0.006908484355848379	0.0005236222629697259	0.0	-0.018755588131027432	2.9802321721561504e-12	-2.796983346343e-06
patient_9	0.0	-4.206466209143e-06	0.03606787367461397	-0.015484514675751732	2.9953321442005716e-05	1.5379503369322173e-06	0.0	0.0	0.00023311337772756235	0.00011631063062231601	1.9967556025290993e-10	0.0	-1.0430812824591128e-10	0.000219728229724566	0.0	0.0	-0.008376147030914178	0.0	4.192419350147216e-06	0.020462591888118678	2.890825268053732e-10	-1.2468587048351e-05	0.0	-0.0011408167700759709	0.0	0.002814205033311717	0.01815896984953191	0.0036862055952640318	0.0	-3.928883369080568e-05	1.8179416666486148e-10	-0.007356007856661714	0.0043327565288842	-0.003512364691496604	0.0	-0.010371859442145016	0.0003741866856667763	-0.005185357162097134	-0.03162856606936324	-0.00012719198036938674	0.01053150509749917	0.0	-7.091628244962064e-06	-0.000972019805651488	0.0005453829019330419	0.0	-0.013399683681903068	0.00019352136924862608	0.0
patient_10	1.4901160860780748e-12	-3.4338664263486e-05	0.035840451438281844	0.002914609653997427	-4.4693040288983996e-05	0.0	0.0	0.0	0.000365153516829008	0.00017267093254485802	0.0	0.0	0.0	0.000519051454991857	-5.1534617319702e-05	0.0	0.008552597839993509	0.0	2.2351739903392348e-12	0.020513957827248262	0.0	-1.18912840262e-06	0.0	-0.001226618372215298	0.0	0.0028495133386979227	0.02156484089945438	0.009869368051011363	0.0	-1.6448084134025e-05	0.0	0.009837693661601195	0.018015877902291276	-4.423093131481138e-05	1.4901160860780748e-12	0.026067535656578503	-0.0024065642641158515	-0.004938825072313884	-0.0521073409871849	-0.0013387179408033154	0.010957917114786286	0.0	-0.005650889907829673	-0.004916669810329749	7.5001480989157e-05	0.0	-0.027078323675802634	1.772430576384e-05	-3.463101014495e-06
patient_11	0.0	-7.559919543563716e-06	0.009987085649697153	-0.014243845780238138	0.00012250789855897817	-5.3191363345831e-05	0.0	0.0	3.0144035816191223e-06	3.6912112322160938e-06	0.0	0.0	0.0	0.00011322103539714201	2.4589454941450998e-05	-1.5806937767865e-05	-0.005643268350114305	0.0	0.0	-0.004374041782642643	0.0	-3.2020987570285e-05	0.0	0.000642422504621933	1.4901160860780748e-12	-0.013414027421760667	-0.012325560306854597	-0.003206431953804127	0.0	-3.1837408896535e-05	0.0	-0.009991827431944654	-0.009928430637423977	-0.002898183745524126	0.0	-0.03566234936325468	0.0032036998790892306	-0.004642923910699177	0.03414902077598667	4.596478596795e-05	-0.00032742233344814557	0.0	0.000484643485385449	0.0039645320765137335	1.904385962407e-05	0.0	0.022596593350802458	4.633565433322914e-06	0.0
patient_12	0.0	-1.7363974358884e-05	0.017487177876443768	-0.011022126533207444	-1.0949832433832927e-05	1.4628274040296025e-05	0.0	0.0	0.00037044230909085996	0.00013770271060056902	0.0	0.0	0.0	0.000213743069069456	0.0	4.014154900796617e-05	-0.003985367306573564	0.0	0.0	0.0037210284143387572	0.0	-1.370236277609127e-08	0.0	-0.001267673379240285	-1.4901160860780748e-12	0.001417245658067972	0.015294730462897808	0.003359788982769671	0.0	-2.506173737347e-05	0.0	-0.0014210012256023691	0.010016398278038782	-0.0008716819504857849	0.0	-0.008897241621433884	0.0027430805073119574	-0.006354478739484285	0.021107229071362546	2.716619884595174e-05	0.0017427387846680686	0.0	0.0002877107849344551	0.002871691868635732	1.7731914576142e-05	0.0	0.006404191347225553	-2.2351742678949904e-12	-1.4901160860780748e-12
patient_14	0.0	3.5628587007522375e-05	0.03570495518312378	-0.012175563304318309	-8.896076353266192e-06	0.000109277657605707	0.0	0.0	2.9117612715343092e-05	0.000131665403954683	0.0	0.0	0.0	0.000932935620471832	2.0861626037760318e-11	0.0	-0.007826172144291885	0.0	1.191952079534e-06	0.005153446077083892	0.0	-1.626161886379131e-05	1.4901160860780748e-12	-0.001463656168204021	0.0	0.0021669411541195395	0.00266121583872296	-0.0011009976500965237	0.0	0.0	2.9802321721561504e-12	-0.009900145368446779	-0.0064827828742476	-0.004729855495644702	0.0	0.02847174325687515	0.002561809974198671	-0.004347956719627802	0.0200144570009928	0.000152909399289634	0.009655303738504843	0.0	0.0005645653740124412	-0.0005404929718526338	0.00022793990690261	0.0	0.013988227066153137	0.000155206919647751	6.687676161526999e-06
patient_16	0.0	8.883400075137399e-05	-0.016235176968468424	0.009506933430935212	0.00013681370615959126	0.0	0.0	0.0	0.0005112567041374804	0.000170807116106152	-1.460313797663204e-10	0.0	2.980232449711906e-12	0.00011238438207655804	1.996702030301e-05	2.0861625482648802e-11	-0.00694897309185467	0.0	-1.7881393032936897e-11	0.028244024275842775	0.0	1.3121962547102407e-08	0.0	-0.0014045519733248424	-3.829598430038494e-10	0.0017034182781819056	0.03623912807966876	0.0008651103029999606	0.0	1.2024745345116e-05	8.195639444874561e-12	0.00911136788942982	0.013094568297502291	-0.00303868991622728	0.0	0.007691086547763687	0.0021291156867315033	-0.004325686438356804	0.08941660571900281	0.000163595083769176	-0.008856337400835176	8.642673465786287e-11	0.0012555705224480212	-0.0051000659587676364	-2.0712614012818876e-10	0.0	-0.005900029103822226	6.978832557797489e-05	0.0
patient_17	0.0	0.0	0.015042606372592034	-0.01184548832816929	-2.2750136948545912e-05	-5.403606873005e-06	0.0	0.0	-0.0003001818317454262	-5.996387964113186e-06	0.0	0.0	0.0	1.8228177876152452e-05	3.978673368692e-06	-1.4454030618071e-05	-0.006817426177254489	0.0	0.0	0.023942398502991753	2.2351742678949904e-12	5.5328555405139e-05	0.0	0.0003283295567030902	0.0	0.0017318827846494772	0.021624993552055636	-0.002641848268201241	0.0	-1.161587003152783e-05	1.127684861421e-06	-0.004587984751410819	-0.006765636804230552	-0.001466147974534586	0.0	-0.007645681353073457	0.0003869562483130529	-0.004450793523182765	0.09650945614088564	0.000756948585943604	-0.004176420656209021	0.0	0.001775310242436077	-0.0009737924245079313	6.0350243747233e-05	-1.5449959784740001e-06	-0.011369837881017992	0.0	-1.2375454977153999e-05
patient_18	0.0	5.015294253826045e-05	0.02961618863420942	0.028607176672463888	0.00036212802118957096	1.8439227715105755e-07	0.0	0.0	0.0004870196827803719	0.000121709359696249	0.0	0.0	0.0	0.000107923683270929	-2.1566217020153184e-05	6.682141916826086e-06	0.01530469677962925	0.0	0.0	0.024563641544379063	0.0	-1.4901163636338308e-12	0.0	-0.000659965922792245	0.0	0.002259111679182366	0.028521420804808562	0.0024551103877079768	0.0	0.0	2.865970917046e-05	0.009639748583065856	0.008881232960822619	0.0013727633166525164	0.0	0.027011852787137167	-0.0019139146187691662	-0.004624194105624483	0.004612064293522096	0.000198768413625654	0.0092572986885538	0.0	0.0006780097727708375	-0.0016958615206072408	0.000335010700905694	-7.317383587360086e-06	-0.0045432881460697435	3.7285094708203e-05	-4.924436882138209e-05
patient_19	-4.738569259199465e-10	0.0	0.03466436075654778	-0.005605653580129678	8.68050083518e-06	0.0	-3.0696391983831006e-10	-1.609325409046569e-10	0.000375624780915669	0.0004742799402214549	-2.9802321721561504e-12	2.9802321721561504e-12	-3.65078449415801e-10	0.00047088111075572277	-3.427926590665e-06	2.562343701720148e-05	-0.002874773765609975	0.0	0.0	0.013036071898465113	0.0	8.896959200501e-06	0.0	-0.000874274756782679	0.0	0.0017619713650084867	0.03102290039812356	0.005267780150378495	0.0	-4.3958425510748357e-10	0.0	-0.004381298397805902	0.012097294541149994	-0.00251937566413396	-3.0547380486245504e-10	0.026247608416671522	0.0030813163922619223	-0.0046681151707059715	0.021508400702584137	0.00013547992985695474	0.007876089685806031	0.0	0.00020381133383197257	-0.0027663373374161677	0.00033852517530321894	0.0	0.015610191982396597	0.00019087288500158831	-3.01003456326665e-10
patient_20	1.1920929521291868e-11	1.4820188283920001e-06	0.005220333442433689	-0.0045230167880537415	6.8511378113179e-05	8.940696794024205e-12	0.0	2.9802321721561504e-12	8.530076196183927e-05	0.000192415694473308	0.0	0.0	7.450580707946131e-12	8.353887710254404e-05	-1.5785977244370339e-06	2.0367223769415163e-06	-0.0021732925943564255	4.470348813345736e-12	0.0	0.0009009486940601849	8.940696516468449e-12	0.0	1.4901163636338308e-12	-0.00074509156867861	2.9802321721561504e-12	0.0025533769456596756	0.0016700757986656519	-0.0003112489808567082	0.0	0.0	2.6319958269571675e-07	-0.0044395567985774965	0.002126475638848534	-0.003229405046515306	0.0	-0.010867135692543108	0.001594885716389373	-0.0029923483849135317	0.03084178153690659	0.000199130740528922	-0.003916703868066496	0.0	0.0006388538409373667	-0.0004076766175683441	6.595309302210651e-05	6.301778554916449e-06	0.005950413745390101	-2.9802321721561504e-12	5.577288568019e-06
patient_21	0.0	0.0	0.012623741717579653	-0.0067502057369034875	-0.000301359901111569	-3.55562986806e-06	2.2351742678949904e-12	0.0	-9.875077097676301e-05	-9.7994353808461e-05	0.0	0.0	0.0	-0.00011330455382121599	-3.3002869132905e-05	1.2246085982769576e-05	0.0010348204565554285	0.0	0.0	-0.013557597988978386	0.0	-2.9802321721561504e-12	0.0	-0.0004008967420653222	0.0	0.00047722714100671937	-0.03932394981569291	0.002238118032246769	0.0	0.0	0.0	-0.0019741039887555007	0.006160611017677045	-0.0005666081928233151	-1.4901160860780748e-12	-0.013473121420040066	0.0028592514565679936	-0.004098134922494284	-0.01951304429958413	-0.0003055727557279149	-5.060233983477689e-05	0.0	-0.0011052853955002674	0.005730916521302804	0.0	0.0	0.017637630345135352	-7.4563543125986e-05	0.0
patient_22	0.0	3.285810165107e-06	0.004820808021852422	-0.005358304425582125	0.00014759264849126098	0.0	0.0	-2.9802321721561504e-12	0.00047066442596259796	0.000101658372709058	0.0	0.0	0.0	0.000240264205262063	1.4670898579061001e-05	1.8089725007303e-05	-0.0016296227697369986	0.0	0.0	0.006371216781649809	0.0	0.0	0.0	-0.000988986794324581	0.0	0.002741737684715901	-0.0007609000890701201	-0.0011349880363671829	0.0	-0.00011264739534817584	2.9802321721561504e-12	-0.008399102621851453	0.007283066769336393	-0.0034986515372452858	0.0	-0.034012370343594146	0.0005412681680172438	-0.00299323716120267	0.007207745153622047	0.00023768758586447148	-0.001980262529448337	0.0	0.0009694581377800071	0.00019893464105824986	-3.819515762152123e-05	1.4901160860780748e-12	-0.0072924977804229955	1.2284181267023077e-05	9.604741260409e-06
patient_24	0.0	-2.1853253990411462e-05	0.029155529937213532	-0.01311144059278299	-0.000266490532830353	0.0	2.9802321721561504e-12	0.0	7.328123687766277e-05	0.000229489543964153	0.0	0.0	0.0	0.00015929839010350136	-4.823059123009295e-06	0.000123990000179036	-0.0050268394869635415	-1.4901160860780748e-12	0.0	0.012758122729824344	0.0	0.0	-2.1755695328584683e-10	-0.0019107000925694451	-2.592802050838117e-10	0.0030217401479545364	0.020869298025757554	0.004095674475061201	0.0	-3.4079458331689e-05	0.0	-0.004583435121530747	0.0032537585667101188	-0.003567348070687127	0.0	-0.019384251258223902	0.0005169925310648742	-0.003861343736667155	-0.017842003592233188	6.116582872345626e-05	0.00669227759561177	1.4901160860780748e-12	0.0003554765816792345	-0.002719632827557486	8.4980650804936e-05	-4.85777854886127e-10	-0.005237654074994446	-2.8312206246106087e-10	1.7398118972777998e-05
patient_25	-2.980232449711906e-12	-2.3664571344866883e-07	0.020655501955452425	-0.012713373089441987	-0.00012554212897084298	0.0	-5.960464344312301e-12	0.0	0.00012502314022276153	4.8438156489281e-05	0.0	0.0	0.0	0.00019190938030887603	4.091988038271e-06	2.631182741843e-05	-0.0066541380991373055	0.0	0.0	0.020022024668830227	2.9802321721561504e-12	-1.055337190628e-05	0.0	-0.0017032909110653999	0.0	0.002567500658769842	0.02059447657161577	0.002592109443923491	2.9802321721561504e-12	-2.4298250580613e-05	-6.07874132692723e-06	-0.007354037525314339	0.001487286009891757	-0.003494010997032432	0.0	-0.02409852833609916	0.0017241043754969523	-0.004472363520588219	0.003930863392735189	0.00014028053451329298	0.007519082723643754	0.0	0.0006060724235649	-0.002332585677481597	1.4901163636338308e-12	0.0	-0.0036284368863446197	8.634008020162501e-05	0.0
patient_26	0.0	-8.436998538672e-06	0.014860285917430471	0.0037841854864861958	-3.8827193900941554e-05	0.0	0.0	0.0	6.503208028152521e-05	7.905440379399517e-05	0.0	0.0	0.0	5.2390726387964005e-05	-5.658331178128601e-05	0.0	0.009983862734580138	0.0	0.0	0.019180602283003417	0.0	-8.606989867984694e-07	1.4901163636338308e-12	-0.0002614787875907423	0.0	0.0008787103005320961	0.01988567983047209	0.0061000127624454385	0.0	0.0	0.0	0.006866678423575972	0.007536792737952736	-3.3288045769950835e-05	0.0	-0.003439822719158063	0.0031225350691965713	-0.0044109397921710865	-0.010080292765743022	0.00010758035803009564	0.0022637225523528823	0.0	0.00047973476197437867	-0.001912443108377903	-3.4705530852079998e-06	0.0	-0.0029718985328566843	1.9287826865911e-05	-4.8354733735322e-05
patient_27	0.0	-1.6262565553188e-05	0.02001108258651753	-0.01366581263035353	-7.9415141651404e-05	0.0	0.0	4.470348535789981e-12	0.00041334483243990195	-7.421035044826501e-05	0.0	-2.9802321721561504e-12	-2.9802321721561504e-12	1.8476839084178e-05	0.0	-0.000119374914653599	-0.007206085514768765	0.0	0.0	0.01088861123197782	-1.4901163636338308e-12	-0.00010753181800246183	0.0	-0.0007114385613705881	0.0	0.001578838129012147	0.021919748564660314	0.007789764236117433	0.0	0.0	-2.9802321721561504e-12	0.002199641074531208	0.0126797311889638	0.00012465669375978647	0.0	0.0005221520417746103	-0.0007775071520183491	-0.0022447907132411337	-0.02510409334458436	-0.00045103453099727296	0.0021783898477758896	0.0	-0.0019557248108467216	0.0015199886967012211	-2.6864886796100998e-05	0.0	0.014393525890454409	-2.9773620702323e-05	0.0
patient_29	0.0	7.1263781562445e-05	0.022684832999437406	0.0028244218169187225	5.620374456048e-05	0.0	0.0	0.0	-0.0007876278319163201	0.000191080991993655	-1.4901160860780748e-12	0.0	0.0	0.000439182214345779	0.0	-2.9802321721561504e-12	0.001783018949511419	0.0	-6.047474686057819e-07	0.0023735239798956575	0.0	-1.4463706873362728e-06	2.9802321721561504e-12	0.0002084401684813168	0.0	0.00041864051828195746	-0.009430609777757174	-0.014829480948098678	1.4901160860780748e-12	8.097092091338001e-06	0.0	-0.0017060201583047796	-0.04189660402879748	-0.00046460866899448593	1.4901160860780748e-12	0.026262787989160784	0.002181131410290233	-0.0041010016972766175	0.09913650001790517	0.000295568341948087	0.004901345947012269	0.0	0.0009656068659649314	0.00899590828378275	8.8651606440543e-05	0.0	0.04268750563703765	0.000127519873157142	0.0
patient_30	0.0	0.0	-0.020763252233696353	-0.016010053806006865	0.000588714579717994	0.0	0.0	-1.3411045329814184e-11	0.000155311391688879	0.0	0.0	0.0	0.0	-1.6391277501970333e-11	5.867310147731412e-06	0.0	-0.008102904941840067	0.0	0.0	0.016696853331996636	-1.9371509674126484e-11	0.0	-2.9802321721561504e-12	0.0005264093434670822	-7.450580430390373e-12	0.001379090380302276	0.019803536982183817	-0.0005776398347457734	0.0	-8.381520956754e-06	0.0	-0.013148716110533452	0.008757549310874989	-0.004364148355081825	0.0	-0.05909836141226492	0.0012957695177930708	-0.004707975239893096	0.03007782019759029	0.00018608697401359582	-0.006092971602110587	0.0	0.00189237221376969	-0.006050140097951197	0.0	-2.8312205913039178e-11	-0.029436989239704378	0.0	0.0
patient_31	-1.4901160860780748e-12	-2.5430239737022747e-06	-0.032830226760193135	-0.01526780977741869	-3.367858137935415e-05	0.0	0.0	0.0	-0.0004617150363512298	-0.00018991137298580301	0.0	0.0	0.0	-0.000186311265986294	7.4555580131707e-05	-9.15175359696139e-05	-0.007835703141751553	0.0	0.0	0.006834721913450574	0.0	1.8732389062643e-05	0.0	0.0001814853020739934	0.0	-0.001352263026684511	0.01773921971896193	-0.010352456649157057	0.0	0.0	2.736532613635e-05	-0.00953724949164894	-0.030642654569278192	-0.0031365873047950765	0.0	-0.04111460847025732	-0.0031445074136601503	0.026310468150919725	-0.004237844119433395	-0.000164999034395439	-0.004798299935981012	0.0	-0.0013687652339198252	0.0065102120168856106	-0.000119687063136369	0.0	0.036657789974774604	0.0	0.0
patient_32	0.0	0.0	-0.08124888094001212	0.07828727240885779	0.00034873742742347097	2.9900025576350003e-06	0.0	0.0	0.00056192176282929	-0.000122826454439196	0.0	0.0	0.0	-8.087507174350023e-05	-0.00011655123159289263	4.7397533897308e-05	0.04113184881147459	0.0	2.6960294693708e-05	0.0030344919467344385	0.0	7.450580596923828e-11	0.0	-0.000277066753030514	0.0	0.001835317850450503	-0.004133198908384612	0.0005554705668036873	0.0	0.0007872440595179789	2.459145262837209e-05	0.01708837894709719	0.00982293566107978	0.00809491298957144	0.0	0.010969023232259451	0.0011283654887694694	-0.0024839067225402344	0.062365587771407396	0.0002476347202435089	-0.02054361914360194	0.0	0.001173569473106173	-0.0015255706502852098	-0.00040481971427797997	-4.5144192874430005e-06	-0.019119705237157135	-1.4448472036745139e-05	-4.51295740902421e-05
patient_33	2.9802321721561504e-12	6.749513335525923e-05	-0.05312138187233937	0.012256792536821692	0.0003378110399324191	1.430667936799801e-07	-2.9802321721561504e-12	0.0	0.00025240514253454903	0.000275428308418482	-1.341104505225843e-11	0.0	0.0	9.82737203477842e-05	0.0	1.4901160860780748e-12	-0.003385588521350252	-8.940696516468449e-12	-2.2497261781244e-05	0.0013763674087633006	0.0	-2.0122325513503765e-06	0.0	-0.00011945025934837382	0.0	0.001142209340496616	-0.017327270826577975	-0.018268698272755096	0.0	0.0	3.1292438917862595e-11	-0.0031394992302418876	0.004705833135862442	-0.0028199682123973397	-1.4901160860780748e-12	-0.01302426729213762	0.00166352896390888	-0.003969334512473104	0.04524568503882761	0.00034804954677819695	0.0013162927649034459	0.0	0.002219000965928705	-0.004042417478319816	0.0	1.7881393032936897e-11	-0.014470137356535948	0.00012929272141773104	2.2351742123838392e-11
patient_34	-1.3411045884925698e-11	-7.6251181773825635e-06	0.010079470496757675	-0.008777413848384102	-0.000697417459248611	-2.9802321721561504e-12	-1.4901160860780748e-12	0.0	-0.00045633265624055175	3.1125317979604e-05	-1.788139358804841e-11	4.917383222835525e-11	-4.470348258234226e-12	-0.000221145707124374	-9.456586162559601e-05	1.5121649950738277e-06	-0.0016832092837697208	-1.4901160860780748e-12	-2.9802321721561504e-12	0.01721636931184977	0.0	5.491228774190394e-07	0.0	-0.0007955415135016585	0.0	0.0017475808315197186	0.022352473435737128	-0.002301121384525282	0.0	1.4901160860780748e-12	-9.4394595827904e-05	-0.0016051457680161172	-0.040138279153342546	-0.0006327608407110034	0.0	-0.0011788665351679796	-0.0010129555681312678	-0.0014466836401828592	0.010341496696584098	0.00014351911450503202	0.001271006776650134	-4.470347980678469e-12	0.0002698117522393595	-0.0004965138954723593	0.0	-1.043081288010228e-11	0.012179707543533988	4.1236414993181e-05	1.4901163636338308e-12
patient_35	0.0	-1.0961308702825e-05	0.027306221233737556	-0.014053640049457826	-4.2904956467097e-05	-2.9681305401011635e-06	-2.9802321721561504e-12	0.0	0.00015482521322555368	0.0002818736718036178	5.960464344312301e-12	0.0	0.0	0.000264222375151436	5.2627030806612005e-05	1.3310606264349e-05	-0.005654252284672078	0.0	0.0	0.026208202579646192	0.0	0.0	-7.450581818169155e-13	-0.000894124362029283	0.0	0.002408684440148119	0.025802001154105306	0.002689336790492381	0.0	0.0	0.0	-0.0056165053096641345	0.0032807875870762924	-0.002412654108094268	0.0	-0.010577502888118073	-0.0034738567052408882	-0.003766636572418578	-0.028162240218754183	-6.7125231353564e-05	0.008987148389652205	0.0	-0.001234745896031009	-0.0006208700388939019	9.495472237467599e-05	0.0	0.003256754320990829	3.7260562507435914e-05	0.0
patient_36	0.0	-6.6384985815237e-05	0.0355555568680385	-0.0053554246647952355	3.95588898143588e-05	0.00010469390637663192	0.0	5.513429657266755e-11	0.0006875526005504006	0.00029051353055983603	0.0	0.0	0.0	0.000207437383383512	3.4272671090018743e-11	6.0655357602809e-05	0.004151936194681874	0.0	-2.0875366099062414e-05	0.004086535181163297	4.1723251242853367e-11	-7.5316432863469995e-06	0.0	-0.0024040827403427	0.0	0.001768325642729156	-0.009311656265673764	0.006652667505151442	4.619359950108759e-11	2.0861625482648802e-11	4.3213367606487207e-11	0.007517963746311548	0.018491107757395323	0.0019155241584368709	1.5348196047426655e-10	0.03145311665887562	-0.00043707170434061874	-0.004790605473052672	-0.006315888555700037	5.5732644349335885e-05	0.010518374725030985	1.661479470671523e-10	0.0008202741018962042	-0.004795892562066709	0.0002467890474945308	0.0	-0.032434351845580335	0.000148397942679002	0.0
patient_37	1.937150939657073e-11	-6.074361783393945e-05	0.008091289303682227	-0.016526308354736098	-0.000178883389644028	-0.00037483826678944704	7.599592233287212e-11	6.407499364424751e-11	-0.003055119649729003	-0.0010018395067920094	0.0	2.831220632937281e-11	7.748603841895019e-11	-0.000201319289009547	5.513429657266754e-11	-0.0002287271189547005	-0.010582866603399072	0.0	-6.766596247907651e-05	0.02021845205996028	0.0	0.0	2.831220619059493e-11	0.001103271112823854	0.0	0.0009710679391551913	0.009847423184419333	0.005049836771356014	0.0	7.003545771100406e-11	-4.91738319507995e-11	-0.005411170077607633	0.012575107831142828	-0.004331620055881484	3.5762786898541064e-11	-0.007055863033268218	0.002928019092697634	-0.005040657679631804	-0.06299667433018635	-7.1605394594358e-06	0.00428002819588863	3.874301934825297e-11	0.000724734354345123	-0.008616498364326115	-0.005053707559904424	-1.7447275668382e-05	-0.03006249483644583	6.367635661736e-05	6.258487700305793e-11
patient_38	0.0	0.000586922940897055	0.010373393346878533	0.0008547838274112808	0.000599369006429331	0.0	0.0	-1.4901160860780748e-12	0.0004764045494142885	0.00022284786100498902	0.0	0.0	0.0	3.8770757801829e-05	4.2398552177472e-05	0.0	-0.0042292303998830525	0.0	0.0	-0.0033589497409120222	0.0	8.616524022072501e-05	0.0	1.251258316914529e-06	0.0	0.000550089413230293	0.008508912672195527	-0.001506707445581523	0.0	0.0	8.230729028582684e-07	0.00032556683053697937	0.012193197420965545	-0.0021193560016806983	0.0	0.004632198343495788	-0.0036198074965271836	0.0018445587793044604	-0.0012489747756466276	0.0008846668011217771	0.003657062198256569	0.0	0.0019538429476298733	-0.003128887780393399	2.8891710191965002e-05	0.0	-0.017963457780842098	0.000213037074878228	5.610877647995e-06
patient_39	0.0	-5.6384376063941e-05	0.03208976832824524	-0.015534015350934582	0.0	0.0	0.0	0.0	-0.00018096385903190604	0.00021959472383022702	0.0	0.0	1.4901160860780748e-12	0.0005001058174384499	0.0	1.4986669179048488e-06	-0.008474406495474254	0.0	0.0	-0.16684208915853316	0.0	0.0	0.0	-0.0003977096023012524	2.9802321721561504e-12	-0.03409925351379749	-0.03991410155260969	0.0035933693427883245	0.0	-2.104144883342e-05	0.0	-0.0016889850335319887	0.010965772663764663	-0.0024710813537723642	0.0	0.022928277407607136	-0.0016409339736000949	0.0051010913265015275	-0.004703955656842242	-0.0006159602790605201	0.008187018556297566	0.0	-0.000412822734272043	0.002356557183170736	0.00013338807631516699	0.0	0.028562123037292098	4.166670776903501e-05	2.449541306122e-06
patient_40	0.0	-3.7866230495272e-05	0.00424115017474162	-0.011651290068523175	0.000122858435451051	0.0	0.0	1.4901160860780748e-12	3.601320157758802e-05	-0.000200851056445385	0.0	-2.9802321721561504e-12	0.0	0.000102723978459834	2.9802321721561504e-12	3.6833372717955e-05	-0.00381670535520319	1.4901160860780748e-12	0.0	0.02060558673556252	0.0	1.2058151140808999e-05	0.0	-0.0017229571993084255	0.0	0.0030477093730382223	0.01876341107222955	-0.004501786156208206	0.0	0.0	1.5431120991699078e-07	-0.0068258384735745085	-0.016452955127355808	-0.0003029413787323684	1.4901160860780748e-12	-0.026149778243612216	0.0007394603069624076	-0.004570958593427721	0.0551067420084257	0.0002575507908943046	-0.009307104373146607	0.0	0.00108646527361997	0.0011181904146405999	6.077819368801899e-05	0.0	-0.015537483436482058	2.572609521448576e-05	0.0
patient_41	0.0	-2.5359980762e-06	0.02337729019672838	-0.013379861862510683	-0.000306727830047019	-1.5300471708177726e-05	2.0414590851114411e-10	0.0	-0.00015546263170835518	-1.101573073537068e-06	0.0	0.0	-2.980232449711906e-12	4.7330143116411716e-05	2.71201134049992e-10	2.3024941701441237e-05	-0.00421749432715584	1.9967555997535413e-10	1.4816584065550002e-06	0.017622859891160577	0.0	-0.000113616335066033	0.0	-0.000383691351721054	0.0	0.0007594136479717942	0.01904059905796889	0.0005885159552766472	7.718801497968998e-10	-2.6182032749057e-05	2.1308660502761256e-10	-0.005669807063727025	-0.011979866677353812	-0.001127106433070713	0.0	-0.007494582016632143	-0.006263430612365463	-0.001892583196607279	-0.020253102455052387	-0.00019691557595506	0.007495408039914001	2.4735927584007557e-10	-0.000859629352224865	0.0023494001801882213	7.317847656086074e-05	2.4437904366791943e-10	0.00920609225999501	4.230988956987828e-06	0.0
patient_42	0.0	5.9153048042206e-05	-0.0845213755410339	0.016401000186178093	0.000693656136942439	2.5490938685834003e-05	-2.9802321721561504e-12	0.0	-0.00042495499203504803	7.952803857478302e-05	0.0	0.0	0.0	-0.00010850048150168501	1.2992382887750001e-05	-2.726506488397e-06	-0.000931693520410737	2.9802321721561504e-12	0.0	-0.05163686055629582	0.0	0.0	2.9802321721561504e-12	0.002374861572380163	0.0	-0.003582159387526901	-0.019064231641600003	-0.002929165631576285	0.0	0.0	2.2769665229134e-05	0.003360372195596532	0.00610058757963993	-0.0011657855852419564	0.0	-0.011818775505034091	0.000344113611342603	0.12317089376889631	0.018501647849710524	0.000263428779877718	-0.01576499944194361	0.0	0.0007709619048218752	-0.0006804669126387865	-0.00012466399627737598	-7.450581818169155e-13	0.002385197555037989	-6.8326294375582e-05	0.0
patient_43	0.0	3.977204002439901e-05	0.0017689662828870357	0.02266808065544824	0.000602112285792825	-1.1992385238408e-05	1.1175871339474952e-12	0.0	0.00020455666380002734	0.00014908269202569291	0.0	0.0	0.0	0.00041886627213097715	2.1714867278933002e-05	-0.00014025848582387	0.008770174609960626	0.0	4.3717174232006e-05	0.02568667904738244	0.0	3.2065704464912e-05	0.0	-1.0228024190289543e-05	0.0	0.0013904850891325502	0.032962207077835724	-0.013034190831372654	0.0	1.6569818928837e-05	0.0	-0.0030717037401976673	-0.012377017277945514	-0.0002967990294331511	0.0	-0.014389387858682988	0.0032570184724914453	-0.004715172605661755	0.10383732922631093	0.0006061731373774779	-0.0015475371454027093	-1.4901160860780748e-12	0.0011661299157276436	0.005230412114136543	0.00031432685437612006	-1.4901160860780748e-12	-0.011013957443369462	7.135319486260236e-05	0.0
patient_44	0.0	-7.513206079602201e-05	0.02671654341618555	-0.018263396474716097	-2.4316295050083e-05	-0.000188627177476883	0.0	0.0	-0.000852268635603825	-0.00038115713698789	0.0	0.0	0.0	6.7631642613557e-05	0.0	-0.000123779247328638	-0.008725238192456857	0.0	-5.2453313395381e-05	0.02458226791750635	0.0	-1.4901160860780748e-12	0.0	-0.0010630122335394709	0.0	0.0019919813791755446	0.02689277936959765	-0.007250074542708139	0.0	-9.345848858355913e-06	-2.1685278415680003e-05	-0.011280810995935434	-0.039430738533215444	-0.002611808882148739	1.4901163636338308e-12	-0.03612556908261608	0.0007606661609723027	-0.005324475100231901	-0.010112968883321395	-3.7708343006660003e-06	0.009542342526167289	0.0	0.0015836469678557259	-0.0005282427186553654	0.000628541807690632	0.0	-0.013760115223481225	3.5910541750489995e-05	0.0
patient_45	0.0	1.4901160860780748e-12	0.02593936040110416	-0.009721011755518023	0.000276502850977701	-1.9995460938662e-05	0.0	0.0	0.0003279243715107399	0.000181688519380983	0.0	0.0	0.0	8.265189034864199e-05	0.0	0.000123301003873348	-0.005741197292689643	0.0	0.0	0.028610579569860014	0.0	0.0	0.0	-0.0003317334077320916	0.0	0.002392890950159363	0.0348815614664129	-0.008169302099270826	0.0	-1.4901160860780748e-12	5.0663731992244e-05	-0.008404252117878017	-0.010960401404515725	-0.001934246495326149	0.0	-0.014587783383242372	-0.00043436336629091015	-0.004542133046804121	0.0392154946184261	0.000279738203901793	0.0038765259421413728	0.0	0.0016861799773614488	0.0005389950715403573	6.3198888325132e-05	0.0	-0.009929719169904675	4.706130493432209e-05	0.0
patient_46	0.0	0.00021052338294684817	-0.013305714001395559	0.05697298262289999	0.00040599888702854087	2.1106079220789555e-07	0.0	0.0	0.00051243783931713	0.00018643785465974103	0.0	0.0	0.0	0.000421942563168703	0.0	3.573372168465e-06	0.0055686644902760854	-1.4901160860780748e-12	0.0	0.019369547955597206	0.0	9.5630096830427e-05	0.0	-0.0011844974013543738	0.0	0.0026996131274802625	0.021380406784855647	-0.005116253138142893	1.4901160860780748e-12	0.0	2.3686192068271003e-05	0.005187450591323759	0.007207811748206221	-0.000919815326376099	0.0	0.006738063273747024	0.0051771217511835535	-0.004206938763607931	0.1436071991267281	0.0004558687724384035	-0.0007352968952327563	0.0	0.001060918623591342	-0.004030932776829631	0.000126149798370897	0.0	-0.02662544216236745	0.000242533694952721	-1.341104505225843e-11
patient_47	2.9802321721561504e-12	0.0	-0.02076820754583746	0.0003813741981255587	0.000155313821136949	-5.572909861802e-06	0.0	0.0	-0.000288126232009375	-1.5757090039549847e-05	0.0	0.0	0.0	-8.674847935908326e-05	-1.188787259161e-06	-5.444689274590801e-05	0.0001071552267996538	0.0	-2.513966429978e-06	0.016861855040317418	0.0	-0.0002974327694624637	0.0	0.0015764928093980292	0.0	-0.001651687044574629	0.014706164792559815	-0.014150697674750651	0.0	0.0	0.0	0.0012492694861917298	-0.005448480154806701	-0.0018334970941956004	0.0	0.0006875728788851178	0.002686179240453904	-0.004674326702907969	-0.030827776807922005	-1.1422231898174486e-05	-0.0032001879370639912	0.0	0.000634860553237361	-0.002461091256351198	-0.00043043667105957805	-5.469184368850355e-07	-0.02150766118655369	-4.8829547598142e-05	0.0
patient_48	0.0	6.3354866951702e-05	-0.06237953640445835	-0.003920817773412588	0.0001545000390731699	8.440166711781716e-08	0.0	0.0	0.000554838038492009	-0.000192264963907652	0.0	0.0	0.0	-0.00019367417111624898	4.9466606276108e-05	4.6601333198757996e-05	-0.002431642879801763	0.0	0.0	-0.020845859947583673	0.0	-8.804048039017914e-06	0.0	0.007681724236666909	0.0	-0.005595213664302331	-0.05506712844398575	-0.00024461950504017945	0.0	1.9104890467132e-05	0.0	0.0024290651366036912	0.006814640999876477	-0.0016661363193866995	0.0	-0.023399382640163457	-0.0003290009037707816	-0.001344357978994926	-0.010845271317741705	0.000376914653845591	-0.012272739466802256	0.0	0.001035297013656226	-0.004262390560992179	-3.2647026190534e-05	0.0	-0.01502067888024762	-7.138530798256299e-05	0.0
patient_49	0.0	4.64544352144e-06	0.022831827319675306	-0.013540362605068319	-3.2168542081486443e-05	2.3515310138453114e-06	0.0	0.0	3.5905210254711464e-05	0.00014188289800658502	0.0	-7.450581263057642e-12	7.450580430390373e-12	0.000263656818191517	2.1905782818794e-05	0.0	-0.008799926602326695	0.0	0.0	0.014429639285444818	0.0	-7.628457248211e-06	0.0	-0.0010147605785634252	0.0	0.0017358166806748909	0.01651376090918488	0.0037059119605575308	-2.9802321721561504e-12	0.0	-1.3870411086827001e-05	-0.004908507072673777	0.0035793867728526963	-0.003043305323686194	0.0	-0.009864180982347124	-0.0005042007226031112	-0.0029354606783162664	-0.01002272092129419	3.827864304179699e-07	0.006599660657109008	0.0	-8.755019591916717e-05	-0.000893902285699711	5.620645545422895e-05	0.0	0.007209197007962162	5.4058568924665e-05	0.0
patient_50	0.0	4.7993447165936e-05	0.019874821751509394	0.022068340794055206	0.00015694934439379598	0.0	1.4901160860780748e-12	-1.4901160860780748e-12	4.427191996946816e-05	0.000160065875155848	0.0	0.0	-7.450581818169155e-13	0.000136067918082698	0.0	0.0	0.010527477727114421	0.0	0.0	0.006286950137455961	0.0	3.4367618523538e-05	-1.4901161693448016e-11	-0.00042753648845245097	-4.768371586472142e-11	0.0002683510878356068	0.016492714081432446	-0.003880763519517451	0.0	6.5220337477512e-05	5.580782517790021e-06	0.004904218900678059	-0.011801732908838267	0.0015854019345147893	0.0	0.023688592418818682	0.00035151441464693304	-0.0018685184552100984	0.000829221352617602	0.000241326038539406	0.0065689859065401444	0.0	0.0004377284413901981	-0.0013818955669295779	0.000284922252770046	0.0	0.004674202507674586	0.0	0.0
patient_51	0.0	0.0	0.010929938211257055	-0.010219935304600174	-1.7650052299720865e-05	1.9438757607711e-05	-1.4901160860780748e-12	0.0	0.00010931072952225499	9.478121090214399e-05	0.0	-2.9802321721561496e-12	-8.940696794024205e-12	8.543442236259e-06	-1.4901160860780748e-12	0.0	-0.0046978219337702794	-1.4901160860780748e-12	0.0	-0.012149182736405	0.0	0.0	0.0	-0.000200893899984654	0.0	0.0002684137558098759	-0.018693008255292035	-0.0019219867252278677	0.0	-2.243714779615317e-05	1.465957229956955e-05	-0.006022248701500897	-0.006994548291848289	-0.00238212187161987	0.0	-0.021580559224168197	-0.00825591609417313	0.0010886708799021725	-0.0050645638382454845	0.0002676904872292575	0.001086328571560414	0.0	0.00021214029663241165	-0.0009722085319779414	-1.2257426977157e-05	0.0	0.004074982753687022	2.0775089599191365e-05	2.258874010294551e-06
patient_52	0.0	-5.9787628258345e-05	-0.0021932881315163363	-0.01336859076579499	-0.00056578322687513	-2.6603546037221307e-05	2.086162576020456e-11	0.0	-0.0028905394486777336	-0.00016434319932013403	-1.4901160860780748e-12	0.0	0.0	-0.000795983738568607	1.5147832455112346e-05	-0.0001708130462880945	-0.005804074663355752	0.0	4.5587315049486996e-05	0.019980534585966353	0.0	-1.775913406163805e-06	1.7881393032936897e-11	0.0009400811763218237	0.0	-0.0018617772693156304	0.029213879403857293	-0.02039413205183807	1.4901160860780754e-12	-5.557888746260942e-06	-3.6913017742334915e-05	-0.011808623299514476	-0.044871435270598045	-0.00069825152498464	0.0	-0.018593156335324136	0.0013478397278686059	-0.0012943469826646587	0.057641808965005044	-4.230242995545069e-05	-0.007467443853987719	1.4901160860780748e-12	0.0003872120933397224	0.020940639380249218	1.0233502206392e-05	7.450580430390375e-12	0.07644583409807082	-1.353403124958267e-05	1.2324449047445879e-05
patient_54	-2.9802321721561504e-12	0.00012131806323304683	-0.11916169928828131	0.017155375946332152	0.000513312702854932	0.0	0.0	0.0	-0.00013034863140637406	-0.00014609331069514	0.0	0.0	0.0	-0.000385366376662563	1.5389466099441e-05	9.8850766691613e-05	0.0006687130009345997	0.0	0.0	-0.015322001294534059	0.0	0.0	0.0	0.002192534600382703	0.0	-0.002973460474957123	0.006909218208902287	-0.009563749210548629	0.0	0.0	4.5911880768834434e-05	0.0011815764793012013	-0.0011497715465640943	0.00034237095563418934	0.0	-0.021838643297550423	0.0013330110708840723	0.01560645335152818	0.11925364480131923	0.000383659647092277	-0.03231269101169915	0.0	0.002081386915346529	0.004820184198324058	-1.1890148883684001e-05	4.734266549348e-06	-0.0034187580279795415	-0.00026839053051080203	0.0
patient_55	0.0	-1.7996672913431e-05	-0.04583227871334893	0.003259327729981815	-0.000120951653533745	-2.34001725912e-06	0.0	0.0	-0.0004361660947091834	-0.00050860901153646	0.0	2.980232449711906e-12	2.9802321721561504e-12	-0.00045394415769551	0.0	-2.4671350443986e-05	0.005526967212677857	0.0	0.0	0.015770246629044655	0.0	3.5882182233035e-05	0.0	-0.001019176818881889	0.0	0.0023385276180371705	0.017692783777729634	-0.0013348308496735348	0.0	-5.284519461565e-06	0.0	-0.0012805247755112476	-0.012809942902999633	0.000588829974975739	0.0	-0.021268192359999872	0.0005121375699832974	0.01193141211867038	-0.01674872152562386	-0.000405380003852766	-0.011513243959646336	0.0	-0.0011556616305121933	0.0014299968731416371	-8.062184546142701e-05	0.0	0.010921389953794774	-0.000311396937456445	-2.1827392652629997e-05
patient_56	-1.4901160860780748e-12	-6.376018561421914e-06	0.025158990279822633	-0.013329514865645575	-0.00048011214036705304	1.4936998486522747e-07	0.0	2.980232449711906e-12	9.925655815604298e-05	0.000240972365729972	0.0	0.0	0.0	0.00015632498067570398	3.555591031909e-06	3.5173412878066e-05	-0.006454431711651667	0.0	0.0	-0.03222210764489387	0.0	2.980232449711906e-12	0.0	-0.00037248577333228887	-2.2351742678949904e-12	-0.0013057772285639492	-0.033409944849896005	0.004971132488199106	2.9802321721561504e-12	-8.398457691073446e-05	0.0	-0.0022685217258041597	-0.0058296502030359566	-0.002699356117870752	0.0	-0.00016015020447977132	-5.3135448988180414e-05	0.0009601340720997247	-0.035907009269466064	-1.1621240619569984e-05	0.004066590895211593	0.0	-0.0009268512925307609	-0.0041066196219013175	-8.07078438811e-06	0.0	-0.006258597423367553	2.0546323060988e-05	9.537719422951e-06
patient_57	-1.4901163636338308e-12	-3.9737619832157994e-05	0.029135160003556346	-0.012141965868180882	1.4901160860780748e-12	-1.4399364590411689e-08	0.0	0.0	-0.00025134758572093905	6.8930682516655e-05	0.0	0.0	0.0	7.549232985184e-05	0.0	-7.5757931917905e-05	-0.004416099209761214	0.0	0.0	0.015224511194783786	0.0	-3.545966371893909e-05	0.0	-0.0008788896526209911	0.0	0.0019297063145335147	0.01831188947616487	0.0055717827345109616	-2.9802321721561504e-12	-5.969552695750001e-06	-0.000137081097951157	-0.0001464040484579444	-0.004562875430807928	-0.0006624196300273094	0.0	0.014966910821824261	-0.002493432883079349	-0.003890186233785909	-0.028163192411137582	-2.6476322993401893e-05	0.008841861069309023	0.0	-0.0012143708099727447	-0.0033079973130601043	0.00037115446731913305	0.0	0.005463781644969226	0.000206361618777735	1.128143072128e-06
patient_58	0.0	-1.3878054451196e-05	-0.025417297234521855	-0.012852889289145197	0.000281634016148743	-8.293019142001e-06	0.0	0.0	0.0002802061547801662	-0.000646227148649631	0.0	0.0	-4.470348258234224e-12	-2.1668584173310555e-05	8.018153999000601e-05	0.0	-0.007380329408575157	0.0	0.0	-0.04413924874641448	0.0	0.0	0.0	0.008757235932466561	2.980232449711906e-12	-0.00817604948675724	-0.08113912789812598	0.001169281401431332	0.0	0.0	0.0	-0.005961824887785734	0.007463289343665335	-0.001972573053767678	0.0	-0.03006173478815412	-0.0010032087425795643	-0.001991964462025462	0.022132564195318394	0.000109674847079438	-0.019302795671125802	0.0	0.0010264946956991404	0.00010403659782313424	-0.000292675222549586	0.0	-0.016320375790519707	0.0	-1.994185708462914e-06
patient_59	0.0	-4.045888907712394e-05	0.016668593657153584	-0.0005691919596239864	0.000119733715041365	-0.0002612490099258128	1.4901163636338308e-12	0.0	-0.009003075393367888	1.5249274298548e-05	-4.768371586472142e-11	0.0	-2.2351742123838392e-11	0.00042544178755506097	2.2714501060545e-05	-0.004116829385228079	-0.006585461958814952	-2.980232449711906e-12	-6.477012923860463e-05	0.014393590034204175	0.0	0.0	2.980232449711906e-12	-0.002579176810343402	0.0	0.00184281644180881	-0.0018849684140591896	-0.011864853347795322	1.4901163636338308e-12	-1.8921534810214364e-05	-3.576278662098531e-11	-0.004983036574330305	-9.951001883082758e-05	0.0006704950798375492	0.0	0.007283012539928084	0.003185436141117661	-0.004425816439496669	-0.004698263274425026	0.00028983283033594	0.0043136400543227395	-5.2154064122955644e-11	0.001926180828014897	-0.0027157755557069133	5.255825803614979e-05	-8.075793460010999e-06	-0.03559044138040358	2.3404610808937915e-05	0.0
patient_60	0.0	9.178006550064001e-06	0.015282198322331485	-0.0027200512930837706	3.183899242430901e-05	0.0	0.0	0.0	2.2242561099116752e-05	0.000103678252379175	0.0	0.0	0.0	0.000280870767243317	-3.202743781729e-06	1.3690836820751e-05	-0.0011728283731382908	0.0	-2.980232449711906e-12	0.015495367253874381	0.0	0.0	2.2351742678949904e-12	-0.00048180845847818317	0.0	0.0011942486621206495	0.023750900283828327	-0.002118903103700688	0.0	0.0	0.0	-0.0035379342947445924	-0.0022314092716580053	-0.002601465733302728	0.0	-0.005238497673845221	8.547141402085977e-05	-0.0017618861416936514	0.009216855559355414	5.198552655056e-05	0.005324004576320256	0.0	0.00025118274910200126	3.6746744881382355e-05	6.5676676435395e-05	0.0	0.01330226102156735	5.638012625277e-05	1.4901160860780748e-12
patient_61	0.0	-2.0123720169063076e-06	0.00416061313401001	-0.012792720514896747	-8.358149441191776e-05	1.223417557776e-06	3.874301879314146e-11	0.0	0.000231542906630781	-0.000315023094828936	8.940696516468449e-12	0.0	0.0	-0.00018026596716371802	2.0933695137501116e-06	8.760146778076801e-05	-0.005173971891883371	0.0	0.0	0.0238407050399313	1.6093254145976843e-10	2.3841858209916466e-11	2.9802321721561504e-12	-0.000705333116519605	1.341104510776958e-10	0.0026284040272235697	0.020354295506297738	0.009360016648709966	0.0	0.0	0.0	9.784409206477374e-05	0.018326524804624152	-0.0026139677297934956	0.0	-0.034977063647842394	0.005011556611966778	-0.004515323441621114	-0.0426586876391229	0.000141357975220303	-0.004020029945766112	0.0	0.00156411263895132	-0.00476087613067355	-0.0003167790409992441	0.0	-0.03175714782674326	4.600225389002345e-06	-1.4901160860780748e-12
patient_62	0.0	1.2115716096011554e-05	0.017275968269046413	-0.007599446190617255	-2.2404359350911062e-05	0.000142828854918478	0.0	0.0	0.000108549380395556	6.163342231884318e-05	0.0	0.0	0.0	0.00012487643938511299	-5.060912016779001e-06	0.0	-0.0023690530047165903	0.0	0.0	0.01165329792107041	0.0	0.0	0.0	-0.001197189270690418	0.0	0.0029223900831564847	0.01602762061649441	0.004559432518831237	0.0	0.0	0.0	0.004136528338336903	0.007887004837158889	-0.001816066020923948	0.0	0.014322225127494214	0.00036410065003290707	-0.003911610334692396	-0.0338613075748141	-6.330174337417508e-05	0.00899529431948843	0.0	-0.000261554389978111	-0.0030500603541616343	0.0	7.450579042611594e-13	-0.015948833436801077	5.7814624812452996e-05	-5.741424392910477e-07
patient_63	0.0	-6.491931857308201e-05	0.03165906566883701	-0.006854647363942376	0.0008117676651221641	4.5746778883039004e-05	0.0	0.0	0.0006723329047323129	0.000216482262278439	-1.4901163636338308e-12	0.0	0.0	0.000409335110872049	1.3151558954267999e-05	0.0	0.004108543335697095	0.0	0.0	-0.050923157214895	0.0	1.4536247029900256e-05	0.0	0.008700236009203203	0.0	-0.02078767743930219	0.03055027229739057	0.0018696060023772304	0.0	-2.0709230378269e-05	2.2999770939339997e-06	-0.0018418328407496718	0.017989000396346405	-0.002624420409261784	0.0	-0.00012679781293645757	0.0031717189325048585	-0.004230189354298231	-0.04882312291812755	-0.000943597504665374	0.007130237783038281	0.0	0.00123374041868336	-0.0009223795922567452	3.917687642388e-05	0.0	-0.027352989443736386	2.436080761253e-06	1.2178317829966e-05
patient_64	0.0	0.0	0.03670416768328414	0.016451945468260742	0.00027899489554110646	0.0	0.0	5.21540644005114e-12	-8.823104188776999e-05	0.00033313982668332605	-2.9802321721561504e-12	0.0	0.0	0.00024495217418298	0.0	-5.254342388361699e-05	0.010630148991098064	1.4901160860780748e-12	0.0	0.012560650666726413	0.0	-8.536651730561839e-08	0.0	-0.0004101607451913815	0.0	0.002549376331552487	-0.002664757598634978	-0.019707326460951278	0.0	0.000375156587921082	9.561846116557601e-05	-0.003965369124340904	-8.087591641537697e-05	-1.4568051861355681e-05	0.0	0.0387558095167075	0.002283102317526915	-0.0064440110440795294	0.026336562594447055	0.000678067980473855	0.011502595804280645	0.0	0.0017620411724637835	-0.0014506724233549718	0.0002825944488868096	0.0	-0.026238180644962812	2.5110010453498e-05	0.0
patient_65	0.0	1.357090100646e-05	-0.15236333870835983	0.03839728879368045	0.00021130847954191099	0.0	0.0	0.0	0.00035421972979092503	-0.000134636141220106	2.9802321721561504e-12	0.0	0.0	-7.3985674822324e-05	-5.0868816580623e-05	1.6610784619115e-05	0.01037204675446552	0.0	0.0	-0.007303567725380662	0.0	-2.980232449711906e-12	0.0	-0.000338403983833259	-1.4901160860780748e-12	0.0018095691636701118	-0.020079916956696208	0.0015018299616628252	0.0	4.4858386161649e-05	1.4901160860780748e-12	0.01246505082403415	0.005929743354017726	0.001987105864892032	0.0	-0.015025546676334805	0.0003438003568255081	0.026311206624213043	0.04019511767771142	0.000453545022028261	-0.04142104162549437	0.0	0.000896626798597923	-0.0022737801108625526	-0.000284833144024014	0.0	-0.0064587604116953514	-4.906763732433301e-05	0.0
patient_66	0.0	7.2468781151108e-05	0.0045009091560031375	0.009007822398332926	0.000102080723385002	5.556491778261211e-05	0.0	0.0	0.00046321068448559785	0.00019365548878267418	0.0	0.0	0.0	0.000138052471075205	1.9584924541413003e-05	6.849359881161809e-05	-2.4138309023143122e-05	0.0	5.3464868493756006e-05	0.010731363344209915	0.0	4.3765205144882003e-05	0.0	-0.0010182877623540767	2.2351742678949904e-12	0.0015650019555228812	0.010311089410618703	-0.005184348196966273	0.0	0.0	8.734105341136e-06	0.0012904458227762819	0.004575247203630154	-0.002543731688435743	0.0	0.012000154722282622	0.002133571688498672	-0.0046469109483355505	-0.0007571204431565938	0.001091025062976401	-0.0016571114365618608	0.0	0.001599801780017865	-0.006029895882811161	-1.4863300137211723e-06	-5.3405366837970005e-06	-0.021712446946113774	6.910659009590508e-05	1.698186388239e-06
patient_67	0.0	-5.047291677328617e-05	0.02139216573675097	-0.003300031401955218	-7.093936920862687e-06	2.9082879649649156e-05	0.0	0.0	0.0002922818117745878	9.783617293287301e-05	0.0	0.0	0.0	0.000146074327654784	-3.806265536695e-06	3.7448453050455e-05	0.0027723596181795447	0.0	-3.4734448604285e-05	-0.00035116830382782944	0.0	0.0	0.0	-0.0014714696399333329	0.0	0.002651359732441395	-0.019384716963299395	0.006236410383822797	1.4901160860780748e-12	0.0	0.0	-0.000627798428852966	0.0038472134113864496	-0.0006460413618214948	0.0	-0.010006716176237296	-0.00031794376408352573	-0.002162951092354948	-0.01566946822904989	-0.000135972455423321	0.0029888063319355733	0.0	0.00014035005100303534	0.00031613245421771146	-6.6924735903729994e-06	0.0	-0.00241205079547136	1.6766738175646912e-05	-5.357591249048e-06
patient_68	0.0	3.5089525207876e-05	0.027742147820940536	-0.012999648006477172	-0.0001593311218311971	5.789112392812127e-06	0.0	0.0	0.000189499610848719	0.00026448430423624394	0.0	0.0	0.0	1.5860102663280997e-05	1.944507658481e-06	0.0	-0.007267243860108968	2.9802321721561504e-12	0.0	0.01411398479777559	0.0	0.0	0.0	-0.0004259381688199852	-1.4901160860780748e-12	-0.0007493705965112706	0.029380936878960314	0.003732128516501651	0.0	-2.6264340011403e-05	-5.521409679207223e-07	-0.0033486555271126863	0.006029987228539496	-0.002743089751072674	0.0	0.002463385192787927	-0.0007055129647429366	-0.004050379337834566	-0.021269034355149725	0.000255088783474637	0.007438220858988602	0.0	0.0004305713720124798	-0.003750622801447729	0.0	0.0	-0.010360009803817911	4.9735613621305e-05	1.7119663301853635e-06
patient_69	1.4901163636338308e-12	-3.085506595671183e-05	-0.01945625522953919	-0.017927782186598008	-0.00035908365293871395	-2.110369876027e-06	-2.9802321721561504e-12	0.0	-0.000202987198485059	-0.00018593146251514271	0.0	0.0	0.0	-0.00033108356148004505	2.8836056590079e-05	-2.8927662642672442e-05	-0.0088700756781967	0.0	0.0	0.012543467277177797	0.0	-4.049726575613045e-05	0.0	0.00086812074548069	1.4901160860780748e-12	-0.002699668772076238	0.016962585225270544	-0.0001365257176512395	0.0	0.0	0.0	-0.00962312396289776	-0.018536366686322383	-0.004152858497945972	0.0	-0.03828566927141505	-0.0010701481552852516	0.0067648536529769975	-0.026509103967332293	-0.00019281789441592665	-0.00890320716875136	5.9604646218680556e-12	-0.0017822207788078118	-0.0006188860031543141	-0.00014568615630269	0.0	0.01084476706457203	-0.000116021709656342	-2.9802321721561504e-12
patient_70	0.0	0.000267268499918277	0.03184835622773858	-0.0017765086791114012	0.00033730985866859103	0.0	-1.4901160860780748e-12	0.0	0.0006855065327486923	6.767915850505083e-05	-4.686415192023397e-10	0.0	0.0	0.00046442800613440106	1.5015942044549326e-06	-2.980232449711906e-12	-0.000561483882309387	0.0	0.0	-0.06971645344180138	-1.4901160860780748e-12	7.393458895385223e-05	-2.235174184628264e-11	-0.0009220545261370641	-1.8030405030122765e-10	-0.0021046608354896097	-0.09697846262882955	0.008438108413126566	-2.980232449711906e-12	0.0	7.866565044969e-06	0.004249289234750868	0.01858450862845779	-0.0012453573403224962	0.0	0.029191311182870362	0.00329691613063257	-0.0032907066368410235	-0.03322717745713302	0.0003707952008247934	0.008912696299450143	-2.026557921475103e-10	0.0015512055853119653	-0.005813366777111128	0.00010282859704457201	0.0	-0.026703328321147947	7.902445324871099e-05	0.0
patient_71	0.0	5.2395229972897004e-05	-0.0939328924293473	0.014864641037017234	8.294075410812699e-05	-1.9646378606557e-05	0.0	0.0	-0.0006822696581017153	-0.00032667020133812596	0.0	0.0	0.0	-0.000875998993880055	0.0	-1.4901160860780748e-12	0.00581377551754555	0.0	0.0	0.016035783931412105	0.0	0.0	0.0	-7.66098301304715e-05	-1.4901160860780748e-12	0.001900928419709072	0.00789248736743752	-0.013903201944362772	0.0	6.2547005712985e-05	-4.0934748016295e-05	-0.0016990441604422405	-0.05951128630109521	0.004828620739982562	0.0	-0.017573489681704045	0.0010559636934107154	0.0020423545045253934	0.06560245334896458	0.000247858348139556	-0.030527039778295847	0.0	0.0013053688079336832	0.005306801882409476	-4.480086863040901e-05	0.0	0.04157830298927797	-0.00032547063017264	0.0
patient_72	0.0	5.077793961390717e-05	-0.1781274621082405	-0.0006574076542441346	0.000327999040053688	-9.095320105552655e-06	0.0	0.0	6.113680144771666e-05	-0.00019611773290671263	0.0	0.0	2.533197401843878e-11	-0.0019089088747976301	2.011656757838764e-11	1.871872832998e-06	-0.0031652287694490574	0.0	1.4901160860780748e-12	0.01587292502828127	-1.4901160860780748e-12	4.6758600883184994e-05	0.0	-0.00046485347473061494	0.0	0.0019371735770182404	0.018294323990191468	-0.010125166012181717	2.9802321721561504e-12	-3.176468610763e-06	2.578903697431e-05	-0.004344587454156108	0.002755116748016876	-0.0012499347722215888	0.0	-0.04210199661959117	0.002653746820476925	-0.0017485717961375161	0.03499724124996423	0.000390298680390692	-0.03128380178285839	0.0	0.0015059278036933265	0.0018286720828705964	-0.0003552611473831328	0.0	-0.009595381060436697	-3.1714522838592e-05	2.4501594528555172e-05
patient_73	-2.9802321721561504e-12	6.873166561126e-06	0.0065053029087466	0.01598290061769749	8.8276290148496e-05	2.72542759776e-06	0.0	0.0	0.0001593659768812319	0.00014915699656120994	0.0	0.0	0.0	0.0004080317859734301	0.0	7.439755974337511e-06	0.009999857636254002	0.0	1.746802777051e-06	0.021144109624580715	0.0	4.455599747598e-06	0.0	-0.0006111165961366994	-1.4901160860780748e-12	0.0028575833619963326	0.020293669150307773	-0.0012968735272530139	0.0	3.693484814793791e-05	-2.0037218927959623e-08	0.006715026214497592	-0.009028738486623727	0.002157133009100332	0.0	0.02220151754097601	-0.003486218622059063	-0.004278751287741335	0.04872787579329424	0.000195860982872545	0.001147072657020083	0.0	0.000875679403831587	-0.000831780150982974	7.593116220086808e-05	0.0	-0.005741918486638261	8.9175514830275e-05	0.0
patient_74	1.4007091514445237e-10	0.0	0.01452058044414621	-0.010485563525592401	0.00019026770358905002	8.195638667718441e-11	0.0	0.0	0.0003950333351618546	8.4963754378257e-05	2.2798776616594907e-10	0.0	0.0	0.00020465765814587497	4.280089251696952e-05	3.960692583505e-05	-0.0043084032508689755	1.1324882531749124e-10	0.0	0.022844343408935805	0.0	0.0	0.0	-0.0015844352086889402	1.8775463100917378e-10	0.0015238233594223657	0.028488882939342645	0.003901147251014088	1.4901160860780748e-12	2.9802321721561504e-12	6.938658002763e-06	-0.008720934155703946	0.012481888709363143	-0.0036022940022754214	0.0	-0.043718594744976455	-0.0003564297298085723	-0.002882306806498639	-0.020464368770556622	6.945909466594187e-05	0.0043799146424150955	0.0	0.000543504363996897	-0.0029165668840519837	2.1132212039083e-05	1.2964010226435007e-10	-0.019662219170359777	0.0	2.2522068163379562e-05
patient_75	0.0	2.3560460237785e-05	3.231566585595063e-06	-0.009721311879959785	-4.896535247098403e-05	0.0	0.0	0.0	-5.2319199359041995e-05	9.619205593771461e-05	0.0	0.0	-5.960464344312301e-12	-0.000103798277390885	1.653242856264e-06	-2.4477785453200002e-06	-0.0058586015093503654	0.0	0.0	0.00811200454288333	0.0	1.0430812602546523e-11	0.0	-0.0010200695831881531	0.0	0.00207785963467321	0.011383303552068489	-0.004484594293514922	0.0	0.0	4.009968042373e-06	-0.004398617817649171	-0.014425862351604106	-0.002379123863900869	0.0	-0.010645326515554866	-0.0007430387420317613	-0.001626394105546898	0.00482169339498792	1.8840807955710998e-05	-0.00025513320448516643	0.0	0.00011877240802859177	-0.0018649281709076377	-2.5170415174219365e-07	0.0	0.016280922882731783	0.0	3.1636546179652e-05
patient_76	0.0	1.1699397675691e-05	-0.014709071612906285	0.029179111257009713	0.000138992348941245	2.4369720369569138e-06	0.0	0.0	7.984640216453604e-06	8.3306519975301e-05	-6.556510945276983e-11	0.0	-4.470348258234224e-12	0.0	-6.8192820204421e-05	0.0	0.017381350717775027	0.0	-2.9802321721561504e-12	0.010322770336290026	0.0	3.0535325407980003e-06	0.0	-0.0008620282457759343	0.0	0.0015063340835149487	0.008277129043148436	0.0011063526486915782	0.0	1.3388492967351001e-05	0.0	0.011772436475851977	-0.009056120935836097	0.0012389903635172	0.0	0.005111896118393582	0.001179777976119633	-0.002286177419696798	-0.004614938982299782	0.00031455178083851526	-0.006054638155707798	0.0	0.0011282998003090917	-0.0039544200688169245	-0.000156270620971917	2.980232449711906e-12	-0.009644634027578054	1.32190706674e-05	0.0
patient_77	-2.980232449711906e-12	4.862278699876987e-07	0.018495461998361815	-0.0031701915144890717	0.000166784551739688	7.450969424098935e-06	0.0	1.6391277390948032e-10	0.000111233093205367	0.000119519894104449	1.1995434756606473e-10	0.0	1.4379620577598117e-10	0.000178608223982153	1.8173882691188998e-05	-3.835588693618108e-07	0.00010618793273024283	1.4901160860780748e-12	0.0	0.012996254810396162	1.1697411539390857e-10	0.0	0.0	0.0004344271869718687	9.089708319365285e-11	0.0015810424391878568	0.001964402756486354	0.0023075592768028973	0.0	-2.4150589108466e-05	-5.255486816169164e-07	-0.003772908796045475	-0.0018050229144806133	-0.0015363766691094316	1.4901160860780748e-12	-0.003369389501867363	0.002351284523085603	-0.005343374705968711	0.019191078208506174	0.000190773751912633	0.007324854526370426	0.0	0.0011511234022880557	-0.000814339157316845	0.0004394137138500799	0.0	-0.004965958015307787	5.9475871268659e-05	1.9371509507593032e-10
patient_78	0.0	0.00046491181936871397	0.035594061499422375	0.022548284883739646	0.000330107724621481	3.175825888174546e-05	0.0	0.0	0.00030413435009685603	0.0001066872972063693	1.4901160860780748e-12	0.0	0.0	0.000832178109830597	5.889787152409e-06	-1.2449475797256043e-05	0.003939267059079028	0.0	3.1285826009116e-05	-0.0060303857703911945	5.960464344312301e-12	3.0387173593043998e-05	-3.725290298461914e-11	-0.000885952923640424	0.0	0.001455634346630888	-0.0018963997905073195	-0.00978885717300959	-2.68220898269611e-11	8.940697071579962e-12	1.3948281761258e-05	0.0008512369186141405	-0.005748446532765176	-0.0006742844702479315	0.0	0.03936441190154587	0.0013569407632144934	-0.004125143359603105	0.09064841006271632	0.0006105575253357449	0.01095380658489044	0.0	0.0017716477207395478	0.0007564227643360789	0.000246990352682769	0.0	0.00112682956896987	4.0499061066656e-05	0.0
patient_79	0.0	-8.54244814254253e-06	0.03207816284330615	-0.014563511637193686	-0.000503020663117055	0.0	0.0	-8.19563861220729e-12	-0.00032387676746438497	0.00027880939552560097	0.0	0.0	0.0	0.0003482970907978574	-2.831220646815069e-11	2.395315514876635e-06	-0.009925832365003556	0.0	0.0	-0.008145407673092216	-1.117587078436344e-11	5.0696944817899635e-05	-2.384185793236071e-11	0.0012277620941866054	0.0	-0.005806133827823206	0.03455508598540468	0.00011562876924726033	-7.450581818169155e-13	-0.000131324291083727	3.350135171786e-06	-0.008850218473248206	0.0026511132284198153	-0.003974624591275614	5.9604646218680556e-12	-0.008522435623692528	-0.005496651958030971	0.011600834470665686	-0.02005626598308877	-0.000488548520300533	0.008687558007395964	0.0	-0.0036792100845704913	0.002600115155181239	3.3743338100612e-05	-3.5762786898541064e-11	0.030454442548015458	1.0071369563229e-05	0.0
patient_80	0.0	0.0	0.034304914408263304	-0.01728927879937269	-8.0935094598679e-05	-4.4562353193759996e-05	0.0	2.9802321721561504e-12	0.00022919888619798697	2.3235264141111e-05	-7.450580430390373e-12	0.0	2.9802321721561504e-12	3.7284317659214e-05	8.394032018259e-06	0.0	-0.00880500982203772	0.0	0.0	-0.03681628790142658	0.0	-7.204067893325176e-06	0.0	-0.001047535763533948	0.0	-0.001311512983246922	-0.013441376497574629	0.005987119000279429	0.0	0.0	0.0	-0.009566814913232396	0.013696767145816692	-0.00220379271364216	0.0	-0.00811975430927109	-0.009902101713637222	0.0034851967154945302	-0.03055017139414353	-0.0007164243519306168	0.009736133029146509	0.0	-0.0008044698823892584	0.010449755618770339	0.00033196449652313995	0.0	-0.003568942547770571	4.489366710185172e-06	7.916532270608999e-06
patient_81	0.0	0.0	0.007329374619536565	0.016308947750501505	0.000315098885819314	0.0	-8.344650304081825e-11	0.0	0.000325420492701229	-0.0001449125293642251	0.0	-8.940696738513054e-11	-2.9802321721561504e-12	0.000187952962145207	0.0	-8.046627031355058e-11	0.01736237871084372	0.0	1.673291623592e-06	0.026316831194496043	-4.1723251242853367e-11	0.00018762099444865994	0.0	0.0215931218868174	0.0	0.00298197342026685	0.03352368407859609	0.003700633108013924	-5.364418020903372e-11	0.0	2.4387924931942e-05	-0.001997644523289962	0.023008986580423153	-0.00038956773328826703	0.0	0.0011266357907395662	0.00403160189561638	-0.004392622809087301	0.14538251106985087	6.6943546757105385e-06	-0.01278576730060083	0.0	0.000742305718747403	0.09115583004738312	8.4858560748398e-05	0.0	-0.017512627085022218	0.0	-7.450581818169155e-13
patient_82	-1.6540288971800265e-10	-5.129344761370391e-07	0.028745131334465938	-0.01818111688599233	-0.00017731093594338477	-7.450580569168252e-11	-5.066394775932182e-11	0.0	0.0001966399536599004	0.00022979481341317025	-4.768371586472142e-11	0.0	-1.3560056744132965e-10	0.000384301479195706	4.484670842065619e-06	3.934654192999033e-05	-0.009579740565472417	-1.1324882476237974e-10	0.0	-0.0336727794576836	-1.5497207656034462e-10	-2.831220619059493e-11	0.0	0.007925970890710577	0.0	-0.008716699197900002	-0.04057513739242781	0.004699740418521796	-5.662441265874563e-11	0.0	0.0	-0.009007421140512423	0.0010975791589298506	-0.0038853300419053782	-2.719461905664744e-11	-0.03382240739386648	0.00040986319306827974	-0.004377512522214204	-0.029491972011125425	0.00021641259573734487	0.008176596661242324	0.0	-0.000556808087505479	-0.005732838745106691	9.131451928988e-05	8.082142844796e-06	-0.007484950948833242	0.000157500710689053	0.0
patient_83	0.0	6.564619578420001e-06	-0.14033973753594536	0.055023888860226744	0.000497774124614247	2.160998806357086e-06	0.0	0.0	0.0006646786797326011	-0.00036402883536210996	0.0	0.0	0.0	-0.00026085852309188	-2.7745781466363566e-06	0.0	0.019287197277956886	0.0	0.0	0.025090863712607984	0.0	8.2849778234956e-06	0.0	0.0010773944003973051	1.4901160860780748e-12	0.00174777153806361	0.023709363184986648	-0.011298468037867184	0.0	0.000250482588290468	1.2830320280045e-05	0.008725835964097747	-0.014854306484244578	0.003906047144351331	0.0	-0.005333439374544674	0.002017488956089782	-0.0023538604998207713	0.04408597352102173	0.0006503729838877881	-0.039035329499688645	0.0	0.001506890864372988	-0.00158073117446053	0.0	0.0	-0.011626687546240133	-0.000112636212632058	0.0
patient_84	0.0	-1.1487768217920001e-05	0.03261902152251968	-0.016035062944506396	-0.0010267683122423448	8.493661884934057e-11	-1.4901160860780748e-12	0.0	-0.00013080935422330768	2.3241634666918e-05	3.7252903262174904e-11	-1.4901160860780748e-12	1.7881393310492654e-11	6.7667672876266e-05	0.0	-3.9040106342872e-05	-0.00926464416802551	0.0	-5.6352704763409995e-06	-0.04958523153935253	0.0	0.0	0.0	-0.00028188820252618	0.0	-0.008121010763780192	-0.006637350066435645	0.004540847522734076	0.0	0.0	0.0	-0.0013818777113891747	0.0013192896339612765	0.0006957090079085722	0.0	0.013998832641336308	-0.059606572366460366	0.017175198765103605	-0.011295038338208241	-4.3365032607107e-05	0.00922955549615622	4.023313487921953e-11	-0.0034600625788268904	0.005698791470199415	8.791685102149671e-11	2.4586916114177623e-11	0.06027832935563862	2.0970736164598333e-05	0.0
patient_85	0.0	-5.906739346683e-05	-0.002778907858313291	-0.011788972380734003	-3.881919570267e-06	-5.339931459165966e-05	-1.4901160860780748e-12	0.0	-0.00026428070198744163	-8.8770154165103e-05	0.0	0.0	1.862645038208654e-12	-0.0007282353631453541	-1.6574460035189e-05	0.0	-0.004331913048925302	0.0	2.9802321721561504e-12	-0.013412488029225598	0.0	0.0	0.0	-0.0006691623495425971	0.0	0.0028209619129163648	-0.03203597872373789	-0.0018906162938320916	-2.9802321721561504e-12	-2.0588271692394e-05	0.0	-0.004670710699420265	-0.01997352345633913	0.00475964882853875	0.0	-0.01676804688452607	0.002859432608046314	-0.0038218999809119542	0.05870090356452124	0.000539293476194142	-0.021654610531383477	0.0	0.001729868312182936	-0.0024301144172124457	0.0	0.0	-0.01118302052162757	0.0	7.93275702745122e-07
patient_86	0.0	3.054116219282e-05	-0.015317381095103291	-0.00245622881640152	0.00032393150127026804	-1.4901160860780748e-12	0.0	0.0	-0.000610007351962845	-1.7945195129138e-05	0.0	0.0	0.0	0.000164790112548505	4.0578895434735e-05	0.0009821784065832601	-0.004227898277173483	0.0	0.0	0.02743009142094229	0.0	-2.170160599052e-06	0.0	-0.0006641316417757409	0.0	0.002104577303922253	0.029791634345869483	-0.007463404613136621	0.0	0.0	8.959928900003e-06	-0.01083564452511341	-0.012390379080110094	-0.004316976230801059	0.0	-0.033112294725961645	0.003923831834540736	-0.004685654209597819	0.05210011589198689	0.000640342312924616	-0.0036246762963855483	0.0	0.001663126514369639	-0.00035726623927765836	2.3338531702757e-05	0.0	-0.015298683985439081	6.9999561598523e-05	0.0
patient_88	5.8114528467267946e-11	1.708457898348517e-05	0.015710608096775398	-0.010661466899804226	6.182798647391814e-05	1.10833607614e-06	1.4901160860780748e-12	0.0	-7.955488131846855e-05	0.00018537915050983103	1.4901160860780748e-12	4.768371558716566e-11	0.0	0.00011805207315773799	0.0	-8.740113303065575e-06	-0.005767310204992645	5.662441238118987e-11	0.0	-0.05068943030742668	0.0	0.0	0.0	-0.0010637773743715937	0.0	-0.000625768282359402	-0.01965614685792477	-0.0007203074787266615	0.0	0.0	0.0	-0.007821496645451082	-0.0038344550064917282	-0.0033951992528668366	0.0	-0.017060595917300022	-0.004308354820965881	0.01753790085832476	0.04756911852946723	0.000270553473085595	0.0034054270131498184	0.0	0.0009296896823034703	0.005898635838128101	0.000136468669772147	9.983777998767709e-11	0.04052201743036882	6.570629775524099e-05	1.638696808368e-06
patient_89	-1.4901160860780748e-12	-9.604532364755999e-06	0.027834722717717475	-0.00037391381394116715	-0.00013979655125367202	2.354242838920051e-07	-2.9802327272676616e-12	-2.9802321721561504e-12	0.00046959083890542	0.000113874900317748	0.0	0.0	4.470348535789981e-12	0.000126400448288765	-8.9091807510702e-05	0.0	0.00882226757174354	5.960464344312301e-12	4.803436808288e-06	0.012082693923899148	4.768371586472142e-11	8.681528829037931e-05	0.0	-0.0010931225705193251	0.0	0.002155449453976303	0.02666213702299897	0.0077306671983794865	0.0	0.0	0.0	0.03235347405388052	0.019793289267787575	0.0079845837661385	0.0	0.020928960454465368	0.0017257094365544336	-0.003366475002738262	-0.03971310288040653	-4.540271002333409e-05	0.0076352169245524695	0.0	0.0007268569403269586	-0.004549019680701872	0.0	0.0	-0.023647373863882194	0.0	1.4901163636338308e-12
patient_90	0.0	-7.4949015304446e-05	0.028964345906682086	-0.003307465867558449	0.0004386464740149641	0.0	0.0	0.0	0.00083257592576555	0.00047194405503832103	0.0	0.0	0.0	0.000327821633790153	1.8057054467498e-05	-6.677551195027886e-07	0.0038165828392294865	0.0	0.0	0.02171843775028388	0.0	0.0	0.0	-0.0005779656025813756	0.0	0.0013195888254121941	0.028375350206655228	0.006722196099301772	0.0	-1.0991419448690999e-05	7.301200181253353e-07	-0.0022744306013715403	0.018280589726927383	0.0017076605307854806	0.0	0.014577752961742178	-0.000393552596215156	-0.002980737024173109	-0.02338401592712612	-3.0826447531569996e-06	0.005306167206331108	0.0	0.002281610693177187	0.004125552734173804	-5.676092696375e-06	0.0	-0.018399339710103192	-2.1666432358323997e-05	0.0
patient_91	0.0	-2.8055242635309e-05	0.0335912858791256	-0.010272897788880755	-0.000282451974600553	3.7965998053557383e-07	-1.4901160860780748e-12	0.0	-1.2254589423533165e-05	0.000148116939631288	0.0	0.0	0.0	8.4542360308111e-05	-6.2002569809555e-05	0.0	-0.0017125794220191504	0.0	0.0	0.009200309696940483	0.0	0.0	0.0	-0.000715438625303788	0.0	0.001164661365611374	0.013471680607576078	0.008060880412108921	0.0	-1.2856012827251e-05	0.0	0.007541554313246124	0.00908277022353645	0.0007224517630078271	0.0	0.02289617256816996	-0.0050874936996435005	-0.002102566034623262	-0.029303319697656795	-0.00022481261780485135	0.006336843198032102	0.0	-0.0014714204584830352	-0.0009916446761271554	6.312741828150964e-06	0.0	0.021396503594289195	2.952390164137e-06	-1.4901163636338308e-12
patient_92	0.0	-2.9802321721561504e-12	-0.07780156932962523	0.0025844438702406092	4.2518142214976003e-05	1.198299974203e-06	0.0	0.0	0.00026058297434355704	-0.0008240442070644306	0.0	-1.4901160860780748e-12	0.0	-0.00028021487034857184	0.0	0.0	0.007723595913448619	0.0	-0.00019288851357996398	0.01752592555416809	0.0	-6.083324551570124e-08	0.0	0.0013631778223905681	0.0	0.0003707232062577417	0.007008692280119743	0.007509803450549187	0.0	0.0	-0.000184455071098635	0.017198239455196343	0.013417581557721459	0.00434905373732125	0.0	0.03129471386660457	0.0017193731321531061	-0.005412151074512035	-0.0503265903889625	2.4171196273527e-05	0.0029078835212508858	0.0	0.00022271546980481556	-0.004275139976437985	-2.9802321721561504e-12	0.0	-0.031287522868788026	-1.4901160860780748e-12	-0.00020097317807376397
patient_93	0.0	-8.075539866694999e-06	0.036669288409035605	-0.019003112975216885	-0.000722212657373164	-1.4901163636338308e-12	-7.450580152834617e-12	0.0	-0.000166922095976769	0.000212741473969069	0.0	0.0	0.0	0.000785634129110252	8.940697071579962e-12	-4.3717485293746e-05	-0.0066840815795934415	0.0	6.258487672550217e-11	-0.017767747936584005	0.0	-5.93803698197e-05	0.0	0.000425866167852643	0.0	-0.0035817824347992356	0.015860167939274063	0.005149856102559663	-2.9802321721561504e-12	0.0	-3.7843774072819997e-06	-0.007860113687161321	0.0088324053344229	-0.003158770768274536	0.0	0.007562338948633938	-0.0013950275562674306	-0.0041180969649343355	-0.030832051893626287	-0.00034487157957628097	0.010827732882226658	0.0	-0.001388469763909231	0.0006604454243439137	0.000364222300238905	0.0	0.03219418243116229	0.0	0.0
patient_94	-2.235174156872688e-11	-7.301568960560445e-11	0.010437561375170344	0.0063046542647626205	-6.262315725907389e-05	-1.4901163636338308e-12	0.0	0.0	-1.9972526875790407e-05	-6.360923498867135e-06	-1.162290574896474e-10	0.0	-6.556510945276983e-11	-3.5282242530956085e-05	-6.560192601755201e-05	5.102642439305257e-06	0.008711457878700424	-1.4901160860780748e-12	0.0	0.005894600509080329	0.0	-1.5795230873250077e-10	1.4901160860780748e-12	-0.000661395656626874	0.0	0.000937207245573503	0.007125280336243704	0.004295140175016748	-1.4901160860780746e-11	3.764268727973e-05	-5.32686933875e-06	0.006695860523410157	0.0015432192350157115	0.002772307066725611	-2.3543834659633945e-10	0.00996514460964804	-0.006608558461768522	0.005644526095916316	0.0025130936584746265	-0.00028133730369153844	0.0006380023293579869	-2.384185790460513e-10	-0.0001913100683162964	0.005126751131826745	1.0301755182444829e-05	-4.768371586472142e-11	0.020260942584998012	-3.2616933446843e-05	0.0
patient_95	0.0	-2.9140308499330004e-06	0.033595467247997245	-0.013409669154066025	-0.00028487947219982203	-6.902981270104173e-06	0.0	2.9802321721561504e-12	0.0002708106840029336	0.000113617554400115	0.0	5.960464344312301e-12	0.0	0.000257602364974443	1.9123558280989e-05	0.0	-0.006918621859994851	-1.4901160860780748e-12	0.0	0.016501237079151864	0.0	0.0	0.0	-0.0013115511987591053	0.0	0.0034024799193953844	0.026750707218136768	0.004513601912328123	0.0	-3.1708635017276e-05	-5.167269054798e-06	-0.005737634374132866	0.005599245574245245	-0.0006171359066152747	1.4901160860780748e-12	0.020588775754516203	-0.0047749327243043664	-0.002244796837092104	0.030596910938182505	-0.000107116277221934	0.010716466959009227	0.0	0.0004198655479907581	0.006285556040587809	0.00031721845557913103	0.0	0.045575769304804226	0.000145351942368141	0.0
patient_96	0.0	-3.7392545444889996e-05	0.013966346990977284	-0.008531490767340576	-0.000461899285390972	0.0	0.0	0.0	-6.0095223528332e-05	-1.8451955160707215e-05	0.0	0.0	1.4901160860780748e-12	-6.0079710045827e-05	1.3836554717271999e-05	1.4523327533970008e-05	-0.005835302209756951	0.0	0.0	0.002457510784344752	0.0	0.0	-1.4901160860780748e-12	0.008390798318104931	0.0	1.2173843756316999e-05	0.019935155533030352	-0.005855937184961976	0.0	0.0	0.0	-0.00337856089646794	-0.03614492739818532	-0.001762147700462608	0.0	-0.008797381735800398	-0.0014172147330120213	0.002449069693619236	-0.006153752842447176	-0.000572566074163112	0.003955492196299918	0.0	-0.013646972603492704	0.009243061178290357	3.3874464433755e-05	0.0	0.06225229307456544	8.544038704712e-06	2.9802321721561496e-12
patient_97	0.0	0.0	-0.05446379142451037	0.031761052167380656	8.441800186410401e-05	0.0	0.0	0.0	6.600661864504072e-05	6.416910765692382e-05	0.0	0.0	0.0	8.317919680848001e-06	-2.615018337965e-05	-1.178266480565e-06	0.012867680729820814	0.0	0.0	0.0032358699401723715	0.0	0.0	2.980232449711906e-12	-0.000679845668526825	0.0	0.003076274535262179	0.00719416761450297	-0.015522151655450534	0.0	0.00014203313197940498	0.0	0.0057771524805422456	-0.017445328031651983	0.0012859303686265568	0.0	0.006936869048001924	-0.0018317686597117936	0.005775852794110654	0.029385101606766644	0.000362974346571714	-0.001322595955799592	0.0	0.0009618452756898371	0.0014020276337017828	3.4065322484820003e-06	0.0	0.004961368812607495	3.2551817782223e-05	-8.70393542573289e-07
patient_98	-7.450580430390373e-12	-0.00016008916100836198	0.03038445751082921	-0.014837027098150338	-0.005599078745864267	0.0	0.0	0.0	3.118658242747055e-05	0.00015396045874804	0.0	0.0	0.0	5.7055361615491005e-05	-2.8275675326586e-05	-7.6863055536523e-05	-0.006476717384429057	0.0	0.0	0.021924274118455152	0.0	-0.000109009172208606	0.0	-0.0012627663805658681	0.0	0.0005056643158197261	0.03478528188197041	0.006821733140858085	0.0	0.0	-0.000198895180132238	-0.0009798528032095044	0.006973891024739673	-0.0029202272446693166	0.0	0.00746195363958485	-0.015585908491816342	-0.00289717658263395	-0.008739943853220286	-0.00010820084598089469	0.007954132338343875	0.0	-0.002410237355114221	0.0006983011052090329	5.8700210321694004e-05	-8.940696516468449e-12	0.032490585224138384	0.00012167722773738	0.0
patient_99	2.2351742678949904e-12	1.3442451265291002e-05	0.003686863135596683	0.013167349818195213	0.000691187320940648	-9.146819878806042e-05	-1.4901160860780748e-12	0.0	0.000515464124258863	0.0001934726800551264	0.0	0.0	0.0	0.000225217595668618	0.0	-0.000268129115359987	0.008249220567935502	0.0	-6.7714996961876e-05	0.022325579432322464	1.4901160860780748e-12	1.0340721183455544e-05	0.0	0.000436731326484025	0.0	0.001929447421109147	0.02047537090892123	0.0019003576551979838	0.0	5.019582888056973e-07	7.1246441366377425e-06	0.006432453676728639	0.006528492892013063	0.0013663928250874794	0.0	0.019781508721487494	0.0008771235707485041	-0.0017440979166764136	-0.008087628118100236	3.2221923582249998e-06	0.00393210538275831	0.0	0.0016243707387390788	-0.013612068157613606	2.2254803913529e-05	0.0	-0.010409462943477062	8.7431538954842e-05	0.0
patient_100	0.0	-9.015202515061383e-11	0.025095612303724302	-0.004390195146543621	-0.00024970856980653346	-0.00011639285027049403	-1.769512896626635e-10	0.0	-0.00019582673378753398	-9.383091549533504e-06	3.7252902151951866e-12	-2.980232227667301e-11	0.0	0.00014045168850425194	-6.583200488240076e-06	0.0	0.003763866603079406	0.0	-5.489233788102e-06	0.009008215443698963	-1.4901160860780748e-12	-7.935874164102796e-08	0.0	-0.00036528941399883	3.7252902151951866e-12	0.00013659941516815934	0.01458859955124276	0.0031883679850928763	0.0	0.0	-1.6706637106844724e-07	-0.003207321425871589	0.005886204875462141	0.000638242556734967	-1.9967555997535413e-10	0.013227206129585422	-0.016144534184777855	-0.0025255678352366522	0.011334945852641927	-0.000240054968371985	0.008121647253260226	-8.605420619145487e-11	-0.000749641994052204	0.02404887382579652	0.00021866172705776885	-2.4512410143340266e-10	0.06586690099235341	4.9980730749666784e-05	-1.8738210198765427e-10
patient_101	0.0	0.0	0.015936669532949962	-0.0011496956394211485	-0.0006779158018995041	0.0	0.0	0.0	6.975774429738199e-05	3.0864593700970996e-05	0.0	0.0	0.0	-7.123318493831701e-05	-0.000102163537405431	0.0	0.004254601055493138	0.0	0.0	0.013907872000946864	0.0	-2.4807961285113997e-05	0.0	-0.0016282338410718799	0.0	0.0021171288243727604	0.0161030263297333	0.0037594909749939336	-2.9802321721561504e-12	2.9802321721561504e-12	-9.831745177510397e-07	0.009551074157976928	0.0032244927171160747	0.00265485923175873	0.0	0.02106153826723143	0.0014412323333292249	-0.0034417000146575987	0.006169185954734383	0.00012887332323007118	0.0028379375207528102	0.0	0.00015038318587757527	-0.003803351484194918	1.127566868672e-06	0.0	0.018790113809912804	1.8953276611864e-05	0.0
patient_102	0.0	0.0	0.033695559046164586	-0.011998179857712198	-0.000286921897623683	6.0226202011099996e-06	0.0	0.0	0.00026799502428620216	0.00029181761611252703	0.0	0.0	0.0	0.000618938271491783	0.0	2.9898093640803998e-05	-0.004519789636740419	-2.9802321721561504e-12	5.3325147554278e-05	0.018252406527366424	0.0	-1.9753012806168593e-06	7.450581818169155e-13	-0.0006035775210009816	1.4901160860780748e-12	0.002336888194426484	0.027240731511758303	0.00475551628614189	0.0	-0.000127964959293603	-1.2477320060133e-05	-0.0029193956334288974	0.0023626938173255947	-0.00170612458044195	2.9802321721561504e-12	0.009725044107984238	-0.002651564386434595	-0.0016690940519154206	-0.02150360044376752	-0.000520697029100843	0.006082940543597177	-4.470348258234224e-12	-0.002403486619150483	0.005030565577119684	1.1952429451047913e-05	0.0	0.023746614531095788	1.8939854373456e-05	0.0
patient_103	0.0	-3.283707308582e-06	0.031234373902532333	-0.018577940219006227	2.4846628989323004e-05	0.0	0.0	0.0	0.0002792128663888399	6.466027627757099e-05	0.0	0.0	0.0	6.3787909294477e-05	3.347201365977e-06	-5.8646131679415006e-05	-0.012193057523667773	0.0	0.0	0.026446116462556485	0.0	0.0	0.0	-0.0015037623522803007	0.0	0.001244927122246002	0.031513575754981094	0.0029130424001311966	0.0	2.3841857654804953e-11	2.9802321721561504e-12	-0.012093961502873528	0.003131142761249743	-0.0031015657834766695	0.0	-0.03979954413143564	0.003453196614078456	-0.0058442239905852735	-0.04030904558125762	-0.0009741098713129691	0.009560955348206286	0.0	-0.006525569346782844	-0.00012230306101845929	0.00010525212790816999	0.0	0.0020619278171244843	0.0	0.0
patient_106	0.0	0.00021984701110049898	-0.17246502876490477	0.14287549151705586	0.000603722229738556	0.000125462603662162	2.9802321721561504e-12	0.0	0.000222484490470375	0.000108722756587665	0.0	0.0	0.0	0.000591742191473891	5.1077674329281e-05	3.958195447922863e-07	0.0002581919965916191	0.0	0.0	0.003285890576543303	0.0	2.0741888973861002e-05	-1.4901163636338308e-12	-0.000843390831816209	0.0	0.0023463830735015834	-0.023541164043996116	0.013740943596742503	0.0	0.0	3.9077400788664e-05	-0.001868102162499472	0.020585132684967308	-0.004589287998543992	2.9802321721561504e-12	-0.04101046548631298	0.00414014675627693	-0.004618846487938439	-0.052647015611571486	0.0006368587008779236	0.014094038706761014	0.0	0.002105034713701327	-0.009133354269632328	1.3501417823135001e-05	1.822763308881914e-06	-0.032528597443205264	0.00017732797361677403	0.0
patient_108	4.8428772103648046e-12	-1.7816581070653e-05	0.011817555509925247	-0.014186389661081149	-0.00023229072520625658	-1.4517955482005743e-05	0.0	0.0	4.118302236310891e-05	-0.0002593917570775348	0.0	2.9802321721561504e-12	0.0	-0.000243593924026934	3.9650269504634993e-05	-9.442479349672743e-06	-0.007852406645718978	5.960464344312301e-12	6.813380736857517e-05	0.015989472450024866	2.9802321721561504e-12	-7.442271430044655e-06	0.0	-0.001068050327053052	5.960465176979567e-12	0.0017709307746961583	0.018547060542468855	0.008792085647229353	0.0	0.0	-1.1656000465153828e-05	-0.0006840343986408377	0.01606523985878298	-0.002133253114737428	0.0	-0.03148526363522755	0.0035139549165323592	-0.003777363385651152	-0.03918922713669959	-0.0002183023197576381	0.005397299097129831	1.4901160860780748e-12	-0.00134047557399607	0.0012828993234783185	-0.000105550339911132	-1.4901160860780748e-12	-0.0033844543738508546	-4.598508607596103e-05	0.0
patient_112	0.0	-3.9726418256759175e-05	0.036282051806401386	-0.015670362081308804	-5.373881384730292e-05	-3.9824069710448e-05	0.0	0.0	-0.00066295016293879	8.7028406094756e-05	-1.4901160860780748e-12	-2.980232449711906e-12	0.0	0.00036110836067236503	2.8059604763985e-05	-0.000127993583281932	-0.007239104534882756	0.0	0.0	0.0017623122838181895	0.0	0.0	0.0	0.0021477286264787714	0.0	0.0008433590686181412	-0.028577165992065372	0.004025853650500319	1.4901163636338308e-12	0.0	-8.380139246583e-06	-0.005323710878841637	0.001929543013973263	-0.001382896727358437	0.0	0.03603171726667856	0.003270311853554427	-0.005514680049300624	-0.045908467591486944	0.00011518834327070999	0.009617296153643979	0.0	0.002142346979040288	-0.006899860121271355	0.000633697878662496	0.0	-0.0297503707387375	4.6386187896132e-05	1.4901160860780754e-12
patient_114	0.0	-6.782758682965999e-05	0.0294845298131127	0.03363670256544424	0.000505238584300967	-7.7278729900717e-05	0.0	2.9802321721561504e-12	0.000393065679445858	5.1448219805023e-05	0.0	0.0	0.0	0.000216660982684694	0.0	-4.470348258234224e-12	0.026815667148439352	0.0	-2.9802321721561504e-12	0.02438732014903212	0.0	-2.1047699777408e-05	2.9802321721561504e-12	-0.000714749814342934	0.0	0.0024204052477812873	0.03300515562754731	-0.0013238789490343699	-2.2351742678949904e-12	-1.7600132524967e-05	6.2494897097348e-05	-0.00471602402113054	0.016267701783956687	0.007589487569775494	0.0	0.035469669025577556	0.0008502335450204228	-0.004916488010104474	-0.00878441424544794	-0.00039795726758165616	0.0028242990285594297	0.0	0.0016972130714871811	0.007653908285940975	4.57868478260905e-06	0.0	-0.023734062863798994	-5.1242190937045e-05	0.0
patient_116	1.4901160860780748e-12	-6.819975459948101e-05	0.025400901345725237	-0.016976506815451962	-0.0008084580703405651	0.0	0.0	0.0	-0.0007148500861600041	-3.052755349781096e-05	0.0	-2.980232449711906e-12	0.0	-0.00012971944324672	-3.1638036482019998e-06	0.0	-0.0076749736781930224	0.0	-2.3407357931136e-05	-0.04890186208141453	0.0	0.0	0.0	0.004249559126095834	0.0	-0.0037169298375025355	-0.027592620544996994	0.0012139505223108915	-2.980232449711906e-12	0.0	-3.5523036774248e-05	-0.00659639892273113	-0.026191985620788144	0.0010872441377141305	0.0	-0.0006512655849568349	-0.01236744081143112	0.0621737256033986	-0.0003619963038771029	-0.000427769006555894	0.004344841741249505	0.0	-0.0040718093308619975	0.00602611896641318	3.1285019870847e-05	0.0	0.08754538508851542	-1.816180567256983e-05	0.0
patient_117	0.0	-0.00016007552533410199	0.035149501444379075	-0.015509235967610356	-0.000224041971517723	7.875600233673801e-05	0.0	0.0	0.00023402107763394617	0.000161403445713219	0.0	0.0	0.0	0.000253043336607513	2.642577011138183e-05	0.0	-0.011183588318127893	0.0	0.0	0.023721446843098647	0.0	-5.190655589103613e-05	0.0	-0.0006757156769279329	0.0	0.0021489938914019853	0.02919052536405621	0.007467379862756167	0.0	-4.2753492295741e-05	8.925855159758189e-07	-0.012598109354005961	0.013468237424700193	-0.003393772701576357	0.0	-0.012178572808053602	0.00020428138204441762	-0.00473525155139583	-0.029665483518074506	-0.00010200126012787001	0.009431704157374727	2.9802321721561504e-12	-0.0012400915327641859	-0.0023623731261339107	2.9095719661563e-05	0.0	-0.0011057560703532357	4.0554611105470005e-05	0.0
patient_118	1.4901160860780748e-12	0.00012295923903584397	0.035976054286950915	0.028717036289421915	0.000191707255761136	7.264255359769009e-06	0.0	0.0	0.0009531765878898969	0.000292802936164661	1.4901160860780748e-12	0.0	0.0	0.0006488180544693001	-5.233778133988259e-05	-0.0001342312604188908	0.008344407163519606	0.0	0.0	0.013275510466308283	0.0	0.0	-2.9802321721561504e-12	-0.0007802430570271016	0.0	0.0021013138077338005	0.025293061394235653	0.00552289233880143	0.0	0.0	0.0	0.010684719363867737	0.012448516492207956	-0.0005678350020985598	0.0	0.034414013508104795	0.0030375594484852416	-0.004747338268568232	-0.013800993733566387	0.000317179562430824	0.010590456821178628	0.0	0.001188496169226696	-0.00418191089390018	0.00022249191738665	0.0	-0.022283985185704607	0.0001424409264698601	0.0
patient_119	-3.650784480280223e-11	-3.495339909568206e-05	0.004019172122562987	-0.008842365025791473	0.00043330353343626094	-2.011656757838764e-11	0.0	2.980232449711906e-12	0.00013175822626799102	-2.2520255102425052e-05	0.0	0.0	-6.258487672550217e-11	9.073903991375001e-05	3.120898194611e-05	-0.00018734610396131597	-0.0016228700096471225	-2.9802321721561504e-12	0.0	-0.0016672235064481014	-8.270144444266771e-11	2.7614258229728434e-06	0.0	0.0011850756480765979	-9.23871995572867e-11	-0.020955053433573238	-0.023831979567435293	0.008232272006407549	0.0	-0.000101661982154473	1.4905924070625913e-05	0.0002548464256098523	0.017460767957657802	-0.0028189248795180586	-8.940696655246327e-12	0.022020086822482833	0.006981077343565966	-0.003207494808157175	-0.05350874732937696	-0.0017620181076521337	0.005820427093730137	0.0	0.000694912489497788	-0.005351318269747916	-0.0005899631663254659	0.0	-0.027799295939220196	4.202627056219955e-05	8.128380868584196e-07
patient_120	0.0	-4.3269040435551e-05	0.0315260132739269	-0.01099038052555184	-0.000459100695082449	2.4212322384117e-05	0.0	-1.4901163636338308e-12	0.000946891858009614	0.00021322760361945005	0.0	0.0	0.0	0.000245361570781093	-6.777314376085001e-06	-3.7078590784221e-05	-0.002222827336195009	0.0	0.0	0.010616788007749667	0.0	-1.103218048811e-05	0.0	-0.001361846836959	0.0	0.0026903615954026344	0.01483256751300354	0.005551929979398813	0.0	-2.9552249246625e-05	-5.026280879971701e-07	0.0056284373253605415	0.008811007944455152	0.0006418593346315755	2.9802321721561504e-12	0.02602646760505153	0.000645020370720869	-0.004421063900832054	-0.02299569991961175	-0.00011823928775265499	0.008930834999447641	0.0	0.0002455631847726097	-0.0010637944177433196	1.4901160860780748e-12	0.0	-0.01401218489815797	0.0	0.0
patient_121	0.0	0.000571322179684644	-0.023255454270927976	0.03406227049298245	0.00033952775062934704	0.000152452814485877	0.0	0.0	0.00011486110626719601	0.000258582514617587	2.9802321721561504e-12	0.0	0.0	5.6974505307151e-05	-6.0093672620131e-05	0.0	0.002199011510919052	0.0	3.1537472270420004e-06	-0.03536460472659233	0.0	6.200862270779792e-05	0.0	-0.000621773414712509	0.0	0.0034828214766690273	-0.008230012072196355	-0.012460853428738086	1.4901160860780748e-12	0.00010550633296370499	7.4690574035047e-05	0.002854543645918566	0.004221825774387209	-0.001791018651338504	2.9802321721561504e-12	0.012580293532449237	0.002785899414568826	0.004655732068301549	-0.011831019256082022	0.0011753438120365818	-0.0033264848471422324	0.0	0.000625749571591569	-0.004752604626993683	-4.0277305059133005e-05	0.0	-0.009105653380558888	0.000142809311358721	0.0
patient_122	4.470348258234224e-12	-7.806102838366999e-06	0.02875894866722879	-0.015485078329600546	0.000547774092108009	9.573969990014937e-05	0.0	0.0	0.00073419971456605	0.000229656770196741	0.0	0.0	0.0	0.000502305784670167	7.0385797321796e-05	4.4696522084995e-05	-0.00800501747405611	0.0	1.106330752372e-06	0.021446773298420835	0.0	3.6763721425083985e-05	0.0	-0.000507529563090056	0.0	0.002706039958144515	0.01564820722768813	0.008169125618844517	0.0	-0.000125668538734316	8.808659017085e-06	-0.0046740479252715475	0.020807461109258244	-0.003685772735436305	0.0	-0.01412688986189309	-0.00011216692654416027	-0.004818174399940073	-0.04318519025796335	2.321718595921818e-05	0.007326432855526175	0.0	0.0017571316131899817	-0.005754765510605989	2.9802321721561504e-12	0.0	-0.03201045959895268	8.203358799219e-05	0.0
patient_123	0.0	0.0	0.017142340608333643	0.02838945487900633	0.000429119925212578	7.188912667333e-06	0.0	0.0	0.000441189286764705	0.00044535763470921196	-1.4528631908650168e-11	0.0	0.0	0.000261155195534225	0.0	2.9802321721561504e-12	0.0038669206349962793	0.0	0.0	0.023410748728715	0.0	3.197011500597e-05	0.0	-0.000555621091334607	-1.4901160860780748e-12	0.0011168738084608634	0.032228046587319786	0.004602992366336511	0.0	1.4985570241696e-05	1.0009273886680002e-05	0.011955477304185445	0.019792824451483063	-0.0015840491777729488	0.0	0.027039468043458643	0.0021849376588593916	-0.004619183001924789	-0.0011106521293398845	0.000299916854035107	0.0077969076484936065	0.0	0.00154292215929598	-0.005558449989898487	0.0	0.0	-0.021843638757014873	0.0	1.520741358398e-06
patient_124	0.0	0.0	0.030917955107014814	0.005998331278117209	0.00045886656772345104	0.0	0.0	0.0	0.000568340696510854	0.00033943691647145697	-1.4901160860780748e-12	0.0	0.0	0.00023639360476226799	4.0525832027196e-05	0.0	-0.005228661445371069	0.0	-2.980232449711906e-12	-0.04061740841001806	0.0	0.0	-7.450581818169155e-13	-0.000839035796560335	0.0	0.0008939964379722261	-0.054195832574762556	-0.012087382362270685	0.0	6.042291923949914e-06	0.0	-0.002384033234551281	-0.0028833786390554004	-0.0025261098324786627	0.0	0.02995825047860266	0.002134528080414722	-0.004581357431862818	0.06415017277416987	0.000389039310649967	0.007040811213197555	0.0	0.0015055380745776189	-0.0005112993139191359	0.00022442320063710102	0.0	0.001963503625198752	0.00035646879258565203	3.6166118085384e-05
patient_125	0.0	4.769263761117901e-05	-0.09664588684864425	0.005977399129381914	0.000187231551692819	2.980232449711906e-12	0.0	0.0	0.0001501053063897401	-0.00010083394605316983	0.0	0.0	0.0	4.4967781892043e-05	2.8129413910210002e-05	-0.00010849847141653201	0.00022260053496282574	0.0	0.0	-0.04466543278027161	2.980232449711906e-12	8.377391407266101e-05	0.0	0.0007416634262524788	0.0	0.000495892557967435	-0.0911327029665917	-0.026536805353799684	0.0	0.0	0.0	-0.0066151154381208135	-0.0034804787180364137	-0.002473428398012747	0.0	-0.012503902325109768	0.003943078139561082	-0.001312074409545992	-0.011620478396728815	-0.000204538184520784	-0.020722918224586433	0.0	0.0009483424903213602	0.00025142042903316037	-0.00042498367896769097	0.0	-0.016044317390891908	-2.9280818253755e-05	5.388593953102e-06
patient_127	0.0	-4.259208254516e-05	0.032110625081736316	0.10201574670487604	0.00034647216414959795	-0.000272874952107667	-2.9802321721561504e-12	0.0	9.890929795798387e-06	0.000203241030359637	0.0	2.9802321721561504e-12	0.0	0.00023806381463837003	1.4901160860780748e-12	9.719778754151701e-05	0.01986603680850238	0.0	0.0	0.006206977828481831	0.0	0.0	0.0	-0.002197583235755137	0.0	0.00331520535747293	-0.028361269658487388	-0.00949941660863075	0.0	8.149142395704902e-05	5.334869027137646e-07	-0.005288956568685404	-0.05643921328112143	0.003441139060546621	0.0	0.03203606558749489	0.0012540801409420864	-0.005009800861404035	0.12311337083620351	-0.0009736052822932732	0.00737251660862599	0.0	0.001844769528982562	0.007349171255936375	0.0	0.0	0.014213087085486312	2.523581739515e-05	-0.0009739531267201509
patient_128	0.0	0.000183748673647641	0.030524550735775806	-0.0009818249282950817	0.0005362802938790929	0.0001156327687203874	0.0	0.0	0.000546810088166964	0.00013306163512170208	0.0	-3.1292438917862595e-11	1.4901160860780748e-12	0.00045421989848837177	3.971584513783e-06	4.345771670341e-06	-0.002682849758595658	0.0	0.0	-0.005308732785371778	-2.980232449711906e-12	0.0	0.0	-0.001537349380092914	0.0	0.002570238396059702	-0.028619795937742987	-0.007651609571083058	0.0	0.0	0.00011137477457523336	-0.002041075289255209	0.011534302072221135	-0.001575732183124622	-3.4272670812462993e-11	0.04086152744628484	0.0028592065268894466	-0.00489645357875266	-0.004232902685541158	2.4291754420844648e-05	0.009144975923496492	1.4901160860780748e-12	0.0006418646042002231	-0.00032795680252019224	0.00017041728943586112	0.0	-0.0052153209675132005	4.2445868439972e-05	-1.4901160860780748e-12
patient_130	0.0	0.0	0.031894457542880214	-0.01390178297143134	0.00014729864168912	5.014486387372e-05	0.0	0.0	0.0005851061379071258	0.00030699597573838897	1.1175871339474952e-12	0.0	0.0	0.000195927084167486	2.9008791875093998e-05	0.00010958321802318101	-0.010183205153430715	0.0	0.0	0.008747627260585386	0.0	0.0	0.0	-0.001367398359585776	0.0	0.001600501253898241	0.014034423615624061	0.002431561079078853	0.0	-0.0001065303446725	0.0	-0.005942661824688511	0.008623792233819358	-0.002104507530902612	0.0	0.0014440390134346397	0.0021574093235620004	-0.00458648260931582	-0.013245598390964682	3.621094580739341e-05	0.00827470495244484	0.0	0.000521543465048299	-0.001433049250619644	7.600044803693701e-05	0.0	-0.011879204143217017	0.0	2.339911237359e-05
patient_131	3.5762786898541064e-11	2.8300668462174148e-06	0.023900643456641547	-0.012537416612753509	0.00035389651349801746	0.00010787409152835575	1.3560056688621813e-10	3.2633542978999233e-10	0.0005511638732743414	0.0002682150445529229	2.831220619059493e-11	7.450580596923828e-11	0.0	0.000550727509637359	0.00013733887509442724	-1.7141952179371998e-05	-0.005204668217336445	2.190470699270364e-10	7.450580707946131e-12	0.009341224404194194	0.0	7.651467993855308e-06	2.0116567633898797e-10	-0.0008145531513007785	0.0	0.003082872468885016	-0.005272810081593733	0.005840207830861575	0.0	-1.9365888368338e-05	1.6391277335436882e-10	-1.1752731916617907e-05	0.008558864992023112	-0.0011485144736413616	1.8179416694241723e-10	0.016273586669656677	-2.3768235789606136e-05	-0.004063358248941915	-0.03059136002190743	-0.00019704682457377098	0.00824504112851627	0.0	-0.00030028759322408806	-0.0009715919068798057	0.0	1.162290574896474e-10	-0.00992121736480967	0.00020672059472271666	0.0
patient_132	1.4573335646583806e-09	2.0276731438933e-05	0.03531876848871465	-0.01461826119981119	-1.156390304677049e-05	3.0719343572854996e-05	7.77840614141212e-10	0.0	-0.00017216860465704744	0.0003029185371240539	0.0	1.201033592024281e-09	0.0	0.000568636658159082	3.3382266759871876e-05	-3.5204988380429973e-06	-0.007001543329430533	0.0	5.495280027389e-06	0.005121513172038204	-1.4901163636338308e-12	3.9128055796006087e-07	3.010034560491093e-10	-0.00106573182099964	0.0	0.002648233754752412	-0.0013530239140498277	-0.0035612013386751235	0.0	3.6209821724364493e-10	0.0	-0.007604291233909281	-0.014364818616762885	-0.0028591767920602912	0.0	0.0207391180498787	0.0043487913075586845	-0.004986729272872581	0.015321890420527723	4.6588519230134035e-05	0.009483944558253236	0.0	-0.00020761146726726334	0.003154522202943892	0.00023050554981455108	0.0	0.0439969288754844	0.00013581250187707998	4.81895457953205e-05
patient_133	0.0	9.3371191248297e-05	0.024828297420915576	0.04940003254437756	0.00038488651225343	0.000159005730599164	0.0	0.0	0.000164699811488387	7.2691325098274e-05	0.0	0.0	0.0	0.000473494751378891	-7.9295083507895e-05	0.0	0.019184731961096952	0.0	0.0	0.0017740939866692932	0.0	1.7213332094252e-05	0.0	-0.0015599823931566666	0.0	0.002375798967108114	0.00732201017845068	0.005692334857479691	0.0	0.0	2.3104216717182998e-05	0.016462918403785408	0.01664603369400862	0.004147513220620726	0.0	0.036868679485443825	0.0038182866676390076	-0.004909082122798975	-0.024046176285494537	0.000356656250078227	0.010797068227117379	0.0	0.0011276223346852795	-0.003788066988825431	0.000176774326944723	0.0	-0.02261592883051994	5.3488561866106e-05	7.450579042611594e-13
patient_134	0.0	-1.8418585695325998e-05	0.01992526735918728	-0.008231442744451896	-5.8558410871770184e-05	-5.6319917086509995e-06	0.0	0.0	-2.2977853333575002e-05	3.0901821143923e-05	0.0	0.0	0.0	8.5662843938915e-05	0.0	-1.549317555036417e-05	-0.001985834565126022	0.0	0.0	-0.0239944532098064	0.0	0.0	0.0	0.0010757477512201676	0.0	-0.00032412332701495803	-0.1107822365738852	-0.0017709815285710834	0.0	-1.4901160860780748e-12	-2.7875204058363004e-05	-0.007209566860043425	-0.06307915967231377	0.0011198665580813957	-2.9802321721561504e-12	0.007623785432621908	-0.0014109356002838793	-0.004568206829136264	-0.013148925843941874	1.633220259100144e-05	0.0037842072585058833	0.0	0.0007507485991285577	-0.007485091135266284	4.986105673014e-06	2.9802321721561504e-12	-0.021389201407756575	9.4682608917353e-05	0.0
patient_135	0.0	0.0	0.026147439964034083	0.024083489649975625	0.000332906404219101	0.0	1.5795230845494502e-10	0.0	0.0005079571205424076	0.00019692946895956702	1.5050172774699889e-10	0.0	0.0	0.00036311794845387125	1.064197532832e-06	-0.00014508820315822899	0.0009439385307603304	0.0	0.0	-0.002122778334896388	0.0	0.0	-5.960464344312301e-12	-0.0010168470379430695	0.0	0.002472814477450423	0.006031140814640047	0.00034025331841547996	1.4901161193847657e-10	5.649174414575e-05	6.193689070643771e-07	0.006470469204726371	0.009837051646260041	-0.0017802495520328882	2.0265579242506604e-10	0.03189488534092665	0.003261681139154801	-0.003993802004604334	0.07244851806701041	0.00021180722294374962	0.010821816890867142	5.960464510845754e-11	0.0026319938116008256	-0.0069105713956523415	1.4007091542200814e-10	0.0	-0.01817204648014154	0.00015538267884403418	0.0
patient_136	0.0	0.000262565100367644	0.02563298100092592	0.004997390933911038	0.0007257615346774331	0.000231494680792092	0.0	0.0	0.000374029526174123	0.000211735194828359	0.0	0.0	0.0	0.000372376344422806	2.9802321721561504e-12	9.235667511820801e-05	-0.0009135064633970304	0.0	0.0	0.01903229315365693	0.0	0.000122455994039773	0.0	-0.001339141957979872	-1.4901160860780748e-12	0.0026346811681792846	0.03084746244175144	0.005416786125400315	0.0	0.0	6.2660976778715e-05	0.009164902805401247	0.016495747808778237	-0.0008460902390044564	5.21540644005114e-12	0.021022088683499668	0.004661483036144606	-0.0055227473283170755	0.14009070290925407	0.0008434043190907619	0.01563899643068357	0.0	0.0018823884791781763	-0.002240972162925019	0.000152691315766422	0.0	-0.025194082647467936	0.000171590672899036	0.0
patient_137	2.9802321721561504e-12	-4.0205348342220005e-08	0.03739874500640067	-0.009076305157154225	-0.0004905383324188671	1.6609834088010973e-05	0.0	0.0	-0.000261690041958351	0.000190490918513386	0.0	0.0	0.0	0.000166276924242264	-4.2931642197071e-05	0.0	-0.00307056694714261	-7.450580707946131e-12	0.0	-0.0030170518487400476	0.0	-5.363990552722727e-06	0.0	-0.000648002442729184	0.0	-0.003234090124589036	0.029443661827104322	0.003797683866746919	0.0	-2.2340287268160997e-05	-4.682122543454e-06	-0.002044664108039754	0.0022286490103567793	-0.0017770007487386294	0.0	0.031821968640624934	-0.0005385272010185656	-0.005336893269594981	0.0388964010737503	0.00014013339574448218	0.010354550844009243	0.0	-0.00020313181756936513	0.003615867396158841	0.000235683391196652	0.0	0.058899907755089916	0.00013878884650766798	-1.7881393310492654e-11
patient_138	0.0	-8.940696516468449e-12	-0.00623206230635692	-0.0091027796588532	0.00017703824092168334	8.940696794024205e-12	6.556510945276983e-11	7.450580152834617e-12	0.00038832387343281575	-4.665299399056972e-05	-4.470348535789981e-12	2.9802321721561504e-12	-5.960464344312301e-12	0.00022434653153177085	2.1741609927265934e-05	2.425330923870008e-06	-0.0038907389556100997	1.8626451520065146e-10	0.0	0.01598681282979155	4.47034853578998e-12	0.0	-8.940696794024205e-12	-0.001424504520697509	0.0	0.002421005858315024	0.008540019389281906	0.006409238002522362	3.278255444882916e-11	2.026557921475103e-10	4.1723251242853367e-11	-0.009618490396413801	0.013585851181502535	-0.004183861109658367	2.7755575563930127e-19	-0.04208642602960822	0.004642506563039177	-0.0051440602688056615	-0.016688497828889325	-3.09462946010164e-05	-0.002285825874222757	0.0	0.0007907272411801255	-0.001049398369112149	-8.146415445953599e-05	-4.3012361973514716e-06	-0.011272317235521358	-2.2255550324916554e-05	-5.960464344312301e-12
patient_139	1.3411044774702672e-11	6.1213692324234e-05	0.024636247118165505	-0.014391069012305482	0.00012153474770020196	1.684317504985964e-06	4.768371558716565e-11	0.0	7.460022338636545e-05	0.0003150014065075063	0.0	0.0	0.0	0.0003733970416506	0.000124122699955477	7.556209737958999e-06	-0.007891416469200304	-2.980232449711906e-12	-8.088331669568738e-07	-0.06367427498171742	0.0	2.7454230189323e-05	9.089708347120861e-11	-0.00022685599333489167	2.533197401843878e-11	-0.0042109200072332695	-0.062157035544983544	0.002223448802755559	0.0	-8.533674278441e-06	0.0	-0.006708977002751597	0.006863342162979778	-0.003028411839390875	0.0	-0.011343639818600015	0.0017808757635662637	0.00137665511199299	0.004467082698175684	0.00016336082734632904	0.006750500852102742	0.0	0.00018639132752868207	-0.00040743575088671326	7.152557365830425e-11	-1.4901160860780748e-12	0.016202388723582727	3.976599127054e-06	0.0
patient_140	0.0	-5.65525216225e-06	0.027919565999480936	-0.019745695644884792	-0.000505987498525062	2.0073495805262e-05	0.0	0.0	0.0001707788382191126	0.000197160464397162	0.0	0.0	0.0	0.00011860897160658699	0.0	8.3279401596155e-05	-0.009242421779205283	0.0	3.229353623464e-06	0.01171887871824014	0.0	-1.6126769036054e-05	0.0	-0.0010520351615734289	0.0	0.002675209028634688	0.03166867441226599	0.004709315841791934	0.0	0.0	-6.786216050383431e-07	-0.007844303422098315	0.0016776832368344584	-0.003478540385642534	0.0	-0.019117482042685742	0.0008862671476686715	-0.0024674832458316466	-0.03602157460241137	-0.0005546119351405601	0.005682703192847975	0.0	-0.003201106091972903	-0.0013315556029206885	-2.132985508071505e-07	-1.4901160860780748e-12	0.02969373702570669	1.7602815013378002e-05	0.0
patient_141	0.0	4.827299900352e-06	0.01624742168199177	-0.0003941722935974991	0.000155390563234684	0.00014629243062809	-1.5050172774699889e-10	2.9802321721561504e-12	0.000443566959165031	7.654657872626435e-05	8.940696516468449e-12	-3.427267053490724e-11	-4.470348258234225e-12	0.00014514879108492023	-1.1473894140356932e-10	0.00018501556995852102	0.00022937693614365827	0.0	0.0	0.012933369103878023	0.0	0.0	0.0	-0.0015977785063434468	0.0	0.0025668418343629835	0.013416270424573617	0.00671797049835719	-4.917383167324374e-11	-8.226383337750449e-06	-5.8401163201769995e-06	0.006111549397174868	0.015135551879943844	-0.0006664662674913191	0.0	0.010011171588383829	0.0007170929596933783	-0.0041928174606553174	-0.0309007762450155	0.00011402884806011359	0.006861685312707102	0.0	-6.280405665019809e-05	-0.005069757580319472	6.190244574099518e-06	0.0	-0.012961007236161226	6.396330073475727e-05	1.05768404901e-06
patient_142	-1.4901160860780748e-12	-0.00024956655688583703	0.00932020307793277	-0.016880335082387267	-0.00026778889093547896	-0.000133986464515327	-7.450581818169155e-13	0.0	0.00013811204177326998	-0.001919960135157442	0.0	0.0	0.0	-0.00019815151165239301	3.0338003579526e-05	-0.00010061048474162798	-0.010638147599468316	0.0	0.0	-0.010428110675752349	0.0	-2.4137735366821e-05	0.0	-0.001517667974717899	0.0	-0.00140173409855923	0.01870255972147565	0.005267259951576085	1.4901160860780748e-12	0.0	0.0	-0.010244673733232743	0.009873905999900266	-0.0027125679416232567	0.0	-0.044025485769641784	-0.007222627558058566	-0.008035691789351403	-0.024290271450739188	-0.00039790390692651085	-0.005537588086398275	0.0	-0.004495176066202096	0.006491723994747719	-0.000338112419075332	-5.960464344312301e-12	0.04386786085134659	-0.001837120485585179	0.0
patient_143	0.0	-0.0001734388222655957	0.022254625071342113	-0.008404237479717955	0.00015782037671888	9.336689254513252e-09	0.0	0.0	0.0003107154772995235	-4.1387957881665e-05	0.0	0.0	-2.9802321721561504e-12	0.00020090607646270533	0.0	7.0380037486029e-05	0.0009414727460941878	-1.4901160860780748e-12	-7.5011663269832e-05	0.026708494555640887	0.0	-0.00019382444759830702	0.0	0.0002206924447236756	0.0	0.002002486228424803	0.020735558288914713	0.008970300007173828	0.0	-4.1407572850584e-05	0.0	-0.006480685724956811	0.019745588088061733	-0.005431612509502122	0.0	0.030681476085870917	0.0031940280416419943	-0.004116093821363726	-0.059033538822538645	-0.002225217475555827	0.008794026258440092	0.0	-0.0003259769361436933	-0.006694107961394167	-0.002866559709794816	0.0	-0.03516023555845745	4.639399191362e-06	1.4901160860780748e-12
patient_144	0.0	0.0	0.03048863385633517	0.002561134762756371	-6.126993368379282e-05	3.6562614142889996e-06	0.0	0.0	0.00030443411052401005	0.0001234473994933009	2.9802321721561504e-12	0.0	0.0	0.000805437185523256	-7.759221000596818e-05	4.1287865152117006e-05	0.00915740033332254	0.0	3.0260442197323e-05	0.014838510956541673	0.0	1.4713376760473636e-06	0.0	-0.001191707690243481	0.0	0.0014209573016269008	0.019547679833098793	0.0057114598753785365	0.0	0.0	-1.5685887727886002e-05	0.011322197211004423	0.011872877143251526	0.0018231842341104945	0.0	0.02924710101743071	0.000817668406077401	-0.002774751201717261	-0.009740202141366488	-1.4625292038519143e-06	0.006686688020293833	2.980232449711906e-12	-0.00023992132155689413	-0.00024082136154319567	0.000134158388152718	0.0	0.009283745868935099	1.2241055443881913e-05	-4.9295105040070996e-05
patient_145	0.0	-0.00010513545676658201	0.02611856847599843	-0.014967284522902578	-0.000169460848253217	0.0	9.536743172944284e-11	0.0	0.00024252868518233016	8.0346805322914e-05	0.0	0.0	0.0	0.00018102953508495966	7.6537744887171e-05	0.00012680450975894822	-0.00751920078118924	0.0	0.0	0.019241571292519754	0.0	2.6822090382072617e-11	0.0	-0.001027184385561841	-1.4901160860780748e-12	0.0010367007435299323	0.02067902736245156	0.00791979906073098	0.0	0.0	-3.4865883644669e-05	-0.004119287044084889	0.014012888453406003	-0.002353809839370639	0.0	-0.009392463475716744	0.002035406406922248	-0.003944474260057866	-0.04677553141413077	-0.00124882702956674	0.007670878280962598	2.533197401843878e-11	-0.008558240285556505	-0.001739347650902328	-1.4279688289387406e-05	-5.088537931446924e-07	-0.00578111727845239	3.591008692892391e-05	0.0
patient_146	0.0	0.000135606413596539	0.02855122987517111	0.05942650779440224	0.000533588487422088	-5.0087755880665185e-06	0.0	0.0	4.105533710680722e-05	0.00030940823457203	0.0	0.0	0.0	0.0007917860937783131	0.0	-0.00022438458644083	0.016527735520132376	0.0	-0.000238386564794926	-0.03824473862407426	0.0	-0.000152058316767214	-1.4901160860780748e-12	-0.0010181916284840438	0.0	0.002079905345872961	-0.059004895933628135	-0.18377839819855787	0.0	0.0	4.7872536070643e-05	-0.0025520404584108867	-0.0008318798000523897	0.0011349016373569472	0.0	0.03541993846077871	-0.0022141510343528063	-0.0052916108170756645	0.17710160326727142	0.001303316541877568	0.007542859836553684	0.0	0.001853188609611225	0.01345283196073504	0.000203407695796338	0.0	0.013218657011253292	0.00010127566661685398	-2.693211752920914e-06
patient_147	1.4901160860780748e-12	0.0	0.03278706509227518	-0.003408367384206902	0.0002355436429381345	4.837003815919e-06	0.0	0.0	0.000674063642276445	0.00040318689880004495	-4.053115842950206e-10	0.0	-5.826354027016478e-10	0.000544787983107376	2.9000861197708998e-05	4.9854850675911e-05	-0.00470157593083782	0.0	0.0	0.023815225946425156	-1.4901160860780748e-12	0.0	3.4272670812462993e-11	-0.0014490017341042274	0.0	0.00307088694868578	0.03733405315153026	0.008373363243265661	-1.4252960683913685e-09	-4.223997664667e-06	1.8133708089589e-05	0.008773700464630349	0.015696409918048403	-0.001507203668014675	0.0	0.032180111741043176	0.001065413646158022	-0.005288929843317924	-0.030489593898588598	0.00019579435428604348	0.009779370951192655	0.0	0.0006629601603723016	-0.0048208828591042915	0.0	0.0	-0.025052046211160226	2.5345859862863e-05	0.0
patient_148	0.0	-2.629798362031464e-05	0.027916718044215617	-0.007806672224367456	-9.5206224708817e-05	0.0	0.0	0.0	0.00035852062329649604	0.000116783425456377	0.0	0.0	0.0	5.684995767805708e-05	-2.5748573429882003e-05	-4.3746155872942006e-05	-0.000222603995096863	-7.450581818169155e-13	0.0	0.005004138414708679	0.0	0.0	0.0	-0.000608524065243534	0.0	0.00019791493125957473	0.012156738044921022	0.006417948983254573	0.0	-8.291405812633e-06	-4.1482645086943e-05	0.010805015740013873	0.014962754993978845	0.002011949897781205	0.0	0.02224213549663977	0.0007868082413915258	-0.0031594673222920078	-0.04124741597622046	-0.00042966094173607	0.007845278474281396	0.0	-0.002198629655972755	-0.0030132549570029183	0.0	0.0	-0.008481651097215888	0.00012218798957764983	0.0
patient_149	-2.235174184628264e-10	-4.783272747332923e-10	0.02186616328035048	0.008361378190489505	0.000307280126915849	-2.9206276008775235e-10	-1.1920928938424782e-10	0.0	0.0004894157199116243	0.00011874797474592828	0.0	0.0	0.0	0.000288712728081734	3.12332755886e-05	1.4058385416865001e-05	0.002668680017068916	-1.4901163636338308e-12	0.0	0.025687262639967883	0.0	0.0	0.0	-0.00022200840645090775	0.0	0.002772630851017295	0.0337810962741812	0.003025132794517362	-9.834766362404323e-11	-6.698084808885e-06	0.0	0.002406120370970438	0.007996547444470302	-0.0003831759437668929	0.0	-0.007406529707377243	0.005279436758751362	-0.005099222284462262	-0.016833924310189523	0.0001314196808263653	0.005405741126128706	0.0	0.0014745544693346483	-0.0058338137346141	0.000164965838799252	-2.2947788225202714e-10	-0.02482542610434214	8.934280537068819e-05	0.0
patient_150	0.0	1.8216756358742e-05	0.025469089350115385	-0.00021702528738677405	0.000131641039019448	3.68148908019e-06	0.0	0.0	0.000309960226027755	0.000250822237992538	0.0	0.0	0.0	0.000384944294858721	-6.484893336892e-06	0.0	0.0021247766951782623	0.0	3.5160818696022e-05	0.00694977854731674	1.4901160860780748e-12	5.2747775055468e-05	0.0	-0.0003842228105757324	0.0	0.001564253319719209	0.013586301471591787	0.005955696866643989	0.0	0.0	-2.6493320474390003e-06	0.003776601808846274	0.010156468225511299	0.001884883824379234	0.0	0.018642149955749074	0.003977007857947283	-0.0020825985708375454	-0.0324224852306425	-6.196421195635001e-06	0.008410375866063944	0.0	-4.5213091564067135e-05	-0.003353670272076838	-8.956542966190523e-07	4.470348535789981e-12	-0.013780810345683084	8.2711566262877e-05	0.0
patient_151	0.0	3.8458765193300015e-07	0.03562658529195701	-0.014522044831559344	0.000117132304176625	1.869393797387583e-05	0.0	0.0	0.0009212909215013419	0.000173630499513819	0.0	0.0	0.0	0.000387631237320598	2.6777499914169002e-05	6.5107202576472e-05	-0.006188448254176149	-2.980232449711906e-12	0.000104543149890377	0.022341443798704997	0.0	1.870891461148822e-05	0.0	-0.0005376618639632376	0.0	0.002523728494660444	0.033205682192995065	0.006792831192759836	0.0	0.0	7.5538571923970005e-06	-0.0013103928023623305	0.017581851931539456	-0.002026892356656007	0.0	0.037520028581775604	0.0031121415547968067	-0.004994315021805017	-0.0394189724040531	-0.00053536043711938	0.01062860677197509	0.0	-5.886039235228578e-05	-0.0032819386439956995	0.0005669901903718699	0.0	-0.023267379793149887	0.000220906728552653	0.0
patient_152	0.0	-1.6752250771968e-05	0.032120938235333234	-0.014805016248310947	-4.167947800345693e-05	0.0	0.0	0.0	0.000193754270416678	0.00012142348680644996	0.0	0.0	0.0	0.000314808360999449	0.0	0.0	-0.007893703371868434	0.0	0.0	0.012618845583235587	0.0	6.373474933206999e-06	0.0	-0.0010097311679768469	0.0	0.002015334598832835	0.0112342637633727	0.006167726149043266	0.0	0.0	-1.3960860855876e-05	-0.011696468727565438	0.010142874488188998	-0.0025998467690985898	0.0	0.005966527584947692	0.002271141637023521	-0.005225219622690526	-0.038857841911942415	-0.000713804874491321	0.010596201566439058	0.0	-0.001067380227582288	-0.0022654527579643972	0.00010817540623247501	-1.4901160860780748e-12	-0.009638462609067087	0.00010580036832325099	3.7276169098912e-05
patient_153	0.0	0.0	0.03869551919674699	-0.009533287695172435	-0.00015660827228566402	0.0	0.0	0.0	0.001220356097246979	0.000502648966308329	0.0	0.0	0.0	0.0008347366235000591	2.1027137618510002e-05	0.00032695101108402	-0.002092882632747901	0.0	0.0	0.03147657978939674	0.0	0.0	0.0	-0.0005684787714795611	0.0	0.0020574802679293332	0.03552998924604394	0.006578606476954484	0.0	6.3630739622749e-05	0.0	0.018380630438588154	0.01663050158090114	0.005859830360954919	0.0	0.04040899083170256	0.003904502810427195	-0.006417315322942119	-0.03588398881070166	0.0008174039215940805	0.011659943825996704	-2.2351739903392344e-12	0.0005109017679787782	-0.005684166847633586	0.0001559797025285639	0.0	-0.01927236573710101	0.0	-4.827018454671e-06
patient_154	-7.450580430390373e-12	-4.0292923152445e-05	0.022727337577367095	-0.013285453378825283	0.000532370619196441	-5.960464344312301e-12	-1.7881393310492654e-11	0.0	0.00011670486424118022	0.00011603147163404699	0.0	0.0	-2.9802321721561504e-12	0.00056624546445091	3.9086070843040904e-05	0.0002667996112257229	-0.00650645516648652	0.0	0.0	0.010189784752420333	0.0	-5.796957807615e-06	0.0	0.001775327269917749	0.0	4.659985590260797e-05	-0.0075811184343212035	0.009043978605930128	0.0	0.0	6.511840783059655e-06	-0.007566557587133102	0.022538743003307844	-0.001558159975783183	0.0	-0.033854349917612075	0.002637005191325413	-0.00420777858814687	0.004843250849074652	-0.0007212774126324745	-0.0031835518951731094	-1.4901163636338308e-12	0.001217289318691455	0.009744508483970982	-4.6468609198928e-05	-1.1920928966180355e-11	-0.009737956459823133	-0.00010027431253110935	0.0
patient_155	0.0	7.067370414733001e-06	0.036505176528080434	-0.017842540827617583	-8.087628055363182e-06	0.000163836540933698	0.0	0.0	0.000859539738926096	0.00040493722232058	0.0	0.0	0.0	0.000755527583661018	6.9656766578554e-05	1.5458139404654e-05	-0.008371724164334555	0.0	0.0	0.004829466998588713	0.0	0.0	0.0	-0.000515278033487259	0.0	0.001922834192507417	0.022035114869821654	0.008924393394277976	0.0	3.72529007641731e-12	0.0	-0.005341576347971539	0.020805950921337312	-0.003705858649505511	0.0	0.010244400553064718	0.003009011839935528	-0.004757970741059362	-0.033242898926918805	-3.56700009433519e-05	0.009398068660902169	0.0	-0.00039054672645577696	-0.003621410213364265	0.0007590191094553999	6.373044848441828e-06	-0.011686892230648617	0.000135668648686259	0.0
patient_156	0.0	0.0	0.037573689486307876	-0.012145959930368872	-0.000242447121636357	0.0	-2.54809856270466e-10	-1.62422656990735e-10	0.000444893983472135	0.00040415995508519297	-1.5646219236886695e-10	0.0	-1.6987323769868113e-10	0.00043716618404423196	-1.7652395181338986e-07	0.00013973750290442624	-0.00469091736921205	0.0	2.73253723979e-05	0.0022489371461907074	-2.503395080122317e-10	1.8733977898955e-05	0.0	-0.000271589961347777	0.0	0.0007517683706397132	0.006523990126773382	0.007464108519174855	0.0	-4.6435399446629995e-06	0.0	0.010282567209009044	0.014267211842912702	0.0006729590253205791	-4.470348258234224e-12	0.03585631279080694	0.0006023582122719105	-0.005464388252463735	-0.04844090132830238	-0.000841155133342543	0.010146919577861768	0.0	-0.002709374778130576	-0.002166151764799433	0.000319968107016756	0.0	-0.01673307147398589	9.829379694565113e-05	-5.3056910634040906e-05
patient_158	0.0	-1.5969821531325e-05	0.019452591619962142	-0.012284745039937796	-0.000128815416293214	-8.428290486339751e-07	1.4901160860780748e-12	0.0	7.32125208247399e-05	7.240378367712683e-06	0.0	0.0	0.0	0.00018038433823967088	0.0	0.0	-0.005219122715771619	0.0	0.0	0.008624699616344829	0.0	0.0	0.0	2.3394176038010005e-06	0.0	-0.0013720616221427715	0.014503334016181132	0.0029213033664578303	0.0	-6.493472680448999e-06	-7.004855200647142e-07	-0.004098311039734068	0.002786860035068054	-0.0016271564215188602	0.0	-0.0073677685812377205	-0.009073974700635857	-0.0030328373155017758	-0.011953796865846333	-0.000175475514000571	0.005131214393358048	1.9711442283965042e-10	-0.0016603232016903188	0.0014821795472176574	0.0	0.0	0.02078346984844024	1.6031225124606e-05	0.0
patient_159	0.0	1.0004525864497e-05	-0.0009516476767283119	-0.013688737589548649	-4.079428638797e-05	0.0	0.0	0.0	-0.00019023228404111892	3.6660627601667574e-05	-2.9802321721561504e-12	0.0	0.0	-0.00026844477420672597	1.7978251725435e-05	1.8764805048703638e-06	-0.006452128316019625	-2.980232449711906e-12	0.0	-0.02700834749433193	0.0	5.2997510135173003e-05	0.0	-0.00057022165567177	0.0	0.0003072059335361603	0.006884488833852215	0.0002302512277630641	-2.980232449711906e-12	0.0	0.0	-0.008492827323832856	-0.011934746866453998	-0.003028365253831703	0.0	-0.02789184182387539	-0.007210720408742748	-0.005552201668440825	0.008039044886750302	3.6940468847749e-05	-0.0025624544196485247	0.0	0.00011977560723898342	-0.0005596894467292992	-2.2701856121419998e-05	6.142381578684e-06	0.018362984382133934	3.0874870717539917e-07	0.0
patient_161	0.0	3.7149562919511e-05	-0.03261957400884595	0.014428442160345903	0.0005473287261341705	0.0	0.0	0.0	0.00023386897889431278	6.7190167168152e-05	1.4901160860780748e-12	0.0	0.0	0.00017255121130146898	3.1296955887228e-05	0.0	-0.0018696771745115065	0.0	-7.9717747122049e-05	-0.061732795868868484	0.0	0.0	-1.4901160860780748e-12	-0.0010488168968282956	0.0	0.0016769664511317199	-0.0715541021218782	-0.03550247121527134	0.0	0.0	0.000191974785923957	-0.008994457140982726	0.016153946284368753	-0.0021752457505429595	0.0	-0.008398272938699224	-0.002307697169992541	-0.004206092867582226	0.13375297126723093	0.000519456221486322	-0.03131434988362046	0.0	0.001964621622628974	0.013067730046243892	0.00012724061689805102	0.0	-0.011616725223841091	-9.987734269816198e-05	2.6871156319974998e-05
patient_162	0.0	0.0	-0.00600832322218262	0.00207687055074563	-0.000179342212702611	-1.4901160860780748e-12	0.0	0.0	2.4717848563158502e-05	-0.000225655152229589	0.0	0.0	2.9802321721561504e-12	-0.0007826444291742491	-6.0760371387005e-05	-4.480213132337749e-05	0.009377649213897492	0.0	0.0	0.014805395878644004	0.0	-2.086162576020456e-11	0.0	0.003069719356409754	0.0	-0.001348479393060535	0.011694960579336427	0.0043529771175409735	0.0	-1.1920928688624602e-11	0.0	0.013891727173887152	-0.0052730273870823545	0.005224899307898866	0.0	0.01378181003856875	0.0026239523762029227	-0.00432653002983858	-0.01801481828279643	4.96521805544e-05	-0.007527659763042133	0.0	0.0002032571651099647	-0.0030094374696330983	-0.000314091174828353	0.0	-0.004746585209305299	-5.286487936973e-06	0.0
patient_165	0.0	-1.9356363173573848e-05	0.030991203171011467	-0.015998742136184553	-0.000348335296101864	-6.0021424852311006e-05	0.0	0.0	-0.0006008510140702101	0.0001579167627263772	0.0	0.0	0.0	0.00027993836753994095	-7.95760191976691e-07	2.8106813629074005e-05	-0.008683371964466599	0.0	0.0	-0.04853630365158419	0.0	2.8095615655183e-05	0.0	0.002089117796989734	0.0	-0.008036098711239163	0.0036192695811532376	0.005902798530760589	0.0	1.4901160860780748e-12	-7.804971188304921e-07	-0.007600864156355746	0.00794892556243899	-0.003169727583721376	0.0	-0.009970735648118486	0.003206486244576051	0.011216119080374452	-0.006716348175399574	-0.0005181060031521989	0.00772620629688877	0.0	-0.004464781932067112	0.00423840995284261	0.00029695718381553797	-1.4901160860780748e-12	0.1253354416469155	8.591996170580301e-05	0.0
patient_168	0.0	0.0	0.031510380611334356	-0.006938871334190439	-0.00020621752813457998	0.0	0.0	0.0	-0.014855739646754207	0.00016383948707952798	0.0	0.0	0.0	0.00036360857139807005	-6.9785316567866e-05	0.0	-0.0031806163976084976	0.0	-4.4444178417324e-05	0.008583598216035115	0.0	0.0	0.0	-0.0001691916151903494	0.0	0.0012871804394759092	-0.004646500315202823	0.0057663616165227385	0.0	0.0	-1.257758634165e-06	-0.004061739250668287	0.005851729888631922	-0.0007591459785573288	0.0	0.015539606276231598	-0.01848153703107962	0.001994804671323763	0.014756512566353151	-0.00027472815345972503	0.008580521156520948	0.0	-0.0014003012411761891	0.014307865415042016	0.000255062950775026	2.9802321721561504e-12	0.07747553587823637	1.5141165908425002e-05	-1.624777019023845e-05
patient_170	0.0	1.372248539701e-05	0.01393958416809541	-0.007943469916128695	-3.1504671109721996e-05	8.372660120949e-06	0.0	0.0	8.186802965064406e-05	0.00011261066188889918	0.0	0.0	0.0	7.929395232349e-06	-1.1364479176699999e-05	8.195337932556699e-05	-0.0027701500012553447	0.0	0.0	3.0474202870760874e-05	0.0	0.0	0.0	-0.000729617880843573	0.0	0.0016946281001109817	0.001077933310238931	0.0021930394971669993	0.0	-7.215902630923086e-06	0.0	-0.0031740267593675132	-0.0006042501465155301	-0.0019721535035776296	0.0	-0.005354119195630434	-0.005887924337806152	0.004748306107123754	-0.023442077940922127	7.948989019787181e-05	0.003935654637301883	0.0	-0.0012474173888389333	-0.0017378066384968172	-3.3198177441953996e-05	2.316815033555e-06	0.00707447589297876	0.000104662753970477	0.0
patient_171	0.0	-9.769207239150863e-06	0.035296830263264925	-0.01964649132420061	-0.000742877479049638	4.470348535789981e-12	0.0	0.0	-0.0012531454498413918	0.000403582562413064	0.0	0.0	-2.771615981167486e-10	0.00028495075358869	1.4901160860780748e-12	1.7782774513753817e-06	-0.009895516725932174	0.0	0.0	-0.020953811414088825	-7.748603786383867e-11	2.298003435134838e-06	0.0	0.001542912262162994	4.656613983300417e-13	-0.0038563675585522937	0.03072542923129864	0.007245896732168291	-6.556510889765832e-11	0.0	0.0	-0.009578468303908596	0.009764085989495243	-0.004599428782824018	-1.5795230845494502e-10	-0.03165933788065249	-0.007922264544468607	0.007294639122758929	0.008818860231538083	-7.116721962083331e-05	0.009133957268191412	-1.9967555997535413e-10	-0.00478958766015394	0.002084687571753223	0.000182501302659511	-8.344650248570673e-11	0.14513719905166153	8.388323155231737e-05	0.0
patient_172	0.0	0.00022783675584942	0.0167182112490364	0.04353491502692901	0.000502365242782976	4.754849895834e-06	2.9802321721561504e-12	0.0	0.0005190648145944529	0.000607921121595418	-4.470348258234224e-12	-1.4901160860780754e-12	0.0	0.000672368414548688	-7.6544407568871e-05	0.0	0.022471424916875503	0.0	6.6600320488214e-05	-0.06440200637413777	0.0	0.00023412504158914046	0.0	-0.001189598084008038	2.086162576020456e-11	0.0005290088342968291	0.009836322371655153	0.0032447758765395164	0.0	0.0	0.0	0.016527882635814933	0.014698749299552085	0.002540243468095998	0.0	0.0357303888951878	0.004016949981119229	-0.004216774906476126	0.05714406112169477	0.00033873582761734396	0.003469067843093906	0.0	0.002935087259327505	-0.004292036684330994	0.000136201829579658	0.0	-0.01946380038151897	5.0751030165701e-05	-2.9802321721561504e-12
patient_173	-1.4901160860780748e-12	-3.5269139334559e-05	-0.020116051401311005	0.007451202607207181	-0.00016334491078741443	-1.4901160860780748e-12	0.0	-2.9802321721561504e-12	0.00012120401128194871	-0.000144892879575489	0.0	0.0	0.0	-0.0004574231105623742	-5.0886205490678e-05	2.370047527365351e-05	0.013213176640972919	0.0	0.0	0.01309642165598766	0.0	0.0	0.0	-0.001204518697177983	0.0	0.0020377659220643953	0.013455593701668782	0.004146578660228221	0.0	1.1002431437372999e-05	2.283540694043e-06	0.016405664044101705	0.008174020238413283	0.004839385412431851	0.0	0.007660453819177881	-0.0018399843279577651	0.005332105430380996	-0.01731188803379968	9.592441567219344e-05	-0.014535527146747294	1.0430812324990768e-11	0.0004249702480563326	-0.002182168948324377	-0.00019776833350770018	0.0	-0.007375255741259341	-0.000156797660794108	0.0
patient_174	0.0	0.00012023315392434609	-0.05758177978620674	0.0477469261832593	0.00010212467489763702	0.0	4.9173831395687983e-11	0.0	-0.001271448780642811	-7.1673965174702e-05	0.0	5.513429657266755e-11	7.450580430390373e-12	-0.001511664662195832	-0.001704255287628616	0.0	0.02111608742913156	1.3411045329814184e-11	3.76323959790076e-06	-0.003572517354752341	0.0	1.2717569619417e-05	0.0	0.0006480887452083939	0.0	-0.0012270370984449788	0.006294053638504145	-0.004212867269216223	-2.9802321721561504e-12	0.0	-1.973534375429e-06	0.014991501139201282	-0.022128489866199922	0.005925208010254546	0.0	0.015980161749091483	0.0009935317803421392	0.009047710129722114	0.05558781969585721	0.00022397020857315198	-0.027050201327124615	-2.980232449711906e-12	0.00074080686676042	0.00457487667376697	1.490116141589226e-11	1.4901160860780748e-12	0.031086801110253647	-6.688380241393999e-06	1.4901160860780748e-12
patient_175	0.0	-8.001689473166001e-06	0.021541673146740683	-0.01681095466571646	-0.0006096721898298665	0.0	0.0	0.0	0.00039314524128566833	-0.00018105416167527301	0.0	0.0	0.0	-0.00010422297883778648	0.0	0.0	-0.008140440002951855	0.0	0.0	0.011815343408311401	0.0	0.0	0.0	-0.0014568016160745084	-2.9802321721561504e-12	0.0037147635293814357	0.023343144981244398	0.006908690317090765	0.0	-3.7174091185442e-05	-6.141714816912936e-05	-0.005422519612110008	0.012230032344065096	-0.001341611553445662	0.0	-0.030378758069919267	-0.01397661602637961	0.013766507264856145	-0.043754340502740206	-0.00041707839090376805	0.0064691785945027325	0.0	-0.002392407341580828	-0.0003257336649958103	-0.000256768900714812	0.0	-0.009739132357289283	-2.6895621698348004e-05	0.0
patient_180	-2.1606683747732448e-10	0.0	0.028047084778271045	-0.010290201546438392	0.000263988744743749	3.432216867804473e-05	0.0	0.0	0.0008632766977418139	7.2528397478162e-05	0.0	0.0	0.0	0.000376911832287438	3.669417276977925e-06	6.9094773381948e-05	-0.002458439060576022	-2.980232449711906e-12	0.0	0.0019339486359620556	0.0	-2.3575695231536908e-07	0.0	-0.001175659936131877	0.0	0.0024685158083600756	-0.01648071135461318	0.009166406860891178	-5.364418020903372e-11	0.0	-1.6059699282049834e-05	0.0016295248234707326	0.01595326368316151	-0.0012885201429880708	0.0	0.009149117609277864	0.002912384754477778	-0.005726162511657831	-0.042026667956902374	-0.00032149639320559585	0.00830471464837422	0.0	-0.00040602830027645936	-0.0024992692771888645	-4.232651647180948e-06	0.0	-0.01882332292036522	6.3660024851559e-05	-3.024935724127431e-10
patient_182	-1.4901160860780748e-12	0.00022872728295624	-0.018411433700949376	0.017666434225227515	0.00067859879417228	0.0	0.0	0.0	0.0002746485291514517	0.00012973430728306802	0.0	0.0	0.0	0.000116660869540644	9.467196185141596e-06	0.0	0.002042235613998454	-2.9802321721561504e-12	0.0	0.00830777528194881	0.0	4.0548107493668005e-05	0.0	0.0032384538988873635	0.0	0.0004642489938181639	-0.004282981826228164	-0.0012877255756698724	0.0	0.0	3.6063539329916004e-05	0.005124720417062014	0.005075304451869986	-0.0010166182272485242	0.0	0.019076666269949007	-0.00040978095012394897	-0.0016559093588613537	-0.03493620400260256	8.403084834571673e-05	0.004045013199777129	0.0	-0.00016661252654156782	-0.005785231673497744	-0.00010611270628869501	0.0	-0.017954381777373733	-1.4901160860780748e-12	0.0
patient_183	0.0	-7.2769913077354e-05	0.03488271611350205	-0.018904301336020533	-0.0007886036125477381	9.562107920646e-06	0.0	0.0	-0.00012773798711131882	0.00021006944935361198	0.0	0.0	0.0	0.00022273260194342326	4.920064751058e-06	7.026309855282199e-05	-0.01005436277107069	0.0	4.2643276974591026e-07	-0.0554341500968832	0.0	-6.812749896197991e-06	0.0	0.00087866558311506	0.0	-0.009969022860436216	-0.018836878611001834	0.005306675339094319	0.0	0.0	-1.2260135915130136e-05	-0.0029643013733628	0.009559266613994215	-0.001920770712877836	-1.4901160860780748e-12	0.027904377305196196	-0.0031591425388876543	-0.0007140944094687872	-0.0432095385160835	-0.0004997317373752588	0.008292215983639438	0.0	-0.00219306731358228	-0.001093249972937317	0.000242200328101169	-1.4901160860780748e-12	0.0060082020352826915	4.5167747698723e-05	4.4997251778841004e-05
patient_186	0.0	2.8616515174506996e-05	0.03894475883399568	0.010474924542433251	0.000347462129406629	6.211275607347385e-06	0.0	0.0	0.0007654074025340341	0.00026916975369676395	0.0	-1.1175870923141318e-10	0.0	0.000747884591578617	2.7771676704286e-05	-2.080709440633e-06	0.0017209614655220918	-4.6193599778643355e-11	5.8237209171055996e-05	-0.01889832145248797	-2.1308660530516831e-10	-2.1755695356340255e-10	0.0	-0.0003855226587736916	0.0	0.002312307661565117	0.001792688995261391	0.006496700102853316	0.0	-1.490116141589226e-11	0.0	0.022891340826242192	0.010463686284935053	0.0038144739328301227	-1.4454126368024233e-10	0.038808239638561594	0.0034991860396097526	-0.00467916767943239	0.019089992785153255	0.0005219241884711589	0.011337305861507734	0.0	0.001993778726395962	-0.004017246426064213	0.000119680603733286	0.0	-0.021593634400468676	-1.1771917329816973e-10	2.3371674492954812e-05
patient_190	0.0	-7.652669493109023e-06	0.032194577922612315	-0.016220846758078514	-5.3197196032851185e-05	0.0	0.0	0.0	-2.2428165609016e-05	0.00047518380279652	0.0	0.0	0.0	0.000638956962578225	3.3692640811204e-05	0.0005556180994957672	-0.00946797289114907	0.0	2.9802321721561504e-12	-0.012455591709293678	0.0	-9.792741388081e-06	0.0	-0.000567467734962692	0.0	0.0025299448763704065	-0.04596579125389648	-0.009655819563069917	1.788139331049265e-11	0.0	-1.460946109145686e-05	-0.0076771440317137205	-0.029014793694633733	-0.0023921294589606813	0.0	0.00724898636441316	0.004357708359413644	-0.006068210938903176	0.041433260874290084	7.9508222682487e-05	0.01035812951829753	0.0	0.0012033348219563636	0.003541302093739768	0.000225028912676497	4.470348258234224e-12	0.01217949552267414	2.8378433268517e-05	1.6793103516101002e-05
patient_191	0.0	5.73335951194045e-06	-0.016171284672367572	-0.015830809495071253	0.000376441743678876	1.2236635014414e-05	-2.9802321721561504e-12	0.0	0.000977927107620049	-5.4443766362961e-05	-2.9802321721561504e-12	7.450579042611594e-13	0.0	0.000173620003624816	2.902727900072e-06	1.0277089104056e-05	-0.008583501697587741	0.0	0.0	0.011265421089270927	0.0	7.128189345821599e-05	0.0	0.005903049755311792	2.9057264649967608e-11	0.0009912876038113431	-0.0014132930336927191	0.004878596628247723	0.0	-7.505645975469999e-06	2.1805681847035998e-05	-0.007309058669779878	0.0161303239139495	-0.003513951595063533	0.0	-0.040780019967207	0.003406704999576297	-0.00424626055866244	-0.030310804530308766	0.00010271287071518301	-0.0013991954777316773	0.0	0.001716944167105231	-0.002830534653333583	-1.6018726211041e-05	1.671645790337914e-06	-0.030114634939870977	9.89087624475334e-06	2.8298431634902e-05
patient_192	0.0	1.5035625174640754e-05	-0.10124023800494346	0.003594492474154096	0.0002598505801055541	0.0	1.639127722441458e-11	0.0	7.050503697827999e-05	-0.000123741545173104	0.0	5.960464344312301e-12	1.6391276946858823e-11	-0.0008809227555320788	1.4605922624467795e-05	7.450580430390373e-12	0.0016061918498109537	0.0	0.0	0.01734968301373782	5.960464344312301e-12	4.470348535789981e-12	1.341104505225843e-11	0.004576864761102465	0.0	0.0008323866176225502	0.010072370968775796	0.0011840527581792755	0.0	0.0	9.075349848717e-06	-0.004743113396569203	0.0005790143472685318	-0.0012371538052033005	5.9604646218680556e-12	-0.03822574654276054	0.0009313495970214521	-0.00314130891379356	-0.014458628566400802	-4.998521301895169e-05	-0.0030415649537589634	0.0	0.0014684045048415867	-1.7095190340198062e-05	-5.9700457379222e-05	0.0	-0.01913486843576416	-8.371074870228e-06	8.19563847342941e-12
patient_194	0.0	0.000129637974698559	0.01023296102874935	-0.005797529460797657	0.000136894294951338	1.8844563141464e-05	0.0	0.0	-9.141229242086057e-05	0.00021945153747219198	0.0	0.0	0.0	9.874312173924182e-05	3.548981156198394e-07	-3.1322764977812e-05	-0.0031718044418326007	0.0	-2.980232449711906e-12	0.018973941971158002	0.0	5.662404000759e-06	0.0	-0.000594044396407109	0.0	0.0024491124675639258	0.021737773353778946	-0.0038328281541774763	0.0	-1.6115157119929e-05	3.249132791534e-05	-0.004275172725327105	-0.005332188086807764	-0.0030754068477632	0.0	-0.016977072277631435	0.0002960471258323943	-0.004446820117976461	0.016024231707673652	0.000225691462447862	0.007915619113522775	0.0	0.00035970215820706045	0.00020540891760913182	0.00016006025038659498	0.0	0.022931031329869612	0.000111493547260759	1.649527112021e-06
patient_196	0.0	-2.485064482316267e-05	0.02921988770589228	-0.017588435008625777	-0.00010786512903869099	4.1569362115112995e-05	0.0	0.0	7.894239472225048e-05	0.00011838649369892399	0.0	2.9802321721561504e-12	0.0	5.4753166549561e-05	9.943083692341901e-05	4.5433978363143826e-05	-0.009979749621355411	0.0	-2.9802321721561504e-12	0.007750825655245787	1.4901160860780748e-12	0.0	0.0	-0.000996228348066501	2.9802321721561504e-12	0.0029050500675488265	0.00971841900855547	0.007416108456101534	-8.940696683001903e-11	-2.0278918662369003e-05	0.0	-0.004039724324320522	0.01032112092849065	-0.002935748246773961	0.0	-0.006010861720400893	0.003707233291817077	-0.005182057241374834	-0.03504450143745942	-0.00025763828439957803	0.00958806243577624	0.0	-0.0022560836861972287	-0.002346218930042315	0.000120234689931383	0.0	0.009005520846476963	2.1335519105195e-05	0.0
patient_199	0.0	-2.1487638447432914e-05	0.022250376835677477	-0.015507206897445893	-0.00014085929822176636	0.0	0.0	0.0	-0.00010229334451141162	-0.00012547512209857398	0.0	0.0	0.0	-0.00011157050697074515	0.0	0.0	-0.004707850134877448	0.0	-6.171233672647999e-06	7.243731820335343e-05	0.0	-1.8258447689004e-05	0.0	0.001846537917983266	0.0	-0.0019070915922407771	-0.015792711363570328	0.005127280134390601	0.0	0.0	0.0	-0.002179187112646891	-0.00935686831857988	-0.00031834236094053733	1.4901160860780748e-12	0.00014365742192238925	0.001825016847760684	-0.0043203549814192785	-0.03233779343098127	-0.000149540653917938	0.005649551435776409	0.0	-0.00203604395232686	0.0004593880099199666	-3.0813468463019e-05	0.0	0.0049179698048132684	-2.0535023650154046e-05	0.0
patient_200	0.0	-0.00013663123790320103	0.005756605226839478	-0.005306008217816316	-0.000111270575964589	-2.138522686462308e-08	0.0	0.0	-0.000217767011375687	-0.000849680572235956	5.364418020903372e-11	0.0	0.0	-0.0007243162953556731	0.0	3.1933069841761e-05	0.00520496215270342	0.0	-9.361777757585499e-05	-0.01505403273608722	0.0	0.0	0.0	-0.0012028875293064502	0.0	0.002632943922189657	-0.04268926529474739	0.003366310711581138	-1.4901160860780748e-12	0.0	-5.6974651105701005e-05	0.0047810368021149454	-0.018899107395454168	0.022138419141814077	1.4901160860780748e-12	0.0034429981720019358	-0.0030230495756258953	-0.002821485169263873	-0.04210181043198086	-0.000526421290990395	0.0005298039180184548	0.0	-0.0019208333969901897	-0.0012813932977121859	-3.3751370897516004e-05	1.4901160860780748e-12	-0.006554791125037941	-7.85239459015418e-05	2.5571685284369996e-06
patient_201	0.0	-9.286155749582692e-07	-0.05237988761883506	-0.006616148006334454	0.000150642488587948	-7.603690028196164e-08	0.0	-2.9802321721561504e-12	-0.00011978569282218479	-0.00029964476604945597	-7.450581818169155e-13	0.0	0.0	-0.0004226084655532739	2.9802321721561504e-12	-2.197677039985e-05	-0.002955257939407471	0.0	-1.7405710369348e-05	0.014259575482289875	0.0	0.0	0.0	5.394674180715338e-05	0.0	0.0012985428903000678	0.004939939896765423	-0.002956892515375833	1.4901160860780748e-12	0.0	3.0284933745877704e-07	-0.004407573932281842	-0.005432671229574904	-0.0009146862047722165	0.0	-0.03429502493128589	0.0015549590061258382	-0.0017521753188238674	-0.038726299215447915	-0.000559099070727822	0.000929794548104508	0.0	-0.002455514110860109	0.0011117663649989902	-0.000486170016787945	0.0	0.0013982341352192882	-0.00034376625819131605	0.0
patient_206	0.0	-2.6391229219732e-05	-0.04246880992865712	0.004830098837308604	0.000439704628102476	-1.9003133103251e-05	0.0	0.0	-0.0005265105737373192	-0.000408324964210622	0.0	0.0	0.0	5.8541103854075006e-05	1.4901160860780754e-12	0.000473899251403054	-0.0016451341967245426	0.0	2.980232449711906e-12	0.020006190048771123	0.0	0.0	-2.980232449711906e-12	0.009665933223193113	0.0	0.0021917377898003727	0.010549449345323543	-0.0019902242412062707	0.0	0.0	0.0	-0.004000380959235146	0.004804523511173789	0.00041833158694933286	0.0	-0.010109322208046381	0.0026067135202366178	-0.005598277514330547	-0.007306180721056035	-0.00018967088198114197	0.0046111401092111485	-7.450581818169155e-13	0.002239827924797991	0.00364012963352723	4.916841536760245e-05	0.0	-0.02085434634410298	2.6201739534734265e-05	-4.839995130896914e-06
patient_209	0.0	-8.932200632989e-06	-0.06100071064311472	-0.0016683963595769385	-0.00023976230724297206	0.0	0.0	0.0	0.000309578920403141	-0.0010700687267817485	0.0	0.0	0.0	-0.002930109056027137	-0.00011162764346226918	6.8933943333105e-05	0.0035254528871062605	0.0	0.0	0.013511344333894297	0.0	-3.928099758923e-06	-2.2351742678949904e-12	0.001765532974878425	0.0	-0.0009639502550514251	0.008117213198157353	0.004298769091388534	0.0	0.0	-1.6819299245252e-05	0.008887913155349704	0.003093263897735189	0.005054257753235233	0.0	-0.004174950200794849	0.001595122207762304	-0.0021751916615131007	-0.04198265987370329	-0.0003085216927880492	-0.00408725625656343	0.0	-0.0025696670865022146	-0.0029153853625663102	-0.000585348697425796	0.0	-0.012391415731884957	-9.530361573852e-05	-0.000133112458139656
patient_210	0.0	-2.1144275274125488e-05	0.019013852033503417	-0.01149900988127251	-0.000280131831672037	-1.7590284347526845e-06	9.834766390159899e-11	0.0	-0.00025750750633887596	4.9125643959265315e-05	0.0	0.0	3.5166740408598683e-10	-6.2766282900697e-05	-1.4862942881881e-05	5.166548676787999e-06	-0.003127416129854924	4.97698784129863e-10	-1.3189730420708e-05	0.0036830076741537184	1.5646219264642272e-10	-3.201701790094304e-05	1.4901160860780748e-12	-0.0006595886143137181	0.0	0.000933353037247417	-0.0068498447213688855	0.005492921611008893	1.4901161249358807e-10	0.0	2.9951333968547545e-10	-0.000363082930839824	0.002431572013671352	-0.0019504586335620559	2.6375055306449015e-10	-0.009673342579572086	0.001236845413330747	-0.005079482289145343	-0.015586889515860227	-0.000582306500617408	0.007484750056565966	3.039836882212654e-10	-0.0028040224607247897	0.0010454727318878082	8.61167574767018e-05	1.0579824433198937e-10	0.022579273347147183	3.5682514635844e-05	1.0699827224010001e-06
patient_215	0.0	2.342601516284e-05	-0.07959373116750007	-0.007596185772737906	0.00030631147341336697	8.097866550088e-06	2.160668371997687e-10	-2.9802321721561504e-12	0.00023904472558060173	-0.00042990376469096895	0.0	0.0	0.0	-4.939363403245643e-05	2.5849767401813e-05	1.1777007952330001e-06	-0.004285496441732864	0.0	0.0	-0.003917411312757714	-1.4901160860780748e-12	1.3069620868191e-05	0.0	0.0001515839250408973	1.4901160860780748e-12	0.001172906055190815	-0.02468225115016116	-0.002034298452502077	1.817941665260836e-10	2.081416174769e-06	4.243746027350562e-06	-0.001735862840754226	0.00023734039096597173	-0.0002788667439221052	0.0	-0.027611435233284968	0.000200674952669928	-0.00028672496044491053	-0.014208931667367818	-5.1049370644609336e-05	-0.01682466709731812	0.0	0.000761053548914774	-0.0005902153683731561	-0.000463868157286196	2.965331076520972e-10	-0.015092615153630275	-0.00030262291528342604	3.9464106783270005e-06
patient_216	-2.9802321721561504e-12	4.0421804785728e-05	-0.008630946953006743	0.056025929244357356	0.000115046711417376	2.624955773354e-06	0.0	0.0	-0.000257414519600565	6.5555985481477e-05	0.0	0.0	0.0	-0.00010426238600484568	0.0	-5.8748022746293e-05	0.039150681210629375	0.0	1.0140298306941999e-05	-0.013073288637275207	0.0	0.0	0.0	-0.00012857162980362157	0.0	-0.00024799431929421766	-0.014888350237278015	-0.010768827733932958	0.0	0.00018925347518379508	-1.7039039172220002e-06	0.010946214346759332	-0.02679560804356002	0.02389877832787457	0.0	0.026062037153571097	0.0010958424266893198	-0.0025243169524706505	0.01747159880886315	0.000377288038516413	0.001965718913750563	0.0	0.0006001264177801077	-0.0012087349634792004	0.0	0.0	0.007461077258750404	0.00011576343481137699	-1.981398276984e-06
patient_218	0.0	1.6259047389029913e-05	-0.0028802246360846466	-0.0006029975519311655	0.0004608558138395871	0.0	0.0	0.0	0.0005270697322426647	0.00016639285326381802	0.0	-4.470348258234225e-12	-1.4901160860780748e-12	0.00022839535716920897	5.2218218520283e-05	2.0782297942723015e-07	-0.0052020768458568975	0.0	2.548711001872e-06	-0.028189398452256816	0.0	1.7875155992804998e-05	0.0	-0.000284586827751074	7.450579042611594e-13	0.002026458563003662	-0.024091920329970845	-0.009657457900190593	0.0	-2.9802321721561504e-12	2.2426317585632e-05	-0.006003894476320386	-0.009545057279096323	-0.002670547364385838	0.0	-0.01908948319959959	0.003495096866798102	-0.0036717057316025233	0.10257416163284411	0.00042964450395665903	-0.004294388358511558	0.0	0.001555961930896583	-0.001391833400629163	3.206441458314e-06	0.0	-0.010753035618112288	0.00011157567504269401	0.0
patient_220	0.0	-1.795120537284589e-07	-0.0619887431102833	-0.010617891513247331	9.640941070392701e-05	-5.438306741415344e-06	0.0	0.0	-2.5311060016981075e-06	-0.00034031232369597714	0.0	0.0	-1.4901160860780748e-12	-0.000439862725185225	4.5757547230459e-05	-2.1068267617374003e-05	-0.0034730516674076253	0.0	0.0	-0.0065026200262224354	0.0	0.0	0.0	0.000100954096857457	-2.8312206190594935e-11	0.0007571304749234538	-0.012798466732260951	0.0008934519161397182	0.0	-5.910124629736e-06	-1.4563491567975982e-07	-0.00495679710057589	-0.0024798125042199423	-0.0038136802235296864	0.0	-0.04398353155902732	0.00330671305526046	-0.0019723808134067488	-0.007977260607655261	-0.001043652470836231	-0.013480251034092656	0.0	3.0633218015281734e-05	0.0030379989870159864	-0.00015521585009992	-1.7136335406231497e-11	0.0057002099916927795	-0.001130834964785022	0.0
patient_222	0.0	-4.02554459869755e-06	0.0020185103433009977	-0.013072400317407981	-0.00021976257358910316	-3.507517185062e-06	0.0	0.0	-0.00018945917636155684	-0.000148039867955954	-1.4901160860780754e-12	0.0	0.0	-0.00028152860570426	3.191545978187828e-06	2.6355727245117e-05	-0.005114077572850471	0.0	0.0	-0.030948848851358658	0.0	-3.0383189581334e-05	0.0	0.0023361805017484472	0.0	-0.005849078210089991	-0.05253537670894861	0.0008812500542124035	-2.980232449711906e-12	-5.767679214477e-06	0.0	-0.0041999744480444474	-0.013115792276167444	-0.0010103257212420226	0.0	-0.015201988631826813	-0.006034156524212423	0.001373925855468919	-0.021769256123144575	-0.00017058997427666007	0.004188168730742796	0.0	-0.002113188824717134	0.0029021691414458277	-1.481729354709318e-05	0.0	0.018803570461729896	-1.0786045342679903e-06	4.8441998660719855e-08
patient_223	0.0	1.2522964738309606e-06	0.029767837287786772	-0.010917031259200259	-9.6935928463785e-05	8.7212677299976e-05	0.0	-1.4901160860780748e-12	0.000619504425907498	0.0004217681415844665	0.0	0.0	0.0	0.00039028281467035157	7.918157055973e-06	-1.1857729405199968e-07	-0.004858242523681808	0.0	0.0	-0.03261946107034596	0.0	1.2852099537848e-05	0.0	0.0014587114540394262	0.0	-0.0026277399557846203	-0.04304020570795942	0.0028093936877943227	0.0	0.0	-3.150391206145218e-05	-0.0034470717634732502	-0.002576976325848907	-0.002071376400253189	0.0	0.005704819872988395	0.003117780970584118	-0.004779162758454885	-0.017673438422760902	-2.63153493549881e-05	0.010939791653120805	0.0	-0.0015362133635804442	-0.0009447260717111713	0.000182567799091337	2.980232449711906e-12	0.023439975000678487	0.00024852330820867603	0.0
patient_224	0.0	0.0	0.03456867170392829	-0.009183482846111243	-0.000610817498266986	0.0	0.0	0.0	2.3339859349650574e-05	0.00023071988375158753	0.0	0.0	0.0	0.000482122167048508	-8.5477494169026e-05	-6.545835979341018e-05	-0.0011697559558098496	0.0	0.0	-0.004212711805255413	0.0	-1.1903581023215002e-05	-2.9802321721561504e-12	0.0008509996673987117	0.0	-0.008192199354131284	0.020754815219030154	0.005394888024961949	0.0	0.0	-2.8416831418871e-05	0.007145465106199804	0.0036655744366334586	0.0010095234560772662	0.0	0.029643437140320517	0.00029130929048113335	-0.0033104227718851287	-0.03319121665979832	-0.0006012553747546859	0.009057162119880873	0.0	-0.0028751941859212734	0.0008597159433644064	7.3272176086901e-05	0.0	0.020333425722547826	9.519216120242899e-05	0.0
patient_225	0.0	-5.0249841529875e-05	0.019781373070021754	-0.011862230276619042	-0.00016914933535735685	0.0	0.0	0.0	0.0002808917534304746	3.866029437629756e-06	0.0	0.0	0.0	0.000100698838883542	3.816546872257217e-06	2.7973916335031e-05	-0.003736658835253874	0.0	0.0	-0.0035505864302081557	0.0	8.549541234970093e-09	2.9802321721561504e-12	0.0006558324116282098	0.0	-0.0011448828893866265	-0.012306182989700702	0.004233584335388108	0.0	0.0	-3.5676583647728e-05	-0.001844982637141908	0.0010354020175618339	-0.000821733153234509	0.0	-0.002613178270193708	0.00248551880131706	-0.004716221711813666	-0.014893179704346348	-0.00029273973768722183	0.006003243748460193	0.0	-0.0014754568037518628	0.001457620742273118	7.8653263673186e-05	0.0	0.01702225594700426	4.2381422221658996e-05	-2.6072497293352002e-05
patient_226	-2.2351742678949904e-12	0.0	0.03884905649869083	-0.013014942719518467	-0.0030762538658262117	-8.954212730750356e-05	0.0	0.0	-0.001828332245396445	5.192644272756247e-05	0.0	0.0	3.9935111995070825e-10	0.00021535006858757402	-0.00010142887858673801	0.0	-0.004094008680099753	0.0	0.0	-0.03673591130356404	1.9967555997535413e-10	5.9604646218680556e-12	3.3974647539736227e-10	0.002429287583335504	0.0	-0.016966606927647055	-0.04115432747165691	0.006451608579288185	0.0	-2.5791051983830737e-05	-2.3670561984181e-05	0.003730531854225192	-0.002193349951396839	0.0037438038917345555	2.9802321721561504e-12	0.028216815046932374	-0.0034326045695571967	-0.0007909187907774325	-0.0050392487207785545	-0.00015652516210175102	0.005940122648287676	0.0	-0.001558835287524548	0.005520242967090943	0.0002749566724523894	0.0	0.0447806980818706	6.278360746800809e-05	-2.980232449711906e-12
patient_227	0.0	-1.725663989782e-06	-0.04457252412911271	-0.011131326895569464	-0.000711353256995783	0.0	0.0	0.0	-0.0002110188723774566	-0.0022019285372138183	0.0	0.0	0.0	-0.020039866578809205	-1.6104556061327e-05	6.835086268892955e-05	-0.004145152387976082	0.0	2.6165496930480002e-05	0.0034240620287504043	0.0	0.0	-2.9802321721561504e-12	-0.00040540475197193497	0.0	0.00046297249437483255	0.006116039622929288	0.006664387110084179	0.0	-1.3892967626452e-05	-2.3104565497487e-05	0.0017518567048117458	0.005905056462915903	0.0001678628838417244	0.0	-0.034860265747332954	-0.002577314427230127	0.0016517145166348131	-0.033367923819837185	-0.000626045008166691	-0.018046224499193665	0.0	-0.0076624769259949765	0.0006696423485642131	-0.0014856432965956578	0.0	0.016582901243630793	-0.000310569639923048	0.0
patient_229	0.0	-6.841522175818828e-06	0.0009590851863324605	0.0017182289595690087	-0.000990643137928614	0.0	0.0	0.0	-0.0007555564018810359	-0.00022698223800398097	0.0	0.0	0.0	-0.000578497899760257	-0.000148334491625428	-6.9034856278448e-05	0.007346584436655954	0.0	0.0	0.011187284667510438	0.0	-2.342558167874747e-05	2.9802321721561504e-12	-0.000664892126235094	0.0	0.00174573033328486	0.011760575325136115	-0.007452960752653471	0.0	0.00010730451792478501	1.4901160860780748e-12	0.00015456072948222832	-0.044723622300367936	0.00627228602628263	0.0	0.002678030750252005	-0.003992633075813482	0.001069258053855778	0.009099878374005558	-6.4090975932774e-05	0.00043242770859306274	0.0	-0.0010262353495478589	0.005711887531439177	6.692976737394e-06	0.0	0.05564589280107518	-3.101297840475e-06	0.0
patient_230	0.0	-7.8778506186789e-05	-0.21158562881025628	-0.008103739301807583	8.677711952477499e-05	0.0	-3.753229982014772e-11	-5.77419995845263e-11	-6.732991809258152e-07	-0.0016591371433751128	0.0	0.0	0.0	-0.0022307433659560037	2.389965907204869e-05	-3.312289912719086e-06	-0.004487037310810369	-8.19563854281835e-12	0.0	0.011167551207371024	0.0	0.0	0.0	0.001213763452354205	0.0	0.0009787891876503441	0.00932789721587628	-0.0061635208099005325	0.0	0.0	4.200173541903801e-07	-0.005220161293920852	-0.008729997315347328	-0.0011496124893056053	0.0	-0.024644704668403072	0.001280499097321303	0.0008021984390251411	-0.02010018372616465	-0.000434887680507376	-0.031732514810250634	0.0	0.00036092162142948686	-0.0009764862571060626	-0.0005125404726364642	0.0	-0.013426175175114302	-5.024485293103621e-11	0.0
patient_231	0.0	4.4379041565115e-05	-0.010160406908649252	0.009066374229778525	5.9278337379968984e-05	2.5152711290865e-05	0.0	4.1723251242853367e-11	-0.00010637479779542776	5.053316925186235e-05	0.0	5.2154064122955644e-11	0.0	-0.00033918547656939504	0.0	2.7938885614253727e-07	0.007541402951155587	0.0	0.0	-0.02825269593613045	0.0	0.0	4.917383250591101e-11	-0.0011719709987373656	0.0	0.0018606957533141906	-0.030813840848058903	-0.008037754988201732	0.0	2.2640793991739998e-05	9.503017552196e-06	0.0020525123692872248	-0.013358484467094202	0.003623316873295979	0.0	0.00767685976401223	-0.0107337820581073	0.042935520814618176	-0.010174495018624038	0.00028190731701906	-0.004247813472317384	9.983777998767706e-11	0.00036339123372725366	-0.0025748130939081287	2.980232227667301e-11	6.929039925163138e-11	-0.0005139396328979586	1.2023229524492486e-05	-6.989035755397555e-07
patient_233	0.0	-9.807020289007234e-06	-0.05267367610859797	0.0020684364949789154	0.000271422225146665	-5.6208905311359225e-05	0.0	0.0	-8.93750763207176e-05	-0.0006347321184584811	0.0	0.0	0.0	-0.00067970574167557	7.04987067729479e-07	-4.054817261930909e-05	0.003755767372352384	0.0	1.4704588730817828e-05	0.019126693692633076	0.0	3.4904883708804e-05	0.0	0.00041135142752899643	0.0	0.0008723029844600961	0.011914099562459113	-0.0001700285487386238	0.0	0.0	0.0	-0.0007989124678526101	-0.01380489282839986	0.006844050911112542	0.0	-0.026438601276589865	0.003603347377409196	-0.0010135993712792387	-0.013202879059437282	-0.00013526338655501298	-0.01246441510109867	0.0	-0.00016267153080261012	0.002496725239537754	-0.00018753265514969802	0.0	0.002357528314995176	-0.000154075149493292	0.0
patient_234	0.0	-7.6150849461554e-05	0.030920414896718235	0.002494873089218124	-0.001014946154828059	7.5011362507939e-05	0.0	2.9802321721561496e-12	0.000199989476974584	0.000124872988599231	0.0	0.0	-1.4901160860780748e-12	0.000155253777088364	-0.00010624305438250201	5.1258340477942e-05	0.007844814484473286	0.0	-2.2871315293013e-05	-0.009669664991232231	0.0	-6.2066375091671e-05	-1.4901160860780748e-12	-0.001298927505966263	0.0	0.0021348982541065	-0.012513006382303089	0.00638872750671286	0.0	0.00010822113885078401	0.0	0.010008628829906198	0.006600469458989344	0.00408747756144438	0.0	0.034237292047719484	-0.004335071034432588	-0.004352735160564738	-0.010703381833289996	3.618923397734588e-05	0.00799253088197433	-1.4901160860780748e-12	-4.556719283571533e-06	-0.00173679138887526	0.0	-9.119173884390551e-06	0.004071981414730495	2.9802321721561504e-12	1.4901163636338308e-12
patient_236	0.0	-8.338597603141e-06	0.0036173485095989323	0.006647460176821429	-3.023106129839951e-05	8.510195463895e-06	0.0	0.0	-6.722298928070246e-06	1.2756765354422677e-05	0.0	0.0	0.0	-0.00018129521015507243	-0.000164771958999335	2.238111384212e-06	0.009425051401123692	0.0	0.0	-0.007303738485654322	-2.980232449711906e-12	-1.7905441857874002e-05	0.0	-0.000733709363499647	0.0	0.002453423250514633	-0.0005570909459064406	-0.0015671124718035256	0.0	3.2017385168728e-05	1.763079073280003e-05	0.008516411789793303	-0.006294602479621995	0.011468806793134794	0.0	0.012220967245613359	0.001030593498435315	-0.001472994685596872	-0.013487503115252866	-1.8600783430154078e-05	0.003960553750745801	1.4901160860780748e-12	0.0003488297795556597	-0.0004752000771776535	-4.797543585299902e-06	0.0	-0.0025415217637314706	5.1025305015353e-05	0.0
patient_239	0.0	-1.1104965489356999e-05	-0.015943746576741927	0.008929873347315837	-0.000587076945323494	2.5369506329031566e-08	0.0	0.0	-2.2181095043193998e-05	-0.0005590701377950571	0.0	0.0	-2.9802321721561504e-12	-0.001089252453227528	-1.4957467839121e-05	0.0	0.015062070775683929	0.0	-4.9323864281170005e-06	-0.004775079741774202	0.0	-2.9285935685038e-05	0.0	-0.00019438370796850965	0.0	-0.0001368442792561751	-0.007481182907160791	0.003271124408431902	0.0	0.0	5.9604646218680556e-12	0.014773779748706114	-0.009524944299840665	0.013712208800599883	0.0	0.009437997776592915	-0.002423604249700994	0.018968743962385595	-0.0331094771750329	-0.0002103553099557709	-0.008152254769511598	0.0	-0.001579064157049275	-0.001684134015769799	0.0	-4.4703485357899816e-12	0.007420879428727449	-0.000115105205401777	0.0
patient_240	-1.4901160860780748e-12	0.00017253942684182998	-0.07476566386047775	0.015718849282264226	0.0005354219076456459	3.329330834093308e-06	0.0	0.0	0.000443466895155138	3.2617701025444694e-05	0.0	0.0	-5.9604646218680556e-12	-0.000255665586114623	0.0	2.8338986901507174e-05	0.00085628821253628	0.0	2.7417313423939e-05	-0.009072171091604063	0.0	6.8677784316241e-05	0.0	-0.0008545487575058249	0.0	0.0015982320758281107	-0.007397057759455441	-0.008567592233982171	2.9802321721561504e-12	0.0	0.0	0.003620435536769912	-0.010032744859885813	0.0001566202033965845	0.0	-0.00425810556805222	0.003534231824891299	0.0016589286879803344	-0.0039782171585207434	0.000705233936628788	-0.017487588824567465	0.0	0.0016471826518245395	-0.004149789251747988	-0.000213914945069699	0.0	-0.01764330636079608	-1.6701391059904827e-05	2.188985114917e-05
patient_241	-5.9604646218680556e-12	-5.546843307965817e-05	-0.029225758857007483	-0.002267029353181307	3.301774710307371e-05	-6.528840811005424e-06	0.0	0.0	-0.0003051509184064322	-0.000480203384440391	0.0	0.0	0.0	-0.0005314767996780539	-4.1090427804737085e-05	2.9363156903127992e-05	0.0020490614184250763	-1.4901160860780748e-12	-6.761355889393599e-05	0.002917495201663363	0.0	-0.000100833790609612	0.0	-0.000479072882607567	0.0	0.0017511362310033119	-0.01696929873282711	-0.009221828466129185	0.0	0.0	2.9802321721561504e-12	-0.0021894687650932236	-0.026714192595487796	0.004104005638831562	0.0	-0.008743581524957647	-0.001269116057581023	-0.001849132731870092	-0.027614616428147522	-0.000127088466379788	-0.008989080411448915	0.0	-0.00032937679014866155	-0.0022974871284357256	-0.000750691032595931	0.0	-0.007227192004830383	-8.326635025441599e-05	0.0
patient_242	0.0	-4.320235177874e-06	0.03247555199605408	-0.020503885912903884	-0.00036764766769337896	0.0	0.0	0.0	0.00020499733577307065	6.6069332140612e-05	0.0	-1.4901160860780748e-12	2.9802321721561504e-12	0.00039001236607291197	5.2207983285188e-05	-1.854348927750099e-07	-0.009224259038403362	3.576278717609682e-11	1.4901160860780748e-12	0.0005086368137344711	0.0	0.0	0.0	-0.0001936266797361818	0.0	0.00021920877692608697	-0.004893439999523936	0.005817239294823909	0.0	-1.8710514617851e-05	-1.0995810944586e-05	-0.005237675732298485	0.001533681640044191	-0.0025654192371060824	0.0	-0.0009666733453268274	-0.0018428432581713212	-0.004144633388603651	-0.02868958874482773	-0.00034798334594815674	0.011456778525543592	0.0	-0.0009712323164727289	0.0003433707650394212	9.3306290684267e-05	0.0	-3.900156437594138e-05	8.654955109232001e-05	2.9802321721561504e-12
patient_243	0.0	4.055789224803399e-05	0.019092355458246266	0.0026501574460533013	5.690773576497e-06	-2.3737030453046304e-05	0.0	0.0	-0.000615960641088889	0.00014240063729230106	0.0	0.0	0.0	1.8551736604422e-05	0.0	-4.071631953120108e-05	0.0007097373342490514	2.9802321721561504e-12	-3.7838373333215e-05	-0.10836329733286981	0.0	-2.439728938041785e-07	0.0	-0.0007414094080420798	0.0	-0.00077476191257591	-0.12341735169082237	-0.006696234048495497	1.4901160860780748e-12	3.1848780810833e-05	0.0	-0.0007414311371510589	-0.023346109169509098	-0.000401420863874934	0.0	0.015357089176640104	-0.001140383337798973	0.0009724246706987941	0.06689391983246018	0.000436194674810389	0.005771751406765495	0.0	0.00023862626142798815	0.006689701006174419	3.8443281129002e-05	-4.470348535789981e-12	0.06160198854944024	2.5390428071841452e-05	0.0
patient_245	0.0	5.5095097422598993e-05	0.02391514800389554	0.005217716015514406	2.8059323644265623e-05	8.093590373173335e-05	0.0	0.0	0.000374018996418452	0.00017446038960478898	0.0	0.0	0.0	0.000112420318741349	-9.572659339755e-06	0.0	0.005249869582132634	2.9802321721561504e-12	5.2812063693999e-05	0.016824480573922433	0.0	1.2828838080167e-05	0.0	-0.001572094645653838	0.0	0.002194700867094781	0.016613110436212407	0.0040871829935181896	-1.4901160860780748e-12	0.0	0.0	0.019245401769690175	0.007134529298738878	9.018556142105323e-06	1.4901160860780748e-12	0.02476158787282544	0.0032819396942620873	-0.004722412714458156	-0.024734537592616786	0.00014895724654197278	0.00625225760993122	0.0	0.00013964754182960794	-0.003927535687866461	4.369919374585e-06	0.0	-0.011711820179148293	0.000135888795740901	-2.5777833163738e-05
patient_246	0.0	-4.047185776289e-06	0.035059753678188955	-0.004568629298062255	0.000318510507204331	3.007211710791221e-06	0.0	0.0	0.0010130371833161822	0.00036176793858757597	0.0	0.0	0.0	0.00019495379065629	8.050761185582344e-07	4.5047075068577e-05	-5.721914460518785e-05	-1.4901160860780748e-12	1.6825123230227826e-05	-0.0021044210055151465	0.0	5.3136481717228e-05	0.0	-0.0007103236120077671	0.0	0.001819561827125998	-0.009604996392672135	0.006018651862110669	-1.4901160860780748e-12	-2.5474412308529997e-06	0.0	0.005588961861243255	0.006213481845479278	0.003104526343938757	0.0	0.0420188041903762	0.003052628157768025	-0.006089648242374786	0.004589816116553225	6.498152664862358e-05	0.012436965710479086	0.0	0.0009571028380581905	7.71277912768695e-05	2.2803948353976e-05	0.0	-0.0033773674455299927	3.5229569114744003e-05	-2.980232449711906e-12
patient_248	0.0	-1.385864410549435e-05	-0.0427348034406084	-0.00971071643073533	8.629334073047539e-05	0.0	-6.705522553884792e-11	0.0	0.0005946459851693273	-0.000561034270119852	-6.705522526129214e-12	0.0	0.0	-0.000453778563067316	1.6419370006769313e-05	1.6947504389098995e-05	-0.005102442619731264	0.0	-8.8295367360115e-05	-0.06253532393288201	0.0	-2.9802321721561504e-12	0.0	8.834698153913839e-05	0.0	-0.000530577610869648	-0.11835768249266368	0.0027163351534164643	-3.576278717609682e-11	-3.5834092646837294e-05	-1.004661656916081e-05	0.00014851753279425945	-0.002570507752760066	-0.0008317398751037936	0.0	-0.029047780328755067	0.001671580061737022	-0.001984758815086533	-0.005516993792217405	3.275267013813948e-05	-0.008709760123801752	0.0	0.0006611943831303793	-0.000900353438402115	-0.00035040305927395597	-3.129243836275108e-11	-0.008202004037686488	-5.815107002852e-06	2.9802321721561504e-12
patient_249	0.0	-3.6257686349561e-05	-0.01687097605062004	-0.009087214764366174	-0.0008378426335912021	-8.504287089454216e-06	0.0	0.0	-0.002069500986739869	-0.001245326300529989	0.0	0.0	0.0	-0.0025812446270399914	-3.4163570264354e-05	-0.000144163728882266	-0.002776441059114545	0.0	-0.00011718784300610199	0.013179296721037776	0.0	-6.302294321357811e-06	0.0	-0.00014438027949071169	0.0	0.0019145440472464383	-0.0014852527989016112	-0.0002009740954745143	-1.4901160860780748e-12	0.0	-0.000132461585756391	-0.004614693721692268	-0.05530676753082221	0.000530961719289166	0.0	-0.018759538489826026	0.0003929868819395596	-0.004265679656008398	-0.0017050727060006338	-0.00023393737403675383	5.180772129087546e-06	0.0	-0.0016853643233509371	0.004060765846718254	-3.597392328083e-06	0.0	0.0382461349556877	-1.7070215288548e-05	-3.82936131209e-06
patient_250	0.0	-4.649061337113e-06	0.0068759358098604475	-0.014268750030535697	0.00060044335587881	0.0	0.0	0.0	0.0008265668732346921	-0.00011427490293280902	0.0	0.0	0.0	0.0002322060497244809	0.0	-1.0681850463152001e-05	-0.005058577727176054	0.0	0.0	-0.07271158133411042	0.0	-1.0609836876392e-05	0.0	0.009187916670287437	0.0	-0.008609026203863309	-0.11301546313731264	0.0001339424361605661	0.0	0.0	5.360941961407501e-05	-0.0031226373408884266	0.004587786031055973	0.0011364416544558276	0.0	-0.010751404115460116	0.002409790702199073	-0.004061258116492497	-0.01213369849258265	-0.000132635776326058	0.006168335684777372	0.0	-9.9867598430131e-05	0.0029015081301838742	9.36935565550856e-07	0.0	0.0020248634793955346	1.5186319965868e-05	3.422364592552e-06
patient_251	0.0	7.014880720525882e-05	-0.025162245884509004	0.007764224268115873	0.000336121900379655	0.0	0.0	0.0	-1.737398300319936e-05	4.241745546460109e-05	0.0	5.826354027016479e-10	0.0	2.1196212433278e-05	3.244246668182267e-05	-0.0007059721563011408	-0.010175922831785271	0.0	0.0	0.02302154263655789	0.0	1.370906829722962e-10	0.0	0.00493331966875374	0.0	0.001975881362259835	0.020112014941463845	0.004114570734518901	0.0	0.0	-7.936336100101521e-06	0.013967219271452868	0.012406611158376872	0.00984645699845381	0.0	0.02469426032510978	0.0037266485550440593	-0.004643043909011389	0.16199253384027446	0.0006882401545532026	-0.24442148328204372	0.0	0.0035237857715945003	0.0009177398404348178	-0.00011770373797044117	-8.695316500961e-06	-0.026762235252465304	-0.00012802706321235501	1.7583370190421554e-10
patient_252	-4.470348258234224e-12	-3.7115608109160005e-05	0.0002560995074709257	-0.0038156116652156473	0.000129737787903285	-0.00021189605519175402	0.0	0.0	-0.00016326876509701346	-0.0021777686559595077	2.9802321721561504e-12	0.0	0.0	7.426996802677914e-05	0.0	0.0	0.0016954234500502548	-9.536743172944286e-11	-1.0132789635131091e-10	-0.005146443522552677	-4.470348258234225e-12	-8.8029187172651e-05	0.0	-0.0010279232803790247	0.0	0.002878559111871419	-0.06425935855679268	-0.006430496967914188	0.0	-1.9222887713110648e-07	3.0705885961643778e-06	-0.0035760126459484644	-0.012141451378884036	0.00557906972719645	0.0	0.014681089584480595	-0.006301864860136961	-0.004770216009943361	0.05608055289893232	-0.000296956690866495	-0.008784115372216869	0.0	0.0010747233280009696	0.008461204097848524	0.0	0.0	0.018161039885136367	-2.682209010451686e-11	-0.0003364722672849881
patient_253	0.0	-4.0025819838046996e-05	-0.04243455746529575	-0.010898070207168667	1.7503391667559108e-05	-1.1396616883576213e-05	2.9802321721561504e-12	0.0	0.000310859430581325	-0.000836263933032746	0.0	2.9802321721561504e-12	0.0	-6.1264797134936e-05	0.0	2.7713377710097e-05	-0.004910530665134646	0.0	-3.64379454404e-06	-0.002140270524655142	0.0	-5.495991464704e-06	0.0	-0.000300782004360547	0.0	0.0020961490067238435	-0.029104956614985304	0.005589221599492664	0.0	0.0	0.0	0.0019165147958078292	0.008057953649432013	-0.000481350460425874	0.0	-0.03645620083173321	-0.0017142612879280643	0.017939112044610156	-0.03927152843103518	-0.000685207454732149	-0.016815322017614338	0.0	-0.0022290222388328257	-0.0013911724567871576	-0.000438681989349424	0.0	-0.00708482804712089	0.0	3.3925018273290004e-06
patient_254	0.0	4.1556134819986655e-07	-0.03334301824557583	-0.015127046183793527	4.8987036570905996e-05	1.2432283535599087e-05	0.0	0.0	0.00024433135243597784	-0.00017222430910914899	0.0	0.0	-2.2351739903392344e-12	-0.00039742495139361803	4.6296382695435005e-05	1.4901160860780748e-12	-0.008914231546944991	0.0	0.0	0.00689996702485282	0.0	0.0	0.0	-0.001359441841914203	0.0	0.0016986709496242662	0.008007902673988924	-0.0010782321762269587	0.0	-2.0476693660020003e-05	0.0	-0.004739331900831945	-0.004024799298413338	-0.002352470340937336	0.0	-0.029308161596435768	0.0006690297992215824	0.0017157192754195128	-0.014683845508200781	-0.000506066544367053	-0.0018324373726212439	2.9802321721561504e-12	-0.0006613396497648714	0.0018337572160455884	-0.00031671151835471105	0.0	0.008082659036005087	-1.223620744421983e-05	2.219036407768e-06
patient_256	0.0	-7.6509381830691e-05	0.029289005278626747	-0.01237067772331616	-1.5792647842317e-05	0.0	0.0	0.0	0.00026282861200161	2.2179778572169215e-05	0.0	0.0	0.0	0.00011676518255844599	0.0	0.0	-0.005192687393119521	0.0	0.0	0.009985352193648891	0.0	-4.403271432966e-06	0.0	-0.000729187195957264	2.9802321721561504e-12	0.0016057764511788108	0.030915783061551013	0.003013509644914902	0.0	0.0	0.0	-0.0010416609812358287	0.016217108613474605	0.000574274103960465	0.0	0.019032898523665746	-0.03040731947252348	0.011834906683518654	-0.04700163755407388	-0.0021346773530123713	0.009546395048887692	0.0	-0.009597949526564911	0.00488749289360383	1.424478925764e-06	0.0	-0.0029303975113091395	-1.9023387879133e-05	0.0
patient_257	-5.960464344312301e-12	0.000261990504163258	-0.06644886954333351	0.16703415648758463	0.0007627630651579182	9.5778984576462e-05	0.0	0.0	0.00023227623694692368	0.00014235762910538762	0.0	0.0	0.0	0.000228727369452821	-2.2272057738152797e-05	4.1365999728440997e-05	0.006467318190148511	0.0	-2.3841857654804953e-11	-0.01719759363811736	0.0	4.6628674119710996e-05	0.0	0.008077686652317013	0.0	-0.0016865336201553728	-0.028668490916451038	-0.019680572216004763	0.0	0.0028378864120517373	0.0	0.008787830947934498	-0.01133836928297565	0.0010759668814396555	0.0	0.036360851702333094	0.0019535628884734045	-0.0025082915472872313	0.06946696911210157	0.00015908840522170002	-0.0168980346624861	0.0	0.001412896768116827	-0.0022574220460569267	-1.0520908632315001e-05	0.0	-0.008055986329677807	2.3828369338297e-05	-2.893086373806e-05
patient_259	0.0	-0.00013889470994472307	0.0020974847820547215	0.0011027885909606744	0.0001487456161004926	-0.000436679754592477	0.0	0.0	-0.001070582594419823	-0.002304907308655667	0.0	0.0	0.0	1.8626451769865327e-11	1.4901160860780748e-12	-0.000554566745925693	0.005430651772816013	0.0	0.0	0.02353969532395709	-1.4901163636338308e-12	0.0	0.0	0.00150891890749153	6.407499364424751e-11	0.002125442024983912	0.014777615801398445	0.007104709033866638	-1.4901160860780748e-12	0.0	-4.7701963782308995e-05	0.005203027077763866	0.0056138354718775615	0.0015033353653299822	0.0	0.029688451546487294	0.00165866286782546	-0.005384683458637994	-0.019916458171464865	-0.0025386432964827565	-0.046873832892197195	0.0	0.0009203534020540152	0.00561047116941335	-0.000802976777404546	0.0	-0.029135983995864763	-0.009278372545810263	5.960464344312301e-12
patient_260	0.0	-0.00023211199371143902	0.032466696244325924	-0.021614865499148025	-0.003050148806712229	-0.00030765956132672626	0.0	3.7252902707063385e-11	-0.002105452316487195	0.000126352167862928	1.566484569837101e-10	0.0	0.0	2.7240282669663e-05	3.825458884239e-06	-1.0329315671697e-05	-0.009952360285537688	1.1101365077204051e-10	3.719853870570578e-05	-0.021644217026460636	1.6987323769868113e-10	-9.716217219829e-06	6.593763840490041e-11	-0.001621018329351662	0.0	-0.006984003128122802	0.02035942817889231	0.005181387723898897	4.619359950108759e-11	-0.000130229321075603	-8.924097102135301e-05	-0.010158813558708837	0.0038243439826662774	-0.0008926989393876106	1.4901160860780748e-12	-0.005925394769275908	0.00045974788766178125	0.003561157909812812	0.025059351950565772	3.0682002007959996e-05	0.005084017110335896	0.0	0.00045844026387384704	0.0035573556749697484	1.7217079922556462e-05	2.980232449711906e-12	0.008767297613188068	8.326743058860199e-05	0.0
patient_261	-2.9802321721561504e-12	7.2845416329799e-05	0.029272838739802638	-0.010938985657336846	1.960721925133715e-05	5.4893387854099e-05	8.94069671075748e-11	0.0	0.000541315132344599	0.0003062964059412444	0.0	0.0	0.0	0.000219528408767651	7.646608673967299e-05	-1.580010950565279e-05	-0.008222184218333818	0.0	5.1642996072768996e-05	0.01474896217349555	0.0	3.6702994257211416e-06	0.0	-0.0007020090368590811	0.0	0.0018993552511230249	0.02014733226964449	0.004371238193761339	0.0	0.0	6.235059164464e-06	-0.0045677903467319595	0.009662607375995818	-0.002648737059847169	0.0	-0.0008403303714341516	-0.0005195572696596904	-0.003879305791512843	-0.033827063618587234	0.000238279389826852	0.010052131551525558	0.0	-3.8559482964042105e-05	-0.006953830583736612	0.00023555480847135002	0.0	-0.012299324441927415	5.3159258142113e-05	5.0663948036877573e-11
patient_262	0.0	3.8055992126464e-05	-0.09832919392989284	0.0003169026816125504	-5.6078453816006e-05	0.0	0.0	0.0	0.000222956076574333	-0.00046634824321590505	0.0	-1.4901160860780748e-12	0.0	-0.00040284087820909796	-1.7834565788507e-05	-5.3118102248117e-05	0.0006003881224994768	0.0	5.9604646218680556e-12	0.0009530965409237791	0.0	1.76630914212883e-08	-1.4901163636338308e-12	-0.000802571556244573	0.0	0.0017847885724822632	-0.0024317067138901324	0.0029181503033210514	0.0	1.939218289043172e-06	-2.5696400552999155e-07	0.007896421947739289	0.003056057005707906	-0.00025703725467909227	2.9802321721561504e-12	-0.02617935753383222	0.0012209054746984934	0.009272184192362204	-0.03511124584086151	4.3736551670020005e-06	-0.013646265968198672	0.0	-0.00138747647486524	-0.005314522320153605	1.4901160860780748e-12	7.450579042611594e-13	-0.009123926165628701	-0.000207739547826348	-2.625547815114e-06
patient_265	0.0	2.2947788280713864e-10	0.030498166339284895	0.008999207206992602	0.0001301709907467714	3.5817353054879e-05	-6.556510917521407e-11	0.0	0.00041157944558799063	3.6857108154797e-05	1.6242265726829075e-10	8.046627031355058e-11	0.0	0.00018868685825727702	-2.9924886953084996e-05	3.079234436154e-06	0.010743548793492257	1.236796381975935e-10	2.980232227667301e-11	-0.005681699243261718	1.1324882503993551e-10	0.0	-2.9802321721561504e-12	-0.001072871569893314	2.4735927584007557e-10	0.003559444141797919	-0.01858215008078946	0.004536381525432221	0.0	0.0	0.0	0.011500590829628666	0.012812169740195667	0.003484984286082518	3.129243836275108e-11	0.034960894036736995	0.0033312473863857783	-0.005029059080684742	-0.007455592248921623	0.0002092449608644499	0.008777598681747587	0.0	0.0010493690209375797	-0.002634726583710635	0.0004767501984722906	0.0	-0.012923877339077936	5.0608573178759854e-05	-1.4325555413958647e-06
patient_266	0.0	0.00011816424742064357	-0.003962174814022875	0.01903296179766381	0.000348430577546237	1.7285199690367299e-06	2.980232449711906e-12	0.0	0.0002262408964466804	0.000111728105988001	1.4901160860780748e-12	0.0	0.0	0.00019417597658466244	-8.195638667718441e-11	-1.060972905543e-05	0.010859525178258682	-3.278255444882916e-11	-5.9703110413101e-05	-0.03457790702576708	0.0	2.5271840393542915e-05	0.0	-0.0005440933779580453	-2.831220646815069e-11	0.0015698686193168962	-0.05939949427686183	-0.0062992024048105656	0.0	3.873184935800864e-05	3.289585933088923e-07	0.005626385923545022	-0.008531710277664166	0.0005440880221139863	0.0	0.015877218408902945	-6.64387771510519e-05	-0.0023639841943644243	-0.03024319900780297	5.7278307899829604e-05	0.003192705083450309	0.0	0.0004726253273634801	-0.005025050125579561	0.0	-8.504923060536173e-06	-0.020733018171132832	1.8741828575730002e-05	0.0
patient_267	0.0	-3.4323589969425e-05	-0.08993694784426985	-0.01666845556333133	-5.015317316283287e-05	-7.450280059128e-06	-7.450581818169155e-13	0.0	-7.94937613885814e-05	-0.0003276466755632999	0.0	0.0	2.2351742678949904e-12	-0.0014112550148376601	0.0	7.2110983332089995e-06	-0.008385478671273408	-2.793967834868738e-13	1.1561028659387572e-07	0.020633527929273216	0.0	0.0	0.0	0.000982489520849764	0.0	0.000762244977010399	0.025415255362194102	0.0030944444347791047	0.0	0.0	0.0	-0.00600734792923318	-0.0061754826990261325	-0.00017779012965182212	0.0	-0.04214354947736569	0.0015446169546135642	-0.002971084029955057	-0.033111488298102586	-0.000231694208346013	-0.017150385548740415	0.0	0.000811472635738744	-0.001412048681103598	-0.000470966018780015	0.0	-0.02363698776771921	-7.2086385916918e-05	0.0
patient_268	0.0	-3.6946777254342995e-05	0.005059350549010768	-0.018558857986594447	-0.00024384486936032603	0.0	0.0	-1.4901160860780748e-12	-0.00028565088696777454	-0.000253807663535548	0.0	0.0	0.0	-0.000363535817596128	2.4873761553317e-05	-7.878059986977828e-06	-0.009366517540346425	0.0	8.842126280069e-06	-0.015184934820234553	0.0	-7.518334314282616e-09	0.0	8.492112416861014e-05	0.0	-0.003544460326328248	-0.01011163089828775	-0.003383507326440269	0.0	-3.7199446810699e-05	0.0	-0.006498800979154074	-0.02272257380213575	-0.0025963546572161907	0.0	-0.0324863902722037	0.0048768976236926095	-0.0033920416499997456	-0.03626733344336249	-0.00024119841251522202	0.006748425247650089	0.0	-0.002958800184307615	0.005403569705122549	-6.525277895852883e-05	1.1301675252616e-05	0.03791573864007205	-5.4444612562654995e-05	0.0
patient_269	0.0	3.389091230928457e-06	-0.01879399253293227	0.011863877874496347	-0.00016429681736044186	-1.639127722441458e-11	0.0	0.0	0.00024535671699558846	-5.7207282446321997e-05	-1.1920929243736111e-11	0.0	0.0	-0.0012288888019917027	-0.00035515176213811797	-2.3841858209916466e-11	0.008028481069751405	-1.4901160860780746e-11	0.0	0.018684058496303575	0.0	-7.450580430390373e-12	0.0	0.0014157162225732361	0.0	-0.003588426050540851	0.028033440585868034	0.004991742054726595	-2.9802321721561504e-12	-5.960464344312301e-12	-2.0861625482648802e-11	0.011878466978383191	0.00780011769081316	0.003532276238586905	0.0	0.01822847738933119	0.0014701091719441816	-0.0038826799652684333	-0.0048380097505192335	0.00029322520792483917	-0.0001461626351043288	0.0	0.0006540212920583072	-0.0034438820301583933	-2.487497171387074e-05	0.0	-0.01497299082577224	4.004190806299454e-05	-4.3177194893357605e-06
patient_274	0.0	2.8547141328453548e-05	-0.007615739072002129	0.02666454644914771	0.000287639287835915	0.0	0.0	0.0	0.000504602696851359	4.375601187353584e-07	-2.775557558977952e-19	0.0	0.0	0.000177547488753041	0.0	0.0	0.009388828547282875	0.0	0.0	0.00622233740255465	0.0	4.942342638925012e-08	0.0	0.000134179359022527	0.0	-0.006528737283412895	-0.004610466926087924	0.003943126089071992	0.0	1.6996703929908e-05	0.0	0.010113976320410398	0.01670154927151521	0.005720503443408206	0.0	0.018059605417118242	0.004328310258733083	-0.005355189646972534	0.00488097768153089	0.000192689097858962	-0.03637597719953478	0.0	0.0009972669978131241	-0.00462385495803462	-0.00014346346780657698	2.9802321721561504e-12	-0.029830815988030328	0.0	-3.2566263899206e-05
patient_275	0.0	-0.000213012129973503	-0.06614427761283594	-0.00883326664702918	-7.254760948708e-05	-2.034034550874031e-08	0.0	0.0	3.392167180718352e-05	-0.00032090426471549833	0.0	0.0	0.0	-0.0006434837769265859	4.85844654031e-06	1.8279339527360083e-05	-0.0023632250808055567	2.9802321721561504e-12	-0.00011785668620577699	0.01257096566961613	0.0	0.0	0.0	-0.000689072058030446	0.0	0.0023764943710069806	-0.0052259464402753504	0.007568316764007027	0.0	0.0	-1.561052165925e-06	0.014894306747125077	0.0007539263599552995	0.006540753168207968	0.0	-0.019886486253284288	0.005133257853290216	-0.004962626000483446	-0.04490809519647036	-0.000787403618749884	-0.011923236408310438	0.0	-0.002884994702381656	-0.001758951410006721	0.0	0.0	-0.0022205690960774714	-0.00032410444021225	5.8733507245778e-05
patient_276	0.0	0.0	0.028415409953167225	-0.017719066897198585	-6.796483322977934e-05	-1.1311750858777892e-08	0.0	0.0	0.0002580975609132933	0.00026356203514078	0.0	0.0	0.0	0.00032486298735602396	2.8607474453747e-05	2.7842521667480738e-06	-0.009404428924559716	0.0	-5.625806748865703e-07	0.001356751948008535	1.4901160860780748e-12	-2.57754837162781e-05	0.0	-0.0006908147296635339	2.1457672083613489e-10	0.0018831105868432835	-0.0037497908468359905	0.0005107720319414357	0.0	-1.1220673963907001e-05	0.0	-0.009166894560741603	-0.004246295276398623	-0.0035004418655848178	8.344650248570673e-11	-0.018142517223432127	0.0011039750085284823	-0.0036649161280298487	-0.023600803466225444	-0.00012029835279099399	0.0064503740147967845	1.0132789607375515e-10	-0.0006764620209185379	0.00033762601678191553	3.1399340019561e-05	8.514935150742387e-06	0.003067925358960619	4.4260171364293e-05	0.0
patient_278	-2.2351745454507464e-12	-1.1000395938752885e-05	0.007945049799219804	-0.008945110431795135	-9.8767256364234e-06	0.0	0.0	0.0	-0.000250065164256372	1.7524796212090617e-05	0.0	-1.4901160860780748e-12	0.0	-5.721199861726311e-06	-8.120127953577578e-07	-2.1026142314076002e-05	-0.002903413311776197	5.960464344312301e-12	-4.7434295807032007e-05	-0.06030799399439707	0.0	-1.700098114088e-05	0.0	-0.0004060030180029462	0.0	0.00023377417428417811	-0.09129660961772165	0.004015071076046983	0.0	0.0	-2.1946933120464695e-07	0.0017898711943998519	0.004658834979995979	-0.0009765824475252674	0.0	0.0007746684917285004	-0.0014158450892165764	0.012531005429990869	-0.030526888849465413	-0.000259635609865649	-0.0003425344670875189	0.0	-0.0007207704271568115	-0.0018958067015278815	0.0	0.0	-0.0030292957240744215	-0.000138655228028073	0.0
patient_279	0.0	-1.3411764055485358e-06	-0.037848636056872775	-0.0045520769348054695	-0.00015466907562804202	1.66846960783e-06	-5.960464344312301e-12	0.0	6.084432941861205e-06	-0.0005587991497246512	-2.980232255422877e-11	0.0	0.0	-1.4901161138336503e-11	0.0	8.864688798785106e-05	6.120833967301933e-05	-2.9802321721561504e-12	1.4901160860780748e-12	0.01820715204951491	0.0	-3.7973780184982823e-06	-2.831220619059493e-11	0.00294972859582898	0.0	-0.002897891985482402	0.014471262425543504	0.005758239397118408	0.0	0.0	0.0	0.015304063973930755	0.0033959128854426646	0.0023956677160763963	0.0	-0.004780301375914812	0.003913289471604704	-0.004974697462193458	-0.015641087533505613	0.0009573525092797248	0.007046156037977972	0.0	0.0004804240770172186	-0.0034948605157348795	0.000126949374144897	0.0	-0.013249685622032936	7.1818293491377e-05	4.213691689067267e-07
patient_280	0.0	6.8743077665566e-05	0.019681185680018108	-0.0019043271078667248	0.00059110274410132	0.000143810555897651	0.0	0.0	0.0008427801007521239	0.000102858530083901	0.0	0.0	0.0	0.000596939824115539	2.9927346110344e-05	4.0761738643049996e-05	0.0004240935614895787	0.0	-1.4901160860780748e-12	-0.005563734699325315	0.0	8.897651191800757e-05	0.0	0.001258117462831416	0.0	0.0009629333468037494	-0.030798139688851554	-0.006117901073023644	1.4901160860780748e-12	-2.699940754246e-06	6.578960460610401e-05	-0.00365177824417544	0.005507667701989657	-0.0025254999590481205	0.0	0.00174492562782676	0.00026799904522485364	-0.003571078945475138	-0.021152759529269285	3.234323910437464e-05	0.005571159261126209	-2.980232449711906e-12	0.0011951247956979159	-0.002360885519728502	0.0	0.0	-0.02014772229784655	9.4554772973059e-05	0.0
patient_281	0.0	0.0	-0.05487386743206691	0.030583823941955558	0.00012982951609528102	1.1113591492179138e-06	0.0	0.0	1.579962503164983e-05	-0.00011453117779456	-1.4901160860780748e-12	0.0	0.0	-0.00016984726592490708	-6.974293701350506e-05	3.170524302640818e-06	0.019309822820508697	0.0	0.0	0.002609210907176921	0.0	0.0	0.0	-0.000492059964415593	0.0	0.001526966076437368	-0.007112482331905438	-0.011606503300792754	0.0	0.00031746193553626597	4.8973814817145e-05	0.009936717085848135	-0.010546644546345988	0.004862980434252334	0.0	0.010999034890064182	-0.0024460215595361458	-0.001944647334787401	0.02744936567119976	0.000657099230845047	-0.007959008489901324	0.0	0.001272467454495437	-0.002492813190346709	0.0	0.0	-0.005585484819550647	0.000130805765904367	0.0
patient_282	0.0	-4.495255090295e-06	-0.033770931788786346	-0.00177312716443699	0.00017196673795115002	-6.1321781761944e-05	0.0	0.0	0.000497170192212792	-0.000419383527291935	0.0	0.0	0.0	-2.8511500288731e-05	3.8322603702544e-05	0.0	0.0015288993158231832	0.0	0.0	-0.008897391016319261	0.0	1.8049041554330912e-05	0.0	0.0011301600023456435	0.0	0.0007126884995959481	-0.04092856264089673	-0.02105551178623496	0.0	0.0	8.160285651684363e-07	-0.007196872712749577	-0.030122070994650453	0.00060148620038524	0.0	-0.02639774347355046	0.0015990044352547374	-0.004159928247559539	-0.024534243713351268	6.1901498911899e-05	-0.010215468307898806	0.0	0.0016163778991351001	-0.0029135822639509363	-0.000373884047241881	0.0	-0.02615624608445791	-0.000234356548637149	-1.858100965619e-05
patient_285	0.0	5.4097447317325e-05	0.005424757539956332	0.038648197024636614	-6.8802579696054e-05	9.741447204723894e-05	0.0	0.0	0.00024590787856722604	0.00011346168790477965	0.0	0.0	0.0	-0.00012197090634144702	0.0	6.1276084635756e-05	0.03061540737133051	0.0	0.00010507472276221698	-0.014990855653910234	0.0	0.0	0.0	-0.0005895847110464191	0.0	0.0001712603401567217	0.014237857906957148	0.002322141798642737	0.0	0.000191321961581707	0.0	0.014631678101733502	-0.007661737718360156	0.006986838540923758	0.0	0.024129176178320354	0.0031903931821376137	-0.0031934373330818376	-0.01621344095637737	3.266009497456e-05	0.001715719890357971	-2.9802321721561504e-12	9.491276166226333e-05	-0.004648461874376496	-9.061995609663099e-05	1.4901160860780748e-12	-0.0029761110099690053	0.0	0.0
[truncated: 85 more columns]
