# Supplementary material for: Integration of clinical, pathological, radiological, and transcriptomic data improves prediction for first-line immunotherapy outcome in metastatic non-small cell lung cancer
Source: Nat Commun. 2025 Jan 12;16:614. doi: 10.1038/s41467-025-55847-5 (PMC11725576; doi:10.1038/s41467-025-55847-5)
Supplement: Supplementary file 4 — Source Data [file 41467_2025_55847_MOESM4_ESM.zip › Source Data/source_data/unimodal_shapvalues/6months_progression/LR_radiomics.csv]

Patient id	Dmax	liver_SUVMean	spleen_SUVMean	TMTV	Nb invaded organs	Distance dispersion	T_TMTV	N1_TMTV	N2_TMTV	N3_TMTV	M1a_TMTV	M1bc_TMTV	T_Suvmax_max	N1_Suvmax_max	N2_Suvmax_max	N3_Suvmax_max	M1a_Suvmax_max	M1bc_Suvmax_max	T_Suvmax_std	N1_Suvmax_std	N2_Suvmax_std	N3_Suvmax_std	M1a_Suvmax_std	M1bc_Suvmax_std	T_Suvmax_mean	N1_Suvmax_mean	N2_Suvmax_mean	N3_Suvmax_mean	M1a_Suvmax_mean	M1bc_Suvmax_mean
patient_1	-1.8626451075975935e-13	0.0001873237444087828	1.8626451075975935e-13	-0.016063420127192463	-0.019055453520780394	-0.000793935890402637	0.01978619373748074	0.0	0.0	-8.237928124144407e-05	0.015563218216644555	0.0	0.013847750596608928	-5.264237150548965e-06	-1.9915493205189653e-06	-0.00038227042877114656	-0.0004204279358498684	0.0	0.005690619167871732	0.000189477073028678	0.01957547199325631	0.005175378261972187	-0.004481442013988227	0.00040098995855078305	0.032587090958980804	-5.787186138331511e-06	-0.0004454012969508721	-0.00456806675167751	0.00025507653318345146	0.0
patient_2	1.8626454545422882e-13	-0.00014304910991340622	-1.8626451075975935e-13	0.034637898741010524	-0.007779791550850452	0.00011744119934736957	0.03372050222670655	0.0	2.7720659133046e-05	-2.865459946915318e-05	0.01472876950111235	1.3673352077605421e-06	0.0005299275231547369	3.5463740117845e-05	2.139181829989e-06	-0.00011762116057797788	-0.00017378529291599314	3.725290562139882e-13	0.006142531997803556	3.7128071114419e-05	0.0034847982256672877	0.006080493432795585	-0.0040457355950958614	0.00025056393435225717	0.0020606246346141772	0.00010897212028503238	0.002217979724053278	-0.003875074701243979	2.7696229517436975e-07	1.0978650301685669e-06
patient_3	3.725290562139882e-13	-4.0584959369148e-05	0.0	0.004847962284972839	0.003336973321204962	0.00028395550260319703	0.008858376484177963	0.0	0.0	-0.00018728337511419676	0.012839597521722272	0.0	-0.00039182273098265185	4.925447143613681e-06	-1.131080090999e-06	-0.0005263838216662334	-0.0005203457738272761	0.0	0.004658811067417222	3.2276967726646004e-05	0.015254090140759896	0.005899879925698003	-0.003200115507189147	0.00042937955711968396	-2.4873898364385394e-07	2.9928573220966338e-05	-1.3782400079068163e-05	-0.005901599298836627	0.00026782410573214104	0.0
patient_4	6.865393370383138e-08	0.00024414098188280787	-1.2095784768461998e-05	0.025074584903055756	0.01585959963211785	-0.0003157497451174894	0.04442231886819932	0.0	0.0	-0.000153175047691906	0.010474824280757413	1.9052568823094838e-07	-0.0012409818529616687	-8.67111589759457e-06	3.216065280139e-06	-0.0006275118772871686	-8.594638705253306e-05	0.0	0.004757576897088396	9.8793835658578e-05	-0.012707801801757837	0.006767589589860249	-0.002880202011298348	-0.00031581025943160605	-0.001589437597105236	-8.63985214382345e-06	0.0006398201316594989	-0.006060679767373912	0.0002487119282595797	2.213448286056061e-07
patient_5	-4.742223769425152e-07	-0.00031529963100328603	-0.000139370589330792	-0.025068023743480397	-0.010133651133929333	-0.0008987385245971244	-0.04285478602147191	-1.8626451075975935e-13	1.7739045666530488e-05	-0.00013334161783568033	0.011020914312824563	-1.9009988475589545e-05	-0.006121657866355927	6.316212005912131e-06	0.0	-0.000752206725161512	-0.00017628578320144877	0.0	0.004655870684003415	0.00011421162397600599	-0.0831309143349295	0.005031184154096957	-0.003426157681643915	0.0007036686100997119	-0.010863741226494267	6.889219954609e-06	0.000613933490030458	-0.006566617269953668	0.0004792615833692225	0.0
patient_6	0.0	-0.000636396064143621	9.43144261837e-06	0.008726569844502909	0.0041219846547580815	0.000238263624347744	0.031165761756524392	0.0	0.0	-0.00011450353683903351	0.012540867077186655	0.0	-0.004407261304836687	6.629759445787517e-07	-5.997801199554218e-07	-0.0002656314317136922	-0.0002732709218747877	0.0	0.0057358628332614455	9.244502326473367e-05	0.01901237723557274	0.005218250984419101	-0.003598466604854867	-0.00010352635672315154	-0.007621532534155949	8.017037063836122e-07	-0.00012730241436510314	-0.005679942217282911	0.0003016450189054003	0.0
patient_7	-1.8626451075975935e-13	-5.134877394884747e-05	0.00010317982472479252	0.008397508238349059	-0.007435143944527906	-0.0008594841812737178	0.03803861161903474	-3.7252902151951865e-13	1.929095601662889e-05	-0.00011272456143050953	0.013931660045124548	-1.8626454545422882e-13	0.006994110925681859	-1.190930865704878e-05	2.826431766153256e-07	-0.00041243594447150383	-0.0002630685322917945	0.0	0.005858392452355429	0.0001074201805517041	0.018911976239131715	0.006304690760746562	-0.003659008877351838	0.0006784610862843738	0.016207095313258424	-1.5544161014256814e-05	0.005071615632250887	-0.004233911845274232	0.0004719521737657446	1.8626451075975935e-13
patient_8	1.8626454545422888e-13	-0.00028481338536366315	-1.5350975096220001e-06	-0.004086316863726777	-0.01093803410371761	5.1307812239968794e-05	0.013482018954865584	0.0	0.0	1.7383238300679702e-05	0.012743723251484294	-5.3931355476364194e-06	0.0004163206665776409	-1.8129634764044504e-05	0.0	0.000122591720893975	-0.000151840215362604	0.0	0.00522884159553792	0.000140865352097897	0.017729560490138782	0.005701180796045773	-0.0037268872325308218	0.00045633205650374894	0.0017124236852861538	-1.6050480399278718e-05	0.0004889334136620098	0.004682074650377005	0.00028135720994323205	0.0
patient_9	0.0	-3.2957379240541006e-05	-3.1994614750140296e-06	-0.0018559204947202997	-0.008423778125829952	0.0008738304449710873	0.028519726378051512	0.0	0.0	-0.00011374310180544543	0.01592126650931309	6.3533147796980646e-06	0.012735885806661063	-5.9005338698610924e-06	0.0	-0.00026729612620546924	-0.00039424017900600584	0.0	0.005715772015601351	9.010247075930099e-05	0.02011322986218142	0.0055476052159443125	-0.0035177330192178104	0.001253474398329859	0.03084994246917772	-6.099317409096933e-06	-0.00015026313820852726	-0.0039752140405587555	0.0006023974810726895	0.0
patient_10	1.8626451075975935e-13	8.696859246119733e-05	7.584420777857e-06	0.008706090625794553	-0.029801406422024546	-0.003066146269533768	0.03891978726191442	-1.8626451075975935e-13	0.0	-6.714838789775514e-05	0.013155873504281	-2.3923611268393846e-06	0.0012321232192218	-8.605458028613782e-06	-1.027392596006e-06	-6.947452789171844e-05	-0.0004125007801689138	0.0	0.005595387601572978	5.650276467204e-05	0.01895269609368401	0.005666001430060685	-0.003862266680737917	0.0010523556357715342	0.005442174381855835	-9.336122870445323e-06	-0.0012424360726959929	-0.004675806529959628	3.631614334881e-06	-6.144439801574614e-07
patient_11	0.0	9.400444766506453e-05	0.0	0.01803458923907015	0.003562558728828975	-0.00029737317366524855	0.02508910572361196	0.0	0.0	-0.00014097784003242467	0.013036619667476004	1.0392088443035575e-07	-0.00019250760311259827	1.7381144687530001e-06	0.0	-0.0004659401006996567	-0.000497769516985856	0.0	0.005282875537872275	2.2623732313512514e-05	-0.025996393987955474	0.005259224955085631	-0.003607263077562635	-0.00017148701408877635	0.0005219361432362195	1.993651874363e-06	0.0004620556206442329	-0.005463245134567808	0.00017718199817463615	8.501522243041516e-08
patient_12	0.0	0.00023185367099940436	-7.8441985603421e-05	-0.041979874444147525	0.003028529295837461	-0.0011864930177107305	0.003059929121751308	0.0	-4.4003332033752e-05	-0.00018272861931472394	0.01294202848253767	7.948791608215072e-07	-0.0037490686494391114	-3.6458995193240856e-06	0.0	-0.0004102830984629611	-0.00017323767389170526	0.0	0.0031954335491638304	0.00015882324399426397	0.01966823576032179	0.005618165077408737	-0.003906495965504973	0.00042481810767204005	-0.007156420384114558	-3.0541447922580473e-06	-0.0016404219111893202	-0.0051807768072001294	0.0004792486705817257	0.0
patient_14	0.0	7.575042378157283e-05	-4.2487293854355e-05	0.025667404641676647	-0.02734859830257478	-0.0027274810831528	0.0527721727426629	3.469446951953614e-20	-2.909901924431e-06	-9.641444794833283e-05	0.011719571794196929	-3.537070378660382e-06	-0.000751919037383023	-3.7903072312469487e-06	0.0	-0.00039609480607322715	-0.0003504377688281196	0.0	0.00514990313630547	8.683430477976501e-05	0.0204680548257194	0.005604517691861796	-0.003769990504160478	0.001178270400222391	-0.0009008193294983014	-5.11436536908094e-06	-0.0013664523863233503	-0.006289747745403984	0.000699283792171625	-1.236032508313e-06
patient_16	0.0	1.8366504274305893e-05	0.0	0.017432683641370333	0.0032280850126407638	0.0003917703968938381	0.03924991083284835	0.0	0.0	-0.00013602293520234085	-0.05876431924258355	1.6346611082549562e-07	0.004772666364861635	1.3394504040479e-05	0.0	-0.00036228717584161995	0.0004795984433963845	0.0	0.005672233597841072	2.9869033396242e-05	-0.05401976074217814	0.005511774130351806	-0.004990584930777509	6.57323400024557e-05	0.01801316654561085	1.0576161555944998e-05	0.00026955215544438826	-0.006468625521054447	-0.001448327057436106	0.0
patient_17	0.0	3.645301116630321e-05	2.1308213472365998e-05	-0.02609545289888042	0.0034803987138904103	0.0002653483753558165	0.0035650531600694845	3.7252902151951865e-13	-2.8760047163814e-05	-8.201262746005989e-05	0.01385716513395305	0.0	0.0004958463710266845	9.26320832222562e-06	-1.026987284421e-06	-0.00041628962717949575	-0.00021659912252798268	0.0	0.006065857807267414	9.70806712284645e-05	0.02048050110302861	0.006244263078318872	-0.003612615928798875	0.0002525048914365503	0.0024902337551582204	5.769016072153887e-05	-0.0013527909137308488	-0.004494959933496976	0.00033332441197707894	1.8633566796776722e-07
patient_19	0.0	-2.2403111797710082e-07	0.0	0.018876155254864666	0.017109573058228078	0.0010724595308303736	0.024981056410676633	0.0	1.8626451075975935e-13	-9.408446220913547e-05	-0.06678622372302338	2.416351810098985e-07	0.005527047255996132	-1.710339030250753e-05	0.0	-0.00020404429372864908	0.002211209654674158	1.8626451075975935e-13	0.004640624831561537	0.00011514095673337256	-0.01710304983130477	0.0036231721783696767	0.002443883161991791	-0.2867015954815375	0.014529673570659329	-3.4687416162338675e-05	0.0012130867164581853	-0.003616297856235148	-0.0025843310989323055	0.0
patient_20	0.0	-5.301497504114997e-06	-0.00013148382771760198	0.013006703588273327	0.016583624919783282	0.0003860613204538775	0.027695891524013087	1.8626454545422888e-13	1.8626451075975935e-13	0.000201573322899639	0.014031047995760992	3.7252905621398825e-13	0.0010731731235980653	6.461055576801001e-06	0.0	0.000417839380633082	-0.00044367678938433	1.8626451075975935e-13	0.005551163914147725	-0.001007406128663567	0.002614131815172699	-0.017568226041551643	-0.004025446372665416	-0.0028256572290323643	0.00297709742663424	4.520720634609402e-05	0.00102439912101253	0.009119960669334945	5.977230127900754e-05	1.8626454545422888e-13
patient_21	0.0	0.000137714737560598	0.0	0.033058758038352204	0.0028687791025265603	0.0013948213421273881	0.05057869617936662	0.0	4.477997897192802e-05	0.00023346045073121527	-0.03829820149771399	3.012437373399457e-07	-2.598759951069561e-05	3.589490056037e-06	0.0	0.001591834551678025	0.00022511796266771306	-7.450580430390373e-13	0.0066323392755351564	0.00025763867432251	-0.01748624536492857	-0.013455702568870005	0.021463499871222265	-0.0004396099722012979	0.0007028125711716397	5.332432631403097e-05	0.00045044145882128776	0.020307783451210665	-0.00015412570759653794	2.606920897960455e-07
patient_22	0.0	5.85078868083629e-05	2.8622976690529002e-05	-0.028069110948918338	-0.01020765182022001	-0.0010627358880825244	0.004169375991122769	3.725290215195187e-13	0.0	-0.00012617742232977895	0.013887850858131384	-1.0945275425902625e-07	0.0017586771554313286	2.0043531432746112e-06	-7.712129689752512e-06	-0.0004570926477201164	-0.00010376121122389859	0.0	0.006699490165617276	0.0001693256383761714	0.020069764731358686	0.005716577546903828	-0.0034711201200726956	0.0016238386468961862	0.005209230543207332	2.8227955102912217e-06	-0.0007619334748946061	-0.00397483602962453	0.000375909277424213	0.0
patient_24	0.0	0.00020222052945755107	3.7252902151951865e-13	-0.005833243656251532	-0.009517930832551749	0.0004062025479040945	0.011729362031491426	3.7252902151951865e-13	1.720297709107e-06	-0.00020827157720922876	0.013596696364926135	7.450581124279765e-13	-0.0014566138126887104	2.355618402362023e-07	0.0	-0.0007717402097768991	-0.0004565130033530269	3.7252902151951865e-13	-0.02141465810909863	6.7501190304753e-05	0.011828881297772702	0.007154661419987637	-0.0032575695819221017	0.00027618617955595706	-0.0066964166966266515	3.279142081736783e-07	0.00010859203385188728	-0.004927947250893306	0.0001293380873277765	3.725290562139882e-13
patient_25	0.0	-0.001100364253856234	-0.00025748456511646403	0.021789777979487508	0.016300804992485752	0.0005352479815483025	0.04371383330672974	0.0	0.0	-0.00018869859552941577	-0.07854617890394289	1.2319406215101e-05	0.0032323543961159627	7.016505114733e-06	2.883563749491202e-06	-0.0004032725327648128	0.0011218793168663913	0.0	0.00618502023797478	0.0001209413989447012	0.013084295024629631	0.004662095762882351	-0.005254006491415161	0.00025221045408399545	0.010141326189041091	6.329638510941e-06	0.000655100899934756	-0.005125861727120317	-0.000283056497387587	0.0
patient_27	0.0	1.9975582044569576e-05	-5.18918223679013e-07	0.01764630257776002	0.013377378998463932	0.0005681758250575419	0.033216644529346334	0.0	3.8681166991591e-05	7.384973205625796e-05	-0.04134199109985489	0.0	0.0016009945980272888	1.1102402582760215e-06	0.0	0.00028861524895764566	0.00018952050404622223	0.0	0.005499277258012401	5.2547840960323e-05	0.0091651078685652	0.003911324410419879	-0.004796552224364085	-3.719589780084284e-05	0.006692718172864938	1.500604860484e-06	0.00013867246191948005	0.004990937117813128	-8.894642107188431e-05	0.0
patient_30	-3.7252902151951865e-13	-0.00026776163643225384	-3.7252902151951865e-13	0.018417411468783347	0.0030454756682738193	0.00030951888291164673	0.04376896759839724	0.0	-3.7252902151951865e-13	-0.00023534156363456672	0.011873902743495963	3.315481916068e-06	-0.0018137665413319717	-1.0002906247972743e-05	-5.573567003011939e-07	-0.0006271668914705407	-0.0007009828337468139	0.0	0.005046350005175882	7.038176227360803e-05	0.019741815471649125	0.005705728905275431	-0.0034272050458937454	0.0004646957443561482	-0.002786021090019452	-1.2216529063879e-05	-0.0003142366433516044	-0.005842436350509484	0.00016673358352854766	-1.7095729708670182e-07
patient_33	-5.006354302168614e-07	7.080551050600489e-06	-2.1988306194539997e-06	-0.0760092582439072	-0.025467059365077836	-0.0023532862460473388	-0.01099304239838379	0.0	-1.8626451075975935e-13	-0.00010133563624694522	0.010481528442352972	-2.382979169487142e-06	-0.0005816335949813734	-2.2855445323509643e-05	-3.7252902151951865e-13	-0.00039258049181661615	-0.00033866441170684485	0.0	-0.042966280765994395	2.3900232277810997e-05	0.01675941028469237	0.006290189026901459	-0.003895613656705204	0.000827477112086496	-0.004475046273786533	-3.8477750495074e-05	-0.0010331819396000234	-0.0049291653665713584	0.000638307791668918	-1.7473993822932425e-06
patient_36	1.8626451075975935e-13	0.0001554064257070415	0.0	0.013981368752685332	0.02994539926962457	0.0006629741495940703	0.03251526186435944	1.8626451075975935e-13	0.0	-0.0001655165966134472	0.011506985326763204	1.4130957424651065e-07	0.004634295059950059	6.525183282791511e-06	0.0	-0.0007068685326725113	-0.0004969689810648561	0.0	0.005529765753401401	3.657295024022257e-05	-0.048339834695355924	0.005091525607369804	-0.0035728294544387206	-0.007974734301352877	0.013057511800760363	6.92306626588e-06	0.0001365759004838744	-0.006321510703302883	-0.04035702164270913	0.0
patient_37	0.0	8.283807523548441e-05	0.0	0.010250271765701426	0.00341114616496484	-0.0001443671548273359	0.027873747478565147	0.0	1.041557081043e-06	-8.416168875992009e-05	0.011313760840240826	0.0	-0.001480117109138482	-7.780188694595306e-07	-4.886107519267921e-07	-0.00035804876256733634	-0.00033733375119045	0.0	0.005278573413751978	4.9344137124714694e-05	0.018377282394887836	0.006087292826175653	-0.003535384210292204	0.001356546811759471	-0.0022782013297546195	-1.0048860684035157e-06	0.00016923500262199748	-0.004987943026516551	0.000253714186511931	0.0
patient_38	3.7252902151951865e-13	-0.00011265154024585878	6.3844143413007e-05	-0.0008170327349565801	0.003826212942320809	-5.1045262720431276e-05	-0.010764479445479765	3.7252902151951865e-13	3.148489724844689e-05	-5.348078329115949e-05	0.015872615838097362	0.0	-0.002941447798162665	1.190516538917899e-06	2.2267177700908968e-08	-0.00029726858204230227	-0.000277217218745495	-3.7252902151951865e-13	0.006173262036405462	-4.8070742283016e-05	-0.0059717748641035994	0.006236078867968132	-0.003836693633068308	0.0013529730515554575	-0.00607400522325183	1.2438278645278412e-06	8.38305652141506e-05	-0.004349042597087071	6.720843687653451e-05	0.0
patient_41	-2.7497150003906455e-07	0.0008628839501179693	0.00010677975444123101	0.04463847746686074	-0.008484098329301876	-7.873074929229302e-05	0.06375815052138636	5.58793532279278e-13	2.374741602689e-05	-6.619866387918083e-05	0.011405164414551066	1.8626451075975935e-13	0.00018936896040103228	-3.8067106157540003e-06	0.0	-0.00022440866986288906	-1.4968802593648095e-05	0.0	0.007086657953634811	0.00022054222552105534	-0.012574335099756672	0.005535949434898756	-0.003741370289865839	0.0007705437085591336	0.0013941569352987763	-4.361419193446005e-06	0.0018266274778172193	-0.0039630738524719725	0.000517852314468472	-6.884451955555329e-07
patient_43	0.0	0.00012981242341920498	0.0	-0.0033037674746941347	0.06365730301253493	0.0011296973690390504	0.01697273600380863	0.0	0.0	6.9288449361918e-05	-0.040790926380758125	0.0	-0.0015213197766337303	0.0	0.0	0.0001199873029254349	0.000198653151933101	0.0	0.006416420371597585	9.061055937781699e-05	0.021503368994453872	-0.0016533894287421957	0.0033672341330209282	-0.00040201424481347073	-0.0037369943727971564	0.0	9.709868254139592e-05	0.005093389107403307	-0.0002248319507576517	0.0
patient_48	0.0	0.000257250196021046	0.0	0.012400150998961135	-0.01012206804757002	-0.00041238862960598857	0.03992810417022551	0.0	3.627905491739509e-05	0.00048581578596493957	0.012360053305420981	0.0	0.0009954201190499337	-5.918856710195388e-07	0.0	8.966728234662897e-05	-4.7937602642921994e-05	0.0	0.0060479147710371306	8.430169671773563e-05	-0.11426415252063885	0.007511831163428677	-0.003915286802360746	0.000472676179185519	0.003874252352234863	-1.1843388900160001e-06	0.000967183163249857	0.002400608605914717	0.000444849459826943	0.0
patient_49	0.0	-3.901955112813747e-06	-4.89487145096e-06	0.017493267373414664	0.013984829170722463	0.00050511626596562	0.036652362830704034	-3.7252902151951865e-13	0.0	2.7199107222257726e-05	-0.06449178050193	0.0	0.0003976297494955162	0.0	2.948110364377e-06	0.00032049687658436204	0.0011598230184055821	0.0	-0.022919167186133516	7.459587538614699e-05	0.004521384873008303	0.0010408874095882944	0.027863965267315483	-0.0009952695579733746	-0.012082608661614314	0.0	0.0003411220042034927	0.00527373288311062	-0.000423250308632849	0.0
patient_50	0.0	6.0017934441563486e-05	-1.8626451075975935e-13	0.04383710482292805	0.023810346146440085	0.0006971922165714139	0.05920029143718998	0.0	0.0	4.523974126204603e-05	0.01175769860157739	1.5251897275452704e-07	0.0016067775368690162	1.2223107740282763e-06	0.0	0.000246088386140759	-0.000288764840085055	0.0	0.005217143331980292	4.4943918101487e-05	-0.023287909795483522	-0.028064598685456407	-0.003871516435965851	-0.000152327325101951	0.00462348074349571	1.4794608578085067e-06	2.919118478893974e-05	0.011273648613877554	0.00020976768415420898	-4.340708255751169e-09
patient_51	0.0	-1.1546745896338354e-05	0.0	-0.032897727356431955	0.003783766978420267	-0.00018611568761988718	-0.011627629201253833	3.7252902151951865e-13	0.0	-0.00016358251525088951	0.01509205039353105	5.961358547208056e-08	-0.0007559559157117881	-3.8077577948560003e-06	5.327763594686001e-06	-0.000398327199462793	-0.0002783701789099681	3.7252902151951865e-13	0.0056161403766832796	0.0002343338208272999	0.01945342541700225	0.006654677928890989	-0.0036126102295238123	0.00040622008885257704	-0.0013489390237722155	-4.3407863005989995e-06	0.000917620848957439	-0.004708037436613787	0.00024386540539562574	3.9847418665899665e-07
patient_52	0.0	-6.1031798552719995e-05	0.0	-0.030184759170771527	-0.02092290719747538	-0.0005065671299584109	0.00647683225092473	3.7252902151951865e-13	-5.63794709742e-06	-0.00013279245723969745	-0.04764974870253351	-5.350846797229011e-07	-0.00205712857828473	-5.8168198913326715e-06	0.0	-0.0003319371278397668	0.0005894613707438038	-3.725290562139882e-13	-0.012313339043687987	8.121203631162265e-05	0.017376575616956644	0.004858169812429663	0.010796020953473595	0.00035346975754947397	-0.008260981768718874	-5.250635743139377e-06	-0.0008162762512452814	-0.004468987759761481	-0.000149980771448462	-1.235839165747e-06
patient_54	1.8626451075975935e-13	-6.522782230749666e-05	-1.8626451075975935e-13	-0.04570863398164506	-0.009534542546933467	-5.263255788012918e-05	-0.11925780691066752	0.0	0.0	0.00025012413398361994	0.012410502019151996	-3.7252902151951865e-13	-0.006187997636268817	-1.8458751961588312e-06	1.8626451075975935e-13	0.0001835411222185861	0.0008564385014120433	0.0	0.004620945180207449	0.00016324536260216887	0.01787044162356756	0.005824620866076991	-0.0029436381665523714	0.0013216649848036466	-0.015835248718084723	-1.096858270466447e-06	-0.0004615835505537584	0.004034843422961385	-0.0005489334252430109	-3.7252902151951865e-13
patient_55	-1.8626451075975935e-13	0.000116134399920698	-1.8626451075975935e-13	-0.0133340880001429	0.004084368779417084	-0.0002053318227641218	0.017966252876445602	0.0	2.1599887870251852e-05	-7.017593253403403e-05	-0.024855731031391725	6.961118429898994e-07	-0.0024082922636065353	1.776080578565556e-07	-3.2637231051919207e-07	-0.000250575481867413	0.00022053425149060117	0.0	0.00617559824651103	-3.227345291525049e-05	0.005756590543547594	0.005793169017974244	-0.004271931687975261	0.0005052993962541221	-0.005599317216779992	8.06763768196328e-08	-0.000363812349084757	-0.0037029750145971436	-3.2485930155962e-05	-2.6675201952455066e-07
patient_56	-1.8626451075975935e-13	-5.371091980486852e-06	-8.529873937368e-06	0.03554100441560144	0.003257874626619692	-0.000274165357556185	0.04953023159648287	0.0	4.4464639201759997e-05	3.4851063601672e-05	0.01513458029748867	0.0	0.006722918770881343	4.3172129243611e-05	4.188863560557e-06	0.0018765854199416859	0.00024803829127922493	0.0	0.007062735951179594	7.1179027948526e-05	-0.09458188240430314	-0.027030286039831087	-0.0036650985088198963	0.002312074318621308	0.020252301495661915	0.000249757436010985	0.0010682933081872668	0.020101846035104204	-0.0005244197703432271	0.0
patient_57	0.0	-3.121740575879533e-05	-2.8270946629345e-05	-0.021700418467400548	-0.010767998173180929	-0.0010834945981390716	0.013660254684509663	0.0	1.8626451075975935e-13	-0.00014442165177314912	0.014778462587390052	-1.9738487899302604e-07	0.003042986856494065	3.927719965576283e-06	-1.862645107597593e-13	-0.0003527160390280129	-0.000232356969919053	0.0	0.005308690806012562	5.780135663226222e-05	0.01924087666175323	0.006071121972985521	-0.003726068799477027	0.0010792600159533327	0.008075642643542913	4.078377969561866e-06	-0.0008250912428833484	-0.00391007210938257	-3.7252902151951865e-13	-3.7252902151951865e-13
patient_58	0.0	0.0013059359834529391	6.7258646618574e-05	0.04853717263620342	0.003104973402246791	-2.841650801710514e-05	0.062288095051608934	0.0	0.0	-0.00011113723078742132	0.013545655481051608	2.047404460607954e-06	0.015624594091530847	7.3620108515022e-05	0.0	-0.0002986664505675321	-0.00041021139323711096	0.0	0.006497794642951296	0.000180910271219905	0.020783579810894976	0.00611800805479284	-0.003096468320209493	0.0014866792734712373	0.0388035441413987	0.000209006743691858	-0.0008742953712120559	-0.005027416978031364	0.0008460194338112993	6.448046304284e-06
patient_59	-1.8626451075975935e-13	1.8532447703179625e-05	-1.7055861651889999e-06	-0.0052709707638248305	0.003571834673359943	0.0007924591855611603	0.00028713310956954134	0.0	0.0	0.00011683865105732822	0.012665785540454041	0.0	0.0003101529898121759	8.087943308055e-06	0.0	0.0004583312666043567	-0.0003472494705580138	-3.7252902151951865e-13	0.0059249892382882115	-0.03458464010469613	-0.02719885374885048	0.0038307108149863486	-0.0032518643905873916	-0.0006577412890270383	0.001416016157297375	5.421208776533049e-06	0.0008036715518683102	0.0050344043319578945	0.00013858597604557598	0.0
patient_60	0.0	-0.0011286975255235961	0.0	-0.021961350090522268	-0.028899347873520994	-6.464062205049578e-05	-0.0033818250423762607	1.8626451075975935e-13	-5.612852051854056e-06	-7.502472046762434e-05	-0.08351448434379413	-2.2183246910570387e-07	-0.003685021948534956	-2.300826832651941e-05	0.0	-0.00021635230826213213	0.0007408992676529981	0.0	-0.004744385913899126	0.0001739895194768869	0.017944349816138815	0.006408163113356528	0.01105395156596783	0.001241618666006255	-0.008341258127219002	-2.1703876648095996e-05	-0.0011045086323050683	-0.004731173963029835	-0.0009295014300383609	-6.88096694648338e-07
patient_61	0.0	0.00017899541300721002	0.0	-0.017580529311764938	-0.008702181762317159	0.0022409649100620173	-0.00042508178269490667	0.0	0.0	0.0002079624852165556	0.014172400503419296	0.0	0.001372203842597052	2.190715819597e-06	0.0	0.0005464815723709705	-0.000275828801468012	0.0	0.006045235599391115	-0.000979818956181404	-0.01711251351404931	-0.017578547239303563	-0.0038196872679981918	1.853014612571001e-05	0.004396427795523734	1.511215232312e-06	0.00016190464626997125	0.008422173605486718	0.0003814360422082217	-6.83243200182912e-07
patient_62	1.8626451075975935e-13	0.000460667629353696	0.0	0.05763477630452249	0.060732340878201604	0.0006050362270325352	0.046739563267817676	1.8626451075975935e-13	1.8626451075975935e-13	0.00013607213990762676	0.014245379772316618	3.7252902151951865e-13	0.001116264354996359	1.292665861547e-06	0.0	0.000661322451289738	-0.00016165688289329104	-1.862645107597593e-13	0.005666571865603276	0.00030306487698107323	0.02210361469835038	-0.016396594779193373	-0.00403366414774205	-0.0009693248797208076	0.005567253719177058	1.441027224063e-06	-0.00039619636358692687	0.007112780018476736	0.00039229285651817597	0.0
patient_65	3.725290562139882e-13	-0.00018512195525690622	3.5505085252225e-05	-0.008566683582449282	-0.009631043169135186	-0.00105500215906649	0.026296377201238594	3.725290562139882e-13	1.3275461830198e-05	-0.0001674579242244314	0.01571574074896048	-1.9738208502529524e-07	-0.0024372314720879982	-5.912261828778944e-06	-2.181887626649323e-07	-0.0002968977534212092	-0.0003449091048911168	0.0	0.006679885784024331	0.00015629253964870936	0.013150431867316315	0.005625111197121408	-0.004240342030581036	0.0014390248932875755	-0.005236726574273742	-7.307562232017e-06	-0.0002721529346890662	-0.0031616309681906972	3.074576146900599e-05	0.0
patient_66	-1.8626451075975935e-13	-2.4625058658419843e-05	1.8626451075975935e-13	0.000901737429341278	0.00348893597563724	0.00034756906619294695	0.03723471523006442	-1.8626451075975935e-13	4.820746276527511e-06	0.0003293826154898776	0.013677149092499119	-1.8626451075975935e-13	-0.0013935725256334673	1.9799849018449165e-06	0.0	0.0004776716245803899	0.0003284203126095185	-1.8626451075975935e-13	-0.015327240360062526	0.00017589465314522102	0.020850858212215776	0.0072685884653124555	-0.0033904813052154583	0.001077262818999591	-0.006268185273092198	2.2549383342263007e-06	-0.000484213403612365	0.008383797516440937	-0.000245949238631871	0.0
patient_67	1.298636756837e-06	5.225266395136607e-05	0.0	-0.03464381709266449	0.0033270990700460536	0.0006604209960903896	-0.012160786108067208	3.725290562139882e-13	1.8626451075975935e-13	0.0002223339839372738	0.013380516642238898	6.4576872624449995e-06	-0.001788390207290623	-7.780676707624945e-07	0.0	9.54150322359004e-05	-8.1128881126638e-05	0.0	0.006164175186119927	0.00021026573590933757	0.019329621292790353	0.00579609387507658	-0.003470429459679838	8.589092846960428e-05	-0.003775973676238171	-9.845733642578625e-07	-0.0007027126418426518	0.004016140196798336	0.000429847963526841	0.0
patient_68	0.0	0.000187655421439556	6.535141859203501e-05	0.05306037429161365	-0.008521052654739429	-0.00018535674316808013	0.05605347081050272	0.0	2.0472910255192998e-05	0.000281958578759799	-0.06267879172740501	1.4665939286350538e-05	0.0023924385223537408	2.6800362393250002e-06	0.0	0.000936020498443387	0.002129977632360522	0.0	0.006475784979015542	0.000118967799004163	-0.024923924811184356	-0.015281143440725252	-0.0036117584700695697	0.0013392087628133604	0.009357989152008625	2.8591254726049996e-06	0.0002634452478028741	0.011164758597873112	-0.00031832770779728696	9.184624999762288e-07
patient_69	0.0	0.0006272590913809796	0.00013660432659089554	-0.012600597467739087	0.0036259970075916037	0.001966197391040606	-0.007571897137537551	0.0	-1.862645107597593e-13	-0.00016971627324818977	0.01498536117165345	1.251164870336628e-05	0.0006114973065908702	1.1121112853285792e-06	-3.725290562139882e-13	-0.0005303049337118791	-0.00020937242209910923	1.8626454545422888e-13	0.0058664758284110155	0.000145422806125131	0.01866884641326028	0.006371990162692926	-0.003983400454325554	-0.0002787104034796539	0.0020789615519344433	1.7331052571535263e-06	-0.0002147186727262983	-0.00412184964520853	0.00034286086792126053	2.541045472025e-06
patient_70	1.8626451075975935e-13	6.547384196890323e-06	-6.829231977462489e-06	-0.01143102799374605	0.03561540573649104	0.0009349662824068111	-0.11907413222426545	0.0	1.1971034109582723e-08	-7.625403078272558e-05	-0.047163217731262516	0.0	-0.006326620907988373	-1.2599345762281471e-05	-6.072558462626165e-08	-0.00022529250588267514	0.000702919932175418	0.0	0.005073558714520142	0.00011252030516043101	0.01293540896624322	0.006679562148684593	0.020549072617571756	-1.806700164451654e-05	-0.012810602680570398	-2.7111765881996998e-05	-0.00021005298090166424	-0.0043352526924572525	-6.579551612958196e-05	1.8626451075975935e-13
patient_72	0.0	-0.00010102624855935424	-2.239504829049e-06	-0.03993880371684204	-0.010208545584464396	-0.0005881131557281963	-0.00020589073752052915	3.7252902151951865e-13	0.0	-4.813746670260844e-05	0.013932363497465804	-1.5849340707061593e-07	-0.0027728886885102512	-5.042979680000186e-06	0.0	-0.00011771483747288328	-0.00027359572546556085	0.0	0.005712218870595057	2.9736077133565002e-05	0.020668451388040503	0.004913035987783178	-0.0031146305250934823	0.0007197753184940719	-0.005625676353136032	-5.261314846573698e-06	-0.00040947134289889847	-0.003883927129534975	0.0006454633261077081	-9.176108986139534e-07
patient_74	0.0	6.279673427342096e-06	0.0	0.010415686642704487	-0.0300588055487256	8.656208985484838e-05	0.04396827855829611	0.0	0.0	-0.00012562561342492062	-0.04896978585631582	-1.973999664187445e-07	0.004721141349268131	0.0	-7.6743632555e-06	-0.00026277838228269744	0.0003414155180565931	0.0	0.005443713311897549	0.00011466018958017039	0.017653937584138427	0.005782749841781296	0.0031101378460647116	0.00127670949655586	0.019396427420293877	-2.0367652177923078e-08	-0.0019784692878369067	-0.0039940794198773544	0.0	0.0
patient_75	0.0	1.2456768751143657e-05	0.0	0.014704664467321662	0.003718098946846975	0.000486339234467588	0.02848277223347681	0.0	0.0	-0.00016048407983034315	0.014175794856529637	5.6595653295511e-07	-2.539296201429812e-05	3.864986635742792e-06	0.0	-0.0005036137536168011	-0.00047022178228943966	0.0	0.00472999465400349	0.00020363796083256136	0.006652910666959309	0.0051027159169315965	-0.00366760658966373	-0.00018274894803761647	0.0008756977367214505	4.27273642271773e-06	0.0002915722903795451	-0.004420107697695461	7.1803103946149e-05	5.981873720885614e-07
patient_76	0.0	-8.061356581747472e-05	-3.7252902151951865e-13	0.02696918924036431	-0.009378769389446784	-0.0006745734211522998	0.05466096773843741	0.0	1.4634477160869999e-05	-0.0001771148545667485	-0.035406497331755195	0.0	0.00035865762550382307	1.877030357718898e-07	-1.8626451075975935e-13	-0.00041750388545914617	0.00015305138607508983	-1.8626451075975935e-13	0.005950617206376	2.0803648326543998e-05	0.0082134909928543	0.00597242789510634	-0.0037880368597805135	0.0014786122351884872	0.0018611578721087027	6.966274231670968e-07	-0.00033426502002402545	-0.004550711660645869	-0.00010747938742861024	0.0
patient_78	3.725290215195187e-13	-0.00014720175596885082	2.8660792857405106e-06	-0.009565597842982922	-0.009856491559487727	-0.0003401623680256236	-0.1212671753657283	1.8626451075975935e-13	3.440933208912e-06	-0.00015835389848797943	0.01353533507143143	0.0	-0.00565492969080803	-8.78500565886474e-07	-3.676550462842002e-07	-0.0003003930340520991	-0.00018650833852588617	0.0	0.005240640741796191	0.00016798687512054514	0.001941683717071977	0.006987277735467034	-0.003180239535728428	-1.6223264159604772e-06	-0.01516282498477954	-2.9232961032538977e-05	3.3465411979685224e-06	-0.004356525616347757	0.00025552259441464944	3.7252902151951865e-13
patient_79	0.0	-0.000132621154934164	0.000144053285662085	-0.044339598532021	-0.023458062621136158	-0.0009286099302349521	-0.121250430778088	0.0	3.7252902151951865e-13	-4.351123743690314e-05	0.012508943621255417	-1.6318785864858423e-05	-0.0054969015052308955	-1.75874531269e-06	6.718244403593893e-08	-0.00021342545920051054	-0.000268714139750223	0.0	0.005900486899958881	1.3082673214374022e-05	0.018108599196840033	0.005641744517767762	-0.003351011508051266	0.0011481785110198043	-0.014226780851976905	-1.646487414836e-06	0.00013200255157425403	-0.004339904099167294	0.000437387255439531	0.0
patient_80	-1.8626451075975935e-13	8.439979595131913e-05	0.0	-0.026290212630969423	-0.008785582823026881	-0.0005992538766469644	-0.11797958441802762	0.0	-2.8196025639770217e-06	-5.9001337550575815e-05	-0.045246457911410784	1.4252616092553642e-06	-0.005263817990361683	-1.5163570828734172e-05	-1.8626451075975935e-13	-0.00021140284570864704	0.0005850294571137006	-1.8626451075975935e-13	0.005143915257602886	4.313751300796702e-05	0.01656044805103442	0.0052615321169374165	0.023824330689350567	0.0005765422539785545	-0.015396898455871222	-1.6760329715906052e-05	-0.0009577182862209087	-0.0030693521717097307	-0.00032516173431649647	2.159804105758209e-07
patient_81	-5.58793532279278e-13	-0.000162277734838423	-3.7252902151951865e-13	-0.033507582708029025	-0.00910060497270893	-0.0014878097494598324	-0.027947591127129225	3.7252902151951865e-13	3.937771823255999e-06	-0.0001388633036985956	-0.04551778272176157	-3.7252902151951865e-13	-0.0035895034080836597	-4.1193278506384304e-06	-1.8626451075975935e-13	-0.0003911968391388605	0.00018467726693488076	0.0	0.005243068935908333	5.975640062242502e-05	-7.015872979536477e-05	0.0053135154804214504	-0.004223459485592271	0.0016481742269359582	-0.007753859648201571	-4.161418043076443e-06	0.000120809082128104	-0.004511396211665092	-0.00018557915585115228	0.0
patient_83	0.0	0.000340438142511989	0.0	0.04797431659712451	-0.007451105022383817	-0.0004041525159496764	0.06430766128012906	0.0	2.7114970702677e-05	9.203865937888402e-05	0.016288565555680496	-1.862645107597593e-13	0.001243668532324931	0.0	-1.8626451075975935e-13	0.000203804060816762	-0.000412830857932563	0.0	0.00723014580747108	0.00014158090827986404	-0.022877349829394326	-0.006467575280973649	-0.00413304322375912	0.000952644864562901	0.0042616157411597255	5.653779879212349e-05	0.001858519555255759	0.01832411495391275	0.0005430012013763165	0.0
patient_84	0.0	1.5061691030859e-05	0.0	0.012539501463761506	-0.010656732815550591	0.0004895766249857774	0.04375004871124397	0.0	0.0	-0.0002233963553793686	0.013766491533210457	-2.973447740077752e-06	-2.333228834904737e-05	9.509290009735273e-06	-7.717447541653511e-06	-0.000620595996733742	-0.0004485909814014967	0.0	0.005366028502676594	-0.0024169045210815925	0.019201289126556317	0.007332438804954252	-0.003218035340495368	0.0010259505673777384	0.0006911340533755386	9.469630196688867e-06	-0.0015068519771098987	-0.006020954224420674	0.00037452432978898	-4.481490701437052e-07
patient_85	0.0	3.421052107587217e-05	0.0	-0.0005904888094868332	-0.009102495061978653	-0.0014338874035514776	0.03234900644635777	0.0	0.0	-0.00012062828997149546	0.015023027729056733	1.250554807484e-06	0.0007578924119937866	-1.6532118618486998e-05	3.725290562139882e-13	-0.00019988348083569904	-0.00020095612006261262	3.725290562139882e-13	0.006571862474782349	2.8091564960777e-05	0.01845863629984665	0.00620584151502695	-0.0037008196556940222	0.0008421008911915184	0.0026220674875191917	-1.94379949942219e-05	-0.001017851266078642	-0.003705513091105934	0.0002142985711805513	3.7254765629771843e-07
patient_86	0.0	-0.000358625260228288	-7.550255022943e-06	-0.018579923137649848	-0.008610318061045799	0.000489246561913742	-0.0005563287987606527	0.0	0.0	-4.433964937925093e-05	-0.04597837956810832	-1.1980431061238e-05	-0.00012140412444713718	-4.592926800250451e-06	2.819211967288511e-06	-0.00020220639533362708	0.0008909766794647933	0.0	0.005217369006201583	0.00018135360972955405	-0.11487266525942827	0.005259269716474188	-0.0037214573368662563	0.0008303963766782608	0.0004621683371485967	-7.937620952724382e-06	0.0009216827382799115	-0.00404490479694211	-0.00040854926477186304	7.450580430390373e-13
patient_88	1.8626451075975935e-13	0.0005309764599427531	0.0002573338667862105	-0.020382709670811842	-0.009377120734099253	-0.0004396746326237854	-0.029204815250402263	0.0	1.8626451075975935e-13	0.00011703118141739928	0.013309656624123414	9.10857506096277e-07	-0.0017391399700194309	-4.979654960333844e-06	1.8626451075975935e-13	0.0010250926362350495	-0.0005871571659110445	0.0	0.005533439186401621	4.7996401693668995e-05	-0.0005107634309213491	-0.011879444466251842	-0.004158638908481185	-7.674185372888614e-05	-0.002860766338463831	-7.049778476356589e-06	0.00035241009499876503	0.008143333539413251	0.00031539524253457505	3.7252902151951865e-13
patient_90	1.8626451075975935e-13	-1.9548455346374e-05	0.0	0.02532331048818301	-0.008519398419652094	0.0005492628711741307	0.027723161539062815	0.0	0.0	6.791656026616451e-05	0.015460195280518339	0.0	0.004564023006381443	5.112164095044e-06	2.15973034501e-06	0.000752395095583045	-0.0005865180736407562	1.8626451075975935e-13	0.005988032625615556	-0.000258482539933172	-0.010622501122811765	-0.021107072611618764	-0.003882601359859071	0.0011559656222816634	0.013715798106323888	5.1560094580050005e-06	0.002788125450070935	0.016589429245702888	0.0005006479841656939	0.0
patient_91	-3.7252902151951865e-13	-5.4384417738762255e-05	1.7004348337661818e-07	0.001593272192077677	0.0037457450692541454	0.0023245914131868476	0.017041781272273463	-3.7252902151951865e-13	0.0	-9.49502456933182e-05	-0.04866897078012111	1.9653908908366446e-06	0.0006619267567526269	2.653078325092644e-05	-1.0267755016679999e-06	-0.00030953953564166156	0.0019494056974071919	0.0	0.005644404644798448	6.0077751800417053e-05	0.018610255514411207	0.0055650145142338795	-0.003735203901352318	0.0012108500721864455	0.003118463372345979	3.1535005941983995e-05	-0.000870710393413894	-0.004236709313699944	-0.0004526200832799079	8.768266066908753e-07
patient_92	0.0	-0.0017338199350051512	-0.00027954149385914	0.021301746710878745	-0.010570885795121969	0.00014326326996087356	0.04520381456834725	0.0	1.8626451075975935e-13	-0.00018451833650469024	-0.04614248855272303	-2.2992860525839805e-06	-0.0003968150789849261	-2.3793914075939585e-05	0.0	-0.0003790214637294332	0.00046255482127889	0.0	0.005512187277944718	4.3586122244595e-05	0.018167278962535737	0.006436061265040144	-0.004233215352706569	0.0006634503472596484	6.968144699930717e-05	-4.1526869311925465e-05	-6.025866689160265e-05	-0.0049626679407898	-0.00028570467857643616	-6.13140314817441e-07
patient_93	0.0	-0.000148978675995019	7.450580430390373e-13	-0.01191249327582768	-0.02278108749981034	-0.000512910552602254	-0.12226378552264064	0.0	1.2988369073717998e-05	0.000179993544565509	0.014525098267756355	1.8928760662665294e-06	-0.005936638819286573	1.2838177382944333e-05	3.7252902151951865e-13	0.00041782734487205096	-0.0001046714455354926	5.58793532279278e-13	0.005583870138134767	5.2428797259925e-05	0.012387866585073015	0.0012666016694623688	-0.003427939501218453	-0.0006623067225096846	-0.01411088392538946	4.201388563960572e-05	-0.00018096310724503788	0.011413218539813499	0.00017368827424943354	2.0674565806981963e-06
patient_94	-1.8626451075975935e-13	7.111699972301522e-06	2.9025319963685108e-06	0.013090531762829006	0.01078420998202633	-0.001127732111280768	0.039637717285519423	-3.7252902151951865e-13	-4.662572154775153e-05	-0.00016438731374218696	-0.06149024209100749	1.0390281677245978e-05	-0.0019620763650163614	7.73967616260092e-07	-9.128759428856999e-06	-0.0004995673811994381	0.000301340689463529	0.0	-0.02937129144011992	4.769417028873964e-05	0.017933541969349563	0.005412425484880768	-0.005568719696160366	-0.00041633961368352565	-0.007420090394467069	1.8478419631715108e-06	-0.001145078051462759	-0.0050465390286408	-0.00010538500174879799	0.0
patient_95	0.0	0.0009577791200019363	0.0	0.01002350906771603	-0.00888619339442808	-0.00030828052069990965	-0.014570017549954304	0.0	-2.4959631264136195e-08	-0.00015016297800465956	-0.06880059168087314	0.0	-0.0031570974596775757	-2.7781955897805548e-06	-1.6894042491919643e-07	-0.00037274995218030435	0.0011609696293715327	0.0	0.005656387246586337	0.000130182999558743	0.018467509973142247	0.006443030869448522	0.016149189928453378	0.001426568677276378	-0.006889596458943516	-3.365460596978e-06	-0.001084174214303481	-0.003901028280612047	-0.00019859108692034838	0.0
patient_96	0.0	2.466526720672768e-05	0.0	-0.033996880394639405	-0.02980128932096991	-0.002101500453380852	0.011140449244109863	7.450580430390373e-13	-2.4956837296440105e-08	-0.00017129812454804198	0.012006086726253805	-1.7869485262781002e-05	-0.0051832379560218765	-7.102995924651429e-06	-1.6891099512580248e-07	-0.000594602419482535	-0.000325337808486068	0.0	0.005102952495776078	0.0001347963976673735	0.02036565498597915	0.007167687459755649	-0.0032721210340037506	0.0009289644586388029	-0.009621956854569682	-2.3073449730873e-05	-0.0012443038125522319	-0.005182261059852288	0.00042591613512486006	0.0
patient_98	-1.8626451075975935e-13	-6.11760107800345e-05	0.0	0.007718998122587748	0.015148871660558463	0.00041524073835462	0.008223307613329912	-1.8626451075975935e-13	1.468390412628e-06	8.469447493552815e-07	0.015668046416901008	1.628000289201348e-07	-0.0018635760767385043	9.93975624442138e-07	0.0	0.00014298970438539698	-0.00038314339993521	1.8626451075975935e-13	0.006034087588824289	-0.0013040863288566451	0.019016850297059813	-0.007437349932361364	-0.004027264415845236	-0.0004446771810762579	-0.0033682137644849264	5.640827119350253e-07	0.000571923736669113	0.007469114001281529	7.037005173042251e-05	0.0
patient_99	3.501834347844832e-07	2.211917350068552e-05	9.871705621481e-06	0.030203902508970298	0.003248342266026845	0.0003344680273905306	0.06017641933099362	0.0	0.0	-6.436164956539281e-05	0.01255679307254027	0.0	0.004903188747912624	1.167475804686e-06	1.107200793922e-06	-0.00013814223110675226	-0.0002780697164125704	0.0	0.00556156367165964	6.430501211434482e-05	0.017760866052005393	0.005320922786556156	-0.003580571901984468	0.0008281036730390154	0.01649153376091268	6.863947957753274e-07	0.0007797960901632857	-0.0049491685689426615	0.00047769598755985105	0.0
patient_100	-5.587935322792779e-13	-0.000154855948220935	3.24581079185e-06	0.025191008262615604	-0.020254223551833962	-0.000670080032851536	-0.11005376771183215	0.0	-1.862645107597593e-13	-0.0001245727045461456	0.014366094458848191	1.8626451075975935e-13	-0.00733203032405578	-1.775036044418757e-05	1.8626451075975935e-13	-0.0002007020902819864	-0.0002161283967085125	0.0	0.005385835309862114	4.245378272607811e-05	0.017922509868536097	0.006137999091530182	-0.00382576187653463	0.000463720081420621	-0.01602201321052848	-1.5699379798023e-05	-0.00091017343434504	-0.0037633997853379363	0.000525065722456198	0.0
patient_101	3.7252902151951865e-13	5.3496813308447e-05	-3.65946656093e-06	0.0009289759639650348	0.0171363008803222	0.0004172206746414261	0.0119854475291911	3.7252902151951865e-13	0.0	-0.00011028794944286101	-0.07221953096110369	5.757313221694399e-07	-7.089798934757333e-05	9.573314152657e-06	0.0	-0.0006371768050827003	0.0007826366538647433	0.0	0.005133091094205114	6.217572400346306e-05	0.017009705851646094	0.005703105941973589	-0.005680621402710632	-0.001048629521904522	0.0008035980162676122	3.0616315547376e-05	0.00013517811526543908	-0.005654482225887435	-5.3730556368826826e-05	9.470039978624196e-07
patient_102	0.0	-3.680137414484961e-05	-7.771178521215e-06	-0.0474042112847324	0.0039869414989370374	-0.00029089557593687713	-0.0286133257489651	3.7252902151951865e-13	0.0	0.0001685308745130842	0.015186829379759683	0.0	-0.004467652695160327	-2.7724169194692784e-07	0.0	0.0009176254398189389	0.004180300776939831	0.0	0.006142455293331254	9.4244982022789e-05	0.0005521519070956712	0.007225835745595352	-0.0034027273556217147	0.0018131463742349315	-0.00993790418459098	-2.8348716162144582e-05	0.00036314309998414246	0.014759122943691865	-0.000857326278509572	0.0
patient_103	-4.6134106814869206e-07	0.0001282013059593728	5.0773156154901005e-05	-0.0636176964100217	-0.009231152783334208	-0.0036622026949189412	-0.007044290239247444	0.0	-3.0940683651714e-05	-0.0001422689422965014	0.013475922133354423	-3.9087515324363194e-07	0.0011658413001103107	1.087336242198e-06	0.0	-0.0005265469966456199	-0.000535998679324977	3.7252902151951865e-13	0.005292816064087633	0.00015285835852846198	0.01829835100695486	0.005713203231338373	-0.003819643289362972	0.0008070077131036753	0.004549549773917497	1.2794321402900856e-06	-0.0015138936124741876	-0.0046162375834304485	6.976191624998998e-05	-4.4811330735684136e-07
patient_104	-1.8626451075975935e-13	-0.00015912516796961102	-5.036707036197021e-06	0.0019005538390017695	0.01938330327952276	0.0011848361604846903	0.01983691331236619	0.0	3.4512989222994897e-06	-7.074212068691547e-05	0.013071994373574806	5.685979500412094e-07	0.006771358481468599	6.65167896077e-05	-1.8626451075975935e-13	-0.0003670809308066903	-0.0001866324816830414	0.0	0.006021061486843931	0.0007493632535450151	-0.0403359628099482	0.006718425727728715	-0.0031273654299787757	-0.000866533020231883	0.018918811491550832	3.259347472339717e-05	0.00030280679175629494	-0.0034603858729824145	0.0006516029135324037	2.521109022199957e-06
patient_105	0.0	0.0002484732108656293	2.933929115533e-06	0.005776166204642454	0.03781890607578675	0.00043745729727669917	0.006220719296717967	0.0	1.862645107597593e-13	1.5569433756171934e-05	0.015227552806166887	7.256437093018652e-08	-0.0005599715058225906	2.955782040952599e-06	-3.7252902151951865e-13	0.00042444800278171297	-0.000380632300721477	3.7252902151951865e-13	0.006279590817401146	0.000168393711932	-0.009545175357535431	-0.015463037002459136	-0.003932150028552819	-0.0004881567195989161	-0.0006754296583123301	3.0975490808477522e-06	0.002063312084693448	0.005818564294371724	0.000114436197932808	0.0
patient_107	0.0	-0.000104153350181876	0.0	-0.007097330677742086	-0.018368283143266988	-0.0008734861891716668	0.0023685308067360553	0.0	0.0	-0.00016064768708310486	-0.07090314656684636	-2.2184308618306002e-07	-0.002468863663170455	-1.1136654205618568e-05	-1.990999095141e-06	-0.0001584566472098192	0.0007465960504021396	0.0	0.005260741861211095	0.00012344934241845901	0.017775437379255837	0.0064612133924150435	-0.003805077919503632	0.0011835472823586378	-0.004802671049279116	-2.5366235570981193e-05	-0.0008457288590259783	-0.004267881801351869	-0.000585739125078542	0.0
patient_108	3.7252902151951865e-13	-6.877184510230886e-05	1.8626451075975935e-13	0.013054550188453822	-0.019804334239847912	-0.00011892851041629428	0.043026703665172625	0.0	0.0	-0.0001626216436736231	-0.04106118287299756	0.0	-0.0011577373894396926	-5.71207888424366e-07	1.117587064558556e-12	-0.0005562405818607566	0.001145628660824142	0.0	0.0060955686778761	5.601136870681998e-05	0.01832967650438654	0.006774662148533352	0.004989916069665884	0.00028021291713231276	-0.001972095448849685	-4.938067868352075e-07	-0.0007551636085845417	-0.0046763597625307475	-9.66717825271188e-05	3.7252902151951865e-13
patient_112	0.0	-0.000134480037074535	-3.7252902151951865e-13	0.005344597068615211	0.003279933463968292	0.0022336974056903157	0.025652693996811235	-3.7252902151951865e-13	0.0	-9.86195665784141e-05	0.014281440901756242	1.1557210236788977e-06	0.002818228915194016	9.970994666216562e-06	8.091765083370978e-06	-0.00025337192136793416	-0.0001972045647911684	0.0	0.005518156177457381	0.0001535648938268396	-0.03645082545913751	0.006598985176626555	-0.003980891322670453	0.000594575970619926	0.009038400577194947	1.084555182605798e-05	0.0005945864800363668	-0.004462580729741567	0.0007034359710291001	1.880019903182512e-07
patient_114	0.0	6.424208655953257e-05	0.0	-0.017167270659981252	0.003740770980156917	-0.0006295021533965974	0.011926733126677526	3.7252902151951865e-13	-2.496298402553804e-08	-8.864709585904773e-05	0.01431108498061072	5.545752122997765e-07	-0.0020981603176798373	1.9679032266138866e-06	-1.6899872571234793e-07	-0.00032329753935336503	-0.00044203103445469697	1.8626451075975935e-13	-0.013912426748219839	0.000135979191027579	0.019297331773675923	0.006368688669335059	-0.003782300242502194	0.0013368135209660984	-0.0077119141833856255	3.7501066923139934e-06	-0.0010755053414031792	-0.004156424167705666	0.00047360784653573904	0.0
patient_115	0.0	1.257626023143291e-05	2.6174652017652e-05	-0.002414492308534644	-0.009558766805846206	-3.634503642096701e-05	0.013929852260975118	1.8626454545422888e-13	0.0	-4.9683424737299787e-05	0.015203759030066386	-1.0945480316871398e-07	-0.001651868520677064	3.153684148564614e-05	6.084011867642237e-07	-0.00023619543653912182	-0.00029247297607361766	0.0	0.005471372497640506	5.342059638351e-05	-0.004563343897508418	0.005827072802465368	-0.0036035779668483437	0.0016198072929401008	-0.003278690366772894	6.693642642348714e-05	0.0007954741463065019	-0.004118773049581768	0.00023520673224702298	-1.8626447606528977e-13
patient_116	0.0	-1.2339379638430861e-06	0.0	0.03255763861630107	0.003297910190653011	0.0007057372526731249	0.03941646541720251	-3.725290562139882e-13	1.1723355110734e-05	-5.2616010420021514e-05	-0.041189698268426535	2.40815822035e-06	0.002483034645579723	-4.576800391077021e-06	9.158480912446408e-07	-0.000286385120637707	0.001471227019838979	0.0	0.006036227867286605	6.2216763384638e-05	-0.022924030496040308	0.00702093602968376	-0.003642634932231117	-0.0005855892498046235	0.008611597347678574	-7.812103256583057e-06	0.0007601463126949842	-0.004865120493341204	-0.000247256081551311	0.0
patient_117	0.0	0.00017658494347705918	1.1275961995114892e-06	0.020052317243767853	0.022926143461931458	0.00038842908600344637	0.022575333583587733	0.0	-2.922869846224e-06	4.003517096861993e-05	0.013817166276089796	1.1265557259318437e-07	0.0008401066917460063	-2.5575895048676242e-05	0.0	3.294900725595423e-05	-0.0002142404400743516	0.0	0.005613322801608551	0.00023472139425575217	0.018696338637545655	0.00465065934844312	-0.0038323564969934033	-0.0008885101043619254	0.0026511860694270134	-2.6136408373711486e-05	-0.0022907083425670674	0.0017497642986010486	0.00014982559718191397	0.0
patient_118	4.327362403273513e-07	0.000144598960038271	0.0	0.024361416655825405	0.027552125634020156	0.0002510822442360137	0.010296180542558384	1.8626451075975935e-13	0.0	6.354910349473188e-05	0.01548570618806402	0.0	-0.0012272500526159707	-2.401234582067105e-07	0.0	7.110609402879656e-05	-0.000388245881348845	-1.8626451075975935e-13	0.007265955935092601	0.000165772360749539	0.020250666417088312	0.0020474949281196653	-0.003933418840449263	-0.0003539190181996652	-0.002261232488369523	-1.248793676495927e-07	-0.001727176079992193	0.002142450455855547	0.00028000515121966445	-1.8626451075975935e-13
patient_119	0.0	-0.00012597360089420937	-8.64531956613e-06	-0.01488112759590144	0.013916959417518185	0.00016959221046417713	-0.0095122256726026	0.0	1.0037608444667112e-08	7.769885100423285e-06	0.013179910489823622	0.0	-0.001782266541104734	4.544886574148868e-06	-4.7527439892246226e-08	0.00012346872417255767	-0.000855448119062925	0.0	0.0057717116608284	6.0096083022653004e-05	0.018108895974047433	0.004629781186487495	-0.0035453163980505905	0.00023830662965775059	-0.003027912236191288	5.5649468675254016e-06	-0.00011365423789246803	0.003065354604739668	0.00011418618801981102	-1.88451260328161e-07
patient_120	0.0	-0.0031127831870689875	1.8626451075975935e-13	0.018309038367657873	-0.012321619352581858	4.9082625284789084e-05	0.035449167897202954	-3.7252902151951865e-13	1.8626451075975935e-13	7.59275128133575e-05	0.01334985940756737	-3.7252902151951865e-13	0.0027279291817452417	0.0	1.8626451075975935e-13	0.0001487002147827277	-0.000439340380439531	0.0	-0.12518136422792445	-0.004061773919244291	-0.051160338553879366	-0.015257814510469292	-0.004976810949156008	0.0011698529455345138	7.902142936362986e-05	-3.7252902151951865e-13	0.001336565098213026	0.0065262653205543615	0.00014407690595835253	-3.7252902151951865e-13
patient_121	0.0	0.00019511308604851097	3.725290562139882e-13	-0.009658917614025944	0.01884135968820187	0.0019764596491586334	0.008684293527994259	0.0	0.0	3.5482803359614534e-06	-0.03217517776675518	0.0	0.0004019643743522248	1.4850497245779705e-06	3.725290562139882e-13	0.0009114217674825259	0.0007005579115822832	0.0	0.006296465483587192	-0.000449040849227456	0.020472736664162904	-0.01808899116651153	-0.004358068330679043	-4.038720740936336e-05	0.0017893969566560811	7.361421361566297e-07	-0.00067014251481741	0.006588814844610143	-0.00016026863595470706	0.0
patient_122	-3.7252902151951865e-13	-1.4636512473225e-05	0.0	-0.014721256381925145	-0.010265932467533228	8.30537928268245e-05	0.019514138905890238	0.0	-2.8914203029124997e-05	-8.999358238652033e-05	0.014045778029318855	1.2337800115339998e-06	0.0008740553482435349	-5.206275917588652e-06	-1.4119818806645106e-06	-0.0003286233548074889	-0.000119256893731651	0.0	0.005669359146384484	9.458583807572601e-05	0.019477892005396957	0.0062742914784233595	-0.0032942390418611027	0.0009591250329744095	0.002921894340962136	-6.348837912082006e-06	-0.001086559003265565	-0.004343895782250872	0.00015547301601618498	0.0
patient_125	0.0	-4.040620801970146e-05	0.0	-0.024756113289203446	-0.00970937774744812	0.0004162071865284686	-0.12783521608975712	0.0	6.885991571470001e-06	-6.46660245023646e-05	0.012040351403737395	1.6024604439726224e-06	-0.005937161327013711	-9.421082958578e-06	1.8626454545422888e-13	-0.00025308355856686125	-0.00022480470193549752	-3.7252902151951865e-13	0.005366832842770917	6.548495916649438e-05	0.01901257458715695	0.005167348445020573	-0.0034144200262147487	-0.000449290673574437	-0.013237078662379602	-1.037172824144251e-05	-0.00027470612446776535	-0.0039846882789395435	0.0002984026480466101	6.807129830119912e-07
patient_128	0.0	-8.288620081730174e-05	3.725290562139882e-13	-0.0941038780586328	-0.020063894770387516	-0.0012269106873776668	-0.059536726699490054	3.7252902151951865e-13	-2.692938875406433e-06	-9.211203404701761e-05	0.013371620233310337	-1.9343793392169462e-07	-0.0037932304189074472	-4.917725175617504e-06	3.7252902151951865e-13	-0.00018465287573635246	-0.00017324824947863407	-3.725290562139882e-13	0.004666816691961097	0.00012590041169896352	0.01843827326809983	0.004665477490005981	-0.003665008154325143	0.000740634976932784	-0.011675866458006159	-4.465840384362511e-06	-0.0009722448348067552	-0.004223588340729443	0.0008281935086473785	-4.478713497519521e-07
patient_129	0.0	5.324449045583357e-05	-9.0917027276009e-05	-0.01878040574281472	0.003442725062556518	5.934984283521304e-05	-0.013941405792953401	-1.8626451075975935e-13	-1.8626451075975935e-13	5.078408205881426e-05	0.015594787842221515	1.2327469885348857e-07	0.0007500450312159632	-3.0886642634866263e-07	0.0	0.0017128522248007292	-0.0003997004333883473	-1.8626451075975935e-13	0.006029857710841995	0.00014796412996947604	-0.02985975544047537	-0.025023782116314366	-0.003881048204284115	0.0024076726455241402	0.0029336470523382992	-1.347653567790666e-07	0.00030977652622385843	0.017495406880369376	5.814689844846657e-05	0.0
patient_130	0.0	0.000149922788888215	0.0	0.002165642788121438	0.003802648017182904	0.00018185913162305418	0.033111739328736386	0.0	0.0	-0.00017795362919568406	0.013668021934572559	-5.351759493350817e-07	-9.248749017714579e-05	-7.56778810173088e-06	0.0	-0.0004003707001916988	0.00015103600621223053	0.0	-0.021716448114486364	3.272933615371415e-05	0.018196033478528214	0.005716773489117581	-0.003888133735768456	0.0015793694719672291	-0.013141493169544218	-8.931605704125702e-06	-0.00018659939784555792	-0.005159966754959861	-0.0021130573187489025	-1.924411207436792e-06
patient_131	1.8626454545422888e-13	1.5966848842798097e-05	1.8626454545422888e-13	0.005131764123821582	0.06961202776427378	-0.00018545699613167977	0.0014196622862946023	0.0	2.014860510820421e-08	3.485603816806851e-06	0.01745663791059046	0.0	0.0016133372601586985	3.324023396707955e-05	5.613734945655522e-07	0.002620547778904429	0.010303440792043681	0.0	0.0057639446077402245	8.4137057047335e-05	-0.09182687980141485	-0.025848060965863964	-0.003688822173234032	-0.007286141497036449	0.004824826008686757	9.582974221557251e-05	0.004584477347182096	0.02343630619957109	2.5962391868225108e-06	0.0
patient_132	0.0	-0.0001511594422161565	-9.642639011144e-06	0.002712276533804796	0.003708512944821225	0.000851533551281305	-0.021084569984720972	5.58793532279278e-13	2.1247619949281274e-05	-6.476730303838631e-05	0.013337125161383254	5.326535552742026e-07	-0.0011272840868681389	4.1511286376041515e-05	3.461055457591386e-07	-0.00028040094329043875	-0.0002480831720866222	0.0	0.006813779515121087	0.0001386067531071586	0.019070957799162666	0.006011103595513816	-0.003765686526568565	-0.004106320389453337	-0.002120985589735171	0.00010206856862641601	0.005514618048956595	-0.004310516471415723	0.00041953810639679096	3.534203767776e-06
patient_134	0.0	7.671651565469173e-05	0.0	0.04174663043599571	0.0318277518858667	0.0016947470650542434	0.026016268698638257	0.0	3.4797249548136996e-05	-0.0001460183836985315	0.013366813550936017	1.868924200534741e-05	0.005650726242829098	2.598115429282e-06	0.0	-0.00038036776180378027	-0.00045762420417739993	0.0	0.0055012283105402805	0.00018779142005368702	0.018660984662687362	0.005512107838131452	-0.0035671798255294163	-0.009512898381799466	0.02490756991207596	2.6161845773450002e-06	0.0013494673658162348	-0.005068515960965262	0.00032815495058893904	0.0
patient_138	-1.8626451075975935e-13	3.42678866349132e-05	3.0979791283606004e-05	-0.022516575430473265	-0.02171857518618922	-0.000742583020031443	0.016555566506925922	0.0	-1.8626451075975935e-13	-6.0174042033028476e-05	0.013766542707756119	-1.5717929415404846e-05	0.0002658149886410459	-1.7013925127684174e-05	0.0	-0.00036682638442143	-0.00010620837705209434	0.0	0.005494791583251165	0.00012204939154907842	0.02046197291039857	0.006137246148521045	-0.0032365808309055494	0.000748383883200588	0.0016146053696050777	-1.3726175855844898e-05	-0.0014072254686616282	-0.004418502533761755	0.000318920374941079	-4.4808872044093534e-07
patient_139	0.0	-0.0005511697954032518	3.128159502521151e-05	-0.029631754267332097	-0.019608465311909056	-7.792290463111656e-05	-0.11543962667225856	0.0	0.0	0.000257842366676774	0.01336691989942915	0.0	-0.006522479595616428	-7.461953535675407e-06	0.0	0.000686816223338238	-0.000309001588681709	0.0	0.00576482838708903	7.5969926733521e-05	-0.03279297302905466	0.006516706217220015	-0.0031752324413973436	0.0008120836646296135	-0.013010697477823081	-5.129991071298539e-05	0.001664288249704969	0.01333330210591663	0.0004112778125330786	0.0
patient_140	0.0	-3.7030559871345095e-05	1.8626451075975935e-13	0.011233269696822338	-0.008530394150735763	-0.00020373756857587915	0.037408466531475955	3.725290562139882e-13	0.0	-6.881450768559943e-05	-0.06290074894116256	-4.154283553360963e-07	0.010180593400355393	-2.2237264364956376e-05	0.0	-0.00017075054533779156	0.002094704276463003	0.0	0.006732399444188877	0.00010561660621315106	0.018752234182832714	0.005259798596054279	0.0697599333700258	0.0008214271098841003	0.026684556336235205	-1.9828656408933993e-05	-0.0006016247017309007	-0.003751887461263655	-0.0008736422636546163	-4.4812429696318434e-07
patient_141	0.0	-0.000605072953645135	-2.9031548649070996e-05	-0.007990305806091006	-0.01139863441260528	-0.0004276029892731345	0.016428631339315276	0.0	0.0	0.00014737077588215217	0.012153257477190305	-1.775076640769784e-05	0.001469864822318753	-2.061344683170048e-06	3.7252902151951865e-13	0.000485883300192651	-0.000374974049441511	-3.725290562139882e-13	0.0058667491627856635	0.00010853330297395299	0.019026217302633406	0.004897986834309958	-0.003463458486273842	0.00012710692100228094	0.006799170342087701	-1.933380216359482e-06	0.0005470594248734352	0.0043030646069906415	0.000483912148140368	-9.313225884932662e-13
patient_143	0.0	-3.464120160788887e-06	0.0	-0.0103989969468675	0.00328683412908572	-1.9151818845418554e-05	0.016756909707374822	0.0	-2.891928488388598e-05	-0.00010018867449834412	0.012947518657892896	0.0	0.0034828151484951092	1.800152286887e-06	7.450580430390373e-13	-0.0002975948051549429	-0.00032122429655864456	0.0	0.005593280904134687	0.000131716893240807	0.018774050613259846	0.0057111219638026865	-0.0030816190855577174	0.0005033893462270593	0.010551532119465953	4.207957535981625e-06	-0.0017156594058498603	-0.005014371292665569	9.484241567551904e-05	0.0
patient_144	0.0	0.000160975173488255	0.0	0.028539117920771198	-0.00858282491883725	0.0017712002463172998	-0.11760024268552657	0.0	0.0	-0.00010460845413617238	0.014696523056551771	0.0	-0.006264524713531114	-3.800277784466e-06	0.0	-0.00026516112582757463	-0.000279863739246496	0.0	0.0052043470564530755	6.3836734648792e-05	0.016288688527001022	0.0065551567288115176	-0.0038730588699224903	-0.0007240840444341412	-0.013257397019001617	-3.1908633280544e-05	-0.0005577242930419631	-0.004060489575914077	0.00014429864464327602	6.624935194850245e-07
patient_145	0.0	7.281485125422309e-05	-1.8626451075975935e-13	0.017119005604088255	-0.009551083151809825	0.000238831358030434	0.028662086485605642	0.0	-4.084009211510386e-05	-0.000109618698898698	0.012992693182546597	2.190505526959e-06	0.00379826864795757	-2.5689737871290376e-06	-7.884248904883207e-06	-0.0003660134627483699	-0.00044469295786692955	-1.8626451075975935e-13	0.005257625691406393	0.0001660568619146915	0.018735158390784587	0.005800286238174846	-0.003888144302414684	-0.00031795954424888704	0.01080933692767281	-3.692191280424071e-06	-0.002919779978878779	-0.004574423669511422	0.00037376644033938354	0.0
patient_146	0.0	-9.751562422606899e-05	3.7252902151951865e-13	0.009330616854736535	0.0027655487533425438	0.0003128437108127328	-0.1543040928679285	0.0	0.0	0.00015705386332701653	-0.0993979919420322	0.0	-0.009813912697322633	-1.2538745999334894e-06	0.0	0.00015099995764903637	0.0006480008630780473	0.0	0.0039251754579133855	0.000136722271004687	-0.06635119732747548	-0.008444429007434485	0.022520696580782495	0.00040019282597933604	-0.016250703625823325	-7.511775009334115e-07	0.000742013586056412	0.006685480449930745	-0.003216599102597681	0.0
patient_148	0.0	0.00017817633179947298	-2.8314123582094513e-05	-0.04608952926341439	-0.020968514909828036	-0.002167961095040655	-0.02669256939371112	7.450580430390373e-13	5.587935322792779e-13	-9.774529756977899e-05	-0.05296977432370181	-1.7132242303340998e-05	0.0001018948983866645	-8.261427655816e-06	-1.02094784379e-06	-0.000240666458522896	0.0011851894017774554	0.0	0.0059113081555347445	0.000127186712808904	0.018912385415891138	0.005239515445474499	-0.004231899221800229	0.000623922372236859	0.0013863010000437109	-9.103531390428e-06	-0.0009421858734916795	-0.005544002757919918	-0.00036873545395210304	-6.092553958296846e-07
patient_149	1.1175870992530256e-12	-6.822248799725934e-05	0.0	-0.014567338257702017	-0.011007535553444128	-0.001752291614608824	0.01873903799392278	1.1175870645585559e-12	3.7252902151951865e-13	-0.00013321173498406544	0.012564595881290693	-5.351936444640201e-07	-0.004253980702860243	-1.0141151957212999e-05	-7.458357140422561e-07	-0.0004007299483753666	-0.0007708035687915883	3.7252902151951865e-13	0.005335773364407897	0.00010254268273711006	0.018062706201756325	0.006535845892131291	-0.0037630153221077794	0.0015198245913721662	-0.006877961759781419	-1.3407603651284e-05	-0.00014711815705522398	-0.005086146148294177	7.100769784301472e-05	-1.235924102365e-06
patient_150	0.0	0.0005935412133112517	0.00026541013717651304	0.007440957406326152	-0.008828477367525877	-0.0003573298564646281	-0.11404688217763319	0.0	-2.837467379867e-06	-0.00012913697795010714	0.011545970228174657	2.078227698802e-06	-0.008020990711636807	-2.296604216099618e-08	0.0	-0.0004980940987355911	-0.0001629242336377465	0.0	0.004843992886762089	4.9392746761439995e-05	0.017575317427096844	0.005825672747264573	-0.0029595047671813137	-0.0007443755588028623	-0.015723881717026194	-1.2829471379524616e-07	-0.0006235535091254769	-0.004782355450699075	0.0008537168062757671	0.0
patient_151	0.0	-1.492062918841749e-05	1.398925669491e-06	-0.00527241203756998	0.01970715167312878	0.0001466694759204916	0.022857427636999588	7.450580430390373e-13	2.6333604566752997e-05	-7.61710191145518e-05	0.012781740117771508	3.69789078831749e-07	0.00879420713372525	-8.696281909939938e-06	2.3814830929058673e-07	-0.00030460894145070884	-0.00022733057737350207	0.0	0.005022283232305153	0.00013725133379921	0.019844358898932064	0.006170399078773295	-0.0032100670458748513	-0.0020814953740686246	0.02439362554429094	-9.330450370905062e-06	0.0033191303016617745	-0.004091543379053437	0.00020729724979027557	2.864376641809346e-06
patient_153	6.054988130928253e-07	-0.0001609931142069386	-6.3496008515349995e-06	0.03592426948042116	0.038786484684492424	-0.00021408991739153304	-0.11625274219580456	0.0	5.138992518186022e-06	-4.5270204171535214e-05	0.012284186499332968	0.0	-0.005923831098247293	-8.651338517667514e-07	3.0604053288689785e-06	-0.0002457048267591702	-0.000236776789836582	0.0	0.00561768557741303	0.00010503152580931507	0.0005131450684508244	0.0068481223204172725	-0.0036058884302153783	-0.0015885768462438204	-0.013582996395789044	-1.3358216732734472e-06	0.007118883921531943	-0.0035810085976030357	0.000108529466297476	0.0
patient_156	0.0	8.511840067803724e-05	0.0	-0.008656212223274586	-0.009759730844921391	0.0030539119194494353	0.018524475301289884	0.0	1.829285174607953e-08	-0.00015076388576998757	-0.04581248101249799	0.0	-1.9563988782462225e-05	-9.334109723569198e-07	4.6587735414473085e-08	-0.00044667621906845903	0.000314537104871115	0.0	-0.020253707170882217	0.00019146562339737765	0.019448595393728414	0.0073773673949762706	-0.0034361576349474098	0.0011441191739635552	-0.0025197145474841432	-1.0141855105755107e-06	0.0005000778684392443	-0.004300462741032209	-7.580571989528649e-05	0.0
patient_157	5.58793532279278e-13	9.116926072165223e-05	0.0	0.009073542537307319	0.023018373095756356	-0.00041722033666445716	0.029928545001242264	3.725290215195187e-13	7.450580430390373e-13	5.275002121924832e-06	0.01482045841906215	1.484777778387042e-07	-0.0030136105422861503	4.160892777144043e-06	1.8626451075975935e-13	0.0002444852667394975	-0.00039306639330461	1.8626451075975935e-13	0.005504163408465636	5.312024205923e-05	0.019452961082104543	-0.03167975687901485	-0.0038769317454658055	-0.00010345379649660504	-0.005740332970814734	7.5707994401449994e-06	0.0004822691143490325	0.010103965594433209	0.00021411700025200702	1.8626451075975935e-13
patient_158	0.0	0.0001469186154194155	0.0	0.010368783539626699	0.0036208604118320694	-0.00045008151810615684	0.03639622968225735	1.8626451075975935e-13	-2.496838569635007e-08	-2.6626366190609464e-05	-0.06477697114446196	-2.4950345978137194e-06	0.008067505582980779	1.8872781842944002e-05	-1.6895029693823198e-07	-0.00015397871127351666	0.009867006382485834	0.0	0.0066759771447162655	0.00013160364190116202	0.01769299025796349	0.006126435060752516	0.09582482072985726	0.000205141106992967	0.02187691184892315	3.0439368821678003e-05	-0.0010646243859082339	-0.0029959223737008574	1.8626451075975935e-13	-4.482066258788484e-07
patient_161	1.8626454545422888e-13	-4.6671544294803e-05	0.0	0.0005225408929865749	-0.009257044426538004	-1.6297651268540104e-05	-0.0018002996037248344	0.0	1.8626454545422888e-13	0.00017307933289557417	0.014682279352238361	7.996599469333256e-06	0.002884431115444712	-9.201066568493428e-07	2.785058878362e-06	0.0039070560382446174	-0.0002353128156624715	1.8626454545422888e-13	-0.028769392282958113	9.911609543487091e-05	-0.10550983971585515	0.008227230047201694	-0.00364959492436606	0.00027523153512738844	0.0001843647156841998	-8.965898305177134e-07	0.0026160130848176684	0.053985104451375034	0.00014558557774871508	0.0
patient_162	-1.8626451075975935e-13	-6.9756971579043e-05	8.8320680987089e-05	0.029005397698748804	-0.018973442833125548	-0.000399096066365006	0.05241429636662356	3.7252902151951865e-13	-4.0995728131383e-05	-0.0001883096739649711	-0.011251462192414283	-1.9356384873370907e-07	0.001697117554396362	-1.132143475115e-06	0.0	-0.0005589663085061955	-1.3799293711778595e-05	5.587935669737475e-13	-0.033671112548583154	0.0001247082545421995	0.01917362934111147	0.006784437539428434	-0.0032406058154534193	0.00013273844867945533	-0.00231812739584125	-1.2434236705299999e-06	-0.000697483347309744	-0.0049204618076327915	-2.3027780838309157e-05	-4.481222480536701e-07
patient_171	-1.8626451075975935e-13	-0.0002638390030711845	1.862645107597593e-13	-0.042492819723952524	-0.018536259339773053	-0.000534242239315057	-0.11270531813080885	0.0	-3.7252902151951865e-13	-4.170721857808177e-05	0.011974610962113321	1.0735237970940001e-06	-0.0058320760316448	-9.78676173835965e-06	-1.982715725898e-06	-0.00023831902495584554	-9.655445432290105e-05	3.7252902151951865e-13	0.004403734020469669	0.00013732510702684105	0.01621615780005227	0.005253934745001565	-0.003114882703032304	0.001173859585216276	-0.012676643861550792	-1.0877120867369256e-05	-0.000678260328760361	-0.0037121641293167756	0.00030612077494151667	2.7797318994990214e-06
patient_172	1.8626451075975935e-13	0.00018861285755410602	0.0	-0.010806105273356615	0.01196476360135708	9.655626015737141e-05	0.018073914672108324	0.0	-5.7757798582310005e-06	0.0001335651368834053	0.013276334679732051	1.4381973072878168e-06	-0.005079417133890058	-5.449110455809821e-06	-1.991392299533e-06	1.9689564406869478e-05	0.000123553877696391	0.0	0.00539255404816936	0.00011805537156760503	0.018688050729082847	0.005361468616966117	-0.00298866214505393	0.0003598253707401493	-0.008896521810488733	-5.786728486416971e-06	-0.0019330365260131494	0.0015317482928279432	-0.0005017308712005578	2.0946245640512256e-07
patient_174	-3.7252902151951865e-13	-0.00129592387634329	3.725290562139882e-13	0.007915245737088794	0.003748871542885852	0.00028508416740223325	0.031746906114136754	1.862645107597593e-13	0.0	7.165240775793599e-05	0.015993843977758618	3.7252905621398825e-13	-0.002728224565507808	-9.960805159060944e-06	4.326533526182938e-07	0.00019704013047739405	-0.0005776617733295941	0.0	-0.017848110597394357	9.3702462781218e-05	-0.011700485705630806	-0.01668213057676326	-0.004370580309163738	0.0009043964899145079	-0.008275411648442916	-2.635906562208998e-05	0.00024079406969248435	0.007831685202382475	0.00019274222636595352	5.288571119308958e-07
patient_175	0.0	0.00015043632807209824	0.0	0.026956212129862937	-0.018657905852957585	-0.0004070322861429205	0.054764445545384614	0.0	0.0	-0.0001670228291768553	-0.05060246189334425	0.0	0.0004022309177787735	-3.857334330677241e-06	0.0	-0.000380393592221654	0.000887647441495199	0.0	-0.020184236840903716	0.0001054606080055205	0.019429678968968758	0.005445512641221251	0.038743459903378935	8.495443821885702e-05	-0.0021094552387948646	-3.3575987443315337e-06	-0.0007095544752664785	-0.004201768493978274	-0.0002509622131474294	0.0
patient_176	0.0	0.0004646447413600909	3.0470816418519998e-06	-0.009926622592657754	0.0034789141345768753	6.020646421238222e-05	-0.03535395150710824	1.8626451075975935e-13	0.0	-0.0001353969533927714	0.0147754204312339	1.8626451075975935e-13	-0.0037231949239968894	5.806236714123152e-06	1.8626451075975935e-13	-0.00042821799833326924	-0.0002427112821489547	0.0	0.00585639166859905	-0.00077772720828652	0.02026430382616813	0.005967818600032446	-0.003341823296528268	0.0001835351150482949	-0.008378058881638529	2.0797090604891213e-06	-0.0012047661780379602	-0.004462795951776172	0.000228894818481057	0.0
patient_177	0.0	0.00011909426627680449	-1.5921292174607e-05	-0.04172636494184839	-0.009370946551021143	0.0024487299230880923	-0.022170417171018152	3.7252909090845775e-13	1.0550394654237904e-08	0.0001607532257214145	0.01359827338000755	-2.772120758891e-06	-0.00396839133878236	-9.052813518792094e-06	-7.268730551006352e-08	8.132431777193708e-05	-0.0002630457758903446	1.8626454545422888e-13	0.005528985023777894	3.553272588178349e-05	0.01492331078106067	0.0069136143205687	-0.003109409412741624	0.000822217639046726	-0.010732433416927195	-9.268760308622332e-06	-0.0007201568245887625	0.0034298984318505647	0.000522193883359429	0.0
patient_178	0.0	-0.00037500374102964504	-6.253888085483979e-06	0.03159507856029081	0.01640803723651911	-0.00026561200879513	0.05772860316727306	-1.8626451075975935e-13	0.0	0.000243438834790138	-0.053884477855032274	3.8989651948213855e-07	0.005205442028772057	0.0	0.0	0.000351571262162178	0.0002787264891434359	-1.862645107597593e-13	0.005744011712819294	0.00010196481198072101	0.018439265766739796	-0.008462325902935079	-0.005264177632518067	0.00020096698682756168	0.014695544544327966	-2.7143850736319977e-05	-0.0006044050889089612	0.008753527003480104	-3.502645902335551e-05	0.0
patient_180	0.0	-4.3424778804179996e-05	0.0	-0.009440056702448001	-0.009805060144560373	0.00087843911633826	-0.0058929891005623704	0.0	3.259778805077e-05	0.00041259422395377806	0.01417736813016231	0.0	-0.003135920374980167	-1.8624342978e-06	1.0175803676240001e-06	0.000362833935860538	-0.0002331805660389335	0.0	-0.0021390232006087487	0.000331721405312414	0.004049169897614003	-0.009218842688295951	-0.0038141716551035277	0.001028591446299108	-0.00768752811476584	-2.379830740392e-06	7.958195181562992e-05	0.005284859731979639	0.000134447370190171	0.0
patient_185	0.0	5.514790182932937e-05	1.0447335988283001e-05	-0.015740927547495762	-0.010247013850882607	-0.001374746749270692	0.0002995043844450176	0.0	-4.6975483279674997e-05	-0.00017715444657950895	0.013641893083974678	-5.351841449737979e-07	-0.0002019989737309395	2.015397110953604e-05	0.0	-0.0002697924649342773	-0.00036532143168151106	0.0	0.0056533070824108566	0.0002002390695735769	0.017815053457952985	0.005959541291370948	-0.003342270833253824	0.0014184781866148127	0.00023707118122837746	2.2094116453079292e-05	-0.0008131558783352324	-0.0039521979605778666	0.0006297431631945013	-1.236108317971e-06
patient_186	0.0	-1.0516674071548293e-05	-1.802539452910173e-07	0.027516973898303643	0.034955746722058346	0.0013882446967530885	-0.1117294950192561	7.450580430390373e-13	0.0	3.0559753440317484e-05	-0.045347085615247446	5.207467824220464e-07	-0.006732739757862843	-1.044598165899251e-05	-1.987807452678e-06	0.00030894588376394574	0.0015414640159811751	0.0	0.00521893156389702	0.00014844206282868573	0.0183218784251017	0.006807407921832014	0.023753051477344665	-0.0016060870015062478	-0.015554327689832965	-9.311205148694386e-06	-0.0005040186922065875	0.01037901687496338	-0.0009914429608266792	1.874366775154665e-07
patient_188	-1.839308068156409e-07	-0.000458772499393667	0.0	-0.005897572187357533	0.01667671396252695	0.0001420475068036408	0.01987101766585834	0.0	0.0	0.000357514637429261	-0.06430426246626299	3.142379224300301e-07	0.0047594398660352226	-1.5595055371520996e-05	0.0	0.000273331595864146	0.002940630458178921	0.0	-0.007098391746962394	6.7731622699646e-05	-0.09479371812867463	-0.07511289979985446	0.0245990182330133	0.0006565050688805144	0.013039378535002429	-3.1855239998549e-05	0.0017896275077480715	0.01917803413802754	-0.000722552688885479	1.2396201491359646e-07
patient_189	0.0	-1.5446576103568002e-05	6.2566740438342e-05	0.00529999977499242	-0.012694115004641888	0.0005626394583377924	0.018245789547637056	3.7252902151951865e-13	4.24730675295e-06	9.3041339982298e-05	0.012715578023530495	-1.562530491501049e-05	-0.0011520715583581114	3.7252902151951865e-13	2.624955028295017e-07	0.00028265980156137803	-0.00019339973088353598	0.0	0.005191506677819377	0.00012557705258950245	-0.010660072092805005	-0.0067442091288044655	-0.003529830632824413	0.0007993749621324282	-0.0013317785220685896	0.0	5.946284718813697e-06	0.0034718463480937927	0.000238138309400527	0.0
patient_193	-1.8626451075975935e-13	0.0003293251213617579	0.0	0.03924066225904966	0.003561840107897247	-4.678102945908572e-05	0.06154728684392754	3.7252902151951865e-13	0.0	-6.579533917829053e-05	0.0144730101359542	0.0	0.003914304529549522	7.42107499390649e-06	3.7252902151951865e-13	-9.335176479070933e-05	-0.000264554301369929	3.7252902151951865e-13	-0.030528336490970077	0.000145841687172648	0.019771138878213197	0.0057819054410792525	-0.003005509897787082	0.00035146422712132897	0.003836023675277782	5.884130485355021e-06	-0.0017794576898217086	-0.003545347534166616	0.00020992158250882997	-3.7252902151951865e-13
patient_194	0.0	8.326657535508e-05	0.0	0.0042103136272169175	0.07953106850548644	4.208108019083306e-05	0.026163772516231937	0.0	0.0	0.00018408066686242497	-0.015072042645607105	1.8626451075975935e-13	-0.003586257703648848	-6.264597177514652e-08	-4.437584429972663e-08	1.9817672669886366e-05	-1.0041941236703921e-05	0.0	-0.008645818950608326	6.0940412431954e-05	-0.008566243271902156	0.00605899582733396	-0.003781695682555389	-0.0001588420286774685	-0.008145695085730363	-4.300568252797732e-08	-0.00011431350046768088	0.008654494350356945	-1.2673629447816485e-05	1.8626451075975935e-13
patient_195	2.65364348888443e-07	-0.000508987122401592	0.00014371780436486	-0.012527339453948613	0.019888043615501325	0.005412548609776403	0.005763491628039586	-3.7252902151951865e-13	-3.7252902151951865e-13	-7.128589814528375e-05	0.014157839431613634	1.0685715824351044e-07	-0.001313537828717356	-6.158197298647416e-07	0.0	-0.00039436261476948206	-0.00031427154392003594	3.7252902151951865e-13	0.0063613272552378005	0.000179561775550244	0.020778055673092558	0.00588492383607659	-0.0036926160162314412	-0.0026221023251768298	-0.0027878450586460157	-8.521955460306583e-07	-0.000670886437874281	-0.004498762968368795	0.00047817651936784	6.429359316826449e-07
patient_196	0.0	-6.585753196850301e-05	1.8626451075975935e-13	0.023541802491852972	0.0036279923273250013	0.0005135001106187622	-0.008124906180472994	0.0	3.7252902151951865e-13	-0.00015805483376606766	0.014741280790604603	2.6457024738183006e-06	7.452443977817555e-05	2.769429050384955e-06	-7.712115906178e-06	-0.00046039287289603736	-0.000351272746827449	0.0	0.0057883526243269045	0.000165924741234626	0.018195979390013925	0.007333669039700132	-0.0038734029572922352	-0.0009966204164084105	0.000921809128764988	4.6432374045244434e-06	-0.000369919424783431	-0.003851328259799601	0.00034259173674508703	3.1478386372331415e-07
patient_198	-1.5472844243049483e-07	-2.361577758565417e-05	0.0	0.006439965648576566	0.003278902436699673	0.0010918581392615927	0.03708560693277973	0.0	2.9285716824230004e-06	-4.4873778149482745e-05	0.014770550644863349	1.556338742374902e-07	0.0002625387405045142	-5.925104022024008e-07	8.887651748954e-06	-0.00019319426938890817	-0.00011942610135301698	0.0	0.0055180779721587525	0.000172364072874185	-0.06504429340539496	0.006065184459369592	-0.0037603462600148763	0.000837456217501317	0.001356712701776957	-1.187395863234e-06	0.0008843283088877681	-0.0032011728496290494	0.00043409182177856236	0.0
patient_199	3.7252902151951865e-13	2.826544735580466e-05	0.0	0.016024220052128616	0.003345233187451912	-0.00018616673396899916	0.033363720933254765	3.7252902151951865e-13	7.450580430390373e-13	-0.00012989668250083442	0.014357495076348965	2.408088371157516e-06	0.0007118875785730513	6.417446956036942e-06	1.8626454545422882e-13	-0.0004708933311980124	-3.864281410351307e-05	0.0	-0.03352127658003007	5.571823315694848e-05	0.01868334961193609	0.00693455995302643	-0.003361608910793399	-0.0007238781458698311	-0.003713313762191643	1.0505481995640567e-05	-0.000389432249404485	-0.0038226188573985986	0.00043389232652261495	3.7252902151951865e-13
patient_200	0.0	-5.6616753432898496e-05	1.283349283039e-06	0.003844076890498349	0.0037417394746094503	-0.0001661740390583842	0.03122115463870572	0.0	0.0	-0.00010962594673036905	0.01535846760501149	1.7672415822741749e-06	0.0006039879327639664	1.0258711874486238e-06	-5.769606679678977e-07	-0.00034689593049696735	-0.0003475890249013847	0.0	-0.015974117266153873	0.00016579411281272347	0.009720122366212258	0.005475282840989497	-0.0035595780850853367	0.0019037681458517913	-0.0005831890612840439	1.8550850450993126e-06	-0.0005707744219340282	-0.004592511878581676	0.00012662961129098895	0.0
patient_201	1.862645107597593e-13	-5.6670028623191285e-05	7.220217958092342e-07	-0.005371122832689391	-0.010098952266341034	-2.3113313410428954e-05	-0.020713745464477636	-3.7252902151951865e-13	0.0	-0.00016564013827591537	0.015191536944033537	1.804097555577e-06	-0.0033097275293897522	-4.567789845167623e-06	3.7252902151951865e-13	-0.0003630032813176407	-0.0004147227757610311	0.0	0.0057205603491514555	9.2750327102838e-05	0.01806700034379023	0.0062433491753413894	-0.003181585410842634	-0.000727657223306608	-0.007808878412609886	-7.824201509355675e-06	-0.0010228712889831422	-0.0038206298484001	0.0003153683146461826	0.0
patient_203	0.0	3.993397951125843e-05	0.0	0.0025924428246914943	-0.0099766640907153	-0.002257925570569914	0.034211365483328655	0.0	0.0	-4.4963840767738955e-05	0.015274761711060956	-7.57069699466352e-07	0.005506167301721845	-9.770208224653756e-06	0.0	-0.0003348817034624419	-0.00022982170283794117	-3.7252902151951865e-13	0.0056536993464454625	3.248698003590082e-05	0.017719463061261875	0.005282765013724528	-0.0036340823975391286	-0.00023132076626642184	0.01939968273835253	-1.3176026567815899e-05	0.0006187108753249003	-0.005409822515677625	9.79210326448052e-05	-1.2360421940679999e-06
patient_204	9.313225537987966e-13	1.6836714930830587e-05	1.8626451075975935e-13	0.007632849684078195	-0.009592240108642685	-0.0006503411422483543	0.036689813019987146	-1.8626451075975935e-13	0.0	-8.921126117929538e-05	0.01300377090424295	-2.5027051568020795e-06	0.0022810179186053287	1.8419053405515108e-06	0.0	-0.0003399291293695493	-0.00032164449347182503	0.0	0.004723851857799992	0.00018068356355651762	0.016453836864978023	0.005772138085216242	-0.0028588630968704428	0.0003284341704100413	0.007915632219612554	2.037299983203e-06	-0.0004685299457050768	-0.003575719241518498	0.0003745003080926801	0.0
patient_205	0.0	8.536243143025671e-05	-3.216782025992e-06	-0.002396238361182581	0.0033125131258274904	-0.00016414377102627774	-0.02386577075817617	3.725290562139882e-13	3.9868916943669e-05	-3.161122631281427e-05	0.01168605054046489	2.0786896348011507e-07	0.0016114712658803659	-1.7149189393967504e-05	0.0	-8.396402150391967e-05	-0.0001478931128047386	0.0	0.005644561174069486	0.00010099387848749453	-0.1458241009079851	0.006448382958257526	-0.003358505180734167	-0.0001638446733355649	0.00496255964627485	-1.3766326103359202e-05	0.0009233198778238081	-0.003192544590402371	0.00031768012016545737	0.0
patient_206	0.0	-0.000499031605478372	6.9621721468865e-05	-0.026005455295415546	-0.009911076672887384	0.001150916395476076	-0.03323440726334224	0.0	0.0	0.00022866084314882525	0.0149675140600651	-2.297301962971e-06	-0.003307008157810169	-4.152828827501051e-07	0.0	0.00021575667061842494	-4.0754594653842955e-05	3.7252902151951865e-13	0.006571007905108811	9.6171508543191e-05	0.014650514318840534	-0.008420145642245153	-0.004200019390881011	0.001394849893031645	-0.007798829619074201	-4.305945709347919e-07	-0.0007058885702863233	0.004591631173901225	0.00028743505598977	3.7252902151951865e-13
patient_207	0.0	-0.0001836224992293825	0.0	0.005475145920924788	0.002909835758339574	-4.298184332437518e-05	-0.11922405636121981	0.0	0.0	0.00015467246812767946	0.01218296425854783	0.0	-0.004502661886392138	1.7149491235607526e-06	0.0	0.001342079547047609	-0.00019208411662838813	0.0	0.005339354477776175	-0.0007603661543689641	-0.04119758599319025	-0.02947897639726286	-0.003318733988050329	-0.003214566620811826	-0.012337900746194608	1.7012525349849882e-06	0.0013948690932243917	0.022305459258658775	0.000618267217976969	0.0
patient_210	0.0	5.180617077275921e-05	0.0	0.01343058196604247	0.01678226545103821	0.00042066765790804857	0.040901602580817376	0.0	0.0	-0.00022458336679264315	0.012744348698668138	9.757094085204032e-08	-0.0018739749595056835	-9.319714456795956e-06	1.7251051962375108e-06	-0.0006150559336878266	4.703119359910351e-05	0.0	0.0045887458560056535	0.000134275816008445	0.01774480472137215	0.006934859214769641	-0.003494146605115342	-0.0012256688078865429	-0.003969968431442931	-1.2328495085237e-05	0.0005235773797146901	-0.005873889918811581	-0.0008828574418555921	-1.2715924531239708e-07
patient_211	0.0	5.480690533294879e-05	0.0	0.010915725304279427	0.003393421052256554	0.0006031802291516135	0.02329982247187285	0.0	0.0	4.741050191223421e-05	-0.04052873685404188	0.0	0.003607915390515667	2.346108295023159e-06	0.0	0.0015683144401758783	0.0003304676194209545	0.0	0.005419403457269026	-0.00011996631994843402	-0.023992128126043778	-0.023323670162353635	-0.003617706313077322	-0.0022481135947629866	0.011052465997217188	2.8435420244924314e-06	0.0005882204630412076	0.01566211032983843	-9.652531421743235e-05	1.8626451075975935e-13
patient_212	0.0	6.530562993138978e-05	0.0	0.06419924965379754	0.003521176018379586	8.433069889432964e-05	0.04893520481563168	-1.8626451075975935e-13	2.9040453303604942e-05	-7.62704728171208e-05	-0.06253813677700232	0.0	0.0026775304952170393	3.292892687022138e-06	4.937276244173366e-08	-0.0001773201010189919	0.001743279752321533	0.0	-0.03247019482823085	0.000196173811284821	0.01921572662251997	0.00584400666872967	0.02673961346526626	-0.0007433882450219274	-0.003337170930951797	4.258048720657004e-06	0.0004763488630764084	-0.003898041542246905	-0.000150890275742858	0.0
patient_214	-1.8626451075975935e-13	4.16659070178866e-06	0.0	-0.03519566510061264	0.003400386226014189	0.0006905025495681767	-0.12059560790311075	0.0	0.0	-3.7916061608116504e-05	0.01157227911772202	1.434585079552325e-07	-0.005801939736632602	1.0562643781302644e-05	1.45098362118e-06	-0.00018628545296377801	-0.0001328268629964387	0.0	0.004525813714181963	5.7672640122470004e-05	0.01802389681639611	0.005302213771315251	-0.003076973349787251	-0.003291323051555095	-0.014620965313492303	1.0503372550009345e-05	0.001097798551246512	-0.0041037207701708775	0.0005691669636871635	6.387047469615104e-07
patient_219	0.0	7.6714331936088e-05	-1.7685504443943e-05	0.025221578041184644	0.03594530253368425	0.000528898317366829	0.008959176899958352	0.0	5.0674110651000005e-06	0.000124479681719093	0.013642660435941025	3.7252902151951865e-13	-0.0010603470278437955	0.0	3.7252902151951865e-13	0.000671131530590348	-0.00017976970300078202	0.0	0.007385008074808817	0.0001724797196686271	-0.04759010434877123	-0.011332294905930724	-0.004183507980778775	-0.002271692921873189	-0.0029053184296469687	0.0	9.254679307341265e-05	0.00802132982439358	0.000821870632190254	0.0
patient_220	0.0	-0.0004648572858422927	0.0	-0.01506438281140286	-0.010260420672874852	-0.0014236465129069842	0.0052259131045080225	0.0	1.725349575279478e-08	3.5102246329170003e-06	0.012455117092933463	0.0	0.0009854054735041928	5.168897844850359e-06	4.2510032653882143e-08	8.902837680652557e-05	-0.0003749837399460321	0.0	0.0051228490698150865	9.6592062059786e-05	0.01592009803294199	-0.008099755314132161	-0.0037692539080045723	0.0007287604172714134	0.005454262260533823	6.61131609231151e-06	0.000362711230572307	0.0044877651224378215	0.0003249394186772393	1.8626451075975935e-13
patient_221	0.0	4.1066723782565026e-05	0.0	-0.006063952530035701	-0.009876991819171194	-0.0003774661958683191	0.018143966973992013	0.0	0.0	-0.00013129034079610528	0.01260227087186645	-2.392220869660337e-06	0.003275012988178026	2.7350363321601e-05	1.1466484516859e-05	-0.00032992687495424726	-0.00018823095159604765	0.0	-0.04005925129819658	0.000110641552228478	0.019406343717081418	0.005801474299281803	-0.0032654719259589504	0.000769550816807899	-0.002036200393596617	3.2488910481332e-05	0.0029409587777685254	-0.003923207833711026	0.00048679305380210135	-6.146371364593867e-07
patient_222	-1.8626451075975935e-13	0.0002162011991254948	1.667637135833447e-05	-0.031315070109721226	-0.009451482912641904	0.0003987251271027977	0.001483799871173675	0.0	1.8626451075975935e-13	-7.79681416228349e-05	-0.04742604305588171	-3.314680047332656e-06	0.001194066961156171	-2.247881144284916e-06	0.0	-0.0002992333642672679	0.0027554908155463533	-1.8626451075975935e-13	0.005956469910545225	0.00011912521598860345	0.01926347178644496	0.006397822962002781	-0.004033362959697809	0.000967669098218904	0.0036161346683045432	-3.3545464277262886e-06	0.00016315677408128407	-0.004089994155708669	1.755354180932e-06	-1.2360168620940216e-06
patient_224	1.8626451075975935e-13	-1.1365009937432386e-05	0.0	-0.009421267791325181	0.0033557359955273145	0.00042713152738287123	-0.05040535070579494	0.0	1.8626451075975935e-13	9.961738623676e-06	0.015291772083053316	0.0	-0.003653940472472429	-1.5279198065398792e-06	0.0	0.000590955670876423	-0.00017346302103250888	0.0	0.00590896180225532	0.00011079795733093901	-0.015757460146397298	-0.02316077451435846	-0.004402435476006896	-0.001904555849451577	-0.00804794699614863	-1.7722867429255732e-06	0.001260960474051522	0.011627641675434973	8.697856226935898e-05	0.0
patient_225	-1.8626451075975935e-13	9.238716019317427e-05	3.0883393436670025e-05	0.011048206476587752	0.003519562673987781	-0.0011768808247055737	0.04027236416749652	0.0	0.0	-0.0001853336742147731	-0.02947454106984656	1.8626451075975935e-13	0.006421980944136131	-8.584881201384668e-06	-1.990983821451e-06	-0.000471191427111616	0.0017345048562623518	-1.8626451075975935e-13	-0.06793393114698115	0.00011331732971593401	0.01687892779503013	0.006513565458729822	0.01073924888465553	0.0013916372770909255	0.009177563119493382	-1.0359621420500952e-05	-0.0021196363198570742	-0.005566427717544104	-0.0028870191817637497	3.725290215195187e-13
patient_226	0.0	4.427307099102227e-06	0.0	0.001430611825734346	-0.011025912834517614	0.00017566878655924905	-0.03148188777202736	-1.8626451075975935e-13	0.0	2.0155278779565617e-05	0.012809005975490397	0.0	-0.0021230434999800867	2.7774572372435415e-07	0.0	0.00012130989255382977	-0.000579201893508427	0.0	0.005544786808360328	0.00011222160328179401	0.00022299008290283196	-0.002505785714182963	-0.0038526655260473007	0.000728794545959685	-0.003876145474845505	6.13048113882568e-07	-7.102948362007317e-05	0.0035063502434175163	0.000166442442126571	0.0
patient_227	0.0	0.000135556187201289	0.0	0.006277461949363306	-0.010354476087260948	-0.002022718772571521	0.035303689259570045	3.7252902151951865e-13	-3.7252902151951865e-13	-4.6641377173361e-05	0.013207348852790844	8.868182078003786e-07	-0.0011919154005124843	-4.8372987657783825e-06	-3.0194004997599784e-06	-0.00010284948851912701	-0.00015872406326233952	3.7252902151951865e-13	0.005108507774583958	0.00016958767417818102	0.016759872188512187	0.006437348892167168	-0.003951086662802794	0.000983138043433431	-0.002010599923320075	-3.4457471407948585e-05	-0.0018886654097586691	-0.004807007891125939	0.00026364754587411657	0.0
patient_229	0.0	-0.0007343154947273412	-0.000152225016057491	0.015498527397517997	0.01740576861603181	-9.230803325772696e-06	-0.00635199819130353	0.0	0.0	0.0001907649034168525	0.01546146865996993	1.8626454545422888e-13	0.0044905438747722334	0.0	3.7252905621398825e-13	0.001582549245282999	-0.000388342974567781	0.0	-0.04389188829252959	0.00018798940423875757	-0.10934890228777654	-0.031070507810730463	-0.00351464672703291	-0.002954849503049635	0.0014134198047685968	3.469446951953614e-20	0.001914737394521932	0.01753001482682299	0.00012263573468662703	0.0
patient_231	1.8626451075975935e-13	-8.559082746505397e-05	0.000134193847514688	0.018723628047387995	0.016891050727898215	0.002275456032482894	0.04480956986495289	3.725290215195187e-13	0.0	0.00010443603564053442	0.013520226542651604	1.1604471132155106e-06	0.014630429293168674	9.747438505290098e-06	2.6670691929755998e-05	0.00010685576871036947	9.064806909300006e-05	0.0	0.006060811679065192	0.000157505183480676	-0.10031270170346829	0.007741579719725956	-0.003233867451874501	-0.000571248475462208	0.03312295757657843	1.1638231389223923e-05	0.0018232483590021598	0.004506965156830809	-0.00010667930971830943	3.9169341325768354e-07
patient_233	0.0	-9.374160319566837e-07	1.2502284720539999e-06	-0.009061519375629679	-0.00821527714231047	-0.0014275059230625512	0.027373834602627857	0.0	0.0	-8.54691690765293e-05	0.013942247595544856	-1.0947007685897791e-07	-0.0031252821084111634	-1.684094592928041e-06	-9.693951345979001e-06	-0.0003095082770101655	-0.000237853768281637	5.58793532279278e-13	0.0060042371477	6.641771616413945e-05	0.019614588455716106	0.005401176214031838	-0.003418024146743079	0.0007822197993286029	-0.005678634913079402	-1.543508283793935e-06	-0.0010910142092965453	-0.004937761975452267	0.0007833706637844371	0.0
patient_236	0.0	-1.1980156134812299e-05	1.8626451075975935e-13	0.002723204187327018	-0.01946990719838064	0.0005198095355182767	0.036560723745217495	0.0	-2.497993409636412e-08	-6.246382305398071e-05	-0.03838982761024958	-2.1834652870889998e-06	-0.0010124002444557565	-9.996004961430205e-06	-1.194016076623954e-06	-0.00025945418975315373	0.00040357417943886835	0.0	-0.028624751989101024	0.00013234575921669195	0.01862152810005932	0.006241683647735003	0.009510914788115726	0.00037872308394872696	-0.00561792511255476	-3.92560264095653e-05	-0.001035182665521269	-0.004479740420076966	-8.738289931788748e-05	-6.112929433584046e-07
patient_237	0.0	5.836038263514401e-05	1.191301271319e-06	-0.03653229319010856	-0.020743722783029037	-0.0013449231946840781	0.0029252175941131718	-1.8626451075975935e-13	0.0	-0.00011478672362863609	0.01364107227232303	-2.4113794788712803e-06	-0.002218498218804567	-7.797527033834623e-06	0.0	-0.00036805318016558245	-0.0004250844493508265	0.0	-0.015441666595870585	9.841739609837044e-05	0.01813456101878541	0.005427811622340196	-0.0035524715117178384	0.000680043347692125	-0.007949630048125947	-2.3442120663820543e-05	-0.0011799960768781516	-0.0033520836867391734	0.0003009007012471523	0.0
patient_238	0.0	3.0278867390004332e-05	-6.6813668236120005e-06	0.003847663209261329	-0.010985278716590205	-0.0009201806759461652	0.027439226029068186	3.725290562139882e-13	3.725290562139882e-13	-7.0464440062637e-05	0.013507870379323097	-4.1932202875610144e-07	-0.0006992981866467461	1.3841092586515586e-06	0.0	-0.00025098632527514723	-0.00041580484937875985	0.0	0.005543440336547747	4.9391023814670005e-06	-0.00402546862866725	0.005485558230150448	-0.0037296419474761523	0.0014155476681422508	-0.0010704502874519317	8.766788989304775e-07	8.10270192101573e-05	-0.0052673465372062855	0.000163416216336189	0.0
patient_239	0.0	-0.00011626244885846901	3.7945188395679005e-05	0.02874328030743632	0.01811985564017665	-4.5397431869058065e-05	0.0613833680786192	0.0	1.862645107597593e-13	4.9605771247297e-05	0.013745405237935436	9.779157768933979e-06	0.001941973995463894	0.0	0.0	0.00035153392939827997	-0.000455971680302169	-3.7252902151951865e-13	0.006690452353376854	9.7897975798696e-05	-0.004454764612950338	-0.01946516054472882	-0.003821403307560789	-0.0011333320730365858	0.006708236138243178	7.450580430390373e-13	0.00019276805231346916	0.01257735391389575	0.0006713847483508224	0.0
patient_240	0.0	-5.8418059069663e-05	0.0	0.04541182125015179	0.020512107686046468	-0.00013068773420527177	0.03370155484084966	0.0	0.0	0.00010617208555340499	0.015493241166230243	1.8613327946513e-05	-0.0013157585903070643	0.0	0.0	-1.8101507518439497e-05	6.991222603246245e-05	0.0	0.006144178802240597	8.744218265637601e-05	0.0055179935552645025	0.00648360633468251	-0.003763310291711186	-0.001096545137418439	-0.002702593221841338	0.0	-0.000396696348115795	0.0011954729451797545	-5.0792573206125005e-05	0.0
patient_241	0.0	-0.00037459447532891947	-0.000200643467810004	0.010328457249700973	0.0034541086866519905	0.0003864162075798877	0.034252695165038996	0.0	0.0	0.00013196465913206077	-0.043067904042894914	0.0	0.0038584390498231868	1.3344431295988148e-06	0.0	0.0006108347830362571	0.001059181972127404	0.0	0.006376720005646304	9.35737462714295e-05	-0.062127229597326326	-0.014229936793167107	-0.004249760651634963	3.940632916056035e-05	0.012919313218537681	2.8293164446943266e-06	0.0003804138646460982	0.0077592069335281535	-0.0009141544280108036	0.0
patient_242	-1.965308561920759e-07	-3.500477969646063e-06	4.707248881457432e-07	-0.026511024707416023	-0.02084550217194478	-0.0007067632655613029	-0.025777334514283524	0.0	0.0	-5.024120053276027e-05	-0.05375647410906382	-2.967342361807117e-06	-0.003794942569592939	-4.180882312356242e-06	-1.0186363011590215e-06	-0.00019299864908679554	0.004084836259763676	0.0	-0.0019204863066551805	0.00016935813175514018	0.017466941757476834	0.0053868494713212875	-0.004100712158018681	0.0006869186063297192	-0.008619231278588955	-5.57481180876375e-06	-0.0014468607310671215	-0.004037404691334784	-7.583765331655701e-05	0.0
patient_243	0.0	-0.00020160424485802356	0.0	-0.0072686353127937265	-0.010464282150543246	4.9788649147372424e-05	-0.1669716075609205	-3.7252902151951865e-13	-2.6112182624638e-05	0.00014768492858856444	0.011919016823871021	0.0	-0.005389106589485862	-5.298599600791001e-06	0.0	0.00014320202236994706	-0.000402661675587292	0.0	0.005373343167081431	0.000126840334199366	0.01761669589586086	0.002935359887266505	-0.0033056419681291595	-3.388584302737747e-05	-0.013835356304980773	-5.656809732317633e-06	-0.0026611339649651026	0.00234508120487443	0.000346569294994694	0.0
patient_246	0.0	3.002131544052901e-06	0.0	-0.015760572823719076	0.003855389437451917	-0.00039422232862561	0.0012290145338745625	0.0	0.0	0.00015753115755505462	-0.05694486458925527	-2.306334860622e-06	-0.0014771308730821787	-7.177571393546978e-06	-1.412182301282e-06	9.537025005556269e-05	0.001616839191969477	0.0	0.006441193511849229	0.000119766555633392	0.019964002508600195	0.0071657886214321065	0.04999188488407522	0.0009752423122758116	-0.0035338511162437093	-8.05192813277162e-06	-0.001290191391110408	0.0028910752255934895	-0.000201789780519901	0.0
patient_248	0.0	-0.0002946245033759582	-4.6309875324359995e-06	-0.06785735068344506	-0.009189859731192658	-0.0008738035732880181	-0.11868747221375812	3.7252902151951865e-13	-5.195378419011e-06	-0.00015639255731366146	0.013507041945354967	0.0	-0.007701716836472012	0.0	-3.725290562139882e-13	-0.0004506573092890826	-0.0003945949120214161	0.0	0.005055375002371105	0.00014386144233867292	0.01882676120907995	0.005935276052006487	-0.0035199531799181877	-0.00017030129646881983	-0.014155297427414872	-2.034585922957438e-08	-0.0008006167483050277	-0.004468145047221294	9.658488845452499e-05	0.0
patient_249	1.9248500466344936e-07	7.155964272096483e-05	-5.859122341498699e-05	0.014184434442128935	-0.008897631557076194	-0.0032356417923234205	0.044283239816874216	3.7252902151951865e-13	-2.9131853953e-06	-9.706771010532531e-05	0.012533677014149681	2.0299665629865127e-07	0.0030063522339099707	-1.4639656152574108e-05	0.0	-0.00032385646880137773	-0.0003862491356674541	0.0	-0.1601570392271969	8.997148480266085e-05	0.0166226093401899	0.00568442074276969	-0.0044199258355889035	0.000993002202152281	-0.0004200500023318274	-5.7491306774315534e-05	-0.0014584990854374913	-0.005570577558572367	0.000210317907668648	9.026436135172594e-07
patient_250	0.0	-6.706785568967199e-05	0.0	0.024483219946874257	0.054361115134460805	0.00024146374366245722	0.03684772082259874	-3.7252902151951865e-13	0.0	1.8869371619074e-05	0.015950570612680123	2.1905642002819997e-06	0.003617389577999674	0.0	7.511721923946988e-07	0.000645900856703515	0.0029610801145434277	0.0	-0.025981029601301962	0.0002151605734601588	-0.052714490850456014	-0.012203758526919375	-0.003671806985791737	-0.0006288368330802889	-0.001808102547936105	0.0	8.466577762737427e-05	0.011740945411985705	-0.00105811832770705	0.0
patient_252	1.8626451075975935e-13	7.9119890928268e-05	1.8626451075975935e-13	0.02730575943095605	0.017577606005594083	0.0002801470664329788	-0.0852932073429692	0.0	5.58793532279278e-13	0.00011976624960079503	0.012429037666181062	5.58793532279278e-13	-0.006196331822965266	1.8626451075975935e-13	1.8626451075975935e-13	0.00024415231691673003	-0.00018927593631669703	0.0	0.005820089195296126	7.199016772210416e-05	0.002431897790403998	-0.01949183353795665	-0.003634043312957467	-0.002267584473406894	-0.01233825351390983	0.0	0.00011324219806119182	0.00823944224752482	0.00042201151596382003	5.58793532279278e-13
patient_254	0.0	2.880745232105182e-05	-1.5358529239892e-05	-0.02925400601020078	0.0030898822717368157	7.032598480581947e-05	-0.1598089767944533	0.0	1.895435899496e-06	3.338260129094049e-05	0.011248331593489234	4.2381882667572034e-07	-0.005363778529455864	-4.206093959508911e-06	0.0	0.00010184333287179284	-0.00011421101018785991	0.0	0.005947547210566656	0.0001288380447775086	0.01550922504588957	-0.0032856020397040594	-0.00406851752265352	-7.4749619234358404e-06	-0.012637271318538075	-3.997981920837661e-06	0.0004643814695998956	0.004706103441305427	0.00026935912831686304	-1.2642052024596643e-07
patient_255	-3.7252902151951865e-13	-0.0003212007403839357	3.3377916086464976e-05	-0.0834539012936642	-0.021593645218946002	-0.0014585707104299115	-0.05651008804750158	0.0	-3.725290562139882e-13	-0.00012028462570160202	0.0137399510631803	-2.2944655269380215e-06	-0.005026182056590881	-4.527932964265056e-06	3.7252902151951865e-13	-0.0003687995969550625	-0.000565867680450896	3.7252902151951865e-13	0.006142835814272937	0.000142061580065635	0.01784036456255703	0.005912730623874777	-0.003920156498905227	0.0017287008811254078	-0.009262441027304115	-7.742390409111021e-06	-0.001691753192758176	-0.005218689065333416	0.00031089623235165876	0.0
patient_256	3.7252902151951865e-13	1.9315863307564e-05	-8.898974359035393e-05	0.027401113509759264	0.014552024770388335	-0.00026689275791867814	0.042315990209160326	7.450581124279765e-13	-4.044998176395851e-05	-0.00013091786475851507	0.013337658408004747	4.6078860759704575e-07	-0.002445548096345705	-5.460094660520235e-07	-3.4034909680481123e-06	-0.00034983775354920684	-0.0007138949800282626	0.0	0.004955721593461887	6.145390905439725e-05	0.01686985487723718	0.006687366490624802	-0.0034029931641183352	0.000422813226189471	-0.00465071060494515	-4.306627437475341e-07	-0.0009549508250318336	-0.0048933283237739995	0.0003154475494287897	3.725290562139882e-13
patient_257	1.8626451075975935e-13	-4.174213954247389e-05	1.8626451075975935e-13	0.01164050411684434	-0.009955441495799418	-0.0001577980093657919	-0.12659425504950336	0.0	3.725290562139882e-13	-5.250290781259296e-05	-0.04280401171091939	8.248019963502315e-07	-0.005551049779355495	-3.0967697501182313e-06	-3.725290562139882e-13	-0.00013969341586343647	0.00136146447299979	0.0	0.005341732326871672	0.00017033507823943932	0.018068744370038574	0.004443009768752349	-0.00395212821993041	0.0014359332339605338	-0.014035566795268056	-3.096653707324767e-06	-0.0009160852354485471	-0.0037917652579955437	-0.0011896165777929115	3.2025968655939996e-06
patient_258	0.0	6.652037650346626e-05	-0.000472933485452083	-0.018561982791405123	-0.03205088277794416	-0.002811278390092762	0.021422635927377226	-3.725290562139882e-13	-5.780854728072e-06	-9.495143955572929e-05	0.013267424495331899	-1.0947547852992873e-07	0.002804776277532775	-5.906466208396748e-06	0.0	-0.00032075009942053985	-8.533485960215094e-05	0.0	0.005853380590770354	9.214280853047688e-05	0.01923884908687318	0.006076242043916097	-0.0034584844999946246	0.0015614863804075869	0.009134461011551279	-5.0913548096994425e-06	-0.0017107724431902028	-0.005102061804756488	0.0002895535357296453	-3.7252902151951865e-13
patient_260	-4.5638494193565164e-07	-0.00020410922118462339	0.0	-0.026853482105233657	-0.02426314608235839	-0.0003873900285689065	-0.13138407104169014	3.7252902151951865e-13	1.8626451075975935e-13	3.704959424212222e-05	0.009111300332099162	-1.6252518445252e-05	-0.005377823478728502	-9.781344980001219e-06	3.2365789636965106e-06	0.0001366869291057717	-0.00015163670543115248	0.0	0.004363255025120407	6.484395847655613e-05	-0.11624828206703527	0.003184722880390448	-0.002839408135926305	0.000227700532577011	-0.014221259923884604	-1.1301488243042491e-05	0.0005453595459926843	0.0023379824401111916	1.9705667160449507e-05	-6.081594154237757e-07
patient_262	-2.465480938554712e-07	-0.0001531857904978067	0.0	0.02113491453737947	-0.007571642144443427	-0.0006553079528734026	0.04895067254770542	0.0	-3.725290562139882e-13	8.474739491939255e-05	-0.011852578196069179	-1.5287066902965e-05	0.0002779134673997665	-7.231800444423508e-06	-3.725290562139882e-13	0.00047803649762644324	-0.00011457649087532691	-3.725290562139882e-13	0.006351618659868791	9.073390997946099e-05	0.020715248882770494	0.00685066363434303	-0.003641813039267392	0.0003800139707978909	0.0016001636286265691	-8.251538872717113e-06	-0.0007399160680361021	0.014557135052513288	2.2134374082087262e-05	-6.88394345343124e-07
patient_265	7.959108799694344e-07	4.746107701211934e-05	2.0596799999474998e-05	-0.015596646645665117	0.03666778163048434	0.0005553439812734593	-0.00784981772983442	0.0	0.0	-0.0001170609263703163	0.014994997103698506	1.399751752615558e-07	-0.0006655059358104777	1.707110926507836e-06	-1.9920380786054892e-06	-0.0003174897300545061	-0.00026490596337243365	0.0	0.0062322250488213715	-0.000261675279960038	0.01900128081873986	0.005995432266499809	-0.0038694438277277715	-0.0005864091743715174	-0.0006496463908813685	3.390274941920263e-07	-0.0007775068943388673	-0.0037401005228049696	0.00031312357028946236	1.8626451075975935e-13
patient_268	0.0	-1.4294796902685477e-05	-1.8626451075975935e-13	-0.03407421029563988	-0.021106503532128368	-0.001340782236447548	0.008769922047527457	0.0	-2.924912050365511e-06	-0.00016141477990894794	0.013953864984400521	1.8626451075975935e-13	-0.003361562525201558	-2.8822775930160566e-06	3.7252902151951865e-13	-0.000655947431875385	-0.000180758968368171	3.7252902151951865e-13	0.005146909911185462	0.00012886861953884102	0.018894025861890932	0.0063491087496745915	-0.003398062100075141	0.0011320343739353181	-0.005850968030001924	-2.254081144928e-06	-0.0013520674500614293	-0.004639646930899439	0.0002813111052848375	0.0
patient_269	0.0	0.000295175644848493	0.0	-0.0004068245715461559	-0.011117601013928603	-0.0001963201065547668	0.0273618038908578	0.0	-8.717007562517e-06	-8.798889694734937e-05	0.011418132425285832	0.0	0.002395857025589768	-2.1510174684225383e-05	1.8626451075975935e-13	-0.00021677808593957793	-0.0002897256077267156	1.8626451075975935e-13	0.004979522494319782	0.0001272321353666459	0.01713534879740323	0.006013331443630119	-0.0030417531114536834	-0.00701439346303232	0.007648841878678609	-1.844770424067892e-05	-0.0019551391633227345	-0.005707832360267597	0.00020069221677258372	0.0
patient_272	3.7252902151951865e-13	3.3303439430892e-05	-5.58793532279278e-13	0.029937867204239542	0.015844722217321354	0.0010420589340850626	0.03148840131461616	3.7252902151951865e-13	-3.7252902151951865e-13	6.515115145593507e-05	0.015593468100577546	2.293886616825877e-07	0.0016547547691501407	4.007523320615e-06	-7.450580430390373e-13	0.00010406386442481929	-0.000438813410419964	-1.8626451075975935e-13	0.00526136751025911	6.90004617907085e-05	-0.021484296766808204	-0.030247083552880173	-0.00346009315960105	0.00020316024720668977	0.0063638220735825176	2.78585217893e-06	0.0009081358197145055	0.008836920400662309	0.00022859554709866447	0.0
patient_275	1.8626454545422888e-13	0.00022158569814636803	1.915749497711649e-05	0.010288263387605497	0.003496636074548542	0.00373297032080589	0.042155681579746265	1.8626454545422888e-13	0.0	3.690954903140145e-05	-0.024796567676775107	-2.2192411124711403e-07	0.005256505854474351	-5.06523810326967e-07	-1.8626451075975935e-13	-1.4645099546760462e-05	0.00014122391100972266	-1.8626451075975935e-13	0.006018291702214586	-1.2221038807183951e-05	-0.02697718520355406	0.00711725422143932	-0.0033730919596273064	0.0019703900909516982	0.01663492251853454	-4.076484590769674e-07	0.00013598584868013429	0.0006930697095580103	-3.5671236831692486e-05	-7.450580083445678e-13
patient_276	0.0	0.00012101662983186195	0.0	-0.011307416217331724	-0.010290809440496339	-0.00036040148288010645	0.017779062536149234	3.7252902151951865e-13	-2.917323354631056e-06	-0.00021881841667926983	-0.04717545056852973	0.0	0.0012610678019933086	0.0	-7.704755105078001e-06	-0.0004326342564541733	0.0002074800741393043	0.0	-0.03321448024571869	0.000229601730778808	0.018867714399332134	0.006573808492533825	-0.003080930603900889	-0.0037476211845409147	-0.0021953640965278747	-3.469446951953614e-20	-0.001277598810382177	-0.004934929445292766	-0.000265402943314983	0.0
patient_277	0.0	0.00018948303190991043	0.000140030886232853	-0.010824729039566543	0.02068877103701229	0.0002662721027620054	-0.009077738080592777	0.0	5.108529236166979e-06	-5.586871532722794e-05	0.015631079755723427	0.0	-0.0011242692778352377	2.8196474909781e-05	-1.8626451075975935e-13	-0.00020181938419118204	-0.00017344860434531832	-1.8626451075975935e-13	0.005782959986431484	0.00010405262876301766	0.01997686948636542	0.006346122343046553	-0.00359940207172181	-0.001071696675755089	-0.0018719157875049432	2.357622720300998e-05	-0.00017418238846584718	-0.0034726991372182677	0.00012437175624072447	0.0
patient_278	1.8626451075975935e-13	4.470937205478115e-05	1.8626451075975935e-13	0.012988688038242935	-0.008570202347566336	0.0006305398615077015	0.042551357407704875	0.0	2.202838659266793e-08	-5.6798052415246894e-05	0.01355851180423047	-4.15446422994091e-07	0.0025030559401260388	2.700665593147523e-06	3.725290562139882e-13	-0.00027787523351143156	-0.00032686380278318605	1.8626451075975935e-13	-0.04120876320181412	-0.000202458413643759	0.019486756279761853	0.005098004967090635	-0.0028258813530206263	0.0018134908251464413	-0.0021814674443099242	2.439811825751466e-06	-0.00033484201990066983	-0.004569550991151447	0.00017667940668761388	-4.4816564768550975e-07
patient_279	0.0	0.00020838728323578268	9.313225537987968e-13	-0.002286500450503045	0.0030179881324059843	0.0007031528817023966	0.01763475269572804	5.58793532279278e-13	1.2639595195645107e-06	-0.00016428110096603217	0.014580391481518698	1.6518566757431074e-06	0.002832565288478476	1.584570873528402e-05	5.587935669737476e-13	-0.00029470562981441273	-0.00025212451172992054	0.0	0.00617391913249153	8.237282466143001e-05	-0.09395241836290802	0.006925144944665907	-0.002837150224111932	8.543781810440276e-05	0.01016271105995397	2.1784820407626078e-05	0.0008360878868028398	-0.003746608636574789	0.00022406078306957744	1.7763059586291264e-07
patient_280	-4.0705874562268345e-07	-5.4835384339091354e-05	1.8626454545422888e-13	0.008093518203776283	-0.007201105376565787	-0.0007864155726972874	0.037083991763275065	0.0	3.7252905621398825e-13	-0.0001960348889231612	0.014529004366695835	-2.304960601031476e-06	0.0072451021745800715	-5.8048328384757655e-06	5.5251347832379514e-05	-0.000458368584141125	-0.00027057146597653204	0.0	0.005852109882142348	0.00016774531630798798	0.019271575052291105	0.006796228997223045	-0.0033992380711249616	0.0012445245938375643	0.020382966183032796	-6.837283074853358e-06	0.031653951689042115	-0.004019897622521936	1.965943351387793e-05	0.0
patient_282	1.8626451075975935e-13	0.000195782854314891	7.018421236425551e-05	0.046013716098945535	0.0029189477326347986	0.0008198646195232759	0.07030143840648229	0.0	1.8626451075975935e-13	0.000274015088658775	0.013914320131018718	0.0	0.001333530323533315	0.0	0.0	0.000875769008090713	-0.0004072731830179665	0.0	0.007089433505572333	0.00016898612063377796	0.005944612965965597	-0.010020108797540856	-0.0032005181220359745	0.00042331622857600813	0.0037415974589064334	0.0	0.000316998341493298	0.007486990247946197	0.000414348031301049	0.0
patient_284	0.0	2.4843134731052946e-05	0.0	0.021446320374822202	0.002948836887627795	-7.997971819713166e-05	0.05043756296434435	-1.8626451075975935e-13	0.0	-0.00012137540746479736	0.01425099961413066	0.0	0.0038418845822102998	3.3360115997491485e-05	0.0	-0.0004226490898989067	-0.00038238720037042553	-1.8626451075975935e-13	0.0061900723057798515	3.9133157022296003e-05	0.020742468011472327	0.006560729184467305	-0.003846911374060394	0.0011382333247922374	0.010355507939355404	3.100046981125951e-05	-0.0011423814790323297	-0.004509822841267999	0.000380005508288739	-3.09154763817876e-07
patient_286	0.0	-0.00014613571995869	-1.8626451075975935e-13	0.032850051025021774	-0.011932335656508754	-0.0015354950210079393	0.056663064601551696	0.0	1.7747659981249543e-05	0.00014691483685746486	0.014852554231556094	-4.0653273463253646e-07	0.004339258908852916	1.5786508657037058e-05	7.450580777335068e-13	0.000471111600846046	-0.00034277995722367964	3.7252902151951865e-13	0.005900999739859213	7.467951811849802e-05	0.016599843269865907	-0.06191282203956503	-0.0036327660844660825	0.000796847823075957	0.014321388287190304	1.3873310200869002e-05	0.0005104709358885802	0.011400746326800397	0.000526644090656189	-4.3611209839589107e-07
patient_287	1.8626451075975935e-13	0.001018094578431914	0.00016668278379365802	0.016006820086855385	-0.008708953484008042	-0.0004663471583276893	0.04637623036573637	-3.7252902151951865e-13	0.0	-0.00018137737223877757	0.013433678930904676	0.0	-0.0008117667918558922	2.2112131118776772e-07	3.7252902151951865e-13	-0.0003991574145853417	-0.000331169257778666	0.0	0.0065625094661488715	6.420510523021096e-05	-0.0012372849093284304	0.006354153599450329	-0.003648756164405455	0.0006563424739055384	-0.0011703877553809084	1.5952270478014617e-07	-0.0005312470046803276	-0.004544413396762645	0.00015942511921748236	0.0
patient_289	3.528831526638035e-07	-7.952145580202087e-05	0.0	-0.005459796701837283	0.04058326820358629	0.00012323644454590482	0.01884009773558932	-3.7252902151951865e-13	1.8626454545422888e-13	-6.693605063482756e-05	0.01233050548052411	1.8626454545422888e-13	0.00024259355976244713	-8.81860591471495e-07	-1.8626451075975935e-13	-0.00017783265821635192	0.00048775157965719114	1.8626454545422888e-13	0.0057304062684531785	0.00016892345193773208	0.009175017157010683	0.006930212288303257	-0.0029999838626943087	-0.0003645085758529627	0.001587749872915401	-1.8854536116120215e-06	-0.000249171672575168	-0.0037073124501388237	-0.000183979183528571	1.8626454545422888e-13
patient_290	0.0	5.828117076307363e-05	0.0	-0.01985961849847804	-0.010820122251938982	-0.0012211852879728984	0.017451250675646537	0.0	-4.118868131190449e-05	2.2860089689488934e-05	0.011353655301406935	-4.153493791818688e-07	-0.0006745908348355133	-2.7507013268766707e-05	-1.195443421602311e-06	0.00018743528616614144	-0.000214721947722131	0.0	0.0004017814802471438	-1.0740070324391002e-05	0.018286538461083496	0.00506093471534547	-0.0032127767755649604	0.00046908373897895704	-0.0015772604761644824	-2.7116098068649937e-05	-0.001460546709969625	0.0035758134368806763	0.00011779732480645	-4.4811591506009606e-07
