# Supplementary material for: Integration of clinical, pathological, radiological, and transcriptomic data improves prediction for first-line immunotherapy outcome in metastatic non-small cell lung cancer
Source: Nat Commun. 2025 Jan 12;16:614. doi: 10.1038/s41467-025-55847-5 (PMC11725576; doi:10.1038/s41467-025-55847-5)
Supplement: Supplementary file 4 — Source Data [file 41467_2025_55847_MOESM4_ESM.zip › Source Data/source_data/unimodal_shapvalues/6months_progression/LR_RNA.csv]

Patient id	B lineage	CD8 T cells	Cytotoxic lymphocytes	Endothelial cells	Fibroblasts	Monocytic lineage	Myeloid dendritic cells	NK cells	Neutrophils	T cells	KRAS	EGFR	CD274	MET	BRAF	ROS1	ALK	ERBB2	ERBB4	DDR2	FGFR1	FGFR2	FGFR3	NTRK1	NTRK2	NTRK3	LTK	RET	NRG1	NRAS	MAP2K1	RIT1	TMB_RNA	Biopsy site
patient_1	-1.3758699808797619e-06	1.8478444644380787e-06	-0.00040344916720475314	0.0005792025185056844	-0.04643725636196983	4.797888653613949e-07	-0.0002801960432103535	-0.001443645167457201	-2.5202663881431133e-06	-0.01621852778983963	-7.773024801695906e-06	-2.2309148205176904e-05	0.00020688850869025123	0.0001619832310293408	-3.9398691483909834e-07	-0.049376198301890016	-9.16869745722824e-05	-0.026025517006005514	2.1927038473727536e-06	-0.0026096409312316117	-0.0003296604732317561	0.0031286990961857824	-7.49867085899611e-05	0.006270066976121461	2.0165909294567272e-05	5.3923421672404525e-06	1.5251593930387996e-07	-9.322028713564314e-06	-1.2993608202253976e-06	0.003986953967916071	-1.6324059239456297e-06	0.010786674076425126	-0.002989444280309337	-0.0005914938875607039
patient_2	-2.89697163871298e-05	2.732814209800027e-06	-0.00022863967950854626	-0.0008446244419685181	0.018756549749949104	8.540055049316698e-05	-0.0033714574979883862	0.0022322982848754836	-1.603024240049788e-06	-0.02990340590168318	0.00040818846853716293	4.460092793617358e-05	-0.00025373314565845455	-2.2608281671997834e-05	2.7726129761762358e-06	-0.04888706228094437	0.00026587064713239707	-0.00089756105403812	8.086436007703312e-05	-0.0009667716792651439	0.00030643537661857593	-0.0015069239103368119	6.086066514253234e-05	-0.0005344667890242054	0.00018542515720639026	-4.979504644869648e-06	-3.47468052591536e-05	0.0037650123333292096	0.00012349656213606492	0.03769589516009599	4.0308326482770554e-05	0.05061462990545796	0.00032064642874257145	5.23920457277971e-05
patient_5	0.00028265651209013196	6.501467547245909e-05	4.9025564321446003e-05	0.002156379810082039	0.040482554927148945	-8.469973504541963e-06	0.011918086831697356	0.0010578280621341238	2.1017347063339563e-06	0.017097539662676152	0.00021253786576645194	0.00011310484451906612	-0.004865033653804215	-0.00011304264834948095	-1.229750961065061e-05	0.06162055243881682	2.6687884969370324e-05	-0.007714179207490983	0.0001314077141029447	0.005608471457553738	-0.0014127630110297793	0.011373222043684522	0.00028453354303325563	0.0040885829994720835	0.000457241122956781	1.2468200922016934e-05	0.0003126714274287138	1.8022578528946108e-05	0.00011197335230452412	0.0021908793172665596	6.694952739136177e-05	0.13497420634914717	-0.00017812990801674587	-0.00015411563792398889
patient_9	-9.46988058941933e-07	4.750700401407324e-06	-0.00020201760530471312	-0.01471743241984927	-0.06787308420177013	-2.627842021839528e-06	-0.016299658215258764	-7.758460039538629e-05	-3.2130181789374483e-07	-0.039648281908301324	1.2881049088068436e-06	-1.546779349446006e-05	-0.00040163644169057466	2.609800089682804e-05	5.7628431490668584e-08	-0.016372310495802282	-2.12268318448799e-06	-0.018171474382760226	1.1873986465588699e-05	-0.0066977650770651195	-0.0011438365719148073	-0.0033270946042877904	1.3416600014481171e-06	-0.0015282587835831	5.6224169475692336e-06	3.990270410261979e-06	-9.675317715320934e-05	-0.0001437349525945436	-9.545398290668466e-06	0.005409359892883436	3.0765699488774835e-06	0.007174108978467276	-0.0013660629846155563	-0.00024084340035914912
patient_10	9.031093280229487e-05	-7.234965584108976e-06	7.33423230903496e-05	-0.00035425400808451925	-0.09028744530550067	4.277757980993778e-06	-4.3797846883526523e-05	0.0002540989574577061	-5.223363637919071e-07	0.02829604939179757	0.0003759483271411486	0.00022568944830978776	8.945766612887701e-05	-2.8251560032366104e-05	-2.579584504877317e-06	0.0382502294644713	-0.00018049029612115088	-0.003692584920993824	-8.812603673763851e-06	-0.018829577075796432	-0.004300639398608878	0.0010191810786723825	-0.0003373576768806922	0.0022094612110938254	-0.00012293896994419685	-9.621310872690678e-06	1.2359061943634012e-05	0.0009898397508476358	-4.4391842505756616e-05	0.009866076225574493	1.1631426747354348e-05	0.011547842093876383	-0.00010271369740366549	-0.00010203804097004759
patient_17	-3.3022490995263347e-06	-3.657631363187388e-06	-0.00023436940291097697	0.0012743236741849118	0.00427696526529529	3.1544823731690025e-06	0.005336472723313695	-0.001645919019622454	9.108181510653466e-07	-0.01732913791665004	-3.199861368962593e-05	-2.0508308708666277e-05	-0.0002799350378768766	-6.175397975103627e-06	-1.533304580620438e-06	0.010558462533886892	2.5246926716395513e-06	-0.02029642271548505	5.66462821193993e-06	0.0013593387178012027	0.00185301455631851	-0.004791329577565154	-5.309271599565557e-06	-0.0039701166670236985	2.9996911117005893e-05	6.501219102313303e-07	-4.7972902655600386e-05	-0.0004300528400710521	-4.0007226169108945e-06	-0.00013010625402841433	9.728570069585306e-07	-0.02005214763549817	0.00029534734540751715	-0.00019067443587950133
patient_21	-0.00011435939669608777	-8.130359330345882e-06	-0.00013288769934858476	-0.00893901355532661	0.0160145056918263	6.22580849698506e-06	-0.013035027475761473	0.0005530612273939954	3.586408389465973e-06	-0.03590241082161661	-1.8129502449713897e-05	-0.00013269704899617057	-5.418737317834125e-05	8.715754321639584e-06	-1.0693030697954606e-06	-0.08817495927938389	4.37513654785478e-05	0.0022013528483254105	-6.630300624030078e-06	0.0016197111781154111	3.019977552550005e-05	0.004715015125700378	2.2472989452736017e-05	0.0004982030523674544	3.285504377313802e-05	9.583646271906555e-06	8.078584713601243e-07	-0.0008222623732473003	0.00010346257516315587	0.00469271808628521	2.3494685334809646e-06	0.0031936995830918642	4.143956612263077e-05	-4.856554801974635e-05
patient_22	-0.00013326880271944595	-6.272779671208454e-05	-2.9654221875324446e-06	-0.008703005594760161	0.01972301963738028	-1.216911375522684e-05	-0.004508503869601617	-0.0011922013460525418	3.907762084687941e-05	-0.0068502363185796965	0.0001174897992185173	6.554465208721039e-07	-0.00016439334973692633	-8.750804758496898e-05	1.671697869896501e-05	-0.07358311397773874	0.001139208310842519	-0.004608427157998039	-0.00012327100134321346	0.0012030463695525833	-0.0013618268793182686	0.014497373516218966	2.6204507585079235e-05	-0.00018050911234956477	-0.00148146094254084	-2.2642131043325365e-05	-7.248412913509294e-05	0.0031357269457408183	0.00022204595059156473	0.018736879264031094	-4.6800943357591175e-06	0.06968897705791248	-0.0007511447312576352	-0.0001998665877750861
patient_26	1.88881239720731e-05	-3.823925129004152e-06	6.622603961398199e-06	-0.002438239265659007	0.04671606765825829	5.815900372607389e-05	-0.0007456521662217876	0.003140211270323814	1.767008432320178e-06	0.010988430833710046	2.764149180480139e-05	1.9736852709734554e-05	-1.1802732944486773e-05	-9.421809017659232e-06	1.3560099261138748e-07	0.10510664372795389	-2.1045301641732547e-06	0.02427158639739662	-3.1990323747903564e-06	0.0073718308879860495	0.0002090221823326132	0.009890346995528203	1.2211894350389395e-05	-0.001148020650978571	2.4454763957426027e-05	6.668764352797961e-06	-0.00024449231528810407	-1.795637554355805e-05	0.00042875548516000577	-0.009398205437298296	1.300741519248893e-07	0.015324750950293831	-0.005151741298713847	-9.990667040858802e-05
patient_31	-2.2230417494258598e-05	-1.2828083549224822e-05	-0.0003702356386397535	-0.0024776377388408947	-0.043266002847573544	9.174960213046538e-06	-0.01374866690337654	-0.0012234607760395267	-3.489325514861546e-06	-0.02565834547589927	0.00014109974705747103	7.511511934654884e-05	0.0006587152944079394	1.2948362635712473e-05	-1.964875417095116e-06	0.006903634029733236	4.197131948811793e-06	-0.010842917790796023	1.1881135936292003e-05	-0.004696055381212888	-3.0166133280311452e-05	0.0014187490493058836	0.0001427014238067973	-0.0028756874888070678	-1.6997523073636078e-05	2.3094517844061537e-06	-1.0391452482765456e-06	0.000126442240391451	5.906145828110669e-05	0.003586840866506057	1.4561861753459323e-06	-0.04398296510183381	-0.001801904885151546	-0.000198665187827176
patient_32	-4.2374638574455336e-06	-1.2801314251761054e-05	-2.478538804820414e-05	-0.0052156076570706485	0.023314663405716373	2.227888149874243e-06	-0.005501510965185463	0.0012634983615151404	-8.33598843642615e-07	-0.008886688087348377	-0.0001113944088774046	-5.7788209936446966e-05	0.0002648111131574389	4.547328140054315e-05	1.0564546499923246e-06	-0.03828563132935332	4.54830927508209e-05	-0.011490911141250774	2.755406179597445e-06	-0.00038741922729779556	8.60389476375894e-05	0.0033550401102218973	-4.059571453503313e-06	0.011552811963643312	9.48751355920338e-06	8.117394851786561e-05	-5.033486655780148e-06	0.0012893797087882022	5.760216606515025e-06	-0.023264296030785326	7.581423435891664e-07	-0.048558218343555885	-0.0012878316479069795	-0.00030227149203419513
patient_34	-2.2565729490348e-05	-1.667706242629812e-06	-3.552986628242492e-05	0.0007780003714774113	0.02310867303748211	1.7382941075732239e-06	-0.006214355265987728	-0.00045099245352403684	1.990718288080235e-06	-0.0002187291621097398	9.885445545826378e-05	1.532799729278926e-05	5.9152650726690575e-05	-5.174652625407519e-05	3.646635583466023e-07	0.018218578056991053	-3.759640093360799e-05	0.021363843042935603	2.3134822504859285e-05	0.0025862646589321554	-0.0005669069705264844	0.0077750114763421386	-1.2729818480356153e-05	-0.004274448915358057	-2.2050027336392207e-06	4.589218114102757e-06	-3.1045797680101104e-06	0.0016740625684814635	-3.6921555229594e-05	0.0021741300170974717	-1.1281222105010865e-07	0.03890946217349593	8.522828945091688e-05	-8.116983941621642e-06
patient_36	2.3134015819853862e-05	2.1002255593024684e-05	2.980226150580804e-05	0.005567618648707835	0.08576334684948832	-1.2744579996379893e-05	0.016898966238754094	-0.000603362154747751	-2.1069160529538996e-06	0.04161229763935714	-0.00027535037015165786	0.00016430534369178955	-0.00010612682615006852	-3.551011404820688e-05	-2.253685040132441e-06	0.08675823797721943	-0.0007417689646993337	0.008685345521037021	-5.979227381090842e-06	0.005761046908263615	0.0015467436413679706	0.007833774700547939	4.209595024585474e-05	0.008712968291661549	6.051368330205736e-05	1.995323598382031e-06	6.0907732163150535e-06	-0.0023312181585601137	-0.0004014057029570882	0.010794638208086968	-1.0026959436285338e-06	-0.021366805844647497	0.00019270394625407926	2.5449872655526853e-05
patient_38	3.731973671487445e-05	5.406225046940418e-06	0.000424545824208428	-0.0034566860627914912	-0.0493027421695845	-3.6946404193112524e-06	-0.007459723554551568	0.001066569801419964	-1.7144505466731056e-06	0.026762309887047277	-2.2874544773790325e-06	-1.2300013963664712e-05	-4.871173234922331e-05	-4.5048954018520954e-05	-4.219289017574331e-06	-0.04814278084316419	0.0007748929018420826	-0.0011393282517790438	-1.2355764635969802e-05	-0.005197892122928565	-0.0010560602035905588	0.019145862176801434	-7.59586266107562e-07	-0.007622077398853621	-8.654821153197766e-05	3.740016945770934e-05	1.704729092972439e-05	-0.0014368326158395678	-8.40829727905023e-06	0.013535647712967187	1.4114559761115228e-06	-0.0006879280263824034	-0.00012504256144165634	-8.267801393355338e-05
patient_40	-0.0002869470608021396	0.00022506675933087664	0.00029489784304584355	-0.0014800710371562164	7.916138778838831e-05	-0.00016859715708663427	0.008577427224921292	2.592484940375491e-05	6.501885184219185e-06	0.025009757307278217	8.129207002266001e-05	0.0001313703844589764	-0.000586321172756787	-0.00047723042028289376	2.5812664202263153e-06	0.04535420360916423	-1.0424051220924109e-05	0.035238856711983645	-0.0008323406938995498	-0.0009710022300481568	-1.9258876464194266e-05	0.010486750250096799	-0.0009626829100506492	-0.003953408789315362	-0.0001464883325355305	-0.00015001072372708088	-0.0010906241510595413	-0.0033177120632358736	-0.0005137322691934302	0.012654281386413703	7.77431002684731e-06	0.06183094519632199	-0.0011130064004233723	-0.00038823439670459305
patient_41	5.523776795182188e-06	-2.4414207360571602e-05	-0.0003414203676794241	-0.006615673878469612	-0.04500820519306825	7.181206132684321e-06	-0.022986842868902815	-0.0028321747371660762	1.704105734824825e-06	-0.03638653594649259	0.00025831165824617366	2.0777230177608037e-05	-0.0010815781438989272	-1.3610487750595198e-05	-6.644294623817511e-06	-0.03649936117561796	-1.065572031906733e-06	-0.013994228738546326	9.044456801241856e-06	-0.003986819957622437	-0.001461196816286865	-0.0027635951264628027	-1.361778602004098e-05	0.0014564894608088607	4.544948254311482e-06	5.381668252601081e-07	-1.5070726616039337e-05	-0.00016902085234010857	1.639562642999895e-05	0.014936251287800883	9.94816912072051e-06	0.013318805233868055	0.000904506226203261	0.0015616492208625527
patient_43	1.7408851746998954e-05	-5.4318910837168185e-05	-0.00034744430546249013	-0.005627255801537188	-0.00435191335433291	-0.00012503093885523348	0.0006067633398941241	-0.0008907210015824863	4.768013230391546e-05	-0.0010153607973030262	1.5431576754364284e-05	0.0004805742501148079	0.0005747377244489464	-8.002811595796937e-05	6.920855173041921e-06	0.10510780071818399	0.0001001803238476976	0.017931282993299578	-0.00013038578799792468	-0.0013125864067247727	-0.00048620429007069886	0.014936127769840584	0.000202371225186755	-0.0012778675666876918	5.0464405970913614e-05	3.787028097680576e-05	-0.00021670728410992584	0.00027281982621975385	0.0008762893795967119	0.0003414667309394701	3.025186061858507e-06	0.045047555172230476	-0.0005648761508720189	-0.0001642213631953452
patient_45	4.0721031171941687e-07	1.2753303349015308e-05	0.00013527701454503033	0.003395376646944428	0.03250269459528578	8.984811135700689e-05	0.00774243753062823	0.0014174732847937453	4.062841194015788e-06	0.035541001134472186	-2.8336438749508872e-06	9.182851261326237e-05	1.4658985819133663e-05	-0.0003275875308683912	1.522627472877696e-06	-0.021508183078148484	4.1344331524199046e-05	0.014426308738972417	2.7046190840851235e-06	0.006387899236061718	0.00023529009946754532	-0.0008644234481666423	2.8583577701022084e-06	-0.004086988919973346	2.4457377514665446e-05	1.4940418303002771e-06	3.011767183031292e-05	-0.002204979471010804	6.090217754244518e-05	-0.009657346376563788	2.4044922419954333e-06	-0.03151468227718553	0.0011331470890768866	-0.00010945079135042951
patient_48	-6.390021315640475e-07	-1.7640158534051875e-06	-0.0003971712507307483	-0.003154020076990104	-0.018078995836100356	-5.460189495767027e-06	-0.007844299605595172	-0.00031382766802395525	1.1030429175925258e-06	-0.03110834485303074	0.00020193690402167067	-0.0004385821584079886	0.0002857580872518639	0.0003696609678012986	-4.954870258057948e-07	-0.04976234473266767	-1.7614309383287243e-05	-0.009103764482906842	4.953167268207611e-06	-0.0017194419738437129	0.00015115623867937057	-0.0018343532155666732	-3.7420955832514386e-05	0.004550269490373952	2.7827009877985077e-05	6.311148724384539e-06	1.6310019152498552e-06	7.584377388868387e-05	-8.827654229743334e-05	-0.006753142333349971	1.681596360035879e-06	0.01661359848592958	-0.002347721847040306	-0.00025238400899938026
patient_50	-2.9507409461909112e-05	-2.8443811195231093e-05	-7.862162558095492e-05	-0.02324587129727002	0.01037768586331175	8.380017110271645e-07	0.00016230877265333406	-0.000927531398619917	-2.6112601161001397e-06	-0.004556477582241761	-8.404040538838935e-05	-2.6921764122585778e-05	0.00016379783898591636	1.9461764182359867e-05	1.5294614647114775e-06	0.07632296016604768	-1.5990830532143155e-05	-0.00012950944708925644	-8.854189834422472e-06	-0.002603436782956096	-0.000615486706793305	0.006433674078115365	-7.475832211117551e-06	0.0034716601728328445	-1.0881848526850196e-05	3.812512925692205e-05	2.234258460146743e-05	0.0005869946198803894	-1.4926178540499316e-05	-0.014826251518460211	-2.3361054914349583e-06	-0.05725100245454477	-0.002605357315178411	-0.00031729057207702715
patient_51	-2.7841866016377484e-06	9.296100160903736e-06	0.00013510421205843926	-0.005119526049175406	0.00276553684025999	6.123153226711756e-08	-0.005786921218569747	0.0002622090943157607	1.3388640114280667e-07	-0.01551187029693803	-0.00023114987803356628	-1.7328580468891043e-05	3.881593261445469e-06	4.5936325405326676e-05	-1.0275413947445832e-06	-0.0568183679840394	-5.089111253618949e-05	-0.01736036427414839	2.3830068962908473e-06	0.0029118521087935713	0.0008594045875327864	-0.0023736799265656836	1.3807034811801796e-05	0.004395887870980128	5.795764497347682e-05	8.09994574103869e-06	-1.2571719501696423e-05	-0.00039903582366448227	9.976998716590245e-06	-0.011104068559727454	-1.4532225472593355e-06	-0.07352703936578968	0.0007477663005036859	-0.0004979958604489024
patient_52	-2.668763803583003e-06	6.667688276086512e-06	-2.3484016635586833e-05	-0.0008674805147307038	0.025877825809908713	3.6922395229330673e-06	-0.008466642806891848	-0.0017482208964015697	2.3493958371034754e-07	0.004775197384932159	0.0001604485778936283	-1.1293739719047409e-05	-2.8952073625152555e-05	-3.6348892109757045e-07	-2.1656921931673917e-06	-0.04219093665086793	-4.71570673797807e-05	0.015415141899138642	5.667109574592214e-07	-0.0013224752718848636	0.0027475938103028617	-0.0028209473316158284	-8.266796384537587e-06	0.005726194488470013	9.441395529677246e-06	0.00013603082767554785	1.155303844385172e-06	-0.0024244980951504905	1.7569766938683636e-05	-0.004298905128453418	1.35445946029284e-06	-0.007175466964074489	-0.002170884409014662	-0.0002928659970206865
patient_54	-3.761653804352861e-05	-7.004971802233855e-06	0.00011961868937526193	0.0029256484723516585	-9.194536762578118e-05	-4.488572265420146e-06	0.0019981593712099562	-0.0011614904306828917	-1.0183523808205713e-06	0.0012428828664123666	3.668400006634492e-05	-1.4628989355868882e-06	0.0001772114264113541	-2.3049035987681275e-05	2.1937915257095944e-08	-0.014095398165604851	-3.7390210798794362e-06	-0.02534219527734173	5.724791330948332e-06	-0.002549861837604197	0.0003651286992643523	-0.0006761017025581211	-1.007483111960572e-05	-0.003497266163570513	1.7092142786297626e-05	4.024645217827398e-05	-1.072325419102193e-05	-0.0009535244540444282	2.1786123727046764e-05	-0.00483848309974581	1.7099608268053195e-06	-0.03049224075004454	-0.0013769876123538988	0.004583513121519765
patient_55	8.169273925677247e-06	-6.1303780547207e-06	-4.062659655298344e-05	-0.002889849553257206	0.015728461299304407	3.30163581030652e-06	-0.011370820909632073	-1.7420000476494748e-05	6.404110363551168e-07	-0.027958830560424454	-4.459148187722385e-05	-2.1208588353223848e-05	2.8317336950981236e-05	5.063472613692153e-05	-1.8865508692610703e-07	-0.024572682135232803	3.4150855881819172e-06	-0.01147160254397558	-9.600233818794209e-07	4.4289667265751885e-05	7.613131755164056e-05	0.00679873321450179	8.120845471108905e-06	-0.003365173330157968	7.3402166366565135e-06	2.805253756897358e-06	-5.320537090300378e-06	-5.006132232290885e-05	-1.667096785136489e-06	-0.008460438854460166	3.9834060839250807e-07	-0.04207739214215955	-0.00011442271173000281	-0.00012214625733239146
patient_56	-6.564592037880201e-06	-7.4557478938765415e-06	2.0561895413057128e-05	0.056144101406527376	0.06069825963324729	-7.099855584756528e-06	-0.006899839382725075	2.3587898058547374e-05	3.565114523682815e-06	-0.011999807790879644	1.8684655215058295e-05	-1.9043824289527037e-05	-0.00019424341012324098	8.425264667187099e-05	-3.875956365039638e-06	0.09960780847966667	-1.088967621326229e-05	-0.02632665054340443	1.2560051679609316e-05	-0.0012985966721815662	0.0003883123303098298	0.010671174531642836	-4.5690681678903745e-05	0.014130211617371834	6.690524518488478e-06	8.839348597183283e-06	0.00013076416690434268	0.0006408332731042426	2.051774178232249e-05	0.000846893223587921	4.0698839085457594e-07	-0.000673820495818324	-0.0009337680166321035	0.0033475480634186892
patient_57	-2.7965355132306054e-05	1.2748588408733287e-06	-0.00011938151472380907	0.00882610203102228	0.031579209714276406	6.400300136632512e-06	0.003314819962531285	-0.001525296724055489	3.7625133991236215e-07	-0.0032074276844305206	-8.056592238800786e-05	-0.0002098374281610722	-4.8657378554343876e-05	-1.1050735201153203e-05	1.9270337053702137e-06	0.010005866295737836	6.61767802068158e-05	-0.013099451938590785	9.500322171619171e-06	0.0027969809481075587	0.0018084948724933947	-0.0076667047709226225	-6.960111686161546e-05	0.0031884198527250703	5.5590399461126295e-05	6.110947259833796e-06	-3.4910219694882955e-05	-0.0013273280531167818	1.452025196381591e-05	-0.008475389481229407	-1.6117585556847866e-06	-0.011329992624797945	0.0005634637015206397	-3.245258331299136e-06
patient_59	-8.061062831963732e-05	-3.073844952241585e-06	9.013122096657538e-05	0.0027023875064083364	0.0012557377378855194	1.2688741087910071e-06	0.0009725550733506283	0.000563734802071533	-5.235829523624344e-07	-0.021554595820818576	-0.00012338513636162937	7.860149656023329e-07	0.00011843386952366052	-4.512151245559929e-05	6.245172449520498e-07	-0.010917425896120866	-1.9286352608883533e-05	0.018358808549174193	-6.03210713182181e-06	0.0025626251399516876	0.0006220463352543906	0.004747979650327104	3.4620842763339995e-06	0.003235156953973401	1.8762190001349202e-05	-1.0386968936238728e-05	4.5989709241027266e-07	0.00019897910920635954	3.0468187161849953e-06	-0.018381416020435897	-5.194612911769783e-07	0.0008373871685138585	0.0005320435983794028	0.0007182253882288929
patient_60	-1.24755707170276e-05	8.175476746897996e-06	5.34752862794141e-07	-0.0007836485059133438	-0.045481159025324194	2.96479889324654e-07	-0.000354723323030114	0.0003485828096313108	-6.370885031549466e-09	0.005995866012466755	-2.9175321970660574e-06	6.827117577195082e-05	-7.472790596740032e-05	-0.00015387293398380115	2.1557169301173704e-07	-0.012589696083430682	-0.00010288779512047805	0.0069012763892965165	7.213127187319151e-06	-0.00293904400308215	-7.336202093532743e-05	0.0005241928659379167	-1.1954465082712667e-06	-0.0059099906317889375	9.446308868268412e-06	-1.4063283801083554e-06	-4.401619093758501e-06	-0.0004415870848510791	-2.8553094182883817e-07	-0.0004934723501758744	1.7808126551763226e-06	-0.018944697881383504	0.00016718780057770424	-0.0004211852807019379
patient_61	-2.758299133607177e-06	-5.041583308148267e-07	-0.00026680082923599615	0.0010581586451402485	-0.04108660198066911	5.276617833544685e-06	0.004884571449990736	-0.003755084077162396	-2.3294614894049854e-06	-0.02407026386080039	-0.00030511246621608263	0.00010442592608077209	-0.0003546342782676168	-0.00013655682961855517	1.1252026472769874e-06	0.015876386532826033	6.859859909330067e-05	-0.014841421301662877	2.7638718485821817e-06	-0.001497573715022604	0.0004427313804626392	-0.004319565295321569	1.4923127847057801e-05	-0.004385477024103887	2.8055092266622245e-05	1.5931441315582304e-05	-6.117835002285106e-06	-0.0012373841879623165	5.849970451421982e-06	0.009551668335390905	4.341650434901886e-06	-0.020404677808391152	0.001004262352841234	-0.000346675699310641
patient_62	8.810220339467983e-06	-4.960127813473473e-06	-5.311971061995815e-05	0.0010957908358956844	-0.040578873692559296	-3.891846324716454e-05	0.0012819120292152269	-0.0008653662689030117	1.716970120156178e-06	0.004319267469538062	0.00014353897528988566	2.66727548624779e-05	-0.00028235128266470275	5.941360550265287e-06	3.5177586334087927e-06	-0.025891786356057392	1.5341496893348258e-06	-0.013957525050214319	3.9570935283385816e-05	-0.004662474883879911	-0.00012901362606457093	-0.009047061748164014	-1.6409245133398147e-05	-0.00019992374735218653	3.488385379313921e-05	2.4534042179582424e-05	-6.279721217494767e-06	-0.0009295089536479438	-1.1304287293125996e-05	0.006501821860564563	1.3399303598061038e-05	-0.0050995304498288796	0.0011152552974011119	0.0023766648163752856
patient_65	-2.0431733131407356e-05	-4.811948537826893e-06	-0.00029990040904709017	-0.004965554036945088	-0.025923854013638788	9.280796136172913e-06	0.0026057142647248955	-0.0008593208426875648	-4.0791801043918033e-07	-0.00829805967797121	0.0006752951854041603	-1.4329039092571837e-05	3.4959435462948695e-05	-1.601309009960559e-05	-1.7559140920636516e-06	0.05317656280930549	-1.9404268690511566e-06	-0.009115476016274474	1.792550235986512e-05	-0.0027880158033753853	-5.376723461917272e-05	-0.009245306060463173	-1.6070907030783876e-05	-0.0024766297793813808	1.615107698099679e-06	-4.002921070372091e-06	-6.169593759928244e-07	2.8535857903102603e-05	3.069748133420367e-05	-0.0028050088402415668	4.859466637882853e-06	0.04933088706114457	0.0006932755285075651	-0.0006525579431227245
patient_69	-2.545692452361274e-06	3.888567111320579e-06	-0.00026541829077260566	0.0031600944377481698	0.0030641299292444753	3.8772348846691135e-06	0.004713964770627831	-0.006991614472227428	1.9843387816632723e-06	-0.004291039369148814	-0.00027397418075374207	-1.6463046840257802e-05	-4.2108116724656285e-05	6.121808077607618e-06	-1.7462108816415935e-06	-0.015574012407979752	-3.940169651593462e-05	-0.006248149919722716	7.3684989341653675e-06	0.00036064599848217215	0.0012458256277654769	-0.005427875249194215	7.508805819913904e-07	0.003250909130913838	5.559005268981873e-05	-3.376491889357534e-05	-8.640561572141484e-06	-0.0006915420493909193	2.7386945911812916e-05	-0.014200526784466807	1.4189705252611354e-07	-0.08004893752879326	0.0012984702118805386	-8.917057407753094e-06
patient_70	1.7617054922237383e-05	9.701071679592103e-06	0.0006182315280394871	-0.001967595671117282	-0.05104584536073459	1.6014001199179554e-06	0.011231575189637246	0.0003608092590102062	3.573034277983873e-06	0.061635039908864625	-2.250057703682271e-05	7.83343391759049e-05	0.001284817157260005	-5.4324623197314754e-05	8.504786661690205e-07	0.03395331488613567	4.0874886512756123e-05	0.011288006993595995	8.307386083259403e-06	-0.004704570773776073	-0.0009487942769059056	-0.007540388796052738	-1.1100432915345962e-05	-0.01067685576911481	1.952588558195385e-06	-8.424776366778296e-06	-4.0547332593365516e-06	-0.0005926457526428278	7.139362714120232e-05	0.021082073186657214	5.730960198809321e-06	0.015481962566929162	-0.0006196647069283789	0.002364114302822519
patient_71	-9.669638105795605e-07	-9.660688894135216e-07	0.00014529132417269753	-0.003317548396119032	0.025146464097074054	2.831169217824915e-05	-0.006102406648227107	0.0010245315115366557	2.8122433594283833e-06	-0.02056889580764936	0.00010701184922030871	-3.3958461667804893e-06	0.0004982379641916004	7.125349875006014e-06	-2.8213773454950034e-07	-0.044232317134418615	5.50359945212079e-06	0.015790198843074654	-1.5272023422379258e-06	8.714688920547834e-05	0.0005164431536836226	7.559984805327846e-05	-4.832361425565983e-08	0.005090968636955505	1.2040127175193902e-05	2.724887643541309e-06	-1.3304140418766878e-05	0.000116076201094038	3.2287401812417674e-06	-0.00917778668829369	8.187609059471089e-07	0.017281143264046693	0.00013291075357368455	-0.0002813486009836179
patient_72	2.159761637448887e-06	-1.569604447909815e-06	5.775571880595695e-05	-0.006637727283686375	-0.03651368489818909	1.9963799842754533e-06	-0.009140950555992932	0.0007358978533318954	1.6927910702560902e-07	-0.02192602624925115	0.00036201209713305414	5.9928561640635705e-05	5.052278808184845e-05	-0.00022059389661465266	7.488188999040166e-07	-0.06350811851524876	-4.029788609061607e-06	0.02469156410992141	2.898323323045428e-06	-0.004973720240167181	-0.000870234382897609	0.0056074834511748006	1.6190207430286069e-06	-0.007043018178961083	1.9831255291185954e-05	1.4117539993349338e-06	-9.130739952836449e-05	-0.0001945821920675757	-3.803523182869043e-05	-0.0030994356168167676	1.7128192952694684e-07	0.04027251199015544	-0.00013079241194895072	-0.0005307336576282954
patient_73	-5.455845168657726e-06	3.9330720901498434e-07	0.0005904866124902434	-0.0034002938220543226	0.032966359739218395	1.2074219329010241e-06	0.006155220180749859	0.0008302505485713424	7.363615291456983e-07	0.030180049118931754	0.000334781438963754	-0.00016516309859496964	0.0002878030141549416	3.4115077980924826e-05	-4.485104765214861e-07	-0.02320065809349924	-1.4829084277153172e-06	0.008302912161286343	2.4911307862814168e-06	0.005178047515877633	-0.003732046286761748	-0.0016156378805636962	-4.011896465503513e-06	0.0019246872855083993	2.2038693726060197e-05	7.768059841221582e-06	-5.329652279615074e-05	-0.0013119367533496323	-7.71389446088245e-05	-0.00114354191826919	-2.821189165114521e-06	0.08914292328219325	0.000672291410927259	-0.0004274503806872021
patient_76	-6.043090692587919e-05	-3.159652671643346e-05	-0.0007727045471114738	-0.0065444737570626065	0.0034515339381992376	1.1059546683513984e-05	-0.008302554169829366	-0.001423246512136284	-5.46197869947944e-06	-0.04183645302919401	7.090763747691101e-06	5.931371312056338e-05	-0.00014946974292396776	-8.838107330457975e-06	-2.0436687128894367e-06	0.08896313384452031	9.044258722236416e-06	0.02152865271515075	5.253904621515351e-05	-0.0020963998875447405	0.0002557008195136226	0.00030143529506664084	1.802297064236184e-05	-0.008644464277688918	2.706839335815892e-05	1.260720821363552e-05	1.9713253421441004e-05	0.0001439370051026263	1.5916471076861728e-05	0.010154801821815076	1.3627614293778765e-06	-0.012075724981831603	0.000440730170054089	-0.0002808217836277794
patient_83	7.066921464042038e-07	-6.969103217124033e-06	-0.00011794184031230677	-0.001577787956595392	-0.03464690659982812	4.933062834398007e-06	-0.003877494882260007	0.00019282496337378924	-6.423592567423403e-08	-0.02039397725654495	4.75925845759403e-07	-3.23598085769569e-05	-0.00013106453823191974	-1.2543470731783919e-06	-2.3128241300593824e-07	-0.005776009848075207	-2.9515072703353238e-06	0.014392045374321037	1.3110890878096596e-05	-0.0005476203354341453	-0.00034695644921489834	0.0005159045440809865	-3.0946476118905527e-06	0.00015013249910302245	1.3429015023364866e-05	3.4815307174402873e-06	-9.310044667549469e-06	-5.418930373020771e-05	1.1526197407924579e-05	0.004308818866738214	9.251980909266994e-07	0.011473820903790797	0.000764155177665599	-0.00038039504012891083
patient_84	2.1626417126010327e-07	3.8074838263648217e-06	0.0002758683664458118	0.005694594328531173	0.04695142384277918	0.0002685777338487762	0.014765452696489396	0.0004068893375141238	2.625693167961272e-07	0.044183402834087566	-0.0006722273371049287	-0.00011276810552392596	0.0004999327889510522	2.3010200262067663e-05	-3.5115224974495623e-06	0.02206977869293515	-0.00010488877402884417	0.028089995360161542	2.3013135152200413e-05	0.007249863515687826	0.00037586144240838826	0.0028827246417956354	3.290966110569971e-05	0.004170481264484756	3.279410451649912e-05	1.4145170365061006e-05	-2.404099277087121e-06	0.001791523901479577	-0.0006072148645562764	-0.0015758245660789996	1.0977666292872031e-06	-0.01380240168741766	-0.000501346040410645	-0.000114110998383589
patient_86	-8.020720418010869e-06	-4.983593523500743e-06	-0.0001336176045238955	0.011979229545593228	0.05252824189066883	1.1164532176085355e-05	-0.00020502715547168965	0.00151858328570212	7.1608456117738015e-06	-0.018526657247330415	0.00016510596243398507	-1.7740589806007985e-05	-0.00020516503102012748	-8.94230231642698e-06	8.546241692140656e-08	-0.035799212456281655	-2.741194409982552e-06	0.026612675337493376	1.9180423447023382e-07	0.010511108357778586	0.00210219199359416	0.0028265717237123044	8.681470453738747e-05	-0.0001797939332468128	3.65776746400723e-05	1.665552407502979e-05	-1.5001406627039487e-05	-0.000692229658152366	1.083439460822379e-05	0.0005008482067712486	3.5163070474349336e-06	-0.013669070533237243	-0.002384224141389121	-0.00024060848546879517
patient_87	1.9043285931858149e-06	-7.306301593779278e-06	-2.337205963475158e-05	-0.006536609101614751	0.04068920135678985	1.4100378113132202e-05	-0.015825559163838585	0.00041258472555449536	-3.1235605478270415e-06	-0.0033520991064607607	0.00016598840174930307	0.00020479546689561247	-0.0017747293068894206	-0.0002934160356010698	5.104404687881383e-06	-0.05746851396933193	-4.060325878006761e-06	0.024029070074749807	-1.032705583742572e-05	0.004466845026931578	0.0006484444773622894	-0.015375590594857885	-7.547832780650342e-05	0.00765693288754137	6.022412010600938e-06	-1.1276294078140644e-06	-0.0008668675847351515	-0.001747910984711966	-7.246287741831179e-05	0.008438318329517303	5.644769327980305e-06	0.022738768807798574	-9.9143098614046e-05	-0.000205832379843506
patient_88	-5.941950636248615e-06	8.42018446751753e-06	-1.6665144371133135e-05	-0.0009459212882177904	-0.03367369828128385	1.5179113192214709e-05	0.0021306649685969904	7.473774520413592e-05	2.9375519071294853e-06	-0.003476400472755899	0.0003714679611580677	-0.0001201445158038782	-1.603080875107215e-05	-9.011340460604833e-06	-1.2171979461396037e-06	0.017963755310433205	-4.4199436477250036e-05	-0.0035865545826298424	2.419108599424141e-05	-0.004346523345261788	-0.0007956092548157425	-0.0022640274327780274	2.614378290515969e-06	-0.00816490828809991	1.0962588872226292e-05	2.5489616819785684e-05	1.6712045030932036e-05	-0.0015948880796985854	3.7866336958741543e-06	-0.0029218140197651322	-1.058951626930764e-05	0.07131849697115161	-0.0013435943700373062	-0.0006590919855449849
patient_94	1.3757817447198635e-06	-1.1965465545652843e-05	3.0475985258817832e-05	-0.010860638661895447	0.0013526485086551407	3.9522050959717707e-05	-0.021274346657948792	0.0004175922178796284	1.0792691154138458e-05	-0.023607135139618554	1.417717348252644e-05	7.174094255480313e-05	-3.879292735032959e-06	1.7119888748429055e-06	1.2111789413856974e-06	0.039242809835714904	-8.901845780866825e-05	-0.03980207293512561	2.995703582253198e-06	-0.006899340460236555	9.819420214209855e-05	0.003932679033598699	4.7224401789047014e-05	0.0029280250055449103	2.0631656157116505e-05	1.4642943228985159e-06	4.1317390331190626e-05	-0.007254710659916882	1.3616800201793485e-05	0.008571112861803565	6.714297085999189e-06	0.018740857789239663	-0.008995854212982298	-0.00011690524731363414
patient_96	7.058816403148712e-06	1.1578014918725754e-06	-0.012249102998950632	0.001119576397005989	-0.018081430063928827	2.1537568633043752e-05	-0.0005661951525402583	-0.0015461695377315707	-4.9178637564180025e-06	-0.07027991163086673	-0.0001462177419768907	-0.0001891492048544503	-0.00208688194118439	2.2207587371973264e-05	-3.2611343477443465e-06	0.06534343987527698	-6.228240260055875e-06	-0.008288098121966589	2.4324595928189417e-05	-0.011458920724796368	2.875782762254765e-05	0.0007328348361487624	-1.5843455280585247e-06	-0.10502185755638135	3.404646925627616e-05	-2.8554568333279784e-06	2.6337070018049242e-05	-0.0009472182470772775	-4.16554951241968e-05	-0.000868649343826903	1.1758362076110232e-05	-0.073673784748518	-0.0027505272095224562	-0.00033888281743441094
patient_97	7.661824673412875e-05	9.058759606308552e-05	0.00014838999850408456	-0.004966244859035493	-0.013107794596893395	9.852158810409908e-06	0.012426876101962116	0.000792777970220356	1.2094042130878752e-05	0.046053644135168575	2.3941145411567302e-05	1.6272864171442626e-05	0.00011902619557721665	-8.229584885493149e-06	-2.8870363320614808e-06	-0.029989842740020537	-0.00018204406883035309	-0.004383289509692311	3.420673012732895e-05	-9.806645171982012e-05	0.0003429634785013539	-0.0005319891912596201	-5.638372067893558e-05	0.004256797384151365	0.00013714545986480176	2.7720722023925412e-05	6.315755099057228e-05	-8.867984456674496e-05	9.522046361646907e-06	0.003468466034957299	4.24336631383209e-06	0.031809219916590574	-0.029525569723120725	0.0010060599929520068
patient_101	8.64422938653302e-06	3.149513048784996e-06	8.581331648996768e-05	0.004878295075786934	0.017133783252005017	-1.6236175383837801e-06	0.008269232384647605	0.0003638781948813343	-2.599295122282131e-06	0.0036703123669538703	-0.0005575639148907937	-6.6549882292723704e-06	0.0001152475938200944	-1.6667738769733707e-05	-2.4760301624000234e-07	0.07942942530417012	-1.7997686352045704e-07	0.017338435679141923	2.3498913432864494e-05	0.003952302251223987	0.00031617981099656356	0.0019266794075923008	4.759499430655202e-06	-0.009397089727010016	2.677206907955448e-06	-7.112230999126705e-06	1.967778142008957e-05	0.001840892097353929	7.818482007298922e-05	-0.0075151698996977715	3.689381905964213e-06	-0.026277422463361656	0.0005577271727578889	0.004011702375433266
patient_103	-7.890451273747573e-06	-7.99985134175684e-06	-0.0026788297059280462	-0.008513667124616214	-0.003576846975300948	1.8940716981889163e-06	0.0020598321982792135	-0.011314908611455107	4.4642346245892564e-07	-0.019202735919079564	-2.677964674574881e-05	-2.226270713976335e-05	-0.0008043366212929949	4.726567119359843e-05	5.952801023183849e-09	-0.034928084743661485	-8.544238443884176e-06	0.0036796571945505096	6.387098559314044e-07	0.0010982469437377605	0.0004164566458335903	-0.004808030015336576	-4.83075061014585e-06	-0.001324075552501812	3.0256768209592083e-05	2.7416982821046317e-06	-6.741044457469309e-06	0.0002943509920367062	-1.7767140907899282e-05	-0.001219104078199154	3.425096614019844e-06	-0.02786693219734085	0.0005758849314280835	-0.00029155505693384456
patient_104	1.6150285090715e-06	8.631982654330521e-06	0.0003192616131688827	0.0009901870640260605	-0.042105403966137295	-5.387246608736557e-07	0.01711054906940881	0.0006431715536330325	1.9809386559898373e-06	0.013193488130931297	-4.523165417568993e-05	-4.5246079031909584e-05	0.0003756931018616442	3.480981716087886e-05	-2.197631767820015e-07	-0.04957648705190842	5.661877138280704e-08	-0.0016414765468665134	5.933686132940741e-06	-0.004102424429782777	0.0004528931416571055	-0.0013058846605675265	-1.6619853675356449e-06	-0.006664734854762019	3.7940463955908684e-05	6.94082017455723e-06	-6.134747905390555e-05	0.0022710614595029886	-7.180271404118446e-07	-0.0028507367617317207	-7.837536079536724e-07	0.0019119103250758705	0.0003456597757126552	-5.325762672083549e-05
patient_107	-1.5503326164822063e-05	1.1822627697670217e-05	0.00020175419556242878	-0.0008263056187225037	0.021085701954471167	3.9541167872315344e-07	0.01638417197061432	0.002147671995311965	2.237616266522964e-06	0.02540346568386465	-0.00018115868227822294	-0.00040271861627697795	0.0007017640262842129	1.2739798213753142e-05	2.4955185396329954e-06	-0.035633500927154456	-8.577021424260387e-06	-0.009317851979178999	-8.038812449990833e-07	0.00219279190355111	0.0008980482632560359	-0.006138582968073205	3.143949593816587e-06	0.006013676753746578	2.832741928951659e-05	0.00017626952986632205	3.128021976777472e-05	-0.0023450563436107855	-2.216161893948292e-06	-0.015449031708708798	-1.914530779633776e-06	-0.0859752269800752	0.0006710925053272861	-0.00029344593627112013
patient_110	2.371696914944637e-06	-6.534968103677446e-07	-0.0003403755624379376	0.0010725606287164153	-0.01553052145242686	1.92007933344146e-06	0.0066076191795723434	-0.00048015221655368185	1.732616978032358e-06	0.007356127934264236	-0.00031746540697557136	-0.00021074454688599703	-0.0013350443741040477	-0.002227325134724373	-3.3983715942935223e-07	-0.025059686196276073	-9.301987503254422e-06	0.009248421948722385	6.534420166694916e-06	-0.004532154084742032	0.0004239583861614934	-0.01499731992994031	-5.9458066310189734e-06	0.0036994000823369786	4.944176971910932e-06	5.150069083475934e-07	1.0941920535901542e-06	-0.00409598811375241	-6.300029956868687e-05	0.0010901617472724888	-4.02317089693019e-07	0.016843098547096712	0.00026290445125528157	0.0016357486335294544
patient_111	-2.3256008114123736e-07	1.8234465803421932e-06	-0.00011399653702974191	0.000311523177794029	-0.018256813814065232	-0.00012459497962679188	-0.01125938201472159	0.000325957092429907	-6.754206759589297e-07	-0.030084967777345817	0.0003584851525723927	-0.00039820547699927667	-0.0023091372421809525	-2.9674100769416528e-05	-6.904150758472409e-07	0.022110351319398158	-4.1520150538001514e-05	-0.020494059719783877	2.11939513683316e-06	-0.0039003037096133975	7.800595568756704e-06	-0.008446238767249209	-6.782452336377785e-06	0.0044969868890940975	2.7754619504721318e-05	1.9175322992458236e-06	-1.7591231635637789e-06	0.0002522642289953485	5.127556983913587e-05	0.010886586272397181	1.3855242303441515e-06	0.021931624982825304	0.00024900094653878364	-0.0001546905055642107
patient_116	-5.792261553661654e-06	-1.0819985398225281e-06	-0.0002906897482063079	0.011128219744456635	0.08447845406787731	-5.547842809131802e-07	-0.0058546312044241225	-0.002405770121301915	-3.499522911651088e-06	-0.029436076157433596	-0.0005888086452015782	-0.00021247863109622367	0.0005095592728682895	1.2989976576394305e-06	1.7064722520964851e-06	-0.03790390865589886	2.9842978822332967e-05	-0.0006560753683426273	1.0316762115271992e-05	0.004736341883561411	0.0016466884648161204	-0.013739954549287017	-8.305521628685188e-06	0.012754419338862783	3.2647670911884656e-05	8.251536105357924e-06	-1.412817622934417e-06	-0.0018260416929210808	-2.484495991042571e-05	-0.021328025630382524	2.5743262044013338e-06	-0.08607285746868162	-0.0018666604383715487	-0.0002020744938935545
patient_118	2.7205917558496266e-05	-9.293423167296739e-07	-0.0005005722442907898	-0.00210996613640868	-0.09146434847190972	-0.0002664153226784301	0.006902079715899028	0.00015026523013199794	2.8805253761175576e-07	0.004755568090187608	0.0002205526590347262	4.837334688220566e-06	-3.4779917768065314e-05	1.041353376848069e-05	1.374570812497763e-06	0.05221529479101296	-1.3240120666367295e-05	-0.0048088119233292695	1.8999580719637636e-05	-0.0015845284106475815	-0.0021179855398833674	-0.0017681155019572466	-0.00010072963546429131	0.004410119898510815	1.5628327961476004e-05	-2.7400360575726496e-06	8.023876377514318e-06	0.0006377267710864442	-3.628931588360314e-05	0.009774517352346827	6.997041510683311e-06	0.011590674381383781	-0.0003164905338415044	-0.0005217232775475266
patient_121	2.053480914660586e-05	3.5547443798605065e-06	8.734898375613166e-05	-0.0032418525968278844	-0.015780833084455513	-3.7362162555964756e-06	-0.014335962347366947	0.000624627731314722	-2.3676093135590773e-07	-0.004109639478155492	0.0006553325991545371	-5.096540174313629e-05	-1.8636377049340862e-05	6.448794784290252e-05	1.538749677794382e-06	-0.042163196898358166	1.5601028289111931e-06	0.010086593052638378	-6.8227196378369515e-06	-0.003593086309198801	-0.0008741908185183949	0.001179600426661087	-1.5701901912686778e-05	-0.010007626679433224	-1.923607438802379e-05	2.9627062380307435e-06	-1.094248411910694e-05	-0.001658883508401244	-0.00030972921124526386	0.006644684466719584	3.3300205000808757e-06	0.001326513295407786	-0.0012876376847071223	-0.0004872836174709415
patient_125	1.8738488852976056e-05	7.477607045852326e-07	8.243276476859754e-05	0.0010749898138854926	-0.023968944952743345	1.1680328420217636e-07	0.01561069764824846	0.0003615400147225097	5.058805857383845e-07	0.03669021760374303	-3.185876192790853e-05	-1.0315435379742108e-05	0.003001146819442498	0.00011253290761793847	4.290972437176467e-07	0.08426017460439882	7.125859026397885e-05	0.0009199483699031888	2.210114523768147e-05	-0.0021597091708864162	-0.0017479738572878465	0.0009550992890127745	9.750969707966392e-07	-0.01371198081097431	1.723469751222366e-05	5.978062748908738e-05	2.983502511466536e-06	-0.002011807513130546	1.2203254231383538e-05	-0.01226984491199251	-2.1730165396415052e-06	-0.06718202092764627	0.000663421274934501	0.00039046294997845127
patient_127	-1.2694291344709579e-05	-1.4386062643356594e-05	-0.00026702813655137794	0.0062265561102756335	0.09575275731650842	-0.00011841254638773969	-0.03057425967545377	-0.0038555572772132353	-2.540662884711689e-07	-0.09502021441214847	-8.170527326208935e-05	-0.00013455124529344724	5.093899156364609e-07	4.831001694712012e-06	-2.6229832853592276e-07	0.0831518268046102	-3.610210652862263e-05	-0.05223851907849308	1.006314807704522e-05	0.003560071229615372	0.0013668534530060603	-0.02104116264948884	-7.865292259624992e-06	0.007099574555137305	-4.3991484812361756e-07	-0.00017195597024900376	-0.00037558379630956947	0.0007288461940629105	-0.000273380602470465	0.008662815214161332	1.740097999572576e-06	-0.005078435774147464	0.000145023334877831	-8.3160261916262e-05
patient_133	7.137461751697019e-06	3.158519949231765e-06	0.00034632905210767146	-0.03275924759698762	-0.052480547493802605	-4.940045199223969e-06	0.00462531433536534	-0.0008988503887184896	-1.8444682870590352e-06	0.02378962931824577	5.421714069587614e-05	-0.00014047633154051358	0.00016409981037889164	-2.735064923763059e-06	1.0153429848808578e-06	0.022626255425278585	-4.959401381867173e-05	-0.01829968145393895	1.4996036887163595e-06	-0.005134529544093756	-0.0008716674790850655	0.006997482783560215	5.24918596659245e-06	-0.05607054014317686	-5.54993855101182e-07	-9.533301421572874e-06	-1.0850607284472851e-06	0.00023469740056564589	-0.0004150081555758158	0.004517082259697539	1.2937587286744006e-06	0.030795228340849235	0.000396409678086636	0.002170893390902446
patient_139	-2.021549854959639e-05	-5.987733602515887e-07	4.70978447368206e-07	0.003513384517282223	-0.02075921496014505	4.201316620622215e-06	-0.007402933432906823	8.765133651239189e-05	2.1963247231114427e-08	-0.023816277980804393	0.0003685899218278232	-5.026219146591756e-06	-0.0005924829006195024	-0.00020140768779175513	7.003707545144566e-07	-0.02600528535278776	-0.0001330428026616555	-0.011402247189836805	1.0333465891222405e-05	0.0004733968513352331	0.00034844998366065724	-0.009251409119154692	-6.435447505530964e-07	0.0017621087888521597	1.4488974426470984e-05	3.818785718508818e-06	5.613550543783044e-07	-0.0006819575971790584	2.1580776997967724e-06	0.03535089160650964	1.5007619346890216e-06	-0.022241319974937564	0.00024711396768688633	0.00074202684366277
patient_140	9.7946003079397e-06	-7.944792083330167e-06	-6.0015881700172786e-05	0.007586341370855029	0.009648928531152812	-2.9039781008443693e-06	0.007697561421990356	-0.00026002794748969984	-2.6700588209286973e-06	0.008697963789318242	-3.127499957169678e-05	-2.632811942270259e-05	-0.0003909645386040216	1.792673915624186e-05	7.875540426859948e-08	-0.07773560241599163	0.0001209642279360961	-0.008410865601897199	1.7628957331178182e-05	-0.0027721544863922106	-0.0003338066494890563	0.0011758191800542972	-2.6802428173163373e-05	-0.010797170876711584	8.803809583186482e-05	0.0002734896616211967	-2.8302846848960674e-05	0.0006947899364999202	0.0008569547227450765	0.017864063968402958	-2.47808694839452e-06	-0.003035646241583954	-0.001773157769228719	-0.00016982958476457954
patient_144	-1.4891039367230765e-05	-4.342500652583966e-07	-0.00012081950232386325	0.0062641373349087304	-0.013644921829019227	-2.845282639775263e-06	0.01972985366870246	-0.0010684197498219256	-2.573622124535776e-07	-0.007327138427857791	0.00012252313654337308	0.00033536612327609433	-2.7468880265947487e-05	4.865027006184028e-06	7.004801716123388e-07	-0.048377095218322064	8.059531248041605e-05	-0.007765326295367262	1.5946040408949268e-05	0.0015022534171385154	0.0012461975287113819	0.0020332943369234958	6.077310336487101e-06	-0.0031289693457739447	7.02195252690848e-06	4.938758058207205e-06	2.3859869050127498e-05	0.005766202770918585	0.0016070741065910834	0.015054544519420138	1.1722585984639108e-06	-0.04966200939725548	-4.468034601637187e-05	0.0013699557510869801
patient_148	2.6563877399473794e-05	-4.461588178362415e-06	-0.0003637141287326786	-0.001649727822946621	0.0005114736984882924	6.697064212389307e-06	-0.002843510815607608	-0.0011633939591901591	3.4159130283763812e-06	-0.022278907762361376	3.443171914134521e-05	-3.988779655524282e-05	-6.005825602582406e-05	4.520426584140902e-06	-2.0460073436990813e-06	-0.04004113071273476	2.9533774299279123e-05	-0.021273222996826636	1.8530469919950392e-05	0.004177617387899298	0.00024723443697604827	0.023821740948195932	8.882606668129458e-06	0.006151204832323929	-8.921687613639817e-05	1.4284692278927098e-05	-5.789468756742293e-06	-0.001029504056700628	-0.00011794786953500639	0.0015477700009941663	1.6210106866701437e-06	0.07120595723646023	-0.003003068668501708	-0.00027645129965884227
patient_151	6.064752915074268e-06	-8.891643583772884e-06	-0.00020029993940676703	-0.0035705341718026305	-0.05860454422842174	-2.3067992712762925e-06	-0.002444286683414622	-0.0010360992687089001	-1.1728167533878173e-06	-0.007129916670279795	0.0004588326593594835	-1.2246558389491613e-05	-0.00013600887081452825	-1.0055382336888045e-05	1.073698912348875e-07	-0.022000346757577952	0.0001009959310293187	-0.004301625487527628	1.556995425905476e-05	-0.005941616862905854	-0.0008432733382497446	0.00401886357335104	-2.1710115671156326e-05	-0.006876586111954257	1.8552059999532128e-05	2.949262197527712e-06	2.397690394094417e-06	-0.0016221706989620274	7.285224433454503e-06	0.0030697178954524223	3.719625089849232e-06	0.03476168822539699	9.545003761137814e-05	0.0017204199073570048
patient_155	2.54671439528436e-05	2.4334632924619225e-06	5.367161940250856e-05	-0.0041995977738073665	-0.03379252598525153	-2.8413714042728603e-06	0.019219729527032756	-0.0007868336171976073	3.5607113369867e-06	0.00895532799277982	-0.00012407073421137518	2.7577516543012404e-05	-7.48022663806146e-05	3.49221374307349e-05	1.2945364628514326e-06	-0.04350724149979647	0.0034103572471865535	-0.04020138597850284	9.356645388260817e-06	-0.007736071411786314	-0.0006572860367596128	-0.00830504333855847	-1.5709309705677966e-06	-0.0009654652050562998	1.823036351374067e-05	6.712457537650709e-06	2.344539240002371e-05	0.0018179026795284924	-1.5350587985343178e-05	0.025304815973820383	4.421455945286529e-06	0.002674409020213109	-8.795768512146605e-05	-0.0007156634098717104
patient_156	-4.670889888492113e-06	-1.3056517605268198e-05	-0.0010273249365389293	-0.0017700389838644138	-0.03642002004235979	4.758345122848388e-06	-0.010149091679922125	-0.0023915038918810158	1.2338814990861535e-06	-0.038314430978042685	-6.27178187881009e-06	-8.81495201161885e-05	-0.00011438461818865074	0.000154242823805128	2.0586176642342323e-06	-0.0299732710124126	-0.0001519254357687038	-0.01979991062634753	1.584903544613003e-05	-0.0035225729363304948	-0.0004061405577829874	-0.00600641643660406	3.6263541451530717e-06	-0.003935122775499278	6.429523229599404e-06	7.0747048727103634e-06	-1.716903405529884e-05	-0.0015949043325015366	5.277077108618892e-06	-0.004548399823052506	-3.4280206475949066e-07	-0.03402223984407522	-0.00020576650755744716	0.002819221693383784
patient_165	-2.0739909687208464e-05	-8.628857987261215e-07	-0.00015155414683477883	0.0028281680365758004	0.021761170119472862	-1.0292279188122845e-05	-0.0060972515656479345	-0.0002049177730722041	-3.69034260511315e-06	-0.018559377024642013	0.00037537702258143497	-4.059498948710076e-05	-0.00010413408800959504	1.0413072896854656e-05	-6.555478487692002e-07	-0.014562950988965326	-6.084411910600572e-06	-0.026836927989018777	2.1063021038256442e-05	0.005976877649767024	0.000604220404475921	-0.013618463524856706	-9.921210897818474e-06	-0.001669689974933834	1.4056134330372298e-05	5.07211089134217e-06	3.754855224064242e-05	-0.001121763020115222	-0.00022709942896451352	-0.005555791115015707	-1.6026856643809793e-06	-0.035801478809011786	-0.0024330475132380114	0.002873104639989983
patient_168	-2.749063500335046e-06	1.819991001059855e-06	3.148232123681379e-05	-0.0012735347596662114	0.05612618324394733	1.1026331356594635e-06	-0.0013057034107190832	0.0011533577978610917	-2.010996852589275e-08	0.008902625939995001	1.4343324303625758e-05	-0.0007177633691046889	0.0003315587836716832	-1.2333309011796945e-05	-2.0898133516300544e-07	-0.034199313622925914	1.3876150122711417e-05	0.013324550461662622	3.195053126130919e-06	0.007636805562036353	0.00015218364787952928	-0.0008077692603425962	-2.1892705133983634e-06	0.005854162877265874	1.5295386314382101e-06	-2.7945971914688433e-06	1.2630405170573756e-06	0.0011735899026904702	-0.0003044057939733758	-0.009356470797743065	-8.683304701535642e-07	0.117632166214713	0.0001021640919148875	0.0010821560667029404
patient_169	-9.948182638200625e-06	-1.0101818399768729e-05	-0.0001649915877197436	-0.010381204565614428	-0.02044144816654064	7.208672059432048e-06	-0.007432108162237026	0.0004470503052430409	3.232419703686996e-06	-0.03222564562569767	4.4219412228890195e-05	4.911065750888182e-05	-0.00014105305959070645	-0.00039751218546714087	-1.31848135164595e-07	-0.05862778415296755	-7.47803460274393e-06	0.018633949011883543	-1.3791545374051516e-05	-0.0007390399400676753	-0.00013702364127550547	0.0018493035825235084	-4.782382611717788e-06	0.0006007098905741938	2.0554372668262782e-05	-1.182692210588945e-05	-4.967063473803232e-05	-0.0015870267448680534	0.00017114710637501044	0.011770039361608853	9.879805573393082e-06	0.03579090964049096	0.0007642550019281277	0.003328387467669582
patient_170	7.676725302421596e-06	2.881114823476622e-06	0.0011788531321500007	-0.008661315948835418	-0.03963513111589206	6.200058119636533e-06	-0.004344558825024503	0.0019889827630349475	4.22447600534919e-06	0.022760735486873507	0.00013638697820050327	0.00012681985380393724	-0.000641342265371762	-4.109747282096944e-06	-5.37934047834968e-07	-0.047149885755245126	-5.9883774923424456e-05	0.005896302206494931	-9.338167841943566e-06	-0.0028090026107217354	-0.0016701788485050117	0.0009121310524642144	-3.552876412867901e-06	0.0009553058117627802	3.853493567023449e-05	4.381117661084286e-05	2.738491552216616e-06	0.0020107985591249593	6.984088889189404e-06	-0.0006415651502353478	-1.1652455798216505e-06	0.05192323839196132	0.002039084267084077	-5.920102276972034e-05
patient_172	1.7115386469036684e-06	1.3873372333386374e-05	0.0002740797718720738	0.0001937221865568739	-0.060711587849259334	1.654664852789376e-06	0.01104857834822361	0.001505916567253209	2.2414631077220195e-06	0.03599322688228313	0.00045643131913883416	-0.0001198239885270557	7.071727184312392e-05	5.9385185156548054e-05	6.349744541305134e-07	-0.039461550374329045	-1.399663410016129e-05	0.012086378798101583	7.442114182879044e-06	-0.006727252050063407	-5.636370618428049e-05	0.00603865036645103	-1.0179856951744456e-05	0.004817157776653746	1.2417795934845359e-05	-3.533674457243383e-05	-1.235419980116859e-05	-0.0038538528388099833	-5.411924953971437e-06	0.002262727769783521	-1.3620382973123355e-06	0.10282575111729754	0.00017872008830308142	0.0005582372837833004
patient_174	-4.204162103788321e-06	1.7342377986218727e-06	1.5193389356136272e-05	-0.007017607771605223	-0.005465341326487869	-2.963881407473262e-07	-0.0028327270588704096	0.0001392493410834229	4.1422673634129916e-07	-0.004284938238773979	0.0003439755173666127	0.00010743633987648028	-0.0004168987108128316	-8.52629336927591e-05	8.600873606540546e-07	-0.033727337298542215	9.13818469004966e-05	0.008638128497238632	-3.518161816255969e-06	-0.0005090282956404127	0.00016355400862437918	0.006082350701093652	3.059506831424356e-05	-0.0007069765700825361	1.273497481431134e-05	7.51368541802466e-06	-8.113811697276669e-06	0.00011840508707931282	2.5573713013102164e-05	0.005477485402141264	4.139393355164175e-06	-0.02865651094381293	0.00048817373173576974	-0.000656186683263092
patient_175	6.64261313421358e-05	1.0826656009467025e-05	0.0003986717720116864	0.007470921519398662	0.007481838636313114	-7.459131734702294e-07	0.01964286493563222	0.001338925530548598	-1.997990906237912e-06	0.08119048570415799	0.006395978642680803	-9.365207595483083e-06	0.0005046631036060159	1.8768796963351023e-05	-2.5960292134958556e-07	0.09231432020791935	1.3061790594025004e-06	-0.029051443298586742	-8.052017646175576e-06	0.008111892977144	-0.0002700167550572266	-0.0075057245420557875	-1.4152327392779637e-05	-0.0036896938650735644	-6.35614097118331e-06	-9.851875049725542e-07	4.125153252056744e-05	0.012579130476606715	5.829759367873465e-06	-0.004491435515880555	-1.8166710223462457e-06	0.04987442557971388	0.000279185062859734	-0.00011578785479068698
patient_179	-0.00010251930047358415	-3.275426477193602e-06	-0.0004825031823877727	-0.00545595846341122	-0.04885947139076883	5.76151119810923e-06	-0.034166684828964684	-0.03447941507473585	-5.6188127824234e-07	-0.03867362979107665	3.825748669249567e-05	1.3105605649094836e-05	-0.00033252134365694346	1.9980819576550505e-05	-2.169607579707287e-06	-0.0330229944464351	-2.975409265075271e-05	-0.020727902971474147	1.0386184922283487e-06	-0.005607171636181189	-0.00013472613761467296	-0.0014394916945269839	-4.646055240714893e-06	-0.015153269262877921	9.083594913993511e-06	7.923286301747758e-06	4.751726239918846e-06	0.0003046117242957725	-9.422928094863001e-07	0.004297368147011277	-1.7367328916274265e-06	-0.010377239671083387	0.00015592371108275974	0.0006196354399834349
patient_180	-1.9438886216706667e-05	-2.8285799281934157e-06	0.0012038609957056334	-0.005844395966508532	-0.013349234402073234	-2.0696933780396905e-06	0.00040204961172169416	0.0017629038468003177	-6.3376401151919724e-06	-0.01149432466423932	-9.13261507238625e-05	1.2188956780091026e-05	0.001778771714014659	0.0007133913856531878	-1.4107018709173336e-06	-0.042907180746964	-9.240267936672291e-05	0.02666347173431086	-1.0613468927994745e-05	0.004252237445222451	-4.973844502653193e-05	0.007063843461977545	-3.443716764449915e-05	0.011392337205473826	1.1553090597899167e-05	-2.7021098562646913e-05	8.533993342092643e-05	0.0003699652523866629	-7.122652339083844e-05	-0.0045458747186830715	-1.56678536108517e-06	0.03811611866908409	-2.5713007471390236e-05	-0.0001189858606883417
patient_184	-2.9271457876480633e-06	-1.7098044071877415e-05	-7.810824470860438e-05	-0.008085743394919777	0.02483245657724989	-2.7146052036957763e-06	-0.014123096540995965	-0.00017736701965331237	-1.5865368502478266e-06	-0.015452308793898093	-0.00023604190913693876	-1.1269725646289681e-05	0.00020581463660512413	-6.107778495975728e-05	1.5746854245663307e-06	-0.07179877617721042	1.497744023800771e-06	0.006238737154113356	-7.399101448909447e-06	0.00024350151685730075	0.0001677442546401676	0.012305678319292367	1.656009075896983e-05	-0.0031276027753948965	1.5777018772704015e-05	-1.0920630076100676e-05	-6.315949899809483e-05	0.005158821925095132	-3.004990198782989e-06	-0.004580842625456161	7.392338344021864e-07	-0.017261492560378094	0.00045044079529386926	-0.0003361652311469805
patient_186	1.676399995173307e-05	-9.43033971956705e-06	0.0003815657281449844	-0.003008178317121073	-0.07777161910033648	6.272324493952237e-07	0.016935576680834757	0.0026051512514906183	4.841821534292452e-07	0.016156489623550815	0.00015316125037414315	-5.8864470039078936e-06	0.0003930558708097208	0.0001126806420939264	7.895209959521707e-08	0.01070374355124571	4.3204751397871554e-06	0.0037329226421457928	4.848739930561852e-07	-0.006970746685351625	-0.0006598050001476468	0.006371075042230706	3.5354327516896633e-05	-0.00713024486175602	2.051296681165471e-05	-7.342101633548623e-06	1.0167400113171537e-05	-0.0010434565469622501	0.0005289054241563635	0.03264001809294731	8.394922528948928e-07	0.01143564181700344	-0.000561964259296647	0.0016609280735254241
patient_188	9.722156822679577e-06	5.474653840065263e-06	0.00028226874843239355	0.008520942948226397	0.1014816016806023	-2.7059851373945975e-05	-0.001190778529856844	0.0004902441575058811	-5.94009139708004e-06	0.025781185292133215	0.0007378549986651947	3.0190171301363713e-05	2.605692318507642e-05	-1.5169525572229834e-05	-1.463015164648069e-07	-0.03461048075961211	3.652752637863016e-05	0.006257052515021347	-5.225568796905772e-06	0.005732986602612897	0.002509862440824503	0.005841187747567858	4.654434961932441e-06	0.011694016407536582	1.7480235014645195e-06	-8.176526853015119e-06	-0.0001201854005455932	0.0011377515418188695	-3.4883503402984624e-06	0.003961135499711511	1.3424009084689313e-07	0.0753356267832219	0.0009921381151037532	-0.0003287603989243481
patient_189	-4.295554363301029e-05	-1.2328393757341407e-05	0.0002770596669188529	-0.014987811035982165	0.005664297375295797	4.029233413083299e-05	-0.007809268605602599	0.0007105583378246818	5.058669192450144e-06	0.016267791079091126	-0.0007572679976267417	2.311187471662386e-05	0.0002539940236934555	-5.201864678944415e-05	5.343862942279215e-07	0.06784428050039065	2.2653387274059347e-05	0.018314049890318047	-6.38983774397972e-05	-0.004963333381818844	-0.0009041750763143759	0.007638592833493414	-2.0789297563633276e-06	-0.009040361283613069	-3.4841204753938455e-05	2.804919885737237e-05	-8.878836951084434e-05	0.0013986799355063975	0.00022955540546349914	-0.009000439389049963	-4.449909712586794e-06	-0.024725991291126986	0.004551590205196802	-0.0007014446948255754
patient_191	0.0002607738080833587	-4.8597009054260165e-06	3.365253508090737e-05	0.0010443677311496881	-0.06724972941098464	1.9326320503435695e-05	0.013432632847449565	0.00030744901001452643	2.5132123487334927e-05	0.03224170279859428	-0.0005097864135035524	9.951916847910055e-05	5.270779633096271e-05	0.00028974640965461813	2.2655144546711564e-05	0.0671171351687184	4.879867615443958e-05	-0.004923352505798808	5.5588742984190336e-05	0.004958359705018112	-0.001329967217892406	-0.005787690560413228	-0.00019161200895905344	0.002298220127980595	0.00014698438239948476	4.9798060847177245e-05	0.00013695316421133888	0.0011371099470981396	0.00017657963548387576	-0.016830025024392733	2.6740700112920347e-05	-0.08892256807578457	0.0005563876934349479	0.0002689637289515527
patient_193	-2.4755690778987486e-06	8.666320783749908e-06	0.0005636123962700323	4.3838020946278806e-06	0.03714473738585195	-1.6379083905897674e-06	0.006361744540184696	0.0012459733200924654	5.058490804260337e-07	0.02458252746611829	-2.582723753791211e-06	-0.00018067445627280017	0.001467160529856163	8.598265818187098e-05	-5.632232342447521e-07	-0.040634830448669994	-6.876047572919348e-05	0.013364617315147558	-1.4934867833338813e-05	-0.0002478421733847515	0.001260579851589024	-0.0009556180280233856	1.0003398784568622e-05	0.014175749259867807	5.030740446277491e-05	4.2205992553913706e-05	4.940811278564279e-05	0.0003998536400496862	3.304322138428404e-05	-0.0058463090712470335	2.4600341916076455e-06	0.12215246772585166	0.0016744133524596609	-9.282027078523897e-06
patient_194	9.665227362083928e-07	6.793029393468037e-06	0.00019769126719661805	-0.0018744345980030832	-0.015235216593423008	2.972506412437141e-06	-0.001758613419213429	-3.067559387002615e-05	1.1273871575078912e-06	0.011001805353271065	6.823573804327186e-05	-2.506654070956112e-05	0.00020646395619426113	2.9382626925188366e-06	-7.961662752287553e-07	-0.005743545670913745	0.00011171913977180262	0.01348163584215296	-1.7974324524399166e-05	-0.0014612059876322546	3.865206433193587e-05	0.012683650174949802	1.1534971850258511e-06	0.00042976865811005004	1.4877394693235306e-05	5.121247257504349e-06	9.397589734618237e-07	0.01595259220099872	4.964166964803402e-05	-0.001483434759293251	3.1227013894489186e-06	0.02668320622571872	0.00024338832146354568	-2.9422272954666787e-05
patient_195	-5.3824182067592334e-06	-1.3872590873920376e-05	-0.000237180679823669	0.0006929461781467548	0.030668508708796286	6.049000791140169e-06	0.005861499119017761	-0.0006890335435313759	3.076545468398457e-06	-0.018630191385745953	0.00033841954469680655	0.0003359896802476451	-0.0004808629603258182	1.8248852023056338e-05	1.5230494950487094e-06	0.0424517686605453	3.666579616921273e-05	0.009697981269764004	2.6863647784499032e-05	0.01090308487521747	0.0011404904892401962	-0.011339565985330488	-1.385639873998358e-05	-0.003351871427680736	3.3841864977558705e-05	2.7542829513537084e-06	1.5345323085784095e-05	-0.00041837670345390237	1.368413163082723e-05	0.05918080975306881	4.155379320893913e-06	-0.01818282361871425	0.0013037688544818252	-0.0007130573384463752
patient_196	3.952087972845071e-05	1.2401066507610709e-05	0.00022497175442320782	-0.002761332868252455	-0.03378838852218214	2.650346287658978e-06	0.015394577169631165	0.0021340765982866177	7.881926638733267e-08	0.03477689155116673	-0.00013368925526737938	1.0363905983311386e-05	0.00013440311636243134	6.040915250778078e-05	5.766770669388926e-07	-0.022083992362128785	5.389912820288156e-05	0.00869413806529977	2.987023123671923e-06	-0.0013260537873421197	-0.0009712960507188464	-0.003474544575597526	4.4147350319794084e-05	-0.0028896974372011946	1.364753501755491e-05	-1.6763760894538056e-05	-9.624432559521701e-06	0.04655474415889805	1.085873820952026e-05	-0.0028042847525860197	2.1880526627813895e-06	-0.02292799879834051	0.0016365673947547077	-5.502888922180168e-05
patient_197	-2.9179692268373972e-05	-5.889549638542976e-06	-0.00027443138297114736	-0.0021817621138478824	-0.01833102830786785	-2.303568444081566e-05	-0.01766963227550895	0.00027336727625556665	2.0263460065636905e-06	-0.02316923088197193	-9.328402770416914e-05	-9.204731828399636e-05	0.00010985933680619262	-0.00012075431964226837	-1.9991566027911993e-06	-0.04523130857582599	4.2855140353947666e-06	-0.00541014063049636	2.617752764906297e-06	-0.004339434498654913	-0.0006782607725688327	-0.0019024200148880126	-6.097512585757872e-08	-0.008225076874451955	-1.1977403291632875e-06	1.1450163381438441e-05	-1.5873305499551294e-05	-0.0008970416667205826	-4.835407606193043e-05	-0.006084860408838271	8.46505377973618e-07	-0.02074764469627818	-0.00390870077003325	-0.00026922381371259553
patient_198	7.981721843926426e-08	6.519151585441887e-07	-0.0003084428826613061	-0.0003785091798220155	-0.02927855343382268	8.234867240700222e-06	-0.004895765023784938	-0.0022302973821759133	1.1114776134508458e-08	-0.03510899637873679	-0.00013393286317586666	0.00011708164715341031	-0.0003684889542204947	6.93324176328449e-06	-8.387086646897768e-07	-0.024991242622051876	2.487527068172126e-05	-0.014903616435825781	1.8181237791263316e-06	-0.004702474769949884	0.000665726129178483	0.0009692063363534746	-1.096082276531268e-05	0.006568357085649425	2.285931131668876e-05	5.635558813809781e-06	-2.5018676051069513e-06	-0.0011060007008058508	-0.00013461164033838779	-0.004923160239096159	-5.761544619267305e-08	0.003150248703892694	1.5981045258896387e-05	-0.00012980289001549928
patient_199	5.022982614380417e-06	-1.854851416179724e-06	-0.000462630349610529	0.0009646446108817847	0.044881132075509804	7.814035245348383e-06	0.012964147447794632	-0.0010240742065012408	-2.272459013125116e-07	-0.007021231654286334	-4.311044450316936e-05	0.0005131096658962082	-1.9526941967858223e-05	-8.13863405159342e-06	-1.2255743145936343e-06	0.0840076396765453	8.53639660137046e-05	0.0122862432973725	2.6442256144112196e-05	0.0063540284647473026	0.0023488014768276813	-0.004837552696359975	1.9676738551678107e-06	0.004261904177601816	2.286890383277411e-05	3.08916143008645e-06	4.392131311550898e-06	-0.0014661271976573011	-0.00015780144546713524	-0.003218822717560158	1.6562361802375088e-06	-0.01838445642281851	0.0007224489904940102	-0.0004817481189966167
patient_201	-1.8980724470958792e-06	-4.069578008992258e-06	-0.00032967925955141816	-0.0009271565783236442	-0.0008185279536460008	5.122012751443255e-06	-0.013256041026541125	-0.0002286707473652639	5.041942000388082e-07	-0.008009848840321765	-2.4545072657721914e-05	0.00011698889051164836	0.0002331216061753861	6.9041296839686956e-06	-1.5197432466913993e-06	-0.031683487562941606	2.276024328810849e-05	0.018624578595906452	-1.9133129290168307e-06	-0.0004177792359675486	0.00022136905491351453	0.000310659492973758	5.629370680874634e-06	-0.008602185112450776	4.856279854263251e-05	5.723344662359514e-05	1.6616524330204737e-05	-0.0011203637738312858	-7.07278209073208e-05	-0.007496720810766692	-1.8864591206818704e-06	0.00909800257225117	0.0011663076201719844	-0.00019642246812581754
patient_204	-1.2268137825385934e-05	-1.1694501766134645e-05	-0.0011097986789686297	-0.010629049356813908	-0.029221119784563734	-4.6427523025444584e-05	-0.000995484956779611	-0.004730830396179624	6.817975214544667e-07	-0.047986346719839694	-2.36567369529156e-05	-6.445088556821505e-07	-7.759818008967428e-05	6.635846410477307e-06	3.708009208950947e-07	0.05647426387146111	-0.00012206186960850278	0.007611996608546758	-5.845778329030774e-06	-0.0035308996875370994	-0.00017386848937187336	0.00349617997950738	7.000096461602208e-06	-0.002297033253524957	-3.286061968120845e-06	9.051088775906071e-07	5.9298072542461315e-06	0.00038689438594238345	2.150025314518327e-05	0.005642341272107154	3.562426886387893e-06	0.054537114611268	0.0008260127664676699	-0.0003713090964725999
patient_207	-0.00016102191933563024	-2.714716579232354e-05	-0.00010188226625322956	0.022047053102084532	0.1410398140482604	-3.2609669225555434e-06	-0.005991581250301395	0.0008461186530334519	-2.175143297229006e-05	-0.01406210579063206	-0.00010240941515990656	-0.00011031823296631636	-0.00035093123955386185	-2.2441539061916386e-05	1.3137333095068838e-06	-0.0027964401277047763	-4.080714923998418e-07	0.017115794095396947	6.613120010921737e-06	0.02194769239244714	0.0009616000720432834	-0.005095132481093885	2.180733925529612e-05	0.006045489639150215	-1.1797169383085637e-05	-6.751252104128725e-05	8.518891675131047e-06	-0.0003765437241111403	7.8126641150029e-05	-0.002861020615271121	-6.963874825407402e-06	0.039661208039522125	-7.239929118326166e-05	-5.821935768638109e-05
patient_208	-1.129180703844181e-05	6.009765182221594e-06	0.00013663908158029737	0.0038497924450252487	0.005388459172951272	3.559711575507845e-06	0.00801002582449994	0.0014221375636756328	8.981677038331717e-07	0.041410789476335	0.0001794791436621099	-1.386430008070784e-06	-9.00975342307725e-05	9.928475533210325e-07	-3.700447934002719e-08	-0.00436189808643285	-9.329065169606802e-05	-0.0006563711188733302	-2.618177235125086e-06	0.001913643991947153	0.00040564276937927205	0.0025323648532586092	0.0003198487173233686	0.004486831541252957	7.2734807218801525e-06	-8.762396425008837e-05	4.719605701309945e-05	-0.00230772287834966	-3.5961655633782676e-06	0.007683436172455507	-1.0321544749403966e-07	0.10317384312280582	0.00029424693967614474	9.936135134526477e-05
patient_213	1.170114427804674e-05	8.111273390906089e-06	9.728330682430828e-05	-0.002850982377784567	0.00016036256413374985	3.959819887364999e-06	-0.004194992545459917	0.0009344484484621392	1.9664146006105858e-06	0.01956957962640689	-2.5029137624160285e-05	6.394960007497107e-05	4.454748045120679e-05	-3.693626938121645e-05	5.06867042609652e-07	-0.06858989569683155	9.167618198054157e-05	0.016229293978320656	-8.026487060957125e-07	0.0014041719378105005	6.746089586189599e-05	0.0018913670928350141	1.1040200080204545e-06	0.0012554395711847405	1.1610917959893595e-05	7.40562634808596e-06	-3.8164937921928684e-05	-0.0001828918960477513	2.4861144168035553e-05	0.0006433509456259548	6.6550787006099775e-06	0.007414935771056538	0.0009028553834983203	-3.640993162989327e-05
patient_214	1.4458335936067653e-05	-2.7210446340701604e-06	-4.502905330487395e-05	9.363957281622654e-05	-0.043827289539149786	4.210039760385719e-06	-0.014576591544811177	-0.0004017016724816303	-1.2591347098350747e-06	0.015602461637875811	-0.00021836070663162517	0.00019600602122289576	-0.0013657760903239232	-2.028998040727249e-05	1.069065076964185e-06	-0.018420838804117223	2.17336203370718e-06	-0.009205889944625708	1.7178936409095847e-05	0.00393874934805288	-0.00012470357928956848	-0.009009787569088563	-1.4058916696477661e-05	0.0014514997038457796	2.1937254922726585e-05	7.325651603083867e-06	3.697943048817759e-05	-0.0006284662370170764	0.0013062319173344527	-0.003987009380225589	1.9978103893143933e-06	-0.017419615285311375	0.0003709394392158237	-0.00018413663102047627
patient_216	6.2696637851825175e-06	9.485781192778737e-06	-1.8529364040904856e-06	-0.002123928739769094	0.014567622545042163	-4.08287346363086e-06	-0.012321138965977047	0.0014291479059627974	2.4949320725031756e-06	-0.013932632889385687	-7.364210954734104e-05	2.292649447917449e-06	-0.0002320763236709962	5.712111081396512e-06	2.9148267848139173e-07	-0.043372274645417874	4.0347914610579025e-06	0.004131724525030126	4.196619987486667e-06	0.002634650052977432	-0.0006741536313933914	0.0036800108753144356	7.371923135859323e-05	0.0007837632951991627	3.0809039090360387e-05	8.266474945203737e-06	1.0219965236526513e-05	0.0006675199980182141	1.094905095441051e-05	0.007952825501986869	1.1185901505604358e-06	-0.017736914927512358	0.0013822510265878202	-0.000202432511321135
patient_217	2.620719841547704e-05	4.951056199413054e-06	0.0002297109462320793	0.013879731658313941	0.13435871768136107	-0.00028603128865361274	-0.03202388258097424	0.002597989050086048	3.5526452319952243e-06	0.03620501376720407	0.00017192677823560734	-4.407497069665103e-05	-0.0001173407454575772	-0.00023024366487350248	-1.525210482735842e-07	-0.03806239067092533	-5.4852990912541795e-05	-0.0008469250068068178	3.962390273808866e-05	0.012282095800020843	0.0016261822832482145	-0.0006186770832964076	-0.00011791417066539297	0.009611850688393599	5.073634481855167e-05	9.391854490551604e-06	1.776661191668173e-06	0.00155844523981212	3.274544009136646e-06	0.013076297380349435	3.498260676859436e-06	0.06705754433572288	-0.002147531362197216	-1.62138442908e-05
patient_218	-1.6995827534367507e-05	8.24878013559456e-06	0.0003696589729615595	-0.007937729085077108	-0.05177861811774113	1.3192772865297916e-06	-0.0022444161431065222	0.0028670384206942057	-9.96639260223226e-07	0.007552596105741554	7.231111941592868e-05	-8.225379458493803e-06	0.00044818776058298446	7.9709438660313e-05	-4.671063806329407e-07	-0.022347966382652473	4.2696576033315935e-06	-0.0004029394707509307	-6.980370730159802e-06	-0.0047126815303095565	-0.00035374221077986794	-0.004245705326540094	-3.8159046960725895e-05	-0.012065271373625284	-2.1235713043381937e-05	-9.85503537314233e-06	-1.6440583552630133e-05	-0.0005280944470848207	-9.996123824800606e-06	-0.0050407192872038535	4.453276949267639e-07	0.010922210821030343	0.001040281736531422	-6.179123095103554e-05
patient_220	1.8795020026819113e-05	-2.75650194712334e-08	-0.00024741745676312753	-0.0008995997817388344	0.022316624245047517	1.1535244328635717e-07	-0.008193918754798985	-0.003945255996073981	4.5546314546035526e-07	-0.019140259848428577	-0.0004608046420982857	-1.3377150254582509e-06	-3.810330086520639e-05	-7.259091309138183e-06	-2.02235153743283e-07	-0.019997282021066924	-2.544603613870386e-05	0.0024438953042029924	9.408734525952367e-06	0.0005416880485202378	0.00029526506204689606	0.005338970635192706	-4.4323248522616054e-07	0.003294215894596896	6.355069151945255e-06	2.727179261190459e-05	-2.1782216216832428e-06	-0.00014430811628698417	1.77689992955762e-06	-0.02161001355648036	1.2253205691065933e-06	0.02569160491036513	0.00022135268215621998	-0.00028624186132635314
patient_224	-2.155196219682422e-05	3.0761119510443967e-06	-0.0003917140920247325	0.0015740623577364596	-0.005623578611974165	3.845016658305268e-06	-0.013644440312257793	-0.0013333815758781718	-1.090812576666955e-06	-0.0533264894147004	4.992796097482674e-05	-3.113374593002472e-05	-9.242322072386469e-05	-2.8982307655469397e-05	1.1022280369486173e-06	0.04705621196010279	3.2204421503164376e-07	-0.022738199758529625	1.835126514945417e-05	-0.00289296810850499	0.0004609264043824967	-0.004260070788860291	-1.4275709858960746e-05	0.0038995356254279316	4.507298575979758e-05	-1.3313089098239046e-06	1.218546714108372e-07	-0.0022849370141114437	8.575678733842204e-05	-0.0008386509345045766	-2.6715734175270383e-06	-0.03469764500036831	-0.002328019729682368	0.003354888072077707
patient_227	3.538475962621693e-05	9.265457732334688e-06	0.00017361273201448222	0.011702690415563311	0.08453133808901264	-1.8307264362072085e-06	0.017509986563399395	0.0013495878917298093	-2.477853425903221e-07	0.03631870942498951	-0.0044186619965093385	-0.002393919092469976	7.443463749118853e-05	-0.0005950461428080239	-6.440197782856989e-07	0.04665017117123514	-0.0014944360640964313	-0.05631304374097709	3.376452284199533e-05	-0.004273383671630658	0.0010419336772922927	-0.009215251802706256	-1.8295171537567378e-05	0.0061475953502314225	2.1517399272746854e-05	1.4579408402952059e-05	6.901546876345015e-05	-0.00479446855011793	-0.0003002354532480255	-0.08968179453957288	-1.4321089216640939e-05	-0.13042300829690479	7.394495079559792e-05	-5.088243718658017e-05
patient_229	7.0526983056736855e-06	-2.7504780462807685e-06	0.00023470259734562182	0.01670818280290277	0.0060250667600758945	2.996041945048772e-06	0.006272131729870995	0.0009700857179505396	-1.4689286478926005e-05	0.013797750864497207	-8.59270340629962e-06	-1.9605325801028096e-05	-0.0001127185651234185	-2.2671621399266404e-05	4.3954140373632165e-06	0.03671926292170367	-0.00017878459234322745	-0.019849095966134708	1.624438113399656e-05	0.003945077325935846	0.0008534080755497723	-0.011962142826297423	-4.5081925392145796e-05	0.013798200800589112	5.84217618618633e-05	5.34259453415922e-06	0.00010034486491765083	-0.0010315201724214037	8.027166128157786e-06	-0.0013690258704125518	-8.998504706792768e-07	-0.07134078987102419	0.0009637991254883096	-3.874786560024428e-05
patient_230	-1.6669301262920405e-05	-3.153923366750377e-06	-1.4811805209940782e-05	0.013447705110801088	0.056694524755541716	-1.6822742564334297e-06	0.0065519668831356525	2.1405123812809203e-05	4.12887462547691e-06	-0.021604140895285732	-0.00019796496651002427	-1.8376909196376663e-06	-6.905971307839091e-05	-4.6899104756965395e-06	-4.5348448412791645e-07	-0.02556501888175091	-4.978306517004905e-05	-0.031949431462479444	1.3093013635701619e-05	0.005325963035970898	0.0014701356462069864	-0.007236967385879556	-1.727711537054421e-05	0.013434475460754937	5.7829090207806785e-05	1.6718545130305793e-06	0.0001273264314447101	-0.0028596349737473764	1.9732697520932632e-05	-0.009873888162204166	-1.0962767260410684e-06	-0.02687981997802849	-0.0018999046646058445	-8.6262396829466e-05
patient_233	-1.8268713887248732e-05	1.2387910059508595e-07	0.00012425933831504302	-0.011032802052689425	-0.01052415366460165	-1.7406707363458646e-06	-0.009489873764876762	0.0011073041452893109	1.2050737227713754e-06	-0.0318035359939826	-0.00019849039284246126	0.00011760194429329135	5.181682993258701e-05	-2.337086030415106e-05	1.8146647938653139e-06	-0.06738193725773262	-1.7782662808892366e-05	0.006491226851035398	-8.555861349615472e-06	-0.003384195877398738	-0.00038971213474869003	0.0027578782542475224	8.323103615216326e-06	-0.0068665981285273795	3.3859673887484696e-05	7.406447838459916e-05	-1.454344285385635e-05	0.0015792897492646995	9.252269991804291e-06	-0.01301493483712627	3.078735300469332e-07	-0.03302096905000503	0.0008632273496261612	-0.0004850798438702272
patient_236	8.778090349263987e-06	3.5539735640783794e-06	-0.0001650452808610001	-0.009394201312746297	-0.004003265031852841	3.814129701682455e-05	-0.0049732591761009635	0.00010956682743770272	5.356077424116249e-06	-0.007286072216182897	1.2296784243411652e-05	5.5370306968686113e-05	0.00036123516666037447	-0.00016123905799218409	1.7544339810097017e-06	-0.01223727933572867	-1.7918322128910315e-05	0.019567508280809394	6.892340523946267e-08	-0.003268506809004687	0.00023599669166972755	0.007597954766558716	2.4358615279178573e-06	0.002728952136635749	2.5516794515506196e-05	0.00011769637103591513	-2.049724523509938e-05	-0.0003883463586015203	4.4272155633993485e-06	-0.007166511286050038	-4.935643502645177e-07	-0.035312232037740046	0.0012632056630083404	-0.0003906009057802766
patient_239	-9.827815145253951e-05	-8.84066409298274e-05	0.0005425601303577409	0.004721718281826776	0.001479563792901354	-0.00010676451293485187	0.004264611743709829	0.0024247608191200628	-1.7108781210010892e-05	0.014302286638532315	-2.1804476422928645e-05	0.0006289794426943548	0.000374419671403503	-6.662559296396944e-07	-7.19972146408856e-06	0.09079481065262637	-5.722153655120147e-05	-0.003931824185273426	-0.0005097008202757079	0.0004692546094102285	0.0020057219773530885	0.014457399663435512	-0.0001774078246738232	0.014208992971586294	-0.00037134473824074643	-0.00014467922172375783	0.0008361068776675559	0.0013048747603382196	0.00038777933972222603	0.027643766357962528	5.372163206338462e-05	-0.027350747455762915	-0.0005752323747745517	-0.00016169067131621177
patient_241	-6.377025576574201e-05	3.035979611533991e-06	0.00021083438045211946	-0.00020520313009618612	0.01836692386993335	-3.1106681057381054e-05	0.0021865019967513056	0.0013981345753584524	1.3753874812805607e-05	0.012450454698290094	-0.0003874421047312878	-1.4144963877540094e-05	0.000507057878162175	4.071294346025894e-05	-4.566272454603705e-07	0.0982692065345389	1.1741030429083638e-06	-0.0014923580136681914	-0.00014846718385814995	0.0016574491683925623	0.0001279179002557431	0.003402040279017998	-7.304304742387155e-05	0.0016278105194014881	-0.0001357917712203038	-2.9579901695249987e-05	2.22838067582671e-05	0.003074640959181937	-1.544929359640201e-05	-0.014872233914158142	-1.9375929875031612e-05	-0.08121691832829794	-0.00011185508551341951	-0.0001058010446173791
patient_242	-2.4933964014048205e-07	-1.6083634325435106e-06	-5.075293172682734e-05	0.007786510704031981	-0.006770983617539869	6.011762576443155e-06	0.0010146321596843438	-0.0005145666226744572	-4.64342108794555e-06	-0.012123560526221946	-4.2023816491877534e-05	-4.4790349474971344e-05	-6.494224656905135e-05	-5.663710747446197e-05	1.40891660537026e-06	-0.026284833732885923	-1.885243303009268e-05	-0.012493045427650172	-4.797093357358003e-06	0.0030937331167714644	0.0006334484778344582	-0.0064584236944360005	5.737467110155498e-06	0.0002816420764795146	4.0141686477830114e-05	8.499181483472262e-06	-1.1816860096792297e-05	-0.001392824452689705	-6.293778760094417e-06	-0.00551431681769231	1.625110634735105e-06	-0.012395548242756248	0.0007325648436588842	-0.00011754405732665507
patient_246	0.0006966425573187112	0.0004476450837084142	0.000903473558064005	-0.0022264677601200925	-0.05779569558597032	4.28292174424391e-05	0.003198161616389198	0.0013688365030501467	-1.9741836615967878e-05	0.03134983508129201	-0.00012329751540507067	5.9697496997454504e-05	0.0007105092584022346	0.0002702404640614966	-5.817249843051191e-06	0.013582422295212697	8.271727391650958e-05	-0.004652971117943481	3.432889836174734e-05	-0.004917861895263169	-0.0010500035907540894	0.026764433061544343	0.0001241539304809903	-0.001626567354585413	-0.00037772134691476105	-4.654239969593697e-05	0.00018294698308620182	-7.930779616747086e-05	6.84560967343174e-05	0.025575159467863137	2.2593762193397887e-06	0.01642109903256803	5.5386505595272586e-05	6.232794874480645e-05
patient_249	-0.00022439625848616026	-0.00033704945349266396	7.379588867936971e-05	-0.00241483735484733	0.025832622622059875	-0.00030617184979573855	0.004128931904477695	0.0004830013792429618	-7.268957048652716e-06	-0.0011823887434388573	-0.0008677290802555349	-4.692773393222306e-05	0.00011124717071652866	5.0059966210805676e-05	7.814611175229929e-06	0.0394660289320562	2.6827379103216822e-05	-0.02619334318126947	-3.52946545396554e-05	-0.0008408105955591932	-0.01837776237790071	0.005264710822382124	-8.761468050736009e-05	0.0016217510474579486	-0.0005763241651867011	1.775450110435565e-05	-5.7736687575061995e-05	-0.0005558421062571479	0.00011514448161635282	-0.020064462687394403	-0.00037074477502276694	-0.04543247192842615	-0.00021127636911613058	-7.952967765075885e-05
patient_253	3.1605072319504816e-05	-0.00017749880637440613	-0.0007389723995966503	-0.00944940941940458	-0.012289406391233161	5.172939066376665e-06	0.006466794315299777	-0.0019344249755144005	7.751932633771595e-06	-0.013607439089247103	-0.0002495976146842771	-1.6309023648499923e-05	-1.2338246298682246e-05	-0.00012261474260261726	-1.6465314796990885e-06	-0.056027539617993956	7.767035492825603e-06	-0.002351285959780172	4.164356866053111e-05	0.0007048007754342695	-0.0004690068169363819	0.020383719382009294	0.00010637942499347358	-0.004307342606995756	8.087254677499452e-05	-2.591319914374836e-05	2.6775708155969215e-05	0.0002557349425341283	9.41872288073699e-06	-0.009936368193903096	-1.7420285088672964e-05	-0.03803924684194577	-1.6434999981098037e-05	-0.00019036929522241308
patient_254	-2.9347758633747668e-05	-8.128406533172144e-06	0.00010798329019120707	0.00241621989969695	-0.03277099030635182	-3.900028839707074e-05	0.007672084810265436	0.0007340576028185202	5.088776137146295e-06	0.018210566336448658	-0.0002713097184896431	-0.001459992296142229	0.00012558230268103402	-0.0006991377025842636	1.8097102642060975e-06	-0.0193859913293804	4.999543598720018e-05	-0.02886175935513202	2.4570048493996616e-05	-0.0019188148124941518	-0.0004330502812351444	-0.002479054772640944	-7.607849219015248e-05	0.00036140715064744553	-1.3263060046096108e-05	-1.4290869555302358e-05	1.4602803119590618e-05	-0.002899919558316446	-0.00020960738328950712	-0.0046016792437859515	4.42171650273365e-06	-0.028349977108197505	-2.7080176877127465e-05	-0.000196360455453394
patient_255	-3.0251622200015315e-06	2.2609921757659624e-05	0.0005957632607647312	0.003759722242291452	-0.06368496146766199	5.444379576613975e-06	0.015172171588827419	-0.00029488066562584044	4.2759052344715375e-06	0.03337469296253149	-0.00021891223000628486	3.549677117594561e-05	0.0015938590921461505	0.00022602873715970933	1.138103859765086e-06	-0.050565549456434544	-4.964708323989437e-05	0.02460519376099105	1.8254394935707494e-05	-0.004374851124095048	-0.00027558652971470946	0.0029183218065116723	-3.7447940026022105e-06	-0.008820606315987425	5.0745359276014764e-05	9.571210401397057e-06	2.3542181721753893e-06	0.00019492584323243197	-5.5888656633240814e-05	-0.00014896126283065757	-7.351246263294898e-07	-0.05436958390548821	0.0020122872490967933	-9.175039072121543e-05
patient_256	1.5272471947326114e-05	8.46538841724313e-06	0.0003492961648319424	0.004715637396701718	0.011930979503584708	-5.878370829990853e-05	0.007347147572679138	-0.005541280901644895	-1.5516387564787941e-06	0.03304039836589775	-1.9722335785626353e-05	7.800711052741475e-07	0.000238965918336596	-0.00017517464182206267	9.156891277857894e-07	0.06512958570154645	-7.053812444209895e-05	0.009573034863280358	4.2370465610704285e-05	0.0013538662809346109	-0.0032917756320110254	-0.028136275283885813	4.580930088248257e-06	0.006608772290710862	6.860401162079062e-06	-2.3070349650723032e-05	7.193805915963306e-07	0.001872059345883969	-0.0002715017388973892	-0.0005135934212377792	1.6053336007253768e-06	0.006516687845970847	0.000848628009749303	0.0010844356151563726
patient_257	2.962412514856558e-05	-2.416793235710327e-05	-3.252276160887126e-05	0.0005649973520210594	-0.04089824861969262	1.1645441183022574e-05	-0.0033831728342387946	0.001552288773017261	5.005805513688036e-06	-0.00038554581499524365	-4.0243551880120454e-05	-6.22856285955199e-05	-0.0003465809868914673	-3.404025020343696e-05	-6.438538432121388e-07	0.07921305987366604	-8.109233634810674e-06	-0.022760787007319035	3.420908546873062e-05	-0.0028266034515840393	-0.000698136480259039	-0.005792029020403087	-3.884723942194213e-05	0.0003018796521637913	4.2347145932052075e-06	2.2484381284040468e-06	-3.2959512301855707e-06	-0.001768816607232594	0.00011184333509632129	0.00382410284663946	-1.9418680242127565e-06	-0.03129554408086193	0.0005786880041871744	0.004268050849757018
patient_259	4.782438065324459e-06	-6.310507655141683e-07	0.0006810093709400695	0.01668627633665287	0.151664003994848	6.783935321229738e-06	0.016360637152088506	0.0017845444949609857	-5.264758425098619e-06	0.05019779047641367	-0.00019020964780024102	-0.0005834744969648945	0.00016280179162110522	0.00013756496171865693	4.703722894191026e-07	0.07824677387310987	-3.339652035917423e-05	-0.008783498287254103	1.7501893000940854e-05	0.006799720188656011	0.004641319541420245	-0.013603008987169138	-2.315917004431865e-05	0.005285253243520822	0.00014183099099567743	-0.00011533916550023091	-4.700834218944838e-05	-0.0049144194028206975	-0.0002273465865424724	-0.032994347503036224	-8.657535165546547e-06	-0.13618608677701222	0.0003273663436727816	-1.038892247845927e-06
patient_260	0.00011722647952181855	-0.00010161995206559641	0.0004738995834120727	0.005062148571014387	0.03636318390497135	-0.00010963204545633668	0.008991983227857487	0.0008190640501678005	-1.83754124811689e-05	-0.009542773012071794	-4.200436323880548e-05	-7.089357248373926e-05	-1.1337402888702772e-05	9.557914372000684e-05	3.780649006366464e-05	0.08646051270333781	-0.00024825084092361497	0.0006663066883172103	-7.866489610501099e-05	0.0017487721495330097	-0.0020044121636875996	0.009121790040603695	-0.00033001038251177886	-0.011911453677181653	-0.0003020348776663993	-5.592646513665804e-05	-0.0003498220035007925	-0.0034500071625624194	-0.0002074404463171911	0.0004705785036086856	-1.2563982180187057e-05	0.07549410043263005	-0.0012432904260499008	-0.0002125606234584429
patient_261	5.115384714943298e-06	-1.128332955496747e-06	-0.00014856125733681897	0.0044222498249794455	-0.026866144012553304	2.66325644084361e-06	0.016523263479982054	-0.0030191237740218586	1.2054311377661188e-06	-0.0070891881949134775	-6.421389090163272e-05	0.00019417944763387818	2.7245726010626066e-05	1.7211752597773376e-05	-3.9689892104689224e-07	0.06972596027808525	-9.34620031288695e-05	-0.003568672910758378	3.1531758606432942e-06	-0.0025096744747033894	-0.0005516655252448112	-0.0016518641833747824	-5.511837346217126e-07	-0.009233555223792772	2.5268076253785725e-05	-3.950245146238389e-06	4.355254556451803e-06	-6.341874684605633e-05	9.624538144893967e-06	0.009618454069431294	1.428626903465949e-06	0.0008144843347370462	0.0007306324843849372	-0.00019865187044654456
patient_266	0.0001662525171680073	0.00016784797800438266	0.0005338563384754268	0.0006155569095696507	0.0025911611401608615	6.618429507527735e-05	0.009428985340041725	-0.00013755837764058273	-2.258589203868794e-05	0.03868479397105315	0.0048857050647693	0.00018786767785038607	0.0014080240091042795	-3.16645993718053e-05	-4.986742351736528e-06	0.09973760432739338	2.3366851465972287e-07	0.017390321256007417	0.00028741287344267503	-0.0013125387650515133	-0.001537354058878753	0.013471598077884698	0.00025408799350260853	0.00744397839903829	0.00014963854423591662	5.682553350922372e-06	-3.568556181021619e-05	-0.001671448674904434	-5.593872911163909e-05	-0.007751693460558104	1.1157829846646925e-06	-0.045465989968074175	0.0003113242716661497	0.00028427524875316966
patient_267	-1.5291869640347248e-06	3.856583365372336e-06	0.00041920775611485486	0.003649142204437909	-0.010839235616368853	2.0501436931748078e-06	-0.006616943826419932	0.002543568614657428	-1.01527635540301e-06	0.017608946115097782	-0.00013415325603314542	0.00010196519973022546	0.00025023759060671907	-2.8323624389512092e-05	4.921878022810602e-07	-0.033478873806127435	8.819062337279252e-05	0.03535826595021141	6.207979576926891e-06	0.0007448868519493254	-0.00014214062435285665	-0.002895829094307735	1.8448751206908913e-05	-0.0072911887339183	2.338531506912722e-05	3.1937375664709e-06	-1.0380910124095715e-05	-0.00012115302075231879	5.478785719189444e-06	-0.00932090461626645	1.07366591691951e-06	0.04329614468642639	0.0001796790695616137	-9.269110858439454e-06
patient_269	8.676226862838038e-06	4.296585917472023e-06	0.00027004519860659054	0.006536856197565769	0.038564053725238315	-1.1062792369291427e-07	0.012509107252210341	0.0007071185088583366	-1.936117027486606e-06	0.03744188249728504	-0.0008242041666592821	3.768286279269738e-05	0.00019814183562993893	-9.279247075319165e-05	5.923822522161336e-07	0.08477328162033639	-8.893271471772859e-05	0.011724955784529402	2.519706806966062e-05	0.004169326412571315	0.0013313592303012087	0.004844549876238592	9.024390791142817e-06	0.007763654233515237	3.5470817770269494e-06	-5.5732522585562695e-05	-4.666150893483889e-06	-0.0011902234988553037	3.0498039935313572e-05	0.009498147596525263	3.1626624720429556e-06	-0.04074345859970361	3.3536220235483156e-05	0.002312286412715908
patient_272	5.216305596486672e-06	1.3653792015141511e-05	8.544133816446687e-05	0.006579926014159377	0.014879566665206588	3.1667138848981044e-06	0.010554033328379862	-0.00014102055675216613	2.7128730501447005e-06	0.02735001568144981	1.3520750616275666e-05	8.464336384619991e-05	4.980833679437415e-05	2.119962019579459e-06	-1.8899736659864454e-06	0.07534608708119814	1.5418842434887026e-06	0.00544139858750356	3.0952936836647996e-05	0.0012982584151838175	0.0009621282736105523	-0.03241970633289639	-2.478646380567524e-07	0.004065097354458888	1.3004992050782959e-05	1.1836884490077185e-05	7.43541450372724e-05	-0.0027518085422260224	-0.00016772006090198525	0.010647477861493802	1.765316724777796e-06	-0.026195029463299636	0.00026578716529267643	0.002253074443766042
patient_278	-2.217977174689229e-06	4.549270336115377e-06	-7.96145798904529e-05	-0.0077062303879431035	-0.015363225836093888	1.0683535252296012e-05	-0.018664478551170625	-0.0008124151487435505	4.693905583449643e-06	-0.045892010999470906	2.0465567708014484e-05	1.5097434925180273e-05	-0.0002780162384467429	-2.531339228152735e-05	-1.317345244543858e-06	-0.02183323892706202	1.339972444942136e-06	0.00950508450003603	1.0783801972864304e-05	-0.0023240811665143114	0.0004503337653619816	-0.007564541946777248	2.719691321253956e-05	0.010620495598443889	1.177129000425233e-05	-4.456464414083726e-06	-2.0079570689368075e-05	-0.0006929586304085532	-1.708197167941039e-06	-0.0007638925251151458	5.8494533811283025e-06	0.05265736144291498	0.00023439510070851041	0.0012913398445716878
patient_279	-2.1567736353183497e-06	1.5181709613117697e-06	-4.706859482185367e-06	-0.004220271142891449	-0.017709749232977582	-2.0769425800868288e-06	0.005814620253017927	0.0009645873522119786	-1.096814870833542e-07	0.005633589959676734	-0.0005656721440809097	2.9784275165624473e-05	-7.368816222461489e-06	-2.309206766741201e-06	1.7870334642269162e-06	-0.036315371518156316	-6.735613303524377e-06	0.04395504239148322	4.684192793711191e-07	0.005136147225328822	-0.0001101266867348074	0.0003580102380897053	2.7497515082356782e-06	-0.005247827831868589	1.004991169486648e-05	4.588086690223069e-07	-6.3701522137424945e-06	0.0019807064190506766	2.0505900893884098e-06	-0.017139009136493688	-5.1747688225340563e-08	-0.03359022975372412	0.0001704438146735873	-0.00028106892119560806
patient_281	-1.804266188825664e-05	8.200758802039067e-06	-0.000170118208229536	-0.0027567730150052207	-0.04107253443832904	-6.131313528331154e-06	0.0018683510087430099	-0.0023350032966051705	2.365493242229804e-06	-0.015427034212648818	-6.562658058745539e-05	-2.329117666397337e-05	-0.0003545823113194532	1.5744420566729368e-05	1.4186167291233012e-06	-0.05866239800378675	0.00017025693782738046	-0.01671943923266866	1.6381461492603122e-05	-0.002541613884376604	-0.00034155354361448717	0.0010104177280195747	-2.875578552484182e-05	0.001859494117115187	3.684456582579985e-05	1.0732039809225647e-05	6.574742283139818e-05	-0.00013519073362860544	9.544928414480633e-05	-0.0008232758650822022	9.29944962263768e-07	-0.0035694467068782443	0.001141137920213592	-9.186484866908415e-05
patient_282	2.398495163217495e-07	4.712993332316533e-06	0.000251255342257869	-0.0024501835046069724	-0.03688733194566194	2.019637397356332e-06	0.0068855695293417625	-0.0006727408544293439	5.661286200795825e-06	-0.004806819006161986	-0.00030731782540678663	-7.18820989131894e-05	1.993231326341566e-05	-0.00026656501931803287	3.493306892259668e-07	-0.0418856944124613	-3.4426163988453376e-05	0.019709392303015452	1.411321972097158e-06	-0.0038339202660534893	-2.5753791843139482e-05	0.0013915771008601895	-1.5816465765236203e-05	0.01173108920827505	4.0721060335631245e-05	7.198762042180613e-06	4.6489893751482634e-05	0.00011514376316750753	-0.00010777419741664616	-0.009018381252033332	2.1908393927982934e-06	-0.0007257640340498406	0.001269422670028031	-0.00036074568182229685
