# Supplementary material for: Integration of clinical, pathological, radiological, and transcriptomic data improves prediction for first-line immunotherapy outcome in metastatic non-small cell lung cancer
Source: Nat Commun. 2025 Jan 12;16:614. doi: 10.1038/s41467-025-55847-5 (PMC11725576; doi:10.1038/s41467-025-55847-5)
Supplement: Supplementary file 4 — Source Data [file 41467_2025_55847_MOESM4_ESM.zip › Source Data/source_data/unimodal_shapvalues/6months_progression/XGboost_pathomics.csv]

Patient id	{whole-tissue}_{neoplastic/inflammatory}	{whole-tissue}_{neoplastic/connective}	{whole-tissue}_{neoplastic/dead}	{whole-tissue}_{neoplastic/epithelial}	{whole-tissue}_{neoplastic/tissue-no-class}	{whole-tissue}_{inflammatory/connective}	{whole-tissue}_{inflammatory/dead}	{whole-tissue}_{inflammatory/epithelial}	{whole-tissue}_{inflammatory/tissue-no-class}	{whole-tissue}_{connective/dead}	{whole-tissue}_{connective/epithelial}	{whole-tissue}_{connective/tissue-no-class}	{whole-tissue}_{dead/epithelial}	{whole-tissue}_{dead/tissue-no-class}	{whole-tissue}_{epithelial/tissue-no-class}	{whole-tissue}_{inflammatory}	{whole-tissue}_{epithelial}	{whole-tissue}_{tissue-no-class/invasive-tumor}	{whole-tissue}_{tissue-no-class/tumor-associated-stroma}	{whole-tissue}_{tissue-no-class/necrosis-not-in-situ}	{whole-tissue}_{tissue-no-class/inflamed-stroma}	{whole-tissue}_{invasive-tumor/tumor-associated-stroma}	{whole-tissue}_{invasive-tumor/necrosis-not-in-situ}	{whole-tissue}_{invasive-tumor/inflamed-stroma}	{whole-tissue}_{tumor-associated-stroma/necrosis-not-in-situ}	{whole-tissue}_{necrosis-not-in-situ/inflamed-stroma}	{whole-tissue}_{tissue-no-class}	{tumor-core}_{neoplastic/inflammatory}	{tumor-core}_{neoplastic/connective}	{tumor-core}_{neoplastic/epithelial}	{tumor-core}_{neoplastic/tissue-no-class}	{tumor-core}_{inflammatory/epithelial}	{tumor-core}_{inflammatory/tissue-no-class}	{tumor-core}_{connective/epithelial}	{tumor-core}_{connective/tissue-no-class}	{tumor-core}_{dead/epithelial}	{tumor-border-50um}_{necrosis-not-in-situ}	{tumor-stroma}_{dead}	{tumor-stroma}_{neoplastic/inflammatory}	{tumor-stroma}_{neoplastic/connective}	{tumor-stroma}_{neoplastic/dead}	{tumor-stroma}_{neoplastic/epithelial}	{tumor-stroma}_{neoplastic/tissue-no-class}	{tumor-stroma}_{inflammatory/connective}	{tumor-stroma}_{inflammatory/dead}	{tumor-stroma}_{inflammatory/epithelial}	{tumor-stroma}_{inflammatory/tissue-no-class}	{tumor-stroma}_{connective/dead}	{tumor-stroma}_{connective/epithelial}
patient_0	0.00016789734708973954	0.0008318715653458415	0.000279833345185153	-3.3991796857689636e-05	5.198948233527112e-07	-0.00021238974519553657	-0.0001338762455173232	0.0004630176095297395	-0.00014818862802039187	0.0009829146099464088	0.0002513574916468175	2.2268793416871914e-05	0.0003692391365205931	0.00013049182913868154	-0.00034407153310662074	0.00035099447119005337	0.00012366862862598868	0.000591162482993903	0.00572833131510762	-0.0023110081842729682	-7.306991061761858e-05	0.00014764640035965922	-0.00019321770524009663	-0.000499395918045443	1.6724148410705255e-05	-0.00023913184347898616	-0.001344379582089277	0.002879397566997618	0.000321140096371937	-0.0012477784566098506	0.0026641470526244477	-0.0038413130598438645	0.0027414753436048695	-6.75687134889192e-05	0.00017239351201501555	-0.004940494813640028	-0.00031406878602461744	-0.0018613229391530295	-0.01641904031859542	-0.0005259373522763549	0.0004914135554455111	0.00017411356884118747	-0.00025388413435633786	0.0016456415385375537	-2.0441289286411967e-05	0.0007259201254201704	-0.007839515323205067	-0.0004427783053989646	-2.210205025960892e-05
patient_1	-3.4088426297681904e-05	-0.000288761823400767	0.0006270780788301795	0.0003514088700547583	0.0002155237214857332	0.0004588471384805386	-4.152006619550269e-05	-0.0007476010461013749	0.0040610465580935146	0.00010087214420516032	7.16567642668406e-05	-0.0002781360100771607	-0.0006837397314643469	0.00022846309396334777	0.0008295687403721262	0.0006460305715946931	-0.0001357770082027458	-0.0012817528915520125	0.010904144273293712	-0.0015240861536218644	-0.0002856987713212479	-0.0003247097413649802	0.000248421792224643	-0.0006753094992975602	-0.0003136928904266833	0.0003074329500842044	-8.697301894885418e-06	0.0035885350543588984	0.0012955689029071785	0.0011770593675142903	0.004809326171330751	0.003167816443597068	0.0054495473754201966	0.0006625428281805554	0.0009747346146080066	0.012741627259393911	-1.76193332809219e-05	-0.0027639010347451326	-0.018958834868046698	-0.0008490423291580692	-0.0010324834961567028	-0.0005051553872861768	-0.000239000383221433	-0.0012722792091190344	0.001240797445523136	-0.003219583159751159	-0.008919684947747116	0.0006391581962538295	-0.0002227534363539727
patient_2	0.0010149936940228414	0.0004739333511089257	0.0006545981421756975	7.434699911900347e-05	0.0007141690362102104	0.0010533594302396402	-0.00015687358503629824	0.001396524575577447	-0.0014486137154881493	0.0007535995792313153	0.0005657664214644236	0.00012625179132023806	4.323522916136038e-05	0.00040478201046535543	-0.0012307035585288819	-0.00016522279416155095	0.00021351146201391678	0.0011206470743654585	0.015945321168901568	0.001001780951365376	-0.0004855264308078021	0.0005132928801848802	0.00010592921846821632	1.7239619951006864e-05	0.000179753511518635	-0.00023824877613467453	-0.00029235170290580354	-0.003421636486844129	-0.0003672841812634579	-0.0019492931189823497	0.008385943082479612	-0.0061131648618398616	-0.002030074052657511	-0.0010025006380443983	-0.00037474382319327974	-0.009820449849098587	-0.00024355952927274002	0.003495083446095088	-0.015698223163696776	-0.0008962745191918244	0.001554401288560234	0.00016925932846251532	0.00029482962014291725	0.0003280911562100159	0.0024579585424763187	0.0017667265627562898	-0.005104261185989951	0.0007246788039174568	-2.1565672567695565e-05
patient_3	0.00038281335897436984	-5.708477877526951e-05	-1.2356221220542395e-05	-0.0006945885693162018	0.00034861919895465965	0.0008627412104550813	5.2130188188692254e-05	0.0003970081700958834	0.00344825244401209	0.0007300030446886298	0.0001592287971334235	-0.000115585672109645	1.981193700741951e-05	7.414158624815519e-06	-0.0010045382625451169	0.000695574298336188	0.00018141183375232434	0.0010486115787955296	0.008801770554823809	0.006443474500708227	-0.0005299132569742841	0.0002908562894596522	-0.00045341037467861947	0.0023669294471775153	-2.074443464283119e-05	0.00021225847785248553	0.004678679146153203	-0.0010479544866880833	-0.0008264224597140338	-0.0049393327742513595	0.005030937583933152	-0.00784490618386562	0.001623209757816986	-0.000873217711882891	-0.0006145007405800592	-0.014227470854346815	-0.00014443909657775993	0.0017046724315297004	-0.032380118523873416	0.0003332264373637964	0.000904061417561149	-0.00035375273919989903	-6.494722449477195e-05	0.001152409901326795	0.0011389817495433404	0.0014105818374212287	-0.006773110752012697	0.0006224367635403569	-8.794318211997205e-05
patient_4	-0.0017965583958216888	-0.0003170587706564419	0.0015540605113452922	-4.665022485643845e-05	7.183029562935235e-05	-0.0010866444052397058	3.238724481558732e-05	-0.00023830095387767074	-0.0006602868485438995	-0.009682426719862433	0.0004237952053932849	-0.00025389648089013396	0.0007124931354931214	-6.24463395785764e-05	-0.0002506536376734541	-0.001130372050084432	0.0002753019984070201	0.0012808637984545413	0.009764956861104224	0.001575111182265671	0.0004976138648092339	2.147937925040046e-05	4.1855351074916115e-06	-0.001975343368159156	8.075360779047645e-05	-0.0002119169120894647	0.0040397070914174335	-0.0011604711286826574	-0.00023270688452011707	0.0010396242461989953	0.0036705289497042455	0.004576442172700732	-0.0018001063341257992	0.00013012983520826658	0.0002245200701415643	-0.011116213705390992	0.0007202679772307681	0.0008063793216949673	0.014620668004734917	-0.0012505692238192903	0.0009647341133771855	0.0001580544259431731	-7.65537738757734e-05	0.0003173226646440775	-0.0013141373002804758	0.002161264685775557	0.01889879281813477	-0.00029854519402632056	0.0002726343821824143
patient_5	7.403696735715768e-05	-4.560157091708342e-05	-0.0007954764791948276	0.00015282830464355835	0.00010303598086266703	-0.0002483881041336641	0.00012443372533601837	-0.0009397161588396169	0.00039823501331917496	0.0011270246940183017	-9.373305917167082e-05	-0.00021752475896016061	-0.0003057537743966921	0.00014115992502791453	-0.0011148908349572263	-0.00039732744929261787	-0.00045093749722292196	-0.0011681349563483264	-0.004641977523206768	-0.0008715244432052489	-0.00045190346332320367	-8.154721914816816e-05	-1.012648418647333e-05	-0.0007317344017105336	3.750838110874056e-05	0.0004609176374893252	-0.00242600344502828	0.003129837219520471	0.0002952112235922233	0.0016047301804233266	0.004639304947554675	0.006063682688462374	0.0020331175426927116	0.0005158313957093615	-0.00013802330273658808	0.019304393835248335	0.0005540400560092878	0.002719358844456524	0.012633894594169416	0.0009003626244412199	-0.0031701001987083743	-0.000777940935342734	0.00023644167638686364	0.0018373156051549782	0.0007941036691016395	0.0016369212817566431	-0.009138226666208648	0.0009502513727577364	0.00021978999943739368
patient_6	0.0001961266273897629	-0.00027951455796816995	0.0022382156789381865	0.00014979758237800158	0.0001825373941852045	-0.00039994857753593	-3.015270343509919e-05	0.002709298380215207	-0.0002165256601143424	-0.00023506779020113076	-0.00010999948436438519	-0.00024279496107292798	0.0003739739009217478	-4.310457399189788e-05	0.0010802295760100882	-0.00018706641535543082	0.00035248078176797773	-1.2776525142217817e-05	-0.008797303667113123	-0.0001834517435366021	-0.0003106417172287759	0.00023682763421107933	0.00020689466258485688	0.0013669880133662024	-0.0001289776842670904	0.00023909092091195278	-0.0012317937265610207	0.00020728765043701822	3.382828526423796e-05	0.001242134884683535	-0.005685843711968137	0.004923080336067589	-0.0005874822638199173	0.00036533527999986325	0.00028870975844014663	-0.012073865025570743	3.508702778776452e-05	-0.0013162738810446478	0.019060686015066868	-0.0006778656438129624	0.0006579199667069665	-0.0005069028331265557	-0.0002028572212405256	-0.0010509718920596125	-0.002860497082204529	0.0020763934307011125	0.0244337452736671	-0.00047477524887687325	-0.00014555886906946313
patient_7	0.0001497127294585282	0.0001958213418650264	0.00378122601263056	0.00012680892885918413	0.00021973867333490777	-0.00036962911570438667	0.00014503312865639503	0.004401712855938988	-0.0005359744487336353	-0.001506256077108555	-0.00039778371866372247	-0.00019285767956391474	0.0002001318835572858	0.00031132755078718325	-0.0004856306229507202	-0.00017954920922600302	0.0002296859234782814	-0.0007389662653390416	-0.003400103572788769	0.006724809163906664	-0.00018727197243217217	0.0004076803776563386	0.00016754407628971553	-0.0003787727343772757	0.00020494337354594788	-9.806242427543135e-05	-0.00024272092407261788	0.00386899726440879	0.001012908658031508	-0.0012771981923136095	-0.0026561640489941385	0.0024171967093139122	0.001588753570685236	0.0004249537170789854	0.00014650595378458368	0.03724579808575853	0.0018071311082228717	0.0015803477800394239	0.012428823450612707	0.001313304027570521	0.0009322019878230625	0.0011702879340178274	0.0009720258254156694	0.0029109568278111947	0.0005672927233602593	-0.001753842746658259	-0.005650718255721408	0.00115034058560966	-0.00016662980718223496
patient_8	-0.0006428716711589481	0.0001520776191654075	-3.7055350236069134e-05	-0.0002920076119089064	0.00013881030523130478	-0.0013253700620528314	-0.0002999921091511364	0.00318889965612557	-0.0004678571990624419	0.0006490775812719884	-0.00019707573483125743	-0.00021349929222148363	-0.00016890405066549732	7.315552927146366e-06	-0.0016986937958313613	-0.0003752417265038162	7.770392820636049e-05	-0.00015479947446260203	-0.008060628980429942	0.0047813052568674635	-0.00043296849949156496	-0.000985934605960275	-0.0002002849033068978	-0.0008237932667227879	-0.00011792360631100774	-6.098140972891474e-07	0.0021854066159059217	-0.0021594051344406436	0.00041177046290997895	-0.0002086955895160952	0.0025667686639832144	-0.00990761007082628	-0.0014422301506244154	-1.2400551443297993e-05	-0.00018469234785436294	0.00550916705327667	-0.00022491846321040978	0.0019485474291629445	0.01201821097623746	0.0008447219354236718	-0.003848314232873456	0.00020839508615840555	0.00043458194207025917	-0.000711736401969647	0.0014477710354111853	0.0011955109678863764	-0.011942605683012435	0.0006524375696470526	-0.000246491241434945
patient_9	8.01851917814492e-05	-0.0006300642612241357	-0.0001107628639212832	-0.0002077384347505566	4.594374326389374e-05	7.955104393079211e-05	3.573880907648019e-05	0.0008856920677889826	-0.0015727257253301792	0.0005931029755805576	0.0004060367205581647	-9.83985696306734e-05	-0.0002904923707538491	7.38874089739929e-05	-0.0011090403505303818	-0.0001279925184150105	8.014183716444073e-05	0.00031919476216322714	-0.009526598226083054	0.009833546528010047	-0.0003758930557170488	0.0008795325603871387	0.000289060674084197	-0.0011095381244838548	3.7517043858810504e-05	-0.0001683625664062041	-0.0005703789792141438	-0.00011278564900660612	-0.000577376579341152	-0.0033836610275534413	0.00287001774173031	-0.006169893222396713	-0.0017347645490094013	-0.0009309029014435681	-9.297266182125897e-05	-0.01004785231706521	-0.0001323356962040018	0.0021341919614065886	-0.02657649678017675	-0.001036851656970632	-0.0015174707441440252	-1.4757978981746797e-05	-0.00020098682902266757	-0.0017686218651459566	0.0008411902117348584	0.0013397568994351807	-0.006062031103508963	0.0007664854618575093	0.0003340775962607173
patient_10	-7.621940921576541e-05	-0.00108279701287712	-0.0010966500238602638	-1.39026051601121e-05	0.00019435655002431894	0.0005642257886277676	-8.505608321237808e-06	-0.0002015246881386974	0.004977516056997057	-0.0012409609687576556	-0.0003357394855442058	-0.00043549642127058965	-0.0017662712261366353	-0.00010686987341357138	0.0002719226484446403	0.0010360551191649122	-0.0004071494223247244	0.0005618357992214397	0.006558426600565815	0.00808779439558272	-0.0007182316682992565	0.000471463117665643	0.0005812813438084553	-0.0006421152142812161	0.0001980032605085809	-0.0001049715122193034	0.0034135167929063167	0.0037588402394904625	0.00046321353063473214	0.0006343506339973344	0.004295324437042835	0.006387879491780884	0.004860632136582853	0.00023064991632311765	0.00012180539337429928	0.006917312181723059	-0.0002534996470128742	0.0024318323926799286	-0.02702654763654898	-0.0014420519179313626	-0.0035458781113787592	-0.00019068740408389968	-0.00036590689109133905	0.000864067291816709	0.001007646348146051	-0.003901514478379854	-0.006420568612308688	0.0004427505841531896	-0.0011711381829815196
patient_11	0.000177177710240915	-0.0007382860146497326	0.001653092095668938	-0.00015072981347702457	3.5970210432851804e-05	-0.0006928653451293757	-6.887650324537839e-05	0.0006509563499999508	-0.0002906284916694904	0.00024739781484319027	-8.398680364617174e-05	-0.000302776900311767	0.00013958735806640117	5.511720518887328e-05	-0.001778245784456807	-0.000549108932856482	0.00018239284821476158	-0.0014026373865885097	-0.009756525385376557	-0.0019591872735323437	0.0005613911207689123	0.0003074003880661592	0.00020900864017469204	-0.0012343152912551703	9.265637251580317e-05	-0.00015313024652084477	-0.002236959822169118	-0.0016072708501148633	-0.00041895178546442075	-0.0033813232519548887	0.002137198099620599	-0.020533546510672563	-0.001240877294086544	-0.0002717212046867285	-0.00022328007256106674	-0.020398497840221977	-0.00028143914770720083	0.0012128843244329404	0.011489604371310929	-0.00048475461185958627	0.00025882397774931726	0.00010042720284975633	0.00013552391500719338	0.00024784465423979525	0.0005061556579609904	0.0009152466510255516	0.012562482602312318	-0.0007238072939033712	5.668070618389992e-05
patient_12	0.0006859587492293094	-0.0003288259340458938	0.003508264789770807	0.000416018401950357	0.00010138758282188107	-0.0004768274581993362	-0.00015913645440239263	-0.001273447300563434	-0.0008220708540826197	0.0013583578168822863	-0.0001497651307691733	-0.00015629831622803397	0.0001407027961709732	-0.00016780770306200788	2.0066233399333088e-05	-0.00039158365727971566	0.00023682538650668503	0.0012769197244578694	0.010126748023988393	-0.0006637208220691618	-0.0005397882584278818	0.00017983588808192922	-0.00032392552718226385	0.0020252635920870255	0.00022150006476007414	-0.00023186465659225838	-0.0022570648699561896	0.00098409488795062	-0.0001771196432377319	0.000707391177890014	0.005634896328435519	0.005090797484103853	0.0007817972394919173	0.00023468479600410606	-0.0004223631586992956	-0.003503651967639898	-7.256788894693551e-06	0.001282889960398844	0.018172930694160573	-0.00019775257213574038	0.00099266429198542	0.00043584425308489035	0.0002542310714686625	-0.00038671723660256313	0.0008974615500340896	0.0029784698634810983	0.010876948202612367	-0.00015586391463562194	0.0003192923136079391
patient_14	0.00021120067744474894	-0.0003397811589704358	-0.00039223374219178093	-0.00013294993820245498	5.156775145890027e-05	0.0004671414139060811	7.977316869635319e-05	0.0025030570391041894	3.5782400129642314e-05	0.0010118492871883631	0.0002564029951169704	0.0004226824829679041	-0.0004575379420646891	0.00011322272597118797	-0.0010391661784655512	-0.00012069017771903611	0.00027163750634938774	0.0004752728587239841	-0.004791431229119687	-0.0005010123245450772	-0.00025660074412871194	0.0002525036744753056	-0.00021842038589623913	0.0006218750270084761	-0.00012114199053586363	-4.124479983623367e-05	-0.0017133074417919325	-0.0005515931048956782	-0.0006643122083112503	-0.002745523672405184	0.0023770553629537867	-0.013417159794760894	-0.0011100773407484513	-0.0028958060797252016	6.855785561619007e-05	0.016591104861447457	-0.0007797177781443622	0.0008172099991917612	0.02017442333522842	0.0010979406056018492	-0.0057888162958698456	0.00021327985547261723	0.0004990528326514213	-0.0009665743818270529	0.001068212913608711	0.0019563393872568226	0.012631514550411149	0.0005768838743768588	-0.00020592546218717395
patient_16	-0.0006049734642979779	0.00036877949836083834	0.0016247488819777142	-0.00011300811220690158	0.00022514742305009965	0.000501656975086202	-0.00011777851557725667	-0.0006679202004562444	0.0011638160691908167	0.0013614955203187346	0.00019279754857158942	0.00022503393995906365	9.618719741950629e-05	8.403236091455518e-05	-6.818770177439466e-05	0.0006674117570458444	0.00023465559789128396	0.001050771197913581	0.011288134950400866	0.005162382037562239	0.00033974618736742955	0.00010147971583526821	0.00030310086623832076	0.0006577015276987162	3.650978456258619e-05	0.00018682225505895343	0.003700069578072292	0.0001045548661881829	-0.0002568968147125372	0.0011146364314765522	0.004215379805159125	0.005081511813184742	0.0022607118315167585	-7.976246025625069e-05	8.76372787852422e-05	-6.854872440007634e-05	-0.00027881324559492557	0.0026435061290193103	0.01017355966208798	0.0007352924274005179	-0.0014246994274653005	-0.0003433146156343877	0.0003143304416615703	0.0012475088626522825	0.0011414594404720916	0.001334531853359828	-0.0055870281619914254	0.000722776268751036	0.00028405557150889947
patient_17	-0.00040679978559788455	-0.0004182824495847271	0.0021079228735598966	0.00019768246405831212	3.843966799519105e-05	-0.0007052478159330395	-2.7019884262802107e-05	0.0004638710564929806	7.703815489852247e-05	0.00038749406177826073	7.2180876627577395e-06	-0.0003157441973163699	0.00017043650915284884	-2.975843634332476e-05	-0.0013485078101020686	-0.00017876648889443052	0.0004944511075212696	0.00028892893332552725	0.00625011280476285	0.007832586189129152	0.00034833571977921184	-1.0470222457745307e-05	0.0001186660289861529	-0.0002553753767559002	0.0002547057611340901	-0.00015349016373371365	0.003353473578592554	-0.0011678157193781473	-0.00035931762245941767	0.0006489900789317562	0.0013340880816463162	-0.005110618870508863	-0.0016703147176648167	-0.00014114879081999403	-0.00015998533291231457	-0.00555325736079145	-0.00016774730225144923	0.0024076881254062863	0.00915346448588268	0.0007720905654800367	5.1389984764586674e-05	0.00020856446813428058	0.00040790423181079067	-0.0008267720064341012	0.0018711805759999743	0.00010276218291541344	-0.007522090801436631	0.0004431080321876183	-0.00012856526407032938
patient_18	0.00027274201143199757	-0.00014582654464538865	0.0006837465972990245	-0.0001396194949908195	0.0001535393953779601	0.000573522099028999	-0.00035404090114418864	-0.0005417391037072678	0.0007370348306996362	0.0013007156360650785	-0.00034097448185659257	-0.00035212813476825445	-0.0002212739600262797	8.067949029743836e-05	0.0006847588777833494	0.00028841705850032195	-1.240357060638068e-05	0.0009715986610176211	0.010607237871636994	0.006924801063392686	-6.724447588956825e-05	-4.315241678637015e-05	-1.0366798650554361e-05	-0.0006596575743089867	4.477904518113629e-05	-0.00011889254934495951	0.005579624440075679	-0.00026499025113958276	-0.00029252169409915024	0.001350700396680233	0.006126252494039122	0.004011681395452306	0.0017344073353314686	0.00012356770496743931	0.00015990603820743957	0.011661939704517161	-5.649550236503995e-05	0.003128526666003846	0.013246480976128882	0.0005325254423698598	-0.0023048376424838705	0.0008231456058565646	0.0002180422357357232	-0.0015371874004959465	0.0015781071969122981	-0.003411924086101145	-0.01020914317233853	0.0007878925616097168	-0.0005592234436652359
patient_19	0.0002115534959788728	-5.122363574674162e-05	0.0006144663659678174	-6.827018199143173e-05	4.310423920432904e-05	0.00047906506208747945	-0.00014214357394469408	-0.0010678513219306751	-0.0005473807301363692	0.0010756266845669468	0.0003165816657087442	9.233017529406312e-05	-0.000324555422064051	-5.745189313236089e-05	0.0011057286919080853	0.00018251167735868095	2.756282108509376e-05	0.0008616743381027336	0.006005050005956808	-0.0006368125684043905	-1.2875216424206416e-05	0.00010187297115280694	-0.00031243833988353663	0.0018576058209190272	-8.860287594811023e-05	-1.270904856556747e-05	0.0022664992604822663	0.000542737445909711	-0.00016747048064291267	-0.0023903288049154704	0.004328000524501795	0.002775149887998401	0.0014139502999202392	6.466672978492563e-05	-0.0006288920560761154	0.005197181446007817	-0.00014712202569083048	0.0015735374818062727	0.02125103532021606	0.0008522025583297589	0.0009426197314572795	-0.0005215122156807696	-7.379308946264942e-05	-0.0008020807526118977	0.0010777961334705666	0.00222065311890601	0.01775620998189834	-6.445968558100267e-05	0.0002374950689005414
patient_20	0.0005040069151400586	-5.384358954408828e-08	0.002004649249763177	-0.0002875143768525444	0.00021762906496582422	0.0005114963970653579	3.605606250141109e-05	-0.00047512234716612367	-0.0007820213412048978	0.0020480456157159436	0.00017784302929633674	-0.00012880831023797724	6.790494452065076e-05	-4.366245516158072e-05	0.000882172691066053	-0.00029488830119659754	-0.00014216397313039587	0.0004793944394372726	0.00912175252490857	-0.001541196781372052	-0.00016383758307637956	3.0447361816418492e-05	-0.00017574482218609013	0.00222070103103563	0.00017159002879743525	0.00013830938123323287	-0.0017021153089902571	-0.00017425017122911363	-0.00016670916065149904	0.0014384470891817892	0.005473854647631722	0.0019710306111764835	-0.0014444934115415225	-0.00013774652042589488	0.00023051234444253842	-0.009482341326143518	-0.0005364191936589098	-0.0022326546924515134	0.02215626410157322	0.0008687816171297902	-0.00079901390130928	5.823594541299437e-05	0.00025590962803742834	-0.00106370637854485	0.0016533500213832385	0.0027200481421531903	0.008603222854898068	-0.0004212653490466961	0.0005396114730341207
patient_21	0.00012606896581770404	0.0002223896301079682	0.0026450546026103015	8.200991737839746e-05	0.00018882447046316526	-0.0004922932222945597	-0.00011217891759208464	-0.0010849518285232192	-0.002467484617988585	-0.00017182372667936386	-6.840140307747716e-05	0.00029185380530138245	6.475762701791782e-05	0.0001447664210251276	0.0011487269399883349	-0.00037689197002040446	-7.590120230428308e-05	-0.0002775735870805185	-0.009850345851553614	-0.002576547371092815	-7.648176258601171e-05	-0.000474781838334811	-6.408118967091252e-05	-0.0005577584151581181	-0.00011405692587809044	-0.00037650486822414465	-0.002095507352327353	-8.334057938331397e-06	0.000207882454128559	0.0006603932967635642	0.00532212007058898	0.005154410766400386	-0.0017618265948827422	0.00021010150512313627	0.00022169721435392155	-0.011962250595048256	-0.0002442351504681507	0.0017049327201386288	-0.027654482358967787	-0.000785868303950989	0.0007487634514934994	-1.0093041771891196e-05	-0.0008338710116986677	0.003298800071410415	-0.0014557946469554897	0.002003853705751126	0.021424771546993706	-0.0003484506894139137	0.0004936215952306454
patient_22	0.0005095381715559586	-0.000583124783277261	0.0016857662489832576	-5.335059381708129e-05	0.00015223228931758755	0.0007434087751693145	-5.4428240426431136e-06	-0.004043670979121128	0.00035292011895440156	0.001056598358007488	-0.00014882491671533457	-0.0001652631192830635	8.884603481482657e-05	0.00019848068971277624	1.678174665565702e-05	-9.590008178679859e-05	-0.000193123160625988	0.0007279947874847449	-0.006917359016494754	-0.0021522267411945213	-0.00047377920073138916	0.00041298660024062067	0.00011245864305051782	-0.0007028042441423293	0.00023821436939040164	-0.0001561779669638375	-0.002431071101985356	-0.0005909576929637203	-0.0002666664548015179	-0.0016242295085999742	0.004610928896060358	-0.010101894013046446	0.0013016997504280653	-0.0008308153322032104	-0.0003132261700901318	-0.01715982319573289	-5.521322927242855e-05	-0.002084103221276531	0.014707944459091835	-3.837271188341457e-06	0.0008464635764074488	0.0002555878466443946	0.00023740330294954673	-0.0014098949571011018	-0.0007243831502478663	0.0019470649460853551	-0.013564429659975976	-0.0011955744681696444	0.0002269746739486156
patient_24	0.00020620481448117327	-0.00032439397280022744	-0.00042731033891132503	4.755817531333695e-05	-0.00013397960381588084	0.0006284878250088392	0.00011478419699035063	-0.000930896001553102	-0.0028909916522120026	0.0008438925865876883	0.0003691691200187854	0.0006316014171046582	-9.076651532719013e-05	0.00012391093742307943	0.0014746944365302732	0.0009300835037653493	0.0003526156505833053	0.001111560403020646	0.010332689491734375	-0.0022884326166930573	-0.00033005056863361705	0.00020596770641348824	-0.00037957474946587514	0.003467832366926931	-0.00016841387859422324	-8.90830195394488e-05	-0.000519455190328951	0.0006559176457451032	-0.00014486791510835817	-0.0026337633547464812	-0.00810285817608994	-0.0028890807476714044	-0.0022710844143153997	-8.083107272889013e-05	9.530479256006163e-05	-0.007304996148991558	9.331459581660189e-05	-0.002176923133586464	-0.021524210946739758	-0.0007461908415285265	0.0012577255848932958	0.0007716102340764399	-4.1397442407833976e-05	-0.0003870103742278074	0.0018427138055966815	0.002103344190598619	-0.007627479016505096	0.00046269243513957043	0.00025310986088050485
patient_25	0.0005813960739655992	-0.000320572432116131	0.000655543777796942	0.00020084052723461313	4.682396043756102e-05	0.00045561637940679314	0.00010933976455536355	0.0014207968429658002	-0.0007418482437320156	0.0005868083865870503	0.00043377377367923795	0.00026278496267883726	0.00018355308761597967	-0.00033223048873205	-0.0005745272540911688	-0.00013688587015029264	0.00018753903879356663	0.0008389896998327633	0.0045477342211188605	0.0039072890197368705	-0.0005257220982541354	-0.00021778390391797558	4.993775697094669e-05	0.0014908443043545694	0.0001089764519374853	0.00029657966691925717	0.0025282511786832917	9.59700410925325e-05	-0.0004078311238694597	-0.003660609170471644	-0.006354355915518322	-0.010652783460116024	-0.001027966197507427	-0.002662370148946222	1.5297081542145963e-05	-0.009522332458669817	-0.0002899126920203129	0.0019483516483074616	0.01161637865127209	0.0006498927595827482	0.0011307726456947149	0.00034431617146177983	-3.9404988415038535e-05	-0.0010619593617928159	0.0020262641017851977	0.0020550767327714163	-0.011763610290389383	0.00037477213637926394	0.0004214793940690674
patient_26	0.00015917434835610006	-0.0007017780990984935	0.002833992858030028	-0.0002361082243538129	2.337526915112954e-06	0.0006331154594609312	-5.052457726007514e-05	-0.002540203121938191	-0.0004994749879314932	0.0014854782833499205	-0.00010612664882065213	0.0003875173452196692	-0.0002211952479862236	7.969161028569278e-05	0.0008872772598798504	-3.9994804160008694e-05	-0.0006393592432832606	0.0005621543815349064	0.004411534618486697	0.0045632996700914604	0.0003537474365320791	0.00016485958416127355	0.00023223721049148556	-0.00048341560969876544	2.808587004325195e-05	-0.00029338079389438885	-0.00040100561853247086	0.0010969756323028128	-0.00018930163928033845	0.0011474416987236685	-0.006181467351185296	0.004087261548247611	-0.0007564160414318292	0.0002662552295332935	0.0007845780949531645	-0.0047818561238819075	-0.0004650975677147835	0.002142652335058315	0.013635000762275256	0.0009344252928821023	0.0012302039039412491	-0.0007375214448620378	-1.2358767436212838e-05	-2.3032407128901945e-06	8.879760792150176e-05	-0.004749025425490677	-0.011046144733995953	-0.0002040912947260925	-0.000446286110196561
patient_27	-9.302011753160661e-05	0.0001391939535373331	0.0015002583451637244	-0.00010834698307021139	1.2317707341365914e-06	0.0002385123545336058	-0.00015561426280669255	-0.0014936439801944332	0.0032486875649062764	0.0003371671388978927	-6.43017678247842e-05	-0.00019134535752204449	9.734035780226984e-05	2.1555075894229018e-05	-8.954356087601888e-07	0.000591746531524218	0.00028472501696014406	0.0010800663540139707	-0.013543960482134559	-0.0020034147906372083	-0.000712747040281611	-0.0005950133240766537	-0.0006503658785689511	0.0015877719552835612	1.7659471071952898e-05	8.370816706418865e-05	0.002801475770694274	0.003298058147988282	0.00040060831041267576	0.0006210586340907099	0.003612502359383543	0.0040258167963066836	0.002004664966418003	0.00018062435203830947	3.2652592292262096e-06	-0.010196953773752938	-0.00019860985188411732	-0.0029410486792641748	-0.026281953364576637	-0.0009732966843782558	0.000804721820150191	-9.427590732512755e-05	-0.0007554306357979838	-0.0007918877912886432	-0.0024251871300359413	0.0021253356299779365	0.013104564030290661	-0.0004530279073460868	0.0002191650829827635
patient_29	-0.00015915022626843633	-0.00016924173242462346	0.0017387751317039857	-0.0001306601044420172	3.880548005645804e-05	-0.0002056782497768638	-3.528682040305941e-05	0.0005570998717507081	-0.00015187810164879855	0.0010158174640202662	-0.0001118266002091574	0.0001865264897651308	-0.00032275466696895545	4.5835826776519484e-05	0.0009320692042438425	-0.00029954239912159555	-0.0001374943334014207	-0.00032309981222583274	-0.002043482372205172	-0.0006080317298373144	0.0002849129958552706	0.00038376630781571266	0.00026890824939515323	-0.0005888083313583567	8.389824848719931e-05	-0.00011156930339753662	-0.0006316161016891686	-0.004685180257599198	-0.00022229519641895994	0.0011275021103202792	0.0036262409270390893	0.0057954566852404295	-0.0012034011676047734	0.0001994107349922201	0.00014415737620250817	0.014548474343685357	-0.00012692740526262143	0.0013081421072516006	0.017923940036143532	0.0006800529839285581	0.0010537097528608471	0.00039546250515812433	0.0004086719202920903	0.0008171526333424355	0.0015945764950517293	0.0018806102356153445	0.018784907988775836	0.0006481258069387083	-9.038896267354497e-05
patient_30	0.0008061940364528058	-0.000326665081671378	0.0011760595790274316	-5.951091325531507e-06	0.00020002595956097982	0.000756699436933093	-0.0003935143893418896	0.00046214250875892314	6.095837666104656e-05	0.0010380120860514048	0.00032064112280083367	-0.0004598841044583338	2.964083694374741e-05	0.00016606547343899993	-0.0013285500992170063	-0.00042202419722260913	0.00025374496044851827	6.107717568466435e-05	0.00963720910451539	-0.0004491154168041595	0.0003825231806438429	-5.938690890509772e-05	3.0347599965924353e-05	-0.0006941232778317811	7.49698603467632e-05	-0.00021540776236814822	0.002554133165533394	-0.000662054323435877	-0.0002767181287758702	-0.0037244359127526073	0.00295583273456695	-0.010046131048530018	0.0013138678004247356	-0.002422818420942133	0.00011884152505584396	-0.018992919016147435	-0.0004774468012671909	0.0006630087606182645	0.007676130026601061	0.0007588054393070864	-0.00038724781294818334	8.572503300434811e-05	0.0003852210290402031	-0.0003492264227324117	-0.000771592306358282	0.0009979403035440182	-0.011700990414455699	0.00038566630081444513	0.00016345970139149582
patient_31	-0.0013702217855508581	-0.0005074295800205858	0.0014774985033008732	0.00011500404057075352	0.00017057499831792493	-0.0005374513780437404	0.00022830694902147195	0.00038990951150373447	-0.00021538162608526518	-0.0026502686006963584	0.0007019883093067772	-0.00014271060798585236	0.0007485530978983075	-0.00013756002472074079	-0.0003472474863666548	-0.0003112652169596827	0.0002047375712708367	0.0012264702603999767	0.008328117514803363	-0.0002755891127073919	0.0004327059031537302	0.00013621749453875557	-0.00041962421111046706	-0.0007492044965498149	0.00010979556989976214	-9.659528792327121e-05	-0.00034651524836308936	-0.004009890597371423	-0.00017999599122778124	-0.0011346546978418242	0.00370693096205018	-0.017537720064551055	-0.0013005827860046349	-0.001023434731107766	0.00044428454103073495	-0.00943748459571823	9.271551578860852e-05	-0.0014500821214400547	0.011486099685019603	-0.0004525437665147192	0.00041058240243804794	0.00043731093453041865	-0.000607911521614144	0.002968041636218227	-0.0013089412140006905	0.0018448610610022995	0.01746579916682469	-0.00023634294639735462	0.00021725191738936666
patient_32	4.062995088575021e-05	-7.081313592497196e-05	-0.009311822312071854	0.0003876848802199607	0.00023673895190977516	0.000606704730052695	-0.00030652437569127217	-0.004025003282708919	0.000892142799086518	0.0015119868035651655	-0.00019167276798367017	-0.00031422469421854955	7.108132941228958e-05	-0.00027118301396059747	-0.0003995159582518689	-8.273038024567001e-05	-0.00032120390599283	-0.0015396695296511257	-0.006599573546090444	-0.0005882369715818393	-1.682716277209305e-05	-0.000300603735489157	0.000129143600814155	0.0017826448227332972	-0.00012385598351923282	0.001051897484938874	-0.0015189747746514578	0.0005390713888533494	-0.00041887337329306535	0.001848707574436399	0.005032934929308259	0.006937990679505555	0.0018841552675068934	0.0006164731401572994	-0.0003136931900030737	0.002463833997689841	-0.0005174956020153866	-0.0019396868052478846	0.012349136135196866	0.001197802922224941	-0.001133042094175859	-0.00011781882773463179	0.0006826498586585192	-0.0008085689820395696	-0.0028924007641400696	-0.003508555955629227	-0.012753015897067453	-0.0009041252921108085	-0.000425304624971925
patient_33	-0.0010232269255940698	8.411355215222714e-05	0.0014041968890346897	-0.0004671472461233334	9.98416313016386e-06	0.0005110910258582304	-0.0001249984723780274	0.0007767125609813467	-0.0005998068651095689	0.0009709546584508533	-8.729734352611814e-05	0.00029683206664435845	-3.281102791548233e-05	-7.276349231982015e-05	-0.001202396872424376	-0.0005439639069278921	0.0001638761517677962	-0.003222253875023635	-0.007424125387679598	-0.002885901541376628	-0.00024943866960527026	0.00017479713978085166	0.0003429210328507271	-0.0006595628885867688	7.906617536184555e-05	-0.0004082856138505993	-0.0025790128003816202	-0.006502153126767119	-6.247555128883111e-06	0.001293706298058997	0.0037616523844169526	0.002967297994650104	-0.002200985329511739	-0.00034417580880424965	-3.281898616148803e-05	-0.020506149126614623	-0.00038774275427111963	0.002029838639043631	0.014327613095950773	0.0009505300193772119	0.0013010393057588533	-0.000550841526045674	0.0003592004351123232	-1.752832236948824e-05	0.0018957082500282157	0.0013421216059317368	-0.015412840135329352	0.000986411366244925	0.00027447455883777215
patient_34	0.0007633858483171293	-0.0002685309123063881	0.0035241032330600303	1.035739363305495e-05	-4.067910427815685e-05	-0.0006873961303079746	0.0002332241612188777	-0.0007795572150693939	-0.00036365702515002684	0.0010961395978002092	-0.00020120340022008622	-2.5996430050618173e-05	0.0001041281315512123	-5.389630603470277e-05	0.00042619537969999284	-0.00039388124753035456	-6.120062954069851e-05	0.001215851498187548	0.01497870161769295	0.003198692098314149	0.00034393649968204545	1.7939271209156392e-05	-0.00031524514289125587	-0.0005372010057919448	-0.0001290286714504769	-0.0002416211423147	0.004196148947167928	-0.0005629073915030116	-0.00025827039005808	0.0012880310142958313	-0.006986885465440296	0.0056277194280075285	-0.002068802305398106	0.0003688105910363805	0.0002091753292273285	-0.0031937610311625923	0.00016816443836601455	-0.0014544014391797463	0.02204913328768893	0.0004649960236761593	0.0011250035812045472	-0.00010480072780141364	-3.108449945338258e-05	-0.000870359887921011	0.0006729224042278213	0.0021625192634298924	0.014999073899563429	-7.55232269500254e-05	0.0003749137090735329
patient_35	0.00022729769987357758	-0.00030511109053156434	0.0012433426340197312	-5.677426875008217e-05	0.0003700909059001198	-0.000691596860263387	0.00014248177904268726	0.0008604494530942156	-0.003296648914304312	0.0015772888227825088	0.0006935091141352166	7.313469007576362e-05	0.00020228137095223872	0.0001279480747885149	-0.0004548304197862228	-0.00027125134930590914	0.00020612314778039592	0.0008241775888770342	-0.010224242347594425	0.01199952749235438	-0.000414296608938842	-0.00036838362057878645	0.0003303948504155442	-0.0003075115780695106	-0.0001411607069498009	1.866524204550677e-05	0.008303190733398188	0.00027816646042970694	-0.0003575832951824512	-0.001859960057283972	0.005324249857014871	-0.003542122080245621	-0.0020123449291612775	-2.203201797404972e-06	-0.0003550711911609651	-0.012441576334509853	-0.0005158262923432655	0.0020917731283976474	-0.02092834495926311	-0.0006538852347745048	0.0018451318353683774	0.0005248998091795915	-0.0004757546703819237	-0.0019923347739921756	0.0024031956176771598	0.0024533219863125282	0.0011330068277057145	0.0011557204046892932	0.0004249170478064239
patient_36	6.68330665756427e-05	0.00014232747332347973	-0.0010403067416664173	3.703917737486306e-06	3.8067429063911225e-05	0.00044362119314236636	5.9212522619242385e-05	-0.0003475332616492547	0.0005419609912705865	0.0012400667267264175	0.0001595561753036811	-0.00012944433200116402	-5.2723698946188785e-05	9.2190273690137e-05	-0.00015541220727770938	0.00043866028317256933	-0.0004059338568028358	-0.0006445557729451383	-0.006471081337787179	-0.001967550345883795	-0.00025785873937301916	0.00028480867273775645	0.00023389384838576048	0.002703465996457385	0.00022289998609938366	0.0009300696263780793	-0.002939397867727218	0.003157601059908442	0.0005998087241269292	0.0012839168268561421	0.005235410352071691	0.0083601172563999	0.0023598544782077505	0.0007706478750012761	-7.053112211642324e-05	0.023487275710542845	-0.0003299646830084739	0.002306403154915075	0.013723861232024308	0.0010634534566520846	-0.005584380532465853	0.001178762032794364	0.0006139643394273535	0.001268226022675984	0.0013386843893250914	-0.0052088541123237455	-0.013457262875471453	0.000746456367536803	-0.000464520322147585
patient_37	3.802448933383342e-05	2.5133711560507044e-05	0.0016793434942408462	-0.0007060551038011098	-0.00010255957022001799	-0.0007519380467069284	-0.0002646000516767544	0.002287540141601441	-0.0021012873856771797	-0.00609853866506099	0.00020236289670781958	-0.0001661021354304839	0.0006122397474102242	-0.0001931956278765355	-0.001240060884013243	-0.0004528929397792473	0.00022127130797955764	-0.001418906064221729	-0.005072759784648129	0.0035497664531595175	0.0002242103454327925	0.00020278041062368025	-7.632956550867508e-05	7.663584204549673e-05	1.917005555367198e-05	-0.0004040420198344566	-0.002058864281425555	0.00029801159734464656	-0.00036278142181253386	-0.003078900679346315	0.00130330833564164	-0.005900305589458203	0.0013414478457737862	-0.0004637603171034664	-7.773561969511028e-05	-0.011757957132514181	0.0014114618988406576	0.0013954943042687271	-0.012962646445462885	-0.0004215737217446574	0.000903436285439504	7.671199354414719e-05	-2.5066185594823286e-05	0.0011811015965794312	-0.0008371117608842737	-0.0020225804292827968	-0.005654090231137356	8.92206705731704e-06	6.683966025719006e-05
patient_38	-0.0008470744114208362	-3.7209646637505e-05	0.0013989686594210503	-0.00013451944991260784	2.8945350350787296e-05	0.000459246482587494	-9.74183378119445e-05	-0.0007882364432227895	8.698405245177049e-05	0.000665880648101807	0.00023517096826424915	0.00018683445290248825	-4.205760218858786e-05	-1.2236485922731106e-05	-0.0004614765447355915	-5.9023685411304916e-05	0.0001256733664327352	-0.0002800754068776324	0.005718704880879298	-0.0021224795885587794	-5.2104162110225364e-05	0.0001729542817485709	0.00021617758834153054	-0.0005692694006160605	-9.179399453518982e-06	-0.00021209278205988526	-0.0010574760785340854	-0.0008233957026037866	-0.0001475444528293517	0.00033791855071317226	0.0012242091289222452	0.0019256962693995848	0.0007461042666994704	-0.0001270604474285602	0.0002462805113586415	-0.0033285958201580744	-2.1767832548641046e-06	-0.000886084248530375	0.006155539783435127	0.0006787148961760449	0.0005983395912141117	-0.0002714414932147148	0.0002955689783115403	0.00024313847733771455	1.4751556136706416e-05	0.0007067810646013204	-0.008498039462620633	0.0006157539181416517	0.0001187980509837988
patient_39	0.0001914339244570863	-0.00035987670768273606	-0.0004783056654317489	-0.0001468642157864577	-8.266517759866839e-05	-0.0007299012067654955	0.0001928006005032117	0.0001974552181380268	-0.00024211102901513083	0.0009839997302672644	-1.119444033361788e-05	-0.00040029628154936105	-0.00027338322247850587	-3.0413698974158912e-05	-0.0018172014800661043	-0.0004886590542604362	7.8616668360283e-05	-0.00014854912381674363	-0.004375742064389962	-0.004602365004219572	-0.00029413254243080135	0.000357709548116738	4.290009089844841e-05	-0.0005867255762035483	-0.00037805079218017454	2.1622264843036703e-05	-0.002233785279368412	0.0008721833579822485	-0.00046615867204071013	0.0005806287304471721	0.0032641441496421755	0.008385619061786165	0.0007540318675266777	-0.00025648280951736524	-0.0007920526707967862	0.015059908450629308	-0.00023458553304795275	-0.0024984677343955776	0.019914598245668873	-0.0010821714567553343	0.0007703376529319618	0.0001140679789737001	-0.0006813833694423079	0.005026841866198713	0.0013601153418312051	0.003021781484645095	0.022950357580644797	0.0002930358693172034	0.0001553181270437305
patient_40	0.0004980131624592035	-0.0004056798455425618	0.0012084694204417589	0.00011201877597692812	0.00016302502017020735	-0.0011118190706935628	8.824967122705212e-05	0.0019013972033606987	-0.0007718308688283121	0.00043909925236756297	-0.00047494385812926944	-0.0006255618202455338	0.00015130310426864432	-9.937195005874112e-05	-0.0005457136976628126	-0.0005220474817786676	0.0001341228066419839	0.0005566722367460701	0.004255731306976014	0.003307347084294605	-0.00030970533531809725	-6.179184071653768e-07	0.00013337672134212562	0.0009613073322401088	-7.517230938314395e-05	0.0005825403963967283	0.002711430702998172	-0.002012063007424965	2.03631490877335e-07	0.0006975545448456993	0.002540987779156938	-0.005183654668901343	-0.001300187352463972	0.00012085937586496327	-0.00048562507840368025	-0.011960780046963335	-0.00025429055077424344	0.000791830874661776	0.010706343789694872	0.000779729169416503	-0.00048036073673077886	-0.0007526296122955132	0.00036112419202966365	-0.0013617800789841425	0.0001444287724807579	0.001160911593303924	-0.012607882084568933	-0.0015735322902810014	0.00011900116115049679
patient_41	8.019878832853511e-05	0.0004349088069985843	0.00043070895348185057	-0.0001406704045020215	-0.00012734594975212724	-0.0004504855969106337	-0.00010748872502448709	0.002481539302586629	-0.0009702460848057353	0.00038085424023138743	-0.00013980863593267463	0.00011901454656576979	0.00010708108494091465	3.0962672845378296e-05	0.0006644635277905486	-4.524928592066091e-05	0.0001909189689904915	0.00011900919817189405	-0.004089327894336161	0.0005860943353650086	0.0002834619932855506	-0.00047033506515985787	-8.966120414270435e-05	-0.0005663506071517861	0.00019898751087867744	-0.0002532585400889959	-0.0006523404546260271	-0.0008458651662381133	-0.0001816379648481331	0.0002563815191501488	-0.0028302288380281627	-0.00369537352528222	-0.0015652301211371812	8.050475692264789e-05	-6.319183950683444e-05	-0.004504233336061908	-0.000448833820022472	-0.0009995453769007336	-0.01593882071501399	-0.0005113941750068703	0.0007283002186851158	0.00037696380069831263	-0.0005203528625619514	-0.0008116405809015466	9.437696299672545e-05	0.0006352001957908692	0.004311301911864839	-4.848160969765857e-05	-4.29168740595572e-05
patient_42	-0.0005765549696946884	-0.0001460236971796207	-0.00412249448214844	-0.00023082364460099106	7.568715438189951e-05	-0.00020591475618047365	-3.466099996290168e-05	0.0005195785692381691	-0.0002473989557625967	0.0008273971262399961	0.00010794769731382191	0.0002661557941646709	-3.7280226703090425e-05	-4.259753386227963e-05	0.00041257737596819203	-0.0002618856370027771	-0.00019524667581652996	-0.0008259113357984486	0.003562611759315629	-0.0023583171861474733	6.941845580042674e-05	-8.004027976542056e-05	1.992010959300937e-05	-0.0005110590168570845	-0.00014320804800779436	-0.0001944875984350482	-0.001401889626602651	-0.0007886476463751675	-0.00012055396809725742	0.0007648788085139529	0.0014526676325043928	0.0024435090164042898	-0.0007525075210404515	5.568005613109643e-05	0.00015742521317796038	-0.009656349036170485	-0.00010790385644447675	-0.0015172209205845282	0.00784129762929224	0.000615279520369009	-0.00048634875679024343	-0.00036251983827378654	0.0002565535105482413	-0.0008670333798914364	-0.0018012993758837477	0.000603740629042034	-0.004505725141271215	-0.000672245722728151	3.7382461032250505e-05
patient_43	-0.0011202647484872994	0.0002718662499593177	0.0018557953508386276	-5.650043549522803e-05	0.0002717128686679415	-0.0004957912923235172	2.240746279272782e-05	0.0007528336866889471	-0.0005179867822334481	0.0021216343026948022	-0.00016035085440211413	-0.00022169569436405882	-0.0002416156360466607	0.0001230609646732984	-0.00013285558646142183	-0.0004306238568319243	-0.0003427832089216093	0.000507405459234052	0.008946432388023194	0.006351739191040949	0.0007311306829506073	-0.0003710576881459354	-1.1984986487057067e-05	-0.0004575004084313531	-0.00015132761555360915	-0.00017396051773840068	0.0026732900798498676	-0.005859197525028249	-0.0004914963423308684	0.0012064337647471398	0.0022499277133647914	-0.0009099960945845912	-0.0009729708779712731	0.00019969697242187422	-0.00020752795874380456	-0.009640150079582523	-0.000408761847116817	0.0022201751701767343	0.009486481256965402	0.0011417279364353702	0.0005609216885582046	-0.00012390034771042288	0.0007827016014901292	-0.0001497502162729335	0.0017570990526070216	0.0007071086458881736	-0.008852914426501933	0.0009078122866851672	-6.78502519139469e-05
patient_44	-0.00022216791518274743	0.0005068852158067003	0.00048741620176472413	-3.631154204655168e-05	-0.00045910891009979485	-0.0007494644647727295	-0.00017963916285760557	0.0007205131676745022	-0.00015259949508216028	-0.002491587837175346	-0.00024741904060312603	-5.3664026005244006e-05	0.00023975048564169255	0.00010934731304922689	-0.0008606407940226341	-0.0004749250943572423	0.00048126123090538354	0.000527184061523375	-0.008899555131692749	0.004687427780308866	-0.0004135281220633556	-0.0004939231184493643	-0.00012550979867104818	0.0022311257369924354	-8.932921777063533e-05	0.0005538309677103864	0.0035129086776119122	-0.004336937629214345	0.0008017428833649669	-0.0025938409750299596	-0.0034395683033763007	-0.0062982724010178645	-0.0009474079875600144	-9.640827849717637e-05	0.00019150689495309897	-0.01206153174543912	-0.00014116980928401983	0.0010973698745286114	0.005691077536406588	-0.0008092744086169514	0.0009639317810859393	-0.0005195245500390334	7.419951477565434e-05	-0.0016078860636574177	0.0015469356272073238	-0.0013537667736357988	-0.005818741338298693	0.0007667317486154383	-0.0001951341586274598
patient_45	-0.00027278701612050297	-0.0003180452316707566	0.0004255422547911234	3.8028057264729385e-05	9.498333654336727e-05	-0.0002974331739759811	1.0440236805372683e-05	0.0008489117888546254	-0.0005602045464169027	0.0005728204078089684	-0.0001599764919464667	-9.683552295113977e-05	-8.400110070453234e-06	8.033625110132098e-05	-0.0010495203944272755	-0.0003722726116021547	4.762920164571251e-05	0.0006644124654626675	-0.006305889145806281	0.0029233408425295123	0.0002555135513187153	-0.000542370393913188	-0.00010156340613892465	-0.00047013018677127187	8.62712475014548e-05	-0.00010382883179464649	0.0028130393015210935	-0.0028875516258006655	-0.00030132844344690594	0.00044556832271653793	0.0013725870953536804	-0.006540416194465815	-0.0009903314988189999	3.916208249364261e-06	-0.00013600064410429908	-0.01239030163249622	-4.922324874560311e-05	0.0006963480723456142	0.0050266029825963374	0.0003890583769482267	0.00045429681378507814	0.0002085880041706237	0.000183311307166481	-0.0007357696178036148	0.0006495132494609855	0.000643276795762132	-0.006695951155164256	0.0003000683859294911	-0.00011429196304073558
patient_46	-0.0002698336713446469	0.00019388365695703052	0.0017308664065240791	0.0002073408721659194	0.00028477054908413585	0.0005869969101588558	9.258512436048256e-05	-0.000622441150804222	0.0007223000940051178	0.0018604593386302147	8.848512364300688e-06	-0.00034157197329486743	-0.00038012092750860655	0.00010942837365122683	-9.853137156430224e-06	-5.069424853575448e-05	-0.0006072647139541997	-0.0011181913137134295	0.011655436672557138	0.00784029627413741	-5.425381621185679e-06	-0.00027881116606929797	0.00021810876787547347	-0.0007009285494491058	0.00017434360224374354	0.0012609499167149265	0.0046556256030482425	-0.0005221752826958631	-3.179433853279779e-05	0.0015818459468815468	0.0034534977489008353	0.0035327766917794532	-0.001230750230957824	0.00022121965290546175	-2.254442796467415e-06	-0.0009321569525483992	0.00260520080581789	0.002412279944415279	0.011449877077945623	0.0012278476149283981	0.0015024325174459651	-0.00015342803230213934	0.0006178548429503993	0.0021216454587466307	0.001821318961866122	-0.0025485108171284863	-0.011230913435176433	0.0017671960192239405	0.00038056059347225035
patient_47	-0.00023627185220190995	-0.0007308151427063513	0.0017475396271457255	-0.00017599863172012314	0.00010523722971541066	-0.0005882430714298822	-0.00018798952521458377	7.465097034530492e-05	-0.0026457369528188313	2.0962714305403164e-05	-0.00035212802609608975	0.00011931409935486468	1.5414037715867872e-05	-0.0003439139450803677	0.0006856969703634676	-0.000336723477726937	-0.0005443506820275023	0.00010989759464279919	-0.007741243955393748	0.0022063497176398046	0.0004108187416121542	-0.0008010421341403875	9.993077010358366e-05	-0.00046399755959273327	-0.0001620417780791532	-0.0002125131165523817	-0.0012731120111587032	-0.0054018145564283014	-0.00046149202760283043	0.0011461377902829658	0.0029757510877718974	0.002129744277834085	-0.0041010105190312585	-0.00017091016582970102	7.640147057969799e-05	-0.006851889392596197	-0.0006438605056342187	0.0015104592019248063	-0.02472437428969348	-0.001005868589014144	0.0002841947997650425	0.00017945727311017093	1.2728909904003061e-05	-0.0009704132011750525	-0.0024416582136118125	-0.0002976513768342501	-0.011315246498290679	-0.0009623975722332814	0.0003676495428034107
patient_48	0.0001910596851443468	-0.00021686445162666452	-0.00813918459140294	-0.00011130929158872132	-3.7526547670831896e-05	0.00010188756584558916	-0.00021892510408803455	-0.0015070197383301486	0.00010419953667543408	-0.001819652672567695	-0.00011256271484875988	-6.042539875165951e-05	0.00011021247493572628	-0.00016656183882894166	-0.0005049809640286444	-0.00018316014031786174	5.825737344949676e-05	-0.00047763432200988555	-0.0059663015395982014	-0.0022819831593672226	0.0003669399030863709	0.00014676407681040262	0.00014610975067437903	-0.00028002987927267344	-9.046681135745455e-05	-0.00017178525314944274	-0.0016792052178925246	-0.0008806997527797946	-4.914937913251795e-05	0.00047307770103726846	0.0015548727550944036	0.0018852711137406397	-0.0005656372488169182	-6.72686358557674e-05	0.00010344068147417102	-0.012248799732242436	-0.00015688692444051764	-0.0023423439870444086	0.0038943032036758375	0.0003208853244274561	-0.00010152630074821593	-0.00021293129279434609	0.00020873115022383083	0.0005182049783716038	-0.002007445588716742	-0.0007519979073372558	-0.011693945678690656	-0.0004040026342180252	0.0001413791496196102
patient_49	0.0008993122635231241	-0.0006611463758048079	0.000677053860039598	0.00028032384043717864	0.0002234942765584307	0.0005416546879255644	-8.157114717355172e-05	0.002810554206428914	-0.00013521909391240924	0.0004398454470320965	3.802882984660156e-05	0.00022764673357457315	0.00020552854107343114	0.00010062123302867204	-0.00019990477798767866	-0.00018627023556032406	0.0003657525956884254	0.0006972202741985575	0.008866203254445705	-0.0011556818853244342	-0.00041050098255802946	0.0003354392481640261	0.00010694205960429517	-6.904814113719219e-06	-0.00018742919279988502	-0.00011683972903857611	-0.0012373497698336957	0.000588923309711523	-0.00023689254856024898	-0.0027104687292536945	-0.0069568705532060795	-0.0006591655623786197	-0.0010428311668872956	-0.00017545458423976344	2.654961898014493e-05	-0.005371994530278629	-3.7100826291015722e-06	-0.0014250038146364356	0.01969587052038214	-0.0010617811524655278	0.0012402922882819216	-0.0007548114358609598	5.4476856769605537e-05	-0.0009306464206686288	0.0015815498163455248	0.0029656324336190354	0.012582401675314957	0.0004705483518720884	-1.7211725029275842e-05
patient_50	0.00025401288491050644	-0.00019086300300948114	0.0018173135271500795	-0.0005026675318101207	-5.8504260459270926e-05	0.0002412609458427008	-0.00011905908879233148	-0.0015320086861905155	-0.0005372409477751639	0.0006125506976935142	-0.00023712510118690407	0.00021102308539771948	-0.0006585138947853153	6.672585133282884e-05	-0.0010029630580780774	-0.00019875068813055954	-0.0006180347851295701	0.00040691994219880796	0.004171082534970643	-0.0013001876536170801	7.928058423151668e-05	-0.0002843434507263289	-0.00043474692866392697	-0.0007482783439031788	-0.0001067078313647509	-0.00010899808620536366	-0.0013123856430309261	-0.0013696688938775168	-0.0002776458836386173	0.0008711655131172724	0.0031095187941654633	0.0033305343402776776	-0.0014588206771512008	0.00010866624144550478	0.00017613858458512727	0.004379407133865816	-0.0004277118183809258	-0.003487323862842153	0.013592771272441158	0.00013868430536323232	0.0008596544942620717	0.0002643827356821517	5.595232242081331e-05	-0.0012797642878963908	0.0014760883006908693	-0.00524601903536417	0.002135691472267436	0.00018323240209147846	-0.0006951720206997354
patient_51	0.0003332816175110641	-0.0003365709158745719	0.0015812348742788333	0.0001309886434434119	1.15741119058434e-05	0.0002600435446962594	-8.928069145072338e-05	0.0025198313912177554	0.0005392268214065458	0.000976999433733734	0.00023654085474787486	7.606312769885214e-05	0.0001614568000449845	9.106697950786929e-05	-6.397067728957447e-06	-0.00010915874300427982	7.368264614174153e-05	0.0002321510883879616	-0.005266182677702394	-0.0016960210215268556	4.9416030906284526e-05	-0.0004623498666544831	-0.00012263274209245472	-0.0006138139075833843	1.0046889215866996e-05	-0.00026709497012274467	-0.001595457435256094	-0.0008827520073258374	-0.00029341466434653165	0.0004919875562360007	0.0019152938504424669	-0.004903778077394088	-0.0008630103496027586	-0.0001067304427558338	4.686718707884383e-05	-0.010097522811203172	-0.0001535359820444419	-0.0010842678938027739	0.010409917314571448	0.000322464062354487	0.0006958118346453539	0.0002348981895859739	3.2429074097300416e-05	-0.0013011747512390493	-0.00022854794913575196	0.0006423931424223736	0.006419546292354624	-0.0006209701150357004	0.000376049944855069
patient_52	-0.0010329646012620783	-0.00038448421097087037	0.0023244972466646215	0.0002955816363982598	5.207832560716653e-05	-0.0007751916322435711	1.1344942626652647e-05	0.0008554808575648213	-0.0004821954853907782	-0.0026287231471097687	7.102236046800679e-05	-2.0968072106528867e-05	0.0007660322921313228	-1.4371268452293032e-05	0.0005976568982187891	-0.0002490124319510423	0.00045825491974747133	0.001264922586322034	0.012608565065582684	0.004133106373444249	0.0005465168145036612	0.00022934910313328157	-0.0003973794965181083	-0.000666223359613051	3.839332620595137e-05	-1.2292544488585128e-05	0.004864765965118951	-0.003827214470950713	4.12258585469724e-05	0.0013477927017114812	-0.004479475731301842	-0.009798216704542218	-0.002601387080367265	0.000719625792383954	-8.441099397073567e-05	-0.00927805221250837	-8.645384800968022e-05	-0.0015728630749370324	0.025274301483871747	-0.0003619259785672891	9.911066465781485e-05	0.0009959349238088807	0.0005264183804761148	0.0031502934834856822	0.0011587986427645555	0.0020946269061022727	0.023333421036805423	-0.00027162078134546167	0.00028978447699216274
patient_54	-0.0014687011686202644	2.9358594812495213e-05	-0.012757737356927777	-0.00016488710546700563	8.325004131427713e-05	-0.0003619364664075215	1.7166645002529124e-05	0.002825123617939777	-3.045429883849083e-05	-0.0022066701238248696	-0.0001674736328124164	-0.00024703015179114825	0.00017042932542581432	-0.00027918314632469803	-0.00022198689994735858	-0.00031755061091134435	-0.00046828719881088573	-0.001118335108053906	0.006610675771903492	-0.0034664125593073586	0.00024272475652610483	0.00011774943256831609	0.00022370420304433457	-0.0006066146812009649	-6.133186929784481e-05	-5.662914309284636e-05	-0.0005945616865297192	-0.004898954156561786	-0.00010768336948942527	0.0008659997755314478	0.0027413286823316316	0.0030489678959608273	-0.0011325121398990355	0.00014890552946465166	2.259000766720892e-05	-0.0083001966011905	-0.00036676248928383526	-0.003415426208691823	0.010147020003871804	0.0005912216913013192	-0.0008969603666887925	0.00012209478523736558	0.00027236040899504245	0.00069982627392125	-0.0011424417676802546	0.0016379876132651342	-0.015380434405306745	-0.0007613300240856716	5.994098560115956e-05
patient_55	0.00020559249831874428	-0.000418981679641315	0.003135815024732671	9.429315728868594e-06	0.0003752174147218052	-0.000359069203261585	0.000540491717209678	-0.0035908389276944996	-0.001297478366701779	-0.0022963329954260956	-0.00014053645330380885	-0.00015381820157427708	0.0007208514847084134	0.00023445605210774717	-0.00011140633114224246	-0.00023817263484079713	-0.000439163007124405	0.0006022527903589533	0.013651481312011384	-0.00013457109569277922	0.0003787057926785263	0.0001193922949680794	0.0006697329484373724	-0.0005266329274410192	-7.388285540090593e-05	-2.684665543215472e-06	-0.0011172995512676396	-0.00026578439495864974	-0.0001249968084795655	0.0016971894649752755	-0.007321845642245346	0.004917876723924376	-0.0016949235643565852	0.0004212587244819643	-0.0001954823442023382	-0.007193574499174248	0.0001059241210321607	-0.0016454000128041995	-0.016376823546972598	-0.0008214184257020654	-0.0001861360106602231	-0.0002965672926656539	-0.00036681262672916303	-0.00022354213010093317	-0.002680151159138352	0.0025712095850386374	0.02481904213851656	-0.00058805994007496	-0.0004104834566790954
patient_56	0.00019205026246450313	-0.0001294314052250097	-0.00024852771305291095	-5.162171691141675e-05	-0.0003130935461093461	0.00022181277509463151	-5.283874453418095e-05	-0.0005757636670883964	-0.0011908468244442956	5.6535235058485405e-05	0.00013146721802296553	0.00013685488951104861	0.000101581492711053	-2.7942054198399716e-05	0.00045543386338870573	0.0004838803148751508	0.00013757078973229732	-0.00021894268426606595	-0.004532717854761449	-0.0027626929627089973	-4.9536218983460225e-05	0.00014928746443913533	-0.00020296871742477406	-0.00031950358204398094	4.292889139924102e-05	-0.0001447991855823618	-0.0015434517723965776	8.002271383068637e-05	-0.00018589710341029533	-0.00026731404087305965	-0.0026648598463740233	0.0011016803803589124	-0.0011988453585302543	-0.00015027226430621275	-2.0006998261494773e-05	-0.0027768343448067428	-8.728432730988192e-05	-0.001240381250686885	-0.017732479268347475	-0.0003954406637334061	0.0006113496276474625	-0.0002171051551316413	-0.00019118012621922682	-5.1501535018320554e-05	-0.0015880951703950955	0.0011078281823403114	-0.007487738261265102	-0.00011828177774128628	7.870315566026268e-05
patient_57	4.47271948725563e-05	0.0004802358651891061	-0.00025485678861959793	-3.5920418216493713e-07	-0.0012621244277512666	-0.00021938994384167532	-0.00017582632598913008	-0.00012572294970088647	-0.0026435684284240317	0.001678409123588314	7.646882913447841e-05	0.0003246272281182909	-0.0001487095950872213	0.00024700706153038944	0.0012024699987034408	-0.00010277496290197775	0.0005426010974557091	0.0011787666448303538	-0.006851261711705053	-0.0013024306596934993	-6.775522373845557e-05	-0.0003638521966054413	-0.00022312721792087638	-0.0004871394889825277	0.0003311361283451169	-0.0004642855704668863	-0.000936644411272132	0.00031660575218848573	-6.493619483791593e-05	0.001309430185692953	-0.007843891833972823	0.004130458054793511	-0.0024966062338422513	0.00016478740496664884	-0.000374155131992168	-0.00040691013799306496	-6.512443010657112e-05	0.0011861157726709825	-0.03073616957853809	-0.0009273483628447131	0.001371826536003558	-0.00029775393423804564	-0.0008126518132103372	-0.0006258878854504441	0.0013471565429344207	-0.003007013854690769	0.01012585524779428	0.00034800953169994333	0.0001986871133493555
patient_58	-0.00015157924217075577	0.00028059748464626723	0.0006579946801414969	-0.0001578834018502757	-1.8408430871837084e-05	-0.00034195952014787754	-1.7588302974425084e-05	0.0002956549944518395	3.63296318759439e-05	-0.0012381908832476277	7.957360625619996e-05	-5.294328176654663e-05	0.0001270655376565637	-7.389282346834472e-06	-0.0007718558280020585	-0.00012576307960916278	0.00035783551839545995	-0.0005398403393209433	-0.00599814173901515	-0.0019316348918125025	0.0001269747319873563	0.00020750844877585664	7.357806145560506e-05	-0.00012460988107964953	-5.590181218998522e-05	0.0001438428229447759	-0.0017971493032958043	-0.0007543761752220245	7.071485756452513e-05	-0.0006738025324414677	0.000958701463996483	-0.0038361450687118036	0.000436526948986574	-0.0001874855265354574	-8.676497594725083e-05	-0.010144661357238714	-9.926035421146628e-05	-0.0007955703191439978	0.0034680511144333185	0.00022580579847679427	-0.0003979563026887909	-0.00026316280307227236	0.00020840208042579745	-0.0008089653113170477	-0.0007577737422638732	0.0002535087023798966	-0.005848036596797041	-0.0002975467737827201	3.158914688822815e-06
patient_59	-0.0006669168252515629	-0.0005926123555046255	0.002292739007190703	-0.0003458106342668256	-7.853374490112097e-05	-0.00039252539947642434	-4.401005262483619e-05	0.0013477536679966531	-0.00043758460555337657	0.000563820990698881	-0.00043891290713421715	-0.0002827700944067477	-0.00034902332544023364	3.640090124835582e-05	-0.0012356503413732311	-0.00023481185428859069	0.00013829544669432213	-0.0012397182767696839	-0.008936201602567069	-0.0013712331723447048	-0.00023212361049032207	0.0001470345755259143	8.353163664553194e-05	0.001474782414690063	-0.0002701867716360105	0.00044318453767315275	-0.0014755119240751904	-0.008315000223198166	4.778946343549995e-05	0.0012582193655015295	0.003746885949255534	-0.005930901476441007	-0.0011424542496936887	4.376133941865115e-05	-0.00012934536340415638	-0.007943717488296675	0.0006062373936681568	0.0014653619796817432	0.009316061533969699	0.000593801263646316	0.0010101720897799493	-3.9154386667061066e-05	0.0005514868444677822	-0.0007512534229026288	0.0006541709495303473	-0.005078155075403961	-0.012203655935022857	0.00035591133467700056	-0.0006652106912155179
patient_60	0.0007739247818233072	-0.00036181070087061497	0.002449445690350811	-0.0003782169746168628	7.695148542526059e-05	0.00020565438818811327	-0.0003044056713508623	-0.0023917737165202453	-0.00030789042932248117	0.0003534635555658238	-5.305614194012562e-05	-0.0003098812279902277	-0.00011384317478425727	5.3229262784944204e-05	0.0011858061044262402	-0.00023145128996394208	-0.0002395957300313624	0.0006270430930762443	0.008868755682633747	-0.0009039342208058633	0.00020078964472559045	-0.00015724539683489757	0.0003343034327549002	-0.0009734394593046108	2.9478522356041994e-05	-0.00031262441058988203	0.0022515257003741483	-0.0007436469054929153	-0.00030945245418085313	0.00045472518535290393	0.0028039516321374247	0.0019704840984364276	-0.0007849592251525277	0.0001103189468192273	0.00029580914192216305	-0.004898064969652758	-7.946964200067488e-05	-0.0016956445555055544	0.016524337702822165	0.0003972772655252199	0.001138336740562166	0.000287763935808064	-0.00026824625510240386	-0.003005327373562254	0.0006283892274661624	0.002267261808842262	0.018745321713824356	0.0005573180728381214	0.0002663202375214957
patient_61	-4.4778957040580103e-05	-0.00015715640027926054	0.002386294828122934	-0.00018007395485195875	0.00011498915996875446	-0.00036089584302406025	2.2214088707255755e-05	-0.0038664829813035806	-0.0013439743438769707	-0.003196540928759595	-0.0004087841942491117	-8.268633218630434e-05	0.0004953420952838441	0.00013079562021866124	0.0004782419564623785	-3.77718783302986e-05	0.00011454200089742813	0.0005752245039141898	-0.007339922791731552	0.009831487448370538	-0.00042554684151757736	0.0007603726302460918	0.0001167924648674538	-0.0007325001797312127	-6.701261361268502e-05	-9.409337675771787e-05	9.55805995619445e-05	0.005356089777474268	0.001521863046127149	-0.003342781592693558	-0.002672119814427026	0.003756561929018601	0.005243410287807624	-0.00020238223847563692	-0.00013665848371074223	-0.015595309715988843	0.001112241952179337	0.002039198279192841	-0.010132648605093178	0.0006367543720608294	3.012194757367776e-05	0.0007686202884295021	0.00025477437533385133	0.0038166257704377784	-0.0009793341349675403	-0.0019170670681635535	-0.006049827549273449	-0.0004041084498437374	0.0003188331277889299
patient_62	0.0005648400742950491	-0.0004753609065664764	0.0020264635323097536	0.00011678983970085997	0.00013881242799865213	0.0003155218655606302	-0.0001346495526346407	-0.0006594314808453996	-0.0012125436028715278	0.00043060178774539313	-0.00013972685773073028	0.0003294246948907989	0.00011595542681333703	-7.073783603239113e-05	0.0010680058099124263	-6.163393344298175e-05	7.196839226302786e-05	0.0004065752418269919	0.008119814390830067	-0.0022545258587328013	-0.00019287518248576273	9.365486901766425e-05	4.128292402182928e-05	0.0019443658845976406	-1.834794365033008e-06	0.00017586354743404962	-0.00045255303093737285	0.0007624057366867313	-7.635350286530713e-05	0.0006684843386020699	-0.004317948742660626	0.001752781105266036	0.001376999487466198	3.141469320070455e-06	6.0869404354545265e-05	0.00026041954269746755	-0.00010045260829656018	-0.0013629403493644692	-0.020566271840648215	-0.0008605992195589306	0.0008141566397260597	7.751055270847683e-05	-0.00030692100028548505	-0.0008281151713620254	0.0005850992918457303	-0.002945953769886652	-0.008959125678800844	0.00038874912231383666	5.8721234803566126e-05
patient_63	0.0004118088895370262	0.00039596891258232586	-0.0006269368922497433	0.0002413460315524961	0.00016801682800444268	0.0004182397512608242	8.303671289794308e-05	-0.00036272651134570824	0.0023189829010271585	0.0003521299181425553	0.00011151903903246614	-0.00018665885331334793	-0.0006673628105612365	-0.00015106250760313141	-0.0009847052657746594	0.0010939177308774814	-0.00019151925194442026	-0.0005836974067978964	-0.005381481676290222	-0.0033940490755176196	0.0005239529626311899	0.0003046348525902452	0.00036845879224631624	-0.00011525358080580097	-0.00020361297454897636	0.0003581075728036481	0.005549798353101661	-0.0010422939537848585	-0.0008465952128477706	-0.0021850658384537976	0.0014716881688330238	-0.004429581113932898	0.0026917711030025127	-0.0006279600145056594	0.0005244199068577856	-0.009346935509619509	0.001119963152194257	0.0011292292159714506	-0.010565598682657813	-0.0002515339311647681	-0.0007069041549021671	5.9092913615037745e-05	0.00042662341530882525	0.0010068832403698023	7.66167755371602e-05	0.0008751810430284217	-0.004460300611615326	-0.00025534548436404353	-0.0005300010949485987
patient_64	0.00013206231158336275	-0.0003978730651817939	0.0009976666888713778	0.00016423772494755781	5.230963268439903e-05	-0.00039323411131790006	5.041498615253605e-07	0.0007168665685119514	-0.00026020606231318534	0.0024149606434242655	-0.00027785498983186487	-0.00014932277973205515	-7.012393959131622e-05	0.00019951963191657018	0.00027909790760937737	-0.0004480407063274155	-0.00029514375792028994	0.0001783949004060476	-0.0038782842549979365	-0.0003308160541410289	-0.0002041185331727325	-0.0006816906329652088	0.0001204245570164384	0.0024785916079465473	-9.239313268422702e-05	0.0006710032559077954	-0.0011343903759048978	-0.004653396604039086	-0.00049274642436853	0.002812159422912382	0.002091454042024872	-0.0028347713256620826	-0.0016834175555908708	0.0003220548564369125	-0.0001427663426824426	0.030380130158416244	-0.0004971524016942887	0.0016076619651070097	0.01456478555302561	0.0010332816426274116	-0.0015986280079150767	-0.000685313775270631	0.00048697352433364294	-0.0011957760274709044	0.0011080647818095385	0.0011532540412792667	-0.00880229416479498	0.001479994551768843	0.00028907316861037787
patient_65	-0.00027583018913264354	-6.227090536098101e-05	-0.005020614267267226	5.758307125665828e-05	8.954800920607389e-06	0.00010140952216976515	-6.815432855290365e-05	-0.000786005752844819	-5.811343266878912e-05	-0.001774263003157468	-0.00014298814544691938	-8.694649993819395e-06	4.208144867686304e-05	-0.00013950619798959487	0.00026819549931324764	-0.00015914156675660078	-0.00012291720793581137	-0.000674275747895833	-0.004167055199620035	-0.0016021929680712587	-0.00015864339474343724	-1.8513862137048276e-05	2.4783542565416345e-05	-0.00047494836172827585	-2.428827441744892e-05	-0.00011268500025185855	-0.0013593159648174274	-0.00039752047522083615	-0.00017387823813472134	0.0004212489846043559	0.0011769580641326333	0.0023015598019148604	-0.0006326297528432788	5.608895462590253e-05	2.5956053011956306e-05	-0.008208867005447455	-0.00012968411710479898	-0.0010851823467545344	0.0035554852772605415	0.0002232162860423538	-0.0006980735828821786	0.00011147776654717695	0.00015392799062087395	-0.0005677839914035269	-0.0013400942097773739	-0.0014017725015085614	-0.009749137428294094	-0.0005001162954154666	-0.00022336756986981166
patient_66	0.0009106546421228323	0.00014847137074159276	0.0013151873077569514	-0.0003537519330297205	0.00013930779865324808	0.00044090158379829296	0.00016199078631902778	-0.0010993538383399137	0.0006987672489822694	0.0009022086644750114	0.00034520811806497783	0.0008123414566377427	9.992490508652886e-05	0.00025210829714076145	2.0392222313482307e-05	0.0004103781882969034	-0.00029386752767023624	0.0005505447460898567	0.00882051980610313	-0.0004715258520759412	-0.00017660566952512472	-1.350852460791601e-05	0.0004381631889997342	0.00043955501658830555	9.59466601374308e-05	6.15747842025614e-05	-0.001048540878999262	-0.0008196535709074711	-0.00020499621135316957	0.0010542608410273873	0.003307241539102912	0.002491430201689791	-0.0016373092926207605	-0.00011202760089974038	0.0002890841481800563	0.0005169719425111067	-0.00032353499720727373	0.0015413827209449964	0.009961954341129071	0.001001489956313359	0.000862091419829545	-7.232347749391183e-05	0.0006133720480181368	0.0010081615430706536	-0.0015373149783463867	-0.004267977407264197	-0.011732125177782946	0.0007189803048695518	0.00045912895953606264
patient_67	0.00013834674497401197	-9.242771662283673e-05	0.0024003568894830087	1.0736941219065832e-05	7.055467182426453e-05	7.617673253095358e-05	3.849248265376295e-06	-0.0009241412070623859	-0.0004892699074388684	0.001409116639560788	-7.172975855414703e-05	-6.815593339103116e-05	-0.00010679387361032203	0.00018243726857964572	0.0007149652886031425	-8.074715290618778e-05	-0.00028497964304851785	-0.000990458745868802	-0.009508202843088532	-0.0015614946659622644	-4.955285894313804e-05	0.0003837805073807936	0.00022525245949820286	0.0021086290096471922	-4.438645099158106e-06	0.0012053699620566303	-0.00269197086803359	0.001441611822910174	0.0002436237219782418	0.0005380769227717497	-0.005611995056124669	0.0030937994720529544	-0.0012881622796892616	9.771827646360298e-05	-0.00024679139104793644	-0.00582844911177218	0.00013111639666264072	-0.001666891798601913	0.006207548596390602	-0.0010288358542547057	0.0007423460216672724	-0.00035436456430736806	-0.00032230264640363673	-0.0010643840160552607	-4.788631185466338e-06	-0.002187315458177513	-0.012091321878260819	-0.000374980654050874	-0.000299917208761542
patient_68	0.0002303675623509082	3.9730809884994986e-05	5.9329464304470286e-05	0.0003110661457800377	0.0002087797588759306	0.0007566893252796081	6.581357480746501e-05	-0.0007843254226950861	-0.0007891005061695327	0.001658571430652997	0.00028112070097615407	0.00019896872727081765	-5.882473854013843e-05	3.191694886692323e-05	-0.00018493115879151568	0.001389304905870756	0.000538536485180612	0.0012655921878516458	0.010245208766597347	-0.000422726315266974	0.0008393834695950485	0.0003925043518726022	-0.0002060345275871504	-0.0005247555437268781	5.793486463986646e-05	-0.0003222765980901378	0.0061151274054823245	0.00018543867767360577	-0.00011038656794214315	7.347024849234858e-05	0.007250169509155235	0.0012147051630419239	-0.0006883658678500098	-0.0006227397643163785	-2.5574569495138666e-06	-0.0008455423303112984	-5.028680558180415e-05	-0.0011167002650387028	-0.013570040343127206	0.0013429792426648379	0.001860029484518836	0.0006589683753978583	-0.00017162601327728387	0.00010510468027289038	0.0019511603442806758	0.0020080905336409367	-0.005853663832682278	0.0002549154992836159	0.0005034508801181855
patient_69	0.00019130701674159874	-0.00018415220546082937	0.0005555910565964064	8.960172366519919e-05	-0.00013102909771557284	-0.0003580222001213847	0.00024444659656058207	0.0002180544280366233	-0.0008888807253473165	-0.0014901529342547315	-1.6115704080889444e-05	-3.5112538526380856e-05	0.0005993752619036576	-8.027568781379476e-05	-0.0004947925036154849	-0.00019234009545838468	0.0002154796571658612	0.00045785006475389153	-0.005179021466035049	-0.0007251147130301468	0.0003215924548028103	-0.00028986673938504864	-0.0002257984309873226	-0.000531135151654863	3.950768697848015e-05	-0.0002589645456740406	-0.0012545479691613512	-0.0008104257587529312	-0.0002155028644076792	-0.000771213647526312	-0.0033187256741859556	-0.0045295439476673175	-0.0016213990548941324	-0.0006977586357898788	-0.00010859962934696149	-0.009006523602435548	-2.897624450623761e-06	-0.0009719835647112502	-0.014081270530107746	-0.0005565300567406395	-0.00023503186261995801	-7.134321124398628e-05	-0.00036402740135817955	-0.0008452412324162449	-0.0011233962606180452	0.0008691765728328024	0.0031843358578804797	-0.00030769341308306943	-6.415208306953745e-06
patient_70	-4.002976572152701e-05	0.0004395806188852644	-0.0008758068273844395	2.9546277330130667e-05	0.0001517852687692504	0.0007485401279295264	7.497907642109264e-05	-0.0004608823313145594	0.002857387625024835	-4.1068600348175084e-05	0.0002400256219587232	-0.0001094163881107901	-0.00047866996165709844	0.0001157977222132092	-0.0005522189385529459	0.0008717463694545489	-0.0002199894232741697	-0.001137438110584577	-0.0034200442318734936	-0.00466170385812134	-0.00015852922616031321	8.478913728826077e-05	-0.0004110375760312601	0.0006752999606649205	4.6874314402865124e-05	-0.00034929144280346935	-0.002020865228933344	0.0028629502752192905	-0.00015787084665123068	0.000907459257185416	0.00473602989325042	0.0026326206122160075	0.003984194455341333	-6.348936990521873e-05	-5.422671893285275e-05	0.017524003386648227	-0.0004050391946113058	-0.0015335669840083098	-0.027459375478627968	0.0012782039397639792	-0.0026146984418363595	-0.0007728430577846807	0.00045474768052709065	0.0011397334964508019	0.001771210144125431	-0.002680730725791075	-0.009398986349930036	0.0007412421480255541	8.382303429889024e-05
patient_71	-0.0002848296781038358	-0.00020815831893782237	-0.011456884705409088	-0.0004270243968478855	0.00015182454238749232	-0.0009536554903573854	0.000218878472731344	0.00041405509689721847	-0.00020108525171733124	-0.004825284642877828	-0.00018927536250783886	-0.00020492923854103826	-5.492435507102134e-05	-0.00029633488496493487	0.001160878311287882	-0.00039944224186519504	-0.0003640598933259871	-0.0003916431727019904	-0.006764440750085713	0.0001453350265259543	-1.19315305498412e-06	0.0006052100535767182	0.00044725857568794455	-0.0005424468727941382	-0.00012357026097494926	-0.00025547421501381817	0.00021416827292923608	-0.004902995747425508	-8.740873738395572e-05	0.0012482694195920189	-0.005419618334445641	0.012366326031990688	-0.001969397129018591	0.0010997128492083647	8.814998352636622e-05	-0.0129723893107776	-0.00010179626438186398	-0.0015974034020065039	0.023920005137850066	0.0010008763678182	-0.0009691181647103295	-0.00021231311604747425	0.00047623337993184614	0.0019149373193735938	-0.0029755273321430413	0.0028448599514770967	0.042250108869542974	-0.0008170732840719335	-0.00020128905478567963
patient_72	-0.00090131128283657	0.00014083284719404804	-0.013587816613514284	-0.00024087194889238977	0.00033545078059825096	-0.00045502484449845137	0.00020730567751050616	0.0008028946811995551	-0.000758200218866542	-0.0027213187337043424	6.632169625740449e-05	-0.000166182092404477	0.00025928704503174783	-0.0002619684935484945	-0.0003843668092740568	-0.000703080221798826	0.00040538978062583386	0.0007765711705143064	0.013315527124286762	0.008151366457788821	-0.0003935597916326549	-0.0001971348408385595	0.0001554205236117375	-0.0005058977629803552	0.00015815738535596857	0.00018915411136117449	-0.0003831563686986647	-0.006526078168378901	-0.0003052431121257737	0.002124841556988033	0.00598713663193766	-0.0023162317637647435	-0.0013281661253519365	0.0002424769033284801	-0.0004199008337920829	-0.010939302165147928	-0.0003856451775578023	-0.0019624112874174664	0.01205836862061322	0.002109562662313867	-0.0008516547900924953	0.0010025377069564339	0.00018131071412557203	-0.0006718782718087416	-0.003823677498045719	0.0024580370640237006	-0.009395908836180938	-0.000984299854313038	0.00026772038869809703
patient_73	0.00018441766379068573	-0.00011361965009553944	0.0016259418947516587	-0.0004137998560155108	0.0002767792193885838	0.00046576708429372707	-0.0001457074328526722	-0.0006669095069072544	-2.642366238882958e-05	0.0013235060200437968	-9.024958688530065e-05	-0.00020822052030697986	-0.00028909365487219855	0.00011711369280791582	0.0014178448648710753	-0.00044079031962880046	-0.0004668011822086299	-0.0006542950661600453	-0.011059132857928075	0.005030529454130597	-0.00033395924002844335	0.00012907886767883506	-0.00010828940862836368	-0.0010657191984835477	-0.00019548542725671277	0.0004581777599115058	-0.0011921110602872225	-0.0019368776513217886	-0.0005358142756432356	0.0016650177325794443	0.003838044143379023	0.0033689441035359728	-0.0019635192926758774	0.0001938087684245989	2.2789082275589826e-05	0.009262836442466874	-7.457749910366926e-05	0.0005058060497427255	0.009833858959876804	0.0009836672721678084	0.0009955247047449588	-0.0001579495346022673	0.0001277637342055312	-0.0018147387802894819	0.0016460849474680972	0.0008201011784290637	-0.016029616167831568	0.00012911408738121383	-0.00029502877488940033
patient_74	0.0008437925387871468	-0.0004279271461411831	0.0018290831767140555	4.824518235412714e-05	9.34348040891104e-05	0.0007700585117321818	9.295344733466053e-05	-0.001215133016662967	0.0026181609199157833	0.000533700790525776	0.00040596573435367053	-0.000191955891965761	0.0001518252201826389	3.5453807237232302e-06	-0.0006510281737523337	0.0006971776759740403	7.188089754050845e-05	0.0008178018164850431	0.012103270348891061	0.005378990630430093	6.018743081607606e-05	-0.0003144278967799855	6.655500192605606e-05	-0.0010351831110781398	-1.0788015304136589e-05	-0.00023793777906441383	0.005483140174638132	-5.9369783167017274e-05	-0.00042089101835270163	-0.0015050103220481947	0.002413261805582849	-0.005012209675362926	0.0027671564777714762	-0.0010518666818817484	-0.00023534947928639916	-0.01095124107526047	-0.0001828470384531493	-0.003295628678397379	-0.013494794090483452	-0.0002544640927987254	0.0008003180228142176	0.0003838608048208371	0.00012541929624406496	-0.0016527835367622546	-2.6517736430342093e-05	0.00028255048123344064	-0.00847688256236222	0.00029085703896874717	0.0004959203843071951
patient_75	0.0007046605942498555	-0.0003413134228022751	0.0022683817328843212	0.0002570273190539207	6.434499367407574e-05	-2.2659277383664396e-05	-2.125186230961083e-05	0.0018439051617214156	-0.000539844712452409	0.0007191829894894364	0.0003315260326427436	-4.322963864791158e-05	0.0001708141817938232	-2.9977398859663913e-05	0.0006976878014264844	1.726462707175836e-05	0.00030733368908254473	0.000907584984243988	0.005898407706208062	-0.0003131970864885863	-0.00013768118596658549	1.7156513738476113e-05	-0.00018637098976491913	0.0013285515399470886	-1.745347724407013e-05	-0.0001152139277822364	-0.00013403028885695579	-0.0005283731913262629	-0.0001425293483841483	0.0013462142890320538	0.0035841946727876526	0.0021183384636340725	-0.0008631068843387855	0.00010414166403942964	0.00019102921385703717	-0.0036211900782479388	0.0001605599707388616	-0.0014888461474763118	0.021974255596704663	0.0006557470866007001	0.001078611056912596	0.00040448827215303643	5.672709126741467e-05	-0.0007904979641074631	0.00019327110950301097	0.002452213295214176	0.02113706459845629	-0.00011258491553442408	0.00020008424306919179
patient_76	-0.00029845222912023846	-0.00020346318858538873	0.0034036902676477993	-0.0002871363628765717	0.00042666997324099275	0.0009043960538006854	0.00027071741294960714	-0.0029546609559891563	-0.0003270739545052505	0.002500063845790217	-0.00010777518135823192	0.0005141917512681933	-0.00018775132946244864	-0.00021872127642090275	0.0009249797148394245	-0.0001223375081722275	-0.00022097383884935032	0.00010484627588631066	0.005958160392400729	-0.0007423969776938892	-0.0003002824628567464	0.0003515588838190529	0.0006092601953962423	-0.0005907269106967911	6.0098608498161634e-05	-0.00012799354531135555	-0.001032321229285199	0.00013241550403874364	-0.00015223249725426535	0.002153749684280283	-0.0055473765686272335	0.00714518736027696	-0.0019447444293861497	0.0005636314683434209	0.0003993446352389761	-0.0012287862472855208	-0.00017230378465736554	-0.0028977729936981145	0.027394982961968836	0.0010354171198961842	-0.0003506303515262197	0.0006637685338439011	0.0005271721854524947	0.0013295660766898876	-0.0028352223637056195	-0.003910865958861238	-0.012078882006509901	-0.0006472591822128649	-6.294111017800418e-05
patient_77	0.00042368390860378515	-0.00042820790632227374	0.00408290387054852	3.4264250123465616e-05	0.0005786143298322966	-0.00022195543236698493	5.979347318710182e-05	-0.0006111830654264975	-0.0005314975923013409	0.0023888380979797215	-0.0001716832225207368	-0.0002156546694686266	-1.6591088947944954e-05	6.32831303861515e-05	0.00015492175482740618	-0.0003179870666673864	-0.00016782203060915644	-0.0006777385340707223	-0.007242975658933378	-0.001145033024303112	0.00018442545931501267	0.0005963317625968106	0.00019733788134026497	-0.00043684129202894355	-6.399181906926528e-05	-0.0002463614188148825	-0.0010601198375489536	0.00011251724898726289	-0.00027020913861711826	0.0016917770633783308	-0.005311297474171927	0.004089142597817194	-0.002252845372153388	1.7874696060374817e-05	0.0005339992616277237	-0.001779051204911862	-0.00045939160884279624	0.003177564017705991	0.024578972778256186	0.0007682441546225916	0.002135714723983868	-9.413210457308141e-05	0.0006902358058916851	-0.0013320789418739684	0.0033831831636780873	0.0015269749213509794	-0.011443924503929049	0.0007473846692924998	0.00010573518897972555
patient_78	-0.00039186478889349644	-2.112567382125316e-05	-0.00011555289300140775	-0.00019963977714289479	0.00016629403865552422	0.000402817842145368	0.00017208924891133628	-0.000976609901718867	-0.000614207117687783	0.0008491632313282581	-8.060433636412841e-05	-0.00016329111109552967	0.00018848654496729817	0.00035514914238915984	0.0014652467347470715	-0.00012389356381702651	-0.00029370873324157016	-0.0006686896398235781	0.0038664162094347587	-0.002482492194824915	-0.0006413172640079276	5.29767328499472e-05	0.0002543850977377969	-0.0006433125234812837	0.00016819750623216893	-0.0001810317404599358	-0.0016241606717220225	-0.004233966565063514	-0.00010557229248121381	0.0012230184388468714	0.003511194151388784	0.0042548460193390265	-0.0009456656983818545	-0.00016879428809129837	0.00036753162753887806	0.02130290845639322	-0.00029153579573691456	0.0017217051284689326	0.015612921810811985	0.0015486803207964003	-0.0034569910531684223	0.000326361768235717	0.0005046273310501686	-0.0013277188951587371	0.002129073291047696	0.0013041557367262648	-0.004860178458296908	0.0010773438722059077	3.4943974163254655e-05
patient_79	0.0007970955313642455	-0.0005235748429193839	-0.0002616498406916542	-6.209886103890404e-05	-0.00011144299520290343	-0.00044322961188008713	-0.0003194779477502878	0.00027763387596847224	-0.0016536344332605307	0.00022225281133585878	7.322385312507686e-05	-1.2296202539219556e-05	2.0228389093737156e-05	-0.0001555232465713295	-0.0007796653267930814	-0.0002018437087686775	0.00030167278987695725	0.0011331134536776532	0.007657604420927066	-0.0014158204973022037	0.0005260016963746618	-1.6222674247822974e-05	-0.0003069345393960905	-0.0008474346936732306	-0.00013142242817717185	5.278272551152378e-06	0.003975654763494051	-0.0003029391454839803	-0.0004396778642322073	-0.0016205552455476036	0.002680801859015934	-0.008781821202334927	-0.0015808772262085285	-0.0009432573555611056	-0.0006096755183582673	-0.004977354206577382	-0.00016652614999015502	-0.0014896487019114034	-0.01726280274906865	-0.0005377258200736232	-0.002327745281554574	0.00023625436575644562	-0.0006406392561424489	-0.0005762889036738523	0.0005602344189171828	0.0012710626483685903	0.010481520331003046	0.0001390551226496242	0.00019753516186407573
patient_80	-0.0001669609158353352	0.0006961921497127543	-0.0003483535953644483	6.434027590005359e-05	-8.129445131936876e-05	-0.00042273236068176336	-0.0001437533454414632	0.00024625865070710204	-0.0007905688983039784	0.00011053162765264423	0.00021264522980593093	1.4234484148679561e-05	2.5710570090245874e-05	2.6771546942110626e-05	-0.000525468531663758	-0.00020759033913030677	0.0002871441859336795	0.0003092742677494028	-0.004546679743080588	-0.0024464456951831044	-8.817205584169141e-05	0.00012220049440892723	-0.0002500753522948254	-0.0004523908000649713	-3.723814311297143e-05	-0.00015208816940102645	-0.0016494404993541351	0.0002384339804730176	0.0002475212056466695	-0.0011426740664243651	0.0018737516333352622	-0.004713171435116653	0.0017736321084685508	-0.00019488940406538435	0.00010635416753344315	-0.0038878630903565327	-0.00014652075191514305	-0.0013129725698139572	-0.014833628637314236	-0.000472186414807102	-0.0014217451295788506	-0.0001684520803046016	-0.00024074142125194052	0.0018289708747068836	0.0005896932318705431	0.0009002483106707444	-0.0059025534099264795	-0.00011083344250299505	0.00011394739319635201
patient_81	0.0002908008406268507	-3.856373213311976e-05	0.0031778455507553683	0.00016526224788483685	0.0001784184351359321	-0.0005320894068726418	-1.9619817243137668e-05	-0.0007045620627998528	0.0004539108169035378	-0.002510000146263059	-0.00013229496562958934	-0.0002847920912485658	-0.00031403161483979023	-7.161379838138503e-05	-0.0009254996665465965	-0.0002770620866363787	-6.148165756334835e-05	-0.0011421913274726545	-0.008300036803056682	0.0068834364713473125	0.0020326972060936512	0.00023558942987958527	1.09206209820457e-05	0.00044648071714517644	-7.69562629419179e-05	-0.0001792763486568989	0.004400558278373584	-9.745095294213644e-05	-0.0006492604917946068	-0.002806280762168564	0.0020585064514697044	-0.007840594433580745	0.0038963605516322574	0.0008734702933372367	0.0002554028789468641	-0.015952188511429665	0.0023294949475000143	0.0015851901303369903	0.008358142623342219	0.00012361456522699696	-8.174338764305121e-05	0.00040585364176272344	0.0006646637043006743	0.0002199019885186903	0.0014338158495976112	0.0005061463924268258	-0.007237365129571325	-0.0006259233153977756	0.0002764355490176723
patient_82	1.9740205576897564e-05	-0.00023234426206472297	8.34404383616827e-05	-0.00012490016851018248	-6.183880225550839e-05	0.0001429995491240829	-6.392053532155244e-05	0.0006094238298854354	-0.0004622200186783721	0.0002776624500703512	0.000378570699546806	8.83029430768773e-05	0.00011327241967913977	7.77113463582711e-05	-0.0005023316922050257	6.71215817171768e-05	5.783118557929087e-05	-0.000580354192697056	-0.004179050572129114	-0.002877883949481844	0.00023995523217831962	-0.00038316650592106193	-0.0003452806114032446	-0.0003731444388293534	7.880574315163714e-05	-0.0001542088622981934	-0.0018304706465556192	0.00033310477130624525	-0.0003578959259336653	-0.0012321663475803404	-0.003010716320023581	-0.005009740963380629	-0.0012309190839319703	-0.0006560000211076034	-7.010862616957452e-05	-0.008460338438267214	-0.000128430128181994	0.0009500830514549796	-0.013138046144264129	0.000220700468594252	0.0004667314123463681	3.1996319721159565e-05	-0.0001195128743362084	0.00045002492139369673	0.00014535848673647946	0.0006937034245046809	-0.004800035321131746	0.00018773085953457765	8.487312834258717e-05
patient_83	-0.0005218052184895678	2.4191618380400596e-05	-0.007046429922038031	0.00016090490929399268	0.00010737146220124041	0.00039444526817718683	-0.00047070791902432914	-0.00023322879127364162	0.0005878395415273293	-0.0033921019071318265	-0.0001472498089827907	-0.00015008986872469448	7.372076330895167e-05	-0.0002944235507697609	0.0011667556187490592	-0.0003656209034935955	-0.0002564197460661254	-0.0011323325844244737	-0.007642746010708419	0.0049690817285890755	0.0001407596831610388	0.00031356962396342344	1.765017417725994e-05	-0.000485771025382449	-8.08158278370784e-06	-3.916930857581524e-05	0.003713373596789197	-0.004612265129544085	7.177936875085733e-05	0.0007877268544655192	0.0025282729788819406	0.005828160043800372	-0.0016545806984108867	0.0005240179088248229	1.8145849323624115e-05	-0.008478554564189316	-0.00034901852608762744	-0.0011477096145292548	0.00455193076285822	0.0005092497444254415	-0.0012677006894579168	0.00025231648517044217	0.0003174575744019099	0.0003666250541861321	-0.002688516196440541	-0.001979494024698196	-0.011627942452371018	-0.0009465390628731955	-0.0003162045276023127
patient_84	-0.0005267671709458094	0.0002677308836946193	-0.0001830025704953016	-0.00037931831700515635	-0.0004301264937441804	-0.00031613572010864393	-3.241031261437888e-05	0.00048347392775051687	-0.0003108397597295909	0.0011616442322990468	-0.0001574661728223727	-0.0001184937223045589	-4.583289873564991e-05	0.00012223171615038616	0.0007095757165409878	-0.00031157368556187137	-0.0004034400340795817	0.00040285635940104635	-0.007815217886891993	-0.0026784072157466266	0.00013904537801731886	-0.0010054678729358552	-0.0006078262566250935	-0.0010343069061899439	-4.8251320180780546e-05	8.050682458248883e-05	-0.0018567196775352538	0.0004436021423876386	7.428915606617832e-05	-1.6428275784112184e-05	-0.004552179320761745	0.004744412802077693	-0.001523371396453125	0.0003158758226608208	-0.0003065009107575471	0.0006118387503884437	-0.0004812964694047694	-0.0026034146234509446	0.008064165776283478	-0.0006137628008033264	0.0008753597326779939	-0.00012398870226476612	-0.00042971222862519414	0.0019609432005295593	0.0008154982025186579	0.0017799945010173528	0.01878446452229663	0.0003826891639161134	-0.0001928453981823915
patient_85	6.196422854952789e-05	0.0007173171466218136	0.0004348466497389735	-3.479501893217167e-05	-0.00018354107493226144	-0.00024315536487046416	-0.00015614840959663086	0.0008587722510983042	-0.00025880391491788965	-0.0013745815404435256	-9.866821144780327e-05	-0.00020504021553741162	6.073340916190582e-05	-0.00020641338706672588	0.0006137848421434507	-0.00020787953588276105	7.519329143243162e-05	-0.00028150211240803697	-0.0040197698881537375	-0.0020071801005718047	-7.11004024171758e-06	-9.271985009335995e-05	-7.212330346297548e-05	0.0009171569312963178	-8.0097915634087e-06	-0.00018616189849959223	-0.001931681283198753	-0.000582350244944783	0.0001936036319611159	0.0003973251472832268	-0.0020431913755283864	-0.0023404851801801154	-0.000890272247081515	0.0005033467635499277	-6.299989508715534e-05	-0.009285716955744568	-4.148649440877343e-05	0.000675485784043457	0.004962714105383609	0.00032623524352593636	-0.00048376747091546235	0.0001512089395007751	0.0001389631446421868	-0.0002538488875053572	-0.0018209716947236608	-0.0014249133983245843	-0.008686040417852403	-0.00033930170200831744	2.1504795118147724e-05
patient_86	0.00012087056059506107	-0.00013171048300314835	0.002430143311351395	0.00017675472087117487	0.00010305422500180378	-0.00031433201728658667	8.954839251597485e-05	0.0015076015925008415	-0.00011220544695026489	0.002029959380767627	-0.0003014406637315092	-0.0001990288180879942	0.0002540553967560455	0.0003362234532570145	-0.001035484868007153	-0.00048685344508567126	0.00032998534821784207	-0.001478476030620151	-0.0070661202322866035	0.006596172687295034	-8.897470906679982e-05	0.000879269859884551	4.973964060380429e-05	-0.00048475624154752203	-6.751640789397308e-05	0.00042871224414479394	0.005539227144155234	-0.0037154790145950945	-0.0007200597850852044	-0.0025254957232283466	0.00454097935687447	-0.006783767790989975	-0.0011419348639657417	-0.0011049200655960866	0.00014875146842092054	-0.018436303066695785	0.001313226011837363	0.001879142513489565	0.010914662698538103	0.001445075025820936	-9.980638956002185e-08	-0.00021332318571151937	0.0002220502014311251	-0.0021138443209504647	0.0009149413417579328	0.0023539944188078706	-0.007963522138228355	8.785981177331335e-05	0.00017864107146387965
patient_88	-0.0018746170258756353	-0.0004272727985708681	0.0030258813721517467	0.00035574888867966677	1.3460019249928845e-05	-0.00033437635632467647	-4.389436274593408e-05	0.001094139842578263	-0.00016351643734603897	0.0008543611428294569	0.0004034191862615187	0.0011279389907526414	-7.438159830507265e-05	0.00020097417337288707	-6.253490170517443e-05	-0.0004980539814301893	0.00029137369043273056	0.0005045598286722356	0.00559091683893732	-0.0015852688730708477	-0.0002524077781033928	5.804158424538624e-06	-0.00015935198034966623	-0.0005111613395343862	-0.0002690576614564684	0.00019552428727392202	-0.0015345723597253883	-0.00036927826703913517	-9.359320547751376e-05	-0.0013188070102502698	0.0036993106663325307	-0.0169495137669299	-0.00080171637623584	-0.0006088186778884924	0.0008324462418676814	-0.010445330050502737	3.1361698764695906e-05	-0.002177491883196438	0.01695114086121967	0.0008578218790180055	0.001259816916016317	-8.046296038199517e-05	0.0003744752496181174	0.0008216804293997227	0.0017776097942390602	0.002616363549938898	0.022618760754858355	-4.497065291412255e-05	5.2526369255753244e-05
patient_89	-0.0002837202469570127	0.00017655315881050712	0.0001676319207624606	7.716314814864988e-05	0.00017418556483378035	0.0007378836284080683	0.0007545223728842781	-0.00048094962823879345	0.005640248609300434	0.0010366614189522407	3.5663147544134686e-05	-0.00016586431737829275	-0.0010458458173861834	0.0002327866587232324	0.0018524920224402708	0.00048161873905803266	-0.0004396831467293233	0.0014537721337702669	0.011306809505129599	-0.0008794978468081908	0.00015472373666687084	5.865426342416798e-05	-0.0002822164107161887	0.001663821204543394	-7.841558748243889e-05	-4.0609890339599176e-05	0.009311102461913684	0.003989169761292059	0.0006612593397247097	0.0017092792471704243	-0.006295661873387875	0.007951079179625802	0.006627117076815007	0.000583737675898669	0.00025521871360292445	0.010281438448717895	-0.0001918664131111654	-0.00272255614342099	-0.02012659156474853	-0.00041663594380996903	0.0019956574367363707	-0.00048563156627774967	0.0006336796886381485	0.0017087947363208379	-0.0016380476401280544	-0.0034001905249158937	-0.007853268445909157	1.865631592528301e-05	-0.0004588929473154086
patient_90	0.00024941745032534357	0.0008807388277306373	0.0001435058897603895	0.00019308126106252452	0.00028000846974850934	-0.0006852760593236591	-0.000616698412992201	-0.002322805372374279	0.004273039685532422	0.000503452338743215	-8.708239251025313e-05	-0.0003266584572790336	-0.00044239530171200027	-0.00023534919670996238	-0.0008976015632776289	-0.00022385790794595358	-0.00023025512800918855	0.0010339974319942679	-0.005532270835068658	0.009286274605908312	0.000454547612714011	-0.0007836927130144858	0.00017420891193048265	-0.000413390473201184	6.417981250859958e-05	0.00029911585418274393	0.006648264331440562	0.004538729528463909	0.0008142135635723203	-0.0021813556305440916	0.004051256419584929	-0.0012682268816407802	0.0035419814781645726	0.0005921150704750781	0.0002455345856247039	0.01512388864961658	-0.0001773150933886673	0.0021948879873737713	-0.013387297698031235	-0.0003757035880727966	0.0017835692604308135	-0.000269795931864946	0.0006232242350585594	-0.0008447427077756084	-0.0002787921333809778	-0.0010754907774380435	-0.005740970920468429	-0.000310375037377611	-0.0004150378855336584
patient_91	-0.00022147715291143303	0.0007163542120113359	-0.00021063205589123677	0.0002228721942746835	-0.0005811801194879526	-0.00030065463989578753	-0.0003123061581810688	-0.0024798150492683583	-0.0021911265073222574	0.0005557949188072824	-4.555545452614334e-05	-3.685192899697597e-05	-0.0008231998081648004	5.5074778095930604e-05	0.00033798494680680526	0.0006041229032571897	0.00016321303793780716	0.0008141012195584909	-0.00394093386077139	-0.001458311101998461	9.242491566818553e-05	-0.0007240151199999004	-0.0005488655242763175	-0.00036077623584412086	0.0002091549552825806	-0.0002879447502675039	-0.0013813570759720307	0.0054239185513532285	0.001217375970999423	0.0009318686512169444	-0.007895058438747209	0.005807064452795243	0.0012539688507514012	0.0003645985474885103	-0.0001335438011256035	0.014946331665212871	-0.0002628143514875196	-0.0023452163039771197	-0.03381959780873862	-0.0008449227955986743	0.00114219694314224	-0.000614188159508886	-0.0013595849881328321	-0.0014762733320382727	0.0004284685536622585	-0.0036327343304535225	0.026077882903909534	-0.00033052383329461283	-0.00034603119132175126
patient_92	-0.00012527810419776962	-0.00047636508011173536	-0.014291427691583971	0.0003059985212342553	0.0002536411211871794	-0.00045505284839838644	4.837971019601428e-05	-0.0017443615233995306	0.0012811780170160277	-0.004868067979803253	-0.00013840915204160173	-0.00016877299159237947	0.00014299415636316872	-0.0005303883476158971	0.000932432377353274	-0.0003765159434490354	-0.00031539601048417214	-0.000785607852903826	-0.0035515460152283278	0.003072237795854072	0.000374801596966562	-0.002677705314201383	0.0003207742951853445	-0.00047775059296994505	-0.00017187876074655634	-0.0001285529556756284	-0.000978541805652816	0.0026011152345927187	0.0004265820826728886	0.0013433658211492005	-0.004359962562325117	0.005600884261698901	0.002188127183730701	0.0016280063373438555	-0.0001344463581214409	0.021390922257916806	0.0018840877641552666	0.0014124066577898314	-0.01775412647680312	0.00024764668216439666	-0.0038865423005279617	-0.0010770088237703123	-0.0003940606393822779	0.0024459861259707536	0.0006346256292537387	-0.0025278030685144236	-0.005980186564275663	0.00025804182865335614	-0.0007372460611471353
patient_93	0.0007362996766752312	-0.00042964197848464674	-0.000972764773789227	-0.0003608597980754028	3.219536677550004e-06	-0.0007435697834252521	-0.000214536224156282	0.00034043226676440543	-0.0015737922344752767	-0.00011020580825639249	0.00013044745570478904	-0.00023454685678241747	-0.0008307138581802381	-0.00017897508917986418	-0.0005373604677571146	-0.00020740662218940087	0.00011628288618703731	0.0006649582985688123	0.006440013006605067	-0.0025881533380532383	0.0009528416867059014	-0.0009782917486903285	-0.000556437266579441	-0.0005591727883643123	2.8884158525972863e-05	7.179537017399813e-05	-0.0003909242575184732	0.0010547624942842792	-0.0004335343965043311	-0.0015440896869466873	-0.004478668989587514	-0.009007811791106674	0.0017350234894181816	-0.0009464638633177047	-0.00014523523184756864	0.00041210582843834035	5.438506512227703e-05	0.001968506916288642	-0.027113221504294596	-0.0007928609735887934	-0.0016748979787295593	0.00030561426770514327	-0.0008065491816204018	-0.0009665293120356977	0.0007907297196756577	0.0006402532758647596	0.012873097046649245	0.0001797206456344366	0.0001670359180072387
patient_94	0.0005168769983440524	-0.0002548335224833138	0.0033390196172943276	-0.00034459067095523195	-5.345514838437224e-05	-0.000494166541889469	-1.19769013784085e-05	-0.0011387859540554796	-0.0003833090564084315	0.0005312289138612318	-0.0003460287940363299	-0.00011052397114173596	-0.0002131975322605487	1.3782846995529238e-05	-0.002719846347730047	-0.0003593227229215626	-0.000493397499959598	0.00046070458698262433	0.00851017039756038	-0.00021860808139239068	-4.17348048467422e-05	6.989429862515236e-05	5.9835247547239637e-05	-0.00046245182418634375	-1.8132122332971923e-05	-0.00021272932758650785	-0.00018029722262445785	0.0007129921499531137	0.00010146540161122742	0.0013081668547562603	-0.007294265955108303	0.006641225775547922	-0.0013357922532827157	0.0006231772723743226	-0.0004560091712685179	-0.0014840649080029961	-0.00015138824116408623	-0.001448939149994074	0.02231557494105425	-0.0008150203170195782	0.0012721457315544	-0.0007366333708037122	-0.00020593804102185209	0.0011709046593246376	0.000111080948837076	0.001587192592959091	0.024681738436194266	-0.00033230884895459	-0.0008072370303101713
patient_95	0.0007731438896204392	0.0026773764549334837	8.398924725937537e-05	2.819739415156915e-05	3.6303827315896855e-05	-0.0004380718852623109	0.00026413947881885293	0.0007435604404616296	-0.0007558766750842144	0.0010466262545278315	5.1136870227337666e-05	-4.510351953516995e-05	-0.00016707218998075413	-1.8260155905063095e-05	-0.0004930626893287944	4.5649204268130606e-07	0.00041331778366206315	0.0013586835360952531	0.010471773200808797	-0.0004592266608707375	-0.00018428284325313772	0.00024146435835547205	-0.0005187973103919045	0.0023516630417177724	6.978007929569112e-05	-4.655265093371148e-05	0.0069765724830269035	0.0012511220701688186	0.0005581030147049236	-0.0014129137432936207	0.0010204296536022945	-0.008921659266280652	-0.0011147407061921051	0.0005230130239427809	0.00016330765076481824	0.01253332250006251	-0.0005249037096536292	-0.001898682204801762	0.026563021520858897	-0.000377467984353308	-0.000860905795445858	-0.00021833819170109212	-0.00012825077709361014	0.001077002005732199	0.0016002737605269025	0.0026315096492994616	0.022910588561796678	0.0008911368501976602	-0.0002047244472803222
patient_96	0.0002599507565939372	0.0008905394406034232	-0.00041518176838578564	0.00013845952606121695	-0.00041229984819180876	-0.0004778328007882741	-0.00020946280940022753	0.00022638041370514958	-0.00013836036510576734	-0.00015361196632578754	0.00019786090710668524	-0.00027067402017051477	0.0001742243461282794	-1.6441326200957812e-06	-0.0012739806676471096	-0.0004331002973999357	0.00021792178688987115	0.00014303274327135264	0.0017895322377910145	0.0013247504692261909	0.00033771780391355803	-2.0122049057379014e-05	6.798863020313089e-05	-0.00038277268224087217	-7.780724687604555e-05	8.856192763589236e-05	0.001178575403747304	-0.0021484421919195375	-0.00028127340990741185	-0.0017194872584440225	-0.0038736207403474656	-0.015741804206024276	-0.0015800220485957014	-0.0006090651829091548	-2.5229900615468116e-05	-0.014030328970737065	-0.00016652774006306248	-0.0014842524443996216	0.003956825110500675	-0.0003504900512423444	-0.00019129749584519224	-0.0003435522226439278	-0.0005541365330969943	0.0017218221778183534	0.0002557806172846748	0.0013365415843855028	0.00611258193759141	-0.0003621648334690504	-1.5959257622782947e-05
patient_97	-0.002610157602783745	-0.0002464509054274923	0.0019095265155234023	-0.00040005641618007037	0.0001206889385372435	0.00029398764558817466	-0.00018225626261258226	-0.0015619713797103308	-0.0008675486387374268	0.0010721293885952723	-1.0208410827851426e-05	-0.00012886614035875974	-5.9657913607355596e-05	-0.00011192798194827873	0.00083613227278408	-0.0005199954540148869	-0.0012087760960199812	-0.0015998871394576162	0.010603718778599867	-0.001239464999508915	-0.00047017568541600746	-1.9892601655294276e-05	0.00010838775381265493	-0.0004559873234663908	-0.00030933809906535833	-0.0002985002841951207	-0.0009559935431543848	-0.009498090350270926	-0.00013422970870666516	0.0014973623114514954	0.0038545790545869625	0.0056497534564860655	-0.0018869131718953212	0.0003444796186921052	0.0002226596978774133	-0.005026126680251483	-6.944038099402556e-06	-0.0015967075655291421	0.01765489792955336	0.00032428750900760276	0.0004714577156962698	-0.0006335094786131391	0.00032182471422416393	-0.0002960039102744854	0.0004103790148523982	0.0015148054318384586	0.009855020728548216	-0.00025578503763925084	-0.0004967666398674141
patient_98	-0.0006701686407720727	0.00024385447303235707	-0.0009357659891078417	-0.00014035394937266118	-0.00042757706431971335	2.4698326621294077e-05	-4.946735201734345e-05	-0.0014770867857511133	-0.0008068219117682057	0.0005666294643632505	-0.00030783061371759577	-5.0453427606076e-05	1.7771203628289133e-05	6.713499248454527e-05	0.0006835637587579719	0.00039526548679731763	0.00010498611925708942	0.0007037744854248827	0.0026896457919762962	0.001559527067323302	0.00029491561595682236	-0.0007303400202771647	-0.0003879758060455547	-0.0005085750987363027	1.2725359572189087e-05	-0.0001478829990023432	0.0015130117172631264	0.001756234328632934	-0.00014752668301380972	-0.002650306637856768	-0.004985370369306396	0.003627220898434591	5.879732791797286e-05	-5.042317118272507e-05	-4.466764940454193e-06	-0.00582127488628284	-0.0004284827816325058	-0.0023684020116581514	0.008053746729246991	-0.0010727344155894516	0.0006120690557329453	-0.000253423001833903	-0.0008911868356216336	-0.0008938269384248986	0.0003797171224030281	0.0005796164162288832	0.010697723334346257	0.0002021979469519783	-0.0003187791852743972
patient_99	0.00011269382856922857	0.0002620635573448753	0.0017667408500555038	0.00017653661074553531	5.716388830356127e-05	-0.0006564688728083035	-0.0008768233107009517	-0.0008770820603377954	0.003238681270436906	0.000281505990552548	-0.0004235213337933148	-0.000413820071252923	-0.0011723703860846131	-0.0005571612214907363	-0.0006965509996474923	-0.0006177619063071058	-0.00023506825430530618	-0.0012585415912425952	-0.005839553422623661	0.003481226182549593	-0.0005337379932967547	0.0001787240084035727	7.217817916682843e-05	-0.0010457701292311637	7.4252077522108195e-06	0.00035696031624275743	0.0011282886547596795	0.002536643863101649	-0.0003249379587431033	0.000588821812407251	0.0026799676351272257	0.004248083649222253	0.0025115668940870507	0.0003117504365823027	-0.0003923699857861447	0.01671899196524876	0.0008088633719287842	0.0015536175058920168	-0.015214705551552585	0.0008057111968014009	-0.0035462741355973913	0.0005216247119001844	0.0004310027681795761	0.0009984341753508034	-0.0015036666792260847	0.00034650159034473646	-0.00652847312432208	0.0005240905020189925	-0.00018876608146297185
patient_100	0.00046549917479539145	0.001581768828708135	0.0009823618528225584	3.495100287889197e-05	0.0001948633382535321	-0.0005843532921723605	-4.467717111418758e-05	-0.0002445179882540415	-0.00035777336690639587	0.0013547060932315037	0.00014472949687444091	0.00019125902772087423	-0.00043249735367156247	7.76331870642318e-05	0.0008009103455127392	-0.00028610691737825073	-0.00024771918728859493	0.0009254580603724954	-0.0041397755902373165	-0.0010806480793194783	0.00034290576473138787	-0.0011087694147932892	-0.0003680757026853087	-0.00043885705343616133	5.977457040013162e-06	-0.00021775670202322327	-0.0006535465985679396	0.0012868522144960104	0.00038377462597813275	-0.0010513392539304453	-0.003466829346317902	-0.0024168169200756147	-0.000549657781892697	0.0005148545418880897	-0.00027141474598513953	0.016561747213890855	-0.00022460971211715766	-0.001836790520212732	0.025537445971808008	-0.0006315599576974002	-0.0013654006616573586	0.0010170138486961056	-0.00037174252236435917	0.006975138712687251	0.0017315618562824455	-0.0021696245991118003	0.02650457683349023	0.0005094139789382535	-0.00042455917526180585
patient_101	-0.0005860939596697391	-0.0001835430582915289	0.003680856618451528	-0.0002127683994498701	-0.0002760701647884714	0.00022492906526313768	-0.00017656285838767743	-0.0013053113572292791	-0.00040666452480426834	0.0007162928325179667	-0.00029008498597679025	-0.0002275303983993724	-0.0001323015914131015	6.468794230736788e-05	-0.0010896542049563568	0.00012612966979910368	-0.0005505039636626697	0.0005152161536179081	0.004522258129291646	-0.0011288356670994496	-0.0005854879191128555	0.0004825627444044266	-0.0004290929253425585	0.0011460679134407798	0.00010168985846616194	-0.0002336731645255691	-0.0011802956049952152	0.0008853813741584542	-0.00013599139287390064	0.0020560891812445355	-0.008687403831504736	0.007267171959889525	-0.0015170073925065627	0.0007223648905048852	0.0002858155355552195	0.003929270507810242	-0.000361634882608355	-0.002802897706725445	0.022276026355109807	0.0007144150593652748	0.0008365803694214672	-8.137579020439537e-05	0.0001304266854150656	-0.0009926066672941345	0.00048638016489509466	-0.004652082592101864	0.025100705325940772	0.00046078992832032634	-0.00020364940421699478
patient_102	0.0002559147957065541	0.00011150456379827951	0.001093024380447664	6.889410973707572e-05	1.3947607333224006e-05	-0.00025212067111084283	0.00011608300391179909	-0.002224582217342083	-0.0019863311888638734	0.001238036908862568	2.2935267769017195e-05	0.00019293637303529804	-0.0003066428714532202	0.0001466362841374316	0.0015419757624511202	0.00042020272481323574	0.0003917638293199633	0.0010299774577417118	0.013224895516287066	0.00873922615581083	-0.00031389632629059695	0.0003044207789513128	-0.0001652053109819978	0.0027309926446766703	2.8806416299394264e-05	-5.6019796394521524e-05	0.004449937789021867	0.0014492526387083716	8.629976515887537e-05	-0.0006239587597527196	-0.004868896541906139	0.0039866051575164	-0.0015175192296867507	0.0003270098435653484	-7.137594830361263e-06	0.003816198462985028	2.094069028149341e-05	-0.0010644840921751602	-0.016234851082016458	-0.00048187969179552126	0.001623550434079504	0.00024454070443709813	-0.0005984532020646824	0.0007591648893747798	0.0014439419696892079	0.003149671027918346	0.02124942853390015	-7.452981415370584e-05	0.0006674769732160279
patient_103	0.0002629130838038023	-7.364177721146429e-05	-0.0003142442290487671	-2.261366815982428e-05	-1.3198336517087197e-06	-0.0011614490709232516	-0.0004486975285521146	0.0005130460738376748	-0.002112745002870292	-6.694771875623813e-05	0.0004326741813979107	-0.00011560759294319619	0.0005494048623247293	-0.00011445537519087934	-0.0008084972634147229	-0.0005590254257194664	0.00019099026223013535	0.0007941990739524437	0.0075426240006690745	0.00574849761787281	-0.00014217750219114116	0.000134960188762069	7.689199852067826e-06	-0.00023183738584823702	-0.0002859436189437817	0.0001496746587525199	0.004850930271510463	-0.00034466309830873246	5.1630091645540995e-05	-0.00357751671457144	0.0023060566154158883	-0.008002105317976375	-0.003851445740279208	-0.0014424309364182472	-0.00016420364308014643	-0.010131285982292959	0.00039622984583685043	0.0011788539249590546	-0.02887748635119892	-0.0007176121797397729	-0.0034588895736271815	-0.00027340015457802283	-0.0003317302040986177	-0.002363491540444359	0.0005191839289092024	0.0009493216072279555	-0.005170108213561569	0.00010521928048331386	-1.705072535750202e-05
patient_106	0.0002531333867048479	8.668054276705427e-05	-0.004445202663625325	0.0005596942061130646	6.811994779699397e-05	0.0004918735311424096	0.0001392397312545192	-0.003320326352222515	0.0016908219778808472	0.0008436671422555108	0.00037685939958446887	2.5603173990592213e-05	0.0002844146032202597	0.0001693670923957728	-0.0007246670824636963	-0.0002880282266919796	-0.00020180689104602422	-0.0009258569495320719	-0.005984796092928096	-0.001358596871561664	-0.0002486017320929701	0.00015418508382245003	0.0003760936355820136	0.0021706118228509387	-0.00014460733273093075	0.0003119263262375497	-0.0017540669270699177	0.0024534703649189728	-0.0005261766914076118	-0.00193637848663148	0.00358103848135719	-0.0040529655455765175	0.003195117096164137	-0.0006458686068665938	-0.00014608589353654338	-0.010824069864337918	0.0010708529560837924	0.0014324494297660929	-0.009504611839636558	0.0009451189903605387	-0.0014407302327284468	0.0002989625686356816	0.0003322430666116367	0.0012801565957112594	0.0004869509970687716	0.0013085525706208038	-0.00591490722414286	0.0005084340238884725	-1.0374839660412805e-05
patient_108	-0.0001357491861551839	0.0011122140118975626	0.0050099393820435545	0.0003371338086491476	-0.0002833304487056459	-0.00027863688523260317	-2.2108276201575655e-05	0.0017412374500995666	-0.002446211318968562	-0.002520095786655166	-0.00011366397376797599	-0.00016976457688887698	0.0012972086188328845	-7.275227743459357e-05	-0.00023575550082464918	0.0003769102674495897	0.0006480004539088206	0.0012951609512107986	0.016765083499977494	0.00288465053450027	-0.0004620062702197139	0.0005755058506756855	3.1688405253491038e-06	0.003241960668114322	0.0001098872510408847	0.0014436873457157454	-0.0010688232202252202	0.004765946419559674	0.0008103535323492107	-0.0020532274902538687	-0.007641323971887704	0.0043814083429139635	0.007230586480680396	4.639295720885314e-05	-6.0958639792789556e-05	-0.008329191158427403	-0.00018790860888227018	0.00296757639330211	-0.01999010150259928	-0.000744708487379163	0.0011227870488623257	0.0004254735379490782	-0.00017318553300521181	-0.0007088918192755444	-0.0021759630229856108	0.0022692376177422284	-0.007776063301487943	-0.00045053719001306104	0.0003711258361136912
patient_112	6.820516357251117e-07	0.0007090500610572705	0.0004271975432872234	-0.0003315468355792134	4.53186288692481e-05	-0.0004369200936110309	-0.00041613579716216786	0.0012767395995744446	-0.001156732981881719	0.0019168770021106194	7.755200193728852e-05	1.4163450851904948e-05	-0.0004258539451099804	0.00045750188435470803	-0.0010061948874480278	-0.00038858589691903817	9.655743900394132e-05	-0.0006356021036479023	-0.004080078491841537	-0.0018676957669123808	0.0004893181078739975	-0.0011892839889464308	0.0004755194740296907	-0.0005423608465205077	0.00018193804790836416	-6.429794657385669e-05	-0.001843033936574488	0.000357540637836432	0.0015883085340823919	-0.0013329787654849233	-0.005627514100974329	-0.004678380299621385	-0.0013215240137492634	0.0002719845801689035	0.0010775308730496752	0.029838784664787323	-0.0001132206589753646	0.0025856338051681816	-0.018217783122857257	0.0003707893836876088	-0.0020304864705168726	-0.0005652225200906702	0.0008380173914235989	0.003450118616332816	0.0009129356151351718	-0.0014562691088396951	-0.005271632374428424	0.0009221594638373403	3.480875538721426e-05
patient_114	0.0002628346395965172	0.0004679681569268481	0.0011756265819415112	0.0004286398459408486	0.0001621499123396053	-0.0005981797341796741	-0.00011404147089915177	-0.0038402889007737384	0.0004303922505539746	0.0014793836336711662	-0.00016438648212194762	-2.2316832115931787e-05	-0.0002356555125453319	0.00011947728877522953	-0.0014746154575350117	-1.9005609374399477e-05	4.531967702731914e-05	-0.0006808177780260386	-0.0036957958102743415	0.005625488489893689	-0.000423151435725969	-0.001105882089998624	-0.0001776177675922173	-0.000573124563009152	5.3999256132882986e-05	0.00101188736523373	0.001101711064343185	-0.00025591708212307254	0.0018142382845994529	0.002491389544326704	0.0021354253439017892	-0.00381116033474159	0.0025477647894333742	0.0008187715872475401	9.350194881645874e-06	0.04416846375151545	-0.00010253498963316379	0.0018974516470481814	0.012440518632844145	-0.00039489766355041986	0.0026178651386607526	0.0005199213332722495	0.00038379180777152596	0.00016678066408340721	-4.086192377680555e-05	0.0019108690031148172	-0.009832799336755406	-0.0009155042647489817	0.0005883356108261109
patient_116	0.0002536314109163659	0.0016860587597031292	0.0015883116804163624	2.6374070753654033e-05	-0.00012249412252053133	-0.0003571805405687793	-6.585593611097962e-05	0.005246807524558753	9.300108562730117e-05	0.001620562278186027	0.00015687987875042967	-0.0003528091474182621	0.0003366731676246142	0.00028474578465772403	0.0021253948178064632	-6.994728092306026e-05	0.00023677623213805532	8.943423990594938e-05	-0.003987930853965944	-0.002191486559313064	0.000650481359637784	-0.00020274472664313426	-0.000260100371613058	-0.0008067305541847511	0.0003813327310939698	9.510864245447713e-05	-0.0016280097965206684	-0.00018316847467416273	0.0005515183934105111	-0.0009922478646669849	-0.004188203736537442	-0.011970245671790255	-0.0008636833764570045	0.0013184882286688283	-0.00012455603903613723	-0.002001280169468036	-0.0002763151999548674	-0.0013192345987231532	0.024653607527553988	-0.0008358271287548676	0.0017775761374213164	0.0003081603598617106	-0.0005257068744505412	0.005928775031104742	0.00034021752902470563	0.0025340732489978236	0.02983454046435306	-0.0003187159521679763	0.0012857466243029864
patient_117	-0.0006160231391136751	0.00018318825400991188	-0.0010639418613061905	-0.0002535466448791972	-9.622099156362805e-05	0.000433800216829721	-0.0001700920628626599	0.0005203694178954455	0.004568408265258639	0.00010324826970679136	0.00048000353532048483	-0.00033583629280809683	-0.0003215257640603387	2.0999758288021164e-05	-0.0015878350738662147	0.0007400515295069349	0.00035151189439809404	0.0013627135906488757	0.014142844013659603	0.0059191779752117745	-0.00011458113316978295	-0.00030567687160345505	-0.0007444777682711446	0.0021113316559064747	-0.0006684563691911622	-0.00017171687694733648	0.003999262330275037	0.0023139140200009213	4.4683599642770814e-05	-0.004121243312717016	0.0015201354814549772	-0.007587926308056246	0.0029880118145533415	-0.001075572018378676	-0.00035115290696550886	-0.008347559457780698	-9.34205227088384e-05	0.0018261720501293146	-0.02221250034459524	-0.0014689228141875857	0.0002898090015938744	0.0004380123010931583	-0.000596932152471693	-0.0007015624614922954	0.0010612741952655178	0.0011117411944191501	-0.004390124584560948	0.00047069789674587033	8.457489980952418e-05
patient_118	0.00014467122564987097	0.0007989383577849718	-0.001832277951837526	0.00013799863936512819	0.00027646412427235936	0.0004722255676282398	-0.00014961838422837477	-0.0005002844917597834	0.001318385134474464	0.0015744666727309747	-0.00013866488891630811	0.0004027969583679658	-0.00039754565588007444	-0.00013696793892725506	0.0010580012698351994	0.0006505900217362973	-0.00020573903256574367	0.0006941146715342335	0.009091033229910353	-0.0006916218975912581	-0.0004264458914615874	9.094476232892937e-05	5.525092672158341e-05	-0.0006397013490990284	-0.0007410559022129924	8.917915066096653e-05	0.0033087867058799385	0.0007453701038346527	0.00016949283975685334	0.0015019631615738132	0.0036490637944184613	0.005382290646951739	0.0029657579326337552	0.00015195625572356412	1.315026176296175e-06	0.016679659238838487	0.00044354756694589743	0.002059457803318301	0.007018551729571897	0.0016418613993055705	-0.0032786512342816683	0.00021119902888663172	0.00029098473798045354	0.0020571963540282844	0.0014847213842218035	-0.002539777960585417	-0.006590942946857713	0.0007581653629251609	-0.0004388297443296131
patient_119	-0.0006296587390095959	-0.0002568119275489637	0.000993748079994267	1.568077485398021e-05	-1.0595634497236348e-05	0.0001462573461299589	-0.00037752439484943035	-0.0015678838785983923	0.000759587202327662	0.00014376835312034436	-0.00022611187906086078	-9.21309037505472e-05	0.00010274947318727928	5.511955653997411e-06	-0.0014361818385356555	0.0002763671558806177	-0.0001075889235289243	-0.0008715715054819541	-0.003716224470104563	-0.004333057385862728	0.0004434116743483967	0.00011601824934405484	0.00010056506933104231	3.0018942753606467e-05	1.2112515662692061e-05	1.5255446300290883e-05	-0.0031924098634830956	0.0017390209727752729	0.0002023312817488966	-0.002687061422973643	0.001732272833556207	0.0009087567396636743	0.00195393280727896	-0.0004494124539283457	6.895248226704967e-05	0.009338845995008482	0.0006666495395765476	0.0012548967245605963	-0.020898089147727682	-0.0006820379599934065	0.0005837500987915797	9.295163532025648e-05	-9.395906796784127e-05	-0.0005304781019739752	-0.0016133645166209274	-0.0023181143545553647	-0.006873698556361008	-0.0005383404156022214	9.757614783797193e-05
patient_120	-0.0009008177137518222	-0.0003485623785654297	-0.000534991414819967	-0.00012961224131217592	-7.622478052116064e-05	0.00019605487823886675	-0.00039961490836146424	-0.0004152879265299036	0.0021077266137409846	0.0006495583847343281	-0.00021102024561926117	-0.00024002336566500166	-0.0011436841244422307	-3.515686249646903e-05	0.0007910331089626772	0.0006508341222452457	-0.00024168393429139894	0.00042000989273081613	0.005307397436136206	-0.0038573416635696006	-0.00011035050486731706	0.00046691022946452866	-0.0005130497869475385	0.002346914255686161	-7.401586180872501e-05	0.0004882532271146368	-0.001947087264212768	0.002606320350695633	0.00018164631148951941	0.0010640010324571238	-0.012129933824934077	0.0028918020988976533	-0.0007956145617888064	0.00025148207359063405	-0.0004217256426743643	0.006836433945392996	-0.0003674778349903635	0.001351015737795949	-0.03569338658355209	-0.0016674294744833465	0.001110086629173101	-0.0006129782739554776	-0.000185009254662706	-0.0018648415959084308	0.0008175551281185158	-4.0005824733871434e-05	-0.012604406388359878	0.00036438297998489413	-0.00034606499503800505
patient_121	0.00030523216761089127	2.066448770289993e-05	0.0009959179717826559	-0.00044063093027400525	4.352929366189755e-05	0.00030184394112642055	-3.561615345480559e-05	-0.0008508318158009329	0.00046162055748974424	0.0005057695741589424	0.00010623020247381586	0.0003841888711368222	-7.704679178225174e-05	6.787836316356368e-05	0.0009310271567622265	0.00034818908885930576	-0.0005720392311786531	0.00027878202085717085	0.004497129486979516	-0.0034643938104304823	-0.00017476475994197737	2.8810204991473536e-06	-0.00011973453090016983	0.001369937877585648	-0.0003034498460565796	-0.0001238753382319166	-0.0013647136219734999	-0.0028498396057142516	-0.0003981150766326451	0.0010879415835442715	0.002169836867604295	0.001601809290974768	-0.00111878139841062	5.195443004789831e-05	8.953370802397757e-05	-0.0017553605762866695	-0.00023973095121007486	-0.001313869634131335	0.0049335795228629695	0.0006336911415279335	0.0003283069611124648	-0.000569367025876035	-0.00013428667321279422	0.000740488597386439	-0.002398036848484429	-0.0029710001588649114	-0.011273210756691137	-0.0003086728591871658	7.738478883522154e-05
patient_122	8.998063702914787e-06	-0.00011809108846601486	5.603789373147237e-05	8.535357135665807e-05	0.0001392423880403002	0.0005166849401275776	0.00012912849780694278	0.00035099216815204183	0.0017063229152187857	0.0002917314030829089	0.00018847667601223222	-5.2395730462669615e-05	0.0003617505772093091	-3.0370322950234056e-05	-0.0007082344844461573	0.0009717332272674068	7.021519336734399e-05	-0.00047175505105091856	-0.007280490838074436	0.005256909335892362	-0.00011169347644794685	0.0001348455113211072	9.0917168724105e-05	-0.0004903542420326567	-6.1028778025174165e-05	0.0009639474905501441	-0.0004958506093009127	0.002098950918822491	0.00014108723631532072	-0.0014721129357001602	0.001454762506720629	-0.002278701513516944	0.0020315047574909653	-0.00020408814745930895	0.0001437099037365789	-0.010193097798955117	-0.00018684506275563203	0.0008152411405342162	-0.011040195208708851	-0.000507401104398316	0.0004779443733402716	-3.0833269303918847e-06	0.0002643846262194508	0.0006021298437244435	-0.00037102202047544684	0.0003533201541201259	-0.004624979213463007	0.00030688352681169386	7.729051750808047e-05
patient_123	0.0003111975947377184	0.0003162370857165362	0.0028145765288040197	0.0003563023058135013	0.00019395194351381305	0.0008026389886613942	-0.00019673253887562012	-0.00015714669672048663	0.0005039910897782688	0.0018381792986359334	0.00017042007426894205	0.0009181436035054374	-0.0004944570700854423	3.158010051482838e-05	0.0012214024673711703	0.0008656611549502368	-0.0005258075199728728	0.000840322393513051	0.010750292606070955	0.005760639861195643	0.00034288425786660964	9.736962404298619e-05	0.00030020340411847997	-0.0004943851081963968	-8.657412139542003e-05	-0.00033863550597467736	0.00423008522797543	0.0006190348247018671	-0.00010881771963858322	0.0014251240100169702	0.003146413856139266	0.006842148314823998	0.002947399440382201	8.596548180479025e-05	0.0005945448743788789	0.011617605012047576	-0.0003580611493516027	0.002721337658780727	0.013546634913000087	0.0009546653164434148	0.0014667476730391555	0.0008235187016439958	0.0004447076203576277	0.0015609341643811037	0.0012693422300480296	-0.0033273445965763373	-0.008152427516197222	0.000428685323575917	0.00016956526103444785
patient_124	-0.0003640538952863571	0.0003410262666694387	0.00010572193225575068	-0.00020889532304038292	0.00011562583088302658	0.00020604715974726959	0.00040728873009951666	0.0014428611896150148	-0.0010132523911379815	0.0011544344857112128	-0.00026869329293377877	0.0007615334960219386	-0.00036083730172226694	0.00029440487422094586	-0.0013275043393399192	-0.00033515413629640824	6.196122343525391e-05	-0.0015191977008658564	-0.005706756206572599	-0.004353889865923984	-0.00046925791524629536	-0.00043339392358579103	0.00017414416741620665	-0.0007098550210672585	6.34489495857907e-05	-0.00038457515646624194	-0.0027950547379197253	-0.005362796579002916	-3.730008439708214e-05	0.0009801725831982038	0.0033544511669014493	0.0031708602703892402	-0.0009838267931790768	7.096311427198499e-05	0.00027137262757660535	0.013211161635805569	-0.000808479629546589	0.0023455379382953606	0.014585960383233634	0.0010542248818158585	0.0014304275163890409	-0.0006360037469986427	0.00038443864223692317	-0.001446218610184214	0.0015206350486215948	0.0018781381482655302	-0.013519745119116579	0.0005767285427736789	0.00023942857077367352
patient_125	-0.00032652630071769597	-0.00011901400714997161	-0.004958344303081826	-0.00019578897895894745	7.011624950463168e-05	-0.00021873222253497858	-6.257251147487295e-05	0.0004305001969963785	0.00043123534560637487	-0.001673785704379788	-0.0001803441494632876	-0.0001483327067557018	0.00016573667041252664	5.349908638402016e-05	-0.0003579129902627799	-0.00022704806788160947	-9.645943639293437e-05	-0.0008038826850923052	-0.005061467135834345	-0.0018952912985897097	-0.000136791280735854	1.093483560544291e-05	7.222193435039976e-05	-0.0004792591362917666	-5.2134527464410155e-05	-0.0002827709487480441	-0.001869530060837267	-0.002931348296084012	-0.00016903631811972066	0.00037946330341044675	0.000955358019071817	-0.0035688190625916528	-0.0008958253516301814	-0.00015205891338005453	-0.00017693779985119532	-0.009031738049744968	0.0005810079986585617	-0.0011209034519972117	-0.0006831168271289081	-0.00046974617971731877	-0.000322263178190923	3.305773830806534e-07	0.0001404065102910958	-0.0008524806135825083	-0.001388069856302544	0.0007184473708475318	-0.006425177447205427	-0.0005017612437714952	0.00010178291433621753
patient_127	-0.00023876405604950838	-0.000327429141932082	-0.00042472341440292734	1.3737500703560638e-05	9.978715623713301e-05	-0.0005079025130647427	-0.00021745067132351346	-0.0007124937220144034	-0.00037025284089781444	0.0008638727122334892	-5.428237696876389e-05	-0.00026415448890739	-0.0001836944376794336	-0.0002408875587546392	0.00017096907430965224	-0.00021943274651560048	-0.0002288033064888202	-0.0010894129309512353	-0.0034164645123319353	-0.0004504700531165605	-0.00041704386454258056	-0.00044532493084916287	-0.00011600228701204325	0.000354570317165592	-5.7811820155635584e-05	0.000348065647269366	-0.0014023876461336502	-0.007046967808093529	0.0003356934025031355	0.0008056176031234861	0.0016902283228192889	-0.0020487188084758745	-0.0012894700295434367	0.0003495180171134854	-8.338733075079776e-05	0.008860642387768956	0.00019535551915000486	0.0007581942061698231	0.009166168262090841	-0.0013164849721191288	-0.002145648840123119	-6.0586129504152586e-05	0.00019480809844968803	0.0002998846027981943	0.0006702739257248127	0.0004916695251327093	0.007445801470260907	0.00027377750138488956	-0.0004321602561716017
patient_128	0.000622916558841384	-9.353904235982173e-06	0.001122517700679243	0.0003678878530306484	0.0001461912400054208	0.0006857750280127818	0.00036070465613268203	-0.0011673245623234233	0.0010628095827646532	0.001434322040918216	0.00017576838162854764	-0.0003121856446608876	-0.00028421348118715215	0.0004413305837282684	-0.0009895533147596459	-7.466161055591268e-05	0.00031317272497173967	-0.001577544021241907	-0.005919178934829474	-0.0009207383905783636	-0.0001320165244794991	0.001186538810764061	0.0002616976523774011	-0.0007637522795644796	-1.469123547506257e-05	0.0001827344350172135	-0.0019928964957732945	-0.0037658260792745647	-7.74937764779747e-05	0.0022987131337803414	0.004150408438622433	0.005211383308104437	0.0013786749895573019	0.00011339173920588465	0.0003219061640322387	0.03318315285124036	-0.00036386352713389884	0.0018280304941734554	0.022979915267412228	-0.000602778537344368	-0.0012696474167916622	0.0004738957845126508	0.000480609519229688	-0.000812727130600152	0.0030628481645078483	0.0026102501063374754	-0.009259937297372815	0.0016821047091810353	0.0003026282924747918
patient_130	0.0005730221102719663	-0.0005869486764668932	0.00022224685416151303	0.0001489137291970323	0.00021917077220153698	0.0007456940894065547	-0.000127409976726491	0.0004753431748055694	0.0005551337464778962	0.0009914481561685818	0.0001304591098743017	-0.00019894708378835518	-0.00032733691617891297	1.7602283800866137e-05	-0.0014567296508982016	0.0002297285324080204	0.0004583931693278842	0.0004395315209945385	0.010334107640477309	-0.0028149161204449272	-0.00019467607118561422	-3.129645064538858e-05	-0.00043271185176184466	0.002671398291671448	-0.00023704869129452408	0.0010412353058175882	-0.0016674791252746987	-0.00043702306046976226	-0.0005076455983977702	-0.0024663900789683984	0.005016160898768784	-0.005311679619827137	0.0011526795174245383	-0.0002470584524533151	0.00043851078509902656	-0.004252378540265416	-0.00020095079152382888	0.0020092836273167334	0.005511201411781353	-0.0003641095780461014	-0.003008068145663068	0.00046048286981680724	5.5717905031593364e-05	-0.0014814940149885233	0.0015828201337620377	0.0011211664074867503	-0.014454391935962247	0.0011292044920154737	0.0008767653761587514
patient_131	-6.840225537667516e-05	-0.00044599140086817033	2.5964497096370056e-05	1.8195907223922723e-05	0.00011289093024647678	0.0003623169558940049	-4.3670858861861086e-05	-0.0005728125158098825	0.002530000500642216	-0.0002779333809747512	0.00015568479800591835	-0.00021734668735278392	3.948232460460155e-05	0.0001668384317360472	-0.000960804771262505	0.0003011428261840059	3.8572049170309794e-05	-0.0009747823804534832	-0.005394504795154604	-0.001601653253157206	-0.00012822185679992103	0.0004042643493544869	0.0001646030615569914	0.0017551376082021064	-3.347819320563894e-05	0.0013162681138958999	-0.001512474757840861	0.00025942610256267124	-8.398014142330172e-05	0.0011186191143035303	0.0002236227890986632	0.002028856878798515	0.0014171745144630288	-0.00023678864650225056	3.475815437817868e-05	0.0063392862670212415	-0.00019018321250071702	0.0009440344576261624	-0.0162812674359289	-0.0005689174949079579	0.0008514868335547407	0.00010519882262168697	-0.0002293170245822396	-0.0010932233415235106	0.0010645357137970875	0.0015167515034706198	-0.00960366327852999	0.0004511177318978258	0.0002558298188942426
patient_132	0.000586384212803903	-5.429302182798529e-05	-0.000391832750787104	0.00021636612498784726	3.790247814396932e-05	-0.0005131247151516326	1.2681489634862165e-05	0.0013016213910691183	-0.00019383415332381002	0.0012381694988476133	0.00027715552000556564	0.0003318277210076629	-0.00038241021116312113	-5.687356341677976e-05	-0.0012147137939384047	-0.0004741765575696253	0.00032494686816907716	0.0010082346451707582	-0.005112348088065319	0.0009021320772955414	-0.00044483179534824784	0.0006924590955830846	0.0004907724483164508	0.002665454693540976	8.756265246015501e-05	0.00019109141366855436	-0.0010378436430173064	-0.0005344925256010067	-0.00022121708923684427	-0.003250409713510238	0.0008623074378224341	-0.011132283463543155	-0.0007068383364140938	-0.0011842565171040441	0.00024959683336474075	0.014149337353546397	0.00021471228660059066	0.001279603576668674	0.022631582891790288	-0.0005419588984683702	-0.002784774948257193	0.00026105809228983896	0.00012940748997015056	-0.0004570832379578506	0.0015556731190660283	4.3581680185506546e-05	0.025520737562538497	0.0005123431099672058	0.00037275033305197514
patient_133	-0.00017744477399385286	0.0001392659446795468	-0.0013713542576090146	0.00017771416996520867	6.160387384246571e-05	0.00043183887508793607	-0.00022962117998542094	-0.00042774227163642586	0.001646758644778364	0.0006690519373974096	-0.00015232385614973504	-1.6713810141103163e-05	-0.0007471665670434252	3.226048817512431e-05	0.0004601369263437114	0.0009111989237640565	-0.00028926490767126585	2.655436559321953e-05	0.003760112593364296	-0.004075731794579652	-0.0002539522801396143	-0.00018102309024775577	7.516039868502743e-05	0.0012637261121011742	-0.00010304824701485232	0.0008517907272438434	-0.00162695111015585	0.001904861042526272	-0.00020873559678510044	0.001117009797600199	0.00289391857152693	0.004548519853963263	0.002202702731286559	0.0003227338633088667	0.00015220088938836858	0.009119967429473264	-0.00024105745293815376	0.0013393699466031444	-0.0320018032996816	0.0003844753058535879	0.0006913519310742335	-0.0001195764039202432	0.0001548977473235786	0.0008308879267926287	0.0009416478020188749	-0.003839466940347751	-0.00852547548636655	0.0004665156121227608	-0.0004030739830424249
patient_134	0.00022980830489636536	0.0004168747899736903	-0.000551420666023349	5.9342215307698654e-05	-9.372988172256494e-05	-0.0006057535632389538	-0.0002417223541621753	0.0004390352404547983	-0.0002598546250178812	0.0005147333214201516	-0.00023217571664517746	-0.0003808669397743839	-0.00032031875457526023	-5.049739571356781e-06	0.0004515026385587091	-0.00038369699103085617	-6.953759761021359e-05	-0.0012654990816920878	-0.005881846295461468	-0.0044454838778318125	-0.0005438859777604086	0.00025853889844041776	0.00010676726396069307	-0.0005295919641327763	-4.748664627494948e-05	-0.00019896009127706474	-0.0032232746813922425	-0.001980996020540864	0.0002431131836382591	0.0001416913848846466	-0.002419482680653948	-0.007244030181640698	-0.0010990375603609484	0.00012077559549666598	-0.00010003040882564395	-0.008879031290375669	-0.00035164607379671066	0.0006186418839799924	0.002043548051475096	0.00020311643607187982	0.0005309557132833926	-0.0005890677604322107	0.00010287041461542212	8.084944536321279e-05	7.388932257301176e-05	-0.0016408404469873596	-0.0108502080524194	-0.0001431109962942923	-1.8032726926864053e-05
patient_135	-0.0003719968573206831	0.0004964668529228862	0.0006197419393746021	7.941046623900337e-05	0.0004314832339550348	0.0007398476270040775	0.00019765341837599788	-0.0006557061386195406	0.0004934947596222748	0.0012867314839528764	-7.016322012855208e-05	0.0009633850702657681	-0.000423794231930499	0.0003204590018420093	0.0007945941007686015	0.00037763302374463565	-0.0007133808455681259	-0.0013974359383578233	0.005160379181198933	-0.0031882848206294754	-0.0005782171303709821	-6.085527580090657e-05	0.00034024152238050796	-0.002019756867504715	2.6791354996929034e-05	-0.00048325165347496595	-0.0017713005774963287	-0.0001543940846959154	5.300274368444421e-05	0.0014583862208543854	0.004350131844669989	0.005054073287307683	0.0011367580885926862	-6.641716493868546e-05	0.00029580337783164875	0.018735104704426738	0.0004858280090473407	0.0019881128754601564	0.01804405325553372	0.0013599908953892455	0.0013562489987099388	0.0010590548659486587	0.0006699751025173337	0.0006478881739332719	0.0015283136400966793	-0.0007490843538658518	-0.014027167631541668	0.0012797632748106553	0.0002493365003762703
patient_136	0.00043121922235048264	0.00014832633121312244	0.0002797452683174338	-0.0001998638471141724	0.00027886152333176924	0.0007613798370073454	0.00010490188980846895	-0.0003163176385704298	0.0008277691207924853	0.001865448886644307	0.00036957578115140254	-0.00027324717360385336	-0.0005924809636367232	4.053159144509133e-05	-0.0014071993526689368	0.0009502914159695682	-0.00030782736016844026	0.0018174758622753876	0.01033393045630528	0.001774049881423639	-0.00034855722693149057	0.00019663246099753135	0.0003806045790933412	0.0030833887178688575	0.0002627426481007437	0.0011482982531384515	0.005146875367602661	0.001802831740380553	-0.0001545703845088253	0.0019592365906625545	0.0054395988847041445	0.004241293460778497	0.0035877840781839256	0.00038603217625448986	-0.000270584058345167	0.012047234015689919	0.0012248818696227607	0.002691267001927643	0.017070573620259277	0.002572618659462762	-0.0020972471348443423	0.0005626617394167152	0.0011519621992529213	0.0017765839850959512	0.0023737512230134986	-0.00261706404463713	-0.0090672388252926	0.0010357445849103668	0.00035576620057136484
patient_137	0.0002831010438925204	-0.0002773892110489822	-0.0016596606261840877	0.0001787745455664598	-0.00010982098351692655	-0.00019640855999350685	-0.0003571608728142402	-0.0005737934682626429	-0.00044868261442138063	0.0006521068688775228	0.00021298690253259336	0.000752054483890519	-0.00046976068306598296	-4.514987731165617e-05	0.0012676434053267192	-0.0002871700408404737	0.00018761635178692607	0.001064905731023051	0.007146760942884799	-0.0013622637089011071	0.00041037317576829045	0.0003447121612516385	-0.0003140332852959449	-0.0005411220099139006	-9.025673838823563e-05	8.446321265782437e-06	0.0018493521080596383	0.0003194833238597105	-0.00018408350830692588	0.0008459386251392582	-0.008763818553352364	0.009468398163586801	-0.0019302459333826593	0.000120060371492002	0.0003443879440966834	0.012436132501582684	0.00021250695166731174	0.0012764650821737971	0.025848308555596486	5.209041832919977e-06	-0.004127213399490384	-0.0007916071454785403	-0.0003482192038183595	0.0017428509463249247	0.0010059148905520387	0.0022858866623776722	0.022148677878711675	-0.0001862389073508416	0.00019229953418475022
patient_138	-0.00010293188284137807	-0.00019568967147698288	0.0020502739468763113	6.256506245900109e-05	0.00021283361678817327	-0.00041293941094704037	8.508553307720315e-05	-0.0007181165525157343	0.00111894616105927	0.0006491905825229067	-2.9384865065864674e-05	-0.00030518855617857294	6.707448613570222e-05	0.00010818589282689709	-0.0013595394391748502	-0.00038540148749557955	0.0001890915546255658	-0.0003096044756639051	-0.00912774939381591	0.0004838380639426742	-0.00041211805573412885	0.00029846858266752667	9.701578365842796e-05	0.001869178632223789	-1.1570145585279796e-05	0.0007306523782891008	-0.00047447204754121384	0.0021654303112870225	0.00016771464998666455	-0.0038562838071258187	0.00308969344845014	-0.0057307519657523774	0.0011094386150042237	-0.0009187126599993012	-9.879574862832988e-05	-0.010577163667499539	0.00079758938167944	0.001366392775625212	0.004120224978755888	-0.0005871925857270017	0.000725177824014336	-0.0003013484074699429	-2.7344672941872424e-05	-0.001417256843765722	-0.0013958309652550493	-0.001867945180069345	-0.008977813723239835	-0.0003444513096832813	-0.00029054355762092316
patient_139	0.0003452928788470197	-0.00040392452312144786	0.0004765643448256414	0.00028566910978577705	6.114397347116917e-05	0.0007502479790610386	-0.00016842510813244133	0.0008134197574568872	-0.0006327972943623281	0.0008342348794083291	0.00013500019673836516	8.729014452362622e-05	-2.6814426219967578e-05	-7.615310323122499e-05	-0.0009308144143796521	-0.0004015708139409099	0.0001458126313901168	-0.001031679632608987	-0.007319756859215611	-0.00232283346091213	-0.0005130042466085859	1.0919440864926395e-05	-0.0002552242874379346	-0.0008039866474575946	5.673517556023639e-06	-4.1546158366311416e-05	-0.0022398980046569403	-0.000533907458216147	-0.000327260675855086	-0.001493588138173866	0.003352869380795411	-0.012011134048919497	0.0007298304688526446	0.0003078931182246916	-0.00036796535647690484	-0.012835147433084481	-0.00024010338851169458	-0.0016001260438237618	0.016297361637215325	0.0006250927759380348	0.0013869060559663546	0.0003954348607015469	0.00010097694082681388	-0.00160382687799292	0.0009863572786226592	0.001957602977830999	0.020553403871357432	0.0004775835384851376	0.0006016091940709003
patient_140	0.0003537617996087384	-0.00042412731170470106	-0.0002845446176075308	-0.00010513548557710285	-5.35735281859276e-05	0.000851955514510864	7.029553336775086e-05	0.0002001001688424412	-0.0024117144737107656	0.0002706513179599947	2.8595186532513248e-05	-8.551542929762548e-05	0.0009118759200247348	0.00012072513654878907	-0.0006943176093443312	0.0008055324142877485	0.00017543799262242205	0.0010519241163171296	0.00630991549351078	-0.0009958734868760295	-0.00039017684204541576	-0.000525685700384365	-0.0006597073082700672	0.002907288254188747	5.014831012991742e-05	-1.22306379085153e-05	0.0064932944127671565	0.0008024242914148725	-0.0005188319250804859	-0.0021659397184343137	-0.00534695587418954	-0.008647599774802723	-0.0014405519514544742	-0.0008859028017747213	-4.343007574334156e-06	-0.006065588600016669	9.526874147760002e-05	-0.0015439920899238222	-0.020682617113265005	-0.0007336197668464242	0.00043288742545805953	0.00025669076522771595	-0.0006009390816714251	-0.0007105655658128491	5.759218853942661e-06	0.00016134513267075133	0.010004299905744024	-1.8637685149347584e-05	7.461040749500614e-05
patient_141	0.0002536068291300852	-0.00017097433572273033	0.0009572237210646693	-0.00011006857728522954	1.324214732016165e-05	0.0002122495888739349	-8.42808867007076e-05	-0.0006638336304792601	0.0013730954528387244	6.820091665098559e-05	-6.937878101500721e-05	0.00016657922353285957	-0.00014611442681599257	-3.237913586673175e-05	0.0005773682779911827	0.00040651435217865166	-0.00048115901264534353	1.7045742406267457e-05	0.0029596487728287073	-0.0020564108908475644	-0.00039963750978225053	-0.00010378815764626355	0.0001005411255821294	-0.0006897037539806139	8.2760088000177e-05	0.00023101393517936195	-0.0021377547495875417	0.0016257372654393434	-0.00023412355548371334	0.00030067015472449884	-0.0008932609030596493	0.002676164116409399	0.001425099670870086	-6.285044898958315e-05	-3.7544740095300235e-05	-0.003518710964274849	-0.00021245422639992566	-0.0014814403368257334	-0.019586116194860687	3.9580099465999155e-05	0.0005563387377352787	-0.0006901737583165994	-0.000413961798976831	2.9744411352417642e-05	-1.8600855458927178e-05	-0.0024855792707813725	-0.008906665142207646	-7.784088334882098e-05	5.806903253394027e-05
patient_142	-0.0003435164653110719	0.0006306988451529182	0.0014560227809326594	0.00012146349516578374	-0.0001408452146097707	-0.0007593946057334133	5.584494591877723e-05	0.0006943884081383363	-0.002858538812041664	-0.0026769379274980422	-1.059465017317581e-05	7.107172098251979e-05	0.0005225977598866021	6.6496815899252e-05	-0.001079451342007596	7.721699117994544e-05	-0.0001943853554406162	0.0005679259032180821	0.0018877197011993665	-0.0036994871305706294	0.00036926709658163754	-0.0003335914543293144	-0.0006663587207375998	-0.0004751505531085131	-1.575974564529983e-05	-0.0001445742894920605	0.0014223899804715846	0.0005940141608625269	0.00015749516323594173	-0.0021959527430930065	0.0009727297458987824	-0.010897934630151707	0.0005844543132045433	-0.0003138127561846394	8.710300109577081e-05	-0.013895260265472744	-0.00019644633450584907	-0.0011693555108203736	-0.023644591044679596	-0.00026665943249643524	-0.0002805272579491116	0.00037182871298564355	-0.0005580632462371426	0.0022945343160026455	-0.0014060634995901814	0.0011330708719853072	0.008757321737023302	-0.00013202866115144795	-0.0001022761361623622
patient_143	-6.429439908420248e-05	-0.0001057864360505258	0.0020508864759712	-0.00011896243353541509	1.2270209616044966e-05	0.00047909243494626946	2.007342019500422e-05	-0.0008350702353423213	0.0021053158044749046	0.001324336936342039	-7.573123932465955e-05	-0.00027689798332061885	-0.0003616879329183449	2.8190009135351078e-05	-0.0002643646574807898	0.0002834363830115939	-0.0003496076347969076	0.0001775736800073086	-0.011464130762726057	0.0059535313619647826	0.0006172782175908456	-0.0014336344504968122	6.767470626834412e-05	-0.0006701863147229002	-0.00010378675236402785	-6.116117492345904e-06	0.0023341648044678254	0.0028560329161048167	0.0005392650349487427	-0.004699266981018184	0.0030101835888971407	-0.007544516899886045	0.005088358861056865	-0.0005895256601871895	0.00035885584807812806	0.016687661743982455	0.001168391614432933	0.001595168246658861	-0.009313132933409875	-0.0007166804156362369	0.0011419092238661788	-0.0001668833228438344	-0.0004588162618148607	0.0017460757531322139	-0.001908389792624132	9.170679514663035e-05	-0.00596206861298029	-0.0008315221421169314	2.0212420411818543e-05
patient_144	0.0003190337854489471	-0.00012254412495723486	0.0012151918072767778	7.19498029277327e-05	0.00020794299521043532	0.0004854076255843618	0.00013103685242853562	-0.0012444435946046743	-0.0005188027180377991	0.0012246532278975826	5.397103784579651e-05	3.892085803468758e-05	-0.0003096965343239022	0.00018357425305404795	0.0006946321640566326	0.00043083015020537423	-9.572418211572031e-05	0.0009135283407138206	0.00755506681795395	0.0002764899528947695	0.00013863042417592203	0.0003426621631098444	-5.489361059053203e-05	7.011056625044849e-06	2.528043706881337e-05	-8.675925966079858e-06	-0.00011052364270919542	0.003970723154540497	0.00018747284792792159	0.0018346716416197892	-0.003109821639560417	0.005131207687444559	0.0018834270443568338	0.0003751601459790061	2.6502263278028415e-07	0.019367872767940542	8.006484481648052e-05	-0.0006505187966168827	0.026004701674702875	-0.0002480784806423149	0.0017823912365191477	-0.0001426032633117101	0.00029279444296471897	-0.0009824259105995286	0.0026789311744567735	-0.0015231453346896326	0.014838794224357167	0.0004729250261005322	-0.0004307528467799471
patient_145	0.00016279153512253186	-3.8354292217112574e-05	-0.0013428118255348035	-0.000396190283955948	-7.1681495432025e-05	0.00023052325966019846	0.00010684773191004279	-0.0017663697255473677	0.0023293104662299394	0.00034125601991020176	-0.00022728260689687483	-0.00037913336825045176	0.0004228608500768845	6.242785911687155e-05	-0.0007635278729573895	0.0008249787515130433	0.00014061894705888969	0.00040770670327923615	0.006763289243367019	0.005009437687299449	-0.0001274000830139917	0.00018201556528822042	0.0002064844073596161	-0.0007743194004314914	0.00022501673193145617	-9.126450036327613e-05	0.002749505401002358	0.0023972935356216247	0.000203643851494913	-0.002679823557564352	-0.009354988781352705	-0.00042494435898770064	0.002913901520389706	-9.64101524879363e-05	-4.918066467825207e-05	-0.004268373458975985	-0.0002761447394565585	0.0009685315087645456	-0.019238893496154895	-0.0005308790931099719	0.0005362457087950702	6.153418723611387e-05	-0.0006184793005113879	-0.000852757787120748	-0.0022992253748000176	0.0002575903212880998	-0.011309499675401158	-0.000566332812674071	0.00016398996274977152
patient_146	-0.00020469072837918725	0.00022799579389986082	0.000625870715509651	0.00014896143807260786	5.277759594665505e-06	-0.00048780420362161105	-9.249501114261426e-05	-0.0005277588234592429	-0.00036978417470701205	0.0009524176561906536	-0.00023159983827376906	-0.0005017855251927093	-0.00011817087587570153	-0.0003889756622020769	-3.654468529079865e-05	-0.0001280895937095852	-0.00034381163175023114	5.714742537983663e-05	-0.003541307485734866	-0.0034779314554973656	-0.0003313671474703505	-0.0019219497932607833	-0.00025383727688871544	0.001361710015280863	-0.00028509449350264555	0.0003180179082092148	-0.0011280991082958632	-0.006033562587053653	-0.00022472231674062676	0.0016942266394110708	0.002913841107824159	0.0021902248739839023	-0.001058949094201915	0.0007782387890961534	-0.00042046916782483777	0.018513207522447377	-0.00013346068263941148	0.0011389284237843453	0.021411794111487012	0.0011796045769439135	-0.003440112192400838	0.00011118149803462349	0.0005041017043642997	0.000839822824853959	0.0010755761503431767	0.002171944739818559	0.01838214870584689	0.0005177911123922884	-0.0002744389725840804
patient_147	0.0002592767398011189	0.0001913853522350677	-0.0007649460600515842	-0.00024276918132912803	-1.7222849414939805e-05	0.0009128666895137566	-0.00019231859201516334	-0.0008467533679813495	0.004443935639493319	0.0008025260337468607	0.00010305896379697809	0.0004043224512251184	-0.0013054334529397145	-0.0008041993717245932	-0.0011024487795609863	0.0014037484858417458	-2.2386359634209964e-05	0.0008397493955956803	0.012506558502182298	0.008112092887624706	-0.0002718001789651566	-0.0001815311914612848	0.00013095512441107555	0.003377656723202383	-0.0002701224977850843	0.001626464573493051	0.0056441902860024104	0.002964627279736781	-0.0003599413203282813	0.0007041223415863762	0.0037496674824629857	0.0044470565190177155	0.004997816759091142	-8.009163502975379e-05	8.311668801739766e-05	0.007804920279576118	-0.00033533622084462323	0.001581744145391314	-0.018777275532767434	0.0010746572079883745	-0.0040422309689493756	9.08987478629332e-05	0.00017119498557166215	0.0002851098546910408	0.00112252718446452	-0.0009789543347747634	-0.0076887499050277116	0.0009076322745806093	0.00025477589292195046
patient_148	-7.683262865148961e-05	0.0003568618387447985	-0.0008323219936576064	6.780309987992177e-05	-0.00024119576602857882	0.00032339551250652076	-0.00013292865357969933	-0.0014786397234958124	0.0019229671140919375	-9.532763116255034e-05	-5.167462721286056e-05	-0.00010802324335596794	-0.0006520239496125221	0.00019224709690421758	0.0006365330116869488	0.0005654202335301672	-0.00020833410040809792	0.00039849617689248105	-0.002995206332757761	-0.0023697734625491773	0.0001630315001172009	-0.0006525265212274242	-0.00030989048600294156	-0.0006421761338577824	7.993824094408949e-05	-0.0003863830660734643	-0.000994297337522245	0.002123886985263324	0.00022300230110719482	0.000465341017103836	-0.004255189213621529	0.004270913883321902	0.0017991893551931738	0.0002573409984000203	-0.0001145073859774751	0.008994552659133207	-7.440366944139686e-05	0.0017928757705127363	-0.017483097697911728	-0.0006195080879063103	-0.002177647370436713	-0.0003822447411084577	-0.0004194648214514444	-0.0006124452963805878	0.00010891853719106209	-0.001963366625728608	-0.006806199420476055	0.0005945192116856839	-0.00020756957861347403
patient_149	0.0005357855948497043	0.00011843917169741081	0.0029891355239107104	-0.00020216708866649242	0.00010828465887000139	0.0002826843569336348	-5.4928384232460403e-05	-0.0008926519679338849	0.0014704357013815511	0.001393897182834951	-0.00030368791669721013	-0.00022942287608065048	-0.0009533964449010171	-4.098030337426759e-05	-0.0006151502474869666	-0.000663235427963786	-0.0003874946065780395	-0.000515591308726933	0.009959741358326956	0.008371469541968239	3.2021822496098463e-06	-0.0002716752010757668	-0.00018907696331609653	-0.0008273248980791779	-0.00015482107211605095	0.0002405151001639235	0.0067936635851385905	-4.760609769656176e-05	-0.00018365330958183373	0.0011144307099004284	0.0031112840958247567	0.0012223962215381786	-0.0006922097754415201	0.00024463548430391017	-0.00029799916058203727	-0.00837026668277797	0.0010631979265457718	0.0012859907150795916	-0.0022759298745221586	0.0008541261116171755	0.0009651193284751949	-0.0007814663265769719	0.00012376410746920395	0.0013665950776356956	0.0006604868424453578	-0.0032431543675150863	-0.007298944173901177	0.0002482275104580862	0.00021205969999392273
patient_150	0.00023477772003870385	-0.0002575778439449616	0.00022123794642899805	-9.425752440902884e-05	0.00030614698708436355	0.0005086177095411215	9.115956380958108e-06	-0.0007116817453998832	-0.001032855201095035	0.0006204252235648616	-5.060106913819251e-05	-0.00010353489444927445	-0.0005919622280045869	0.000398128777256925	0.0005927881385815768	-0.00026332151997764396	-0.0003589303101480399	0.00039945105504466413	0.007539752198093187	-0.0025261744673693996	8.655371991303288e-05	-0.00030988949722410763	0.0002109560568417704	-0.0006112028236437949	0.00011446406332721311	-0.0001775988286572262	-0.0012024068069089973	0.0020108675616115662	0.0005387046092506999	0.0007351807770241242	-0.003307696241896637	0.0020325269884175485	0.002434613908283067	0.00028807034085092634	1.3705020263827771e-05	0.006815018949562751	-0.00023180138616582763	-0.0018891296057176527	-0.01920623684475456	-0.0008707176589712519	0.0011295807539759702	-0.0004086616929582013	-0.00037854807728658304	-0.0005415500022962412	0.0003192994658370331	-0.002849804091764565	-0.009334642311144984	7.980159004360644e-05	-0.0001815885802166846
patient_151	3.665037549952341e-06	-3.350242696916465e-05	-0.0012893406034769923	-0.00023045653324547035	0.00030487249546455	0.0012096134281948895	6.65277378404917e-05	-0.0018408750752823327	0.003471791557677456	-0.0004627196569125018	0.0003525469517688764	-0.0002617225542337352	-0.0007505646627994975	-0.0003552824719959023	-0.0008676159344056655	0.0008387438310896384	0.00039311025957076805	0.001472058531425337	0.011044050079456873	0.01401942314908848	-0.0002486545741584737	-0.0002080623844084917	0.000521301100668802	0.0010834682856548127	-0.00035280602202436437	-0.00013810468109500912	0.008541790936346813	0.0035240668443358115	0.00022243114596604455	-0.0010230098091713765	0.0049328671757977345	0.0034831677577431956	0.0033683154694818997	3.368706491153928e-06	-3.406967053054196e-05	0.01666125465783278	5.0082029397254216e-05	0.002270316689602073	-0.015784021999486062	-0.0006168320152741724	-0.00304030521824923	0.000805990469742971	-0.00011747276276720918	0.00045929597653905917	0.0013842935217455083	0.0020794319874034013	-0.006568772842840656	0.0005491445404661816	0.0005108424284500598
patient_152	-0.000360467731925995	-0.0005807551441455314	-0.0012505539575041896	-0.00011613152183000366	6.0605168057614354e-05	0.0006120953820835746	-0.0006956634887492132	0.0005089358001401463	0.0025381041718657775	0.00018447090341755862	0.00019641434043716675	-1.4171378680695422e-05	-0.00043205496271375883	-1.608025841826089e-05	-0.0010099519113978685	0.0002975419486168162	0.00014000410078889247	0.0003585513351879114	0.006524628960738238	-0.004731887257545228	-0.00021641024504200087	-5.61820606980659e-05	0.00017943551336058753	-0.0013425662517394176	4.712232437983876e-05	-0.0003766383889188329	-0.0015620473007464785	0.001962590386697155	-4.297178976131813e-05	-0.004695256910892706	-0.008780538474650944	-0.0077831906086679795	0.0010791276324334381	-0.0004195132524080263	-0.00019176863153419968	-0.0028294437228383947	-0.00047196103445808533	0.0011565730089509322	-0.03186255727684237	-0.001181387935394599	0.0005257595810870696	-0.00034752657175080167	-0.00020119946542720052	-0.0009175553378349811	0.0010432757761755598	0.0012204534559384723	-0.008912364766414882	0.00012926779592995345	0.00027450326383590283
patient_153	0.00047437489164834837	-0.0002209166025321595	-0.0008710894113959995	-0.000493574056279828	-0.00019410776187739811	-0.0003978720754346108	-0.0005128317882528819	-3.5384062982553206e-05	0.00224005401507431	0.0011685433277828132	-9.729750120391244e-05	-5.793370872470773e-05	-0.0005888115378864454	9.274731561678902e-05	0.00024132205252109493	0.001912724623435386	0.00024039151993504788	0.0014229459835993228	-0.006723100610996102	0.009327085341663153	9.663379744240381e-05	-0.0011710321861052723	0.00016335539555031075	-0.0005728209985036968	-1.4928161742554376e-05	0.0004366297383679393	0.005848643167314932	0.0036879475812913957	0.00022143432037340503	0.0018778978856331763	0.003417374401896081	0.007505537755531084	0.002768958723477174	0.00038596827914150395	-3.495688970773842e-05	0.03170580464408872	0.0009351195980364859	0.0016914416770243627	-0.014590666641221672	0.0019056872867541307	-0.0019043803170600414	0.0005930885141675487	8.520609043704938e-05	0.002389476643811372	0.0009643596637824779	-0.0013953904211982228	-0.006003592066728738	0.0006109262322878505	-0.0003641129868005189
patient_154	-0.00032929310901713124	-9.853455271384548e-05	0.002669128031657995	-0.000307805039328492	0.0001642682497506165	-0.0007783311251447817	1.0833885630870234e-05	0.0002699412904976702	-0.0006284342224301935	0.0015449036836395877	-0.00011603945200238885	-5.778445392123153e-05	2.5719530517132007e-05	4.312634222273693e-05	-0.0009420086580258605	-0.0002780831920038441	0.00024074523537768574	-0.0012394956578341263	-0.00849449992326449	-0.0007001888235157069	0.00032142473650508625	-0.0006343804355178131	0.00021934901012130075	-0.0007266765094274968	-3.583420806813473e-05	-0.0003413323880130643	-0.0018370578888478426	0.004492983916976231	0.000801836150562813	-0.002283559273529244	0.003890255434578196	-0.009779885637338769	0.002913862901653527	0.00010606037076227917	7.870569285496299e-05	-0.017960061204987873	-0.0003508054845507449	0.0028683614206800045	0.011089709980759652	-0.0004050132783066661	0.0002855771007947963	-1.1824356703957869e-05	0.00021796934561799788	0.0033768265572981194	-0.001167206286875815	0.0007193732238151016	-0.009171052003350786	-0.0006739921108836122	0.00021566334843086088
patient_155	0.00027441684158224853	-0.0005585998112461951	-0.0010203300900291157	6.508783429159934e-05	0.0001422662502649695	0.00035683627530026714	-0.00034041397912927584	-0.0034977638828603734	0.00640937730552695	0.0014752068197944064	0.0002849587437060342	0.0005417366676494599	-0.0008662208860128191	0.00017979508470680034	-0.0010882199629836677	0.0011094313829305017	0.0004775654123064467	0.0013387534769159467	0.00914937603666571	-0.0012025969079248902	0.000183444284461532	-0.0009350374291899376	-0.000193425688528647	0.004277058478500012	-1.858507324544921e-05	-0.0003722739370219306	-0.001025093607224196	0.0048019694220325084	-0.0003602828184180101	-0.0029276205902481088	0.0076725364785118315	-0.0048598022237579955	0.0060100249548096655	-0.0011283020047339548	-4.16240635046837e-05	0.003144406415067065	-0.0001710227439948997	0.0026999197347937253	-0.018649655416898128	-0.0007606936591385698	-0.0018327186497031323	0.0003524547427646968	-0.0003882732006787994	0.0004837684210983643	0.002335903963952316	0.0035064798176143675	-0.006265743743327399	0.0011221588775277068	0.00033708552141197966
patient_156	0.00045501843252582967	-0.0001584324499915421	-0.0019369436095540702	-0.00025803529077194265	0.00015744409349162505	0.000627801590398162	-0.00024018087207564737	-0.000268292620627875	0.004422356927551303	0.000456016735865734	-0.00010467407721071962	-0.00024828268060872363	-0.0007266545545731593	2.0112985653971022e-05	0.0013931524780631413	0.0018591983700862568	0.00030509518009012653	0.000544590367360333	0.006281152233407961	-0.002136172586427238	0.0002740073491576573	-0.0001702566538653082	-0.00024386674785143887	-0.0010777276700361209	2.246110356511508e-05	-0.0006642763559690295	-0.0012638975385048034	0.0033285490445184346	0.0005080733861919183	0.0012777322034286246	-0.006339307690405239	0.004365909527561314	0.0027384621466866586	0.00047438178819370633	-0.00012794725979516097	0.018373287161180737	-0.00010453860314447236	0.0023511510717467935	-0.023582552901908378	-0.0011228059062745118	-0.0030818182334181364	0.0007252305420878869	-0.0001374749772638849	-0.0005968459765990397	0.0014795137464791478	-0.0026631040610567763	-0.00838399752056927	0.0006083114097342169	-0.00028558135831724483
patient_158	-0.00030340647655839175	-8.016491654459773e-05	0.002264630420840921	0.0002254357199881507	-4.118245051409661e-05	-0.00041164798319543225	-7.881045267515704e-05	-0.00018843055773005827	-0.0005446459483411323	0.0012736143814379025	-0.00010573539324199882	0.00011296606949749293	0.00016708402876600234	0.00034115231136524175	-0.00029158709784359125	-0.00021968611901229516	0.000506932727348293	0.0005654717546897074	-0.005772191822396123	-0.00017432014413500978	0.0010691572039455096	-0.0005278790976657721	-0.0001773861087765706	-0.0005064282615617771	-5.5169104612005466e-05	-9.662247511045267e-05	-0.0006499034893355829	7.051037024755449e-05	-0.00034656582196199924	0.001055939517163553	0.00026498739665380437	0.003879117054946094	-0.0010068810749133646	0.0001485611403679252	-0.00011532928505035411	-0.006144067637702259	-0.00021658595904049707	-0.001302420996353632	0.014539400020625664	-0.0006442737184663939	0.0017226540031611965	0.00018848385288744194	-0.0006043417683218922	-0.0005587912572329927	0.00048267297026424586	0.0014173617502715454	0.030433520261307363	2.945973451593439e-05	-0.0002849330996542283
patient_159	0.0004567950380265092	-0.00048770513203613046	0.001308537428137784	0.00035248086864848795	-3.513057564576694e-05	0.00038272268159760697	-8.597561043002061e-05	0.002362919384826897	-0.0003123243842932473	0.0005413069988484554	0.00011469344247371998	-0.0008484313551586553	0.0005703623524521667	-0.00017349612319633622	-0.0002830023308361928	-0.0002884046729110776	0.00019286644615983364	0.0004680649441646704	0.007294956789737978	-0.0046073583476577765	-0.00012046308304868143	7.060855153802895e-06	-0.0008786585249255583	-0.000630090047546664	-0.0011544164397563382	-0.0001235762317887204	-0.001537551234209661	-0.0005545786956661163	-0.0003668660692116073	-0.0016556523419348033	-0.005156525391184539	-0.01181242608805096	-0.0012493038749493148	-0.0007827268859194949	0.0003423477451280698	-0.012950331333568606	0.0001852543447587968	-0.0010705406789104826	0.012113829726219898	0.0002866687713830273	0.0002887720461451783	0.00031450848570587934	-5.9479197667389026e-05	-0.0016028453801629752	-0.0006182898836117086	0.0014237117579601142	0.0141286278744921	-0.00032365999618734075	0.00014781242063281302
patient_161	-0.00022401571536323454	9.637800238685858e-05	0.0013828973039015852	-0.00016399301475512312	0.00019905530034312205	-0.00040080712523056424	0.00013115283126632045	0.00048228173703638883	0.00021326160721439873	0.0007889818095013764	-0.00013299351784118498	-0.00012801454983635144	-0.00013670454039878328	-5.0067915277100144e-05	-0.0011072204046201788	-0.0004054019191773569	-2.9770183930062036e-05	0.00022295739599491774	-0.005419189018235637	-0.0024240327385633147	-0.00027560086894758845	-0.0005743036501934026	-9.740892285660916e-05	0.0017237992312898593	-0.00010370470853888713	-0.0002648213796517039	-0.0013209652971301652	-0.0028315512235198865	-6.395342740432316e-05	0.001090756434617781	0.0014021917999194027	-0.005716697666098693	0.0011115081570441578	-0.00016630022397398042	-8.417123464269974e-05	-0.005820605010766217	-0.00011179958982567951	0.001013873382722169	0.006479883361220577	0.0006458195181394018	3.1496697951583855e-05	-0.00026130098564743873	0.0004450970849516327	0.00021492181130339447	0.00027236734251627275	0.0008516751895849665	-0.008910542627507635	-0.0003921029832367857	9.159802867840102e-05
patient_162	7.590005901868972e-05	-0.0002658482728939163	0.0011843390624879672	-3.837406239425398e-05	-5.000066573365376e-05	-6.15613957008297e-05	0.00011114680396165321	-0.0005242477191810479	-0.0012597783250400745	-0.0016776648066895567	-0.00013474230344713613	4.294324161153955e-05	-5.261425131242111e-05	-0.0002181850126024978	0.0003729136412525452	-0.00015260977833640905	-0.00012664601696428724	0.00025687308397102693	-0.006681211654481718	-0.0010402347967853334	0.0004427294427301627	-0.00039776003743707946	0.00029583065442755524	-0.00043469937204705205	-0.00013117488418579981	-0.00022025123949188753	-0.0004994464881240754	0.000154344082510457	-0.00015749155888298397	0.0010044909353023653	-0.002426578377053744	0.0034550383100575227	-0.0013801801593233214	0.0004679200490348249	2.372411254467506e-05	-0.002439878608325255	-0.0001207347984709139	0.0008878057529449934	-0.010519302431211902	-0.0002980326534430264	8.491641994003401e-05	-0.00030641381485049086	-0.00018777406407300982	-0.0005673866644256023	-0.0012531036785073688	-0.00174224729975396	-0.0065230757482350014	-0.00032673389517990525	-0.0003989672044346349
patient_165	-0.0006926834741295268	-0.0005801456947706044	5.358277937833209e-05	-4.28365913101268e-05	-0.0003655791022771264	-0.0005226197273775024	-0.0001613453582864183	0.0005348337033508776	-0.00031991096624614523	0.0009588217908719083	0.0004787216096836031	0.00020848476641920422	-7.009500365541802e-05	0.00016388145510103558	0.0010843779843916427	-0.0002788047271520821	0.00013821950542668566	0.0006599753970123434	0.006566196092913833	-0.0023139640839734787	0.0007110827639096139	4.8270136675974754e-05	-0.00033411009925800414	-0.001117289970233057	-2.3082266775208248e-05	2.2067009222120515e-05	-0.0007026599636374002	0.0011143843377823773	-2.9022539632948072e-05	-0.00193968966783385	-0.005296804569363528	-0.02030618208255002	-0.00110840570813199	-0.0013090572445008427	-0.00030029763409021603	-0.00945615380616193	-0.0004770413306991332	-0.001773381600578262	0.015962056245297656	-0.000692272180359493	0.001192825777583065	0.0005637573052808821	-0.0004241961950925674	0.005363000975408988	0.0007540480461497905	0.001778556172378597	0.017774070384992	0.0004797134692099244	0.00040427634990835274
patient_168	-0.00020408679060473958	0.0010424043567955257	-0.0001597834528605789	8.977718389494844e-05	2.2820671860773692e-05	-0.0004126785045089227	0.0002765433438428241	0.0025667181108086114	4.7030398829273354e-05	0.0011363143366083831	-0.00016582774865080867	-5.895428456902978e-05	-0.0008429121953092021	-0.0006764239635485702	0.0011158777917513337	-0.000221752600209324	0.00017066601859204659	-0.0004489037768143358	-0.005151781269066003	-0.000935964283627341	-0.00020939908563507792	-0.0007028652344779861	0.0002631369529738009	-0.0006876518279717952	-0.00021580342530690155	-0.0002622253467388154	-0.0013026043907320114	0.0033330206900391867	0.00029569701000501264	-0.0033824224592960816	-0.003883690288155308	0.00133560068769251	-0.0013954305650400508	0.00026142660921063586	-0.00033905215625403744	0.005383479313926215	-0.0007752247914554243	-0.0021041840561568715	0.02048864979004658	-0.0006209764892399863	0.0010495705745325727	0.00021957484655230598	-0.001277899408491192	0.005650145300325693	0.0012350516493634344	0.002293704999898962	0.02137850515691559	-0.00044209330256439743	-0.0005268676861638975
patient_170	9.253497315167522e-05	-0.00039754011566192924	0.001737411397208194	0.00017167841633553962	4.0164182032644645e-05	0.00042835792466462507	-0.00019155314550575457	-0.0009993462690802912	-0.0013785503445751573	0.0007825164929064119	4.987949712845813e-05	0.00014304660751447766	-2.5047011110225745e-05	-8.848815611092856e-05	0.0008574184917802521	-0.00032321506100162255	6.757437330015348e-05	0.0005745064827161097	-0.005897722162490399	-0.0010719340029766771	-0.00027055463326887093	3.512773098627447e-05	-0.00021504437944366983	-0.0008687679864283461	-1.6836700295071802e-05	-0.0002995551283275675	-0.0015059961978164476	-0.0010120009608842945	-0.0003830114825931702	0.0004570037964248027	0.0007821363637610722	0.0017907857046798674	-0.0014867549219653613	8.72276620475612e-06	-0.00048018359052906024	-0.004297665932503228	-0.0003498561925234379	-0.0011811557970021662	-0.02657999020691036	-0.000807792261138611	0.0011929715248158554	0.0004057410694106857	-0.0009758086210528863	-0.0007017802676428404	-0.0005088567977926611	0.0014581983434141393	0.006371311738692247	-2.4464873124469292e-05	0.0001763078979498135
patient_171	0.0018947758139327225	3.173239267692427e-05	0.000175954131327172	0.00021725182679556673	-0.0005311785508542968	-0.000312324356055619	-6.17092385869464e-05	0.0008752545374245488	-0.0001538289278598147	0.0010963004842744497	0.00039715235120579693	0.0001583096526664225	0.0012970876748167686	0.00014863055448984701	-0.0011462708427046827	-0.00039967015210270974	0.0003783185432398034	0.0017825698177438062	0.016610600753138968	-0.0014882411971393712	0.0006294804809386025	0.00010220366212505435	-0.0005472652666196887	-0.0005159036979218763	0.00023503320384264876	0.0005590413172166205	0.005997425055249459	0.003863530288401142	0.0008702802833361377	-0.0023897312209906338	-0.004930297439144255	-0.018644487312017063	0.0013888156281224664	-0.0013066602868063736	0.0003146138647296987	-0.0064494687434059166	-0.00027175260765141524	-0.0015338554705711226	0.02304390743176634	-0.00036519239387877543	-0.0007914046712973053	2.3666078736620817e-05	-0.0005188089454800545	-0.0005339157628167774	0.001601422564068856	0.002292529339958231	0.017806381558324768	0.00023969907273392003	0.0006435329536730878
patient_172	0.0001169294004519667	0.0008500682931821535	0.0025026446662207748	0.00017390246317839877	0.00042107529694830175	0.0007146283195277822	-0.00016209685372029783	-0.0027780331595420654	-0.00034319084271762864	0.0010548494272261829	-0.00024183266111394442	0.0010270046994419217	-0.0004776455667416107	0.0002506952248393871	0.0010078935350300911	-0.0003343271026900739	-0.00039602285199330685	-0.0008002348222878912	0.005770435009330702	-0.007927381316971932	-0.0006198771152816383	-0.00012501396439560712	-0.0007158204338634899	0.0009592462007426395	-0.00011491536536772234	-0.00030515811230035677	-0.0009385151742843899	0.00044046136246674326	-0.00038696285210924663	0.0017317728865001395	0.0020450072711414528	0.005034327898118002	0.0019666187212902587	0.00029038252525845907	0.00013024216616075394	0.013799369268216385	-0.0001484048409873671	-0.0036621421013370648	0.01008526471964336	0.0009458210628205014	0.0011732067951623197	-9.93549493847999e-05	0.0004311660286133986	0.0004909014991169129	0.0011195728662710762	-0.0035273075128165517	-0.016022330755827867	0.0001550208943590941	-0.0006626440848562533
patient_173	0.00011778957935887966	-0.00034389879379489205	0.001569519938129291	2.6898646902916253e-06	-6.180145215630945e-05	-0.00017394197282010596	-0.0004868392289851939	-0.0003534094308013584	-0.0019080855422362805	-0.002020749177674227	-0.00015909783417097963	-8.716696336495748e-05	7.36046230242945e-06	-0.00017245175408314416	-6.035890517586042e-05	-0.00031943153267858707	-0.00020983896215612434	0.0006441191873233016	-0.009277746380304683	-0.001584295019661497	-0.0003611235804020163	-0.0003837322933844988	-0.00026547143344077224	0.0015007121105723915	0.00011889903757634059	-0.00016164640860485234	-0.0008202496196280678	9.7378928564761e-05	-0.0001937072020385656	0.0014370537101941678	0.0026813332669762963	0.004555700477341648	0.001261730175279115	0.0005938026242345002	4.3742967827682404e-07	-0.004319763083164341	3.777867985506686e-05	-0.001893333642017252	-0.012658261641946984	-0.00011956092976584056	-0.000523274758272401	-0.00036645822581553354	-0.00015632871933788633	-0.0007640749808183963	-0.0017361817074910064	-0.002127295874842029	-0.008856840511866975	-0.0006960935520262029	-0.00025110612912605833
patient_174	-0.0002498837810582363	-0.0002504430136332035	0.001210991004507929	-0.0003597533535330017	6.954158047244705e-05	-0.000756170592544968	0.00010213128113025781	-0.0010839348783754348	-0.000753374561896593	-0.0006463393180738714	-0.00023685440931907185	0.0003325796409180844	-4.0617728328449825e-05	3.0534991927407186e-05	-0.00019924842803180882	-0.0005589041349076087	-0.000410373551068978	-7.274212395815977e-05	0.005264508250254567	-0.001275451771749814	0.00031945260092023346	-1.278024109457677e-05	-0.00026772138456280603	-0.0012769566860159876	-0.0003706453279635207	-0.000251820834513072	-0.0009661999310521625	-0.001641206912457302	-0.00041692218165341374	0.0010828931009140685	-0.006070379681872452	0.006426079162652249	-0.002314765012867691	0.0005428126266753463	7.928009883800317e-05	0.000816115219366824	-0.0003570523383099421	-0.00275433127858312	0.017656224363263414	0.0006549774407096463	-0.0025388297636175887	0.0001236819896863988	0.0005095500492799729	0.0005263399593241429	-0.0040402537637983325	-0.005082143131707012	0.019425930117579416	-0.0011230515787451541	-0.0006799420591237923
patient_175	0.0003923494844632894	0.0006716290643427677	0.0010535866748702645	6.288632862776395e-05	-0.0003627009031928982	-0.0003245021303598348	-3.0382710537885963e-05	-0.0007647557859105594	-0.0008652250937271129	-0.0009736590867973147	-0.0001994370852000278	-0.0001896717113224616	0.00031926444601200135	3.712254474193938e-05	-0.00022411489230201705	0.0005736441504495093	0.00011687406892885425	0.0009122870305810739	0.004551098806059643	-0.0013790280404727474	-0.00022065891510485714	-7.224945564546853e-05	-0.00018478512349886592	0.0020277897463823035	5.113354116567744e-06	0.0005360462807768953	0.004109693534482039	0.002088412267192811	0.00011235457505316004	-0.0014329903682104386	-0.004003359313185277	-0.0026936260214418155	0.0016767645688307458	-3.251843933226595e-05	2.5629750268742114e-05	-0.004755284000878147	-0.0003283203233382059	-0.0017035455842197972	-0.01169207433106361	-0.0006090690782739217	0.000566584224920749	0.00033563551703954836	2.984287547715048e-05	-0.001096421241735041	-0.0008374931188484723	-0.0019386997881994485	-0.006529523970615775	-0.00036816157778444945	-0.00032967391838895836
patient_180	0.0001845140134902732	-0.00036385754161464146	-8.689487780482634e-05	0.00036750861703934204	0.00018141157039479918	0.00028703704038180144	-8.92731506924932e-06	-0.00038324832907691257	0.003671768636511181	0.00034661345105543704	-0.00016700931397237867	-0.0001434949111263376	-0.00022854262506841544	0.00016531418672304491	-0.0002524297881645302	0.0009871543710746776	7.284102769829668e-05	-0.0007879382694729982	-0.010090137432624094	-0.0019766345262170353	-0.000322934659328369	0.0006274154342344612	0.0003309636445182694	-0.0007787317674981002	0.00015883052055262373	3.154071327069875e-05	-0.0020316090106066533	0.003124632565037213	0.0011889798604211926	-0.0014775884124479128	-0.005838280890516926	0.0025073458165405186	0.003899065841066126	1.7353825566948872e-06	9.736817909808226e-05	-0.0013974083359913727	-0.0004026254711798857	0.0021144576496896213	-0.02133061753302096	-0.0008985707712369936	0.0010205622098149907	0.000409991884811174	-0.00021597182977293355	-0.0013278869836107644	0.0002448975893565482	-0.0027622160647764724	-0.008966715815389895	-0.0002128385681752459	-0.00017507118762495445
patient_182	-0.00022549778952374433	0.00018652853870532594	0.0011666828356800196	5.876345878683947e-05	7.485892839050655e-06	0.0003135898483689728	-0.00015832155508701677	-0.0006161218947069686	-0.001087690587705035	0.00037596914681350827	3.4206318661333856e-05	-3.189280877599079e-05	2.390467909556497e-05	0.00012267734329995914	0.00044363631224207174	-0.0001868922388915705	-0.00022067514994477777	-0.0009411344305456763	-0.005121448514473219	-0.002242310745068146	0.0001909271599594823	0.00010618674083418229	0.00025175785948037844	-0.00035503650212086857	7.835438576248474e-05	-0.00017897372563952852	-0.002276633307922899	-0.0006748639011876118	-0.0002948932220384668	0.0007328439002737404	0.002150832410167135	0.0018936003012995917	-0.0010624013592057076	-8.249828231078785e-05	1.8499429511802335e-05	0.004961754627789501	-0.00012417142175864912	-0.0022548287891410667	-0.017948831693202084	0.00019161392753972985	0.0008107343676220107	-0.00042816039885459634	-0.000293657490831299	0.0006761376697686852	-0.0008356178678650239	-0.0017678673991828645	-0.007814221098362672	0.000273668220224616	0.00018727474075738506
patient_183	-0.0001534159791332503	-0.00024517377916848023	-0.0014157722988951385	-0.0001638258513878494	-0.0004884017781534594	-0.000368843045569407	-7.014438420727267e-05	0.00048730393868453957	-0.0010270069229304155	-5.786911540813163e-05	0.00011661525900591255	4.3066389442496315e-05	-0.00038826366159909237	-0.00010833313821091115	-0.0004953834265181757	-0.00012755952570528629	6.885791613249195e-05	0.00036632329619401186	-0.0032497134980078043	-0.0024958107064035552	0.00030567885531369306	-0.0003833530220691803	-0.00012218720108756644	-0.0006630861119063206	-1.3839469418937948e-05	-4.5627488123541345e-05	-0.0020787634241424334	0.0007073494947624615	0.00018135993312687289	-0.0012559115599560244	-0.0041042279321256946	0.0010603348839979593	0.0012908372329769671	-5.22200448115896e-06	0.00018200576359198156	0.008894049105401756	0.00016822645015834942	-0.0008232828083736891	-0.030556912744814015	-0.0005515404285057956	-0.0016194688236440074	3.507916969240212e-05	-0.00047206039413463124	-0.001296956381204556	0.0007887229188730713	0.0013132045085979258	0.004758605945860185	0.00020613026672540612	-1.0137799666800921e-05
patient_186	-3.360398288245593e-05	0.0002864849031509682	-0.00040049835454030185	-0.00014412868717304412	0.00020209639369893513	0.0004627422808834994	-6.162840496746478e-05	-0.0004126620614102669	0.0005315500560383995	0.0014715763879954197	0.00011057049066573937	-0.00022438910007894694	4.701163797804862e-05	5.481106741993688e-05	-0.00016591254637826633	0.0006323832836846059	-0.0004541468092100312	-0.001601276250540963	0.008846858868431161	-0.0030881242057447834	-0.0002999043814177271	-0.00010400708692579453	7.498557162299933e-05	-0.0007375333375847374	7.15791776710752e-05	-0.00019830723971247765	-0.0016067081608468349	0.002027676943707501	-0.0003419552663854638	0.0011796575874158223	0.0021842129007218973	0.0064248432270078756	0.0015237647429340267	0.000287832685809853	0.0004445758716604024	0.019348122846166802	-0.0005024179134815946	0.002112063051839801	0.014204397238592186	0.0015073888245675604	-0.003019872770402749	-0.0004587128636084301	0.0006647702226040253	0.0006699067517159883	0.0019842742822980064	0.0012409272154830803	-0.010280395110210512	0.0007460872488368257	0.0003011654828253231
patient_190	-6.0516337693318405e-05	2.284425360109896e-05	-2.511889960449784e-05	-8.16458502155558e-05	0.00013704817696866208	-0.0005246314402358625	0.000184007391324884	0.0008604891241525292	-0.00014137031095515158	0.0014641303543169362	4.015197880657852e-05	-0.00013757877975732345	1.795890931076556e-05	-2.5913103925934198e-05	-0.0013040147655170615	-0.00030534555324579287	0.0006857661341970228	-0.0009592782919250665	-0.007378084071171459	-0.0016149172443606344	-0.0003216167300562907	0.000561913241281914	0.00017037048035461783	-0.0006209949661365134	-0.00011006413531004567	-0.00014160372190193286	-0.001451967818431598	-0.0037523619774623047	-0.00030054629734915615	-0.0021350049034075708	0.00037558726034931094	-0.010163207269390555	-0.001161354385734323	-0.0012334522207202115	0.00017220624605943102	-0.0005871186002310048	0.0005979138865723803	0.0007157822220629047	0.01720973020707132	0.0004604235524180539	-0.002036335164423176	0.00016243299447303407	0.0007392582101043221	-0.00011008515439596354	0.001200241046603205	0.0016578046682794887	0.015569706857820928	-0.000157472139081998	0.00033666096587014414
patient_191	-0.00012350224078858056	-0.0003655494854915805	0.0009968611386425785	5.281443156052939e-05	1.9954963565565264e-05	0.0002991886510399229	0.00031457920899019624	0.000328409833670212	0.0016161001800163747	0.0004664739781605115	0.0003075669218509053	-0.0002235044397106617	0.0003798054710163486	3.395940829749676e-05	-0.0005393344431030722	0.0006769670906666453	8.96163355712579e-05	-0.0009936555365554524	-0.005225487508884341	-0.0009562198370092715	0.0001534647375712867	-0.00012555357633925145	0.00011853913938819266	-5.379976198001786e-05	2.0659387300879078e-05	-0.0001702119503059074	-0.001138664178032369	0.00019882651906122327	-0.0004069873787144018	-0.0018388324669734479	0.0011169950794933541	-0.004102942319412259	0.0020878667393415128	-0.00036224942440270865	-7.710447569516863e-05	-0.009383101808904457	-3.280430723812028e-05	0.0007861792521649862	-0.006814422864760217	0.00014918437373920393	0.0004096524117466496	0.0001355162339619699	0.00012128763068852038	0.0009854691587634662	-0.0007447956442822126	0.0003350641674267453	-0.006748991343098903	-0.00018316457253319857	0.00022799458603396693
patient_192	-0.0004629668098194559	-0.0005987999784935357	-0.015502984708290606	3.876394564059476e-05	-7.729864712319965e-06	-0.0005970825527853289	-0.000100246825651201	0.0006024732993328077	-0.0007066552844059556	-0.0026671240705638116	-0.00015163656896203707	-0.00012172762803890565	0.0002867747919238236	-0.00015364263431781342	-0.000378558839972313	-0.0002443416887734889	-0.0004056186219394593	-0.0009469505159460513	-0.008414626765497275	0.006999426179250832	0.0005431538384967732	0.000146958872625979	9.866809197193462e-05	-0.00046592863895315563	-0.00011729454539898348	-0.00021200848067216371	-7.987664780407624e-05	-0.0008505019393167179	0.00026392234140444506	0.0007341344558132497	0.0028609508370703897	-0.004603937867126358	-0.0020170819712216604	0.00013147543361988656	-0.0002704885138966079	-0.015912474414617496	-8.880920133573321e-05	-0.0012443472833799983	0.0071557735127907	-0.00024205390503589014	6.315790580946649e-05	0.0005615622305532061	5.637617357952813e-05	-0.0012862316644531397	-0.002754127123070194	0.0009082704448150024	-0.009034188908834465	-0.0009445867520469138	0.00030281427386394025
patient_194	-0.00028090317138676463	-0.00024381742506127585	0.0026057270362482626	-3.5549697821264987e-05	2.5073377335660136e-05	-0.0004097740835306428	-9.719537281265571e-05	0.000668016361127549	-0.0005116243456012135	0.0026737354293632624	0.0002940517868585184	6.956857520128974e-05	8.378639670878316e-05	0.00018294432170221049	0.0020086883427382434	-0.00022748505251848092	0.00016738312705268183	0.001249765829273104	0.008094771479996434	0.002834005582944049	7.428322512917529e-05	0.00013813900829301099	0.0006126493587144034	-0.00029749339068986915	5.489144359628212e-05	-7.885753920728565e-05	0.002398040156618228	-0.000262018400171348	5.3787841814035775e-05	0.0011021809125489905	0.003006375400852218	-0.006925000048537273	-0.0011372907016462843	0.0004377165365382763	0.0002670155290643376	-0.007334478888715742	0.00023753567834203552	0.0007340874506476657	0.01854220833660773	0.0009579917807346225	0.001424454141012297	0.00019012396625447421	7.66885938145158e-05	-0.0009697625875548289	0.002034048666806074	0.0014358294952014005	0.02129935816187044	0.0005074308418235973	0.0003837192950239483
patient_196	-0.00018602229516663282	-0.000254236496734881	-0.0009300276437798842	9.486805178410169e-05	-0.0008624970767256495	0.001011952455958279	-0.00011159627029013353	0.0006546845886028929	-0.002110762414338072	0.00035914292296477493	-0.0002681780460887266	-0.000167741119419827	0.00036119276002890264	0.0001237932712596529	-0.0007112742362426618	0.0009338751321747399	0.00025144521432031073	0.000968251138281124	0.011334338270128553	-0.0008055444190772637	-0.00042755867472352036	5.812373462562934e-05	7.172385760451836e-05	0.0010958202982449137	-1.3840597566289025e-05	1.5838818887393432e-06	-0.0010230603893489742	0.005113337262175527	0.00020521570613986573	-0.0026730063373600716	-0.00810655675955147	-0.0003098785756739165	0.0034689338660833656	-0.0001624179388558653	-7.779005111273458e-05	1.7909697194870295e-05	-9.041515549989906e-05	0.0022133919242211943	-0.03550363161817466	-0.0012767055742339641	0.000641557452456631	-0.00013537133584430515	-0.0005931703757980399	-0.00043908048498305594	0.002155001194092312	0.0020890528993162054	0.010349036503189447	0.0003709320571057095	0.00020034024234132932
patient_199	-8.4222006961805e-05	0.00039692673876082945	0.0006329890302016608	-1.0637124480595562e-05	-0.0008384293588987825	-0.0003261021393252381	-7.325982552590699e-05	-0.0002709864280234061	-0.0015861382620540045	-0.0019017980456642355	-7.030549031882169e-05	6.428131352565944e-05	0.00010862519590937356	-2.2389466747973308e-05	0.0006532526812307503	-8.24191783528092e-05	0.00015952783017239317	-0.0003090367817811287	-0.005713050093791834	-0.0013450358659397154	0.0003685490626829427	-0.00030337451556190027	0.00030808506273005904	-0.00044729618186129845	8.457971682949129e-05	-2.0983679623279968e-05	-0.001323310907531917	0.00043063789021986044	0.0007044375422311075	-0.001081329735781648	-0.004047911225171541	0.0018330104774547493	-0.0014979297042667869	0.00011157628952466771	-0.00017699936735922537	-0.004392466510935549	-0.0002560310678958896	0.0006728404041584377	-0.022073167526668463	-0.00022217741010477872	0.0005450401597419017	-8.594722483413109e-05	-0.0005037747288691908	-0.0011809430019002621	-0.0006830620410443315	-0.0019336036839881392	0.0023380623115201423	-0.00021947722586003202	-0.0005080904902728891
patient_200	-2.7367364686521505e-05	0.0011421240960004142	0.002204109780538365	3.2871520348033126e-05	-0.0009252887233381603	-0.0009482533844235111	7.492910370907852e-05	-0.0006918737554807886	-0.001160729847503615	-0.00047645573516633897	-5.558961092752901e-05	2.580998199185653e-06	0.00025338325722996247	-0.0003370510505234191	0.0006808008144313253	-7.46700594979125e-05	-0.0003868123826738901	-0.0005149585330763732	-0.008357868558800543	-0.0032953368422667757	-6.258576077952675e-05	-0.000556525491974612	-0.00021889060043143855	-0.0005555539476034061	-5.11834419897871e-05	1.0156181225332728e-05	-0.0027320754464294095	5.390557576795681e-05	0.0003608828789293023	0.0007538765110997981	-0.002788151922570149	0.003209307528706669	-0.001957843875583694	0.0006529528068428361	0.00010602489524097438	-0.003305847246671148	-0.00010647248024138195	-0.0013767289201236069	-0.015453162612750128	-0.0002941049548152271	0.0008002832733011567	0.0005578455680288512	-0.0003516457233662009	-0.0017113704496209614	-0.0009567861462729362	0.0018484426763248534	-0.010912757370623482	-0.0003161496310028419	-1.0479836316278593e-05
patient_201	-0.0003581288309967023	-0.00032191476843184395	0.0006901495765247415	-0.00010711349809282079	5.979975450735074e-05	-0.0005284190104127405	-4.88315065532101e-05	0.00033699558479745946	-0.0013920486931730278	-0.0019160073473096784	-8.767332981609165e-05	-8.210167892653586e-05	0.0006046640616288993	-3.4015924645530734e-05	0.0003764847338675617	-0.00029489439427073046	3.934288773778907e-05	-0.0004119598536772514	-0.007567887629153859	-0.0012697273629996197	8.917491604668935e-05	0.00024537997049509	0.00016894195014336205	-0.0006341966623107683	-3.609068703887691e-05	-0.00037390992287220966	-0.0015844395636928372	-0.001029513085049861	-6.827600643840426e-05	0.0005846230737865161	0.0023432294280327317	-0.002163099271623768	-0.0015893717791638836	1.8568315090019007e-05	-1.8740011244789564e-05	-0.007943892218783024	-0.00021139358581087863	-0.0013443024051293644	-0.01917614894244857	-0.0005833504087624958	0.0005304107948964613	0.00023280027528428698	-0.00034934645029692355	-0.000873182769776398	-0.0012857523633770154	0.0007816981224601179	-0.0031400177183090513	-0.000673883175949283	0.00010386323315247964
patient_206	0.00024737324776848466	-0.0003159903659623984	0.0023370086122209356	-0.00010477962955963001	6.603989406457224e-05	-0.000579811160544605	3.5421191580238956e-05	0.0009791811835262625	0.00025542237798917224	-0.0026520452004886613	-0.0002998153050758127	-0.00010439468094603317	4.848871652461263e-05	0.00022719941655315986	-0.0006860417386655994	-0.00023415051657215208	5.0254388447291826e-05	-0.0007587253048518465	-0.006416332183821854	0.0042122127369160454	3.6335142998153293e-05	0.0006557356628229335	2.1072756357382495e-05	-0.00019271111441985318	-9.12473769814405e-05	-0.00015056832400101185	-0.00042383635775089935	-0.0009458995190340981	0.0001425090634743571	0.0009401935468620849	0.0018204696716858865	7.672468758078437e-05	-0.0009965044901654539	0.0003829893246363513	4.429352646907425e-05	-0.00678241578868084	-0.0004838121178442649	0.0016944006106392768	0.009405231112982353	-0.00037855905591255355	0.0008179272774445723	-0.0004025870700994567	0.0002018038394198254	0.00109117420643093	4.193888571394314e-05	0.0008689672729898773	-0.008941788520276082	-0.0004148839066920411	-0.00033286929626588906
patient_209	9.60238584487897e-05	-0.00035791865833118995	0.0006210590499233188	-0.00016743249240796978	-5.402931315622066e-05	-0.0003506083725976393	0.00013326863061239645	-0.0008871606606899493	-0.0009025841658822492	-0.003263336873241732	-0.00017470182179006837	-0.0001387197647468606	0.00020148926813615215	-0.00025191692504775067	0.0002799889267914493	-2.6127711451779277e-05	-0.0005841350282382751	-6.775564771686469e-05	-0.00824400322018846	-0.0023869142902815887	0.00026340863582624774	0.0001514870853992456	6.61754531179566e-05	-0.00038840734539381127	-0.00010173101817605825	-5.5267934542141737e-05	-0.001144540671862707	-1.0546158160145195e-05	-8.339461616930683e-05	0.0004622688405031411	-0.004304424592225287	0.002417920416575028	-0.002290906072351905	0.0001542944378235669	-0.0002472778330477814	-0.006655830342053692	-0.0003640299649913841	-0.0024652996496704214	-0.019713397721872278	-0.0007303126967357364	-4.6367561472611153e-05	-0.0005860411053853761	-0.00031309929010731876	-0.00029652454554944627	-0.001802857566841812	-0.0017939320577508965	-0.009484375266003096	-0.0005248254187116173	-0.0003339053354519752
patient_210	-8.42321319514445e-05	-0.00044668537863135044	0.0022823676673627493	0.0002744280236670651	6.502536518877133e-05	-0.00034921548855807594	-0.00013714611918816622	-0.003103465253140237	-0.0005739874643229571	0.0010303658287485044	-0.00016655349840856158	-0.00028380897442575463	1.600953123357785e-05	-7.593703370437122e-05	0.0011932319476237825	-0.00031843012298407087	0.00011592449189559912	-7.472380978164365e-06	-0.008651348586529306	-0.0012863204721351082	-0.0002663794278568844	0.00027899713069306413	0.00012008183818384917	-0.0009060230048539449	8.113235314385496e-05	-0.00038161112349938115	-0.001549884090357789	0.0002267357539350439	-0.00010362661831417659	0.0006835886805111949	-0.005925725278629818	0.0031081412164468895	-0.0009017572098717597	9.341530556644774e-05	-0.00019534311619409032	-0.008832762474791825	-0.0001762490834888744	-0.00015843513706398729	-0.0089252076816508	-0.0010210931763723755	0.0009371651818986062	0.0002680006949847006	-0.0012964561031716365	-0.0007105446136174114	0.000774602520968794	0.0011159081337804109	0.015330958821721852	-0.00014020799964928733	0.00027018499948133366
patient_215	-0.00039682301307887216	-0.00019343342497197164	-0.006772605596719808	3.080210839139737e-05	6.340852749933389e-05	-0.00029006572660655763	-0.00017598254286977348	0.0003605113101656295	0.00011535766339342347	-0.0026923207359082313	0.00018622297600593796	-7.58941094892108e-05	0.00019319562659555366	-0.00012384664818691318	-0.000536185263308042	-0.0001814893920540411	0.0001551809428195419	-0.0008350047445158472	-0.006223367898383453	-0.001154058437490791	-0.00015916268059923278	0.00018201833313689756	2.9714864731814556e-05	-0.0005752346548134054	-3.03640607164645e-06	-0.00018528588482482337	-0.0020567485099583136	-0.0006479500462798839	-0.00020543270707340544	0.0003160840110427867	0.0017933180300127851	0.0016568550056254203	-0.0008271713779140765	0.00011224990617492752	-0.00010835167050705922	-0.0103941734065605	-2.8796970542631116e-05	-0.0015825141888254686	0.002228333416667278	-0.0004888683343317833	-0.00038826517148501596	0.00016636712035750188	9.70759501758912e-05	-0.0009576548950623652	-0.0025021007963001583	0.0006317508113472372	-0.009724311433166119	-0.0004450381776287667	0.00010317546643797618
patient_216	-0.00027829319908495955	-0.0001415580422432796	0.0018001327535399723	0.000400031619523035	0.00019636001618983257	-0.00017803719588304958	-9.95024866269034e-06	-0.0006061290260635856	-0.00014880485717123752	0.0018731110818921482	-0.00011214575740798612	0.0006287877429899043	-0.00026266347155094456	6.963721079641908e-05	0.0005808441710672321	-0.0004131765305089688	-0.0004324635224281199	2.167982485711805e-05	-0.003454259011057188	-0.0024510963843198947	0.0001311051048173394	-6.607718984153077e-05	-9.519502232566872e-05	-0.0008085849391179865	6.294758577556177e-05	-0.0002012636481528321	-0.0008305696710167634	-0.0036986985732946676	-0.00025087732641691167	0.001121452067980708	0.0032594287704151926	0.00853605635252142	-0.0015803194984160302	0.0015926799737431495	0.0001480457890956396	0.02215073234713369	-0.00042879254140316926	-0.00168834410101139	0.023156617366161286	0.0006234128034613923	0.0012580045155515516	0.00029316375564495176	0.000502844119551316	-0.0015540020758950052	0.0009986997741972528	-0.002435944507516015	0.01954510415972225	2.350301919042637e-05	-0.00061466880072965
patient_218	-0.0011314004682807305	5.6998000433094016e-05	0.0021252235274876402	-2.337908134546562e-05	-1.9000214912888146e-05	0.0005166442904438401	-2.8579153886774626e-05	0.0010232128335654457	-0.0007892658597085674	0.0006587796472238556	0.0008024032813070105	-9.931056555405845e-06	4.197880783120457e-07	0.0005409816585310773	-0.0013822500392139424	-0.0003335098511152198	0.00039361864263177406	-0.0012733027962141662	0.005758848194199687	-0.004294631258198856	-0.00010577857442401179	-6.228199471211412e-05	0.00025300302744293986	-0.0007873152284863787	9.285532655176922e-05	-0.00026864280749281527	-0.002044790792785753	-0.0024486114018011486	0.0001072824082288318	0.0010653406950232038	0.0037908884638647587	-0.0064662246898000665	-0.0015046809649805193	-0.0010142012685825563	0.00043492027542756453	-0.010094549233905585	-0.0004637500252169524	-0.0017851685616716963	0.015181049974952692	0.0012506350561105686	-1.221336864361642e-05	-2.749094827529494e-05	0.0002770329954859728	-0.0012817589442531917	0.002715779386431228	0.001522783368620062	-0.011961693204849848	0.0006845043303329863	1.1468318529618774e-05
patient_220	-0.0011325169786599576	-0.0005145032432038101	-0.0008284229550023247	0.00017579587505204208	0.00011947609375048287	-0.0004865381844383848	-0.0006963912895746557	0.0021605033679084236	-0.00042242789861705133	-0.005912489360864934	-0.00026388511093431837	-0.0002511429263454022	0.00042330798324170555	-0.00044470375181096723	-0.0010989670845010324	-0.00047475341982724893	0.00029857964935958925	-0.002985361052910693	0.0038318433119023947	-0.0020350183333917044	-0.0002916206145447149	-0.0003221605410907287	-0.00028044471415756715	-0.0013097775596172287	0.00017186178236655247	-0.000136462745412101	-0.00246767025068649	-0.0005863782523757434	-0.00034260726849497347	0.000583862037896326	-0.0004373994422971231	-0.0015890646664848817	-0.0009927202335350389	-0.0001999396948034865	-3.721844971823353e-05	-0.013578663328757411	0.00039518777322910316	-0.0019501765613170931	0.012329465121081613	-0.0003782239284452381	-0.0018148530359777628	8.215173644250349e-05	2.6434785313397446e-05	0.0003749967147800247	-0.007066358548931766	0.0023000401627792507	0.006905184644075864	-0.00039749294409569013	5.5037678944308484e-05
patient_222	4.7276540672321936e-05	0.00036464459080759205	0.0011885615836453869	-6.761606475363953e-05	-7.52774077997119e-05	-0.00023314236628190965	8.430687654312461e-05	0.000712677571637441	-0.001133129394677822	-0.0014858760633702426	-0.00019472652599164124	5.869260349630415e-05	0.0007474719550334104	8.81838083148642e-05	0.0005776447486844218	-0.0002292158588456339	0.0001512688535847588	-0.0007878495173308589	-0.0057393921910880805	-0.003256361283490808	0.00018916642296473425	-0.00039996779197060963	-0.0005258304905653822	-0.000632144465187877	1.0766606062431691e-05	-5.246563904529707e-05	-0.001461663119032472	-0.0010729848462757556	0.0001440128192699719	0.0006184162720144469	-0.004610085862000706	-0.0008408406858578619	-0.001458992722055249	3.704925013255084e-05	-0.0002502022925025454	-0.010742281398011278	-4.500986873693807e-05	-0.001143556818336224	-0.022010722929383986	-0.0004470565469561688	0.0005972848691511121	0.00019647042756071466	-0.0004901329773549911	-0.0010713426906723128	-0.00015192886723982193	0.0008464003594525973	0.012338780659434403	-0.0002092790443429803	-9.042622968988241e-05
patient_223	0.00020251110975020786	-0.0002691348208515047	-0.0005190806944260524	0.00037129809129047154	0.0001336107300038395	0.0005328898950097228	-0.00018852699838964017	-0.0005707202113741663	-0.0017741618496464914	0.00043985022816028037	0.00021025834689613978	0.00010605096661120406	-0.0003368074810191115	-6.71200010044467e-05	0.00015714395382626783	-6.292621719328957e-05	0.00017640509469872123	-0.0007917250143843628	-0.006019500793063403	-0.0035349038865287075	2.2276353850373703e-05	0.00027984890823043695	-0.00020498489816559768	-0.0010311343392902994	5.576606912917948e-05	-0.0002548248252336712	-0.0016385427369650684	-0.00035151538184542805	-0.00016824446975734564	0.0005043474794560807	-0.005757318555909323	0.004221868857700121	-0.0019466964646885324	-1.4623550556013897e-05	-4.490698552335995e-05	-0.0038909199707745207	0.00043789955220889455	0.0013767235791928387	-0.028783226217169375	-0.000854562212193461	-0.001586770816128405	0.00018647875331425577	-0.0008860858000619201	-0.0013188724356860174	0.0010343982903451118	0.0019065682764671371	0.017264500555840837	0.00019689016803467945	0.0001154565042124786
patient_224	-0.00012564869719884663	0.0003083981482223821	-0.0007306085127925684	5.2033825318595503e-05	-0.00024372456634663212	-7.340394779814928e-05	-3.972836078662086e-05	-0.0010636675382174612	-0.0010686230275016493	-0.0006401289962200487	-9.048798512318512e-05	0.0001165623686251537	-0.0005223952861224594	9.924024591381801e-05	0.00043865077685103815	0.00036380317555819656	-0.00012790582307397222	0.000510181753065305	0.0022810604504108997	-0.0011983379709854082	0.0004834778354181236	0.00037769156267640497	-0.00016758002777245338	-0.0008766064787621203	-5.190470306988832e-05	0.000142272073270413	-0.0009161448621771668	0.003337796125714049	7.941808087326333e-05	0.0008962848720690039	-0.004348852425161419	0.003743424374265231	-0.0009607729997898339	0.00033377147627498556	-0.00012306387760137175	0.012032992242538496	-2.9239226910091197e-05	-0.0016052138621979511	-0.028289006075572453	-0.000840765782580246	-0.0007444652300943543	-0.0002828348639913101	-0.0006714320467156073	-0.0007284549929257058	0.0008576915128062897	-0.0019482196157679476	0.01379590436059813	0.0004002563269939472	-0.00040840029643835006
patient_225	-0.0003692484997080744	-4.0091254869722054e-05	0.002437731032073087	0.00019431744302687596	-7.80759850086232e-05	-0.0002929617864028548	-0.00013747342246938645	-0.0012460983054270382	-0.0008266717217285485	0.0008478914473393917	-0.00013517547877780946	5.630708831755347e-05	5.5340067170566874e-05	0.0001438495122328904	0.00104725126925752	1.7737485348560824e-05	0.00029350702707311115	-0.001002286843161321	-0.012566083345683814	-0.0014679039182220925	9.24214106285997e-05	0.0001290425373555892	0.000254474065723868	-0.0013821672800687736	0.00013506760876574438	-0.0005292657427665087	-0.001302491820168331	0.0002315662941325538	1.3646936805762397e-06	0.0008399427347653512	-0.008604485556026125	0.00384567599172689	-0.0017425117763426325	-0.00016732756581159497	-0.00021858202206809574	-0.010980771422392076	-0.00017143473746149447	0.00105028211988048	0.003797682601052676	-0.0008905280597631899	0.0008882957083137141	0.00031721431663922153	-0.0017899155922553788	-0.0007501043124890726	0.0002737984615257345	0.0019173914732367034	0.019536769624782055	-0.00021957365979035476	-0.0003026258912309442
patient_226	0.0002295434561459795	0.00021761593169194028	-0.00014578420687127812	-0.00042928380594521245	-0.000390374836873543	-0.0002137551873266982	-9.636712722072329e-05	0.00043625798615894824	7.836637811578775e-05	0.0007857477770377688	-0.0001354432875544217	-5.0742555346408525e-05	-0.0004221643893959445	6.45219852600535e-05	0.0006364875545809751	-0.00028338863849592776	0.00014870295820110374	-0.0008249756417423378	-0.0036565670391036174	-0.0026515871722361728	0.00033729662333542755	0.0003471390692101407	-0.0002652759828296951	-0.0009120509816110692	2.2752448925686513e-05	0.00037512071281762746	-0.0018210827294964746	0.003184284867051469	0.0005571518585304805	0.001007113693221247	-0.004262535217747124	0.005344642623560293	-0.001178727746573615	0.0006742478315308466	-1.8725637931840895e-05	0.015222433307402654	-8.877609544525354e-05	-0.0019808953461488816	0.01754689432470684	-0.000560832511559392	0.0013594526627123235	0.00033221996257081843	-0.0007840664823847649	0.004919993338763684	0.0011445861020801743	0.0021485585294518383	0.02081632487721958	-0.0002071101782030995	0.0002227219700140324
patient_227	9.59397209870731e-05	4.4683126294038946e-05	0.0008765977153959495	-3.353318043570532e-05	-0.0012719197675396094	-0.0003510830613364974	1.0251513919143978e-05	-0.0014014685251223116	-0.002651098845851873	-0.0026115072130930843	-0.00022778633188025129	-5.3399675124223495e-05	0.0005536838918165699	-0.00016590712717819354	0.0005337034421385442	-0.0005553965452646033	0.00013719496233544542	0.0002898418083805947	-0.0073781102728749945	-0.0012098865439149882	0.00014533699001482783	6.30505852960691e-05	-0.00033005998761309813	-0.0005766424461452699	-6.537437848925581e-05	-0.00025769214495964727	-0.0017431257856413702	0.0017792803928667485	0.00016964378929157684	0.00013383638649448493	-0.005662114764482639	0.0025318817996775067	-0.0016908730548966218	-9.107832815414326e-06	-0.00020113824944735674	-0.012758333399363959	-9.398324991059872e-05	-0.0016482479818089027	-0.04027757324620143	-0.0006274002509967845	-0.0013062842263337861	8.640459326641869e-05	-0.0006151343447925746	-0.0007559014245785745	-0.0021590171864939935	-0.000637761996105634	0.011673458487876336	-0.0002890733535256109	-0.0004575514261231083
patient_229	0.00030593175221733324	0.0002114096882100772	0.0015321880284030656	-0.0002026047725500482	-0.00035972194652445915	-0.00038680889139972133	-3.773966951097431e-05	-0.0008068498391188681	-0.00023460522402689782	-0.002720945415475659	-0.00018541004239199668	-0.00012107650425583863	-4.140439126821033e-05	-0.00010980553697928027	0.00039394504866375384	-0.000291844799068085	-0.0004911717425565153	0.0005711997047752429	-0.007516751870912473	-0.00040253055291993175	-7.719145169790507e-05	0.0006530011249303457	-0.00015566244013717046	-0.000495948194105086	0.00014523703736731377	-0.0003015783563936225	-0.0011143795944897857	-0.0015852195859605764	0.00013655463898836162	0.0007982639895056627	-0.0027998114834707297	0.006970718054846798	-0.0011984434468147458	0.0008836034928027396	0.0002037581930902408	-0.004545128456985589	-3.567543610831765e-05	-0.0011026985737723715	0.013713982828551765	-0.0010371175592257462	0.0007092610819265843	0.00042636443743561175	-0.0006534047622217896	0.004719002193928954	0.0004914808509934977	-0.003092484453421133	0.023423445123247965	-0.00019325730709654452	-0.00040724254328385203
patient_230	-0.00015335042137956743	-0.00025600656018145973	-0.002788697021104615	-8.15927644306601e-06	-3.355702862314482e-07	-0.000337812697579972	0.00018380693095068498	0.00031203882495185644	-0.0007082223266637261	-0.0013296730471859682	-5.870255366079942e-05	-3.0142034252553566e-06	0.0002811708218024041	-4.066757151976702e-06	-0.0002984400368849966	-0.00028014524784367124	0.00019479934642422029	-0.0005704448035260357	-0.006783925316788061	0.00252591391742903	0.0002127654117807352	4.411149921053641e-05	3.6706061793425456e-05	-0.0003555714304530808	-6.755754472628371e-05	-2.8168283828589326e-05	-0.0006438371249033688	-0.001839481892291665	-6.401189732101528e-05	-0.0006294617176697237	0.0012326518788837095	-0.0036446822602420738	-0.0015170576515734174	-0.00011620060060767201	-2.1072662796937164e-05	-0.008705460415153755	-0.00018995125467270537	-0.0010410726573690816	-0.008001312202509624	-0.0003619244581853271	-0.0003141630555472789	-7.966237788296764e-05	2.8557362064721664e-05	-0.0007145765596542705	-0.001150962624893052	-0.0002690972814784581	-0.005109055563084153	-0.0003494062584028964	5.212475260365056e-05
patient_231	0.00015419855360060636	-0.0002373090667196632	0.0008760003495543955	-0.00017967623587167398	-2.905262290992673e-05	-0.000168294093402306	-6.926797129777515e-05	-0.0013241724110720126	-9.76360484086977e-05	0.0004703697549023645	-8.867061279580081e-05	5.274833808746368e-05	-1.426254678812689e-05	-0.00023560178905991942	-0.0005425600670893757	-0.00038850639910176303	-0.00029088238782350726	-0.0002627955687183315	-0.007254600431009696	-0.0024398412471424063	-0.00023106084031189556	0.0001025394840758364	-0.00010857182133014844	-0.0003469096177148665	2.584091470274898e-05	-0.0002645129925989609	-0.0026296647555704798	-0.0011605963397225715	-0.0001678241328987158	0.000595210670722785	0.0030224272123415686	0.002476687957467991	-0.0012818588839742131	0.0004554143385562244	-0.00015287000061469164	-0.003963369697586834	-3.960579899292249e-05	-0.0019195707229728062	0.00565423606111843	0.00030379817237195946	-7.97444130052269e-05	-0.0006309617639620023	-9.27938504598556e-05	-0.0007470607969733493	-0.0022273407667928523	-0.00352690695215245	-0.007185201086702012	-0.00043391569633351716	-5.70412030167923e-05
patient_233	-0.00016420543548841297	-0.00041947687862161384	-0.0045931022116047346	-0.00016025978534842426	0.00011311278490402178	-0.0006213204267396177	-9.443530512492304e-05	-0.00022560840762969467	-0.0002705606263738039	-0.0038449121273874893	-0.00018457035063896936	-4.1025180804812265e-05	0.0001191894438282061	-0.00022342607473614177	0.0008883504588017997	-0.0001425747693100116	-0.0004220405357154386	-0.0005284264660564411	-0.005247398012695021	-0.0006236355872676925	0.00045292256607312563	3.3865017772928605e-06	0.00020377410843751937	-0.0006137788289172475	1.201717790808726e-07	-0.00023399782194960352	-0.0011613708598824087	-0.0005853135827497305	0.0001365049315445538	0.0007709678601454896	-0.004815981413743032	0.0022999974103259974	-0.0011021997164676648	0.00034258871218845194	-0.0003308933744792371	-0.008167897025702378	-9.879137430784389e-05	-0.0021189466967827457	0.004652700557889497	-0.0003141487387261224	-0.0007117273354220059	-0.0005581456227169829	-5.53205496726217e-05	-0.0007426256167114735	-0.0020695401357775332	-0.0020446054136568246	-0.0056862122837587695	-0.0006953832806596053	-0.0002736163863265888
patient_234	-0.0005446979596824182	-6.764225306792487e-06	-0.0012135929485815164	-0.00048536475891520304	-0.00046478660365841337	0.0005041593619178513	-0.00012268270628145147	-0.002528375933377955	-0.000935515393399863	0.0008196566449516601	-0.0002619031152896218	-0.00011853761354341453	-0.00029529428810626886	-2.1933224067640037e-05	-0.0005759996347955294	0.0003839746984722726	-0.00022828489348124113	6.338496240100378e-05	-0.0057614633982507	-0.004260226344164428	-0.00038296405858661344	-0.0007235020250644854	-0.0007513013433695227	0.000748501600755673	4.104395046469405e-05	-8.525235184691085e-05	-0.0022793070720553616	0.0029476464962665664	0.00034137144320199814	0.001731454648559324	-0.008823194241480151	0.005458260931741772	-6.73289358274235e-05	0.0004958677485892907	-0.0009011764873060478	0.015828399945763037	-0.00019853664248565482	0.0018454083269392122	0.006201156186932764	4.034603537350616e-05	0.0007129979264518709	3.2634923230098903e-05	-0.00046738826645118794	-0.0004982769394130101	0.0014617352916014587	-0.004806421792305941	-0.006276766148280076	0.0006040284347321569	-0.0008222298125300076
patient_236	0.00015286181425338478	-0.0005603262774146995	0.0022658703016959496	-0.00034844461744380295	5.5364951395743654e-05	-0.0004025684581951735	0.00010590193577116996	-0.000993274339027853	-0.0004437798855945258	0.0010463921975617742	-0.00010942292027424603	-0.00018513181664963266	0.00011483920486191979	-0.0001244979391468102	0.0008178302839409049	-0.00042824836605143086	-0.00041071483035495267	0.001109561293399484	-0.008190215780180145	-0.0027265928558579187	-0.0005520296263159779	0.00018672362599867908	-3.663155006838976e-05	0.0010079667657596446	-1.1901563782219821e-05	-0.0002110903692165701	-0.002137036598818944	-0.0007512275065463215	-0.00022185760413538557	0.001575151062929323	0.00403601670606319	0.005418235830977178	-0.0019137438172558787	0.0014240123425627242	-0.00035590849672869176	-0.0004947142208985895	-0.00014288692269560138	-0.002078222381010163	0.012277054790721977	-0.0005041769579225223	0.0015790179850113455	-0.0005487858103687385	-0.00029276155451106456	-0.0013212751222700348	0.00016708988552247337	-0.003504895999869494	-0.01352201132235734	-0.000523127080418648	-0.00043016247136930204
patient_239	-6.983405587192046e-05	1.1990300340438004e-05	0.0013927171784780536	-0.0001956649030102657	-0.0004478098782255973	-0.0002478574952042958	0.0010131367624705131	-0.0007051655650445975	-0.0017055545438930347	-0.002306264540639753	-0.00020419339417155035	-0.0003154256535509249	9.016705916480467e-05	-0.00020715799079478147	-0.00030717805119759404	0.00016070045960916857	-5.5547441379063915e-05	0.0002558329873411879	-0.007541786281689238	-0.0015013690911919798	0.00015029057041042828	0.000255721601172219	-0.00017923425095719994	-0.0004293512103300894	1.0636758498885853e-05	-0.00018276005366462785	-0.0021157026685334392	-0.00017721137713610846	0.0006824314018766726	0.0011869311177287974	-0.0032017516108210336	0.0036249011050584253	-0.0023319011561454338	0.0004282274538640828	-5.640342893379837e-05	-0.002309499268057237	7.38641201065364e-06	-0.0010950055404545158	-0.01860231136625627	-0.0006982673228314018	0.0003195446307880571	-0.00036952126313084593	-0.0010981663281129012	-0.0006962067923426259	-0.0014690948413896884	-0.002220665058507353	0.006373889712967237	-0.0004229822041012674	-0.00046731349598480023
patient_240	-0.0004564202248524625	0.00012342502663726675	-0.007846905512466631	-0.00048202796141539705	0.0001355463722725009	0.00022206797047173113	-0.0002812694030334227	-0.0012696843633312478	-7.404032699734754e-05	0.0011213371180298314	0.00018695139313655625	0.0005950768457431282	0.00017157296987642623	-0.00039190692998138414	0.0007521934435843155	-9.248274804221197e-05	-0.0004930585079182334	-0.0012785444513549746	0.007752495258046895	-0.004314290440389526	-0.0005481390063344473	-5.263854590822916e-05	0.00028831178864186077	-0.0005306726171517457	-0.00013514051598213306	-0.00019787630332058177	-0.002552677538676817	-0.003991893460206565	-0.00012159180311570174	0.0012871981882375616	0.004132109858881397	0.002576241764521054	-0.0015266314533388722	0.000294940987938167	0.0002548140224854636	-0.004153370759780042	-0.0002897374905257579	-0.0027371483401521825	0.009242242173561142	0.0006402369236858614	-0.0011339445197151164	-0.00046274291019928317	0.0004274110817102861	0.0009742434353431488	-0.0036869535260095065	-0.004137527713986371	-0.01653141307221057	-0.0007619368637185379	0.00029840231365921754
patient_241	-0.0001872374333338672	-0.00019348365842241638	0.0009359081397701716	-2.182026796155463e-05	5.376293803362171e-05	-0.0001613963446575539	2.8800953917601518e-05	-0.0002020757529228756	-0.0009554759736985145	-0.0009693816808971624	-0.0001157594393971247	-2.6067551741312065e-05	0.0001962433027266857	-2.2519544718979167e-05	0.0006088400772854351	-0.00013584691330836366	-0.00016745013172363664	-0.00027034850213211384	-0.0062445044181146095	-0.0012786432944880252	-0.00020881835276577546	-0.0002096031924410556	0.00015948507337429956	-0.00038233489852347634	-3.4734098090783546e-05	-0.00020439112906985805	-0.0015295601412043235	-0.0019488273020671159	3.6381443733231944e-05	0.00034809545526061077	-0.0018234112300447261	0.0010382722227325872	-0.001349748334989294	0.00025041477378361077	-0.00012638818993133968	-0.004567189197863634	-0.00010742544910127176	-0.001116133699156608	-0.01405897306140936	-0.00027651880714462675	-7.715758717343689e-05	-0.0002520357111193131	-0.0001609231184848012	-0.0006964547646366479	-0.0012722996709829126	-0.0017059310441947945	-0.007015566285489989	-0.00028028150537214366	-0.0001991639407949103
patient_242	6.369258688513976e-05	0.00047456482256765355	-0.0003279927063510405	0.00011770280792302275	-4.004679857054828e-06	-0.0004642225229477159	-0.00017316086955654897	0.0002806956920756743	-0.001950685762556586	0.0003832077699367578	0.00013793079645207213	-7.394067518025582e-05	0.00024696243755518293	4.155977339087594e-05	-0.0006778250284405042	-0.00011308553690314832	0.00012764011555127354	0.000276821334669168	-0.007665472068508088	-0.002568883760863779	0.00030981948124971436	-0.0003639792050391304	-0.0002604211999649529	-0.0003942999388893552	7.465607162501451e-05	-0.0001862412623949149	-0.001982406520891538	0.000336854310667626	-0.00011363550264857618	-0.002154685027311982	-0.003568353872241634	-0.00444721194596936	-0.001922277928823156	-0.00012025580853911861	-8.15617882688699e-05	-0.0060548521775266526	-0.0001523562838776577	0.0012847183888458021	-0.022695330322557737	-0.0008582476328382581	0.0005488465050254486	-2.1951212733849535e-05	-0.0002588865178438533	-0.0011261267383820247	0.0010149721312269807	0.00033238345171535724	-0.0029830796209971383	0.0005783787441850522	6.230605777119425e-05
patient_243	-0.0001513633686362348	-0.00023741619006066117	0.002987211200843127	-0.00012180419368830082	-9.392389696588801e-06	-0.00034035515106557056	-0.00015887696609399578	0.002853752916617636	-7.691113459316212e-06	0.0004681385783155795	-9.035475771830594e-05	3.6936368859408255e-05	-0.0001932898072209996	7.068377774486005e-05	0.0011265058579534612	-0.00016841782818198433	-0.00023698864563534566	-0.0014031616453911724	-0.0023854194021914964	-0.001919966570217074	-0.0002373925137780787	0.00025101395889506704	-0.0004075671104781654	-0.0004784578874934484	7.873683205901972e-05	-0.00014443636488830185	-0.001035717656651973	-0.0035819119758468475	-0.00017660800197414746	0.0009721316626006407	0.0007010055300619949	0.006535950544485144	-0.0007086241628615525	0.0001131727433205901	0.00027905702366773035	0.004876648322709051	8.617887850164083e-05	-0.0016384460987123128	0.025195379378273142	0.0005353686545729367	0.0011050648016115423	-0.0005744084293518052	0.0002167198793341734	0.003838635876000178	0.0014740151321034037	0.0024940265025519626	0.02371004228339088	0.00033740897371707825	0.00011319292765138723
patient_245	-0.00018842521252289188	0.00029468705521663565	0.0019696583650069374	0.00012553952277498753	0.0002847749540730392	0.0012721438820566732	9.610991171309705e-05	-0.0021883449890112735	0.008455014746546497	0.0014505209162575348	-9.530770000980009e-05	0.0011642972555257493	-0.0007024468046936476	8.072163989389494e-05	0.00177291586317874	0.0009696941221516962	-0.00020811259418834736	0.0010249269451036197	0.011088564697134193	-0.0004499333498330046	-0.0004267453129778966	4.37705897799276e-05	0.00014068607591329825	0.0031389588100738343	8.044389028705461e-05	0.0014164959852256535	0.0004347696000147039	0.0009604822300045093	-6.41097592325489e-05	0.003701088627409135	-0.0015969660578481508	0.007666170187513222	0.0033564621040769525	0.00033620618001776347	0.0002536036684890931	0.010647934223581361	0.0011678803490054734	0.003381870543241394	-0.013672881813063493	0.00145556021395581	0.0016067207248805302	-0.0005693035440257023	-0.0003259870244183666	0.0009060525348701376	0.0016928606983107753	-0.003019040080536637	-0.00632173236694703	0.0007003810170944727	1.8673894381555354e-05
patient_246	0.00016310236521275756	-0.00022368056869145322	0.0008992876142916471	0.0001896120653134561	0.00030377256283130837	0.0010974419319260654	0.000115803431260895	-0.0003691256984104666	0.0007430131974687395	0.0012746810980574742	-0.00014887328079604128	-0.00021192401643598812	-0.0004492949545358855	0.00023410442856612094	0.00013044290745375925	-0.00034915990972677577	-0.00013028762807863582	-0.0010237408154993661	-0.004305183507071494	-0.0014699392572972891	-0.00047320177819831587	9.806969621079648e-05	0.00031600185018834046	-0.0006962837349473837	0.00013959125883946142	4.168859295211671e-06	-0.001688707606397656	0.0011321891509430142	0.0006733826544941128	0.001420024877512819	-0.005372883846971267	0.0078017633032240255	-0.0007621842480904723	0.0007503248891671567	-0.00019801540159932265	0.03380950861476303	-0.00028371994344321037	0.0027363000584693397	0.026791502083359946	0.0006860962591035707	-0.002789337161909351	0.0004320438247005029	0.00039305986349573045	-0.0012736525224485787	0.0019034026718326507	0.004603842730531472	-0.008726944652214366	0.0008675144422136815	0.00027071386744138853
patient_248	-0.0002725093010126582	-0.00042662466625076713	0.0020912721621530687	0.0003400480373780877	-3.172067638641892e-05	0.0003560323756540316	1.5743673546572305e-05	-0.004447097167172106	6.48316757492469e-05	-0.0020978430559463446	-0.00010892767662666326	-0.0002870508165892377	0.0004019666110020517	-0.00025686915579292756	-0.00015476185798703505	0.0004647186625470857	0.0003216504350811243	-0.0011556950030599553	-0.004819890370056269	-0.003021496427462467	-0.0005778140820104868	0.0004477114171511532	-0.00013722457326544277	-0.0004821957125992361	6.611610016718625e-05	-0.00011647142288550633	-0.0019902908831835302	0.0008353663361002621	-0.00020954548644522587	0.0006300104669092664	-0.0033924048466370312	0.0025625953440689274	-0.0014659831148438546	6.389378337402286e-05	0.00014136601321658004	-0.01409644937521308	-0.00036247570912543146	-0.0018960014940751708	0.01048314957567172	-0.0002822809116245419	-0.00027383976685507754	-0.0005185316951452732	-2.5542645675954154e-05	-0.001571499674143734	-0.0026705046584359353	-0.003381075424731995	-0.014837679512845859	-0.0011231388974020794	-0.00016409778218932092
patient_249	-6.245952609449625e-05	-0.00028725080165976387	0.0017137703410919755	0.00022168263081159522	-0.00038257281040523567	-0.0005116219853773168	0.00015285411810448679	0.0034072475108344984	0.00010460424330800306	-0.006589250216191679	-0.000310593264743419	-9.953802443480026e-05	0.00018733673137715103	-7.854000947598872e-05	0.0009963873801140826	-0.0002974019381465136	-0.00027212230448982926	-0.0018422840108503103	-0.010174571921702796	-0.001134307689268059	-5.451401710882771e-05	0.0002863379755415648	0.0003279335262608756	-0.0008482105226155366	-0.00035108277715139517	-0.00022647237224105357	-0.0015904722747081038	-0.001245613505138646	0.0002993226635599914	0.0008645833257116096	-0.0036003960318288985	-0.0032624899603809878	-0.002354285274589856	0.00014889217301711544	1.611249001330151e-05	-0.019275488197522214	-0.00033013479255806057	-0.0013712366100625659	0.01087147649884494	-0.0005605323974139295	0.0007220519317822976	-0.0006445033103761178	-0.001330567085754676	0.00027164785029904057	-0.00023619818134611406	0.0010571092908656624	0.01810821900128513	-0.00044502370857266686	-0.0004331337980437939
patient_250	-0.00021900026564655506	0.0005065449961117265	0.0029896891860794546	-0.00039538222746909863	0.00016846416085241971	-0.0004844355368157404	-3.380186044850097e-05	0.0008815737808135612	0.0005678065627652093	-0.002355500055748419	-0.0001310911411958706	4.4082119062755046e-05	0.00020946262857343023	0.0003245176263013003	-0.0012439945111605431	-0.00017768227266306197	0.0003581017556254248	-0.0007772583326414768	-0.007170179588896487	-0.004529875951399147	0.000720781389581699	-6.318500094226207e-05	0.00038061740711604024	2.2296723197016613e-05	-5.959975378494944e-05	0.000295662073279169	-0.0015111692258421262	-0.0004223144924282492	0.0007563927152617107	0.001033356846805798	0.002328168426935152	0.00301505410328944	-0.001790244127867435	0.0007928172116692617	0.0001628229532749155	-0.012908227086798176	8.83103431657684e-05	0.0024494288488595573	0.009757473194931782	-0.0002487777631631393	0.001515652492249541	0.0005329571978539152	-0.0002573852150718358	-0.0016857596588741915	0.00027407847017169414	0.0012258318834728968	-0.003345229198963811	-0.0006213544469547636	2.214767661711669e-05
patient_251	0.0005145277940682938	0.00011289875509220224	0.0023154062616469843	0.00011041550928003598	0.000130461309121927	-0.0002179028519524115	0.00017018064213388025	0.0017502607129085072	9.269369987898975e-05	0.0006916952802421489	-9.399636465580417e-05	-0.00010456025413331112	4.999304019612891e-05	0.00016414757254804233	-0.0018828950742089407	0.00010168726504190837	0.00040185420004583693	-0.0006346569524631013	-0.00311359058791423	0.004084505156120018	-0.0006258442598489846	0.000633949319270988	0.00015838458780932765	-0.0007778482664229548	-4.463771320429559e-05	0.0001409235228521471	0.0010949823410865362	0.0033982207564559846	0.0009993911055940674	0.0013558872426145702	-0.003500923094592146	0.005610711538265531	0.0011901317677145606	0.00030065747464548195	0.00013422342465556697	0.02020805723538706	0.001537620242816427	0.0013641934226807065	0.0072356425879337586	0.0007118313955993761	-0.0019005250677381783	0.00013359089739077446	0.0006610325508475055	-0.0030552136739043835	-0.0015733474195139007	-0.0024153433232561587	-0.00880472547224686	-0.0014439982647958865	-0.0006178878769342522
patient_252	-0.00032729250192828927	0.000508810919006178	0.0015773796002004573	-0.00027056579747438374	6.853065888295392e-05	-0.0005322662677533732	-2.7664984797654877e-05	0.0029590333544432033	-0.0002807314859971832	-0.00296355624302596	-0.0003449890983007521	-0.00016671502859047835	9.692228275469241e-05	4.76033609683275e-05	0.000654772846450748	-0.00011361895552487814	-0.0004122152663123718	-0.0009483088831196538	-0.005551191520664079	-0.001404118430174878	-0.0008420851109229501	-0.0007289682796615772	6.0753733906224204e-05	-0.00042939584369011035	-6.895109645636007e-05	-4.310723118667505e-05	-0.0027746502184874096	-0.0017284117188609807	0.0003539697728584208	0.0013060123267605056	0.0036416197006437184	0.004878657795617633	-0.0010315319878002314	8.284465810483045e-05	-0.0001902761452964185	0.004408086518576868	-0.00017012980959163913	0.0012676658197469438	0.01662584240296017	-0.0008985283691772595	-0.000698253157363523	-0.00023372940241410758	0.00031769045432937634	0.004297853100338031	0.00011643556537724718	0.0014452768850391332	0.02174479581361235	-0.00041357440318891595	-6.412981364365746e-05
patient_253	1.6844063789529075e-05	-0.00022674163683845353	0.0010218786951261233	5.8058477625828054e-05	-9.560208718379126e-06	-0.00024600188956847864	0.0011758232808423486	-0.0005690043985958782	-0.0009780229335941517	-0.00010170335418742394	-0.00010139862293595548	-2.6687466512161916e-05	0.0005028578155079168	3.6101658150882635e-05	-0.00015812607932763484	-0.00017904419761215258	6.132990970918402e-05	-0.0007252079756477805	-0.0060043452140328725	-0.001357445395794857	-0.00041911809265622634	0.00033383868312205825	0.0001702839891209092	-0.0004907377457632831	-0.00016637011487391504	-0.00016970470723877396	-0.0018277992604070687	0.0007883693099378276	8.988054017419918e-05	0.0004920278914756373	-0.0029999073329305807	0.002230804739981071	0.00026965151455040433	-3.1346332193983345e-06	-0.00020096101751813187	-0.009669394297726076	-0.00011512808310313065	-0.0007462393943621236	-0.015199633179997714	-0.0003449902169412025	-0.0002153082900731038	5.65872010980646e-05	-0.000162217113885299	-0.0012599802093548524	-0.001084876379601481	0.0009427762472356177	-0.0087184868875217	-0.0002942949762359062	0.00015296325963236256
patient_254	0.0004777307193663106	-0.0006973957545440238	0.0013559592772229095	0.00012489696385686882	5.095589761269418e-05	7.946651572792875e-05	-0.00026834213367375335	0.0005897799702947366	-0.0007815996464498934	-0.0028212073734462896	0.00042679355146162904	-0.00010259429523462155	0.000288704138655949	-6.385996623759623e-05	-0.0012659316490743761	-0.0003609698525783767	0.00024593433932489675	0.0005357372573225029	0.0066066670713231515	-0.0010205987931546803	-0.0005165173876105649	-6.198682757116282e-05	-0.0003034722762493867	0.0014465492370381843	5.647729779819456e-05	-2.7690483479361826e-05	-0.0014701864528571917	-0.0010075761888491937	-0.00044423688116696316	0.0007368253391523773	0.00382232670064027	-0.007647677172223831	-0.002567388588409586	-3.1018865896968365e-05	0.00037941125315223584	-0.011075807552086463	-0.00016685688435068933	-0.0026507769220399796	0.006861000477253002	-0.0013214556549560703	0.00036902277132211614	0.0002871837104976382	-0.00025683678638468386	-0.00034244983477221683	-0.005056546966421596	0.0022942518264790464	0.006240525555947551	-0.00070904893666799	0.0003189458201942502
patient_256	-0.00031493824767846634	0.0006490303460877304	-0.0006348274362351448	-0.0003025087616071305	-4.8898408781313824e-05	-0.0005294726995554448	-0.00017320888794004083	-0.0009025410916520904	-0.0012866860025548632	0.00046036144565912625	-0.00028342732638573636	-0.0002263273114393598	-0.0003788737195555848	-6.342390121409103e-05	-0.0003880190082345082	-0.00030101382811694377	0.0001235078215103298	0.0005899988727150725	0.006337191767824677	-0.004257970307650582	-0.0002286090567853097	-0.0004884058093891796	-0.0004458015377383584	0.0003344208006102568	-4.4849933556526256e-05	-0.000277458368701582	0.00218618506948305	-0.0009255183003809679	0.00025420962292204763	0.00047423180627211356	0.0025409809973972147	0.002133892379075903	0.0015200781568835055	9.95473111790696e-05	-0.00019185729476384008	0.0019999276462844945	-0.0009256435789418076	-0.0034080383092172173	-0.0349309345047391	-0.0007600035713401974	0.0004386635338667843	-0.00026438091959257406	-0.0004722794149364627	0.0005838010736970274	-0.00011507008460541665	0.0010852191607125699	-0.011251940145667199	-0.0007886812566810143	2.775902053634399e-05
patient_257	-0.00012804347640037924	0.0005044669525925888	-0.0072107102607327	0.00022592975268182484	0.00027494757090045803	0.00048107946741125584	-4.399006378438515e-05	-0.0007072196955443905	3.938322500660451e-05	0.0014039308117711727	-0.00010236171033657579	0.000290669153143453	-0.0002066376990209344	0.00026635571110843567	0.0008518562388313783	-0.00016236051322102743	-0.0001849362026943107	-0.0010556127967116114	-0.0043342700979302875	-0.0039011226771372915	0.0003313241648348929	8.785093866105015e-05	0.0005478871938836338	-0.0004895327389962808	3.174985529886458e-05	-0.00018684637226097653	-0.0013463426567601113	-0.002783011487771859	0.0002579010632518935	0.0008287618386082437	0.002830571451597144	0.005364655136866618	-0.0012939250991853208	0.0002542654297577216	0.00030931715481949314	0.020528077175723036	-0.0003025415838075746	-0.002640200759344047	0.012020787325026287	0.0009814857660793035	0.00034540575461128683	0.00021522296333974467	0.000527018800411901	-0.0008338340343086755	-0.00208678300247362	-0.0019302717937299786	-0.012034902134660215	-0.0003219045766131039	-0.0003986381673344554
patient_259	-3.149972585800347e-05	-2.2558824676980235e-05	0.0009792561952000197	-0.00012060219403066207	2.692162421956364e-05	-0.0003305419763118807	-5.456853179835211e-05	0.0014692659783050776	-0.0009181724504593865	-0.0022953794663164648	-0.0004271751361771354	-0.00039656623589328066	-0.00015293533257930954	-8.404793502877319e-05	0.0006993956021647922	-0.00025150514729296234	-0.000481518021775326	-0.0008334236225878435	-0.003868850284707037	0.003699437843103821	-0.000220829890266183	0.0001999496758907972	0.0001100791537052853	-0.00035118525235813857	9.65673380367069e-05	-0.00022042227079855026	-0.001283885146397362	0.0024901380068911793	0.0010494907277049242	0.0002786713161292706	-0.0024323628168657916	0.0018051335160730615	-0.002224168625164454	0.0004512410220340477	0.00022048026919632805	0.012731746361822378	-0.0008576140278050207	0.000845581216540434	-0.011479096900758524	-0.0007434492886567072	-0.000876257537785794	-0.00023316962955531346	0.0001061260722772181	-0.0007264255679102469	-0.0016939086052062255	0.0006646402288059233	-0.009798980606204422	-0.0006016506542245275	-9.623689009251698e-05
patient_260	0.00012004157457732524	0.0005646620241254096	-0.0009323975420402554	-3.47181499302915e-06	-0.00047241843922946405	-0.0004907687798375353	-0.00017328799182794784	0.0007817791522880987	-0.00020760420866698754	0.0003117606703550135	3.0115652931877692e-05	-0.0001609965298481555	2.9938429145690786e-05	1.1745885120738702e-05	-0.0005674986144330243	-0.0001840123642617811	0.00021243152463575786	0.00028937982865804136	0.003698906307226781	-0.0042033238954519905	0.0001811195508701116	3.51142716132227e-05	-0.0003581772532350596	-0.000595425574228456	-0.0004972968203506189	-9.048394219237075e-05	0.001027469913177208	0.0011066301103257196	-2.8199590174840458e-05	-0.002284703235831595	-0.004010029486678639	-0.01096560081561902	-0.0005907824667665421	-4.4481140619545884e-05	-0.00029437466145613116	-0.005180183804776331	-0.0002800378401994695	-0.0012320235608213998	0.007023382101542464	-0.00015313608830114413	0.0004229223431382586	0.0002158405291025475	1.823952840241339e-05	-0.001270639663863163	0.0006522860065241587	0.0009009403204161523	0.0011484202880084663	0.00011913599593615511	2.608302638151043e-05
patient_261	0.0009161280576391762	-0.0001618687933860881	-0.0009970654565571403	6.454226931882032e-05	0.0003813129695310985	0.0009790512787220121	0.00013449830623902883	-0.00035076773165022124	0.0052793526762800165	0.000666550677268174	0.0002765637041741058	0.00036025632226982567	0.00011372779331458594	0.00028262422052757367	-0.0007342083111708135	0.002108628042140395	0.00038828065235663975	0.001038672515198681	0.014214672976839713	1.907028437159091e-05	0.0005285562330798868	0.0001619163224579956	-3.394523022349513e-05	-0.0006296775534964248	7.197000257780756e-05	-0.000488687201071773	-0.00047856749340198653	0.000663754094309426	-0.0001147447743443796	-0.0012617753563665076	0.005252759497444255	-0.002059647639890633	0.005442356986974083	-0.0004855436071270575	-4.920151953196909e-05	-0.0012821619167645668	-1.698039398122195e-05	0.0023414224852418932	-0.017857655377021754	0.0008966295998080331	-0.0010209139734205395	0.000682398781149652	-0.00018507926516194106	0.0003034264162502542	0.002023829533087786	0.001518973741544763	-0.006026626737280363	0.0005969041208351639	0.000393093116252697
patient_262	0.00013208496989791806	-0.00015900367996908815	-0.004342304482719515	-2.899447511207894e-05	5.362053281590478e-06	0.0002464041076667656	2.1000411385311788e-06	-0.0006288852222217063	-0.0008334643005743768	-0.001451916696977769	-2.774461876755664e-05	-3.489292437729069e-05	0.0002781742876898623	-0.00012919746553207375	0.00023144718767582773	0.00048403788337827373	-0.00018944066756627892	-6.869262938684051e-05	-0.006810060957319682	-0.0017446411747629933	-0.0002937036746143035	1.0362018993889462e-05	0.00011478701292177633	-0.0006284880221174193	-6.071619743951812e-05	-0.00028760145016434613	-0.002076597044872465	6.0028129970542e-05	-8.624662361563141e-05	0.00043267769268159824	-0.0034692315878004803	0.0013836690791020694	-0.001139971674469376	-1.7638727572510387e-05	-8.968306124332094e-05	-0.006400508687497577	-0.0001968479962606629	-0.0009527036520186985	-0.012029580197159433	-0.00041086905212886564	-0.0002450675462489115	-0.0002987036194668887	-0.0002529914253907116	0.0002512022429377419	-0.001684132543813393	-0.0015890770158769666	-0.008183054521629485	-0.00024791771317934555	-0.00014584297580790006
patient_265	-4.032883346534434e-05	-0.00030201283748588765	0.0003418000766621122	-0.00018421207153675488	5.81293316873366e-05	0.0002830004633910207	0.00026884465700379345	-0.0012053091261493602	0.00015840849184623428	0.0007887653041867957	7.439294448620774e-05	-0.0004936361236812329	-0.00027813265777354657	0.00010736685660552776	0.0016087858452526597	6.903179897794981e-05	-0.00019880561622542285	-0.0002844485443724231	-0.004108896903811968	-0.0023454040484580814	3.818300105648785e-05	9.448314774593157e-05	-1.728709599576635e-05	0.0024265936842158744	-0.00024379499525472402	0.001234337252930524	-0.0019802668335262316	0.0007225582399281712	-0.0001747064780728978	0.0012237197094518112	0.002572209681269727	0.005048199268107637	0.001346483270035758	0.000472662747347854	-0.0002160437344511079	0.018504501024932535	5.542181994162746e-05	0.0014189886376959396	0.008929745850718172	0.0008022587936546093	-0.0026230837287114987	0.00015930991171454772	0.00039112637153415625	-0.00045379693935300366	0.0016845908670278461	-0.002796627584814334	-0.01066448274394608	0.0008971156220020524	-0.000351576484050541
patient_266	-0.00016373724566864567	9.745110690179712e-05	0.0008957146776201589	-7.80823968195239e-05	4.04921275239258e-05	4.8120836798146244e-05	-0.00010524814557226009	-0.0008441934847081686	-0.0013108834327689417	-7.398779631492988e-05	1.525762500571968e-05	-9.76278781939236e-06	-0.000251938712972827	4.246259923035277e-05	0.0006334313291774966	-0.00021907845135547705	-4.422279784875642e-07	-0.0005146597008527585	-0.0037039285760548974	-0.002428017511012683	-8.38922790643395e-05	0.00010374805580548103	-3.756662600729508e-05	7.792013020842667e-05	2.688890581692944e-05	7.369083459022581e-06	-0.0009128373129108914	-0.001045271914576624	-0.00016433081863273646	0.0006732670564538141	0.002313266992496912	0.00173584331076551	-0.0010854198464758632	8.460563640720408e-05	-6.690560395835313e-05	0.005737750101547583	-0.00018003196962866584	-0.0019094207905351885	-0.021565396345680433	-0.0001741766798483181	0.0005919452495031078	-0.00043532944373378505	0.00012141843094962415	-0.0001519637891564255	-0.0016647466976527333	-0.00224478078366629	-0.008054098572826464	-0.00025126065642419154	-0.0003149091075183254
patient_267	7.10524080744207e-05	0.0003783900516606166	-0.004818954712865138	-8.42429957376765e-06	-4.087527928204062e-06	-0.0005511740746134906	0.0005946398902508739	0.0002981183071088496	-0.0007544271536581982	-0.0010630871596389745	-0.00010278610924254043	-7.34457519035512e-05	0.00030082806065832087	-1.59623891067762e-05	-0.0004475425909308249	-0.0002454232279712432	0.00016416522114635546	0.0002467318957766334	-0.006492193529999336	0.0032342241888237977	0.0002876527471755253	-0.00045311398688065955	3.113823499321506e-05	-0.0002957918550859091	-0.00010893988475630328	-0.0001245148307511863	0.0026280680096438212	-0.00025803512673454126	0.00034317117123188883	-0.000942886876774026	-0.0016967839728944333	-0.00412668395293733	-0.001138070524497795	6.610568536370404e-05	3.3567670688190456e-05	-0.008938700030232411	-0.00027111228040504164	-0.0007212582327917037	-0.009771238018725566	-0.000298390068337558	2.5747804712907254e-05	0.0001250913129851026	1.3622559515980893e-05	-0.0011198989254246684	-0.0007646336614034522	0.0004597787700075267	-0.00473628372616183	-0.0003196068187147421	8.995233096311497e-05
patient_268	5.562735218381652e-05	-0.00014003693643132312	0.001596456907100247	6.761203911390721e-05	-0.0003250606858169496	-0.0004154488856121271	5.32148317539733e-05	0.0005846879172242286	-0.0012664343610861994	-0.0019414951148553382	0.00016811082456750373	-3.9072014603764556e-05	0.0011176850837386837	-9.938478668692309e-05	-0.00044930168679974326	-0.00029134550328752964	0.00040882730819320377	8.588896942866823e-05	-0.005990987460760235	-0.0018006844610725015	0.00044855129084128844	0.0002074560181405099	-0.00013158879941536797	-0.0008179669707509566	0.00019793471723811515	-0.00030582463050872705	-0.0009301180613875984	-0.000970120157712464	-0.00023251238367810834	-0.0005408394296766032	-0.004981273679325966	-0.005639014782171698	-0.0018750031127658428	-0.00015493594581177689	2.0955403528496013e-05	-0.008366398937383541	0.0004201303175453842	-0.0011758376236307867	-0.022698890035399072	-0.0005620915081545851	0.0006797673262422423	-6.77190833727377e-05	-0.0002749060954170437	0.0006056673046720714	-0.0005754321467877298	0.00026807068758358585	0.013486743720456152	-0.00017710893248909558	-8.1433479504056e-05
patient_269	0.0003369413948635734	-0.0004454758394264269	0.00167105582319657	-0.00016070978092026789	2.5767964018715087e-05	0.0008635224678562091	-0.0003182761303729258	-0.0004047110287159191	-0.0006734960963318217	0.0009374199236834717	-0.00017848894746885766	0.0006704795078177128	-0.0002578091011204445	-0.0019885056064563	-0.001049214325615302	-0.0002738141728094898	-0.00042412130335300966	0.00034658557703573604	0.0074471760581738995	0.006947924395355588	0.0006434576216283219	0.0002610403423234468	0.00015136278455838524	-0.001020290588447997	-4.02711046346073e-05	-0.0009901240204001082	0.004062561920858506	0.0008438357324481948	-0.0007270809347785308	0.0010675534190634675	0.0006060114778448228	0.005133902376359175	0.0005099631889468998	0.0004136645197270965	0.00010480164570786161	0.005097687523801528	-0.0003859320680714206	-0.0006164317569555971	0.00783305865547154	0.0008834083662731654	0.0005999738218578128	-6.771109682198968e-05	9.596067312062494e-05	0.00041333639426025805	-0.0022881818489835217	-0.0038522134842385257	-0.011360357154315001	0.00014578953924384075	-0.00016655570855950153
patient_274	5.1514840285668305e-05	-0.00043034896497357684	0.0015234757005980395	0.00018788577205415723	8.409584429805093e-05	0.00033748391225350415	-0.0003400125889893238	-0.0007438575528036982	0.000345043169625999	0.0011343495944808417	-0.0002448875820987944	-0.00017539582431367042	-0.0004115391480725834	-4.856012208907773e-05	-0.0008963503698475248	-0.0005116736414065345	-0.0005874287024025509	-0.0020083163176942264	-0.00902833471306522	-0.002475764361042677	0.000558728226991188	-0.00023325909848455134	2.7190849523967057e-05	-0.0003806158617227875	-4.8958275865574295e-05	-0.00025517295740489285	-0.002959251777394255	0.00029115397297891	-0.00013102971899384505	0.0007521403314931459	0.0019264545587417093	0.005375451888007191	0.0017303372525854111	0.00047400990389858164	-0.000322352458597331	0.007442394068812412	0.00016066214279951427	0.0013159407949620656	0.009673142298101565	0.0003830452275600416	-0.0007624193666628131	0.00040973068202072594	0.0003441883910836357	-0.001606692128460608	-0.0031867543673520047	-0.0031280764475721205	-0.01342751226742965	-0.0017599284936110173	-0.0006219610935096585
patient_275	-1.4722958605048495e-05	0.00025014896301996147	-0.004288296133834818	0.00014676888196222979	0.00017013997069182152	-0.0003975456636381667	0.0003619703586315599	-0.00023493591429849618	-0.0012855476120126267	-0.0009597709437486494	-9.702582612248047e-05	6.867315559118246e-05	0.0007297840799867244	0.0001584824256289983	0.0009290407187212625	-0.0005746620150168503	-7.840806180341964e-05	-0.0009178888067722082	-0.010398772469290787	-5.867139351860699e-05	-0.0005019022889533715	-0.0007811575614967623	0.00021489215374958178	-0.000679263867721576	-2.051975241448656e-05	-0.00015944718485494096	-0.0020149147426540147	0.003304891737329686	0.0010855471282602634	0.0015435585443538975	-0.003059979415596799	0.0053587620323546385	-0.0016057348752699185	0.00036410481221313884	-0.0002890257093615329	-0.013938032180184272	0.0019486050311261908	0.0009819724697302582	-0.012291293291384587	-0.0002372093102982921	-0.0007113503671891943	-0.0001947851926169581	-0.00016785599999593514	-0.0015919421419776545	-0.002137321729148662	0.00027169350753036733	-0.00661504751762484	-0.00043135422183277985	0.00015792961107484376
patient_276	2.7533104364556712e-05	-9.876184802448994e-05	-0.00036905828906348443	3.718148170727804e-05	0.00023568994062314207	-0.00020849767638521436	4.0136144713875564e-05	0.0009719278778630124	-0.0015003158510929443	0.0005297544983198676	0.00027082552925115054	-0.0001521846616044764	0.00034630431400533424	-5.168458847284867e-05	-0.000870518457902872	-0.0003501395804862455	0.00011673728795320005	0.0004844753326590781	-0.011474807023604967	-0.002279812615414885	0.00016269532611784397	-0.00039094585888904595	-0.00013334328562163186	-0.0004365898742906693	0.00011127856163603518	-0.00014048589763335153	-0.0013335475667677996	-0.0008198300357873685	-9.529209652878028e-05	-0.0020355131178518256	0.0003192639981488514	-0.005253557872542606	-0.0016135915657236252	-0.0006006089303280022	-8.305622636190815e-05	-0.009916644419259246	-0.000139204195074921	0.0004817622111427692	-0.01619781704687161	-0.0006977251183855089	0.000560526020298913	4.552778198226094e-05	-0.00031248557015400337	-0.0012081045628115489	0.00042892434723068205	0.001506954977726715	-0.00277701026407392	-0.00015242652813532247	0.00014496923886466505
patient_278	-0.00033426360248295356	-0.00023650935927612543	0.0006508672285685227	-3.2954125093326538e-06	-2.528169462339588e-05	-0.00024275821909107193	-0.0001148445817808961	0.00024905798925695837	-0.0006082446866466239	0.0001391311451792003	-9.530160168791263e-05	-8.56728227559459e-05	8.016232268470559e-07	-4.4511356328810426e-05	0.0002987818910976932	-9.543476356584758e-05	-6.857467609616828e-06	-0.0005215684694028282	-0.004378170031297972	-0.002022961533772041	-0.00011551113476356398	5.439020573492726e-05	-0.00021379620105902393	-0.0004428779028885528	6.813711459357842e-05	-0.00012943007277277867	-0.001052821426074972	-1.5594402378717426e-05	-0.00010145197692631902	0.0002319623005681029	-0.0016409975123130654	0.0008519863725438882	-0.0007268367170122949	-9.252051386755014e-05	1.0053010274206624e-05	-0.004352341646256521	-9.261852412771745e-05	-0.0009520473893345829	-0.0139834703964701	-0.0003402109763768413	0.00022076583910279126	-0.00015855771633442454	-0.0003277301797515156	-0.0007242072594672056	-0.0008662364897254076	-0.00128279655890188	-0.00490717720963797	-0.00023230174843741867	-0.00019491218540050842
patient_279	4.0529282829579904e-05	-0.0006462223254979039	0.0019645997447810763	-0.00010515967358457581	1.7123210126503893e-05	0.0001676101253506403	3.0435361406000723e-05	-0.0007329617295649079	-0.0002929329794455128	-0.0031081647968523776	-0.00014351667129742433	0.00019052893744278502	0.0005117230329098243	-5.5930595347217964e-05	0.001612797787487631	-0.00036274508925292345	-0.00031411492148014056	0.0003795545366955558	-0.007098960959651996	0.0007025597619033908	0.0012815018970556533	0.00045347307173715997	0.0004308218218347376	-0.00036197638631543203	0.0001385665995952511	-3.963438935075174e-05	-0.00035334521680594394	0.0015357000964176136	-9.287634791145732e-05	0.0015012575708427294	-0.004301712716029417	0.008011507544187101	-0.0014805123421077868	0.0004776935760101629	9.423821281855713e-05	-0.0068440209152383765	-0.000201265690466472	0.0019105200806790366	0.005652478021193048	0.0008972895192527696	0.0012316677074020166	-0.00046473387170337354	8.531066438701519e-05	0.001043036247088523	0.0007370234842487068	-0.0026861862208361	-0.010558159650241468	0.000760540721883546	-4.325707923320233e-05
patient_280	5.150056815662556e-05	-0.00029664683799109336	0.00122686930389821	0.00011405524417131902	4.582890676161794e-05	0.000527409897289573	-9.628541969957467e-06	-0.0007141218283782534	0.00213775943445709	0.0005181424902170966	-9.625576211634637e-05	-5.153813146349904e-05	-0.0002371463050614209	1.2439640274104173e-05	-0.0007345275458957714	-0.00026832491977441187	-0.00016160055277387485	-0.0009603949085097747	-0.006739219623693172	-0.0025993057016875636	-8.25370154232907e-05	5.423724111643118e-05	0.00011146957408260217	-0.0005856366704753369	8.015876308051897e-05	-0.00018137851640594638	-0.0016677574853734376	-0.0008475394500472559	-0.0005354481372593875	0.0006093238906980127	0.0011124111006632076	-0.00035070052264008585	-0.0012979282610955907	-2.6283969408261017e-05	-1.6221340455956178e-05	-0.006960424509501062	-0.0002751120850805279	-0.0012308837670637347	-0.008658868928670644	-0.00033225917750036136	0.0007013700297767751	0.00030060415602206717	0.0001894915268184606	-0.00024101190707220843	0.00023936802508716054	0.00033409145938976517	-0.00857397872888622	-2.5536432091309453e-05	0.00028751024388135884
patient_281	-0.00025697190817990914	-0.0002655128688171298	0.0007837415062758661	-0.00015487291461503864	8.809367768397357e-05	-0.0001313789245913582	-0.00011154781832208174	-0.0007056437286327071	-0.0004027398337374664	-0.0020923251184785277	-8.177852821183799e-05	-7.745490538648633e-05	-3.7355660522759356e-05	-0.00016327630262095297	0.00014373548869345374	-0.0002770221165248445	-0.00026754058952978683	-0.00031141074709002654	-0.005607109178495943	-0.0012882004964952793	-0.00021169440564827973	9.776610047388008e-05	0.00018696755613250654	-0.0004340812433657151	-8.375159246558923e-06	-0.00025100620172216454	-0.0010074298459483615	-0.003961440061400566	-2.9380874683089087e-05	0.001092672710181724	0.0016387890859380907	0.003097133826585792	-0.000945633268673374	0.0004183196117016303	4.623052379966136e-05	-0.0043130300422284645	-2.0930824122559517e-05	-0.0012155178475259211	0.006757892818320145	0.0010565248947368884	-4.5056919057391996e-05	3.780539918666363e-05	0.00010359316384242848	-0.0007370543337335755	-0.0005947142094073511	-0.00239472218439573	-0.010243343155265457	-0.000565486137976947	-0.00023968980879123927
patient_282	-0.00038952979024423073	-0.00026040313556881055	0.0008425666926028427	5.914080943294892e-06	6.013531553250225e-05	-0.00032205995277707916	-0.00018205302326758962	-0.0007247024428910648	-0.0014279635920367427	-0.0012729912524280524	-2.198954217715549e-05	-0.0001851064852089147	7.905065661215542e-05	-5.372282148596788e-05	-0.0004460503785730053	-0.0001177755581082263	-0.0001739277367009021	-0.0006358224303909888	-0.0066966585212488074	-0.0027485379824939184	-2.0910074735957584e-05	0.0001531105997657756	0.00013323670279654536	-0.000611192405061968	-8.223105120825508e-05	-0.0002645412312168002	-0.0016884279146210258	-0.0027372464828440885	-0.000148833727177122	0.00037723304797194595	0.0016700343116244415	-0.0036241108179716846	-0.0018245643942433661	8.737647524766003e-05	4.9222309386262795e-05	-0.010550587795191815	-0.00017529643687754374	0.0006879961382655308	-0.010972904453999323	-0.000282658092248895	-2.9801831338451684e-05	-0.00026157188280231887	0.00013058283693611575	0.0007332703851753103	-0.0012454422757878529	-0.000913556607202706	-0.006266978916098041	-0.0005296669507399726	-0.00021128914144858538
patient_285	0.00018025746364008517	-0.00035939331638191736	0.0029035029646511195	0.00015290519317456478	3.633705149886052e-05	0.0003251914675327719	-3.082816192651952e-05	-0.0005400765399466343	-0.0005659295825476459	0.0006386207984897228	9.317065659707542e-05	0.0004438796094447988	-0.0005038316132252769	-0.00019731822675487354	0.000571772425804764	0.000826754926180524	0.0001002498754617285	0.0010876790393535085	0.008962976283903992	-0.0027656922283873053	-0.00018889880763176418	7.356055545817371e-05	0.0002011507151743454	-0.0006097266100599764	6.89939342363179e-05	-0.00021799033112590357	-0.0004031182094940015	-0.00013393843237723255	-0.00018961257629609586	0.0012870269578171298	-0.007050622917547869	0.006472641458618602	-0.0017490977605357893	0.0010209792763829356	0.0004867455742300818	0.013964579799567091	0.0007914808272270037	-0.002881135202202671	0.00852548457158356	0.0006261457240536743	0.0006632634017042283	0.0014474858624732808	-0.0001524848442963595	0.00037297774136014106	-0.001958548251243822	-0.003926444833555218	-0.009886001178948148	0.0004610648845493479	-0.00041428310959743214
[truncated: 85 more columns]
