# Supplementary material for: Integration of clinical, pathological, radiological, and transcriptomic data improves prediction for first-line immunotherapy outcome in metastatic non-small cell lung cancer
Source: Nat Commun. 2025 Jan 12;16:614. doi: 10.1038/s41467-025-55847-5 (PMC11725576; doi:10.1038/s41467-025-55847-5)
Supplement: Supplementary file 4 — Source Data [file 41467_2025_55847_MOESM4_ESM.zip › Source Data/source_data/unimodal_shapvalues/6months_progression/XGboost_radiomics.csv]

Patient id	Dmax	liver_SUVMean	spleen_SUVMean	TMTV	Nb invaded organs	Distance dispersion	T_TMTV	N1_TMTV	N2_TMTV	N3_TMTV	M1a_TMTV	M1bc_TMTV	T_Suvmax_max	N1_Suvmax_max	N2_Suvmax_max	N3_Suvmax_max	M1a_Suvmax_max	M1bc_Suvmax_max	T_Suvmax_std	N1_Suvmax_std	N2_Suvmax_std	N3_Suvmax_std	M1a_Suvmax_std	M1bc_Suvmax_std	T_Suvmax_mean	N1_Suvmax_mean	N2_Suvmax_mean	N3_Suvmax_mean	M1a_Suvmax_mean	M1bc_Suvmax_mean
patient_1	0.06341891094502204	0.038071362588465635	-0.005429054375035102	-0.008749600369602147	-0.0019896664851822223	-0.013378880017015406	0.05054184576445024	0.008908104214366804	-0.0034136844054369958	-0.0035793116568340624	0.0036638164537574204	-0.006078423025673498	0.015460234481892416	0.006251413438091031	0.001031418198363322	-0.002906176885270138	0.0028296509647753976	0.009474190721632535	0.000633150112795355	5.937671199913949e-05	0.019313556883199752	-1.258615483367949e-05	0.00039985487741759257	0.0014906091113180817	0.016721199054590817	-0.0034856907059830546	-0.002950559491571132	-0.0007243258887228795	-0.00040212978303315496	-0.00036715800974857627
patient_2	-0.023727187532633684	-0.00020065308836186073	0.01734899815380547	0.029560058442186916	-0.00705963008094253	0.009018977332663845	0.02482702753573174	0.011733386397939171	0.02087842629700728	-0.007422691478032313	0.0017723362644121727	0.00745472546925241	-0.0327993413469965	-0.008846898233890378	-0.010270340414873604	-0.004825542165745688	0.002309833278934734	0.02204164842230544	0.0001960652219130587	5.5757024889582374e-05	-0.013238911682884165	-0.000123981915981154	0.00019475731019800554	0.00236344200849311	-0.004656533723507704	0.004858206539508857	0.008381451352679198	-0.00048709647749622053	-0.0006935868866781893	0.005320990512886759
patient_3	-0.00341962242786248	-0.04281376249842848	0.014650903501904235	-0.010311967539794955	-0.002922556365447712	0.011119213163247823	-0.006820876324098291	-0.010763344020880033	0.009007064062790539	-0.010569891212322505	0.0022469617655837895	0.01362958041549611	0.014106336376831834	-0.001876444337646944	0.005486962121167276	-0.010443469079992657	0.0029065440247225288	0.012173509105605156	-0.00016360260217518688	5.3678299507177614e-05	-0.002335744270481383	8.802343705761207e-05	0.00045378124200128137	0.005047944777253638	2.3583796240586266e-05	-0.0036012343026285004	0.0035492143943323495	-0.0007816101352886891	-0.0005229906867703988	-0.005128893015320807
patient_4	0.008567353651756072	0.03666000612011786	-0.01302436727258498	0.026727092203323845	0.01291553864322829	-0.01448770801861966	0.023689924489680544	0.001817106822728062	0.011699181150208293	-0.002405317987945492	0.002136936626636572	0.017962441595932157	0.013777986009841434	0.008704602534887697	0.003986967162849099	-0.003167229442734182	0.0025381104923045904	0.016371397663094117	0.00016537888328804908	8.472427013173989e-05	-0.036991006682616324	0.00020289534063270157	0.0004994039019069288	-0.005028609415512947	0.0011036693644161074	-0.0047013410804210174	0.0011512895851259882	-0.0006409891163571636	-0.0002504070768656989	-0.004629194419160998
patient_5	0.02993891495361188	-0.01670466317487698	0.002865651361991	-0.011940305369259828	-0.003323775495379659	-0.0017015926497305023	-0.03514706258523738	-0.004553905761523132	-0.0006861588774674371	-0.009152377511200772	0.0005546757121176523	-0.0056922500406092124	0.005817533991445301	-0.0033360269050974434	-0.0037630093847523423	-0.012624868651265365	0.0013705495875924354	0.00940434315130559	-0.0019736661240809653	2.2630242255444873e-05	-0.02135425053862128	-0.00022582223443244482	4.699581849960343e-05	0.0019081552565046042	-0.003995721625651582	0.0012949556248952618	0.005039439008024246	-0.0006744063239490023	-0.0007139623467689149	4.9006840133340985e-06
patient_6	0.006127598967412084	-0.029690656546833494	0.025846114249816213	0.01975108706359407	-0.002868400677754458	0.016671313589089937	0.03303243514902841	-0.009907148397851472	0.014066613810796814	-0.005618889754119581	0.004458229836625649	0.005579046320743476	0.026772457560288117	-0.001266546543578582	0.005259659668680915	-0.005507357983797951	0.0025553434666673617	0.02109574704950666	0.0008775351761080134	7.449185103714909e-05	0.02055272618094066	-0.0011031612597825413	0.0005055926325633564	0.00010803653171034518	-0.0011434127839937249	-0.00413683630564766	0.0007601552327550391	-0.000832279008305502	-0.0006171417735736291	0.0006268376647712289
patient_7	-0.04705750386394178	0.0007860330338921404	0.014440781832932757	0.01053565131608408	-0.00490312976080664	-0.0061798063580109615	0.02415565600758272	0.001690454949918164	0.007898013421481198	-0.005997423382893146	0.00306435278459296	-0.013690967533479424	-0.004263915801815187	0.004929504383251572	-0.00966121742533967	-0.006329090896372549	0.002759116509354755	0.01223205425341235	0.0006872223811662799	5.059413251769899e-05	0.024627292861160645	-0.0008381840760845416	0.00041088924439604117	0.001329540129380987	0.01695765333831827	-0.003296551231888658	0.009755979193957494	-0.001064390226689871	-0.0008071024351266282	-0.0020493239517721568
patient_8	0.06204973315848134	-0.0015877340482049068	0.024001706604758376	-0.008500119885408641	-0.0030106328624689887	0.003024347072210794	0.012276451610317691	0.0010820494524140844	0.009815129798180363	0.018630582183332814	0.0020120517950111706	-0.005502382197650896	-0.021354642731683984	0.0040421240875394135	0.004068074192692398	0.0131796712054571	0.003047565357111448	0.017334483592411413	0.00028866178177114766	1.787637584328739e-05	0.015045631763165934	0.00014731942945060177	0.00020351037088078947	0.0023566435047538224	-0.002957909495238734	-0.003188434408477135	0.0073459580113874965	0.001767055443742011	-0.0004897252797103998	-4.266539425913963e-05
patient_9	-0.052178130882516195	-0.05222276781017147	0.0017386969975707212	-0.01890025299257271	-0.004783307249662283	0.013236599471895129	0.023149456787703436	0.0011455952478665427	0.0063178793811972875	-0.006656923832741317	0.003052366603968646	0.0005704970677605622	-0.0004883425227714986	0.003852399100016257	0.00622786874597999	-0.007003304240704396	0.002883462477317133	0.010665720721056432	0.0009915402458770413	3.819695146475231e-05	0.01926464802508072	-0.0005072688360226386	0.0004905967094051591	0.004162450932416735	0.010771089241571639	-0.0041687429289965225	-0.0003938543222131282	-0.0011723725939146968	-0.0005809930055633962	0.0008770644310206036
patient_10	0.050803887462488456	0.06942094754164435	0.009958591948448848	0.008440399960558755	-0.0030694869164591206	-0.010316303162377609	0.026263299295651805	0.005432198823476496	-0.0038664224988901974	-0.003961447342834049	0.0033858594297264772	-0.0073187052047188235	-0.0213430164438053	0.006533461570722853	0.0004515045588913066	-0.0017694452465457904	0.002507021634769005	0.011926502556434803	0.00011202311300022063	7.136599343863903e-05	0.015922002491570372	-6.681169340265899e-05	0.00032921912512118143	0.0007035103317405368	0.0012601458158347006	-0.002607671589994068	-0.002966070839047071	-0.0005514801522573592	-0.00017429584676283274	-0.00029200092210691605
patient_11	-0.0015627942288676474	0.002682511254874888	0.01758006456428604	0.036560695314785535	-0.0050925165049380975	-0.01563654038291272	0.028839352486482256	0.008234464774155294	0.012694141506867332	-0.0029637761914886305	0.00292134183360139	0.016616226394614936	0.007910829282412017	-0.002045901582441858	0.006252852748294218	-0.002567062362167233	0.0025921403456151742	0.02086537080078084	0.000907713999474845	9.588205935810669e-05	-0.029620315782006176	-4.6775388985023335e-05	0.0005801418252054029	-0.0005498176900885749	0.001824211828228668	0.008965427746874205	0.003133954869200871	-0.0005498294071584663	-0.00040099824033507884	0.004146932999412001
patient_12	-0.0072249210498542505	0.04293612153825609	-0.02124494838580756	-0.025280583318337494	-0.0024717777352033636	-0.002296389635150624	-0.05405316868140794	0.0015643779384606955	-0.002489248650006712	-0.005754949051425317	0.002703467260895405	-0.0023097792154340964	0.00945699327867185	0.006964437547171025	0.000331403778473601	-0.006246274820790169	0.0022363733763473624	0.007876065087330603	-0.0006317889090990173	4.5630676342813036e-05	0.014250729928593903	-0.00040820440947247536	0.00020697089207879308	0.0029402549132617906	-0.0021370199487762464	-0.009987265380946925	-0.0041808532815589125	-0.0013782596576355876	-0.0007727812936839399	-2.8817969314055984e-05
patient_14	0.03034537868749794	0.07216118298222288	-0.023848830839483103	0.01078961041152873	-0.0020590524284377944	-0.011463466492120503	0.029902003698836416	0.0052276228514561915	-0.004718827976144989	-0.002386865938001212	0.004260956662689415	-0.007561118859644826	0.013007665982144116	0.007550298141843984	0.0012637713491421378	-0.002232367638893385	0.0026788650273810053	0.009349268862272681	0.00020563949229280052	4.067023951030964e-05	0.019924020011759754	6.209051245199766e-05	0.00024397580589236755	0.0013435647359954115	0.0003434810542342367	-0.0025840890237783746	-0.0024807680385616703	-0.000428305550210083	-0.00017660900230530803	-0.0007922153037024526
patient_16	0.007341574623768492	0.008469878372637353	0.013834938422992953	0.029893909631988205	-0.00844265253042898	0.0164009896799622	0.024877646158156453	0.01188260960088866	0.003669361535299614	-0.00233153089612871	-0.01377466407601108	0.014633696706689271	-0.0016524318055299056	-0.015200510125705852	0.0036770261963109617	-0.0029272905347353328	-0.010599084210355858	0.017348499507914953	0.0002269785984958788	7.902133916946775e-05	-0.033928030927372115	0.00012247017533171774	0.0003132628194991662	0.0025842000530291055	0.005823778341185589	0.005489179754726958	-0.00015680498683157338	-0.0007278843543217705	0.0004588143382086837	0.005497688213245316
patient_17	-0.006157791463310917	-0.007741562001898398	-0.023679057774389535	-0.020641360996113866	-0.00221444789334681	0.00127722772216842	-0.009571607818925982	-0.007530443882068752	-0.005290279346318428	-0.004055631794146261	0.000998505231292672	-1.6522786422858585e-05	-0.015550264364675135	-0.010697464197245694	-0.00044406991562605296	-0.0024673353441159044	0.0013784454093226921	0.007326849074745959	-0.00045617247004690496	2.765946998437643e-05	0.006577782703218709	-0.00011193614701327854	9.253603122837694e-05	0.00142423633182894	-0.002788999384837293	0.002231856982048121	-0.002739718504250517	-0.0005483524999109468	-0.000262516526752148	-0.001722490771509989
patient_19	0.007052322877319419	0.0012288189799370861	0.006259487149618704	0.027866745787143817	0.013968432492025807	0.024413228178158372	0.02820322011139832	-0.0003735464696170425	0.0004738940281660335	-0.0018477771022756548	-0.006555826784322513	0.008906473568933404	0.0034159904632539767	0.0027776318509973304	0.002400222040730614	-0.0022452590031546223	-0.0033240630588040527	-0.05002490092485635	0.00037792636832465295	4.822612545442538e-05	-0.03376062485940659	-2.0905112018739896e-05	-0.002831862462641341	-0.011097645431702781	0.011533309298279299	-0.006465141600905711	0.005878158924828698	-0.0008565633504151233	0.0014290346221701889	0.005130053726183808
patient_20	0.004829104540139641	0.0013913442940942902	-0.006748888867901692	0.00871028009543882	0.01514361464256151	0.018623468325201106	0.01688602867435149	0.00679872799144514	0.014543713147454411	0.0050845020671030665	0.001779685969041993	0.009459450347924307	-0.02735864984997489	-0.004202073785142981	0.0026582767806125175	0.0035721766564938127	0.003192905162250013	-0.07286254562802705	0.0004744424125554191	-0.001042409860018409	-0.020081144470728274	-0.001552150477698559	0.00042130788258417214	-0.014572570153573071	-0.0071621334282679985	0.008737048084676515	0.007061059249407872	-0.0012543047979134295	-0.00021462449657538705	-0.004880149271587251
patient_21	0.014415638787290488	0.021512958111184942	0.02083851354665596	0.031193592496454387	-0.0018534377493776668	0.03320912518337085	0.030278738878435085	0.013211668636481624	0.03247020788387812	0.0007085759215990033	-0.0027943131534757266	0.008666906130771512	0.0078105241616351065	-0.022183385840147594	0.00695710982590129	0.002254404352949425	-0.00893081048320093	-0.03292484119677642	0.0008273615853694913	0.00017613018034338973	-0.015537950261789758	0.0005153208889580748	-0.001955400740534494	-0.007486677703961151	0.0010553079550383328	0.0035292378456662477	0.004427781122969412	0.0004002982394337931	-0.0006099046777760476	-0.002216345425585352
patient_22	0.05638167724342218	-0.014134988321535672	-0.03670229893764658	-0.019167672968014474	-0.0024475258901014273	-0.011592187105770653	-0.01431616034349632	-0.009458902339863535	-0.01206560724333281	-0.0046929801846794855	0.001627633038781049	-0.005218371864306305	-0.016444242831681555	-0.000779424713899267	-0.0004053004371738243	-0.003545181669600423	0.0022546814503983208	0.00906517732113673	-0.0013337252499291445	3.0279997093765995e-05	0.010116875183972689	-0.0001546999098638977	0.00018435916943449285	0.0014237640916795683	0.0004662319412520985	0.005250947697227335	-0.005665338771568177	-0.001254222864982451	-0.0003308468962145794	0.001086779449101492
patient_24	-0.021972814622241484	0.025981348438557664	-0.029757494100754265	-0.025649645760341476	-0.004233190992600264	-0.0019341680115523784	0.002148333583856087	-0.011462317370084468	0.001086263618788885	-0.0043148688027623535	0.004169202387225757	-0.014540342857876538	0.015262377785611092	0.001125530503026991	0.0033710869973133046	-0.0023768820974662567	0.0025817387234488313	0.007223608082242619	5.506626030353401e-05	3.3927881994461694e-05	-0.020441862263600147	-0.00024947404655357075	0.00026460622143637897	0.0029659687550285404	0.00015560193097476798	0.003711511835360508	0.0026550972959211226	-0.0005881183578450415	-0.0005514036816917327	-0.0007399444801538058
patient_25	0.006868351340744729	-0.011934739638319307	-0.00023902411228994604	0.0313454562825839	0.014657818826546215	0.014631258281854133	0.01674603874668357	0.012437683142183756	-0.0008571861304216996	-0.0057744659191058135	-0.0022056501063868893	0.01200445992355048	-0.008145047388004346	-0.022069261964986157	0.003508968325015509	-0.005717771787419446	-0.007998677726854241	0.02317635834462489	3.2127777837230836e-05	7.357446931099459e-05	-0.01215982800825868	0.00011066580975756666	0.00023643606816023613	0.0033442639067947444	0.007319293986141168	0.00244760456613525	0.007769817360665806	-0.0009903581754998815	0.001554444240370344	0.0049796094959211465
patient_27	0.008966368575295048	0.0076777353052393	0.020467695274576102	0.03003638680828451	0.018979248815969883	0.001118008591843213	0.022188272396025305	0.0173742481029217	0.014938039635894372	0.009003076934748144	-0.003972984150563832	0.015102615685914788	-0.021248984296702828	-0.015174874176196167	0.006002911774567109	0.007684214954762312	-0.007434054614427453	0.01996885649063419	0.0005332184920743272	7.982381658912836e-05	-0.01598366502046299	0.0002764248513105388	0.0003939725739074796	0.0021137279646691563	-0.0007464925661458251	0.003207609958812353	0.0013736301915495696	0.0015536468495015343	-0.0004853358171580665	0.004931402830915363
patient_30	0.010857844220552386	-0.04460227971454598	0.011211046260730044	0.02876485289937865	-0.0035911969707537656	0.0073249979870561475	0.030748922420517456	-0.0005499426061738467	0.01030538803713462	-0.0058327618813699056	0.005133288452746263	0.01755719127240809	0.023116596172755296	0.004139867646287992	-0.004608396205667801	-0.0059054294184767665	0.0024995516886815237	0.0183078220507569	0.0008012609657319736	7.445817436710097e-05	0.022451863163391664	-0.00017050995671308473	0.0005133420524440484	0.006008953434480536	-0.003673204870798183	-0.004435809121516263	-0.007877465173332373	-0.0009588645038400626	-0.0006837784578514963	-0.002180738784348507
patient_33	0.04361839098621696	0.0500589244442513	0.006403750127709912	-0.018830975837672535	-0.002363821600723721	-0.006565098782288151	-0.05314761433794133	0.007782545004290866	-0.004429783043850147	-0.004119265552380283	0.002606355107782841	-0.008702011762818587	0.007250096839989636	0.005352829607336346	-0.000576178653718671	-0.004195605344353258	0.003238226321097526	0.01312921201874568	0.011093466506023409	3.8965228222036013e-05	0.012511774542710212	6.039203601086203e-05	0.00010771013455655563	0.002340352754193399	-0.005238809187818483	-0.0077897278878150365	-0.004396910752374106	-0.0015344674113135365	-0.00033985595174193425	0.0009031256547882742
patient_36	0.009500135219670998	0.02634940227841169	-0.02923244078450036	0.02227430233039979	0.010314249529922014	0.021274668563007425	0.029747631149105152	0.0005601761705651856	0.005185905379615349	-0.0018763952138341718	0.0006302328138393955	0.0089637143272385	-0.00331030084213674	-0.025000680959611367	-0.015818980615119074	-0.0015577996982402472	-0.006771727907963724	-0.052683971080473534	0.000269276986152631	0.000147631971606959	-0.03005695998283261	4.1007457129283824e-05	0.000466117500438289	-0.010525067904769522	0.014188406387526586	0.0013490346783266972	0.005102477942459782	-0.0006405105347304002	0.002621171494322162	0.0027365157877227843
patient_37	0.010477559295153458	0.04097725689464532	-0.025867606541929957	0.016564176754620515	-0.0018375406713139694	-0.004990485318406675	0.041681230321618454	0.0016516714391229736	0.002383050395563113	-0.002775259205362816	0.005086578122127569	0.014026060209427314	0.019012121956271933	0.007537552677163662	0.0026162765287712168	-0.0024374476178909	0.002375949900600279	0.013258210613973547	0.0005157066875828669	8.236891485405531e-05	0.022839442966467102	0.0001915370447322372	0.0004608257432550969	0.002721002891124755	-0.0008159441499387939	-0.002853104194546402	0.00017859991552696909	-0.0005436630776658694	-0.00024866992184941514	0.0014261614431221887
patient_38	-0.052502767948019356	-0.007309463278183709	0.023935348632101883	-0.008090426313589097	-0.00317314163334948	-0.004331219057909289	-0.01884274260443974	0.00936609502273927	0.009520525932318134	-0.0070696319145935735	0.0007227153661346565	0.016020033667239766	0.017592499240276085	0.0030504645376415607	0.005609456050552106	-0.008795068035913612	0.0023442307005866695	0.01689942471921438	-0.0012269898508373439	-0.00046211248607626147	-0.01769649050899555	-0.0002961557566447892	8.778551257868798e-05	0.00506607988319693	0.0005933301299349459	0.035440218139387525	0.0029841398346929834	-0.0009683899579773269	-0.0003448215016491896	-0.0018213462100115747
patient_41	-0.035175333067362306	0.0359065549552401	-0.018058921069344473	0.007522944700193721	-0.008154274482296898	-0.011605843986682261	0.013428604975638837	0.0029004873573413915	-0.0010988804689691857	-0.003503137850677488	0.00280509558817933	-0.01500200454137864	-0.030397464630012947	0.006237434076872652	-0.0036173447614979643	-0.002072079865388256	0.002355155256373145	0.0074223207077279965	0.000182996313310889	1.0910347719979884e-05	-0.035948175565298064	-0.00025282008201571454	0.0001949334729630935	0.0005591516293838924	-0.0025168259636129476	-0.003663506313390759	0.0042908600202794375	-0.00043826094752404614	-0.0005396624282893267	-0.0033385662880443044
patient_43	0.005829327430286884	0.030672714526994743	-0.028502407624213907	-0.017430715124319044	0.018966708753390772	0.011690706305004891	0.018920238036692603	-0.008968359834446353	0.0069936980076920115	0.012273733311438719	-0.010937313025066484	0.015767288652938236	0.016795378901866897	-0.00010762822452155114	0.004291915495203289	0.0075614100902173945	-0.0066759402282795055	0.012735248157566749	0.0014489884678743298	0.0001037800080152855	0.024184102509327766	0.002079552547805096	4.831342923260539e-05	-0.003824274246199974	-0.0012784315806522153	0.01977813892759562	0.004239208614681676	-0.0004578929495794817	-0.00041935299736086095	0.0003159340510937281
patient_48	-0.05837487887625003	0.02564060769474335	0.00742752237765812	0.006056065810105979	-0.010264222268653509	-0.01047913866462296	0.017421344528890548	0.002445884313670041	0.009929015856651872	0.011476432080112335	0.0028801421733634226	-0.01804567655401024	-0.025307710046921016	0.00606231708621452	-0.012078506220305539	-0.00037458687996650856	0.0037202464372450023	0.0073634649055866076	0.0001740057431071888	0.00017016278703173838	-0.03638330205358757	-0.00037240378623598977	0.0002839496819629225	0.0011406595425244588	-0.0016159984951720965	-0.0033974544506208543	0.0031814790267703542	-0.0004291704804412573	-0.0003681960787248369	-0.0016137060050698826
patient_49	0.0072903437800788	-0.04280608411385411	-0.004424874422254945	0.02767329251949591	0.019228321992070724	0.0188184655215062	0.00707718667760365	-0.0053616919248247056	0.01883714461935781	0.014907037950357265	-0.003653481017352548	-0.001492496553905277	-0.02993391594680226	0.006174056847508142	0.005966806258532301	0.00995131628590911	-0.011529070256176279	0.0189627517723734	-0.0009949375171311365	3.001720602643054e-05	-0.01319095158982548	0.00040394002956503096	-0.0034569087527788187	-0.005831270705063764	-0.003028288434888461	-0.006992805178842573	0.006924686606195964	0.00023865918676548682	0.00022142129319521249	0.0019838459633106736
patient_50	0.0015533205045710813	0.01687597757193264	-0.04262644657621272	0.014302552345196364	0.012379005683097799	0.015545793036603386	0.003819195420929327	-0.004418040467531894	-0.005101475361608072	0.004273493142540755	0.0012920323366476002	0.014349212877500845	-0.03216079655483145	-0.0010849037194398598	0.003228280260506946	0.001697551247893806	0.002841485829605865	0.010273930715708486	0.0003475177403525255	4.811760800723748e-05	-0.04284898831784501	-0.006060687832657476	0.00034528586117056365	-0.006342529248762685	-0.005323429859032033	0.014679694177928278	-0.0010811488023620371	0.0005754534521863589	-0.00024001233079333777	0.002624662007417974
patient_51	-0.03597084082382528	-0.02676721738493847	-0.0035306972334396814	-0.013985906887569724	-0.0023029854373565754	-0.004772945738615783	-0.0310515126723014	0.0002572771389035943	-0.0006545176729296536	-0.004186056476119853	0.0010383320638238434	-0.0010468770258972783	0.00739229485173556	0.0019008618646257326	0.00229571604283834	-0.004265286081234648	0.0011505275567695737	0.005880459711584233	-0.0008073018477700551	1.3132626420327472e-05	0.007749346199244393	-0.0001838208226250446	8.51127482611932e-05	0.0019003846560230382	-0.0004161591125282816	-0.0032504327086717247	0.005743669386062803	-0.0009392080259016749	-0.0002796996762042966	-0.0009751881234555417
patient_52	-0.007533790581405998	-0.002407359637444299	0.005912239876214508	-0.009695659781557849	-0.002445986119178235	-0.0014812672339453894	0.005279581702050093	-0.0008326661247029804	-0.011967578397105012	-0.005887767326829708	-0.005475968407401959	-0.013170272011266882	0.018166726467736052	0.004943479492467849	-0.0010922024799725311	-0.006319600300860193	-0.006832356610156121	0.014481395599710137	0.011282636439153074	1.2691028150155635e-05	0.013431051306028176	-0.0005850887347972413	-0.002069054569807521	0.00404431274021651	-0.0013321986008520297	-0.004838581193476529	-0.007813616717266698	-0.0014376855783334924	0.00023717533549398297	-0.002208734292181426
patient_54	-0.04194066170719707	0.008032173421816084	0.01935414548294591	-0.01155269365812666	-0.0035646001703207256	0.004062443385806149	-0.033958082386409356	-0.0006800738888549425	-0.0024250563854359675	0.020331826495351476	0.0014045075331620338	-0.010514891752813036	0.009204061383526828	-1.0031538218565552e-05	-0.0016311776569428885	0.00520078323052026	-0.0063529896090418585	0.012525426952219016	-0.0017045250686577621	2.3982205646976033e-05	0.012841991330243331	8.786426642775839e-05	8.893312655831298e-05	0.0029866475311910628	-0.003387981755663756	-0.006983907510762468	-0.005566838158837992	-0.0012266452806752267	0.0015773360510252096	0.0001373977352729068
patient_55	0.002130016092496252	-0.007507033759871424	-0.03467888336980155	-0.028638014094525478	-0.002414931433429383	-0.006617602135719361	0.005058570437602144	-0.009198946617100624	-0.0014817263199420456	-0.0032550950886989947	-0.0016698483736581665	0.0017301362454628698	0.00933209470203883	-0.001372551864198436	-0.0003376521436036085	-0.002750586045508643	-0.002404488284458947	0.006981498302028304	6.311076743859231e-05	-0.0001295102515583009	-0.019754123978003104	-0.00015563020014359365	0.00027181392897280453	0.003524765939382381	-0.0018134536152501133	-0.005291474554520666	-0.0037296393984470335	-0.0007169085552374839	-0.000493471035367419	-0.00018591983131373703
patient_56	-0.06819044942413412	0.002223977387532404	0.009763875333287386	0.014889678228368628	-0.0069138729826498015	-0.011042493253148534	0.011899016244668346	0.00466929393803921	0.01080050565686972	-0.0021328648240818717	0.001918337634899417	0.006771436956512064	-0.002305972594295091	-0.009371761031857533	-0.01188209147296555	0.004273542413813609	-0.005294113736334934	0.017662674967730534	0.00023140574586180668	8.217402091132638e-05	-0.030592540137295586	-0.0009907930513458766	0.0002879251202893117	0.0017590592459158139	0.00796253824561849	0.004244649197579783	0.006895518712839125	0.0010922422172219262	-1.6949964858376573e-06	0.0022334279933256445
patient_57	0.09679234186591609	-0.03590835549329155	0.026349125894561783	-0.004022698233957464	-0.0038825383206933023	-0.014439619710858567	0.018736046141067414	-0.005274088378848602	-0.012304768721050862	-0.007140480709036378	0.0023420353120238726	-0.005871816792904283	-0.011883241996570678	-0.004530820078117219	0.0013681869274321334	-0.0052409207212627575	0.002518986087687489	0.018502024107443466	0.0006668492293152499	2.2388528283575014e-05	0.01585824423861501	2.4281675036537247e-05	0.0005056054619099055	0.0014446039483701398	0.004279420786998784	0.008176336738752678	-0.0045314541081509395	-0.0006834511319700487	-0.00032017310437830037	0.0014041647906136722
patient_58	0.010108288776606925	0.052343064795514156	0.018437895817428294	0.01358279191003745	-0.0022275453197954094	-0.003335987043143011	0.0379767467593099	-0.004388865603991875	-0.004287760758601478	-0.0022266441590230966	0.0036706917377638277	0.014527969311980854	0.0037467440721665572	-0.01380571287836318	0.0003190536495151705	-0.0017220724500808494	0.003451518950958482	-0.022008141297263247	0.0017862594279250007	6.057143472983536e-05	0.022437197401549824	0.0002671997427032323	0.0006987433927107733	0.003222049217697942	0.025800511934243056	0.001894942391430369	-0.002704601734868952	-7.587153523468644e-05	-0.00012800645357941947	0.004352800475531957
patient_59	-0.007044269802855087	-0.0037150256851188833	0.009994348867565372	-0.02672723112913845	-0.007113571668328004	0.011616935106162733	-0.018485129112342367	0.012847386843432255	0.0031942120614875114	0.009082482839845136	0.0010639937788050888	0.008496323085247387	-0.022630629768509207	-0.027974095981750654	-0.006120207048038236	0.01290714314426078	0.0027118959192837396	0.006157604342786303	-0.0005497230727992288	-0.00041733789637464497	-0.028514210464398154	-1.330041737174228e-05	0.00011898048258553012	-0.00737116118643873	-0.0045886410864061245	0.01181653761299309	0.005671629277840584	0.0010903262571337234	-0.00017967680039037326	4.4538045580013504e-06
patient_60	-0.02511849063899802	-0.017215189319299082	-0.0009067249246272211	-0.011272682196831611	-0.0035916095055559525	-0.00677798693107403	-0.02385240142666618	-0.0003025892001929105	-0.008070272560925107	-0.003999952375744366	-0.006569927957202886	-0.009440071598689126	0.004052764034106489	0.0018446064374266033	-0.002103652323907726	-0.006312717695085989	-0.004411918812000766	0.006594934985968392	0.0018144471350226804	2.12325899648156e-05	0.005643116783777589	-0.0008047508613123821	-0.0016574111098342308	0.0012868641047619675	-0.00351031623535298	-0.004751785778526874	-0.00438478752210658	-0.0010182953498377848	0.0003170676769172922	-0.0006058650538685069
patient_61	-0.00904555164445179	-0.0075966308255668745	-0.026815555290134286	-0.021245329252678285	-0.00325953799922787	0.008368962786379249	-0.015503826085513182	-0.008183883807183863	0.0018806547522442652	0.00602725008162364	0.0009018321381604133	-0.009336075316447761	-0.013720440127962698	0.0010360870477372497	0.0021606871991449827	0.005399688039691808	0.0016531211106554909	0.006153317764160771	-0.0006176167360577947	-0.000318119130977431	-0.01758559216739609	-0.0018409828365541182	9.438917274633648e-05	0.0014848808541395573	-0.0020963988834494466	-0.005761631213053708	-1.3269988981798199e-05	0.0015757971985724626	-0.00026074540572219656	-0.0005269940952769961
patient_62	0.005386726668710858	0.045198739387556724	0.019957433820986303	0.019082768971394888	0.030334376313655664	0.025671250438550838	0.026164722479909718	-0.010515778035727825	-0.005609230989520835	0.005175379748551728	0.003951306833562516	0.009240112785301052	-0.014978538553560022	-0.017824814301314985	0.0008296229141541076	0.0038855618531285583	0.005549077224042073	-0.03343279305546387	0.0012030222537711996	4.2457455590792424e-05	0.01556367629794411	-0.000834089299419073	0.0005033822438101945	-0.0013787014776954895	0.003936033701869757	0.006676628354285504	-0.0026318510818508123	0.0014483512101401948	-0.0003080936377923765	-0.0017510230721663198
patient_65	0.08377957208891132	-0.03354144894215553	0.008889415055614363	-0.01183954918716381	-0.002806279478854066	0.002303534640621837	0.02932721501545064	0.003519431142559569	0.009908637693614388	-0.005008498994583832	0.002710799589671662	-0.005886468310438027	0.021852215155981063	0.0034150129208064526	0.007207067190898245	-0.004677098594645667	0.0027209822630072994	0.017678893618148138	0.0005069323550299003	3.3209636494516035e-05	-0.0108006901098686	-0.0001415379945410478	0.0003710121009780187	0.0027588812121808245	0.0031693747394888	-0.004986344027871613	0.0005715157344732266	-0.0011452088332467743	-0.0005540251895216749	0.00010980099642653715
patient_66	-0.002227010401698272	-0.036063782600519914	0.03177582437514601	0.00535413345800459	-0.0034878036337683115	0.014394694353964864	0.025497268594667978	-0.007883187982664954	-0.002163257138201839	0.012853790057355019	0.0067466631164395515	-0.0133618967444704	0.029400611300101014	0.0006875199863653073	0.0008302713142329923	0.013339258336805007	-0.006158899267538602	0.016871672179585614	0.0038348153012309843	4.369830026626916e-05	0.025807017561063586	-7.547989511455737e-05	0.000872213621800674	0.004049422821551415	0.0016069817207132334	-0.0030566918597972285	-0.006741974416873849	0.00279197106596537	0.0005502108869506957	-0.0023970350322638882
patient_67	0.0028081165861826847	-0.006485940366952287	0.023752822213394805	-0.025532684554244813	-0.0011730362166712828	0.011327646734301864	-0.050087493330915195	-0.000519433938565196	-0.008622302325131545	0.024763247604362548	0.003123708260459901	0.007032774410700941	0.016904774153329135	0.006090737924412731	-0.002952203543460806	0.009710007705255229	0.00614015538468486	0.018367866471349713	-0.002884477156309264	3.8743032394297787e-05	0.015841081784034185	0.0007215446130294525	0.00017794654643259043	0.004134626434954968	-0.001924426885261266	-0.008966274516104732	-0.008018338906184044	-0.0016249886082521422	-0.00034471311413130626	0.003812712733614191
patient_68	-0.016813138057857144	-0.0022999835811004523	0.001452273441446871	0.019516838438356835	-0.007544174696229463	-0.01199680989566821	0.008834911441315046	0.009871318470300875	0.0013815351696913258	0.002437541147821723	-0.0022019888328159505	0.02835081257749183	-0.020320434048405195	0.001576306890701422	0.007446195288464169	0.003076957849245911	-0.006570907807665258	0.02187544018408104	0.0005864260444191322	0.00013860847936956403	-0.02144287920559641	0.0006992873751647568	0.0003973842272193835	0.005340634023914795	0.0020499814999002867	0.016559982687707978	0.0027254338352039028	0.0019096229934922582	0.0035429174586132347	0.000189965775355136
patient_69	-0.004703052918607522	0.052768608513933835	-0.016511353472540003	-0.021765322121454513	-0.0032283256813952655	0.009508757782059648	-0.033800462863800895	0.0018739978490199443	-0.0027927506762761758	-0.005285910509980627	0.003878583370382331	0.005086244313082784	-0.017249012722022367	-0.000679014684937282	0.0007112278977165736	-0.003966669201485298	0.0029680523170058427	-0.019513375156053028	-0.0019759982788057203	1.9412434221864706e-05	0.013399990572691528	0.0001519344588245791	0.00017129726429960377	-0.005040888510106261	-0.0009366107348297981	-0.0023055935161655243	-0.0033512595631001846	-0.0011667215950032408	-0.00032972749556423985	0.004630107527140638
patient_70	-0.0037682342030429723	-0.007440935470623253	0.010125993006084626	-0.03151740148746152	0.013784119943458137	0.010457564562372696	-0.05035450377371359	-0.0023296834899995673	-0.0019241749075362574	-0.0045792801251734044	-0.002240210445488168	0.012700690715754177	0.006518719888318196	0.002687823855328552	-0.0018761805998086139	-0.0072795051173016444	-0.005393231692521606	0.013786067952915258	-0.0022389770861769645	4.718283363865538e-05	-0.007534654410167386	0.0003800945507846228	-0.0005264691203449961	0.0022462436951969592	-0.0028923807409593576	-0.010322073279972947	-0.007047006938222836	-0.0017641646370902821	-0.00013902704133247573	0.0011443035254888574
patient_72	-0.044525342193277806	-0.012487840487903681	0.010739299393825246	-0.011797952823556225	-0.003752171722232471	-0.001166036636495683	-0.016828685218540404	0.0009720073018481634	-0.0119220062007876	-0.005772795557740121	0.0012188971389791331	-0.009244119522932512	0.011835311953788608	0.002723791595602546	-0.0011523288820881874	-0.0063091630689857	0.001425758002268606	0.008869636513762921	-0.0016928154256572834	1.9767988503629976e-05	0.011784079654559305	-0.00046458900500666924	7.830390554527678e-05	0.0019464143976357271	-0.0021246624714430433	-0.005496196544757356	-0.0048653909959050605	-0.0011217962733437673	-0.000678970651584186	-0.0007149196566426391
patient_74	-0.027894462975503232	-0.006732380964662863	0.00978936084485537	0.0036383811158143893	-0.010662595341367643	0.003452720213035911	0.020528120786950068	-0.0005778219120789761	-0.011243612496923754	-0.0037381623436893675	-0.011415679271738427	-0.028623712863408684	-0.007815249568639328	0.004718847965208292	-0.0014341861148028474	-0.003596623965672906	-0.0102519202891091	0.0029884842039738196	-5.8841127371217165e-05	8.991177499537624e-05	0.011438758380213836	-0.0005775587579580202	-0.001220139171322376	0.0019803375977497217	0.004735471460903351	-0.004439168381565924	-0.00707730459202363	-0.0007706842604442688	-0.0013841109623861942	-0.008282650763046542
patient_75	0.010205990469564902	0.0019925038354711533	-0.0021478919924377	0.04112812396014138	-0.007458609059239813	0.022497241337850873	0.028980190793801586	-0.009532351882739994	0.005042399369960931	-0.00537725321166265	0.002129070520309834	0.018032580319414668	-0.02399168499346709	0.0005684058191415558	0.005866134251267454	-0.0032417683700479566	0.002269616515448958	0.014194438444596207	0.0006013025610730895	0.0001077502590053934	-0.026306973936602036	9.122304793274846e-05	0.0002706035746958132	-0.0007334527314694739	-0.0015345707008049487	0.013723275932589629	0.0014105699466341224	-0.0006990959966508449	-0.0003770517705102689	-0.003837589750740121
patient_76	-0.02824988254087214	-0.02732775329117049	0.007712662165690632	0.010913658412373586	-0.006022333194511712	-0.004333124168494419	0.008506194091127081	-0.003458217617987543	0.0036560877341596464	-0.0037169456551311847	-0.0027294281889241804	-0.012428118193758537	-0.021430598194633648	-0.00035097119148079026	-0.00031807630728374563	-0.0026106517071459935	-0.0032292518515167233	0.007649910692268194	6.160690085877364e-05	1.9692927536872602e-05	-0.017046624975313868	-0.0003840444532898771	0.0002450317118898483	0.0011183799837725513	-0.002062348254265865	-0.0038635729394158377	-0.0042175044032248836	-0.0005915028510244613	-0.00026783140513478667	-0.002356055588191758
patient_78	-0.010474979217754312	-0.02721503172200799	-0.0055067276500702115	-0.022102281664886446	-0.004067159070192464	-0.006698930552001197	-0.031030630110245247	-0.002091775074944147	0.004061263796135905	-0.005000062092039969	0.0011154555398277734	0.007495746106244169	0.007379889217264623	0.002364650754669372	0.0017411892850648161	-0.0050764950916552965	0.001143321716644733	0.00966197635236625	-0.001076917888089401	8.88980079274815e-05	-0.0136591303240325	2.134971036123299e-05	8.378104613945236e-05	0.0014564540031387061	-0.0021846232230812394	-0.007208879337530988	0.00014644618024626136	-0.0011462879397836426	-0.00033041247458493904	0.001857822645571385
patient_79	0.04969012503016331	-0.041375394503730255	0.02285451270165744	-0.013385376126837796	-0.0014124659953265162	-0.025369218152214282	-0.042833616430474765	0.0003043415085786215	0.011173636624465537	-0.007188031731786072	0.0019441179171722374	-0.007004013701522904	0.009551297759045077	0.003955366282131736	0.0052915660402565404	-0.007883312143064076	0.0022529118745533553	0.014973959589510186	-0.0017482174291541142	1.923230869704044e-05	0.015873020078235912	-0.00021500436182906053	8.034944332399709e-05	0.002504753095882709	-0.002224513392112385	-0.00616483923741311	0.0021492181748174657	-0.0015038692055822636	-0.0004152094029947201	0.0021006993970778417
patient_80	-0.036403208630028744	-0.004333892472246841	0.005541589726755736	-0.012773358413874345	-0.0036100708517741286	-0.005261171666762978	-0.03703173599302632	0.001003969082964275	-0.004392364149023915	-0.002818407620324128	-0.0034854953331973594	0.0009212796148909507	0.005517000286267209	0.0024588557354352546	-0.000989075344226697	-0.00319753941743302	-0.004190753454848494	0.006681973824478639	-0.0009551635045763837	2.4982892335504335e-05	0.0057915856876529104	-0.00042565032058115425	-0.0008430230338428937	0.0016322271152617398	-0.0037203618672108345	-0.004434354617247383	-0.0039017566303629157	-0.0007677052410533619	5.024185141007385e-05	0.0011262344037665207
patient_81	-0.027749930210949444	-0.02030514778349303	0.004858569540105738	-0.008563161177165043	-0.0027954115609378632	-0.004782600531153367	-0.021540779337664632	-0.0006412322039457351	0.001236801917471596	-0.002488492962825892	-0.002493456034061394	-0.006964603517975457	0.004012151506094953	0.0012599381961479561	0.00126321332475543	-0.003035917834155602	-0.001159025472866205	0.00508368886142006	-0.0007195062351956963	1.9378845270550683e-05	-0.009042796381979754	-0.0002074235971324768	6.698307465746919e-05	0.0010798461820988147	-0.001965764995479492	-0.00458156516910069	-0.0004011209045251409	-0.0007358947017227556	-0.0002343462173907772	-0.00043933952614844395
patient_83	-0.0669787587139561	0.014500906632054302	-0.002261768097467977	0.00415715157873373	-0.007105852571551627	-0.0007494992173247408	0.004428368317874674	0.002761100517011607	0.006694818094437541	0.001721097050821914	0.001901123555855532	-0.012801328931140697	-0.020429148270489514	-0.016722661851414744	-0.003476134351195743	0.003263119796294161	0.0021044187932486563	0.007282032570052102	0.00013481062711572067	5.286603061080587e-05	-0.021397919387794836	0.002095018406330196	0.0001778499440436605	0.0008105885367730467	3.193619538598014e-05	0.003405161113925007	0.005131577311355859	0.0010971092132061025	-0.00020199924217448252	-0.00024681183137458977
patient_84	0.055890419120943814	0.054635370925689666	-0.025856810818023598	0.017137678006911895	-0.004168393256765657	0.00461058355162695	0.0205993914881135	-0.016795256355376167	-0.008692663945202812	-0.003104068285786133	0.004550344064297693	-0.01073626892778287	-0.004357773395357178	-0.005238002927520929	0.0013062288692396735	-0.0021873566090555	0.0038621580772597018	0.012515619963746455	0.0008783296598426396	-0.0005012224241854411	0.013543203912688548	0.0001473013618335785	0.0005665469907845347	0.0017544748706484884	0.00020130295173892066	0.01135234404491955	-0.005093636231332616	-0.00036485816348276066	-0.00044039582376924043	-0.000362561971141458
patient_85	0.012750425143531814	0.01868175365769608	0.030498722997651426	-0.010592338176573308	-0.005361530559344471	-0.005356809344494578	0.057398763068238885	0.0035426607990573576	-0.008806988666259487	-0.0057076592543324174	0.004736126875141605	0.009159294442049526	-0.028208220952932527	0.005781832252476962	0.00017041719975855504	-0.0038190435931763685	0.0036512111419290667	0.019988517304242344	0.0018714721833796458	0.00013963240897946474	0.021182772289345	-0.0003849966181563253	0.000578755618998679	0.0046656802129966665	-0.00045180623551183076	-0.0031603178678947744	-0.0052994901710083685	-0.0012403863929540317	-0.000365779671977928	0.003065500534749039
patient_86	-0.03884604077403309	0.0037545980844115056	0.010712444074712444	-0.006635916322742534	-0.004398298898732661	-8.423389691323078e-05	-0.0039519034597481385	-0.0014561577885332353	0.001732144840727315	-0.004796394288423593	-0.002759225697214568	-0.008075160377275716	-0.007841835698777343	0.002734882838406877	-0.0033224718609898706	-0.00482378180795996	-0.002777618698939085	0.008566249856320535	-0.0011469736403291297	1.2973373553671275e-05	-0.021767938569120494	-0.000645468045599226	4.905798299798561e-05	0.0020835326530457333	-0.0009428132408451669	-0.0053008740908774875	0.006675250694927368	-0.0010700622525398897	0.0011785902905366962	8.926195209653762e-05
patient_88	0.006497329579823181	0.05066851163834959	-0.025565209977563907	-0.01957592332007109	-0.002739902831645525	-0.005779232636461904	-0.03576527913555049	0.0027891009713860147	0.0001882100658014	0.009105825578595607	0.0036803780000082705	0.008331998644115048	0.014679654778083528	0.009923452073500852	0.0025027258224281194	0.013068468379873934	0.0038689271467164084	0.013737532091320287	-0.002128454978931598	2.0704321276547233e-05	-0.020164878516783998	0.004720269512128037	0.0001851872082287674	0.0021845575591118165	-0.0006640151476980913	-0.007134653063213041	-0.0006306147914081183	0.0030273065550854724	-0.0003529416819638075	-0.0028105212308071337
patient_90	-0.0768204752062316	-0.022294054326951772	0.015752730489242237	0.02213758764374695	-0.0067979891334289345	0.01199432915764546	0.014232238661658821	0.00894962627987991	0.00926211739490792	0.014307425631457687	0.0016521668212668827	-0.015196916179035767	-0.0008592048106651354	-0.014226459306637717	-0.010896394336354094	0.009653245006818403	0.0033661768927282783	0.012174871573629896	0.00013646017756337457	-0.00023883778377150147	-0.026079151732759643	0.0009197406995340242	0.00017892193111775353	0.0016363096602464182	0.009928610687130593	0.005516977483122677	0.0057724508896830964	0.0038498503916277443	-0.0003822140595095858	0.00024122732392878497
patient_91	0.004457190552289313	-0.029951689549465164	0.017495024590219576	-0.0009094117723225762	-0.00460653014241329	0.01592908100363487	0.015236919809976837	0.010634310955434616	-0.01187978073817858	-0.005241092260205899	-0.004272840580572381	0.008818192796059726	-0.029998898487383022	-0.010265767113695243	6.800525313651541e-05	-0.004147454258472532	-0.0015205399270839068	-0.035054341912698184	0.0008363443905140233	4.781176446272859e-05	0.008607985601431316	1.9459261570094907e-05	0.0007259030100717748	0.0038456018348187295	-0.003793808196676419	6.26343800675894e-05	-0.004279669621599976	-0.0006792754351909531	0.0030047738288100203	0.002132916198277324
patient_92	-0.039685506291312046	-0.015234430536710232	-0.001157343246946526	0.009518000142587576	-0.006643733186714218	-0.002930608461367194	0.012867819456463214	-0.0010962241219703733	0.003234352824205855	-0.006939512929997581	-0.005144705918694118	-0.02133318836221776	0.004623745025875014	0.003818848013872119	0.0029315890213943347	-0.006370284871114114	-0.01247241723769341	0.01099030111564706	3.0285767550558494e-05	4.8877984902847273e-05	0.013689717487667947	-0.0011890070255675832	0.00020807170062093257	0.0015955219212227664	-0.0017454241631869804	-0.004992759693975385	-0.001002173103207327	-0.0013222227741372208	-0.0010444028123891892	-0.004329055276984905
patient_93	0.0047781548121345226	-0.004428666968763298	0.019935918903020596	-0.008661341127271944	-0.0008691658841250122	-0.010848322116182618	-0.015586748967503821	0.006277987813624617	-0.0002067486967418997	0.025251755713430697	0.0015010152709691892	0.00910464899269839	0.010319255004087688	0.005598044226027174	0.006722342355128609	0.028484808034346977	0.005489774090109237	-0.05088572600561649	-0.0006356413421618443	1.2992415430570151e-05	-0.011330795723429054	0.004771165995222697	9.723554019404652e-05	-0.007377982664082166	-0.0042799671221981864	0.0441596305493597	-0.0009567490627575875	0.003434314721585319	-0.0002737294622864227	-0.0014156313067442928
patient_94	0.008719267570921669	-0.006838188241647773	-0.006651037220600346	0.03195612023798546	0.013401252464633626	-0.012631651065607662	0.024211299084949872	-0.01565726860438041	-0.017869326250185513	-0.0032292257946672244	-0.018118641222849053	0.016213121007726327	0.009826399961415688	-0.002611778654171438	-0.0008782929156939878	-0.0030338186417727185	-0.008063085313030224	0.018743251241453363	-0.01277267543540239	9.358135169163405e-05	0.010950520973533225	0.0001619130857523181	0.00020759421588073114	-0.007379078690576949	-0.0063254539692781395	0.01167504442172112	-0.010858923019057365	-0.0008390295063282486	-0.0010688748925668954	0.0022777101247403644
patient_95	-0.004610789807367471	0.05392543139712018	-0.013238075109338141	0.008300879328140524	-0.004751065142828236	-0.011426135791800076	-0.04780056424011507	0.0038630814803048107	-0.0019780681674731143	-0.003602265314861947	-0.006952432803436881	-0.018595129876686444	0.016632900460054605	0.010248327305370503	0.0006023814940489819	-0.003126237953415485	-0.006797139726480573	0.013475878803053598	-0.002673986244357661	5.804308574704376e-05	0.014152583867113154	-0.0001531296814895211	-0.0007515952425777028	0.004332612115945084	-0.00041834420682628734	-0.006496888195631819	-0.004935999831102676	-0.0012821427275718908	0.0024572436541590486	-0.00044664226693470586
patient_96	0.03352396854748443	0.0730908793572227	-0.031889819872632195	-0.022584141421942962	-0.0021611887343670074	-0.013267335718437644	0.0011277046711494218	0.008077009610004363	-0.002897412825641333	-0.005929116692663526	0.0051810178359899765	-0.006533419021252093	0.008894574640590333	0.007940906936085505	0.001763762927808572	-0.0023777407032312087	0.002772672047539579	0.011164130812281592	-0.0010873001319788985	3.878212688382762e-05	0.020359344432407243	0.00033706440579892716	0.00028841157732681187	0.002940543006258938	-0.00790657829071456	-0.004292538372847196	-0.0031716949823074997	-0.0008369297028222166	-0.00036160341146943426	8.409419064500775e-05
patient_98	0.007337137137128692	-0.026878432943816647	-0.011500369379972383	0.012781157180049995	0.008205375058381559	0.01639801571937907	-0.021074448242538093	0.016254171886454703	0.007346845222474386	0.0069947876310873245	0.002027704494903593	0.01645127844383917	0.01225658165585639	-7.504195780785363e-05	0.0063640933115616995	0.013418919869528692	0.004071316755231795	0.016122364518505704	-1.9992879603644276e-05	-0.0001363230041703497	0.013613349745317553	0.0023560891233279035	0.00017321421176241038	-0.006957732322988287	-0.0023797120457651685	0.024053340769332975	0.010303606541520922	0.0031676348271476263	-0.00029373942282667716	0.0017675367117773472
patient_99	0.014485648632377508	0.015494238378936645	0.015843978405724452	0.020346858550859076	-0.00791615005566926	0.01881388196768409	0.01454299063558577	-0.001352249474579715	0.0064243965676321095	-0.0033359248673284357	0.002681841552987947	0.005333078053468755	-0.002746826585607384	-0.014587965342944861	-0.014328002371528259	-0.002628977326770635	0.001985476921183612	-0.05221935710054721	0.0005117601611772538	1.4320168453061286e-05	0.012384042528651835	0.00024643369811845465	0.00048501252864195806	0.0017479287779967236	0.011810996652800585	0.002860882120507241	0.005783749426295834	-0.0006572689852614909	-0.000334085125730509	-0.0015809959814467398
patient_100	0.022310055261398006	-0.03648062718266868	-1.6690729883940696e-05	0.013746507542233707	-0.0016832989491753945	-0.02190829541879393	-0.04060601453467307	0.002016629602658508	-0.010361504204744618	-0.004773784538055652	0.0012381811055240007	0.004881213097541153	0.007076043659691933	0.0026464340446113194	-0.0008538736940387709	-0.00536920702744472	0.001985458120368612	-0.03095344806495738	-0.0009239619459920477	2.8519132040561078e-05	0.008056564129072083	-0.00014760989747822373	0.00017869663986441641	0.0021708671294505977	-0.004294150374411638	-0.0037741002399984663	-0.004803653732032252	-0.0005695818599289404	-0.0002754821047894146	0.00111538831608005
patient_101	-0.005737688699597934	0.024113446036004474	0.007247092135486958	-0.01611306239288854	0.00922137962343556	0.000786090248610034	-0.008355486258022763	-0.002116794225958699	-0.005084382187609669	-0.004723373851738816	-0.016333163528757987	0.004760749126999972	-0.006375888884827024	-0.002194291064101009	0.002275934991726307	-0.0026877753103259276	-0.01127769734978236	-0.027810714805580745	0.00015670714304121154	3.315011886571445e-05	0.008917288886670049	0.00025421179100873405	0.0002033477784599096	-0.01378459789604636	-0.0038656260495570087	0.006800473673465577	-0.0001465451601531244	-0.0007249921153039837	-0.0007750219663309392	-0.007255634190474043
patient_102	-0.03590795084067116	-0.022372025812632167	-0.0019943151275121805	-0.011420858034614916	-0.002623471377061089	-0.005943185997251215	-0.01795883657140833	-0.0008364031799955036	-0.0011683266537699925	0.0021484240103795457	0.0007031524432881583	-0.009575433781161692	0.004856103698137662	0.0018026883123317395	0.0016616199464645348	0.0075750702859833825	-0.0016178152795982635	0.006785895321293688	-0.0007119629424567841	2.6432191035561367e-05	-0.010362947186173815	2.2467267992599243e-05	3.5992615841763236e-05	0.0014635737262868901	-0.0022337851251682406	-0.005115251690082951	0.00010765538577427223	0.0009960061677266032	0.0015379973384854015	-0.0010125509474280582
patient_103	0.03892681530592529	0.026284644398015086	-0.04115399584370696	-0.023723780754259377	-0.003473742512839423	-0.012541907092565615	-0.030814616664652107	-0.003079358244552412	-0.00837204178928722	-0.00530067767384081	0.0021065073165039867	-0.005907716679625922	-0.020986706504883084	-0.006848179893565033	-0.000243976796574656	-0.005024989160817989	0.0023801564166597944	0.0072552504081139476	-0.0031257511192225433	1.8859795551414717e-05	0.008979218340757043	0.00016265344037703658	0.00017328850849838252	0.0014908399188284394	-0.0017002278687001076	0.008856976069262966	-0.004640294846044774	-0.0005323307164979091	-0.00026985363206114227	0.0009633766143273569
patient_104	-0.000668568982283267	-0.027079447078176506	-0.005217320316641743	-0.001345365349235784	0.013749751333356422	0.020762583320821967	0.015425494211124198	0.01641829204509113	0.004341274921404686	-0.005366867685721248	0.0005984684660967477	0.006881757124168712	0.002437624806163372	-0.010371860228790587	-0.003810392365898948	-0.004094249938833543	0.002588822502868083	-0.04831744718687489	1.53066903115911e-05	-0.00022842060498442273	-0.022948168456129604	3.2394965955313e-05	0.00013702240090603766	-0.007896960140349496	0.016023072226371678	0.008870440196439188	0.0020912055098364197	-0.0004444773648596913	-0.0004368013554511359	0.0038244232924467742
patient_105	0.015332932538142245	0.011820651172696959	-0.01889978525666375	0.027341197178312838	0.01363291910824955	0.021389917992575423	-0.006732873645970896	0.017085264733495076	0.0145930341403583	0.012291679261568107	0.0029241923406235657	0.020193245341095917	0.017187920754440346	-0.01719162301008096	-0.00600933646114243	0.0115636091232099	0.004777943612426768	0.016578081541108566	1.0480065325166657e-05	0.00017911319071893213	-0.017853183471773247	-0.0024972293063420968	0.0003335515010460878	-0.0019466107664148614	0.003916334895138971	0.00687530780831324	0.011239487894988045	-0.00019411614324544156	-0.0003183177814853397	0.00015946880110532537
patient_107	-0.015626834039541192	-0.03348832369519985	0.002452714511566251	-0.012180274640369193	-0.0026250926226733667	-0.007565525407950388	-0.010488849472075235	0.0001304306187092279	-0.006432060490442612	-0.0035978624543131586	-0.002806643213068689	-0.008853385638296548	0.006556327472978887	0.0024125564763466433	-0.0016366703589952571	-0.003993020291978978	-0.0040939329298282975	0.00631529575392216	-0.0010947429907133901	2.6082558974724382e-05	0.006931557042150724	-0.00023926520289380636	9.692641805081434e-05	0.0012267561733813135	-0.002284728778032562	-0.004182461434312323	-0.004054355170061587	-0.00107772506742222	0.00029019866167413164	-0.0003677937598804296
patient_108	-0.006880169410938584	-0.04028185797118759	-0.006410579593562076	0.011654124372697224	-0.004198863687627804	-0.007827678848402518	0.027732315218815484	-6.94001346851385e-05	-0.013105603395215618	-0.0045116499853373885	-0.005006673309950924	-0.020880770153781807	0.021808724689361646	0.0057357865063460455	-0.0010593988046864213	-0.005032388902312839	-0.006848584530053733	0.011333120795310524	0.0009598269641776981	3.839800684672663e-05	0.017125787654740966	-0.0004298563210684746	-0.000527761066566905	0.002821745090248696	-0.0013248479489442022	-0.003487842637613443	-0.006650906518205319	-0.0008380413412936266	0.001813865258977757	-0.004793192485914238
patient_112	0.00813069517853817	-0.0009536738849598803	0.01256773149535171	0.005278317780887758	-0.0031566916535480795	0.023955651996297577	0.012257009569203574	-0.006397783862322323	0.026228752780702067	-0.0066297106130128155	0.0019273180196419356	0.00420355513087457	-0.024299391532932844	0.005936674611059293	-0.007495677137770278	-0.005600476029731	0.0030480537770344015	0.02551515691612515	0.0002409563559575658	5.039916577263036e-05	-0.02089355882762001	-0.0005711445368899244	0.00023070089142413156	0.005011718617441947	-0.0012674337649861039	0.02535521017592153	0.009965559388300339	-0.000514510547433515	-0.000995466401842548	0.0077271070125911456
patient_114	0.007011883148922708	-0.014001600890719198	-0.04570346460026262	-0.029708532365724016	-0.0014132248967364902	0.003303680339061026	0.007755020717322163	-0.010967458649772726	-0.009028011009036415	-0.0046368377820995696	0.0036028943128508777	0.0013200262567509913	0.015418308871141689	-0.0036436846780667736	-0.0002243867245025139	-0.0033281037512066076	0.0032165464117935834	0.011325903257961427	0.002631116749989264	2.4507344787732132e-05	0.015956116887974273	-0.0002034946320119296	0.0003546363624361105	0.004199752663822771	-0.0013088437281902742	-0.003567433860652179	-0.005595081450771771	-0.0007355374398350373	-0.0005527846169076005	0.005467592925259108
patient_115	0.025278964761421954	-0.01181028881255148	-0.05055190641451459	-0.020153166839798776	-0.00263796460266877	-0.003178494190907305	0.005586834543801652	0.00017519791552031354	0.001322723275305882	-0.003990980181154247	0.002461395053868671	-0.007088495116798154	0.01024450494150686	-0.010547231701063363	0.003608855595820823	-0.0028215476243419165	0.002137185310423987	0.00869978384828795	0.0003225643934880555	3.461523699292075e-05	-0.0279467472321593	4.978941641138642e-05	0.0003089473360537212	0.0018138635682432944	-0.0023317081987264416	0.004921504794097515	0.003925058230677406	-0.0008883124304075184	-0.0002399912323166631	0.0012242396375889005
patient_116	3.3489301506806986e-05	-0.046464144944293316	0.015763626008319976	0.020103452268180066	-0.005177010076727818	0.008717252048549826	0.022619346951166727	0.0001495978400386258	-0.00011968079010515886	-0.003924760092870079	-0.0054334669026917005	0.010660290921421445	-0.021909200054302684	0.003934663243358041	0.005617015975485053	-0.003497607169001829	-0.004896160688592894	-0.047557861946207904	0.00017200300379860282	2.8541937712875458e-05	-0.02180176816814452	7.627761052867841e-05	0.00046621752410930294	-0.0008857427791693348	0.0022642027532873473	-0.0037984707836314206	0.008746300165443617	-0.0006985231189274697	0.002138431753797845	0.003020287568189589
patient_117	-0.002971781420018372	0.04352906818746419	-0.004624522272410633	0.022481463799105025	0.009324056411605278	-0.001509562229730067	0.02441157784141609	0.005058522475968567	-0.007580380970079902	0.001005710719520113	0.0039609016918997954	0.005933643174341302	-0.03737340540541477	0.008850552483566655	0.0008387753048198428	-0.001917504672615454	0.0030450235677104798	-0.057455380326182644	0.0005784619883928049	9.217251411764761e-05	0.0170548562258418	4.919707404380442e-05	0.0005140109661236763	-0.008478725373007234	-0.005703208010909997	-0.0027235350878044044	-0.004038551649798937	-0.0009618932182258112	-0.00024394623931833938	-0.0010047934408296333
patient_118	0.011287404314320905	-9.479903176342658e-05	0.02079335091943038	0.030017856441760412	0.007572375917482927	0.006236161391635186	-0.020716555739068852	-0.0012874721700768127	-0.011785924841300812	0.012917059581588461	0.002196883249135007	0.019493735866518414	0.012495344786434333	-0.0020136571058065517	-0.002064640440249455	-0.0010073771221513986	0.004569354626619628	0.019410996074578135	-0.0008842861327385044	0.00010736121998523	0.018348330888452325	0.00048149249261438367	0.0003656672850897731	-0.006177791144744059	-0.004178551661555646	-0.007337953418317778	-0.007746063560712968	-0.0015203363472634094	-0.0003348054953484037	0.0024538829081869394
patient_119	-0.006495717500613947	-0.03589644994345474	-0.0075817962740861	-0.03109741262500558	0.004460984778030547	0.007622690030788863	-0.03688620412539042	0.005633815316895323	-0.008349611300802605	0.0008157635088323033	0.0013945183410087444	0.009430866226697605	0.007734851000810691	0.0007327580782276019	0.0010761896485011128	-0.005252421843272073	0.0023147422930323747	0.011764045461210843	-0.0019125582049565257	1.1408954898047888e-05	0.009376737569810764	-6.405269541277579e-05	0.00014530410381039882	0.002829806003588669	-0.004216511145131742	0.013129441329455913	-0.008943557569994032	-0.0037167450241105105	-0.0004244030903645755	0.0019339951568562175
patient_120	-0.006931399661097901	-0.0003079187719755571	-0.009187012423438376	0.01604306473982768	-0.010600238891448231	0.0037803238778897374	0.005739434900210506	0.004539736652320273	0.009405550758413652	0.006901831504557889	0.0006254021372990781	0.000794340676642939	-0.0422798687248416	-0.01969751493397788	-0.016640916905566856	0.006534834887119211	0.001019033291439189	0.005623328680244257	-0.005905646727727099	-0.000517639948069358	-0.03193851399166089	0.0008125491603192223	0.00012775553442791442	0.002905801996170212	-0.002208594890840065	-0.0014309307989785998	0.006507384460529938	0.000999157238155754	-0.0006217544693317477	-0.0056705057730357476
patient_121	0.008252760573867429	-0.007553466707851358	-0.004746543777104685	-0.026371311871736195	0.0203658535762079	0.014453281882346451	-0.009937613715948462	-0.013473902913753983	-0.0064968690289464595	0.01754323332533336	-0.00015382518834719067	0.018169881023570204	-0.01865334778384325	-0.001247065196662378	-0.0018176101602082665	0.013606420068829226	-0.009891674961689759	0.01820637264271373	0.00028524553217906004	-0.00048026434256033307	0.015807199975376964	-0.0014867537581773698	0.000363852950217163	0.003821051871974211	-0.0009464529044668902	0.003860656983849912	-0.0061008558373035005	0.00573482480405905	0.0006070200941391067	0.0023426637079944843
patient_122	0.005470135534650054	-0.017931617470989755	0.01880912025061338	-0.015472604221539142	-0.00380927228025959	0.01113470477245497	0.026269062949874092	0.0002959785070868903	-0.013017549650092719	-0.010160887854054073	0.0028217064569360517	0.003373141284797713	-0.036012940960996345	0.007327050404504841	0.00035271008219489315	-0.00808022033316642	0.003866276402886514	0.017562172019985348	0.001495933426398027	2.8032241832233934e-05	0.023244455412719772	-0.0003519564528462353	0.0005968896068707718	0.005745993788486959	-0.002149095281069482	-0.004454191008866572	-0.006009635026169516	-0.0013748026739222722	-0.0008010452687391319	0.0003806696629031417
patient_125	-0.002961277922257875	-0.031169046515057426	0.002545535997357498	-0.019466523354202445	-0.002172572140808837	0.0032859846529175248	-0.05015450209060956	-0.0007168214707120076	-0.004551624724044272	-0.006390832010061044	0.0014860975292119544	0.01094245692874799	0.00936191285398534	0.0030214721950643456	0.002315574713812675	-0.009470796815720535	0.0018585303686004778	0.010990353101816676	-0.0017826758658883554	5.476815202244405e-05	0.011297276149030927	-2.806660453228793e-06	7.131758833805576e-05	-0.0029362837315005854	-0.003321647474118161	-0.005369965810423894	-0.004707695208650163	-0.0016402969737940767	-0.0004232282213391264	0.0014157377780838324
patient_128	-0.028162197551473978	-0.02648219221423851	0.0034137588140291854	-0.010613265524499286	-0.002253317329259127	-0.006572660622981912	-0.02534316993961244	-0.0003032495420772061	-0.00540384199119013	-0.003218957240894954	0.0008248126928652222	-0.006956347790878916	0.004854908069715099	0.0018704452126764159	-0.0008252480362525997	-0.003186408073512975	0.0007860149906768129	0.005278595576297975	0.00033713229371973535	2.3296361464985177e-05	0.005315776509264451	-0.0002443112969877068	6.270955796829635e-05	0.0009341761000024921	-0.0024035969850612566	-0.0034466805013307587	-0.002934103053231585	-0.0006879623763613783	-0.0002581699461414156	-0.0006862958776782347
patient_129	-0.03223979109945051	-0.003829605075577625	-0.0007513984367503178	-0.007056032839572561	-0.0034217175644613296	-0.004961139918648787	-0.016699602456872496	-0.004050555055912626	0.0009227804359340358	0.007326541413134991	0.0006262516594989265	0.0014889682748014713	-0.010707221501512232	-0.0003945481547101646	0.0021961354735297416	0.006554157029142272	0.0014637126792769791	-0.017276213876469375	-0.000470308394062355	1.5799152790738726e-05	-0.016115251548592315	-0.0017925214639722402	6.324512746695035e-05	0.001716814081624905	-0.002193246491700737	-0.003112390085726971	0.002517456094423581	0.002509101916956383	-0.00015229742704577867	0.0009006013768530783
patient_130	-0.028778856270377032	0.031548641652869254	-0.006735303457552197	-0.006269130568910885	-0.006814586570982737	-0.00018924252922275828	0.019582938739274726	0.0021119123473610827	-0.0011141241969295913	-0.0042114493250466215	0.002694368800781044	-0.023029252621743112	0.010849007813951997	0.009175121257870919	0.0013929307622501674	-0.002942053270547251	-0.02025321846015933	0.005746217224931592	-0.01507072738188978	6.715231329283602e-05	0.01757933412985727	-0.0003172680184131656	0.00034614834233194134	0.00193389667907658	-0.014732531280371781	-0.0036100680583122375	-0.0025420140338356795	-0.0006112644176296834	-0.000493971860656964	-0.004598175831273941
patient_131	0.0026287177705881944	0.003672338893786695	-0.004436622477083307	-0.0010476549421940392	0.010901204594735316	-0.011036488979099687	-0.018363532845998752	0.007497482061836879	0.0062996354913442045	0.006729906360357707	0.0008012285152470679	0.004600204542383856	-0.013976018867315188	-0.011610605216645113	-0.003966463262817364	0.0029001767711614155	-0.001766482303543325	-0.03923130587705502	-0.00010656019200924609	6.773740752639648e-05	-0.024766276177985203	-0.0030155367712716256	8.614038977782151e-05	-0.009759829356852772	-0.0013479347164126005	-0.0021891203103713073	0.0074994350222835635	0.0037614137668993235	0.0017483394393041742	-0.00318843099258807
patient_132	-0.005080776274433212	-0.021266446074478397	-0.001257720298074892	-0.0020399530854253722	-0.0015398041840688347	0.008637912971652563	-0.03592974503986824	-0.004970767841814212	0.0008876026964386774	-0.004404441162463791	0.001224847323262209	0.006184457841860316	0.00855448549007229	-0.00756754124670451	-0.0028227824399297296	-0.005295871038461995	0.0012592132238994733	-0.03849051215473431	-0.0003234425227176777	2.396275536413978e-05	0.007910534450577983	-4.42312239014298e-05	0.00010661605743123232	-0.009476378838752453	-0.002766794070480509	-0.00050721802839057	0.00709389231839804	-0.0006518849648189242	-0.0003556754886838731	-0.001133170767490021
patient_134	-0.003184252741167916	0.017122952961505143	-0.004481726270145127	0.005777280899574985	0.011257377070845051	0.01799605968323646	0.015280814837694804	-0.014169856768256035	3.3739920648980496e-05	-0.005160459974362573	0.001554170887269552	0.006233751107834631	0.0014119780409450604	-0.022505255230752814	-0.008514539347818928	-0.0021611991108498197	0.001974086839345518	-0.03939121473117042	0.00015705781888505837	5.7703219345901475e-05	0.008687406780455343	0.00012481190077277772	0.0002746292392478417	-0.01109495728671336	0.007606598663749608	0.0003094575446157663	0.005288208215958748	-0.00046628815032133	-0.0005024216605580973	0.0026626683240234274
patient_138	0.03567937469241967	-0.011891885901795353	-0.04863405940661021	-0.02543245727876195	-0.002801418866373984	-0.021126351814126487	0.012537636997863373	0.005085575003804315	-0.011167389485858582	-0.004425107777252853	0.002887682980416417	-0.006173129428558124	-0.014084946504409522	0.004315134962038022	0.0003351716684449097	-0.002658162194862749	0.002522695291414037	0.00687115847002753	0.00033755483126927233	2.4107857130230972e-05	0.014231707343980604	-3.0613454173814056e-05	0.00037505184895761037	0.0012974704231246586	-0.0003925258366829869	-0.003656759464366301	-0.004004435547014774	-0.0009119919275739116	-0.0002429162654483283	-0.000182411800452382
patient_139	-0.04975816058483673	0.022716133997603274	0.008169754539311404	-0.0031485956993573404	-0.002813554267887496	-0.00024319711289791908	-0.010138159116783117	-6.687452889990201e-05	0.007020826365991022	0.026688219443556847	0.000945231009817967	-0.01239712845667073	0.013770284329677411	0.004019661798979151	-0.000276033722033311	0.026547150189504248	0.004697052046305424	0.017354582123269083	-0.0006982533506055316	3.485997355041001e-05	-0.020812114317849698	0.0011808036447454964	8.114360489783528e-05	0.004816383757256036	-0.0019926896888063385	-0.007083160879080584	0.01553377318501436	0.004175886109167364	-0.0004742552007623177	0.000698784480916705
patient_140	-0.0015144016865608534	-0.050026119899782576	-0.007980738508198906	0.006208196938972028	-0.005972705853636688	-0.011303736490890386	0.017936234113769566	-0.00010926743399980193	-0.008354844954662313	-0.0050746010230767425	-0.007131311515971493	-0.01868116948432223	0.0034623224570422564	0.005049670479030802	0.0006197493897200824	-0.005178394207232392	0.000990529487985075	0.010414090191684903	0.00020175080767202483	4.039860039261592e-05	0.013037659385466702	-0.0003534835390149844	-0.0014609632729545722	0.0017417653276266853	0.010392843725362895	-0.004166281406613226	-0.005383275638589892	-0.0008505911438111457	0.005314160059810111	-0.0030354909769510214
patient_141	-0.02557031035613338	0.003557451016545793	0.012676796990065358	-0.011812632567988727	-0.005899024916604125	-0.006752412434580208	0.012468817523787418	-4.6218402261980504e-05	0.00228135239850938	0.023441623642661124	0.002565887785672163	-0.011918637696247784	-0.024177103060629136	0.004105390555261295	0.005095083905543172	0.015518432035290807	0.004116210121999292	0.013765748847029899	0.000327615173503944	3.2242051114165154e-05	0.019108329422373893	-0.00035200796444443663	0.0003273695298731605	0.00257725223657764	1.2862728796913994e-05	-0.004688808048543523	0.0064380899844959675	0.002958750749867956	-0.0005349702979105686	-0.0004955595656912302
patient_143	-0.00919423005642888	-0.0323197826345491	0.006088025290215217	-0.026455857552133852	-0.005884069739591213	-0.00936235366666164	-0.0022639380939391564	0.000906993350461789	-0.009585804859205748	-0.00771355271871224	0.0010176065099785335	-0.003992514822795943	-0.004294862572766754	-0.013172358496724495	-0.0023318792942548803	-0.004612289491261813	0.0011878805082595931	0.00890674269855054	-0.00016593070447946297	2.456849255528447e-05	0.007020890109330936	-0.0001295626161513709	0.000128269506804726	0.0012276907995075086	0.004461386764347746	-0.0008624569856682867	-0.005890246142426994	-0.0008427421558483618	-0.0006373192681220366	0.0011108921045234405
patient_144	0.0032944255923988246	0.01166300528240765	0.00681693858987175	0.02510717474245999	-0.002201701482906314	0.0234279059551704	-0.06222328414812429	0.004053088945096851	-0.009339196336494791	-0.004437937522631925	0.002198387589878904	0.010897122279701202	0.008848640272002764	0.006810717247264107	-0.0006790674238691695	-0.006206602003464532	0.0036145571125842228	-0.04979688849897703	-0.0020802575809473105	8.38487790401637e-05	0.01036978333861765	-3.887595044929903e-06	0.00017666495664861933	-0.00898518926163942	-0.0057259385973464074	-0.005089125497168685	-0.006610369474064512	-0.0008732759099220267	-0.00017647383224996766	0.003803548197857415
patient_145	-0.0009340815891432072	0.0681576371031014	0.009678251111595088	0.021626334991545617	-0.0036522393931996805	0.012164684659224476	0.0414303732701562	0.006070878664149538	-0.004354088634644441	-0.0031022385202908232	0.0033770803648808783	0.004396007680855279	0.000600996000112789	0.010254381915770973	0.0012240932125637414	-0.0018725699293031814	0.0027359585396367764	-0.032349716900851554	0.0005635661140068616	0.00010034001206841021	0.016969485567653497	0.00010197264444491443	0.0004278662861705327	-0.0028311249937799203	0.01984964031666289	-0.0014044354775900553	-0.0032707959093884837	-0.00047462924046261424	-0.0002681474258304992	0.002898723890383292
patient_146	0.0029143192144411327	0.002236350815393248	0.006327609198581991	0.019863342768304412	-0.005367070014951755	0.003038771107220068	-0.03617098934268949	-0.002151836662489561	0.0059423711065826655	0.014111485417924596	-0.004930742448102949	0.004999979836973392	0.00927550152577607	0.004322315452206822	-0.00829679279620934	0.01409988955145002	-0.008591538210534379	0.014430693180260438	-0.0008133282974875571	4.015137802547281e-05	-0.024213915430805928	0.0007028807134806816	-0.000951912171774857	0.0036951597762662253	-0.002737689470872202	-0.006702129765519102	0.008331126026949324	0.0043819784691788875	0.0037302582968846937	-0.0005118528900739486
patient_148	-0.018271095511347868	-0.005409998128276257	-0.0009182598466855463	-0.009939465322907034	-0.002866337868651326	-0.0064565338895895	-0.02524904191663331	0.0007737459164445645	-0.003968775984103317	-0.003374360445190438	-0.005487883668878488	-0.008817313605063633	-0.009354394150005309	0.002300783386030439	-0.0004806731424929082	-0.003301179294553974	-0.003863762186041116	0.004764301942053703	-0.0010893186006871742	1.7835647132642125e-05	0.004740205961065061	-0.0004137234512860636	8.069760050944639e-05	0.00099299890869847	-0.0015915945533446268	-0.0034611239901905966	-0.0037157616678450333	-0.0008948585112523415	0.000819609512481508	-0.0009593819373360929
patient_149	0.04315628379512547	-0.06886948383337176	0.012052806195565053	-0.028723187610893618	-0.00410433566494217	-0.014188516251025489	0.014165572592546359	0.001743437228034124	-0.002164941194076574	-0.009656469403744948	0.002577883050989708	-0.009313390240518096	0.008633579908182872	0.0025569402158664555	-0.001535523626091647	-0.0071550382110972255	0.0018308648588415955	0.01311611104264428	0.0006700620667318854	4.5345165920070184e-05	0.014563154296287245	-5.077397003850915e-05	0.00017429492139819455	0.0025626358290071747	-0.0036356004115032058	-0.004695177632394253	-0.009352467058480607	-0.0011528016491845782	-0.0005188516369738705	-0.00041946695194310227
patient_150	-0.000797022357601653	0.045502551163823596	-0.00592337481288798	0.010014542913418478	-0.002192283100478781	-0.009848952278976291	-0.0686119750299527	0.004936126239073814	-0.003937047402718957	-0.003759397210042994	0.0036518414441867276	0.007964828406596357	0.008056316101673462	0.009743655461620178	0.00012277290107963682	-0.004351546599501284	0.003487977435833624	-0.031394570000158696	-0.0022394830838298537	6.36732973779101e-05	0.01337556871241826	0.00015232803150144967	0.0003336413704342566	-0.0037470538994903175	-0.005827620041970265	-0.0055630120626039715	-0.004730809038316784	-0.0009485542156917142	-0.00020009245348854242	-0.0037314583679294595
patient_151	0.004015203720313349	-0.04387802876888951	-0.021664196645932558	-0.02084924676946307	0.016739955096134657	0.007005231806329223	0.026706018741571632	0.0011524023878960329	0.01085878239150123	-0.006150262930186965	0.0019154124990768237	0.0028995768624825572	0.0032668198961940094	0.0059902596922355045	-0.004179437352707187	-0.004347491393191293	0.0016852400425033626	-0.017275411263397128	0.0006245854835306597	5.360478250935301e-05	0.023424616663695077	-0.00011907081204431778	0.0004683211514305085	-0.006377099143042269	0.013122054901939715	-0.0034752005494207653	0.011036415825228805	-0.0011051643479192044	-0.0006860596796476847	0.005315471622114171
patient_153	-0.0001247608269043042	-0.02984119558017611	0.00879947267662047	0.01725800053910319	0.012415628697111854	-0.008289266626537712	-0.030909409532715447	-0.0007775602220757332	0.020608116052157108	-0.004363366541825103	0.0009594523430865164	0.008647195648259684	0.009158401829941923	0.0036432792251627375	0.0004713259442358662	-0.00575253937773135	0.0010738231792167333	-0.062287775317418845	-0.001050544275111087	5.400852374723839e-05	-0.00896137174860131	3.551967542162311e-05	0.00011972053874579372	-0.009328245128193179	-0.003009313725710386	-0.003653791675214669	0.009623449214865944	-0.0008538488426102627	-0.00036741973153426005	0.001981745530047753
patient_156	0.0028314972569530947	0.05068765185793596	0.007970605351133024	-0.016237902034660624	-0.004121272516896286	0.011111280991908685	0.03278880153166965	0.0033744574077173373	0.003946652674164498	-0.0032087093436432195	-0.008926237793627015	-0.012596966874920951	0.029039792256653228	0.01209362586730252	0.005574655341910358	-0.0021633924481871984	-0.005398515321763159	0.012329628282743081	0.002163870395462164	5.2665144027160246e-05	0.028260500768565816	9.856872123892878e-05	0.000849421016591559	0.004532281733117823	-0.0006822177321063349	-0.0029271554843598997	0.0066950792495183795	-0.0009952627235770006	8.995311706018145e-05	-0.0008835999823984381
patient_157	0.00878075962704266	0.01902618379819026	0.011277206960758054	0.01210647318004747	0.007862270420781416	-0.005756810207918956	0.021365272806394074	-0.0011764229483618464	0.004209704586739817	0.004611493568093904	0.00316627971189587	0.01252635842665521	0.011281017847570947	0.001607353174030656	0.00385019450533924	0.004741581677990964	0.0033215502447047577	0.016069196929552488	0.000629030400822088	6.951987425057989e-05	0.0146995083116226	-0.0011379533608020756	0.00046069962395462236	0.002691668391150515	-0.001287836836248687	0.010960747515823195	0.0029590107861143257	0.0008654277241591689	-0.000221843301839116	0.0017127406585971203
patient_158	-0.02581842063905246	0.043053056292531845	-0.0018937311082845975	0.006687998834027228	-0.007161732815321726	-0.003448252352282309	0.03178028024401863	-0.00015311681248630807	-0.003699936096960744	-0.0026538818347709636	-0.012253999389305693	-0.0197236844380036	0.006812650699777285	-0.020156064487301843	0.0007305291508806915	-0.0023364837141021475	-0.001089888427565089	0.009829731219487162	0.0008903606931998731	0.00012757937092617143	0.016351278196836027	3.254201026029546e-05	-0.002253949077266604	0.0010970852727987168	0.016935620436559995	0.001260524161806265	-0.006177212394031255	-0.0006269271688074152	0.005786721141551984	-2.634290957879787e-05
patient_161	0.008532592208232078	-0.025993351218324415	0.026429152112301013	-0.003724448139112346	-0.0049746279693138615	-0.004002566012863956	-0.001830837721451341	-0.0007805971302559656	0.015200292423994628	0.019650242637933253	0.0017164670530151898	0.015323216151582861	-0.01924506700986978	0.005534375477518299	-0.008208520550264328	0.024756571195700676	0.004304577238636901	0.02171139783167189	0.006995451295641212	1.4186296426968637e-05	-0.034120557042354324	0.0021631337898130702	4.299107777134191e-05	0.007458444049457701	0.0034893454000448298	-0.004101340943909849	0.01007352466324895	0.011643765999208251	-0.00042832511109844383	0.0031244016311145735
patient_162	-0.002794108884589389	-0.01042991709024996	0.012055306404495958	0.026208274846462477	-0.004666160853059314	-0.009978263520653926	0.017043554436022828	0.0011819768143775228	-0.015880488870573896	-0.007091611162558824	0.0013211384633651263	-0.014424742288776321	-0.03535660606531211	0.005536057701618726	-0.00040971328389776296	-0.005916099302245924	-0.0002602866984260002	0.016420926979304758	-0.002266419263229154	3.0219873371477075e-05	0.016150188309592563	-0.0008922220153198663	0.0004684931818707946	0.0022137829298473606	-0.0028564047319451853	-0.004101478019108589	-0.006590496175349852	-0.0008348535786678823	-0.0007435683718000561	-0.003151818315432548
patient_171	0.021965496672556116	-0.03294456777858081	-0.0026775318594231645	-0.008770488384677788	-0.0009855275444377292	-0.016870486700016268	-0.032429728558914475	0.0015848660319317054	-0.008011701939180051	-0.00448270480684282	0.0008855405349812436	0.001146428362085023	0.005248157946282587	0.002478483970664786	-0.00012747891853720432	-0.004672330217140375	0.001091275220850544	-0.02425536773897257	-0.0007416492685452286	1.1288729326066624e-05	0.006522568356837995	-2.3925102819033654e-05	9.542527211227567e-05	0.0015034911080980065	-0.003843573816992581	-0.0028797763323969213	-0.0035990988191036506	-0.0008937030351852875	-0.00020933523885100023	0.00044340379718586976
patient_172	0.006045713435780483	0.060805132510175455	-0.010378506365069578	-0.034652445765253184	0.007230505923203246	-0.0013136629118322945	0.017468932812970666	-0.005935037623247715	-0.003792123912756789	0.0018847675545148272	0.0032917080096750524	0.009557562653874427	0.012562485385164204	0.00707821978249024	-9.590209952561302e-05	-0.003392328416757173	-0.014882739910811982	0.014834781829106724	0.00025198344820756205	7.208165881428918e-05	0.021689057699652854	0.00014231322201431888	0.00045570150619472864	0.005139745178825634	-0.004296741893442143	-0.0032779215474980556	-0.005842125358624625	-0.0014014796551669354	-0.0012165347271960985	0.0011271025003459368
patient_174	0.005225187544559345	-0.007179714313508327	-0.001448646522972184	0.0074738042626374636	-0.0034028021337988807	0.015206071949686347	0.0143271894321698	-0.00240669676423431	0.003137973912434825	-0.0013213785173633375	0.0017351473897301197	0.005954716823663169	0.01721072289285988	0.004668802898908875	0.005216344319804068	0.013912363108717296	0.0030482869905310407	0.018511255202160574	-0.001348314351182283	4.567275194177124e-05	-0.04599631987924718	0.002454231178788597	0.0002362538339624255	0.007063630008062519	-0.000575194452225107	-0.006406939672349455	0.0006053232165455029	0.0010079688409828029	-0.0009189751121595823	0.002003218136815127
patient_175	-0.05542297638716609	0.05350061641517069	-0.013322022500175874	0.01573650123205334	-0.008140695725950942	0.0009703854062481108	0.01893300781465356	0.007150115136267031	-0.0006619429259914479	-0.0029472121027782584	-0.009949295575789784	-0.017678973993829384	-0.02939345481078047	0.009656150744494012	0.0016155088845440518	-0.0019149005634199762	-0.008109771315892795	0.00772189968160277	0.002734010893281107	0.00011432469351247153	0.015912346338515387	-0.00025805432658818387	-0.0022474150988078655	0.0003720726536774919	-0.002839917958210067	-0.00274486126165511	-0.0023582031109369746	-0.00044042401510833475	0.0007086933368936062	-0.002947625318349697
patient_176	-0.0019733748461294768	0.04826902902332523	-0.001866409366277111	-0.023028298357737797	-0.0012391515708386441	-0.0014730254315799627	-0.06359758582533848	-0.012274961596877772	-0.003565671646997835	-0.005388276908012582	0.0037008276283276914	0.01279764308527896	0.012405701444675813	-0.0025744041541079983	-0.000490132262217224	-0.005504692986559852	0.003360595060769572	0.013041813551364745	-0.0030204962370047367	-0.00014862326088807592	0.01386209594454869	6.365777061649503e-05	0.0002550694973628743	0.0037690632112299567	-0.0022555547240740987	-0.0060327413905695145	-0.0062992408483998385	-0.0012613212103986969	-0.0003267820056429875	-0.003023544433679944
patient_177	0.000189059027170409	-0.0030799579719485797	0.018740450146416024	-0.02564322995381758	-0.0036584538094604426	0.013907333921812268	-0.061290331017153275	-0.0018851861767346404	0.001780916006875951	0.010256479023972326	0.002594167955852513	-0.017826698354541953	0.010308528825116842	0.006098396151186536	-0.0036772548890845807	0.0025033879993173274	0.005130651924227237	0.011171826106951683	-0.0019907664983435745	4.828300958732694e-05	0.010766867050761691	0.00019724455511674493	0.00014057616058241998	0.0045505901324408285	-0.004941091009204236	-0.009929089331277438	-0.007949643284613925	-0.0021096346482540507	-0.0004477744595441413	-0.0013722556436034062
patient_178	-0.005750296612978363	-0.0475862365424805	0.0041803412215478	0.01481630571557341	0.01267430594457184	-0.021194457091016833	0.011953428814174256	-0.00023380717161284315	-0.007859461715593952	0.007535717550675176	-0.007744859541463245	-0.002541564481621279	-0.0016659193491869056	0.005840507256574649	-0.0017832329844656677	0.01190360339530112	-0.008373462739714947	0.014219024413511019	0.00014266083855948237	6.791803742704568e-05	0.01615999375837839	0.0027679312988432153	0.0002993951088137711	0.001051930555708563	0.009951923222349649	-0.0039026183970892496	-0.009569002012347541	0.0042457105989196	-0.0005206980281988918	0.0021138784423642026
patient_180	-0.0005961702374124914	-0.0185698861875485	0.029564107827614778	-0.019898979185104054	-0.00436791447391439	0.020367297064734488	-0.008384610412393835	-0.002342458225902373	0.009246686635615538	0.02013255882059938	0.0024270786491337225	-0.01480278068893299	0.019042553761836677	0.006182474286703376	0.008299433008634805	0.027113036689790725	0.004653709458488791	0.02107327269278806	0.015553039574818512	5.6844676607077e-05	-0.019573843678323977	0.006817025715797502	5.948689431398507e-05	0.00666909551979322	-0.0026526520792069267	-0.007742816030024897	0.004818495793294732	0.0014511902929285922	-0.0006458171655218916	0.0004024322750493962
patient_185	0.06735167237847484	0.006566593847451836	0.011129939102161772	-0.01438367203136993	-0.00215893697017672	-0.01590190447403361	-0.001451804617589433	0.007993365239624024	-0.009972836395497004	-0.004458897656599913	0.0021028209894953286	-0.005893668053035564	0.02007226578650015	0.0024571631364498888	-0.0009762723679861962	-0.004075756083498447	0.004042473526455552	0.015170312657025217	-0.0005689516201299407	5.3216698305688346e-05	0.014417369387724178	0.00014859984271041275	0.00018444150613648326	0.0033214538086273893	0.001980751906798131	0.038166835883055125	-0.005388788251389727	-0.0009000246163399685	-0.0002664522719309448	0.004404676389929712
patient_186	4.7932168989119974e-05	-0.030022094502525548	0.009024197103313031	0.024469551122875174	0.016226600032318378	0.02406964624969457	-0.0331275056773188	0.0001536731679538263	-0.011045405791327598	0.01611715500973138	-0.005852776999816701	0.011702571056072981	0.0072472389773553456	0.005973734735549593	-0.0010889957288586145	0.024763436106686618	-0.004764659317917959	-0.06334815569740204	-0.0011899463868656202	5.167300987114722e-05	0.009873044491108046	0.001387463948086782	-0.0007653553441903329	-0.01148998664360987	-0.006225808531754731	-0.005233124852771016	-0.007781465452883816	0.003216355800081423	0.002549608634615513	-0.0018970662605681558
patient_188	-0.014297297584534354	-0.008059340390180893	0.009463422189788198	-0.023456511913205632	0.005313536093819609	-0.0026478276284220416	0.0011181678637586464	-0.0035211978793515037	0.0012492477750343225	0.007897210691696426	-0.003981579715401575	-0.005033713895157122	-0.003337027493760133	0.0033953559454072703	-0.011511139265920685	0.009241997992252013	-0.0055020728185572075	0.01337380542907186	0.002244643434294378	2.490011190629019e-05	-0.054369733141739075	-0.004063601030046009	-0.001256575671272743	0.0023087118028568736	0.00595286948626835	-0.004735931054175791	0.005106566454001709	0.0019279761265233713	0.0017461165429860388	-0.0003743044234882959
patient_189	-0.019958466839823122	-0.038669612879415984	0.007399470596434139	-0.002159329158889338	-0.006838061149800741	0.008876863963664406	0.010254500066531136	0.009108497459874335	0.00972075878334449	0.011823669254453075	0.0020759205020244847	-0.024230634092731407	0.015518614312293335	-0.00010268150911805777	0.005317419802792659	0.009756537798718577	0.0029479977587851037	0.011056752932951894	-3.259267518509078e-05	4.4412118387022375e-05	-0.045266543260938624	0.0019859637868968084	0.00039168757113263716	0.003384139168363588	0.0019584627322727353	-0.0032824494758715624	0.0027393816935350336	-0.00216951075491156	-0.0008043532519474493	-0.004069424990089817
patient_193	0.00767617736473509	0.03645560364792604	-0.008465244786616668	0.009408751242687592	-0.0047580688250016	-0.012466686712544178	0.019653215621514026	-0.018650039863246065	-0.006606197190783714	-0.0022440350828211567	0.004041288105979261	0.007287559227156954	0.01575088866123941	-0.03424158092190338	1.756453036733433e-06	-0.001755482964433963	0.003817970716130753	-0.051504745283005075	-0.004243118362258526	7.573723410216297e-05	0.014931453395051657	0.0002956842169762877	0.00035282140339454234	0.003564805098949855	0.0028639826812315787	-0.002576302665416009	-0.004823762439805159	-0.00014486006859425928	-0.0003038354906987536	0.005844299395374265
patient_194	0.005340504506186215	0.04858419798395398	-0.0359034271358305	0.01108209875973918	0.01660734964584437	-0.004246186835060839	0.03750425788026726	-0.009746358839517171	0.00038899773580862494	0.0072485387200220295	-0.0021826988911902673	0.019470506514571467	0.019980651979335094	-0.0014315089882572594	0.005627229125382457	0.006536323518542593	-0.002869827335025786	0.018031210236611715	0.005443355834013014	0.00026691725251927646	-0.028490580087976478	0.0006505533157328496	0.0005671153928558801	-0.004711265112295554	-0.0006922828279790742	-0.004573012985328733	-0.0007648113673232161	0.0020677237291942055	-0.00033097846187527544	0.002709683326496632
patient_195	0.001845325670439225	-0.024688573386010503	-0.01670079114506425	-0.01869573962248612	0.004523989376440679	0.007339169803911641	-0.01721773332574872	-0.000855626309281087	-0.008027435452287407	-0.004463086212986862	0.0009875744930842422	0.004701010337374667	0.008141962777719149	0.00362312420709173	-0.00039779306557568525	-0.004644467482041195	0.001363716457368167	-0.02487271683708869	-0.0009664692581739604	1.548376165900523e-05	0.008459482439819805	9.818527557182871e-05	0.00023770291623082126	-0.006999584338742817	-0.002230815197844903	-0.004354126640585996	-0.0033141248291548926	-0.0009756505509573864	-0.0004417992180217211	0.0019693457051555294
patient_196	-0.004934155449821149	-0.015401708822167782	0.0003351427588154936	0.014063859896543242	-0.001726696757276317	0.005477071636509667	-0.023107063477194427	-0.006512966025712864	-0.01013051546576101	-0.004775829800748589	0.000871616197486885	0.006693785818584264	-0.004855003210785434	-0.00048146414064510957	-0.000708006024596636	-0.0050171699169947815	0.00140642392410997	-0.04818446931144168	-0.0009780862323028787	3.079279665597963e-05	0.009121366585292586	-1.3400942613423902e-05	0.00015653224656110153	-0.002067417572321341	-0.001059464463055901	-0.005022532731028702	-0.00490703431816717	-0.0008866988318826645	-0.00028618465192562214	0.0005801895317309026
patient_198	-0.007203471915340767	-0.032203991143976374	-0.02066729018635032	-0.0007260979505870223	-0.004531632004836856	0.013762080317975402	0.017250330789491914	-0.000734209881465668	0.004981979024910926	-0.005426525879268099	0.0013101755179902733	0.00021956590682379603	-0.029160949315398622	0.003797483065448107	-0.009198324302953012	-0.004194147073019509	0.0017944599501292919	0.009166479637280522	-8.30322831671114e-05	4.851677351409458e-05	-0.02588065791033072	-0.00015351519421313219	0.0002246014132672342	0.0019788180922385447	-0.002691032756820961	-0.0040281618934820945	0.004578975234310287	-0.0007465462778273368	-0.0005233669083791285	0.0019485140457253
patient_199	0.00626213267820323	0.02057360954838816	-0.0004373301444922111	0.023512018329055077	-0.0055461939738894375	-0.013108423874947322	0.03059669497341887	0.008304172397551409	-0.015683752165474314	-0.004917772924345025	0.003533135705286997	0.012102078535759524	-0.030207457136178242	0.0025004177726699727	0.00010401995621147469	-0.00261281107256296	0.004308506900310285	-0.0459985949612931	-0.007203687889090913	0.00021657151169438934	0.014412108717887609	1.7558341591081644e-05	0.0005312241361342912	-0.004272842712250461	-0.006728200920143586	0.014454452854003914	-0.00551979986009417	-0.0001647386441102987	-0.0003249642302558704	-0.00518340310669588
patient_200	0.006470881524184081	-0.036948900596262976	-0.023943912213699545	-0.0036913490069569177	-0.0038694556723534086	-0.009851648188115255	0.013618104305387324	0.01076700257741843	0.0035537855270063603	-0.005619688970613782	0.0019107658073974872	0.004021126034241265	-0.025796375273571367	-0.0007238467834771132	0.0007857458594913828	-0.004335869049704118	0.002104329151336249	0.009685334868913785	0.001278771170924558	3.6726670517797624e-05	-0.018520316721854585	-0.00032199919104247714	0.000270449860725492	0.0027983682197549957	0.0004450871730198768	-0.005687770795255005	-0.004751093777668675	-0.0011018967333176525	-0.0002996675259266848	0.0015964989104588862
patient_201	0.0011328819269576624	-0.029789110614602723	0.00859831392065051	-0.018283575844390845	-0.002737976990974924	-0.0024698767631282934	-0.053175731590460726	-0.000871044257918189	-0.00810731841378915	-0.006322479950303676	0.001583877524460949	0.010841813875443824	0.008426775747561925	0.0032111303347907814	-0.0013622317729307639	-0.006940326565300267	0.0014683871340518816	0.009344419266508464	-0.001424531158803066	8.29940908705682e-05	0.009928858763915518	-8.414128207858666e-05	8.510914738657234e-05	-0.0032103117000105946	-0.004034181885005046	-0.0059008361253815355	-0.0056727675439772075	-0.0013585200211422507	-0.0003092998636256967	-0.002049862164994647
patient_203	0.05515502522141382	0.007039360559119917	0.019203252282701855	0.001050777659633893	-0.006069960396153991	-0.03208651984471136	0.028956378206282874	0.003244954669266519	0.005301385614611967	-0.003992324856476042	0.002927625378503089	-0.010120813152810826	-0.006822245059845067	0.0031481615988848046	-0.01880712855686325	-0.0038296893837436894	0.003611262566042327	0.011112296555204317	0.0002993639898813601	4.462265339867401e-05	0.018110613160235184	-0.00011921331373098528	0.00038891318565452686	0.0018945092034111436	0.006014462973878209	-0.004744238019561434	0.005750590884308982	-0.0008198295289242235	-0.0003901254766713319	-0.00028654770012800197
patient_204	0.0708928359318217	-0.0025092528074316476	0.01696267707944592	0.009851280592079133	-0.006229805185910578	0.0005318584522062708	0.02533121461982567	-0.012034354584722226	-0.012699052295924228	-0.0053178523708411595	0.0028710722744009157	-0.01010660514476205	-0.03380980821689144	-0.024118721137726472	-0.0024879374658827373	-0.0026206062481257245	0.0036179116950433004	0.013162418459798595	0.00040728340642361106	7.352720464950154e-05	0.01478720467070178	-5.179247692308696e-05	0.0004999344023684081	0.0007085261531304502	0.0019979612526142086	0.0006851535355913773	-0.0071966324530631206	-0.00046838830439516367	-0.00029308888204882997	0.00037739319632036335
patient_205	-0.009917791980529372	7.852589731078897e-05	-0.004383117948537161	-0.010407765611728601	-0.0028618669531261355	-0.0026227869882691473	-0.023770066207729458	0.00047228789310810966	0.008111485363045894	-0.004289011305324865	0.0007946662761406832	0.0009749903858963244	-0.012110198379350316	0.003073117116628059	-0.0007389906035400605	-0.0031580995778695497	0.001079876477408537	-0.017339185334638473	-0.0007695586776165631	2.5214232121104872e-05	-0.015711955660225596	-0.0001711388337762652	4.659332558275812e-05	-0.003424991646446647	0.00010012925104059031	-0.003273211028086365	0.004582141887146954	-0.0005762736742628056	-0.0002979032553669443	0.0002713336715267363
patient_206	-0.01749398900020577	-0.022180411137033583	-0.009352728593975217	-0.015859435190646434	-0.00323923966643444	0.006619262726969111	-0.03271970720886095	-0.0023872196296717794	-0.000811112509488406	0.008983630490902344	0.0012788021771029244	-0.01172967224271041	0.0062265268853392034	0.001772097122335429	-0.0018076429618740317	0.010786414786960123	0.0020779958294302246	0.007567202222512261	-0.0007872755771970145	1.79936138998275e-05	-0.0019274741164308257	0.003191169968625171	0.0001310660651031419	0.0022625510090519135	-0.0029622877685843703	-0.008231753330175857	-0.005527645032078306	-0.0011092564827090844	-0.00046593241597033653	-0.0005976693518462651
patient_207	-0.0024580061140543866	-0.014422804594612584	0.0005316489951341686	7.926032255571839e-05	-0.0019272148333771475	-0.00557147718266803	-0.018078096708894143	-0.004869216875119211	0.0012945604167411565	0.0045758360196194985	0.0008596261336832473	0.007304039284735556	0.007310063974799116	-0.010174033320572961	-0.003977548631968775	0.006088179116349635	0.001682325039528704	-0.044093993950858515	-0.00012452999936170083	-0.0002204612302578945	-0.014940860490151833	-0.001896052464539978	9.488825318653156e-05	-0.009045926484673717	-0.0024840436953118437	0.0014630874890826336	0.005398735441024364	0.003452474553654318	-0.0002067505389443839	-0.003045004715465614
patient_210	0.007356138516774817	0.035590592042418934	-6.10887493653058e-05	0.02504327628394405	0.01038533083829698	0.008635089646744157	0.03773875992655929	0.0015421114849975947	0.0033714759045213156	-0.001718829508638782	0.002533505477059067	0.0044815756466348965	0.011350191142816666	0.005663840368233336	0.002622645305080801	-0.0018089859587721111	-0.005942950083321786	0.011657232749960007	0.0004136543950849405	6.902420637253341e-05	0.01565369606161709	0.00011109519241800741	0.0003693997756065209	-0.00330565011694136	-0.0020845479915921577	-0.002214212774865393	0.0011890459535110502	-0.00044275095892704416	0.0010658692371242036	0.0002775402394355091
patient_211	0.01518348545301594	0.01604226591350249	0.008403120671135671	0.026702166623147817	-0.0032816029928006258	0.02380161483630038	0.019346501617827118	-0.0024224963877492473	0.006362822685417492	0.00497498683023457	-0.0007757540145467653	0.026113976837563602	-0.013576337117202424	-0.007121104094698735	-0.005125038359362196	0.0067655541036481005	-0.003611937587035669	0.022294155765895787	0.00046093713956329665	-0.00016572060797834	-0.022061130145641875	-0.0010502453470759895	0.0003618397801831831	-0.0012044204767904375	0.0011836388414040065	0.02160938665669899	0.008761039591537892	0.002916617589369734	-0.00034848938398742606	0.006767734648240854
patient_212	0.007298700848677234	0.008292130474273771	0.012571099426012596	0.025123337638814608	-0.007744802193553344	0.0034611251092943056	0.020951719996468693	-0.012166111400600886	0.00990027839318367	-0.0020794344897970027	-0.010885844148352747	0.009427705216265047	-0.02711064855311626	0.0014208175010461674	0.0065263714372375235	-0.001695773366423386	-0.006431125590016264	-0.03704716098043477	-0.005308779116665464	8.008442468342023e-05	0.01726108264473266	0.0002532152944001544	-0.0012988502554843468	0.000129271711623941	-0.004290415306430265	0.005257477320770403	0.011517599188430204	-0.0003947281929511441	0.0004168075810310563	-0.004414005921264474
patient_214	0.0018509239593944955	0.0017507996699787365	0.007739157130340399	-0.016159214022644686	-0.002061251863785992	0.004766437723789995	-0.04732565458261255	-0.00561866985420504	-0.0025488392400117073	-0.004400329866668816	0.0017080115243617944	0.0011794725826159119	0.006599222205627623	-0.009479088559262161	0.00020170548044492787	-0.004362524772036983	0.0017228748896367387	-0.028726282622738367	-0.00032577921260840283	2.1419993149728946e-05	0.00770721110413276	-7.689013695771099e-05	0.00012844662692802446	-0.007369004054445517	-0.0049796857802930534	-0.002434401299583715	0.007756916214432252	-0.0006667283380243901	-0.00041509429126945297	-0.002035384505586563
patient_219	0.010091142937786964	0.03203756699140421	0.01728395682102396	0.036097779685370986	0.01364617155542971	0.007474874794217011	0.0016959693950121463	0.01695543688107691	0.0025844425758441603	0.008525410269897261	0.0033404810142131465	0.009085410393945776	0.015621150442488844	-0.002280878100972973	0.005727364951726222	0.008889175410987398	0.006289946823340589	-0.03844539090791942	0.0006378369540071821	-0.00038533417263128403	-0.024564567445104622	0.0004745850091736991	0.00037800422160844295	-0.009827116605079726	-0.0018906045980852067	0.02151592054298393	0.0035700966292808944	0.0010032401486627209	-0.00020610907855052898	-0.001586653335744709
patient_220	-0.0339669122153069	0.001522992364705789	0.0037390437749305287	-0.01423913695421723	-0.005400178306308703	-0.006532828308312224	-0.012017603210249172	-0.009143077848895656	0.004600310095500731	0.013844415408188492	0.001024198964427665	-0.012796293833555699	-0.02862174267777456	0.002500007520932918	0.003972108557034776	0.013629221237447838	0.002936519862142166	0.012313431464006833	-0.0006575350139981852	1.2687709119268656e-05	0.010137358697405065	0.004107002239252804	8.948011608194853e-05	0.0021170849047959673	-0.001984245678374937	0.01615304281737279	-0.0003130607212743136	0.001068989073731238	-0.00039846017806833287	0.0022040447626140453
patient_221	-0.04880542815788903	-0.0026128617786989067	0.008852066803033787	-0.01505377198863747	-0.006262760268465433	-0.005507228651971336	0.008566913169751498	-0.006789265304440672	0.003412736072615423	-0.004824287937069538	0.0022370414632119427	-0.01176690446104156	-0.017613835918221066	-0.008510462245807243	-0.0038444591509419266	-0.0020309706262926722	0.001945396981926632	0.005845482762166019	-0.0030563397095298415	3.821621342940327e-05	0.010230910865061213	-0.00022160661791801315	0.00016416727306091638	0.0012902624181130003	-0.003522152677397193	0.002035227162854106	0.004299429562982248	-0.0007304896928093456	-0.0004307610091300647	-0.0007696589270224849
patient_222	-0.01574624202635593	0.04004287231614195	-0.02859547779301708	-0.013402926320671091	-0.005142923245301922	-0.0017692814198942525	-0.010068579361340617	-0.0003461189551904338	0.0008143993214770641	-0.003822090056217148	-0.011901762174278616	-0.013234831394204172	-0.025300350111823786	0.004166111062410015	0.0016212365955543448	-0.0029774253674773837	-0.0014875875287019371	0.007892569672519428	-0.001786513535678428	4.348214517276812e-05	0.014106621041502449	-0.00010240952066483967	0.0002177857621354148	0.0020025501180031768	-0.0026335619246850885	-0.006471714404745519	-0.0010357403387468674	-0.0010208580839071307	0.004068141157334971	-0.00092706680171871
patient_224	-0.0028073199690141783	-0.013462816585521935	-0.033687298156927635	-0.02198492194072837	-0.0018544369224304386	0.002780046843370713	-0.023862473507310803	-0.0015628415760223242	-0.0003848965837955546	0.0050875200619738	0.000994522040843173	0.0073104465405146694	0.006192414534078611	0.0030184309814419654	-0.0009315886374148215	0.006910104793861502	0.0017496707690912796	0.0033251727870314707	-0.0005791025493806132	3.975236641898294e-05	-0.017713379147315404	-0.0027278448661342634	4.030194535758017e-05	-0.008705240819371867	-0.0022311842183972645	-0.005038505595739028	0.00782986207432108	0.0038972244823723932	-0.00026337385345054565	6.812355545246604e-05
patient_225	0.006611635806438135	0.07198111158369076	-0.02126306585203419	0.007107898586591602	-0.004924485854076993	-0.0027213882372953252	0.030280989909187393	0.005601720240641341	-0.0011934669706770821	-0.0022572229859041007	-0.004768750129196077	0.010034443286136308	0.0017335416585677896	0.012075988367079453	0.0011766372459553261	-0.002211017398958548	-0.009525334960702457	0.009828229047998124	-0.004172183255687505	7.845957458948614e-05	0.018523819818188302	6.0953798013327827e-05	-0.0051801623004987555	0.001805205438043905	0.00996510668432481	-0.0018775844842710474	-0.0030532684661111046	-0.0006476572754642267	0.0007280049132564816	0.003896327222168347
patient_226	-0.008510075006768966	0.002824362191656739	-0.04027628196247011	-0.012014897376245757	-0.0043522486057843155	-0.003038002195561268	-0.03620847779286512	-0.0003506049113379359	-0.0018037009335578	8.527617933437835e-05	0.001412478230850847	-0.002754758145265298	0.006082494652979113	-0.000620883370481519	0.0015013674527959567	0.002653545621897181	0.002126330528663482	0.006078309040406798	-0.0004150500400160311	2.7280224779960707e-05	-0.024543207592548782	0.001136136045695782	0.00010732184860591675	0.0019223075708245832	-0.0025806713122049386	0.007594404728681715	-0.0011109549143745883	-0.0016274222329593518	-0.00033205366901143166	-7.21140009256117e-05
patient_227	-0.00454467020753349	0.03021865544614066	-0.0396888067627258	0.001684456394820539	-0.004305759907695643	-0.017444674065619482	0.029806313563453913	0.0065996789120466	-0.007323847310771035	-0.004112048776869332	0.005272361470130327	0.000564269783727546	0.010939861389711985	0.010027595264282613	0.001009165635372726	-0.002413775384533027	0.003120603851099773	-0.03871276929884477	-7.970384981210695e-05	8.656987094844833e-05	0.01903014237664569	2.4061081439846683e-06	0.00045664453701276214	0.0011611524699065472	-0.002976213920986209	-0.0015163303534104222	-0.0032769101134885294	-0.0004976724685604584	-0.0003627000701763028	0.0005287859865298536
patient_229	0.001250225809270667	-0.003218457369884191	-0.0006325525236314352	0.01256044241038716	0.009099951058574569	-0.008741593667993326	-0.013584493911810295	-0.005710705243300761	0.0029825213314133257	0.005871761987964339	0.00044585160760349295	0.007112050246953433	0.0024681262188530183	-0.011313235142434423	-0.004543620405291263	0.0054678865073013215	0.001608003933524928	-0.07188489287024799	0.0011044221983178364	1.1498413085485662e-05	-0.023825382751865524	-0.0028860035778390607	6.621451541872903e-05	-0.00846622858948462	-0.00024272102796256601	-0.0008359910258768221	0.005839981270096614	0.002769295974277655	-0.0002203057801672308	-0.0019794019874537355
patient_231	0.002308508307627929	-0.011719398552053206	-0.004103367456216142	0.03070793110834049	0.014946045956952864	0.03340857359788913	0.015732326997956344	-0.005516881176697976	0.006608408436552046	0.0030667812683094313	0.000867051196559793	0.005489257352164495	0.0018595268570079037	0.00337252812541905	-0.004715315181700391	0.007221776239294378	-0.0013370057135681937	-0.04687230819387612	7.501412016078534e-05	4.108811210487392e-05	-0.02428434071167145	0.00042167052865096856	0.0001672008624458731	-0.008229728676862164	0.01633349958912593	0.022793858915720354	0.013214706570524131	-0.0005876484222212308	-0.0002932343731232659	-0.0008711579989670703
patient_233	0.06551983733700636	-0.04908324237627627	-0.03617168053050328	-0.022344361344808168	-0.002546085198544995	-0.009401931115203084	0.02165566147583459	-0.0012067589046275825	-0.012951734080825702	-0.006753844376844103	0.00315499372634691	-0.006018068106299391	0.02016973489841683	0.0008991993207694341	0.000470972212178892	-0.005479340250032264	0.003336101395076018	0.011504197696545456	0.0012885166629533502	1.696698301607372e-05	0.01873745861587417	-8.495944460098576e-05	0.0006053277241819494	0.0022142888975941817	-0.0019383663356239559	-0.004386278527583576	-0.006358694118842613	-0.0009414093443947167	-0.0002824951691590667	-0.000741587430419684
patient_236	-0.006617542950310502	-0.03271801580711698	0.025780943956903758	0.012243264860177168	-0.004940135275312586	0.012356077716413873	0.030744104674958833	0.00101890224668303	-0.011094032142706083	-0.004244424622868568	-0.01198743741115611	-0.01683610232548525	0.02550067129122235	0.006029233071048257	-5.823299444261717e-05	-0.004450440558701467	-0.00566587713665446	0.01366110427228285	-0.002450783358095823	4.090396942066114e-05	0.016523650417795174	-0.0002876912161187491	-0.0010982638471261049	0.0030839579363458962	-0.0007764001955987607	-0.004025736019192514	-0.005360011814048599	-0.0010684970694252894	0.00018268720282388882	-0.0021745656027557553
patient_237	-0.034423183365407124	-0.013500693514808655	-0.024084962134056136	-0.015496507535987697	-0.0025117633503528042	-0.00607783267218613	-0.010131513718843667	0.0018033470617462306	-0.004918266512878009	-0.003033844852593164	0.0012925170151264487	-0.009301767744773821	0.007327370797107808	0.0033697824683532824	-0.000527820514153013	-0.002126886880709335	0.001212869281814713	0.004801659319035479	0.005822702566686246	2.1986317710038277e-05	0.00768061129322534	-0.0002596743307220552	0.00012313125238399083	0.0013489395081254267	-0.0029530953029709133	-0.0034583106286323606	-0.0027952611484820212	-0.0006360946618496417	-0.00035318865919822736	-0.0008280015894889917
patient_238	0.07798265630957026	0.007200608573652019	0.021345778127199427	0.004127778022406648	-0.003476059003988944	-0.0006904713406836035	0.018237362179509144	-0.00966105739876962	0.006784901029068246	-0.00308434026869034	0.002719252825920986	-0.0072233188208449765	0.015212762673908958	0.002264599235524053	0.004746692443200966	-0.002694418142594957	0.002676549106187682	0.01521048521627623	0.00030840335617345787	7.24556302925654e-05	-0.029162416383145227	-0.0001120883210212699	0.0002836295805451566	0.0020578867624410934	0.0007552977532853164	0.015635681705013137	0.0011612524792683722	-0.0004009716542548563	-0.00018723708253534348	0.0006256405176706775
patient_239	0.001107075834471904	-0.03313968058221388	-0.004429674760902901	0.016826744247323708	0.018298576756544727	-0.008772662259995912	0.019749064026952708	0.00011526462559405773	-0.0006882671745241446	0.012232010260527037	0.0011388617408777891	0.009217329124549752	-0.018930269330800845	0.005039620391485148	0.005117160340496096	0.01006226127558928	0.0034445891761832013	-0.0594295090816344	0.00046363875897306836	3.969976584275095e-05	-0.03222352752965037	-0.0005248185722334644	0.00034021954511872165	-0.004426616674024215	-0.00037681436001218657	-0.003951755852182253	0.001439350684963669	0.002385783660218283	-0.00035243577539072776	0.0022303518775515802
patient_240	-0.004109931382614593	-0.026947458900442384	-0.0011248938571498774	0.01400977623446096	0.00962081587829195	-0.010887102567517952	0.021983569445831602	0.00023990293954214047	-0.002511285281952979	0.004642736940002794	0.0013428967303794905	0.00802166025402754	0.014682727717224038	0.003801181542515914	-0.00016744645224145083	-0.0024296179430830715	-0.0034411627226761284	-0.06472427745713874	0.00010459830425536474	3.849411964040605e-05	-0.022474093336604724	4.88529632953457e-05	0.00021998632782581535	-0.0062472090124261305	-0.0029978708745545452	-0.004194777959979125	-0.0043065210057407445	-0.0004984993855406392	-0.0005136190734033385	0.0019671137667929077
patient_241	0.0008740726440341946	-0.023330448786443324	0.00369133061972566	0.009858249580335116	-0.005383382964269867	0.006862322026431066	0.016924734067397636	-0.009090028597126288	0.005330816958549527	0.01039796983571989	-0.005296698079990967	0.003192000643609216	-0.0034229984130625113	0.00024147979231743677	-0.009395624663295408	0.017245176439139004	-0.007700141747612897	0.01843934324324725	-8.104556520054416e-05	9.357634910819423e-05	-0.035934450992522946	0.0030557896128844057	0.00021987186162754024	0.003356686108995501	0.013206507129514999	-0.005457135112395196	0.003935523833012338	0.0025187563937106743	0.0036256356379907413	0.0004711976441352829
patient_242	-0.008984543498210111	-0.026467706725480124	0.02620753108862032	-0.010812844067802259	-0.004503859473456417	-0.0015465770023663948	-0.032319031345445046	-0.0014505759007418604	-0.009395630290033591	-0.00535632015655324	-0.0004249238966890717	-0.011533597436857774	0.01034379446157056	0.004397983299097279	-0.002719312606905341	-0.005594466436930136	0.0022925055236327264	0.010993738948363368	0.016975612814527304	2.4844418503538737e-05	0.008547674103218845	-0.0006026718998499868	5.212500875328526e-05	0.0030498202615373703	-0.004439685559701523	-0.00476643603663687	-0.007153161655820811	-0.0014044755128292139	0.005224274674871765	-7.684947389639472e-05
patient_243	-0.004929289053767921	-0.03298576694779723	0.00048506209131973755	-0.02386990254517152	-0.004488025924901395	-0.0010537561362687728	-0.0481637260137515	-0.0009336706518171575	-0.008731626635196133	0.004339489305593876	0.0011334673170456811	0.0032355955175096427	0.00686824044214811	0.0031054648434572607	-0.002897243763245905	0.0012158465414903543	0.0014709428093630397	0.0038027852066750416	-0.0007497016753706457	1.0441392034842354e-05	0.007059546856106302	-0.0017858658841137071	9.206999359149608e-05	-0.0021852913348144663	-0.004501663731505105	-0.004805176240812612	-0.007893333819966932	0.0002593903874064793	-0.0003420501070501384	-0.003810837929943386
patient_246	-0.0014846864180165361	-0.008472640701046115	0.003271524201073589	-0.015836906726882944	-0.0025729953394695577	-0.007632956446444105	-0.016631922479007494	0.00118704324124342	-0.008800090341431569	0.00753729722346178	-0.004011701413097466	-0.015211363811698318	0.013501341742761424	0.0058490825880110845	-0.003049300827314987	-0.0008044932688218373	-0.008709126400671386	0.008849368636464947	-0.0014444275919277252	3.344042703135478e-05	0.013142077118579122	1.790733654004715e-05	-0.0010576568986845611	0.004040225080224045	-0.002877593745198665	-0.007392766539699235	-0.0077971839515811655	-0.0011984579443340257	0.002328050792037017	-0.0016669519339120669
patient_248	0.002907885971414738	-0.02115700005740498	0.009952394327797284	-0.01690764164039377	-0.0032337597779427078	-0.007493566981276473	-0.039516192720350174	-0.0014627548196037444	-0.009256321123043539	-0.006819644663451569	0.0010239739863121635	0.0017489302883418572	0.00925218991307962	0.003242939176641458	-0.0012466376240383233	-0.009182461090821976	0.0015968027548639008	0.011792429898272725	-0.0020657246477983914	2.590212976299515e-05	0.008615905748010627	-0.0007173879322661127	6.124456162147705e-05	-0.00018257650836533208	-0.003293946030711255	-0.006540571796381159	-0.006579104340004996	-0.0016872000167423998	-0.0005596422972136213	0.0014526784995666073
patient_249	0.006226393351537922	0.02808857321250205	-0.03162758905633774	0.02191497060214401	-0.008079644119036906	-0.008963872937368148	0.02018020358839264	0.005224891229097246	-0.006430068160855518	-0.005529706609691213	0.0037824282310662	-0.0006844632617581755	-0.033087132129062835	0.009800325656757574	0.0018351520351708244	-0.002863778447126191	0.0034675888003065447	0.008788867071455797	-0.009081648736240013	1.8950504507525396e-05	0.017455188162089224	-0.00017938095844470076	0.0001518178046885082	0.002918205506501424	-0.006577115794737167	-0.0024459385179332153	-0.0029744964455960723	-0.0007714799024418073	-0.00031075459807115906	-0.000437551571396084
patient_250	0.004959643293798706	-0.014719125206325906	0.004896680798535873	0.023416302835034576	0.014397923715947836	0.006241381472576638	0.02383104550202865	0.0020672663248032922	-0.0012783674041456975	0.014519481661767255	0.0011838684942893935	0.008918914808948138	-0.018837462241913433	0.00618901805596494	0.0058311830558819425	0.013010452476302857	0.003428693703902731	-0.07739798769760767	-0.0004648960859873428	8.333227898578208e-05	-0.026994307210350045	0.0010739452858711718	0.0002320171806863627	-0.01218217987260851	-0.0036142595254894834	-0.003201496349241777	0.002499324226530203	0.002758613733208727	0.0036584623477835133	0.007413360875897736
patient_252	-0.00045090930110241594	-0.0056321696699228	0.002588367610782145	0.014505110599278535	0.005337645758371339	0.010787576457556416	-0.05423626315758359	-0.010250926529091436	0.00750660693100178	0.005877062220140369	0.0010061089552364263	0.005949597690185092	0.004832174573769094	-0.002406835526113424	0.0028707457655609953	0.00481316245972329	0.0017205691719708379	-0.06804078204013342	-2.291315668619805e-05	1.4091784343868738e-05	-0.015204244680260113	-0.002761782291775643	0.0001544004489049228	-0.006092486693754448	-0.005689321244043002	0.007619910887263757	-0.001986027733888082	0.00043466304467705633	-0.00024352704679607814	-0.00815096324589782
patient_254	-0.007348661411174652	-0.013390826819015631	-0.004133824005636641	-0.03215370441786432	-0.003468268006044204	0.001999332941270873	-0.067401768511183	-0.002460099728710674	-0.0056335701174585855	0.009026573084072655	0.0021100273748172168	0.005584035489153389	0.008235971038320758	0.003736734224995501	0.0007552089058222815	0.006260723675442816	0.0027644781141788256	0.010082371003308319	-0.0015427368863491257	5.71418416660849e-05	0.011586570763591368	0.0008108367360326345	9.832502628187454e-05	-0.0020083740939744925	-0.006126533372766693	-0.009529117355958234	0.0011228038072230414	-0.0006235494627430737	-0.0006053440271190529	-0.001775350637830435
patient_255	0.033637835097582974	-0.03283759801359059	-0.000282728341335279	-0.010886521884052815	-0.0009816733390174684	-0.024548578522091743	-0.03738834699045894	0.0010510886526333345	-0.010054595878420421	-0.00682152868908943	0.0009440114038077206	-0.005778718227813618	0.006380033240878991	0.0027897393939635357	-0.0008403682989273117	-0.006879116731539817	0.00123985432871432	0.010055979224050403	-0.0013009922130387958	3.048470724457767e-05	0.007682900569279633	-0.00010262801724976994	7.384608087004167e-05	0.0016913127807149254	-0.00397705342560157	-0.005308364074546201	-0.005854773148095588	-0.0009993215795562702	-0.00037509720276494396	0.00032252572110492143
patient_256	-0.001189980329223674	0.05089686283204473	-0.02045015925732906	0.023418178038091982	0.008126468700352723	-0.012195192660053072	0.034711799205917625	-0.018277268812272256	-0.008261314458805635	-0.00280770417601293	0.0030607908721864657	0.015460420345610189	0.01818020811433302	-0.005102173715754831	0.0013397836206775007	-0.002581070630548414	0.0036041588253131578	0.015027144810628645	0.0006205239630033454	3.304813426877154e-05	0.018625443208194502	0.00016459563589087857	0.0006609060079282764	0.003961701994811292	-0.004030512982027636	-0.0037692840556315544	-0.005373852882069347	-0.000582091166731005	-0.0003912932830873352	-0.0010049124422330763
patient_257	0.0027871300534188215	-0.03198969526349999	0.005619555065950534	0.006743800830391255	-0.0027370255631861016	-0.008982882461113626	-0.03744158013788624	-1.0729746160970296e-05	-0.007025885542206471	-0.0036326593303135065	-0.004293770809741301	0.006559872469395355	0.006622322366916034	0.0025883747264307077	-0.0007905920675529054	-0.004444795433298104	-0.003348248514052392	-0.030953289563205675	-0.0007661220724989037	3.021672744178273e-05	0.005727849532225524	-0.00027004637186302873	0.00013539183549476143	0.0020909371420256527	-0.003613719880866679	-0.0041533712449256105	-0.004468744744136767	-0.000658620189444244	0.0014298876560095714	0.001947439355613308
patient_258	0.021481270585652	-0.026628386740915815	-0.018298612581338258	-0.029043594360041	-0.004940440286633135	-0.023159970146110348	0.009685055546165708	0.0031365276533747532	-0.018011841907794052	-0.006696042608836855	0.0018563385131778046	-0.007696071130689975	-0.007163529995826567	0.0028507130435951517	-0.0011142521397207329	-0.005375217744448244	0.002739518456976626	0.007948675044565338	-0.0004985894432924273	3.890937321975062e-05	0.013879449582934524	6.963210820354168e-05	0.00014234409738030638	0.001468178451366253	0.008146709765770718	-0.00538502699842566	-0.00562599789363893	-0.0011255013627620898	-0.00040072889993365135	-0.0022481804227036817
patient_260	0.03210171670770029	-0.029978665764961263	0.005357561140943614	-0.014039114529159664	-0.002345427311653725	-0.006950883584541242	-0.04003191718558379	0.0008482051395378908	0.000970751205703372	-0.001562342934676328	0.0004531377637502391	-0.005446693287083228	0.007299182729934747	0.0011770586861633858	-0.00543541815822713	-0.0053612617389521555	0.0010966427384607336	0.009048085674712054	-0.0017740152591570442	2.3242717557656413e-05	-0.030180969909828482	-0.0008036320709018862	7.649870717047638e-05	0.0018439959300934595	-0.002787862171744103	-0.012617939729104593	0.004927127316324958	-0.0019199697481274928	-0.0003907789825754772	-0.00010084991267491702
patient_262	-0.0319309841893404	-0.044508421140389574	0.00739024634578049	0.014326147757038037	-0.006471802373852916	-0.004560507525038718	0.01385843970013807	0.002023986960304762	-0.011991269304234043	0.003794053588417357	8.301784635792504e-05	-0.01971351384913844	-0.02962995597322498	0.004196743466447298	4.422508786494171e-06	0.015003506764998594	-0.002193290004408889	0.011690194808978167	0.001000193304601268	4.461373898642525e-05	0.016077635392828277	-0.00023207393272061367	0.000648629769434217	0.0016061785054012543	-0.0018689103745714922	-0.004176221069183349	-0.006124261720319042	0.0030909182901742755	-0.00037075003293137327	-0.003454857724704118
patient_265	-0.0034031026871590452	-0.0053373795033941854	-0.036919489702886506	-0.030723115411713794	0.005606927980350984	0.0012565144278331305	-0.03373605809374372	-0.0046294039241264765	-0.007951946554303875	-0.003831820456044055	0.0016265143426941902	0.008017118078323074	0.00853409218871797	-0.0003920185738934776	-0.0006995025526522004	-0.004772330878698005	0.0018434058352348422	0.008377793783483769	-0.0009380222616474479	-0.000267195025111343	0.010336730531150346	0.000193741468975161	0.00011418034742372866	-0.0029845267390828495	-0.000705770191484118	-0.005059509517002967	-0.0051240769256401374	-0.001403776647480706	-0.00043218398683813713	0.00046819704296340703
patient_268	-0.03421871045975524	-0.035961919810341525	0.0032627726797221784	-0.01254344795861387	-0.0028729393624817175	-0.008895332472332224	-0.005013445089605256	0.0006713889880426742	-0.006953812570864074	-0.0036201486306652333	0.0012500936257696677	-0.009291446605739362	0.007792914903705473	0.0022900596667759275	-0.001061693688229038	-0.0037190091455861006	0.0012697274784006756	0.0063526733021788614	0.001267075386649903	2.888000731015103e-05	0.008170023951195822	-0.00027814347840356184	0.00021335810417053743	0.001133534992574285	-0.00119481238460856	-0.004191657988482052	-0.0037202817974065173	-0.0007577049419611659	-0.00032074022632491207	-0.000841889257577301
patient_269	-0.0078610997158184	0.0422361618362644	-0.023847836485025375	-0.01778555564451826	-0.007044651790405749	-0.017683781556446898	0.02552103200919163	0.004988837673553987	-0.0035873083950352775	-0.004015358867246731	0.0037019929567237626	0.005764438793948546	-0.01485569884474915	0.008071694387382719	0.0006815901991877471	-0.0033532598562836407	0.0024440757479162814	-0.04873485133262254	-9.906155942358983e-05	6.31323395685971e-05	0.014217220444744787	0.000150383190677726	0.0003495049604772535	-0.015245298748394481	0.003865011168269223	-0.0020449781293236336	-0.0032492736283718437	-0.0007878182419966976	-0.00040137217764720347	-0.005156138252310829
patient_272	0.016823652034233926	0.004822447249444643	0.015048058433739315	0.02484182233337338	0.01671977433579964	0.015322310381316926	0.016309912116185207	0.01036118623548119	0.011677932430665689	-0.004578218377452755	0.0013589394408496935	0.013778839067937493	-0.015736683427027016	-0.0007638550000476978	0.0037705724792083317	0.0009105061477028051	0.0029131902391355143	0.017853065231411176	0.0005075972781295821	6.153137090348024e-05	-0.016186291452287917	-0.003332536834880584	0.00029371411927615594	0.0015176912316702082	-0.000840664432385864	0.01514798250250141	0.006958162707727457	0.001058459552771071	8.529649279327984e-06	0.005623308178494248
patient_275	0.01418464369800288	0.04899515181675963	-0.02550032325024478	0.02770627418038004	-0.0028309465899068603	0.025993005263027127	0.04492748937130114	-0.0018539834095026386	0.0017630993918444958	0.002881462881427252	-0.0018763882979532629	-0.0133423112587042	0.009036129463965745	0.00040589664725325104	0.005991344055448698	-0.0014719723836819295	-0.002032639705396469	0.007434357718041673	0.000522225319487724	1.072320266008207e-05	-0.025942096515106546	0.00015356225353739078	0.000726987368012429	0.003093429957083064	0.015069735117098124	-0.005102328179589204	0.0016245842188076537	-0.000554645436526644	-0.0002923068617654957	-0.002232181193202927
patient_276	4.1310622818092505e-05	-0.008869809374149426	-0.02488444135798357	-0.02383438458708724	-0.005190172715220594	-0.005795922941066154	0.0051549876653919705	0.0013998573355676197	-0.005703099720001951	-0.003659955313513521	-0.006475378753421967	0.0012015077857857185	-0.020020555551053767	0.003664327457786355	0.00027277572283606786	-0.002595113998715577	-0.003589714071566384	0.006330866811493553	-0.003589744839713474	4.379204984728765e-05	0.008116862067430276	-0.0001750214168363786	0.0002456559880485259	-0.0036720901156059972	-0.003753633951890109	-0.002629558274212262	-0.003387665712253359	-0.0006296527921661302	7.320579020492915e-06	-0.0015103492680989478
patient_277	0.0029263612458950163	0.019923270059242878	-0.04574644858856227	-0.030551835875751932	0.008615504957075868	0.0032519801615421644	-0.044660338403431324	0.015895642025440856	-0.0017643984067580352	-0.005353880562221015	0.002281830087503515	0.006607741338334023	0.00896224187794717	-0.01971300891842601	0.002125550098956658	-0.004934071096214648	0.0028799327117883587	0.009895549661759455	-0.0013597562745864765	2.7061893679745878e-05	0.01144276574654301	0.0001641996091905978	0.0001563673361894847	-0.006535195963901774	7.857942465225002e-05	0.012367285885091553	-0.003758977069676658	-0.0012880071173694406	-0.0003144915298726061	0.007525531648199869
patient_278	-0.05317008180683074	0.0013995526239156378	0.0010913296839086448	0.01407134250969663	-0.008145719949889677	0.007077883693159779	0.02095338169551708	-0.009980707305709241	-0.009245485932356261	-0.003712727668370897	0.002494143416852625	-0.01829096296767454	-0.024520449290789156	-0.0015922493588538783	0.0001941701162173659	-0.002480503404352401	0.002349670133879836	0.0048818918985248025	-0.007090913435109731	-0.00014513772869898344	0.013063784241969903	-0.0003273914016126657	0.00034594607961139736	0.0006353039156837207	-0.004222147990125807	-0.003001420817833669	-0.004015951500283604	-0.0006445774748570681	-0.0005230431657001649	-0.0030594364952001977
patient_279	-0.03258858835454079	0.003960720462213372	0.022617628003195413	-0.018980881456555746	-0.00473920766933353	0.013746720204701246	0.018138944309859302	0.011986663724141382	0.007704599839126764	-0.004649185160801449	0.0021168941740265755	0.006227563133551	-0.02158358823856964	-0.016516928018592808	-0.007097977968371476	-0.003326658745777113	0.002959591789966104	0.010239963699317003	0.00036988847203026505	3.518263427683341e-05	-0.025415518885619832	-0.00027659564714000096	0.00019379699850803023	0.004318328124710902	-3.881603346433317e-05	0.0023745598098767707	0.009061323644268064	-0.0007880847420874012	-0.0003032010648922382	-0.003468534884136668
patient_280	-0.05780572516066759	-0.04536631422655822	0.02154000571693672	0.008420598897125806	-0.005685991069945265	-0.01014456202017705	0.017547059177753777	0.0006752546032545185	0.0031340731993285942	-0.005008519238661684	0.002628234237497445	-0.015463188560724235	-0.002239779184693095	0.0032807870832681036	-0.007201420889031529	-0.004087704457753738	0.0020826985761850185	0.007710424771674836	0.00020579003787594228	3.4083691214263146e-05	0.015560391793611704	-0.0008212279134452387	0.00028684181127833507	0.000914990173022688	0.0058563001206760525	-0.003813258210016227	0.007105416443517193	-0.000871262944724692	-0.00036482587452508775	-0.0020366634990912394
patient_282	-0.03933091140262344	-0.0017899330350574756	-0.0013987276088191088	0.024774933179082744	-0.008389922404149585	0.010952001813052736	0.010111724508080178	0.004277050212770578	0.0005732551031812851	0.005440502353067934	0.0028944815436523596	-0.010774372174644881	-0.03248785556772276	0.00699496319022645	0.006304945789627005	0.006944966797760291	0.004327971651856897	0.010630141948947706	0.0006735364358277737	9.151693098416301e-05	-0.026321902467630817	0.002196392930309309	0.0003965709829075156	0.0013643694628283542	-0.0026969133437577775	-0.005235135705425318	0.003394579262738766	0.0015842903838213804	-0.00032355551274555733	0.006610792532313383
patient_284	-0.02409070060383159	0.03891259840416842	0.01907673340798959	0.02237921158066105	-0.005168081367407175	-0.009998477353801218	0.026042760936655016	-0.016634272727199074	-0.00838997631395767	-0.004243504437443524	0.0062261036120220955	-0.013486208624849491	-0.024019071528418597	-0.032406984537385365	0.0012265823918258733	-0.0017696013622339943	0.00407176990466566	0.016157589351860405	0.0018060670101539239	0.00016865450924874958	0.023861810077534646	-0.0003040435489268097	0.0009617279986129814	0.0011267699471043126	0.004460903360285245	-0.00014940955896561856	-0.005733208637892595	-0.00029599450119009447	-0.0005064758435285234	0.0011774965078746719
patient_286	-0.044458458725320026	-0.011129235702151057	-0.002148266528740715	0.011706651065532417	-0.007859758834423582	-0.008355354752820366	0.004237531546988357	-0.011224556300557229	-0.0030454303460088527	0.009491200003136057	0.0020368647251506867	-0.021757832967622667	-0.01194562123967536	0.001229155014321357	0.00325934398480612	0.00947627517285216	0.003127764427340603	0.01030240182604264	0.0003135542170312083	3.92463718698122e-05	0.015355148789096098	-0.003904101190896797	0.00021372434849803066	0.002378577609741049	0.006632000537518625	0.009843790729959468	0.004908426105947301	0.0007863981476167979	-0.0006472469873599133	-0.005690465548316801
patient_287	-0.05783551386039341	0.05373926291919312	-0.008607084845875647	0.02377241170498184	-0.004375067136952448	-0.014614942356856609	0.033031586718635465	-0.009095577992131811	-0.0005433112800013965	-0.0029612715894899466	0.005509572375168918	-0.01602016695400463	0.02675361968106163	0.0017927720751554287	0.00199135632055331	-0.001870350541785621	0.004009233234150139	0.00916215514734477	0.0005300227255881188	0.00016628205280536313	-0.032269006633322536	4.0844750169879006e-05	0.0008510591947609687	0.001477445169827607	0.003996471958775183	-0.005408048620565419	-0.002253168280620266	-0.0005063856354592358	-0.0004978957479029083	-0.002428878249802791
patient_289	1.6689004817700267e-05	-0.04403233730415244	0.0065224988503776535	-0.023596055920407807	0.018981860098274045	0.002749320025988736	0.010558334760753298	-0.002094778497423608	-0.0027445867663291827	-0.007181257020517932	0.0008964554951346103	0.01034481986787384	-0.021065625036013905	0.004052162114490376	-0.0007114245614162981	-0.005739624558676925	-0.004326332719304684	0.01386705891328359	-8.19723631539045e-05	6.36618840437195e-05	-0.02190299289397982	-0.00018267335502675767	0.00016621468242985693	-0.0017546564227709771	-0.0026699305689934167	-0.0060864880249214106	-0.005189242432330502	-0.001182204541592063	0.0013469992524503419	0.00035296999541816664
patient_290	-0.04321458055940853	0.05617003742701174	-0.034202519390025915	-0.025304477457590922	-0.005113110438802242	0.001153386106075398	0.0138581334970867	0.005233763539189938	-0.003133495537643678	0.005381453117394941	0.00493699592841483	-0.0177868295562272	0.013615380287672209	0.009611540785443132	0.0010967017519349113	0.0009785084443603865	0.003303919033738591	0.007432000779376642	0.0031332902368904608	3.827889525025997e-05	0.019973822579112965	-0.0002217270193807498	0.0002636022944606598	0.003066515237923945	-0.002271044159466159	-0.002461832892057685	-0.002908287633833909	-2.7873872988398292e-05	-0.0008296417414677026	-0.00345361310480661
