# Supplementary material for: Integration of clinical, pathological, radiological, and transcriptomic data improves prediction for first-line immunotherapy outcome in metastatic non-small cell lung cancer
Source: Nat Commun. 2025 Jan 12;16:614. doi: 10.1038/s41467-025-55847-5 (PMC11725576; doi:10.1038/s41467-025-55847-5)
Supplement: Supplementary file 4 — Source Data [file 41467_2025_55847_MOESM4_ESM.zip › Source Data/source_data/unimodal_shapvalues/6months_progression/XGboost_RNA.csv]

Patient id	B lineage	CD8 T cells	Cytotoxic lymphocytes	Endothelial cells	Fibroblasts	Monocytic lineage	Myeloid dendritic cells	NK cells	Neutrophils	T cells	KRAS	EGFR	CD274	MET	BRAF	ROS1	ALK	ERBB2	ERBB4	DDR2	FGFR1	FGFR2	FGFR3	NTRK1	NTRK2	NTRK3	LTK	RET	NRG1	NRAS	MAP2K1	RIT1	TMB_RNA	Biopsy site
patient_1	-0.004775891470385028	-0.003781204293701498	-0.005172441225799519	-0.0037840181147658163	-0.0029943242899277585	0.0019471512722912488	-0.003543457139855486	-0.0010336938922812535	-0.0025774546366574714	-0.008555412376636167	-0.011712043695984524	0.0019409494882522964	0.00013215761360282037	0.0011329024066690917	-0.0018437472432407218	-0.044358545122471914	0.0012784286809231242	-0.006497307016605492	0.0006075362638995876	-0.0012243806008023922	-0.0011375099684589108	0.00240793846897059	0.006366061220576796	0.019253316308943325	0.0008314643256662511	-0.008016472150855151	0.0003070586220293883	-0.0028789533323688834	-0.007732137271282573	0.014998992761783545	-0.0033574243990851928	-0.004198502933134182	-0.003569379077351842	-0.0013362798609148074
patient_2	0.002012669110845212	-0.003776091769217844	-0.005385300967349219	-0.002398903801864096	0.0020589573267007027	0.005023121582882496	-0.004440543073661547	0.011164672279639652	-0.0009826908539440347	-0.005122016623488457	0.018220568175105936	0.0008807143451019164	-0.0011424600896657623	0.008054726195111921	0.004653922849465745	-0.051077982946529	0.00188799047467998	-0.0024199212993298584	0.0015969752389980063	-0.000347934952433253	0.001403927515022595	0.0029229770640954228	-0.0027291668935432605	-0.016558355570344158	0.0016008140453365979	0.04156657679067825	0.0007888060783372027	0.0059315597082582605	0.036995345154391866	0.045965081083584	0.000746394886830301	0.024016410998977205	0.0014364612591149916	-1.074072669315459e-05
patient_5	0.0023976872837017608	-0.0013554822424535179	0.004462411860103487	-0.0021533435963605923	0.005500312047396546	-0.0005995577166937317	0.008315450281915248	0.006775170308048799	0.0021224776436093006	0.0017661078276154302	0.018862689368158162	-0.0006802593220485426	-0.00427657751096858	-0.00010553184329041005	0.002777870525329086	0.03234309488623389	-2.06210536751663e-05	-0.006030282999191972	-0.0002905576957786272	0.00169306616105132	-0.001569427313309457	0.008130461725363601	-0.003964184712243599	0.027377180148215587	-0.005524429450225133	0.029731795957476735	0.00039387896884064466	-0.0016976969449283774	0.00899491630813527	0.021907664571073352	0.002076194965255319	0.01336665699677575	-6.48199380844952e-05	-4.2550416473019555e-05
patient_9	-0.0018438560173873006	-0.0018125146684784222	-0.006518513677120153	-0.0036391219476621054	-0.0031216315951595724	0.0010208914078970463	-0.0041934412127270495	-0.003535852958870363	0.0015676307865876533	-0.005779365903390116	-0.011311331849545674	0.002211815039541116	-0.0014789050443408023	0.00042184267855726524	0.001599757091672719	0.0059002923307593935	-0.001173426404666676	-0.004704444318157535	-0.0009356633083784906	-0.0021816900218522162	-0.001417890254527766	-0.004812733043100581	0.006140156356266912	-0.02528305121253485	0.0008815904095290099	-0.01954433920976362	-0.000395724067749362	-0.004841818811471666	-0.006145811175499985	0.012063971704227534	0.0019533888692864322	-0.004310229128473331	-0.0021257675236360566	-0.0007065926334190751
patient_10	0.005606195011544657	-0.0016858158310912607	0.010290766477888895	-0.008404612114722352	-0.006418476248228214	-0.0004476319983082447	-0.003539780678216993	-0.000254779740770428	-0.0027830353757663674	0.022514711587909377	-0.007953588640685268	-0.0030968402436891574	0.001126529622453032	-0.0009073154091302146	0.002286740371270652	0.04085044415392376	0.0013966195619636364	-0.007492062853903611	-0.0018735426959739458	-0.0008636349891168064	-0.004101721219200261	0.004160761697220756	0.009654760851446082	0.045274778234365716	0.0007936242436129906	-0.01996999440451317	-0.0003657509175428076	0.008146632550186168	0.009911064747948643	0.029827895962109836	0.0029956289223937076	-0.004595223730085297	-0.0004611455413565922	-0.0001217610084587844
patient_17	4.903367950608562e-05	0.0057658050306173955	-0.008592283501088281	-0.005138967163500664	-0.0016126232611463223	-0.00048037242189245577	-0.00283828098720245	-0.0025918982872706465	0.0006397278764959652	-0.00658742381883383	-0.0006161058257534524	-0.0007371814034805563	-0.0019164334238613735	0.0012096013405425295	-0.001956500171816728	0.006894880564489617	0.0018590849434815548	-0.005249620277727681	-0.001592119580632874	0.00047246708244944236	0.002062978845616374	-0.012991753611441703	-0.0035765607262687833	-0.020537322881787175	0.0032726973149548744	-0.021036203797068578	-2.4685151010407485e-05	-0.005432739225650343	-0.005265336328764275	0.006140843596529131	0.0029670177270337823	-0.003906882769297644	-0.0003816380051875442	-0.0007734041099457646
patient_21	0.0019518458821364132	-0.003479262272864456	-0.007938504642548005	-0.002647627183342362	0.0001520633760112902	0.0028744162675377783	-0.004605811462571156	-0.0009074785157141605	0.0018886489381441634	-0.0043674802370577874	-0.013501843949948779	0.0018918742473930563	0.0013939685018575225	4.7999774302318435e-05	0.0023484740582054467	-0.044514587490512396	0.0001034885872688597	0.0012414048826472025	0.0011035833418690862	0.001553869426833919	-0.00034981779876246843	0.003417112652457949	-0.004647891107730928	-0.01462498343726913	0.0016800089022517254	-0.003459219531047554	0.00017962891267388328	-0.002973386550175251	0.013379247844170952	0.01375258548213866	-0.0007864477531464463	-0.005546430297444974	0.00011173297586522414	-0.0004191274724349099
patient_22	0.0003718362818860127	-0.002846507294402897	-0.005914750938441104	-0.0010792950280959753	0.0011744411435031868	-0.0005165893922112418	-0.004310231710613662	-0.002193920914508372	0.0018866024105687281	-0.006198134820103598	-0.0064496893759743035	0.0012709482390166995	-0.000987874400181932	-0.00044928766059333013	0.004077279438950833	-0.0677971957446391	-0.0006924156140448387	-0.010255342567174325	0.002219438238717112	0.0016519241913368395	-0.0006169241840387877	0.012637236502219257	-0.006284114165944792	-0.01574269338720234	-0.004800045036949529	0.026187830568996016	-1.5316672404086787e-05	0.005268241244032899	0.018678069098318147	0.02348604639562966	-0.0020205331180480663	0.018806408926840167	-0.001597221498415619	-0.0007415656930979123
patient_26	0.0006434173363905564	-0.002527963940379868	-0.007213130600552375	-0.005859744230988681	0.015581934632481101	0.0005228764006456161	-0.0026782957664734913	0.01898686729122249	0.00522477631785728	-0.0013210670902919957	-0.018169467200217726	-0.0009398516353125058	-0.0017122190397490591	-0.0002357018147380885	0.0005614127391671627	0.04675090297390967	0.0008713083797603379	0.019394131231884014	0.0021570042768222202	0.0030068799787339477	0.0020216560766524554	0.02248054141370105	-0.005420852282703321	-0.025242029922639513	0.0009119053775134575	-0.014502870174781697	0.0003802758214400052	-0.004305024877354295	0.0220760169865469	-0.015376619766579508	-0.0020034906064116988	0.001041228386862113	-0.003936018073518357	-0.0011811292232946347
patient_31	0.0009823185469954175	0.009839174087170189	-0.007104890323585566	-0.006583352465335589	-0.0048240937091948485	-0.0004981654731226298	-0.005360699961436946	-0.0038137531497904474	0.002235311342368135	-0.004468008701427969	-0.008029861894201566	-0.0026600919756183906	0.0004263300727746475	0.0009608319826904126	0.001099306920725054	0.007946063292354118	-0.0004655122723491477	-0.006248201701308964	-0.0013315669987692621	0.0005656323242807643	-0.000274901580579281	0.005549737586796003	-0.004976920441843809	-0.022416382561060644	-0.0030408703892130977	-0.023275574657294684	0.00040703885882677134	-0.005212633096604834	0.017485371263991297	0.014373270125533244	-0.0008068793602821239	-0.007406175939727648	-0.002033972745094677	-0.0008881987080417311
patient_32	-0.005211770715356389	0.008427276295534242	-0.008727303833845962	-0.0019782884582080448	0.0052157567801210305	-0.0008073246701098476	-0.0040288570431243195	0.006212748274921237	-0.00026125999212142284	-0.008138602767007518	-0.0013844742924511708	-0.002428357469499021	0.0005437013717928692	-8.454308884531452e-05	-0.002209494607780202	-0.05544745847124893	-0.0002850249468574978	-0.0056289880075544585	0.00021023454580523863	-0.000109043719473014	-0.000782914558249874	0.0038339536530405897	-0.0034151206118964	0.018519589192551672	-0.001622877552516564	0.0178042426482257	-0.0009047885920231405	0.006653299314501716	-0.007239931002734614	-0.016072714913406397	0.0011305109913301702	-0.006930547279149648	-0.004205990940953779	-0.0007199040184927577
patient_34	-0.001427861464058533	-0.0035363734607279686	-0.014289508097905475	-0.004854168907766054	0.0046301938809085955	-0.002617980598378837	-0.005654556139671877	-0.007024974003354537	0.0023677874698256373	-0.0039734703909271845	-0.015060022288725949	-0.0026342970265185923	0.0014870021803124337	-0.0011502145083109898	0.0031135704829403465	0.02355195314650988	-0.0005181704448634037	0.018611734585944662	0.003157185339681028	0.0015555091223524353	-0.002553960855803446	0.015369219902514601	-0.00656730701143327	-0.025039801639499898	-0.004832575774092376	0.04438114925550571	-0.001359079396281052	0.010435867066007102	0.010776039523401375	0.019094953673940054	-0.0036201749869473787	0.010204080453698219	0.001772314574153535	-0.000390230696960337
patient_36	0.006744251033766315	-0.00020578516201855062	0.013639384545316515	0.01570441834458871	0.009796072973280313	-0.00039920293348934	0.013142838921671942	-0.0030047137440467435	0.0019211855140992976	0.0202576581501195	0.0036546199566183575	-0.0004915770889718146	0.0021126843674640445	0.001221779995849557	0.001557167346432743	0.03182471972204767	-0.0008638425154544769	0.006767942734161478	0.0005933592026690754	0.0024483278340026414	0.003897035865393658	0.009804560586374933	0.0005812637442284206	0.04020803811692579	0.0014877909824772275	-0.01079365585953317	0.0006634281282228654	-0.0012405817653302505	-0.0029094634042979312	0.019063684764729975	0.00039781049443102874	-0.0016953376683411644	0.0006634388250973792	5.0427669084991184e-05
patient_38	0.000675352337074526	-0.0011631622120482441	-0.0006986731520164699	-0.0031873617549324274	-0.003368730767162728	-0.0006323849849255956	-0.004014020204677082	0.0013680615643321932	-0.0018741530652270104	0.0013170481749100126	-0.005832236045842289	-0.0008867064303351091	0.0015521308294004516	-0.0004408874237931536	0.0010249989981196478	-0.0555021244878874	-0.0009312045562702681	-0.005019888992277356	-0.0006556063040081424	-0.001379142220925026	-0.0016770978412819465	0.009158320279956646	-0.004616310137298379	-0.021126938742056667	-0.002163405559571856	0.016111912238284315	0.0004789112462247106	-0.0023093233934949157	-0.00728572104383112	0.010282515141982605	-0.0009711963567024856	-0.0052470934063519594	-0.000396607845719706	-0.0001979225756048234
patient_40	0.0007656258554660443	-0.0015912645484999093	0.01354057146788404	-0.0034368209329969216	-0.004966525273278921	-0.0028381620055388025	0.014151279723810233	-0.007504713894036158	0.0031064212437966537	0.0014922393355493576	0.0029520745335601933	-0.002137620963221251	0.003620238216962146	0.0005961534105987232	0.0028551296246428575	0.03749390111057942	-0.0020486409456579946	0.016427706612715805	0.0025731259601650507	-0.0017190504063095084	-0.0019530380704272086	0.019987737366850007	-0.0057536447073420205	-0.020365866052458666	0.0010802307575026129	0.043293673278304086	-0.0023693269001574617	-0.004407590535863425	0.007421873983887479	0.03234199759489061	-0.00046801305099417967	0.01230861816203485	-0.0006216428237136636	-0.0003198134421077028
patient_41	-0.00017603026401971818	0.014480470260621754	0.010080654476603697	-0.004352987695077239	-0.004007900442972037	0.00517016927759816	-0.004722254792947083	-0.0020132039066079657	0.004158228924058329	-0.009131163888021748	0.007161511999611136	-0.0026108451937767174	-0.0022452554186347326	-0.0014720218254484418	0.0022719171802072407	-0.00014235412436483	0.002625826420708393	-0.0054449361573858865	-0.0014807832795769526	-0.001786773737569808	-0.002591031745249005	-0.007996429216014206	-0.0070277243062564785	-0.010554931793110739	0.0007599708148674484	-0.0240410217935117	-1.445010979621626e-05	-0.006690321246059298	-0.012312588824767266	0.02294724844303331	0.006252284488283715	-0.004799971109026387	0.000848528269587375	0.005037535664332443
patient_43	-0.0006801703572516857	0.010454963848355172	0.010056845158488514	-0.00465612828836598	-0.003986338249267336	-0.0008853746476609151	0.00022115773917158867	-0.0011514172497824506	0.002494420787230402	0.0013571515251333969	-0.011777599185405935	-0.000989924642870972	0.005743239280160731	-0.0001841274102020237	0.0069854064964416495	0.05336945954038302	0.0011334101681821822	0.008067340821652686	0.0043491473136569505	-0.0015221398497303957	-0.0009521559559343566	0.021443179013403414	-0.0073593544954536376	-0.014651198648219682	0.002156132831818867	-8.288241004727425e-05	0.0003954108963138915	0.0048042068824996394	0.03251012064441686	0.03238485457952586	-0.001413238346182428	0.029388199138255917	-0.0002412608295812401	-0.00027132222624352766
patient_45	0.00011398984080777742	-0.0010186087808879848	0.001044370590821112	-0.005455997628535267	0.010487745500145994	-4.014019681862508e-05	-0.00035922576437732176	0.003788004154730494	0.0010347525956492928	0.002101310489393696	-0.015672001578227325	-0.0001555496188529625	-0.0012345135601596452	0.0019098245589009729	0.0028303090108171337	0.006221074250672461	-0.0001676818415402432	0.0033812923850678883	0.0012806951702658126	0.0027980524259333013	0.003744786524617164	0.0022110213002017936	-0.0028448321587597313	-0.021645129066394125	0.0011088190137822005	-0.0166184303919674	0.0005715162872400479	-0.0030408882721703646	-0.006849478270633826	-0.01779288475621074	-0.0014058784831003587	-0.005520629093788944	0.0007838377490215015	-0.0008822110026951467
patient_48	-0.004297028295728674	0.005014034681432979	-0.0036054058680754027	-0.0018096098806665184	-0.003211332842673364	-0.00038611880315720195	-0.004345625839231601	-0.00410706624929631	0.0007609758226017625	-0.007113257176853127	0.0017801275027306304	-3.4121536407592925e-05	0.0008049263994248236	0.0012579046777560455	0.0018429908848747116	-0.05430358093096891	-0.000803910006876999	-0.004225957529996327	0.0007549438920654479	-0.0006994903090325873	-0.0008551513372610172	-0.0013258810421313111	0.003476323356635861	0.016644950277594227	0.0007697365880809707	0.013271360526522972	0.00023819138926362894	-0.0018286781539142108	-0.005871580338650844	-0.029895631015601776	-0.00360775331638344	0.0038541686084519185	-0.0031660579431241885	-0.0008148404544586742
patient_50	-0.0017010349362086474	-0.0019029234258176242	-0.005970747347006213	-0.005428137777394338	-0.0020496422564278117	-0.0025396151319567652	-0.006204368718070773	-0.00997430526471137	0.00018486818590063048	-0.007203292650665917	-0.006765810826672302	-0.0032105139217745225	0.0010416562912305028	-0.001227962098393791	0.0015437236800789787	0.02570772853248374	-0.0014238399298334686	-0.0077684661025767135	-0.00106904091629828	-0.0029292085930876554	-0.001142964556037233	0.010833333461401527	-0.004752059994513412	0.014778268996996136	-0.0007166501087471094	0.028713225115490175	2.873805542678934e-05	0.012213292254380897	0.010652343089255114	-0.03778506671249506	0.0011651187375614144	-0.014223558326397823	-0.005930894876890993	-0.0017801602078710498
patient_51	-0.004750692046769531	-0.0017909836181912633	-0.0005767138880659931	-0.002824211797297152	-0.0018123019705889663	-0.0004110535175403794	-0.0042934156209459735	-0.003640598343277057	-0.0010943538517321806	-0.007351879883715384	-0.000700566912721633	-0.0002021459710684132	0.0012612125638079108	-2.8036388587535038e-05	-0.0025066453560693403	-0.038296091262195124	0.0005609307802370986	-0.004860829988918642	0.00018318698660579766	0.0004992453983454705	0.0005659815867724739	-0.002299239131942879	-0.0003523422126574993	0.013764636355962399	0.0005730062793299542	-0.006341649530455074	-0.00016338360338921925	-0.0016948917332010585	-0.003889217690747113	-0.01802237718457533	0.0003584273330684753	-0.005242530082748178	0.0001346016597909233	-0.000432605947794901
patient_52	-0.0056291947167629456	-0.001342649366566136	-0.0039617913939465395	-0.002147608605111319	0.004212309149802752	-0.0005850665776629995	-0.004027150767699051	-0.003953901985066281	0.000858942751097568	-0.0004796530329566244	-0.006395259434116944	-0.0009345873038937911	-0.0021836300112264427	1.4920099840709325e-05	0.0007126765137424373	-0.04678066467369036	-8.377889699341837e-05	0.002867083221049439	0.00016505495443267459	-0.0013545685589999143	0.001864409892428867	-0.006081888305739369	0.003152141324917804	0.018341574850431374	0.0006509611101084414	0.012951606644997418	0.0003174539143003465	-0.003442240166050966	-0.003590093786997769	-0.027121337402120013	-0.0011644064765527905	-0.003141442875588345	-0.0040317388167928	-0.0010836427509441937
patient_54	0.0015632141473765771	-0.004778124596939874	-0.0023114293840108165	-0.003311922599003147	-0.004446767795043615	-0.00032500727971307436	-0.0035919154078027193	-0.005734963795416226	-0.0012029190464927565	-0.0011464878296823964	-0.012141201684791582	0.0011555054451024536	-0.00011232234894335315	-2.098096118216372e-05	-0.0012433376403067293	0.009122227495698887	0.0009592723271657174	-0.0060669741813948515	0.0009691409712907466	-0.0013282942445143704	-0.0009499233959061154	0.0008839476341808463	0.004673123057405661	-0.01793518232516881	-0.003757494795795659	0.027740861573184297	-0.0006471582826266675	-0.008188063798218025	-0.00612644850766448	-0.02909450360826575	9.697015049137047e-05	-0.006520824150315514	-0.0030157095300530025	0.0029377241664649144
patient_55	0.0004815711638175077	0.004712548229084974	-0.005799707352509377	-0.004420197716889969	0.0011324079523219413	-0.00047221454048303245	-0.004517920789249726	-0.005041287417073211	-0.0010534257706930406	-0.005617688163291352	-0.0029422196024565255	-0.001260905604677303	0.0006629977737385305	0.00013220158627982666	0.001096798865017771	7.381750939587868e-05	0.0011405786137568968	-0.004950026079376529	0.0010621991845575552	-0.0003918932218809718	-0.0012390075492170027	0.0038239683187563174	-0.0034347561710400105	-0.01881361062436067	0.0008940689943439209	-0.010530936692912935	-0.0004979350891076549	-0.0030376365620455588	-0.006668526300593428	-0.014934790559388823	0.0008538576635016689	-0.005363857589003459	-0.0017053369614742138	-0.001197280522604163
patient_56	-0.0012022854223686923	0.0001966827356816427	0.0012533409414006266	0.018515599907548645	0.020373895382330306	0.003226543167815876	-0.0031893663931867695	-0.0032785559819721363	0.0035209523064614096	-0.0037934587625154115	-0.00971986155467699	0.000351824193370225	-0.00280308501907007	0.0040224893429267935	0.00572908100270986	0.057510549710344874	-0.00029201413104696034	-0.004946356463070011	0.0009692451813494408	0.000517664002333997	0.004673082052465328	0.01132210014314379	0.011435961786424148	0.04356105673624839	-0.001967110292476072	-0.0122339725615786	0.0007136690074388542	0.014404342931491294	-0.005683877366898838	0.03381239354899349	0.002106756341862195	0.000507871967572609	-0.0012693144176836027	0.004730980652911297
patient_57	-0.0050976133695585304	-0.0039936072011876825	-0.015223785335854834	0.015077982213488599	0.009173274161485232	0.0008948940748428679	-0.006344203035382297	-0.004768028380135945	-0.0023623488828009936	-0.0014163654048287525	-0.0018275814269386105	0.002963979173114145	-0.00735066743993636	-0.000608424454248992	-0.004626983738613525	0.013217461197816516	0.00015852515443687975	-0.009977164891843127	-0.0001729730837109742	0.001003121218496482	0.0005289851411292938	-0.017887595058027714	0.004598939245060971	0.02168520104964968	0.0006770690909129276	-0.009505594048621802	0.0003918269881543755	-0.005328475649286396	-0.0039020906270834503	-0.02881777475281959	0.004038925736147589	-0.0030598641964822383	-0.00019984061885738158	-0.0007378949149447985
patient_59	-0.00354429927379288	-0.004846381866450975	-0.0006180654401609794	0.004490343748809318	-0.007485563611795574	-0.0016778008790252078	-0.005765345739023884	0.0011626847634937413	-0.0006646516664503556	-0.011991152400601026	-0.0150595500987674	-0.0015577932167628566	0.001588123498332265	-0.0012277461938999723	0.0007752443222341414	-0.0009638979526114881	0.00030736299528789197	0.005118088616962202	-0.0009060685806437011	0.0010981408431747029	0.0011560664163135879	0.0027022829272950293	-0.003976083145555478	0.010926541776822143	0.0004263662644789662	-0.018017020370319187	-0.00012289830829752827	-0.0007673540766057839	-0.009077989417623496	-0.02490691996377268	-0.0036968859147560344	-0.0042546364721082345	0.000536085106778584	-4.440462206947555e-05
patient_60	-0.0011283783019873463	-0.004323407480039797	0.004264963436385751	-0.007090563611786008	-0.005901297246838463	-0.0011528323876354427	-0.006924224806421004	0.00728241813994139	-0.00046551882242577245	-0.004176032978217699	0.014768208801626966	-0.002836647072190826	0.0009370754718191876	-0.0006181853967972099	-0.01006115331593006	0.008539226186150798	0.0004680948909742649	0.002044111275606645	-0.0019007260586459587	-0.0028807830285590076	-0.002118151625658496	-0.002236663630988803	-0.008831012648360859	-0.026675571458736457	-0.000274079298673107	0.02464418643160507	-6.435851061730141e-06	-0.008789705834640803	-0.012724522860560784	0.00018974569386325153	0.0012466275192910287	-0.006692494935042073	-0.0019315539341579694	-0.001051363678553551
patient_61	-0.001687438442525348	0.004976441569548507	-0.008404193186576724	-0.005395678568715046	-0.002688113383186117	0.0012303895586320392	-0.0024378165904704392	-0.0014310927508779344	-0.0018156458119705462	-0.005150336595166981	-0.004358704269629758	-0.001965189037915481	-0.0019657799805414804	-0.0009443145625329142	-0.002222685127490941	0.00769005170328668	0.0008214717748767211	-0.0049902596860776196	-0.0017588837317795603	-0.001512074015805428	0.0021696498583852124	-0.011416514784376719	-0.004419415762514606	-0.022796706270502502	0.0004020335903666378	-0.021055266710046615	0.000268926880529779	-0.004658553274477723	-0.006743541980050378	0.008892990352982777	-0.0006004236632608749	-0.004940147674551332	0.0027859021284320114	-0.0004234727181153336
patient_62	0.00046664108652639944	-0.002788150195901976	-0.005603432081194974	-0.004307505682845771	-0.002768908750664363	0.0016142621039821543	-0.0031845671631514395	-0.002844803645371255	-0.0030849720355484484	-0.0011429859786699305	-0.00636149807898487	-1.2751120698429197e-06	-0.0018864558328028568	-0.0009586113840667862	0.0002523993575974929	0.0019673264578879304	-0.0011200110676996822	-0.004822452390086358	-0.0013231446608154827	-0.001319066804056615	-0.0012948611068852546	-0.009495497608517298	0.005098613043439935	-0.031266293530431165	0.0009188915645406015	-0.017619770316357114	8.724989155431982e-05	-0.0045327371317180395	-0.004596030835775038	0.011646165768324071	-0.0004040573624130134	-0.0044491755451774515	0.0007661718956221711	0.00034901451389788445
patient_65	0.0026137272423761675	-0.0038598003010590826	-0.008000662186144184	-0.0012651238871141859	-0.004551839279815183	0.0027161448474991834	-0.002446519187927238	-0.00640031148986497	0.0016799662966782386	-0.007046290620529147	0.03179357478483409	-0.001679627697779112	0.006510931069585041	-0.00028666556955932415	-0.00465068234157517	0.03257331081826064	-0.0007706212993109196	-0.007621651537533759	-0.0002291974210175183	-0.0008323081618507882	-0.001643544584456799	-0.021656924712951362	0.005862617404981243	-0.022039471046981784	0.00116857890922291	0.04573561679208282	0.0016551077078284812	-0.00017205630176144948	-0.009828266461711943	-0.034543080653861045	0.002522496856110295	0.010973247685034935	0.002901467920442285	-0.0009214894739674278
patient_69	-0.00042260048087069735	-0.00200393150995486	-0.005620851433360889	-0.0038068919044984724	-0.0023241141548205873	-0.0003980675747646176	-0.003491836714910138	-0.003949354127034399	0.0005116235353547523	-0.005055029329483182	0.0011384881610748798	0.0011776528189408923	0.0010571068430576744	-0.0003798302006642369	-0.003620317317531122	0.004519783410811023	0.0008970594434963587	-0.006458343262935297	0.00026237560099298874	-0.00014439436252007768	0.0017560018914407622	-0.010653808096978544	0.003824559046974889	-0.012835220414795092	0.0020492415225285055	-0.01635410283423799	0.0003768942137750663	-0.0038147479026570917	-0.003928090089307066	-0.020392716932570002	0.00017074083382034893	-0.00584357704991095	0.00024303961515804236	-0.00027010579231576777
patient_70	-0.0018564999076780126	-1.6888590813090618e-05	0.021468256921724875	-0.006331986915806027	-0.007744961770442576	0.00011617458987766806	0.012174613181973788	-0.0037192183126401844	0.00336060863720676	0.043366060211031676	-0.011587495527130419	-0.003835264365042086	0.0016444398674949857	0.0013843154391412935	0.0021506798416693093	0.02715920264448828	-0.0018821839350525577	0.008380328849708988	-0.0021808451421631726	-0.0022244272120069512	-0.004483951983581227	-0.013047790181091342	-0.0066720738533138325	-0.032176727169090175	0.0005550361834145395	-0.025267998486123145	0.0005599476412366994	-0.001223290268776245	-0.007594194808980517	0.029627272233404688	0.0043259046324410425	-0.0018642468683640933	-0.0007989630581059205	0.0027292340251967224
patient_71	-0.002130442817407989	-0.0005875489411918356	0.001632505208777219	-0.0016301029247759286	0.004711313619436594	-0.0008960187594727689	-0.0051596512955191754	-0.001479985244132725	0.0005120903132470412	-0.00679139613444166	-0.00701708844201684	-0.0014181253203494207	0.0013653176982815793	-0.0011338720661433154	0.0018672091200670233	-0.06545655193142244	0.0005659968139105609	0.00323857697043046	0.00032142230476876684	-2.020735372795377e-05	0.004009804424124927	0.0010442693300205975	-0.0017798733573471713	0.017176653763037668	0.0008052725913908958	0.016189244596974593	-0.00019109967634244943	-0.0018112800439778732	-0.004954014478349238	-0.02544705325826285	-0.002560836240438553	-0.0013717585522669054	0.0001459759203242788	-0.0011188026116247696
patient_72	-0.00043139217555472197	-0.002169200405242411	-0.0010769352572286713	-0.0019024111224240539	-0.003210336336957638	-0.0005206733043447567	-0.004460339355254403	-0.001912938703560909	0.0011751059853998098	-0.005345686362369451	-0.0057242965953797735	-0.000746131579838882	0.0013019416940580433	-0.00022737344236080926	0.0009334147771000164	-0.04800229763365115	-0.0009135599866822105	0.005628545828344317	0.0004572632670732248	-0.00146903528777782	-0.0016098463251790819	0.003760530986736087	-0.001333638229341009	-0.01235882754998432	0.00059446250249116	0.013953406207411147	-0.0005350646227108619	-0.0018595791567222295	-0.005911737212355078	-0.019250178129032566	-0.002956393775358029	0.005058036066389944	-0.001731794139654492	-0.0009193772324463014
patient_73	-0.00047852398965011827	-0.005025815492636653	0.008503059634162272	-0.00937293701560056	0.005635042257726713	-0.0012495031455975998	0.009831615599971602	0.005579074264277443	0.0016859606057495864	0.003347718761006097	0.0253909879885438	0.0005962565756000412	-0.0005447163940299677	-0.002004726983722111	0.0028259806840700134	0.007160218532415803	-0.0023708142522855355	0.00501434083981534	0.0017949528594111072	0.0021144480462725723	-0.007019822542672174	0.00014081713619608455	0.007015657651111131	-0.0306808996862896	0.003150032719478846	-0.024477832048818357	-0.00038477928319906036	-0.004204538420541349	-0.010349634931111193	-0.002614934040886922	-0.0017640237376176796	0.005334767237991758	0.000969063033309369	-0.0015947283599694797
patient_76	0.00778981576847919	0.011234712103039675	0.014426075063631588	-0.003923989408363191	-0.0011684846724953092	0.001517147986859961	-0.004320026458093303	-0.00220391147732647	0.0024553019287627703	-0.0014857548202745169	-0.012678139166576542	-0.002769073124095962	0.0025098162982877892	0.0009130924188367043	0.0036884448448648312	0.05158968407570233	0.0031613666092242592	0.00891623558747215	-0.0009326698411908585	-0.0019438586077490693	0.0005318147023355775	0.00843766122848857	-0.0085695832127618	-0.014822576494528693	0.001796069904536872	-0.0005125718750059977	0.0015759851911833502	0.02708800119736702	-0.012297870467132271	0.03562237876983031	0.0014757028489339533	-0.001566533905746653	0.0018616117397017742	-0.00028044567264910936
patient_83	0.0005324998674147982	-0.00301924803941448	-0.010483982956525872	-0.005059919410593904	-0.003140348831299108	0.002703275181632862	-0.006263620487598726	-0.004934957353328308	-0.0026175704980389803	-0.007734482931791676	-0.012515397925658202	0.0013625710875937163	-0.0016763507264817151	0.002768064900251658	0.0014747273827286438	0.009884179826709284	-0.0006487998055649411	0.004238349841892222	-0.0013832286247156705	-1.2203465451292604e-05	-0.00045198815634236387	0.0028287027329051114	0.008450015773997024	-0.02398334088904706	0.0033478686209136377	-0.023230621659028432	2.4604019317452796e-05	-0.006118871143773167	-0.005975801878201716	0.01618223561730251	-0.00045083706220305493	-0.005391597997672942	0.0011695872884378493	-0.0005616267058263943
patient_84	0.004413320719469355	-0.0002956046199013849	0.012212436402295822	0.021426430772321706	0.01243374117343744	-0.0015492220413620159	0.011436916151324989	-0.0057458240592019125	0.0021362978897752	0.026007145003258278	0.007936454222839085	-0.0014653214584253082	0.005704225679523051	-0.0007905908298902623	-0.006761850531796541	0.03654931848638926	0.0009144655155977864	0.009986989514247558	-0.0007833988504178355	0.0032364536121484884	0.004388298239009935	0.004977737605312476	-0.005685918463908139	0.03710834987215951	0.002013297820683922	-0.017390988446940415	0.00025066424247830425	0.0024756472387672747	-0.004542996785363378	-0.02893324540747319	-0.0032722270691043862	-0.0013350223875624615	-0.006317914472529971	-0.00019064781462096815
patient_86	0.001637934121751211	-0.003463078892206412	-0.011172334107546946	0.010947953024093918	0.009053924391404313	-0.0002761710129356671	-0.003589601474305248	0.004323859822154052	0.003369573846409576	-0.009072008818189738	0.011583737306331316	-0.0008174343608871914	-0.0028456691698793696	-0.0005677441566818412	-0.0036176012861549784	-0.02904183246323352	-0.001346396976393663	0.014013259975951204	0.0027592573780858133	0.00481450820991551	0.005141538468168966	0.006295725741728065	-0.005144191164502531	-0.015827798305044813	0.0010860716426733291	-0.011972892599829617	0.0006260104170987081	-0.0016210170245814148	-0.009648601591307671	0.0121614342147651	-0.0010345179096145098	-0.005065668835009129	-0.004393747371538194	-0.00045159171688242684
patient_87	0.0026913099066707222	-0.00559131907203971	-0.006025311044356992	-0.004181615738821512	0.0031569144652975386	-0.0007401029755264627	-0.0073218967473762265	-0.001362468395286474	0.000905558407290194	-0.008726265799222201	-0.0009624627479647174	-0.0023830148748758416	-0.005150075969268313	0.0019563853387359097	0.001644515354998591	-0.05996658624559282	-0.00039584479560825003	0.008686590177975947	0.00016995382761413145	0.0014530170419833118	0.003268881249321676	-0.010466516530414456	-0.008436364128480318	0.02404006708721675	0.0008247218835444272	-0.011625405064141905	-0.0006364235867483955	-0.0032138073806036215	-0.008680035319907405	0.017786227317481303	-0.000260158842086893	0.00848601714059362	0.004670409459804754	-0.0013514451814356648
patient_88	0.0008538795199099694	-0.0023974355806970025	-0.007634291381752741	-0.004499268329797624	-0.002827467537273606	0.0011535559807752038	-0.004044578931241931	-0.005940216741192796	-0.0019882066795833863	-0.0034942422356193997	0.007889125055956583	0.0028352643182267207	-0.0018896511562559002	-0.000269441645629233	0.0031505650787515	0.010526128625289623	0.001274742366778129	-0.006622068749235257	-0.0011262118945545194	-0.0013650636303647568	-0.0010553827801375996	-0.006727685418615091	0.007138091300833538	-0.015246729008795425	0.00020239351026235815	-0.020383663334300643	-0.00012168654043727071	-0.0049328735695191245	0.016612365310975753	-0.02770941255337211	0.0027483527461314755	0.010836771902153913	-0.0018797563188846028	-0.0009321744453724571
patient_94	-0.004783612411417409	0.003392266606167818	-0.0004755006427615415	-0.007650623862972812	-0.0041648485463521715	0.0009412665343831634	-0.008760793664104309	-0.0012659849623099626	-0.0033411023832103253	-0.010006203567085916	0.013867328940418581	-0.001953754430742019	0.0016726430731878639	-0.0013116476960265786	-0.008241398374860131	0.020269539742705813	0.0003279220859486081	-0.009482471192615078	0.0006697364216865166	-0.002538742944248809	-0.0015036006394035144	0.006707030890970435	-0.009578203511744128	0.007038265824507386	-0.00040450517990647697	-0.02661686981693314	0.00019982810265773186	-0.008220333945426015	0.015840424153719605	0.02209753178967812	-0.004064021497001958	0.008014647745321481	-0.007254490404755744	-0.0008639161107894688
patient_96	-0.003024474671505344	0.0027947769161487893	-0.005623443535922448	-0.0032380679518602927	-0.004385177229406079	-0.0010556918941261486	-0.004761677469479149	-0.004971964403030508	-0.0028465481324354874	-0.005372423051335993	-0.0042466540558145725	-0.0008060367328088886	-0.005115141423014987	-0.0006900789191432628	-0.005921393344610921	0.010929799639983497	-7.491358861788513e-05	-0.006072196049741602	-0.00161035475101872	-0.0016411049678688562	-0.0021921543965343114	0.00015884130840332255	0.0019596366452876894	-0.017583646668600027	0.00032864843424233113	-0.021086842041470016	-0.0005091066292207376	-0.0064534725117129975	0.0028373843564923353	-0.0033206499203220457	-0.00038972752277669826	-0.0071644607607996525	-0.0031168165447947238	-0.0007774377547094205
patient_97	0.006446651222403053	-0.0008588983210790323	0.01134707531346239	-0.004016524084121137	-0.004014779668308209	-0.0015143312690502906	0.013521477360780663	0.003051362065256867	0.0034932424506550824	0.016026345331770046	0.01014709738149852	-0.0020556149893336717	-0.00039407164314098173	-6.666843547927029e-05	0.002371316926807709	0.010766463435931675	0.0015415471082217383	-0.006682296971563544	0.000993571154460616	-0.0007327412118590304	0.0027294242255311314	0.0027217688859032772	0.006068482248890423	0.04668729327192038	0.0009457308381228039	-0.01433297010754062	-0.00017713715035875454	-0.0019982785552990425	0.008565234927064333	0.03174286560830518	-0.0008636652345746435	0.01416693346544351	-0.005042244749157919	0.0054878121650670875
patient_101	-0.003979576907359359	-0.003042393347018365	-0.004319811970274403	0.008078570431388718	-0.0015925672853869038	-0.0007958902296391043	0.0032220022963842265	0.006455296686490312	0.0012708675508310624	-0.00525046062152272	-0.0010577430061082687	-0.0042858638781230465	-0.0004214967357509777	-0.001306862217629558	-0.0011760523515158166	0.020367920591420022	-0.00024803012122247216	0.004181480931624424	-0.002194280976519895	0.000804010748581916	0.0003457143870134032	0.0005321815987109938	-0.005971392922445279	-0.03764593860577818	0.0010809610920080568	-0.028257477474454028	-0.0011334543539186024	0.0010999092877046145	0.005885871192920111	-0.025265859451477787	-0.002796735805607795	-0.0021346675267722385	-0.0004206773619759164	0.0016576877226851653
patient_103	-0.0009866850324925837	0.0024568150340590973	-0.004284389889175869	-0.0036205720391902178	-0.003944820504213321	0.0005343250689884606	-0.003208183909768627	-0.004883941232950613	0.000610823710454171	-0.006837383028888766	-0.0075560921105793976	-0.003473944809900302	-0.0025124764119927668	-0.0016645613106789877	0.0012574415524030538	-0.0043510898838242905	-0.00014954849727527028	-0.0004825125795808433	-0.000532561225380956	-0.0003135928520173864	0.00015971841732765683	-0.016799779939401717	0.0014677875578630098	-0.02136950845760808	0.0004186405944257878	0.013538099002359038	-0.0009859055039784434	0.003792988924841697	-0.01081197640138434	-0.016648100565856815	-0.003123553234393463	-0.003498383647302103	-0.0005874313062265282	-0.0009060832179659885
patient_104	-0.0016125317041731754	-0.0013832239561836295	-0.0016960404792314152	-0.002778339198622341	-0.003072043458982097	-0.00015294219243411675	0.0027800460640563284	-0.001405318697772188	-0.000450036321998692	-0.002145797487387963	-0.00766867803834651	0.0006534328261465859	0.0003072373688245705	-0.0009330482519797903	-0.0011894896911897857	-0.029610096424751178	-0.0006272879413150188	-0.003401213543845728	-0.0005345571847437712	-0.0008258600694732438	-0.0005958839881702258	0.00025043790639460596	0.0025622293109199583	-0.013026695058773258	0.0008578659222951707	-0.007378124352241031	-0.0001367663894883777	0.0017126123842460665	-0.005333380513220072	-0.012478753198403992	-0.0013314900513489469	-0.002302305800310676	-0.0001575023662890008	-0.0005134554371187366
patient_107	-0.0055321621020411535	-0.0024271620427400832	0.008246377221097482	-0.0029566180940105396	0.0054089088628512675	0.00023034423328499752	0.023383794307011034	0.020847313491407927	0.002675692349205892	0.009705520761328523	0.012208773701031038	0.0014864258578383062	0.0029369385056966712	-0.00232888223142728	-0.00511780558630058	-0.03867715826759435	-0.0005719077412130865	-0.006995108983629555	0.0016203266317068898	0.0016244665664170114	0.004167171185111311	-0.008684963814257077	0.007291339150626966	0.04348346060263901	0.0018447537929504579	0.024691833369664296	0.0015928132023518577	-0.0001412918504112207	-0.003664029126441333	-0.02897750893027226	0.003824962576630272	-0.010678395326028278	0.0025620403744120264	-0.0008912296100457187
patient_110	0.0035859120767677654	-0.003912148787598277	-0.0081148470482602	-0.007946330395053205	-0.00626637055627159	0.0006487237342327033	0.005685143598783158	-0.005464831006056921	-0.00026698771552821713	-0.00798101915799247	-0.013819626176043487	-0.004246999572837179	-0.0043874114940010735	-0.0006052642452546801	0.0014610337889335162	-0.004828079623943181	-0.0010443917087181128	0.0020081533926794245	-0.0013037158453344296	-0.004766447139157562	0.001275006174266299	-0.012675881548402037	0.005329336563382154	0.020815149306602533	0.0005433141223217981	-0.019622037300408315	-0.0005015143664422645	-0.004429004973088831	-0.008391087445458979	0.003771295415653466	-0.002384722916928353	-0.0009206799738870441	-0.0019855958008017623	0.0028726916969944094
patient_111	-0.00791445191232182	-0.006719364673635353	-0.0052771191993465005	-0.0032896946834280348	-0.0037934734875641578	0.002434171830558812	-0.006104358955027608	-0.0003483522376590613	-0.010647919786829187	-0.00976708394578169	0.009684276860032804	0.0006271838834370685	-0.006803842492613457	-0.000873963611775596	0.0028263094618802133	0.03243468152588403	-0.0014741104642172903	-0.009680136013251524	-0.0018525532222672765	-0.002239108697214119	-0.0015179478793739347	-0.018560789416367456	0.005206962533131141	0.024059443185652167	0.0014377489381022436	0.03179707348441651	0.00028810357628222664	0.0056722399552145844	0.017062137689281793	0.03189549069780188	0.00601515094790173	0.011513576438947187	1.642337361103017e-05	-0.0010405216053775486
patient_116	-0.004807375409543124	-0.003585170989740516	-0.004526595738209163	0.009987262918365509	0.008264726990054894	-0.0003958212864964826	-0.00420417677532336	-0.003072369225655863	-0.00043517398878473396	-0.007685283228653934	0.003490276348731715	0.0014998740435201588	0.003060775541801256	-0.0002118190117329841	-0.002876616188646553	-0.03594311067343279	0.0004562369173816126	-0.0016881967237653073	-0.0002964848112526086	0.0013277438355600987	0.001589071118239355	-0.008451770065715113	0.004099315392116044	0.017802437701642887	0.0005550445720022799	-0.00832239113572893	0.0007078359128159591	-0.002000167897547257	-0.005518436965637936	-0.025395228631321456	0.0016483348651761928	-0.005741052597103684	-0.004727823990521787	-0.0010966879659914594
patient_118	0.004399781603312799	-0.00512477307882418	-0.0034988422998501827	-0.0028362400458012294	-0.005949663421664994	0.0026751078233917536	0.013652263527984116	-0.0010963702341110653	0.0007367857251140475	0.001274490862033869	0.0029435936543577164	-0.001774711862664641	0.0022139909714458035	-0.00026165269988234795	0.003952711468918558	0.03945852611024629	-0.0022844706127471454	-0.007585339744575326	-0.0010991193233561042	-0.001755728579451213	-0.003210522424109549	4.6908865829760284e-05	0.00586376349255043	0.04217094434696877	0.0006588077128578315	0.031473338262475566	-0.0008005198057397639	0.010097738630501502	-0.007651045734799387	0.030789267091366118	0.002542934151297851	-0.0028982904941271415	-0.0025776437347500066	-0.0010073068885653614
patient_121	0.0005209915175466197	-0.0011402876888790122	-0.0017037475418083755	-0.0037606084163729976	-0.004327673459132416	-0.00026543926183561186	-0.0043100554078245625	0.0019222199583340022	0.0036938540776094465	-0.005195231107127723	0.031207315137020623	-0.0008655476389488856	0.0018105305929610905	-0.0013435074995481252	0.0018912354735729448	-0.05567468900725337	-0.0023723995393857148	0.006941570457183368	-0.0015178523361838517	-0.0018996644906716224	-0.001926479991381234	0.003596483903463098	-0.004540014791476235	-0.025348581812801144	-0.002954463664529315	0.02063654959021294	-0.00023138987873136808	-0.0011157979346605256	-0.008756478600832295	0.020547683213831713	-0.0034656546570049074	-0.006772738743898534	-0.002550635063570204	-0.0006820879450296326
patient_125	-0.00020683759824469141	-0.005164570581611532	-0.0011631138632582179	-0.0048492786208236965	-0.005863337595066555	-0.00026867535884050024	0.011019828656868342	-0.0041796680850742975	-0.0002760275677706502	0.006546638428599126	-0.012881080021863247	0.0013437870276311592	0.0015489501769870523	-0.00031238812310558414	-0.004372259957857744	0.035732947441827534	0.004306521786132388	0.0011431109640686191	-0.0011910793128067736	-0.0019467081816734353	-0.0005967937842566585	0.004466543941997332	-0.004114957070849038	-0.025482733064006047	-0.005062371655277088	0.0378751982377269	0.001648194382093406	-0.005132174396300157	-0.006705187786379555	-0.028923101469665476	0.0006066828805423487	-0.009498144588696574	0.001927042819680641	0.0010302415294043644
patient_127	-0.005331145779605133	0.0052239122488580555	-0.012694483148103912	0.00900575948956184	0.0044563807282523875	0.0017107743718031056	-0.009183879512630486	-0.004861562948318717	-0.0027276666987042907	-0.015776221843161038	-0.019482073421168252	0.00045474152012904117	0.0014686614114225631	0.0007169760692107232	-0.002652090537165625	0.02078162968651133	-0.0004991035664583415	-0.012322175551860538	-0.002604548961445207	0.0005207383281290871	0.002511844124678259	-0.01573905024384368	0.006899705472975858	0.016113973700377714	0.0007086646909975179	-0.02528992375599114	-0.0008971186437098455	0.004100871010797148	-0.009868875170190384	0.0171570619563498	0.0008689218146441853	-0.005916725973550724	0.003325476332407018	-0.0007822116032130738
patient_133	-0.0025105291881551	-0.0030683254393633255	-0.0013754971800816712	-0.003782141465688225	-0.006184278053088486	-0.0008033620180570382	-0.004382196319996209	-0.007682002414815664	-0.0005557590524023127	0.0074520104228120885	-0.011826817486198335	-0.0022049051574987593	-0.0026772980975940303	-0.0014312452938541748	0.00026460493581046784	0.01793896400521083	0.0012361980615201156	-0.01089311585675194	0.0005387866432671409	-0.0028932836919156025	-0.0019885245473699213	0.006459571622431742	-0.0066658317334771676	-0.045368977800984533	-0.008731419810737478	0.019245473684039165	0.00031570073615700805	-0.002654216701297099	-0.013860313886779295	0.013128043596820493	-0.0018514663227247167	0.005225455888876744	-0.0001176623800007846	0.0010326440580271496
patient_139	0.002444670505154532	-0.003868134219232961	-0.008028620373204213	0.0030959045379386446	-0.0030990971376631455	0.0016531665982308368	-0.0047375630939594255	-0.002020755946609244	-0.0039638126848470885	-0.009098875306855953	0.005038892797972607	-0.0010777842649613496	-0.0020115361245202305	-0.0007061423505090154	-0.003153820136086432	0.002006201196836747	0.0013282033669270515	-0.006596938732368475	-0.0012910324470373916	0.0002634560649690478	-0.00045509195502601234	-0.014131278735893179	-0.00041908990719238224	-0.010545273670259871	0.0008183670941799544	-0.018625371585084996	0.0001475512113217174	-0.005522355914328461	-0.00643555490146212	0.017762103246082253	0.002826577425736135	-0.004859324696335275	-0.0006951995427487944	0.0013527406032966915
patient_140	0.001535384852779414	-0.0034707786894262764	-0.0070401508063307515	0.006015461484997959	-0.0012796692783288168	-0.00040818436116373566	-0.0012997804381456263	-0.0029333498884892197	-0.0006325855906838595	-0.0031873115040571163	-0.009624634690514411	0.003699872946320273	-0.00036598339939452934	-0.00043788483042069866	-0.002942465118697242	-0.06244080564352015	0.002061041558557936	-0.00848347637340481	-0.001186047967983223	-0.0004421580772364894	-0.0016589402673990962	0.003734840373489806	0.008340773565169192	-0.021344718309949277	0.005598939295865796	0.021112186489053397	-0.0001710151139720603	0.004573690392713106	0.012924716060496628	0.02372375037222645	-0.0035921751993772356	-0.00497942013464819	-0.002094730534315864	-0.0007704036864495844
patient_144	0.000257923987362902	-0.003880066423083822	-0.006357457869315944	0.009176721380552444	-0.0023742846883658478	-0.00011900892404741169	0.00669883521472116	-0.0032176890753674923	0.0035307734027414696	-0.005635498729113602	-0.006562070736938627	-0.00086051671248377	0.001526044361328372	-0.0009006488212533326	-0.0021897877946204596	-0.04921517456392949	0.0009527760957553072	-0.008115272076727494	-0.00033514581066609975	0.0003521973156512683	0.0020422535671253063	0.004077422335053723	-0.003943026583562052	-0.01810625382601521	0.00026260769574457137	-0.010478576964578046	0.0006456701719853321	0.0023426510691111667	0.013060095811734791	0.012708677120781539	-0.0007954588042274394	-0.0064585217845182785	-0.00038069115587053225	0.0028165275889625056
patient_148	-0.005577979466571218	-0.005027943215390344	-0.0028345031792505583	-0.0033824077298384037	-0.0034440762256698677	-0.000863568360868746	-0.00523792432033138	-0.00111292432058863	0.0027974759770325324	-0.010695048031979048	-0.007938512619941529	-6.514256486064626e-05	-0.0011655418132976863	-0.0008233144630307058	0.003791220654877832	-0.03443618598931625	-0.00030173397020326185	-0.008389326755448812	0.0014003142546540426	0.004987566651012226	-0.00018109054472630886	0.008700349424239567	-0.005076164505578257	0.030263292795156133	-0.0022753217338909444	-0.004756727899500835	0.0007667722841022251	-0.0009344797087160378	-0.0072820109873861704	0.030815004480080583	-0.0035823713163908324	0.022732159581342812	-0.007504806364857387	-0.0009969625342566139
patient_151	0.00023288451713589207	-0.0041937909751793186	-0.00804680711093299	-0.004267171319812836	-0.003993513109571284	0.0007217314876053492	-0.0036558638012485364	-0.0038963224338599113	-0.0031320897774189714	-0.008280053651208173	0.009358966606698863	-0.0009188606982700713	-0.0012797214109277664	-0.0007545628132561786	0.001824061707981023	0.005724380711145268	-0.00022118067591209425	-0.006925896204130485	-0.0021438373540652606	-0.001490347923440371	-0.002604589113258689	0.007457548553456659	-0.005116958273994224	-0.028828784445399006	0.00016814606951318277	-0.023792008111277928	2.7896531027921802e-05	-0.003929313151668912	-0.00860504419767704	0.01945445278096304	0.005421590595827752	0.01564828157279711	-0.0004056762017754785	0.0012182830748753298
patient_155	0.0009285162017087815	-0.002732457119456056	-0.0026974584118608924	-0.0030075078698768103	-0.0038081687118266616	-0.00042393907689207774	0.006620019101566156	-0.0026062606830167877	-0.00216616520053348	-0.001597604470309551	-0.002631106319692045	-0.0018074073167867733	0.0012187632509809794	-0.001393665565646945	0.001759735768829174	-0.028264534230579598	-0.0013126078164318086	-0.005716032894230272	0.0010110933927901368	-0.001718498876901556	-0.0014574442294681368	-0.006279255127665993	0.006086392770098639	-0.028884689407427718	0.0029305272569155006	-0.012418149673900843	3.796238858503799e-05	0.0019139340763742899	-0.0034984776903290494	0.015696563024775984	0.0030977705969045667	-0.00473961423922106	-0.0009235077468412957	-0.0005758315299704228
patient_156	0.0009402941449673604	0.006641018162711584	0.00112194951985574	-0.00426909928808458	-0.0026067786911288197	0.0004142128684467142	-0.004042873337323417	-0.0036901959020608473	-0.0016300739175164661	-0.0051795355740468915	-0.009979451287153798	0.001637820411559285	-0.0017067297566313233	0.0014273365852286212	-0.0014794755961686124	0.001705237834632772	0.0010329664834710058	-0.003814952268833988	-0.0009219655606534417	-0.000938446333561425	-0.0005774954403756558	-0.010251047062873813	0.0033864234396903535	-0.012189158365818359	0.00041697620370371384	-0.007910262471827325	-0.00041641381162484033	-0.005252228500106084	-0.007899491050588053	-0.019687466815970577	-0.0017256549109348795	-0.004018396208251127	-0.0007030803761523916	0.0018515076210483962
patient_165	-0.001119999905129019	-0.0022377365093488137	-0.005943437796912311	-0.0032673482508270733	0.0007647139470795996	-0.00036101209613678285	-0.004109025377753058	-0.00460950730070073	-0.001146604627066017	-0.0056175823445531025	8.149974677178006e-05	0.0004320315422966524	-0.0019470589911251546	0.0006361775477688616	0.0012899087331834696	0.0048636116127088415	0.0005584707674871132	-0.004595598169870641	-0.0007449083288913164	0.0009328235715704566	0.0010729379086558577	-0.010527442260475337	0.002667836353545307	-0.016722072619933904	4.8521357490011184e-05	-0.012899903477760403	-0.00013048758810876043	-0.004268978159380101	-0.0047440492035448825	-0.01664690739688779	-0.0003295064729276736	-0.003559128470361531	-0.0015707707867329678	0.0005227663933238594
patient_168	-0.00786042930431604	-0.002758211795327109	0.00032420806298913104	-0.004844345324405124	0.009456816087647625	-0.002198601622490584	-0.007606432872704343	0.006804021140750768	-0.002034111465820966	-0.00032008093339693205	0.02727654244402286	-0.0010986350658579315	0.00036305233998535464	-0.00024485558583259737	0.003068344396981078	0.0016763765067159442	-0.001350475913869274	0.004241431498995032	0.0009999155509099835	0.002439463130993663	0.0018044740716812212	-0.00275023362671983	0.0038758225997780897	0.023986182185290753	-0.011898524027429393	0.02184500466214689	-0.0010444118522270026	0.007523661695225228	-0.006972656702880296	-0.051463435064995997	-0.0014485625892078696	0.008740134786260175	-0.003739673284891861	0.0018785537308051458
patient_169	-0.0018662231697345263	0.0011953109345519614	-0.009679653604359665	-0.002245223272345807	-0.0042297352472787245	0.0008127574222495035	-0.004348483339773974	-0.003276873808736768	-0.0008598451313654803	-0.00440613450919735	-0.013964308556839484	-0.0014670181682929345	-0.0018455343218445857	-0.00011374237900423579	0.0013360475622442006	-0.0677148434183915	-0.0012125578221785036	0.0037241170069259237	0.00040054556740417023	-0.00218128548118092	-0.000126728664438701	0.0016252483600787098	-0.003157965869013392	-0.019816882647018034	0.0005433435706461351	0.014892208123253273	-0.0007910735065488388	-0.005410830759249342	0.006249931009257425	0.01258078963273073	0.001365872071837649	0.004718959301961461	-0.0016977756522756583	-2.306413801444956e-05
patient_170	0.0007141930453896786	-0.0008831301597672629	0.019022338753887272	-0.001594305188749693	-0.0024555064837519062	-0.0003436610228838516	-0.0049893385124925695	0.007256947190450093	0.003665011564258574	0.008075403097916075	0.017516901748158977	-0.0007195593414133495	-0.0002773356758661681	0.00135822088121625	0.0019941749844054456	-0.06338143825439203	-0.0011338895424223517	0.0064632670516150655	0.002662220191604475	-0.001378067751505016	-0.001985282885166646	0.004438064303985414	-0.005022270000987872	-0.006778385959071338	0.00021815829966155816	0.03228763704217177	0.0014689735485318553	0.005121619353664622	-0.007315967820549678	0.01497794059212999	-0.0018181060942156144	0.017008580502310446	0.001052314209925053	-0.0008347942397004472
patient_172	0.007763030099640534	-0.0013662368696935102	0.004347526726339358	-0.004148936442589442	-0.006635190102897149	-0.0009842941061802917	0.009267158207792918	0.004610178142585131	0.0034932165382821766	0.017190998373047325	0.005781983806381	0.00013372170003497522	-0.0017250977721981087	-0.0024678372670925413	0.0025802199514304443	-0.07061667142365839	0.0019752977420554596	0.004739411523778181	-0.0010069962488820606	-0.0047616713698733805	-0.002852950542971421	0.007341074744319531	-0.0071392002232347155	0.03342116435431436	5.845246000469592e-05	-0.014676274139002804	-0.0008888930151039873	-0.00025965955296968326	0.008427995444797541	0.022286246840680427	-0.006435434994581654	0.01665591666168212	-0.0015049366097548286	0.005214077471847835
patient_174	-0.0032405220601166348	-0.002061142155958874	-0.007957407698864962	-0.002778838774382659	-0.004768890038260743	-0.0010644287170989814	-0.005725958492035662	0.007831518577161231	0.004179776885812438	-0.006183812875900403	0.030341644024326396	-0.0040024582648376895	-0.002318744883384162	-0.00037188100138070237	0.004869765774549738	0.015743790449737158	-0.0012124076978721852	0.0064961605341136396	0.0012158537677122922	-0.0021609778690905683	-0.0018101658686198539	0.01396888178035619	-0.008064645054092507	-0.031046819773039934	-0.000647536141862608	0.03559048654006644	0.0007337766153800067	0.01436532296963804	0.020823116004397357	0.021503284671238458	-0.00037177667732815736	-0.006452459690729806	0.0005310915053844262	-0.0013302542501898577
patient_175	0.0006951096141781514	-0.0014740157853026978	0.018517243105143803	0.0238087162863848	0.0058587039349441115	-0.00045954753060624285	0.015681830979352974	0.021780207051498916	0.0001388447519097073	0.044350030009184145	0.031538856298529865	0.004182432344799555	0.004097932639350834	0.000855717904680552	-0.002570344593971402	0.03646253189795832	-0.0004234155302060937	-0.0048428738865042495	0.0028146400510652564	0.004582127823558744	9.100451611366432e-05	-0.014209679569053913	0.009638721575332363	-0.013863612767002662	0.002406228650197029	-0.012142610959575978	0.0004306178414817879	0.008036096629526014	-0.002499650303433792	-0.019840549065275447	0.003964499998797715	0.007522175315850726	0.0005546933624155797	-0.0001389477366451874
patient_179	-0.0006795353158868107	0.0021268484693297463	-0.0055480675212006255	-0.00450667512524472	-0.004187748731112895	0.0006230089128475995	-0.0062820799976921445	-0.0038422037335586008	-0.0008186660683229606	-0.00531509460720386	-0.006823132528262602	-0.00248846484462841	-0.003171419450028069	-0.0007630228725268926	0.0010705430972268945	-0.003416420867933805	-0.0017112715031045406	-0.006745171142392668	-0.00028434833045891557	-0.002284908347557417	-0.0016296620422028543	-0.003454094654353671	0.0013037251587961001	-0.02190940519867149	-0.0009630453294440917	-0.023356457872309208	-8.768811424982033e-05	0.002252351107729747	-0.007256254890197068	0.010199848963990772	-0.002031357624301727	-0.007355286291707123	-0.0012158962832136474	0.0002984754978558056
patient_180	-0.005028821424048396	-0.0030082447676096167	0.019922994631630934	-0.001192486683543749	-0.0033636920465918443	0.004185008998342885	-0.002577921608464948	0.01346566927454486	0.0028804199152681607	-0.008044110505899123	-0.012423741713295309	0.00036741441463023763	0.00011385087977502977	0.0024337283577679438	0.0035873566810947556	-0.06606503687787108	0.003133441938825841	0.03144706441338237	0.0008381940514839555	0.0038911487527521754	-0.0004082641183732182	0.0065411614357650805	0.007148611223295977	0.03025217083991973	0.003260745609318415	0.025282132468393434	0.0010253656647327028	0.006022833749006601	-0.006583927752419858	-0.032091782283086505	-0.0015159108585402967	0.01240318823152012	-0.0008191134629231211	-0.0005268415499272996
patient_184	-0.0001729701245040167	0.005123985459471515	-0.006127574268167512	-0.001981879937262196	0.00590027388311646	-0.0006642427645427179	-0.0036829611373708844	-0.004078187157601648	-0.00017492982684195603	-0.005525085342328898	-0.000703656901295089	-0.0010859077191441725	0.0006021629737402216	-0.0009972022921677138	0.0012504643231995521	-0.06447652214281877	-0.0007797553763383748	0.0019472133157157436	0.0006741573953963353	0.00033372175800180335	-0.0010635563253194708	0.010757226927641118	-0.0027429206140153427	-0.014478524717018753	7.800399615024886e-05	0.01679348977817442	-0.00014315771857117	0.004937063956934943	-0.005660765731120042	-0.015330592832465404	-3.642738906850815e-05	-0.0029394382929935816	0.0002643052891583755	-0.00041896034056957776
patient_186	-0.0018613467151355472	-0.0023510363433256244	0.005081438727087633	-0.006786740889894754	-0.006322915888284033	6.373826042876385e-05	0.020832488401863452	0.0162915363605463	-0.0034809883579823954	-0.0014545584878245272	-0.005610805714378101	0.0011425985024384755	0.00040063449175668786	-0.00020749024481422212	0.004692356635088408	0.019902120747438044	-0.0016057661868753045	0.0070565360058752755	0.005019378170888168	-0.0012587330088157584	-0.00295220735545403	0.014542118748628083	-0.008126602437912904	-0.030388908921256275	0.00215696816298466	-0.02708619408636452	0.0010842791269475675	0.0011772546246467644	0.023133211921002553	0.026133977048605414	-0.0008274819693769779	-0.002062613509285046	-0.001229860281107706	0.0029239169511117054
patient_188	0.00804465448042422	-0.0007838316237325897	0.005500044888491596	0.006301313461697739	0.009151706469358626	0.0006013041958138295	-0.0030040362694072303	-0.0006165379645246558	0.002334711823165472	0.002310498254095198	0.0384087111451184	-0.001292502079743362	0.0011411157238489012	-0.0003854839067686697	0.003219759553575835	-0.03295893176624244	0.00014648741924353477	0.006359847677714758	0.0005102195240967856	0.0031852162063332285	0.003471575346754991	0.004078294036370701	-0.005774435483550638	0.04331340442083184	0.0009738367670063981	-0.01258802208544159	-7.575825171623278e-05	0.00342472224279459	0.007097292695772904	0.03350045748663053	-0.0024179598833999447	0.017009171359552162	0.001339597493240392	-0.0008441576099526157
patient_189	-0.00803645936787576	-0.0026897173068697543	0.007236104751061011	-0.007793174155262419	-0.006234631024278775	-0.0006958446583930505	-0.008133599558582831	0.009445913402695098	-0.0055823253914948304	-0.0027985684696870063	0.0007850242204911579	-0.0012115322253536866	0.0003336640105331876	0.0002254978147775714	2.1193817757216667e-05	0.03503367974365071	-0.0012549002549174842	0.008655610097092061	0.0008084377891870106	-0.0031059754790161457	-0.00279343349368022	0.01975148783382954	-0.002827299562208308	-0.03448627568056295	0.00026601529868473106	0.04033795739841442	-0.004965468983101748	0.007341161093153081	0.012871800038093769	-0.030448826100456173	-0.003564610960924885	-0.003949035434568782	0.015417745708487694	-0.0013211545198073946
patient_191	4.409026982491152e-05	-0.00033003853426919263	0.011232384056313733	-0.007410909633169049	-0.007300409384129593	-0.00039167613662784986	0.012853764848463158	-0.006299965946554117	-0.0009031046640510809	0.0021429694078130062	0.008981677854021012	0.0030413398767382897	-0.0020938064059291992	0.0017887508903200366	-0.0075422439673148685	0.03819720397625068	0.0004499437290084015	-0.006834651243419104	-0.0004011218385776652	0.0016060219080243814	-0.0020143961713903966	-0.02127851778583163	0.008136051772306922	-0.008648305478278856	0.0013290457943732797	-0.02340600232826563	0.0003285182970126189	0.006291758180983555	0.014157375010412667	-0.025152600161949253	0.0005112690210427517	-0.007917606310357034	0.0005995008294330117	0.00039577262266518793
patient_193	-0.00599715435800893	-0.0016852881473515752	0.006049921634821745	-0.0018740976024517026	0.015078230408713185	-0.00018257255140298397	-0.0019969635138360553	0.009928500368200137	0.002884711695741635	0.006184860583734588	-0.013402779320490015	0.0004179198366449721	0.002140522561594188	-0.0011751531256491822	0.0033793858225392216	-0.07371249706794164	0.0008007570099573644	0.007937694529540568	0.0014160933673262957	0.000930375470559417	0.003640717190956273	0.0015818216713959158	-0.0031023196109925028	0.026413745540766666	0.0011562902338939785	0.02087236321718423	0.0003619583851826818	0.0046364002673310424	-0.002269016500930554	-0.029943830408622717	-0.003631963501429487	0.02156209905748817	0.0025943791815992937	-0.0011212019103698648
patient_194	-0.0012051138308071423	-0.001330324121452868	0.0011667682087599359	-0.006737775660189559	-0.004497317255586286	-0.0008816620325310551	-0.0038286230062934286	-0.004557886324124594	0.004760389012693289	-0.003414379299163867	-0.011681903091467978	-0.00114727723411517	0.0006975210534558469	-0.0014736474773489388	0.0018256502241000728	0.01581658267494939	0.0024221318319092304	0.007716184680257849	0.0020937036548408913	-0.0025803330509845037	-0.0006087743754608812	0.02098891634926182	-0.005357516709105889	-0.020767198465258412	0.000735058668062638	-0.022961857434254208	0.0017033214588496666	0.011319085218175038	0.013648328963588943	-0.01593856227242336	-0.0011004210651091439	0.010976483214585695	-0.0006621010309069861	-0.0010547958679039513
patient_195	-0.0012949130370144427	0.009703848542377859	0.006608474693701513	-0.005319270396154577	0.010972237324877043	0.0010561504454728277	-0.0018688897693954576	-0.003154495216590178	-0.002494368956055114	-0.005924634653267495	0.011820105644388295	-0.0018312312721147095	-0.00543460629759821	0.00044897979676355884	0.005700451382167289	0.023350497348973872	0.00096343998031377	0.00711231183057812	-0.0022450574050168425	0.00903412261049123	0.0074453271455906045	-0.017377085222133503	-0.005321499445760816	-0.023837543484811628	0.00436989883624768	-0.020529755665838548	0.00047799448116924733	-0.008225321784634069	-0.010239099235849014	0.030712416388324823	0.008181928853796393	-0.0044361718540728064	0.006679971568465068	-0.00046631009694912207
patient_196	-0.0026678618510729214	-0.002062971631145849	0.0038037473097495616	-0.008579342600050981	-0.006544990089049173	-0.0010559726920216005	0.013141298924171412	0.011244388600952091	0.0017648516660116842	0.0029344116192045818	-8.59159214976506e-05	-0.0012388926115333343	0.0017601791037706047	-0.0008225331056855756	0.0015500395832920176	0.012364474066854002	0.002326002902610139	0.008519739858716315	0.0007837440139755979	-0.0011108700807817226	-0.002932225888322694	-0.0053954261824753595	-0.005575932811235513	-0.028192117348462192	0.0012058198823736558	-0.022872802461491166	0.001412710901806044	0.00889129469356267	0.01831156128508727	-0.0147954786850931	0.003263209128548164	0.0011939309638263214	0.01243908642855751	-0.0008100407151134421
patient_197	-0.000798697359332689	-0.002010109478424383	-0.004896588581003394	-0.0022379079260556657	-0.0020105908126862564	-0.000364665272787616	-0.003417225850474353	-0.00308982263177471	-0.00045657230670558213	-0.005087104917821836	-0.008349614712349056	-0.00033355487207346635	0.0010327818396857838	-0.000451132848284877	0.0008891260565639838	-0.030164389317995505	-0.0006643362380712081	-0.003838356666853422	0.0003269438247722981	-0.0008596787359196402	-0.0008197693216264483	-0.001388302630352814	0.002036142940772866	-0.010279311790476276	-0.0003023451923062101	0.008450643775322057	-0.0004202161999109988	-0.0025845434217420466	-0.004468854137294773	-0.013602900110986782	-0.0008636148967956928	-0.0019373163599416448	-0.0017196028711445777	-0.00046077602326336756
patient_198	-0.00354209551789175	-0.00487703359013267	-0.005065453513735665	-0.004998261249121094	-0.0031717897687744546	0.0019425663320790914	-0.0066807284197021284	-0.0033340369686959467	-0.001260237083429726	-0.009738967879582216	0.003393082055706643	0.0021637529310247487	-0.004277191104168256	-0.0002607987810562968	0.0007403235080899081	0.006798903926015712	-0.0005670328032402031	-0.007275125039304296	0.0007911687382634203	-0.0016753031086809856	0.004915452583608098	0.004717679715798662	0.008151645332434324	0.02361505512362502	0.0008589560286288529	-0.009944373381982669	0.0008320703376561638	-0.00633872903308124	-0.008207164383247742	-0.02652007896128258	-0.0013058709272936357	-0.0016347959169652664	-0.0021996082661414813	-0.0016645227341185406
patient_199	0.014143428762284877	-0.0036009818649377907	-0.01490012731630642	-0.006322462311063616	0.019514669471607324	0.0006274077540580254	0.026366806441047337	-0.006571611907517016	0.0006207826541581068	-0.006816350919923228	-0.008259862472182003	0.005128988725655212	0.009203229533123884	-0.0001339418717643978	-0.004598635955767169	0.03454366407266885	0.0005801144990936103	0.009446686246505177	-0.00036739696500774356	0.003749233451640977	0.005848506006383509	-0.012942373960310982	-0.004658998932646252	0.048705824261801096	0.0021060723166887504	-0.021437152967525817	0.00029831594633795137	-0.004318720558326865	-0.004672949846782914	-0.024949012969247036	0.004023708117402968	-0.0023904018004313687	0.002423508782700178	-0.001018763104200694
patient_201	-0.0003116666003123613	0.009472295332481805	-0.009592138253059719	-0.003472164268655249	-0.00577360025266774	0.005564743328167559	-0.006883072503311621	-0.0072230005912514526	0.0022746841157399254	-0.007799415740434026	0.007788475848068241	-0.001395714255218683	0.0001743372946993971	-0.0011832660685062247	0.0028410713600732548	0.006484590325150664	-0.0008721510201677613	0.004965610087392247	0.0016592006850927243	0.00025975529206551145	-0.0021888396937504184	0.003866521910233019	-0.0041273751705946035	-0.01817396913619123	0.0014745572256158468	0.043259472208864364	0.0017996612025260375	-0.006697003520312914	-0.011034509716763235	-0.023328473279369065	-0.0022269062493686068	-0.0012470066887361436	0.0011448355147742253	-0.0019244432588674514
patient_204	0.0014197884027157797	0.006822646870389757	0.007537814409204257	-0.004611240841089214	-0.003690330261709075	0.0006162430582103424	-0.0022547338462223384	-0.002251050350509549	-0.002964443127589741	-0.004579787474509682	-0.018493103331251617	-0.0035508762013879928	1.0574902707067837e-05	0.0006789148730213671	0.0037548692514979727	0.0345098061871158	0.002299915569633855	0.0026367526768134035	0.0021256354226079793	-0.003638386253527904	0.0003069382120975599	0.00754323261352997	-0.00924216169867138	-0.021790147789493123	0.00034712115178109565	0.028073619707133745	0.0007937599619568077	0.01387164404072441	0.020308763703594933	0.027088277241273814	0.0031357155778575126	0.008747985271430343	0.003472929131966416	-0.0008755968031739945
patient_207	-0.00032141441458699246	0.013607148570929475	-0.0020706826458736062	0.023077005017849865	0.01533850174336497	-0.0007113316924947843	-0.005610905539774629	0.0017717004927996361	0.003015103839860298	-0.0067456660421868105	0.014693913906590497	-0.002325375029696075	-0.004076293202595017	0.003521104621230296	0.0034618476159070035	0.03214325729423305	-0.00030843575087978676	0.009603086919663651	0.0014860332390532964	0.009441605857220375	0.0009362748667602313	-0.009882587852910095	0.0052301568289266475	0.06155259461373876	0.003981142090012724	-0.013501255505556135	0.0004186276993790904	-0.004399154805732298	-0.006852633306066642	-0.02823917619526925	-0.0013490543679780193	0.014594546252692013	-0.0008639486065656714	-0.0003793773712752816
patient_208	0.005564029774713803	-0.0014698514407969752	0.010530021777706258	0.0055847339076950395	-0.001830512845005666	-0.001579974004131776	0.007950745472565303	0.005498448460083789	0.0016555929293576134	0.016337382524373743	0.027112712148881016	-0.0014106277147976029	0.0019518494766691719	-0.0021917560242837113	0.0027303019662095556	0.018327488392010413	0.0016019621595100373	-0.004885499491697546	-0.0005878796184678544	0.001659399394686762	0.001992400157467779	0.006112510920658641	-0.005152384758806078	0.03859304302819043	-0.007352164076114289	-0.015470347786044574	-0.0006284230930517573	-0.0016383219210789127	0.007710566253427825	0.02681497471525409	0.0019781597223945675	0.014671669354133993	0.003521749461739723	0.00010952993401278002
patient_213	0.0009703599574434007	-0.0005253396774293336	-0.0016650829017228206	-0.004747030847578771	-0.0031669499582837224	-0.0003920127781665539	-0.0030746547765642335	-0.0011536301543186806	0.000691196888253361	-0.0004824901793073521	-0.014160971167723383	-0.00187236271788103	0.0017292993991325735	-0.0005666556413052874	0.000567541564610958	-0.03943780677938561	-0.0003533489563727125	0.0034322641325274118	0.0009900406785786524	0.001681033137239513	-0.00055805206547454	0.0032196376921801778	-0.004482812167866865	-0.022607244592294823	0.000812220502438291	-0.013353003210469555	-1.0733908573599481e-05	-0.002077489757021928	0.009250113444057618	0.008862169800345321	0.006330748121913761	-0.0066520657301039725	0.00036485844535016134	-0.0004160056151370465
patient_214	-4.4897268347228336e-05	0.00237144179635274	-0.005314615335843662	-0.004102739428898835	-0.002341660313530355	0.0012863332951554413	-0.0041722664737252856	-0.0052374437537060494	-0.0001601653908384135	-0.0024428335421679465	0.0003896177756018343	-0.001068925217217356	-0.0017388675808166472	-0.0004314320165934517	-0.002025466913189689	0.004188167956142207	0.0005511873155796338	-0.004766516029314576	-0.0007685557640944941	0.00010881264163669466	-0.0012742984615979269	-0.011369952108178073	-0.002400634251098947	-0.02034066689279045	0.00042101609456324436	-0.017462641047868436	-8.264357662413546e-05	-0.0044348589155271765	0.005663598592009187	-0.014764096958557538	0.0011790714513418028	-0.002600217168152949	-0.0002659740846847849	-0.00023252452887361042
patient_216	0.0003073085219049662	-0.0012007201263303428	-0.004923900110139758	-0.004550305336442195	0.00035098159211741954	7.571395495406991e-05	-0.0037824933143822547	0.005657021152130078	0.0029499091095108476	-0.0069621252992131625	-0.003236611820376812	-0.0012912451938141166	-0.0015040459556386265	0.004429437378269185	0.0013659111308095334	-0.04506856623818598	0.0009831311861727581	0.002716826388192056	0.001312713497240405	0.0028656624139861793	-0.0025665744797747133	0.004162066595253186	-0.006581386190968996	-0.017000311665316018	0.0003692231713230873	-0.005127446862138892	0.0005315333193405638	0.0037994917649905656	-0.008883933518915383	0.010892686229407119	-0.0013850217710967441	-0.005216699325098932	0.010117799951227989	-0.0004820319550008538
patient_217	0.007607699085177344	-0.0015824372938514153	0.0058731723702826035	0.005303487215297327	0.008907575515851777	0.0013477129133222126	-0.0061393619972655	0.007068750408413139	0.0017867690923657764	0.018933342766863523	0.0206665415008082	-0.0033161244334355914	-0.003281390169407545	0.0023233419955581416	0.0023601932955183403	-0.058351331708234505	-0.0017279756971089297	-0.009461767423389882	-0.0013060381821418463	0.0024828376283260903	0.004194362580952891	0.002114466922020506	0.005998177550600606	0.03696003142281624	0.0021994474284726733	-0.01164719718871982	-0.0006330276832844556	-0.0014909113450944688	-0.011082501105193232	0.03542170098617356	0.0034264606833987726	0.013204263316231328	-0.008787144779861257	-0.0008745624001564055
patient_218	0.0011181020618995583	-0.002860004064510592	0.011110766527334306	-0.0030933007355840414	-0.0061483570157188664	-0.000778896937077524	-0.004352084978062537	0.015951798813773396	-0.0011828835339694518	-0.0005444843231626249	-0.0104188542641803	-0.0014505489141354991	-0.0005496533932487253	-0.0011815268983247304	0.002981041512349637	0.007376633035915356	-0.0020597423293245345	-0.00033015001481453835	0.0007325477605424474	-0.0018896717265189397	-0.00012268922836899702	-0.018493482764405197	0.005211621165256443	-0.018460401284063524	-0.0026160753613772353	0.032403864796941205	-0.0009761707761719008	-0.005151376967538045	-0.007559352215355178	-0.025191497491722132	-0.0027170839965392334	-0.0002915312103644445	0.0019440846488070229	-0.00034517595518423615
patient_220	-0.0031592266447869814	-0.004954486969340147	-0.010532353503885572	-0.004550385223302073	0.00034638996628843144	-0.0017026807594047169	-0.00919244145010126	-0.009201664967939685	-0.0044532037448712656	-0.010908084654817614	-0.0021821196878177547	-0.0024246445651061616	-0.00015088293787106856	-0.0016867168747775486	-0.00029548739665237396	-0.004833287474842523	-0.0016027132342586962	-0.003934025563057048	0.0004067737606440285	-0.0011193831685313749	0.00014953811975061313	0.0034161095301768678	-0.0028781883320574938	0.0117385281173001	0.0002392324715781751	0.014564374860001348	0.00039516918442001096	-0.008324906571332402	-0.011372010248850692	-0.03070691652476608	-0.0008961940685647197	0.002812959679485969	0.001979322472356988	-0.0009729448036779857
patient_224	-0.005236484762692604	-0.001957982814198726	-0.00520183069899526	-0.005281736329024467	-0.0028290968983532803	0.0016373462925040772	-0.006288220767350258	-0.002704632269779283	-0.001598069681499078	-0.008222427886359409	-0.014113637720502496	0.005407399841730286	-0.006138083491844355	-0.0008354424234772144	0.0024947046759315208	0.030174978660328894	0.0020681119583995902	-0.0075836275598055005	-0.0012415718158595164	-0.001367028093097398	0.0026333327162977806	-0.014816830830344636	0.010530772797205554	0.02447169887191355	0.002213151860283669	-0.01550405590424618	0.001121134782515596	-0.005082944198094983	-0.011556191635447143	0.014160763682511103	-0.003263070069100976	-0.005855237123077606	-0.0027418893040817073	0.002158874071851931
patient_227	0.006965211426618196	-0.002584630266585879	0.012295526501845703	0.01931616595403749	0.013390144483758167	0.0011135302034868256	0.01604416494309277	0.014680585798966988	-0.0003647854098569107	0.02623234577145346	0.011847119993589497	0.0024400848433844243	0.003538770144521414	-0.0016888029876901964	-0.005228670195272708	0.03907701382056357	-0.0018333869901791034	-0.008080279203489615	-0.0009371955712473622	-0.002514059881112908	0.002049226109826022	-0.014896825751442294	0.006453629893904098	0.04553028660951122	0.0010464483226349229	-0.013454936055539123	-0.000584730434622356	-0.001362818018177178	-0.004001797466306558	-0.025599514856909228	0.0029227622072249206	-0.008921599074727022	-0.0006811501357365572	-0.0004459122189530136
patient_229	-0.005154159640420774	-0.0015333247278200976	0.011647433925459711	0.024026769361171513	-0.0019148211054346223	0.0004548625952266223	-0.0033036360223814044	-0.0014403518494695735	0.0006136413798948593	0.004582710126056298	-0.00897156469782187	0.00092037823351766	-0.006739390227300892	9.416410099766557e-05	-0.006105108118436358	0.04081668766935645	0.0017927371351905115	-0.009155988947664027	0.0007782815824510353	0.0035395431469497514	0.0037096155145992893	-0.01536798643798099	0.0062504585012354	0.05004352184528886	0.0036677174482300616	-0.020285843671675092	0.0001284455877955726	-0.0031105558633324534	-0.0020081001057339867	-0.007818178752710552	-0.0036335248698111887	-0.008249483428847699	0.003534552650763318	-0.00018607435107634816
patient_230	-0.0027848574172817044	-0.002960335892858318	-0.01639152765760583	0.013557442327798774	0.008170463850495985	-0.0009550233900877555	-0.004151754808517303	-0.007294452743516361	-0.00023737453275299585	-0.01097546598462789	0.006143253173025132	-0.0002850698230137241	0.0015207575306539288	6.861051114442602e-05	-0.003900227314190241	0.004112496548665232	0.0008385816795887671	-0.008021181275028821	-0.0003079632798865116	0.0017485513056392332	0.0007990435947421438	-0.014161274202331571	0.003703473166274723	0.025032454568921093	0.0011167846451722286	-0.013762804646034958	-0.00023896294094045682	-0.003610988414004566	-0.005234799307399159	-0.02890051353656853	-0.0029891877671910983	-0.0023932637885945587	-0.00476820812031763	-0.0004570879125452075
patient_233	0.0003665585258415219	-0.0009000519051836934	-0.0018066334556806867	-0.0022020127490339743	-0.0032263951697675407	-0.0006083857953304404	-0.0030641017470138237	-0.0019233660933133273	-0.00013166272562281726	-0.005055352595555899	-0.0026415301414658924	-0.0002354071043857803	0.001499614809272223	0.00013345553482163356	0.0011666842596835736	-0.05603322638674338	-0.0009163850430469616	0.0017767277476642032	0.0005621809270615283	-0.001092685485067342	-0.0007110456639871906	0.003310015715790321	-0.0024329799111486618	-0.014014870846520023	6.601520786129431e-05	0.013332663582771602	-0.0005661961710348857	0.003752897245685432	-0.005724378752782372	-0.013530218107084052	-0.0019701175130588584	-0.004349707628658099	-3.618592868149283e-05	-0.00032470075086209833
patient_236	0.000492118655888108	-0.0016129188630297352	-0.0073696581868926215	-0.0027140040745790277	-0.004571099818293845	-2.6953315235187144e-05	-0.007520802315237646	-0.006746531009732157	-8.199991357840604e-05	-0.007786571557260491	-0.016760872765882374	0.0006356591490974796	8.59339006459385e-05	-0.00043210612625712213	0.0026147119010114695	0.014097990352017057	-0.0006168834932580019	0.0046588872206130005	0.00248158629830682	-0.0015816049642124728	-0.0024134504753074086	0.011994099156005729	-0.0034893425900801613	-0.005659952177692001	0.0010901329928742398	0.031823208126669965	-0.0008585140418402135	-0.005014840383716762	-0.01100728562222823	-0.026062313095565993	-0.0026655869908723904	-0.005345470737098417	0.001133082740730128	-0.0013415969818645912
patient_239	0.0028828756828664457	0.0008354264101297978	0.007821986101118356	0.014263019821848653	-0.0004642979635132944	-8.017369671703533e-05	0.00023572173699736853	0.00911019886871546	0.003913993526788764	0.003876694826282487	0.0043049411724409336	0.0019108569164120212	0.004028446790091659	5.6624536041290374e-05	0.004230137260046095	0.05420666707707752	0.001475188114519049	-0.0031299561987483864	0.0027519124619114045	0.0022995890008680143	0.0039360073422108266	0.013525550952564937	-0.0008177644350429962	0.05441737995838878	-0.0005603092733411451	-0.007846353527263516	0.0013017290723206254	0.008032723955683965	0.013534415671543199	0.030586804985703007	0.00537003539612328	-0.0019635868204493138	0.0002790911192655795	3.737722088345961e-05
patient_241	0.003061373918974163	-0.003254763683019563	0.0020965602771308546	-0.004762762863495552	0.01136561981150702	-0.0006223200399773293	-0.0016175034432193848	0.0007616455567428118	0.0023623788855263	-0.0003654472640767962	0.014714692614859783	-0.0008172937579531127	0.00760531244755509	0.00070482804513408	-0.004261896633560813	0.08003339354493592	0.002435504989330022	-0.003906960643362335	0.0014648766131469151	0.0016111483378985411	-0.000569235530017357	0.017205409264542004	-0.003923102249473357	-0.0044596984120887076	-0.0022300743763391906	0.057448312972159334	0.0012363706100731692	0.01934256981763277	0.017014972219921928	-0.01821406782903115	0.0019573129263527247	-0.00875499426299897	0.0002463036762436621	-0.00010577743160246483
patient_242	-0.0005654653674386477	-0.002163827986823689	-0.005538721649824992	0.005843689529507268	-0.0026131564964857216	-0.0004641999826959238	-0.003361703140329505	-0.003858697315054878	-0.0006886491532668574	-0.0054127124136139505	-0.0029003557091092356	-0.0012232567808695939	-0.00016177002241203034	-0.00054846775280835	-0.0025030696912626705	-0.0026076386404794883	-0.0006889324228065087	-0.004323995507545372	0.0003925788831576679	0.0004862525141161904	0.0016749911545104771	-0.01128269345997269	-0.001573720371358075	-0.01561339291414557	0.0008037078782234461	-0.007784297843243419	-0.0002058316233851768	-0.002559099250271068	-0.004328332478164363	-0.013312757961472686	-6.508991665705485e-05	-0.0019624627287417075	1.2142981926768143e-05	-0.00014406758479230025
patient_246	0.0008722887721529407	0.00097784333158992	0.024359603929300356	-0.007353462178846249	-0.007853511927279754	-0.0007215996617648436	-0.0012440112243814272	0.0034422348593463907	-0.00196502629466432	0.007065206741406816	-0.014250220806981729	-0.0013376432548683726	0.0008269895955639702	3.497270507292341e-05	0.0020421461790541893	0.014523977707380049	-0.0017330656407953074	-0.00677730388882281	-0.0007385949326200864	-0.0017912668325865348	-0.0024378138560840657	0.01749205098228836	-0.005592308636068506	-0.029216292517863108	-0.001144307757169792	-0.01029179690280714	0.0012419630884989681	-0.002790290960962895	-0.00855850675545157	0.01949424538091799	-0.00013033444125349922	0.004997076937943778	0.0011482732818523392	0.0001964912049500116
patient_249	-0.0014512413434836407	0.0014640805709350115	-0.00497205808925097	-0.005721302490184282	0.003939603009043817	-0.0009637191426624105	-0.0013317033418811814	-0.0031942073173986648	-0.0007683709517850852	-0.0042416052869789275	0.0020636124899591516	-0.0021747951095941035	0.0006707269764146877	-9.81436676548661e-05	-0.0066737595863234165	0.021130419501758962	-0.0015450600054337448	-0.00919064642737559	0.0005763799398143623	-0.0011676334854257308	-0.0030184586794535367	0.012075692515310415	-0.00334948044317057	-0.015057895628822607	-0.007616860762179679	0.02062951088340794	-0.0009367521942231178	-0.006361362024645752	-0.008118779306069664	-0.024658722571379573	-0.000523556706177871	-0.011260525934275843	-0.00024273183311312798	8.763124723379718e-06
patient_253	-0.00010557819882496948	0.003424400656597594	-0.005038211498659585	-0.003427136156176577	-0.0028047713084201026	-0.0003595949235244703	-0.0015886459142376965	-0.002758988406080581	-3.301641600860195e-05	-0.004803316997305945	-0.00022608981858225968	-0.0011514639622208437	0.0009728743563714716	-0.0006380174045554465	-0.0019150545514608705	-0.03033690698476994	-0.0005494248199096851	-0.0034848461155479824	0.00033333477471956293	-0.0003460615722565874	-0.0007189029990230364	0.005386095368806327	-0.0011537334031606155	-0.0118289476878467	0.0002362488294304746	-0.008617660578938213	0.0002038623991718536	-0.0014540776471728154	-0.005492689318078511	-0.010376725996005799	-0.0016694975767928713	-0.003763573400635247	0.0001274547491119339	-0.00016818541072939546
patient_254	-0.0017032210233451522	-0.006034422316609731	0.0022792152058602215	0.0029907968233544003	-0.006043227128557785	-0.0013987856057514647	0.003409676202460813	0.0049880985175626965	-0.003045077248105793	-0.002327403699810727	-0.006300992246702476	-0.00013993862924058974	0.0010223847184254267	-0.001559626450081079	-0.001665597686192887	-0.00254123937721338	0.0006755353230248254	-0.008898418391752828	-0.0018698800004595644	-0.002109871272797016	-0.002071078512790595	-0.006791356742988189	0.0017420838401324109	-0.023267912520034392	0.0020869243541433175	0.012813557055806437	-0.0008282114270222181	-0.004358773065279139	-0.005677057839408632	-0.026576482621711237	-0.003420108374540091	-0.002472240654282152	-0.0029139717819065625	-0.0007245951267851009
patient_255	0.0008457469563244006	-0.0015165564438146496	0.013809393393643263	-0.003622333422209688	-0.007665535376897963	-0.0012211657624440703	0.008091527773212754	-0.004152674752805178	0.0019949307433529658	0.003174539184108775	0.001993633458956714	-0.0022537199744946854	0.0004805002497679697	0.0013879039870125331	0.002232067848489378	-0.05440306290353397	-0.0010648979654720044	0.021421717479695807	-0.0017501826848346828	-0.002136479321640724	-0.00045858509622519113	0.006145579068348164	0.011071575148100801	-0.019488746148609463	0.0012824866342794547	-0.014930806936502712	0.0003292499449018561	0.0019145102471834672	-0.006816716157572613	0.013377854059450432	-0.002662142706198004	-0.005346703665234969	0.010261658300317712	-0.0010457524189193047
patient_256	0.004515116928775754	-0.0007510037187529886	0.003460348670570222	0.002522254142855889	0.001679127940275621	4.146451826075268e-06	0.00989448302813519	-0.004759658266866366	-0.0008418077892393959	0.005798902071533639	-0.012334662325951479	-0.0009125036828127057	0.002663738837103921	0.0006133245989412558	-0.008606713687479972	0.041620277728846224	0.0007196823959125515	0.00614082168974285	-0.0025572667070256324	0.0014226311858018886	-0.0037191793018034737	-0.017227654068573853	0.007790925388638995	0.05219928554133865	-0.00041634839433150336	0.02671393623374607	-0.0004895240232700294	0.007217609218531378	-0.003831515567900758	0.009278317965906002	-0.0022618924575189096	-0.0005311132454689109	0.0013474705914792479	0.0020804257288095716
patient_257	-0.0004100973864390432	0.012687034705742213	-0.0068694036064515344	-0.00668187272617785	-0.003940007509466277	4.538333611435722e-06	-0.004329946803865921	0.008543218045936097	-0.002053998665518538	-0.00204652733448484	-0.012871604162568965	0.002474132801448399	-0.0026209602968489732	-0.000874097771446799	-0.0034683980968823708	0.025130940719733114	-0.0007132457568488155	-0.005994597724231342	-0.001548620833058735	-0.0012965729953725658	-0.002185346522698738	-0.014878248335685454	0.011802157614164359	-0.03753820429692068	0.0007656866506520433	-0.023902039128045168	0.00042505754142795066	-0.003982542005059088	0.016256601970533534	0.01805608752623221	-0.0025456332694732253	-0.006600485842731917	0.001182700014271637	0.003783956137568598
patient_259	0.005095837072821202	-0.0014964136761931603	0.01185148201617878	0.01997987451981648	0.015099730979546741	0.00044169136027725304	0.014335987953196117	0.01646883866107578	-0.0006475580729834313	0.02364960419983369	0.011017526754292305	0.006087737923218909	0.0031892577999912673	-0.0011056941169229819	-0.004503845958612015	0.03474062193564677	-0.0009714581377059999	-0.007392803784278692	-0.00011652099534499867	0.001595382667278088	0.004038375158224571	-0.012098624377252397	0.005118706617722568	0.04228127268970252	0.0024061588176923308	-0.012029372155791569	-0.0006439836553983263	-0.0016356853185994496	-0.0023933523667145624	-0.021482717114708397	0.0029403205031182473	-0.006905184464993829	0.000789969575295679	1.1909811288885433e-06
patient_260	0.0018547315114563923	0.007173880679671796	0.0040228456511032	0.012872880295508687	0.008898231433301118	-0.0020984692107738085	0.008605006059987227	0.003263709701534665	-0.007091109661321182	-0.007932566604987817	0.011110352691110851	0.0013080189156401442	0.003469937660579021	-0.0014636084519593995	0.00201495433911756	0.033213640327770536	-0.00042845322554254967	-0.0011293586938864234	0.0009805601733752702	0.00029944751743077053	-0.007056831703249793	0.014739800353513516	-0.010423827701444306	-0.026133360697593564	-0.010987868457893573	-0.026736224444206636	-0.0008371663808787724	-0.0028532084264320926	0.01508446626166937	0.007887703515570837	-0.003800460108139328	0.007025805352088243	-0.002376302100587371	-0.0005597978901249914
patient_261	-0.002352913668346932	-0.0004937741032619159	-0.011712124229733096	0.02624198176594137	-0.0053533490231880984	-7.007203959285355e-05	0.02166729280511044	-0.002867990991254227	0.003481582802434338	-0.006666798771935025	0.0004885996170805912	-0.0015674838828484711	0.00974363454723357	2.8416375226042126e-05	-0.0035669414065814847	0.04950326571372859	0.003510603680566983	-0.006689243553941518	-0.0018536929206937889	-0.0014971507173434117	-0.0015291932883946804	0.006819627784796475	0.0076485508201647465	-0.02385727991207903	0.0022852021742996455	-0.013352676154936545	0.0009253459673918142	-0.00460429778670617	-0.008117535405925674	0.027578327698563176	9.396664432444619e-05	-0.003442472526990896	0.0024790013580257885	-0.0002875537483441456
patient_266	0.013336204482619686	0.0018659856764228168	0.011333999990838069	-0.003118236597326978	0.0005700694304817592	-0.0002057250946075896	0.013684902012333182	-0.003605349861895715	0.0016143943387465754	0.012983096804439653	0.03686873888934187	0.0062595099125522325	0.00590991291720944	-0.0006309952455221896	-0.00227957514172515	0.04268815821638808	-0.0008433487248681756	0.00885535850994504	0.0002262829704369747	-0.0008718869629411462	-0.0002714531549982998	0.0223301383651188	-0.0015309661532577805	0.06828055126202864	-0.0018678355138953633	-0.007746534562583502	0.0004858648650774898	-0.0012068450321291557	-0.0031569099425787605	-0.01921910420499099	0.00021017496369124685	-0.004675527141510682	0.0003379590515005189	0.00022566622475406108
patient_267	-0.0003301436455358629	-0.0012440865210589505	0.0003898492453305583	-0.0041757101099443505	-0.005676901688365191	-0.00036974487113586736	-0.004695732185033934	0.008905423284239808	-0.002540816620025691	0.0005510180583151419	-0.0021060788753776063	-0.0005620671808108286	0.0005786709801560927	0.00018769737468332052	0.0019582964679212707	0.00011347404898923136	-0.0006893527136924896	0.01552389350442424	-0.0006285415334012555	0.0004321449571635376	-0.0008146366834287961	-0.01506059421229484	-0.0030693537276640453	-0.029433247198461143	0.0011979527517707329	-0.019699479526507687	-0.0002996495780823314	-0.0034236917187843237	-0.008144091400576465	-0.02184287357143848	-0.001282656832379589	0.005623560410175262	-0.00011864678489560186	-0.0003180720960154838
patient_269	0.005318141267226629	-0.0002460840401087061	0.011171519583389427	0.019127330996486083	0.008081963774549984	-0.0008140071283053223	0.011660390362995881	0.0003203462877565078	0.00022883092011661462	0.020968975526804066	0.002809142012119996	-0.0010333162670550582	0.0034053854482732826	-0.00031461401282390763	-0.004219921067084244	0.033740377620501666	-2.1845677684841625e-05	0.006282183980975983	-0.001023764866824425	0.0031215324729461733	0.0026947510043785258	0.0078916693808792	-0.005456396096269391	0.042827918275922146	0.0015180234916674612	-0.011655082492246543	0.0001174103457132847	-0.0020204937027652864	0.004379362812757455	0.016497807251283036	-7.391222148814473e-05	-0.00884461852695339	0.0014866475760148862	0.0020190373359515335
patient_272	0.008228746964287999	-0.0030750647273791554	0.0034382716257113583	0.013609037236356567	-0.0007648655672944233	-0.0011332702898214585	0.020676351991157096	-0.00830295115701488	-0.006559551126166317	0.0009320747927558633	-0.01552758801836383	-0.0016401553847682365	0.003558903852153995	-0.002996526912435355	0.0010296187727578177	0.026613466915394107	-0.0029562665057709316	0.003305729418879462	0.00014759272687392747	0.00021378472426388857	0.0030171162290566662	-0.01919611118557034	0.008798947036969582	0.04967899359953961	-0.00011372569492760556	-0.020698485931691737	-0.0003476618633991358	-0.004914763271849083	-0.006946829274479414	0.026886029284314685	0.0014857998923329884	-0.006721071240008446	-0.004526930470015665	0.0002955374215606422
patient_278	-0.000862424541310398	-0.0015542185820087964	-0.01246104844831623	-0.0015695780301223827	-0.0029523131240105282	0.0036629161964935224	-0.004593237180604224	-0.00439359864458843	-0.0034716743523751548	-0.007340379120245972	0.002080889123566205	0.0029564844109017606	-0.0028727019570335467	0.005785611831846789	0.00321708336612664	0.025843479149709234	-0.0014907133568398431	0.012035498386972175	3.505225432175641e-05	-0.001614624273519773	0.0012820761937339493	-0.009132854693661022	0.009665743501731062	0.05229048557945107	0.001014956833485081	0.048986056034668594	-0.000473622390763765	-0.004869193178274959	-0.010134745845018642	0.024905980260727243	0.007422190534249596	0.016214286614387906	0.0004077194570102298	0.001306852866597884
patient_279	-0.000755303749199419	-0.0011548112428628949	-0.004072478823462819	-0.003273583910763055	-0.0035123343545778074	-0.0006869080966471204	-0.0016373872118604063	-0.0023384940284549333	-0.0010320853661150708	-0.0004441690658580627	7.845228802026129e-05	-0.0009672783335172693	0.0012194154099061571	-0.00017224597003470825	-0.002590738824537671	-0.024035702497313904	-0.0011009162466377774	0.012506731622964014	0.0003904648919332593	0.0009980497179726444	-0.0012049825446126907	0.0002258833665301864	-0.0022495968338998125	-0.017270947477298668	0.00014109344162552485	-0.009762103464428285	-0.0005508850100949082	0.0037594403960731397	-0.007953804704396661	-0.01536701685582122	-0.00019628734601385658	-0.004572308586039551	0.000136009083804341	-0.0006234943324974674
patient_281	-0.001004348731332564	-0.0020871579926918606	-0.006201893604205779	-0.0038506217725774563	-0.002588508814840801	0.0007121306200911383	-0.003595763289761344	-0.002444609591989165	0.0016399279329544518	-0.006006212905297833	-0.004817785101173143	0.0007014448093919651	-0.0011210429013674302	-0.0002289763359195309	-0.0021705435140325947	-0.03616486732228843	-0.0004891005385526926	-0.005539743932225585	-0.0007133973957856533	-0.0007291989731445564	-0.0014326158414796272	0.0020954795012262514	0.004211076317246748	-0.011742326974887154	0.001258553244634583	-0.010288577389987699	7.103798406079039e-05	-0.0023356985024801306	0.007527910450117079	-0.00025861806094796907	-0.0012215778013926427	-0.0038745807472370247	0.00025774929139996865	-0.00015180583341507326
patient_282	-0.004669678821744051	-0.0011963517761424862	0.00045715623788989047	-0.0037640708479522826	-0.003153360152442883	-0.0007710900987860212	-0.0030418121765627866	-0.0034658198238753713	0.00010138712049743462	-0.005964363463265387	-0.00326590696889808	-0.0021200444578750566	0.0015529052711822913	0.00246133563962243	0.0010893779066952598	-0.04069736103246064	0.0006009162574655648	0.00446942525784515	0.00036026131633376887	-0.0010445101526129314	-0.0005446723339956819	0.0010973686908457032	-0.0025989193423301845	0.015458312183227334	0.0002489150172483325	-0.007883901096017857	0.00018338233671058688	-0.0021551355591390414	-0.005314313281440795	-0.02218663566577715	-0.0022977642895574617	-0.0024454640554591417	0.00027028860323574904	-0.0007707330285968394
