# Supplementary material for: Integration of clinical, pathological, radiological, and transcriptomic data improves prediction for first-line immunotherapy outcome in metastatic non-small cell lung cancer
Source: Nat Commun. 2025 Jan 12;16:614. doi: 10.1038/s41467-025-55847-5 (PMC11725576; doi:10.1038/s41467-025-55847-5)
Supplement: Supplementary file 4 — Source Data [file 41467_2025_55847_MOESM4_ESM.zip › Source Data/source_data/unimodal_shapvalues/OS/Cox_clinical.csv]

Patient id	sex	age	height	weight	bmi	ecog_0	ecog_1	ecog_2	ecog_3	ecog_4	smoking_never	smoking_past	smoking_current	pack_years	lymphocytes	neutrophils	neutrophils/lymphocytes	asat	albumin	ldh	lung_surgery	n_preceding_cancers	egfr	kras	erbb2	braf	ros1	met	alk	other_mutations	histo_adeno	histo_squamous	histo_other-nsclc	histo_others	pdl1	pdl1_tps	tils	meta_brain	chemotherapy
patient_0	-0.39932239476635545	-0.24942036522744387	0.003888808403062398	0.21872596362618388	-0.03055959677642043	-0.002942045826749377	0.2408516333963827	-0.028348399436830218	0.004914266051017403	-0.001627062773182954	0.006158182131377513	0.03071041493995024	0.04835038840699687	0.0005008048099000346	-0.003864541556647304	0.22729719282123922	0.022696976474568486	0.05888170378736076	-0.04754655371218008	-0.010189256194629183	0.11356094507806062	-0.005812992306816815	0.004085831151393443	0.14666978444872047	-0.005181035971401436	0.03305278430747101	0.0	-0.00107316758176161	0.0	0.00396354966380248	-0.045271539216636576	-0.026586623025421016	0.002078718282797821	-0.002335975597353358	-0.16998437247165124	-0.16027728583371206	0.13330655229427718	0.0037456803627535025	0.30900510652578367
patient_1	0.2682500513689669	-0.5085517970602385	-0.0032155073005563552	-0.12155410380370332	-0.05542254959629579	-0.00557843162045552	0.2500825426557139	-0.026775373208706335	0.004157199326529577	-0.0015398447989550855	0.007446064967032537	0.03130326944983196	0.05764371318775147	0.0003300469231866288	-0.0019069921046171853	0.06895162699570732	-0.012678679159757648	-0.13724940200114596	-0.26429105949431164	-0.01738484028295716	-0.021007303221262996	-0.006286959660936088	0.002486554217768046	-0.09192094261488513	-0.004987798351024843	-0.38925394401676505	0.0	-0.0013708726464759634	2.2060006622140175e-06	0.0021948594568126003	0.13155978998585957	0.19805270355958077	-0.0007063215627036747	-0.0030666622913600224	-0.17140635776467408	-0.24725672359180462	0.27941220540928885	0.002395944924590342	0.320122826429324
patient_2	0.2678632431662632	-0.03701668492122672	-0.004597041316946455	-0.5811952563746939	0.10240134255983094	0.0002919023750635683	0.2268630318097399	-0.027130396856638556	0.0035436315920486777	-0.001508008680917278	0.00668174178866533	-0.022131849330418837	-0.024650378309458473	-0.0006528220521258541	-0.004912491321207394	0.10163510697936877	0.022488117264644253	-0.02095925723640016	-0.046850267789165886	-0.009347468892388178	-0.024106997987124647	-0.004148676603360145	0.00427390640263156	-0.10128612389760018	-0.005112643384142671	0.03298076234729961	0.0	-0.0012052996887367945	9.0432261651581e-08	-0.03593289455423578	-0.048141728095807385	-0.02553259713863064	-0.000486162505604331	-0.002314144727824887	-0.1658902654540454	-0.29005250609408956	-0.011379630848515872	0.0053925719045226075	0.32268262492949445
patient_3	0.2680095263462101	-0.09656148680906135	0.0008770408319450545	-0.397947763297991	0.05275584068368091	-0.0030788635528036655	0.24742023772691243	-0.028740707501554854	0.004685737483402119	-0.002162359562304812	0.006062719116981432	0.027027046170616274	0.0402915025302865	0.00042228580132707143	-0.005350794701586806	-0.08697035671187323	-0.005595480414250744	-0.14231728322370846	-0.11926160409146887	-0.0073015513084719345	-0.022589646096473515	-0.007837136517448655	0.0043809167373400175	0.1334112708992954	-0.005951196220382451	0.03423436859274348	0.0	-0.0007519156148930441	0.0	0.005415293812307383	-0.04919426792784194	-0.027760775964784986	0.0006279470695677977	-0.0027868940839798927	-0.16593082238617524	-0.10510464003215216	0.1250113925287257	0.004936610377790829	0.3075013643333389
patient_4	0.25819358026562006	-0.3423501954468232	0.00046914399817515987	0.15170559372358808	0.018831067886364718	-0.013243303415321593	-0.2524395016849527	-0.03528044611444225	0.004280068806467907	-0.001910770702975641	0.007123820908691075	0.030613134078905722	0.0368328727325032	0.00029912208854119166	0.0013836009683669032	0.2772278674709378	-0.00905110729057719	-0.07974944605750581	0.0530139196677775	-0.010696386478234265	-0.02629812899970315	-0.006048365576877323	0.003354332612340354	0.12396394105994983	-0.005834524728531219	0.03670951259054	0.0	-0.001380380641777062	2.230534192699e-06	0.001767026181283077	-0.04939408837309558	-0.028415891850214613	0.00046052615277504213	-0.002841467764879434	-0.16857158978479114	-0.31512912242863805	-0.011035329669184865	0.0006281003978524042	0.31085277884516266
patient_5	0.261810918011327	0.46684409438302865	0.0001116713803291612	-0.04553358613131619	0.014411662856934517	-0.006156363880895004	-0.24836281554361267	-0.03233130413797239	0.0037212065861746513	-0.001956183525414438	0.007501229291172869	-0.02461630458588431	-0.02116319352120953	0.0011851390578774528	-0.004796548064674151	0.06038540768289714	0.08855256851518532	0.021666368843329793	-0.08086273716753814	-0.025479041939269628	-0.025439415098369157	-0.008295308578994222	0.005138968957794719	-0.09256814193189672	-0.005240352425372851	0.03394004252347003	0.0	-0.0013521246429432543	0.0	0.005287895516539797	0.12507377513091833	0.14700992693024892	0.001237888156069354	-0.003455973027989177	-0.16530862605984947	-0.28646204942506664	-0.010513729834375903	0.006568459484248517	0.31909720459098684
patient_6	0.262404746981622	0.13705285970811587	0.001159427541926978	0.20525807352696307	-0.04578913817951103	-0.0030209798510136303	0.2546532116968975	-0.02982788978630309	0.004198559640647771	-0.0020382283728356708	0.006494243880639544	0.029948357136481953	0.03806794731715369	0.004551608151426872	-0.006442899101677652	0.14047946456140184	0.14447481952799074	-0.21561769428422012	-0.11899130197649631	-0.010703073108168752	-0.024005183862944094	-0.005742276434473213	0.004445716498237674	-0.09922873759580389	-0.005635699354742333	0.03578460297610181	0.0	-0.0017484930559989106	2.230534192699e-06	0.004501789323734606	-0.04739448394809089	-0.02666762911561993	0.001468897479734849	-0.0028194668662884837	-0.17514147333449034	-0.10057693116009844	-0.010903960600188008	-0.049239825637494745	0.313648217069962
patient_7	0.2529050664265636	0.321072321929631	-0.0033235038969695657	-0.24036789422544952	0.03466122960600804	0.010319052455032937	-0.20205401412314156	-0.024319199698120072	0.004189685660080341	-0.001647468738614976	0.006839110551071892	-0.017731629036147393	-0.02177656640518641	-0.0007691732837820999	-0.0018486154229064367	-0.08232189492918478	-0.037422527823493194	-0.093329693569288	-0.0741288533630768	0.11114954777813855	-0.02286150925741148	-0.0019553928005804806	0.002865043102279439	-0.08864445271194409	-0.004977860052360599	0.033310784603121875	0.0	-0.0010047470849149987	0.0	0.0033189903704331065	0.11824819739937686	0.2013917287519515	0.0005643431429872086	-0.0027295947329122362	-0.17305833832955372	-0.28130783773925155	-0.010265210374040925	0.005053822705124356	0.2963886225672574
patient_8	0.25389183806138066	-0.5073158209700325	-0.012310738938991303	-1.0301911311703085	0.10831429815612038	0.002892866629105071	0.23805363221574044	-0.028292101220813635	0.004256004979024315	-0.001565662552305997	0.00810863249853461	0.030478535363294604	0.06334302552291021	-0.0020414529217174936	-0.0025550011943728146	-0.16146684486748733	-0.05440537257305968	0.34778678756070336	-0.27222918665390855	-0.010177672787211425	-0.024023576910792026	-0.005305653986903937	0.004052525068250146	-0.0912584304966307	-0.005225822191094109	0.03395836679654016	0.0	-0.0007369642475895196	7.8035118474327e-06	-0.006664503855837012	-0.04244797417965182	-0.03030888509272118	0.0008629594160515672	-0.0029442837965505146	-0.17174959653967722	-0.10179512458846869	-0.007894851837283482	-0.007159895275953767	0.3322218819943409
patient_9	-0.39812285686200205	-0.1855752581473592	0.000452661825983967	0.006714160662434028	0.013479492767761352	0.016145856267212596	-0.23951635485798714	-0.02813993785721867	0.004180861213064843	-0.001955209956102556	0.007208287956103666	-0.021649088152261124	-0.019370904401918666	0.018365455090824392	-0.0014003969217834234	-0.12624211501235072	-0.0484110385955163	-0.1013302470291195	-0.04959296581767265	-0.011074769924649244	-0.023417624932691075	-0.00341458698059417	0.0040145278675082765	0.14854073910647794	-0.0063401458405375625	0.03612785481350376	0.0	-0.001040377187550182	0.0	0.001768447038864761	-0.0482675284754563	-0.031042177914124003	0.00017576049626162504	-0.0024371061797751497	-0.17587371050044454	-0.1663429111569611	-0.010067169606220141	0.00794572298825905	0.3335926628691918
patient_10	0.2680674273721487	0.13233756448378298	-0.0038885828690738648	-0.2981049988834603	0.0070065891632979825	-0.004205629026367821	0.24834521673864585	-0.030131659944704764	0.0048242444149983535	-0.0018027990976515402	0.007098948601313704	-0.021618014799511344	-0.02306722651893257	0.0034380694705444287	-0.0062068843011012205	0.21041174655441888	0.35825748399178564	-0.2573387497866757	-0.04606183307134531	-0.04550641549480507	-0.02052625746288652	-0.004829351642426461	0.004632238046802855	-0.09554717549302444	-0.005210327388143401	0.032782342381386165	0.0	-0.0014623110682929264	2.428107247027e-06	0.0032291576278829053	0.12032691478429884	0.18842650371551117	0.0007643856495172005	-0.003076761392841763	-0.17086385572830406	-0.2644973012018863	-0.010813947237736064	-0.011451972924101415	0.32011125734747103
patient_11	0.263996445219627	0.22698072752468254	-0.0009635631654827017	-0.2271596269430071	0.016264747788508754	-0.0051321015818978554	0.25341316401407593	-0.030018360534519083	0.004580833288310517	-0.001753111780211092	0.006113050970899596	-0.02447844966139672	-0.021847156081808868	-0.010017947956162036	-0.0031381461153055035	-0.0932722607168513	-0.01928537906094065	-0.11965486958238099	-0.11949800716036543	-0.011048343632414227	-0.0237867885089559	-0.0051663601523579935	0.003908917418099298	-0.10030283920610195	-0.00557385538262406	0.03498397298598965	0.0	-0.001187820999931988	0.0	-0.03533959269604358	-0.05030180725022234	-0.027613397021512137	-0.00041679302586351217	-0.0031697907021534	-0.1766509148287133	-0.32468582472729723	-0.01079740670849742	0.002547085902938554	0.32468616449791626
patient_12	-0.37869454813674425	0.15717170952117107	0.0024191994618891722	0.058839610844087294	0.0559639059987136	0.0054115542774078075	0.23044597333473513	-0.027306716100860808	0.004021776355154527	-0.001798877960042937	0.008939288850234952	-0.017726058982176936	-0.01981249239760785	0.05356618352513785	-0.0045547697578434045	-0.08622371166062281	-0.031102644272619665	2.899875302582944	-0.186705714457646	-0.008609634327416085	-0.017093900948640002	0.035448202642331644	0.0037003066292144813	0.14879872400687505	-0.004440403514944885	0.03539179973061224	0.0	-0.0007261284429075466	-1.5901631863120732e-20	0.004893441333494594	-0.038978619858057534	-0.031000665632149503	0.0004901423488174222	-0.0026690099933409477	-0.16795390376188218	-0.2171662252372852	-0.010366504026677709	0.0064415476688202645	0.3355355179532916
patient_13	0.26996242460102565	0.2827930374231227	-0.010427721596809663	0.21706783997866283	-0.11241859490090159	-0.029222511045721003	-0.23180829263872296	-0.033605774702632395	0.004603162753560272	-0.001997330936925661	0.008155837755241308	-0.02863028351765469	-0.022219159483243253	-0.018930204131751983	-0.002923113783852192	0.519876684022115	0.14984474596309194	0.07007412121717986	0.2908116784849393	-0.012674812457984883	-0.02560324502190692	0.007553681241152741	0.004430859030864713	-0.1134769209679842	-0.005960781766807248	0.033542123572579956	0.0	-0.001989989622417229	9.043226165168544e-08	0.002914759289171023	-0.05320948314303439	-0.029595132502932255	0.000317569325312162	-0.0021953030083289495	-0.17768736811543134	-0.2747387033717898	-0.01151341844843964	-0.058445178537741775	0.30429009425243375
patient_14	0.25974055026537957	0.2859040316568701	0.0008300126498504066	0.46639544591456983	-0.14062409217826916	-0.001366443643042023	-0.23172060672027425	0.3093499104211025	0.004029363610417985	-0.0015862429950067281	0.006976939866184521	0.03208195048891269	0.044983504541638464	0.002275682583367122	-0.0030165722852512566	0.08563124207544774	-0.00417073650967657	-0.10251113246240041	0.15657411755581677	-0.009544976521214683	-0.025738397334654727	0.018597752764923328	0.0037113899648888744	-0.09417136636407238	-0.005523686067197869	0.033153334390539	0.0	-0.000782550002686911	9.912705577010326e-21	0.002788355098933104	-0.04166909621208579	-0.0276596530699994	-0.0002844338073802848	-0.0030229028807844745	-0.16963945438217773	-0.30519941180416693	-0.010571606393064766	0.0049881948376105665	0.3170820665605715
patient_15	0.28144738027730254	0.40980321161014516	-0.0024726242865710487	0.009466121738528477	-0.013001123953653902	-0.0029494090856761425	-0.24691940860407185	0.32984926100550715	0.003990481060219252	-0.0014414119498938	0.008836531222682388	-0.027878921703360815	-0.018666604757343292	-0.011289754139771988	-0.006970382192143128	0.13865579077559953	0.06898703177057522	1.3139903178574377	0.16635993957794853	1.4959099003705676	-0.022721787717257236	-0.006242500843708146	0.004162893444074067	-0.0994229790471532	-0.0059011442752414265	0.03561470696421729	0.0	-0.001307283757933102	5.5070789235670005e-06	0.0036270142154063213	0.12410359373060359	0.18861547904211654	0.0004332619775207192	-0.003210517722994925	-0.17506735392872408	-0.16694502265425357	-0.009736889918808379	0.00801536629286594	0.34293293846789547
patient_16	0.2533040849489176	-0.010189845742418298	-0.0017598826284871971	0.0066831395862012415	-0.02863096048443716	0.0030071819723241668	0.235092614973791	-0.025227350184908796	0.004256936146168297	-0.001486667880642589	0.006480105700252486	-0.021830956781667767	-0.022102112907428334	-0.002477378826417518	-0.002143887210216342	0.010096128960851991	-0.01831263386870293	-0.12284530411654301	-0.013782791604235102	-0.010926327510836416	0.10535971850646415	0.010238004594609074	0.0034942648859960903	-0.09938809390108473	-0.006240929864126676	0.03510470246467769	0.0	-0.0010267230585956548	-2.8912057932946785e-20	0.000158801795329283	-0.05000558479551593	-0.02762644980687265	-0.0007643408307201869	-0.002916012670609847	-0.17110594814368507	-0.16155891223856597	-0.00982927291624262	0.0010558501452174651	0.31097003631967457
patient_17	-0.3996344028885457	0.01956590786159255	0.019398329771194062	0.5651392010978552	-0.06446357055986339	0.01690536614691742	-0.23379565665147325	-0.030138057154401873	0.004643161121073056	-0.002196773953287432	0.007746808284686272	-0.01992291594529235	-0.020572491044170565	0.001390964442117262	-0.0030613918112088684	-0.0734444344887848	-0.03511097505790165	-0.1693965512671721	-0.08380867562351042	-0.013296495919342934	-0.021356570992942067	-0.004825271141829943	0.0038427105473713254	-0.09329310025397751	-0.00515218928369393	0.03527054503317451	0.0	-0.0013363393057086277	2.428107247027e-06	0.004915739533065358	0.1276710985105393	0.21902580692150844	0.0015687043731520182	-0.00309718189735238	-0.17550992405515106	-0.2735472150881272	-0.010793511920559502	0.0061363133735856355	0.32336193160978544
patient_18	-0.40652934615159786	0.5767133867008849	0.002856841242754654	0.49945422537195666	-0.09597088350035655	-0.0026111155869577712	-0.21712376063494204	-0.028958844679910656	-0.5194703767326296	-0.001854368958839614	0.007063556341039592	-0.024513528194569846	-0.019573229862191358	-0.004169097603132482	-0.007811590409561277	-0.04482600987060653	0.014732421182295228	-0.20442380284126693	0.14583119383785229	-0.011958950100051218	-0.02472483609601989	-0.004164505111391281	0.0034873151211342367	-0.09842709456401469	-0.004689123104692637	0.032535703103668816	0.0	-0.0008475025485008181	2.428107247026e-06	0.003173919075743472	0.1251398494707976	0.1841592556980854	-0.0005088410055769398	-0.002669612839916004	-0.16746159959716722	-0.27565608536697356	-0.010456725942708406	0.004581360432742748	0.3240972381011614
patient_19	0.2724354870716237	0.10572083683609997	-0.0036145820523037953	0.1603818298890744	-0.07704026185702917	0.0004097671393092775	0.24720522736540143	-0.033095528846736694	0.004342900910987316	-0.0013694282741992388	0.007449083277109484	-0.026865387653210896	-0.021514934450147336	0.004228115454764647	-0.0020948133002953373	0.06614066173621388	0.00547382308961886	-0.22509879619216558	-0.019921076252939193	-0.01377912503710281	-0.02445645417943075	-0.006340457190708581	0.003879448760511957	-0.09785173572895582	-0.005655776817580156	0.03363533928268732	0.0	-0.001551362296415174	5.50707892356701e-06	0.004004857088663857	-0.046115473536907044	-0.028853059406576263	0.000601533763726218	-0.0038969904799693337	-0.16815461640923876	-0.22783468263542786	-0.011070409951966313	0.003407863854874321	0.3271372148495108
patient_20	0.26931978374891213	-0.1505446234982037	0.0013425042751242944	-0.019545866706565926	0.023490868784830584	-0.005155408050640207	0.26942225828943284	-0.02941925388031125	0.004534951631732042	-0.002479791335220021	-0.04162156806158241	0.04701351339014794	-0.018305314394158435	0.000756856269444724	-0.0025442036703855115	-0.1067528865572795	-0.041170200131964554	-0.12674096745494912	-0.15334102590370802	-0.012625620909222469	-0.025056707660019602	-0.004736001854305205	0.0034600455018121974	-0.09694770506887805	-0.004225610655570617	0.03483259595360087	0.0	-0.0005352419691452858	2.230534192699e-06	0.003929514179738597	-0.04245497338975702	-0.031918483250479045	0.0012256044198356666	-0.003257491312759684	-0.17730909091269684	-0.2655650347329191	-0.009622755676963069	0.005373686808084485	0.3218359375336275
patient_21	0.27159295345600554	-0.3458366524019187	-0.007720782985350023	-0.11993492024670126	-0.011849588712655063	0.0014440246898697684	0.24597930582422678	-0.02749530946923525	0.0043403186904259275	-0.001704316217449977	0.005443051849791398	-0.020533375237334225	-0.01919538414203587	0.0009343309632703411	-0.0032939352270184076	0.03624016858827869	-0.010970366974449686	0.18263938914360625	-0.015741744105119474	0.03223892838752701	-0.023312779466686005	-0.004801838931073162	0.003163677230583502	0.14776934973885467	-0.006863536396803226	0.03462786129982154	0.0	-0.0007926666891778863	2.206000662214e-06	0.004401735303961436	0.1380100068394124	-0.026520574340340674	0.0035513715681424556	-0.002509352628758092	-0.17250484033493257	-0.27917333183863235	-0.01032434874643121	-0.018088743784459058	0.3334324323804668
patient_22	-0.4007330969983608	0.07587515819167759	0.02559414712934852	0.860359190995073	-0.17138142295616363	0.0008167878686683311	0.2558355830641937	-0.027754165649211623	0.004006698458402237	-0.0014650172944723023	0.007952339615890588	-0.022281284683069492	-0.0216643340185709	0.011351420874080934	-0.0016306826803097253	0.03769829269184166	0.0013299153964444583	-0.12560877493783798	-0.31316381283899175	-0.013750962343735483	0.16553752848722933	-0.004330915543920984	0.0031699539937605596	-0.10239239831853914	-0.006275225279806478	0.03290833832176618	0.0	-0.001417636153494896	2.206000662214e-06	0.0017233878690503378	0.13096259030135168	0.18583425408725598	-7.3772527687996e-05	-0.003307804207268913	-0.16936484792299583	-0.31362505053679823	-0.009155115442603213	-0.02260418657579215	0.32807804607324553
patient_23	0.26040978044614627	0.70914913738529	-0.0004989681655024772	0.6479043848796513	-0.17030884220008027	-0.0018776406825518573	0.25044081755023617	-0.027712605240064282	0.00447481499990942	-0.00146805023997681	-0.10084252247136566	0.026411589297536845	-0.02589898483984138	0.0005594312851286717	-0.0029804492351246494	0.12540630750743684	0.0009147283965780944	0.21024644686369323	-0.012669967755286908	-0.011527728172599495	-0.024851419171945013	-0.007153102307152493	0.003949268457607489	-0.10439887027355534	-0.0057968487995456045	0.034160086359005463	0.0	-0.013126962708756462	2.206000662213e-06	0.0021266320266582982	-0.050125583480156694	-0.029419348152066985	-0.00018895329152172693	-0.002750988332449936	-0.17671225604310437	-0.22335283495057076	-0.010571610726736583	-0.04523744100679795	0.3255896599605466
patient_24	0.2633091698103869	-0.15944695481596755	-0.0027229465926511646	-0.04505160274436846	-0.056578514202833885	-0.00023909461411918007	0.24862604254564105	-0.026777548754581635	0.00380602353316047	-0.001806301646834353	0.00838272954838031	-0.019855868455841766	-0.01992456331287976	0.0005766560100635449	-0.002219509672855601	0.0029883644569981037	-0.02299743204583753	-0.2623595282109421	-0.04642964493841392	-0.011190713717965938	-0.021402091934459935	-0.0054947007177600414	0.003746041121197871	0.16207719950640978	-0.005303220987457372	-0.38229111564182316	0.0	-0.000912506140596763	0.0	0.005813880927315447	-0.0445414726537497	-0.02907097145437397	0.00035715399411739705	-0.003075469408654817	-0.17221756929117904	-0.04504324955032419	-0.00963419707952566	0.008328167274451726	0.3477040804202195
patient_25	0.2577033977170602	-0.07463971543769939	0.00036400885426355055	-0.11338743474731781	0.025503268014897315	0.0008583446694976962	0.24143199383467667	-0.028533235213671137	0.004146424344050767	-0.0019157125439972058	0.005886000065014249	-0.023060944416324877	-0.022957243494367043	-0.012306340139355913	-0.00485002090452476	-0.07392373159483402	-0.006056850001862041	-0.17185252388746364	-0.014549268691233614	-0.03499596128187202	-0.027443311219666575	0.004622748159512586	0.004455257991385274	0.13264812612560153	-0.004780781532411677	-0.6160114396945361	0.0	-0.0007021180855299949	1.1564823173178713e-20	0.0017129084720981331	-0.053995217626056684	-0.025015314277546333	0.001035383433140624	-0.0026767826158738016	-0.1692816060707343	-0.28680017592086493	-0.009037400484102837	0.006372798396095577	0.29795577074721935
patient_26	-0.3926095695643476	-0.10426811899880067	0.003068038019346975	-0.20280523157640182	0.22268580126725046	0.010269723709814231	-0.22842288728177734	-0.025324800077285183	0.004260852599906568	-0.001409022110480909	-0.06076549401459301	0.030526627055157372	-0.02224342156587719	0.0004046881521631132	-0.005634643373376744	0.27596826746632575	0.2740875654518928	-0.18380448159427837	-0.24131519902519036	-0.011432753759018784	-0.02121582745024159	-0.005633613475239347	0.004487394959037473	-0.09177290682593427	-0.005223349473609679	-0.4028178910049316	0.0	-0.0006550981807749255	0.0	0.0032653941964329363	0.1478675613698431	-0.02440417680024312	0.005669233488161463	-0.002508092159310933	-0.1785739720511749	-0.3196286363605831	-0.00994126544553395	0.003281912194674767	0.3413664509725969
patient_27	0.25473952061966737	0.16698443292732526	0.001249816550663813	0.14676839006912817	-0.022451124559313612	0.002400101482794137	0.24082666698992408	-0.026805815622717367	0.00391250963441443	-0.001859335811079223	0.007094204122336201	-0.02424741458868094	-0.02649047866440359	-0.007459507492622297	-0.0041250417349769615	0.21407480643400956	0.04240775274124456	-0.2668524649509956	0.020657995535106236	-0.012874183196784192	-0.02620696909507798	-0.005267059657321912	0.0035973619584735396	-0.09970762550820388	-0.004995475935214492	0.03129444950219034	0.0	-0.0014160215804255168	0.0	0.0025783458570896147	0.13428616626932027	0.1468874203791697	0.0006998271432174473	-0.002959928738435229	-0.17451684053420394	-0.09210334561301237	-0.011776922333740532	0.0034231020118033763	0.2997635647198827
patient_28	0.27262809278325517	0.022264288918639682	-0.010917640279989952	-0.42578478129338415	0.036145469219295186	-0.015487073371802171	-0.22779038385643222	-0.02296323743266098	0.0037277718650953473	-0.001773698258259777	0.009799011311047993	-0.028414981602503723	-0.022179779675664788	0.002140705423995379	-0.0006746462637546236	0.02010041982676833	-0.03261172087249567	0.04908030806444029	-0.013393993545087406	-0.014178624074155788	-0.02682788560159107	-0.00428291336893178	0.003346956254959145	-0.09881766691384522	-0.005874558722658387	0.032079376243653285	0.0	-0.0012209210565755934	0.0	0.00111812733473362	0.1465515715212506	0.11950644652534827	-0.000554865705609166	-0.002269326465399803	-0.17819964341050296	-0.1565330703986632	-0.01129697007394333	-0.046054634981907094	0.3037901693031955
patient_29	-0.4142158429296974	0.5842379776087951	0.001648219479171479	0.033366019930207574	0.03807247237028394	0.001696072101153298	0.2441298190958823	-0.02661632173563878	0.0046471503831515305	-0.001695976571460002	-0.10954157696230839	0.027037374510077723	-0.030971580598076413	0.0007045589305359698	-0.004129717764332495	0.027518591000239727	0.03420241830111165	0.05038785653927319	0.29756793444241225	-0.014875803524571275	-0.02472227700762405	-0.005257928337758252	0.004743566273209672	-0.09795272180287574	-0.006439424524322089	0.032072221807444554	0.0	-0.019310583518751763	9.043226165162943e-08	0.002178770110766396	-0.04904006846550193	-0.02961001087711561	-0.000779241671153918	-0.002988523094457093	-0.17793434838054345	-0.26505716545660724	-0.00966921825421151	0.0053694855875894365	0.32133439168810346
patient_30	0.2656674845929689	0.1661180104757997	0.0023075022150655117	-0.421385072081938	0.08183545037124468	0.0013951247917771009	0.24401175755036864	-0.028648641925686752	0.0046584221513090406	-0.002067562885477216	0.008512147894924372	-0.0226000920982413	-0.023304021620703327	-0.0016376431631164746	-0.005914592679620322	0.03730081667788315	0.08648865261539837	0.0068002531945650126	0.43447214224917646	-0.006810977606162672	-0.02304397917975793	-0.006640479937568798	0.0034329178084122813	-0.10397702376291951	-0.005938874197432772	0.03139123082342836	0.0	-0.002469131055169133	0.0	0.00391013669319944	-0.05083094168643403	-0.030158759099043423	0.00011476206152898801	-0.002486237995613808	-0.17779318423482152	-0.32147894565238	-0.012085018796944175	0.0008345003385463659	0.3223072257975376
patient_31	0.2641465842733309	-0.22372479589100927	0.000476432289718227	0.20306078666459587	-0.07699605045709006	-0.0013995413390039027	0.2478178986993273	-0.028681441025936658	0.004209022455412126	-0.001220366157688808	0.006455451064110209	-0.024310207402268347	-0.02268441585203551	0.00032938034977981275	-0.0035130590460753196	-0.10701200294543145	-0.030579621856949905	-0.1627635387130141	-0.2940289393381665	-0.0111155625283678	-0.02419833870333126	-0.004078729196024538	0.0028843371435059943	-0.10328682529688564	-0.005862733292037182	0.03203945743316783	0.0	-0.001181729166469633	0.0	0.0028662734647342198	0.12762859162524365	0.17782601210822424	0.001424947709854	-0.002571827366366339	-0.17103520709599407	-0.06892633668295664	-0.009343113506067827	0.00473655761402046	0.32274279813775975
patient_32	0.25855179216358026	0.18373409137377045	-0.00091477931613619	-0.2761847190120814	0.06037872245863454	-0.00792460773032379	-0.23734079005212838	-0.03159553672040155	0.004340991421749815	-0.0014569060091078278	0.007697933131968517	-0.02026505380671075	-0.022915835988694774	-0.04289894019711807	-0.003966906625218923	-0.07562613261654284	-0.035771847341454145	-0.1877875366552381	-0.18826376014354884	-0.010871882443827635	-0.02319561690709387	-0.006784227731054075	0.003511397011488238	-0.10112486388615048	-0.006350183250628681	-0.5745348203880156	0.0	-0.001351555432443727	0.0	-0.05036382915839697	-0.04860433550077051	-0.03107992007266219	0.000463582706748178	-0.002612853369749463	-0.16766032301770575	-0.3502452495102848	-0.010987248507071239	0.005769704776847558	0.30843083192026566
patient_33	-0.3916727814556377	0.13292839613627586	0.0014546908603834702	0.4769336854957514	-0.07757546941831257	-0.005862711378915119	0.25402004176397575	-0.028808654726566595	0.004517764711973881	-0.001326703945660258	0.005520144888203967	0.036977076596289786	0.03295643392195931	0.0007842395059801491	-0.0003015524808485848	-0.0635758773911948	-0.03935772138406464	0.3523129730623403	-0.016194400745832206	-0.01225514322061604	-0.026816833639358696	-0.011972163796733867	0.0039993229927791155	0.1253755312173301	-0.005975779158819263	0.030549353031145542	0.0	-0.0011002104231058406	2.2305341926990347e-06	0.001854616532438792	-0.051510216504941087	-0.029212315671239508	0.0014712647310511538	-0.002379195034202276	-0.16606189320796652	-0.22547124446718306	0.1232383518266676	0.004925911949974627	0.30636186360356754
patient_34	0.2641297926847719	0.19447316881966117	-0.001681536870328255	-0.44039100346147736	0.11845540258090276	-0.0011778784433232271	0.2364836662670545	-0.026036297468789854	0.004189350876337125	-0.001712410604493307	-0.09569095428588241	0.02312052150382449	-0.02287150987331081	0.000989459818545947	-0.002632005255169309	0.1307516320321715	0.1407838644922426	0.009751063061184189	-0.2142168379028722	-0.011605947609805413	-0.02149051928912373	-0.005115031450998614	0.003713963549866439	-0.09432126918727132	-0.00641337065862922	0.031311127947902556	0.0	0.015171896443423587	2.2060006622140116e-06	0.001785394712940861	-0.04790685214752316	-0.02741235269185225	-0.001185931397365442	-0.002730327750270638	-0.17691728134542217	-0.31812696797704965	-0.01145665285421211	0.003985260340895401	0.33303917792506255
patient_35	0.27687477635055135	-0.04208536389368515	-3.731112275298157e-05	-0.2859410929992385	0.10263450709868235	-0.002076621264344747	0.2572595599751656	-0.029591562318499874	0.004305196097881313	-0.001733005859752159	0.009282641819390062	-0.016668429875147037	-0.02162724992603871	-0.004509977044936853	-0.0048990041457294695	-0.005873627515534746	0.020373338761490424	-0.18548979472174731	0.019256966383115456	-0.012830131236749951	-0.024634607852883864	-0.004286666560970096	0.004018278555619109	-0.09622509147300867	-0.006152401661512537	0.03578133566625338	0.0	-0.001120339221292103	2.206000662214e-06	0.00371440262112506	-0.04200827920503744	-0.029662172721156944	0.00034893808338100113	-0.003200428396334208	-0.17535923053759414	-0.2234089388669197	-0.010681320327689514	0.009407249272620578	0.32902151879852
patient_36	0.2767677821789678	0.04606708434198772	-0.023530507170372465	0.13756012645069246	-0.11446052336396134	0.0036336535815873266	0.25174481419979616	-0.027313257828433822	0.0040591540483780894	-0.002431119055821187	0.00775374325002751	0.026150063443362678	0.03603529065112138	0.004715409431985455	-0.00046807989910677394	0.03984385953977437	-0.030577405733743172	-0.1663731179155196	-0.08599851829343373	-0.013153455656110464	-0.026633056886092524	-0.0073968679117427175	0.003465873195819587	-0.0975528848172982	-0.006118999136863305	0.030417399194960764	0.0	-0.001284210177091068	-2.8912057932946785e-20	0.001744690016191554	0.12418975323183343	0.17224666673189742	-2.064346555159297e-05	-0.003935433181145002	-0.17436677267802328	-0.2936635049729731	-0.010233188301169508	0.0030901872105398897	0.3316318942539141
patient_37	0.25421362051702057	0.0459411978035553	-0.005585200186883682	0.3535034725961039	-0.11831368253050885	-0.004552583151379466	-0.23001343803301297	-0.030501861778688043	0.003245235385248331	-0.0016391410275281148	0.00684142074520029	0.027358271045691072	0.03707092063858067	-0.005223608097331934	-0.003831389836891725	0.11423352599282792	-0.000818068967995039	-0.24784868169616783	-0.01511766926955789	-0.03562704704524699	-0.025741828189684294	-0.0049767973055115785	0.004252700023156589	-0.08938382639202214	-0.00614949179752389	0.0302405881736147	0.0	-0.0013298046931427096	-1.1564823173178713e-20	0.002918301902522128	0.11601382313846248	0.15369360947327707	0.0010462990906865929	-0.0030025226564582047	-0.16270895375801328	-0.22180733477455114	-0.010562283384475625	0.003815578978109582	0.30394251498943364
patient_38	-0.38309384470127944	0.3172767746037115	7.489789181326405e-05	-0.11892310008537078	0.057520973507872435	-0.00353659818850823	0.2638954131835102	-0.03060195601173653	0.0041805277957971225	-0.002166757881204083	-0.06741934117322562	0.04144438651786119	-0.018845533553061407	-7.507722905726716e-05	-0.002480512681749386	-0.1056380038145303	-0.040370580110167135	-0.009035972084404419	-0.38008998297767455	-0.012341840433848766	-0.023755169805217996	0.023373625028014083	0.004381261895584253	-0.09382857016061497	0.7492043089883725	0.030851005032801672	0.0	-0.001128451141303204	0.0	0.004883748579755827	-0.03853320955248021	-0.032934835277826584	0.00024807454192457546	-0.0031427140172122685	-0.16490496850101355	-0.1082890622685851	-0.009975416333385955	0.0074312310077184	0.33302685390730247
patient_39	0.2714037535340476	0.13888813688069632	0.0039511480439734185	-0.9493092934287343	0.20056277349734553	-0.0028774489892653293	0.24307784498245286	-0.026919709933003622	0.004305881133884088	-0.001919596327556556	0.00644705350089899	-0.021955552465563025	-0.020478594699808474	-0.012747057853958481	-0.006061241049349241	0.17905811954070885	0.09606325382791024	-0.25386221004456017	-0.08171511366434939	-0.012951878728628734	0.10016583979307	-0.0057401526015226165	0.004089849621200004	0.1445822494083123	-0.005263888252734902	0.03345545594070947	0.0	-0.001418499624978124	0.0	0.0005264138120140933	-0.05140823719822589	-0.027460716553759403	-0.00043305497871138065	-0.0029659958632565608	-0.17282416966853817	-0.16369068318831306	-0.011472250661513998	0.006061468290550887	0.3123085505243445
patient_40	-0.40182690165875073	0.0758802897195248	0.0015772934136355343	0.3217203745697248	-0.05403103644212672	-0.003280746287659088	0.24499143743398752	-0.02958735146299186	0.003977173531983903	-0.001583831942491583	0.00527400991808173	-0.03248370893959068	-0.024447154834693327	-0.018717615972129068	-0.006970125453340799	0.27991548625152574	0.21580395263821053	0.5330567874121546	0.11600886324795798	-0.012180496032822664	-0.02398451427583141	0.011734292862007126	0.0044728552244989285	-0.10324755156232135	0.054529929739227205	0.03104209515940641	0.0	-0.0012102095040726457	9.043226165148195e-08	0.005959892379584548	-0.05309578736343408	-0.02585405869234775	0.001659697984841893	-0.0025139045161711383	-0.17715028904705382	-0.09920922667192564	-0.010317017960442947	-0.0468323119403507	0.2988405734966085
patient_41	-0.37682382562393757	-0.21428485382312004	0.00033866853559625406	0.5398378912961835	-0.135424748012662	-0.0035513410262784082	0.2535696855984328	-0.0312704253091773	0.0047530175997548265	-0.0012755289132538891	0.0074340993046238734	-0.01873413171706213	-0.01874709711375814	0.0026765851162375513	-0.00034352334634979437	0.19645291888900338	-0.0012436758960776397	0.06936580826538309	0.08842315264736623	0.014851227649128561	-0.020603229392034236	-0.002623232954315521	0.003194148097605008	0.1516680697251313	-0.006199905670205083	0.03104972802749425	0.0	-0.001577621813578197	0.0	0.002195394539309835	-0.041557149031384105	-0.0312691526091568	0.00041037352757338906	-0.002692801423012304	-0.1754195713279191	-0.30705793115139957	-0.010214603194608674	0.013589000280108971	0.3473135939011415
patient_42	0.27135668370560606	0.017807676089425857	-0.0012705794606123729	-0.1463515665266149	0.0017522234590151703	0.02693244195195797	-0.23267693709773274	-0.031442231456170984	0.0037598448176050995	-0.001882166343799523	-0.052633560471054094	0.042869260948855424	-0.02039913429012473	0.0007620665267996995	-0.0032728675693595027	-0.04819206979489333	-0.01868886344264399	0.14887870360507502	-0.281462082517436	-0.010889965294297645	-0.021266800492631615	-0.003303580215751809	0.003834962256395411	-0.09440798927544901	-0.005739356899992238	0.031476938056451374	0.0	0.08273603505519672	0.0	-0.011500147401806543	-0.049712524619526285	-0.02501724914036809	0.0022441438454724495	-0.002399410561748408	-0.17069430491820953	-0.27462255354589415	-0.00999709244643865	0.006671932496299435	0.3197872358528661
patient_43	-0.4043262417667073	-0.4249666642831941	0.0014850662671863513	0.2626141107887174	-0.06106629700993007	0.003937380352808062	0.22917522259940348	-0.02652975200427163	0.004710233880850332	-0.001555103492642858	0.006464838189979548	0.02955284299564804	0.04175824050332262	0.001702927612156145	-0.00028039641376588297	-0.029204883004516288	-0.040789632789615726	-0.2649641979459743	-0.14726330072881783	-0.012532532340612395	-0.02442656949240707	-0.003909388375889437	0.0038871418226304032	-0.09785398151826045	-0.005786331090251606	0.030654855278178395	0.0	-0.001227474130526859	0.0	0.0009423974302655903	0.10006823719294983	-0.03411008419917973	-0.001921822929233259	0.05392974063851523	-0.1733995944472659	-0.09690217881489675	-0.009873054806210278	0.0019802584289560373	0.31414140921996553
patient_44	0.2632765889955195	0.13232681234744564	-0.0024733637288547107	-0.5011797412400575	0.04080270598576795	0.006263584416803762	-0.21873286749541296	-0.026307659506641035	0.00389015826199018	-0.0018249262139825551	0.007641498689779274	-0.017285394579827338	-0.02277294480880735	0.01948657948187242	-0.0031502294594554277	-0.09375622770357026	-0.0290533637983231	0.033057342625593344	-0.19858245932185753	-0.010816387038638447	-0.023583215318663985	-0.0051204156160184	0.004452941152355645	-0.08638792432924011	-0.005577699682979846	0.031353857049475506	0.0	-0.0009586858232132924	0.0	0.0027434946898210427	0.11816467416556047	0.18041296648809133	0.000935948950546838	-0.002919531949508736	-0.16871291860616172	-0.2151668147799942	-0.008351799892702768	0.0059755705388456785	0.31248083609660493
patient_45	-0.38183559909336284	-0.12840513865930764	0.015017012078286325	0.2500104514404	-0.003467243993599118	0.0014155990745119758	0.2379718964869546	-0.027169842009145354	0.003931655514756124	-0.001075486111599447	0.006504942681275663	0.028937393768931535	0.060997277520046106	0.0198149381247909	0.0006395546477957004	-0.09265728465216393	-0.05047908056767461	0.028284917923212416	-0.09895141967348856	0.10484222868719932	-0.02331020107953482	-0.003025559510933198	0.003280531557724685	0.14195127037868485	-0.006153092696802679	0.030351808763769066	0.0	-0.0007647729163346276	0.0	0.0030067376683933526	-0.0394141951410991	-0.026497061756198682	-0.0003977751240634889	-0.0030101412347193573	-0.1690216286476263	-0.25601456456445354	-0.009609452856032654	-0.00735229042852098	0.32084042316474537
patient_46	0.25895560512830484	0.4954494237159567	-0.0005958814169005285	0.10751458202015023	-0.041944240377025516	9.051959564856313e-05	0.2336422978196811	-0.027797877456565537	0.003958328778428249	-0.0020018743407890847	0.006636020483204399	-0.01962779834099999	-0.022539387324337756	-0.011984144014435183	-0.0019992320308754243	-0.12024910387813073	-0.03415549436049858	0.00891052715956457	-0.11694247682104011	0.02615609653468289	-0.02495476455947835	-0.00723374793720201	0.004043487020259045	0.13640721432258912	-0.005663499507728431	0.027736797213988796	0.0	-0.0015354297981529368	0.0	0.005185092677803918	-0.04579108374523881	-0.02773884813008379	0.0006654041584729638	-0.003037067417199939	-0.17362130421021685	-0.2360428059313154	-0.009136418388826823	0.006361106896950273	0.329648477632115
patient_47	-0.3771563675031711	0.4725242801681632	6.381776065374105e-05	0.38720567837386666	-0.10158729924420186	-0.0017150641188116613	0.2528430692162485	-0.0264161995223595	0.004450412603413147	-0.0013804107720203859	0.008711464328303616	-0.02005471960641033	-0.022146261338376227	0.12108466415654096	-0.003981841083178086	0.06781270697176271	0.019220764033151216	0.11163242183645761	0.015721159172669714	-0.011728734253156212	-0.021584002282172846	-0.003927009030319218	0.004165023536601203	0.1443018394508667	-0.006163794692188713	0.03203585442246717	0.0	-0.001221211768997332	0.0	0.003881501088958711	-0.0391905347204814	-0.028107274908784573	-0.000462345337481534	-0.0031190606713552057	-0.1750744305645197	-0.16495960055186765	-0.009172691841530741	-0.015171100476471895	0.33491262903814767
patient_48	0.29073551748010096	0.044097204315679234	0.012972895613241022	0.0923148433560016	0.026222812485297266	-0.009406024516172616	-0.23791520053465814	0.4477676997637954	0.004695597012211982	-0.0016614699054650459	0.008861704088668692	0.04447827824357947	0.0566090196715331	0.022094959116191776	-0.0007743423900295346	0.7273319781646098	0.011207607225490046	-0.2347788259134226	0.08223448521069213	-0.010412908289703697	-0.026190548152720733	-0.004860078107769521	0.002914068414213022	-0.09854461318993028	-0.006523173069184248	0.03361962369534294	0.0	-0.0018451374238066629	0.0	0.050867523723358475	0.11106413374007287	0.2883567559403319	0.002001926505163928	-0.0037441851536620164	-0.17824932730863186	-0.3088726805480627	-0.010113099380064694	0.002747095858055976	0.3591097769600537
patient_49	-0.41052966041512745	0.10871140629968419	0.004551311468070978	0.08207710932327238	0.01601783808451701	-0.009371514550347624	-0.23930823802508516	0.255988855156073	0.004019860576659664	-0.001888210272787321	0.007610728836701266	-0.02740021821448724	-0.024722749460775705	0.0009133584878268121	-0.004981170705218229	0.029735691495692815	0.022807872630394806	-0.14570225053696514	-0.01778058100067676	-0.011909528333916763	-0.023724127832173193	-0.0055253449509734456	0.0031972084975468214	0.130115871361268	-0.006083772991719511	0.030286624045724127	0.0	-0.0009676566648001403	0.0	0.0025425381547719726	-0.04322502502912085	-0.02908116107528945	0.000632759204409353	-0.002756192456872116	0.6965971454495322	0.2538137766377214	-0.011371485314036216	0.004723006939420928	-0.16391198472816107
patient_50	0.26490516763711236	-0.5537714296618247	-0.002353096833030445	0.1089573347936568	-0.06678740452674861	-0.0005990177824970601	0.24123892186486906	-0.027736741578447646	0.004527553224168435	-0.0014296169134977099	0.00831541517025281	-0.025750020028218086	-0.022505461308756133	-0.016768588086196853	-0.002933392351363344	0.13691609867287088	0.12260332354652803	0.24039571059450676	0.07270865535189085	-0.012879687822012525	-0.02753185260199016	-0.004698887045115131	0.003301263783189603	-0.10706055358046385	-0.00522970296648058	0.03133589493737052	0.0	-0.002634232403186602	0.0	0.005409136697191398	-0.05344564769306448	-0.028125392721659103	0.0006735855655182971	-0.002609657955147846	-0.18151489905211807	-0.054343346886944345	-0.012078040854512634	0.0019409060261547412	-0.1724765822458086
patient_51	0.27771062853818845	-0.22052808497414567	0.0009222923975383892	0.058351293964545074	-0.008528971696798978	-0.0015273068655179557	0.25259862564906127	-0.026139255120856675	0.0039876185344238455	-0.00133534812484732	0.00773705994394251	-0.019300610720871886	-0.02234008111065328	-0.000636605410983585	-0.002888910322265913	-0.08082112743616904	-0.039284372683711516	-0.18975861826782325	-0.015527744841204259	-0.042731525601907475	-0.023578198431564553	-0.004094617947643107	0.0029401053903211124	0.15239078449406931	-0.006321196081978073	0.03317269034849052	0.0	-0.0013514472066098121	0.0	0.006047374910352923	-0.049618046816581635	-0.029306855970139777	0.0006464183106386737	-0.002851978612221537	-0.1744263793644686	-0.2176225258951007	-0.010155303532055656	0.006508850858700691	-0.15858765804518418
patient_52	0.26705604701145047	0.1306938055303771	-0.010870054329316543	-0.22203142353133642	0.00414890092596555	-0.0026330528260342496	0.24240233955627588	-0.027180909444108538	0.004435142637471049	-0.0014641406571393762	0.005477085432714247	-0.021122643602443904	-0.02271420221561653	0.0008523507720510959	-0.002653833352683002	-0.058154496218680955	-0.014662671500133857	-0.07389046019676533	-0.10614621559620216	-0.01363729005536139	0.09471109357398942	0.024633933364131447	0.004614956262099337	0.13431046358446042	-0.004559002121625534	0.03148657978238642	0.0	-0.0010957246922700594	-5.782411586589357e-21	0.004511198626140228	-0.05194819161372744	-0.025986457478637526	0.001379727259181266	-0.002927948863173158	-0.1696258489279806	-0.2267740423722297	-0.009529252918868778	-0.025645077485076617	-0.16547147345612584
patient_53	0.26193013983080726	0.3389988309108671	-5.899517459753548e-05	0.01002546365689234	-0.03346088252538884	-0.024168869123645225	-0.2667273109192898	-0.03638274496729692	0.004215849075399031	-0.001895036036508105	0.006527274696602366	-0.028762569958684564	-0.021750192773109297	8.81384700845309e-05	-0.0026154183943058605	-0.15170696753681148	-0.03213965402236803	-0.07018071254271216	-0.12803653077201527	-0.011904684254811703	-0.027919760795575663	-0.0039647672615181675	0.003997872655975061	0.13794631571568816	-0.007329005910353019	0.03239306010816023	0.0	-0.001431447177001771	0.0	0.003654226588269123	-0.0493280797210022	-0.02917280302374226	0.000763604638558666	-0.003184919246755414	0.7006322851487562	0.25563660258647475	-0.010147507621612357	0.004115409607717321	-0.1704777923939536
patient_54	-0.38371730488474687	0.16102754090112306	0.00037189666340392184	0.45709224615142574	-0.11551549148154017	0.0010732507184952847	-0.21822314609356572	-0.028394379373416167	0.004260356035817349	-0.0016962351874978579	-0.049561141477075986	0.03429463557066382	-0.018418743685600605	0.0006191789472192919	0.0052799469809646955	-0.08685920545939656	-0.05384364731258713	-0.20409815816025653	-0.013244397063582516	-0.01045105526822942	-0.021364542239448878	0.25796529382317	0.003661075277986553	-0.09060847939298436	-0.004760795614454261	0.03034571856482374	0.0	-0.001331409600007006	2.230534192699e-06	0.005815230196220818	-0.048318858007353714	-0.027357385552288737	0.00038283495032637995	-0.002329181736251224	-0.17193355366218085	0.2515927635785456	-0.008710264907332777	0.0038778579329385885	-0.15795354564368685
patient_55	0.2596751483410937	0.3037776495117939	-0.0004151576336476188	-0.017566898279680575	0.001465549220643664	-0.00015122877845051815	0.23167829744396226	-0.02584002616547091	0.0045271338628508715	-0.002003811646064068	0.006185427387550291	0.03231924066862867	0.04458818491497391	0.00760162204845802	-0.0024421329748187753	0.06391584219438662	-0.004173656722594677	-0.16327450587355152	-0.009631282527528352	-0.011657914789126343	-0.022542897393639086	-0.006764168744705514	-0.2086392967066324	-0.09674412003840174	-0.005741983066057936	0.03072069118649466	0.0	-0.0008580388306894473	1.1564823173178713e-20	0.0027861575150905714	-0.047952664745306954	-0.02997315428876136	-0.00034139835998222396	-0.0022612175546426884	-0.17613073616548042	0.23431120962810092	-0.010174512398511512	0.0027662315865016707	-0.15928160476085582
patient_56	0.2754936650388564	-0.4832372373846768	-0.004069048251947892	-0.6107491537892629	0.178943790438787	-0.0008477381767385207	0.2503456881564255	-0.024496449814149238	0.004581260314041533	-0.0019095149986462301	0.009121899116818776	0.03384499642928789	0.05510342142997167	-0.002181606802451717	-0.0015050776321691994	-0.08517454917117749	-0.04725172354347078	-0.025096798708543644	0.19348314043708367	-0.011210011955331757	-0.02198384923046315	-0.006313872009246309	0.00399196301969634	-0.09365853680906235	-0.006489894902497393	0.031754089178507576	0.0	-0.00158170723983268	0.0	0.0036154375881039093	-0.040575954031470865	-0.03135282409529739	0.000571022994849374	-0.004184133105249188	-0.17072566278827173	0.2603509589709191	-0.011422568215177748	0.004895625182603034	-0.160903089004835
patient_57	-0.41501355128347145	0.07825658039041541	0.00025302179591960244	-0.23895906743329892	0.0808970017783724	0.004030988402055772	-0.24286001858745634	-0.03082606295777034	0.004240803126487007	-0.001784997589832748	0.00637283344001143	-0.026601726979563787	-0.015308420821996542	-0.0016823087983256191	-0.004034049849468278	-0.1641952138715489	-0.04589095531479249	0.015090253411636887	-0.01862341736228055	-0.012140046455934177	-0.027585642383332155	-0.006057983610987586	0.003199896991950119	-0.0948671114230424	-0.006082421948858368	0.03206832002185653	0.0	-0.0008530924211025964	-1.1564823173178718e-20	0.002430319214624128	-0.05036984469505697	-0.030047210111710406	0.000359998995535903	-0.002785960614748374	-0.17466365473280404	-0.16068631044454582	-0.010205984067365394	-0.006065841698842751	-0.1643342628169175
patient_58	0.27599686151971037	-0.03978456978078601	-0.001309726288534927	0.07769167990349826	-0.03655762312922035	-0.004543280841494912	-0.2220978340139862	0.4020013800920029	0.004203252210677483	-0.0013210205652267502	0.005087330583034091	0.0481505250162519	0.04400877370337994	0.005355435436793653	-0.001180204623396373	0.3788649614519625	0.0031292009107790884	0.4542263009249392	0.5164946086213579	-0.00963631402930264	-0.027902744144048048	-0.0005981621712374259	0.003501749407444884	-0.08220160151838699	-0.005382342442553019	0.03608739900615022	0.0	-0.0010768955242596951	0.0	0.04169616369225336	0.19348329679553802	-0.014375137983274106	0.038820895889265156	-0.001500039018682997	-0.16681267675527567	-0.19926738300529379	-0.010284259889633782	0.002294231698684731	-0.1213940920924531
patient_59	-0.4108462313763384	-0.37565987810464635	0.005904927428706358	0.006390764692687933	0.028069798618918923	-0.006198159729298693	-0.23266542327362696	-0.031067654157975185	0.004019032207292712	-0.00217152862976245	0.00777342542541533	0.032382117143392	0.039274030106440254	-0.023496878606350354	0.0016798864891029617	-0.09031374666522302	-0.06139355131937552	0.06885233101319604	-0.015672205846112088	-0.012996011207356684	-0.02934655840768231	-0.003625827973897017	0.003864055483599376	-0.10252194402478004	-0.006518264443481119	0.029202483840099068	0.0	-0.0010015308925939265	5.782411586589357e-21	0.0038390199566180113	-0.04448503245273077	-0.027690158163534727	0.00082647542207289	-0.0029152581492975036	0.6995530678151652	0.2467899562838661	-0.010257706166209656	-0.03880764468392948	-0.15431071657957907
patient_60	-0.3924978456200075	-0.2448210159613928	-0.00023693074661566328	0.004289968910864165	0.06255663386745625	0.020344452869480417	-0.2371302828376556	-0.031011163227986308	0.004193535608262145	-0.001304476269576734	0.006277508226769609	-0.020860843372734073	-0.02026889277372005	0.0002671248077962807	-0.002737652606349628	-0.1269017067635648	-0.050884494458111815	-0.010742366291645203	-0.018334904478894968	-0.011114857070125116	0.14717262058652858	-0.0026466853939092283	0.004526207843044353	0.137568994669746	-0.0050226590936642435	0.03453126802004552	0.0	-0.0011412142950223512	0.0	0.0036248669064575783	-0.05019970983951007	-0.025312546630772405	0.0010828441626190696	-0.0031541075670692247	-0.16874536480393665	0.07630365842798713	-0.011385283943567052	0.005714943728445049	-0.15114889419746014
patient_61	0.28083430714749263	0.11005518963463307	0.0015241288546330117	0.07891109692117751	-0.002676012953866801	0.023291686970225992	-0.23628884698590322	-0.028861546004587613	0.004423304394331764	-0.001499694276635374	0.006213072358161229	-0.022514185219803126	-0.020441904545142265	-0.002655894240655509	-0.003753672608256627	-0.07675185310697581	-0.025498447173736404	0.013126297599984807	-0.015891759249384824	-0.010612011307524413	-0.02462578682913834	-0.0024285272834469757	0.004063685561446137	0.14786279731656682	-0.005477564619584731	0.031520208407843746	0.0	-0.0005116567365014628	5.782411586589356e-21	0.003637037984990296	-0.04468966114155641	-0.02614878523280271	0.001231913666244274	-0.003196923550033059	-0.1689794520711184	-0.0976656324089858	-0.011164773249404741	0.00802479981350689	-0.15162464644394846
patient_62	-0.3971144285087172	-0.5316897386758517	0.000384063209292057	0.3597419440066063	-0.05102285131911837	-0.005331089501163077	0.2507943085379873	-0.030786844040879897	0.004700176926275383	-0.001354734947086326	0.007875948853595395	0.02886184019368852	0.042414328273251575	-0.006991913176080432	-0.003010993470944118	0.1970765941701077	0.0655114023160828	0.25012553486316713	-0.01605519900651418	-0.012190679410367838	-0.02344786563480486	-0.004598898874423555	0.003163103397541865	0.1335763723943486	-0.006056396678448253	0.03139596771141906	0.0	-0.001190638581059151	2.206000662214e-06	0.005872139146402626	0.09386992964863858	-0.03302416314209142	-0.002179589393898111	0.050991703088838145	-0.17291527868305193	-0.16846035372090853	-0.011115008851971656	-0.02179987024322879	-0.171806849789864
patient_63	-0.3918124861431485	-0.19560527024779634	0.0012804475426625012	0.43260673633233604	-0.09955686955651455	0.0019413305692390504	-0.23052663170878895	-0.026706247258072625	0.004740346802606701	-0.001846592988996888	0.007135244036375426	0.03153537521775497	0.04507515516401245	-0.0010777071822023153	-0.0016276311250024251	0.03270596502430178	-0.0255785963260111	-0.17058631659062812	-0.027444576801989147	-0.012804667245999754	-0.02406306913947837	-0.005218683167741336	0.0033322968774211893	-0.09664006328620033	-0.005769550145262254	-0.45086593738513864	0.0	-0.0015111206677718954	0.0	-0.0020675420297447274	-0.04829392892951091	-0.026343925503092804	0.000771507402929454	-0.003287452646427521	-0.17817781318484105	0.2580180544706221	0.2660088049398917	0.003887931105757681	-0.1632475947186189
patient_64	0.2975096917266659	-0.25588251908474186	0.0053158091445140885	-0.5823501058673494	0.4164323294936596	0.0015568263258139616	0.2699172268255314	-0.032066071772801664	0.003806981591544762	-0.0017662136266421216	0.009067805763515877	-0.013245847531465037	-0.02092694442010891	0.17191130614971212	-0.0011017821260154916	-0.11046842197473784	-0.05819782682897538	0.06728653967444495	-0.01748356368229874	-0.01265672779885231	-0.02005354008284404	-0.00856302439877409	0.004165444049450736	-0.08471284109178574	-0.0062042264203980525	0.03599508483906121	0.0	-0.0012813146115857905	0.0	0.006465729078742151	0.1686854839813361	-0.016552558565775758	0.03753391904612907	-0.0013985858917633254	0.7833669800418719	0.254981956464181	-0.011067401008115638	0.010928295938469099	-0.16378226248227107
patient_65	0.27887460408373127	-0.26972291157975486	-0.006172844967379606	-0.6952115564674802	0.13562882566893672	0.0012783432190929971	-0.22435856033336476	-0.0315011024885132	0.004808515539801025	-0.0020423006885212413	0.006529847687636059	-0.022320495101189154	-0.022575429547222886	0.0006480233415817456	-0.002507883458741055	-0.07597784401675965	-0.0382172671746646	-0.17080885737054902	0.003136467686282753	-0.013035830715435109	-0.024389416545936134	-0.0038029571225352992	0.003602673485195126	0.15005862968032516	-0.0053909105558882	0.03388196727799687	0.0	-0.000957913112041892	2.2964329238649314e-06	-0.004512141382810133	-0.047546848927521965	-0.029381539650501994	-0.00010362495734231902	-0.002628960186037046	-0.17186246791407037	0.16395503954921942	-0.009707292560331792	0.004470584122078995	-0.16093671158564796
patient_66	0.27216262988698137	0.018760696408142097	0.0012332660615659817	-0.466573168272619	0.1581815779370768	-0.001286629475817152	-0.22506860527310188	0.3531646375046211	0.004405993660215944	-0.001204700075640514	0.0074130319202612045	-0.02082011821661676	-0.020462788214384367	0.0007907622814228492	-0.004811199689639492	0.04658022908802188	0.004608347574273856	-0.10733187938055277	-0.015759229598601435	-0.012060690187672196	-0.023485831264652854	-0.007546572998670097	0.004856859504715785	-0.09290839411126964	-0.004883218667341825	-0.4033003866115146	0.0	-0.0010522240463620672	5.507078923566989e-06	0.006888703543889976	0.13523449397374296	-0.02496558194998443	-0.007122489233144564	-0.0030903480641649595	-0.16369650783796832	0.2541981021634738	-0.009075587385728813	0.003911295726594004	-0.1566445296991605
patient_67	-0.37213986768206603	0.04840336578587283	0.00021912665479569004	0.3771267381944593	-0.12074393553073881	-0.001204986816481949	0.24897657900007894	-0.02747969071051837	0.004484989092532209	-0.0017962275728981968	0.0066455835340796495	0.041041365690954026	0.04304770251622962	0.003650769114873906	-0.003968756843606951	0.02817646830617759	0.011025031838564604	-0.261279001707895	0.033777484458102885	-0.012418160565439736	-0.0242449067496775	-0.004988726952637228	-0.03173098900083253	-0.08755416286970587	-0.005658599564748334	0.031555448997872285	0.0	-0.0010897726696437445	0.0	0.008881265989267166	-0.043493580109432516	-0.029407812088084285	0.000602027918547158	-0.002639366062275631	-0.1644127519649862	0.2327598189068566	-0.009439385320001461	-0.004815374086768558	-0.15395523170861058
patient_68	0.272014569474746	-0.1327474096882519	-0.011615839377325809	-0.6232402776498177	0.045474376954109275	0.00157406433142673	-0.22730839822410318	-0.028913232787510706	0.004543236984432979	-0.001752281976716263	0.0077133806331043595	-0.02155295585610333	-0.018996073356056308	-0.00032437937126035337	-0.004267042335959292	0.10743067183943555	0.09052151200993831	-0.07939007593045208	0.12796739875090113	-0.0146329876830144	-0.026378671448729227	-0.0047807940300241296	0.003845900830682666	-0.09259712410800713	-0.005016486121534884	0.03234188109021393	0.0	-0.0015594023396900763	0.0	0.0027217934229053675	-0.04255499298901056	-0.027874820075542386	0.00038554846974550095	-0.003217236092651813	-0.1772762743739341	0.017179494619349815	-0.009536932272695366	0.007542072586188767	-0.15852792574181232
patient_69	-0.40540923453496225	-0.01580714364973232	0.00046291764212870733	0.5183731669871986	-0.099196177958824	0.020399456285683813	-0.23583039760761224	-0.031190644109698167	0.004901819015762428	-0.001835182314525769	0.009460146822332696	-0.021730612214740007	-0.01965738542716239	0.026411277775935195	-0.0033688904927028484	-0.03461538032242281	-0.02049403128396978	-0.056982147520166816	-0.013797944438329806	-0.01373973679796671	-0.026255189347584088	-0.0038091600190871796	0.004080483035634917	0.14728118881795807	-0.0056125447352107375	0.03378451141473039	0.0	-0.001637007514529961	5.5070789235670005e-06	0.001630633213116509	-0.049340824088531535	-0.028968393701305332	-1.2048870421529912e-06	-0.0027907214718036256	-0.17460502282365525	-0.10039344811728367	-0.010327361872418514	0.0047461128600426615	-0.16372680589343871
patient_70	0.28530098279715277	-0.09676073674174633	0.00010949452164058848	0.10658783920494892	-0.031171257535131197	-0.0007592413187879855	-0.2095957885847323	-0.025270611751586	0.003833868904128255	-0.0015292618351522898	0.007036712381883211	-0.017911265343102743	-0.022108973008727682	0.00032482771401584376	-0.004593591390991131	0.07369032874735909	0.19156490348613647	0.030560098149378555	-0.250610806389796	-0.001475426491868329	0.16206882895362498	-0.002794197191052172	0.0036389927909352255	0.15260949302842314	-0.004948049939127465	0.03167458035471337	0.0	-0.0007860047496466339	2.2964329238658123e-06	0.003303761235580303	-0.048871074621655915	-0.02559604595482952	0.0010661728821240366	-0.0026533345257459206	-0.16185873984913965	0.2634951577683944	-0.009944258992903833	-0.0036094481775887214	-0.1565301412689884
patient_71	-0.36894559435558927	0.17015672346762897	-0.001574917779358346	-0.383087314850128	0.2264440449648316	0.01196394669174635	-0.21878107861302123	-0.027061889860645446	0.004938511517378166	-0.002234507370241543	0.009292806354911148	-0.017949412792187928	-0.025339639146674333	0.0011619591879362095	-0.0009258656144161484	-0.13862357863889815	-0.054712472532408796	0.2368226690266613	-0.1234688109427297	-0.011781040177858564	-0.020754779963644734	-0.0021982405177134014	0.004435147969347094	0.1523922371157579	-0.0057231127153986	0.03172996312254105	0.0	-0.0014532847354924864	0.0	0.0066030610272742795	-0.04787206059431017	-0.02825522494741949	0.0013624134935470555	-0.0019106880423355157	0.722329872528078	0.24993977762223815	-0.009335691653841523	0.007579245544599012	-0.15611429854957795
patient_73	-0.40789645571462957	-0.28577203477314594	0.012324816879160311	0.25551248639579555	0.014103121645664234	-0.003786473014898502	0.2504923384052363	-0.03170752216433309	0.004135812815243767	-0.0017359671819639798	0.005785734874207561	-0.0260283449095737	-0.019023617877859778	-0.002632060196144685	-0.00021430600167603587	-0.005186263190013984	-0.04365765210672794	-0.12767869902506235	0.10188228403266568	-0.012262906524799609	-0.0244457639939666	-0.004524524034798941	0.003514864625492508	0.13908230508443803	-0.005648621803002613	0.0296991256753322	0.0	-0.001204521105737996	0.0	0.002527019742387643	-0.045433540468258704	-0.027265344491897353	0.000625076186906846	-0.0025767899026291202	0.7258472159820932	0.25586276755830367	-0.00988650234554119	-0.03867887946095347	-0.16390273892928076
patient_74	0.2639448154597269	-0.07196633613432024	-0.005167546752085278	0.2785015388604075	-0.1096913815681198	-0.0035064484976255737	0.24072897461003018	-0.029483546638207916	0.0037121556356782396	-0.001578021854910921	0.007120238515566996	-0.022701583642807197	-0.022920944690941355	0.005032642404025819	0.00012021901138911251	0.08053320186400273	-0.02474031174951548	-0.22784203634901373	-0.08127799760968264	-0.03521630961292392	-0.02515844096414821	-0.006051246104431838	0.0035784225135044646	-0.09569944693537702	-0.005322442540346984	0.029678420789039345	0.0	-0.0011262579370598324	5.5070789235670115e-06	-0.0329441661049042	0.11598511955529942	0.18785957966126893	0.00010892825171869061	-0.0029740631800190378	-0.16991851687585557	-0.23045514685638743	-0.010030179751712665	0.005832309973797935	0.32555492883906323
patient_75	0.2660014446899667	-0.21424513439599316	-0.022213263167517754	-0.9116183658054001	0.10325050234025078	0.01738470989885082	-0.2330096241502309	-0.02967232978638461	0.004189087543793369	-0.002035723778842923	-0.046061857488082183	0.03477838446192621	-0.024219144271505025	0.0008001339318093862	-0.004528056003674721	-0.18131022483762288	-0.047337220928175335	0.3207092362448464	-0.049008967262804355	-0.01001353514904964	-0.026019205816308108	-0.0019355017389609062	0.0040060061326561	-0.0922149887225623	0.6618950269441528	0.03105371373513233	0.0	-0.0010970807575905184	2.296432923865704e-06	0.004700993268706139	-0.039908708818520024	-0.029405071315582634	0.00037661356487489516	-0.002617313968107236	0.7281605516878971	0.2588614594068567	-0.009519323668092498	-0.009053043577434755	-0.16539617353818684
patient_76	0.2697658208956103	0.18903658153785521	-0.014946628112724356	0.004558080203670891	-0.07290004151626275	0.025132423306577962	-0.2606848554961334	-0.028205242670431264	0.004217539393845077	-0.0024586142809367127	0.007005810470484128	-0.025448322842474513	-0.018587541326156868	0.004376090009652136	-0.004412509928535192	0.022478031172414193	0.006227119411722037	0.03409122269994011	-1.5649393004629994	-0.014325109157325586	-0.026194033116681135	-0.007086138664120612	0.002875840878122414	0.12302830344339075	-0.006368675389607627	0.0323182821123997	0.0	-0.000933174401215878	0.0	0.0011586588726240031	-0.04410177385583501	-0.03129543767428601	0.0003335779437840917	-0.003236573339956195	-0.17270468074565165	-0.05365606870578257	-0.01066499059498786	0.004928965823573816	-0.16685630277009483
patient_77	-0.3959325680111832	0.1653933897085495	0.016636567670035678	0.7865275788689989	-0.14397867514623322	-0.0011499223723632635	0.25078906207957113	-0.027729905431200477	0.005082805728803343	-0.001421882780775886	0.007849579380568898	0.03281476590557336	0.051511363016267915	0.010544217825019457	-0.0026824130520422917	-0.12884475665165174	-0.036202842178445584	0.03089067577243638	-0.015944030535382313	-0.012879121900984003	-0.021990290463978924	-0.003507575739714902	0.003170973981448194	-0.09818159253841512	-0.005307693982774112	0.030711853411513692	0.0	-0.001596613328445838	0.0	0.003184304749544994	0.141009350838311	0.1985080040812878	0.00044234749106474296	-0.003369996682573466	-0.1730356997670051	-0.04418173275504309	-0.010719130866785925	0.005578438202990799	0.3440258544128694
patient_78	0.2602825623710943	0.07787314426786121	-0.006422384963547658	-0.9822432997962237	0.20533590555159864	0.009654523398629806	-0.2324270875211729	-0.027682709440827024	0.004612775266064306	-0.0018835502466287512	0.008974513056672061	-0.02136629367807402	-0.022560860909071452	0.008690865791112591	-0.0011454508186781135	-0.11425475849476013	-0.05255012638319008	-0.1013566067097731	-0.2810683124074146	-0.011004876855485037	0.15611627877614556	-0.005596440520932707	0.004066946379145274	-0.09369526917266414	-0.005227200014656782	0.03277068600417621	0.0	-0.000876684715341796	1.1564823173178713e-20	0.005389523785102334	-0.04024140192639074	-0.030011973936537296	-0.0003562288258881967	-0.0036661644999661795	-0.17610245863410529	-0.27609167189226835	-0.010836370632598201	0.007923061674634345	0.32329982636852933
patient_79	-0.3985737471247057	-0.044345851606677034	0.008864620912938105	0.1614868030605245	0.011672071908256221	-0.00440042166315138	0.2703499678071087	-0.029896523783028855	0.004107471445929856	-0.001999459888791971	0.00900885655922662	0.041970134971130085	0.05252597935805037	0.04378377864507815	0.0009517517622315874	-0.12913736087196034	-0.056892420286895194	-0.14581548657188498	0.4094099563201005	-0.014479544913400602	0.19803075064400588	-0.003992683345069931	0.003832859059728429	-0.09611009270708791	-0.006849217889967166	-0.3525017097088315	0.0	-0.0016117269834624711	0.0	0.00613969884955179	-0.04305044957828051	-0.028948628236636686	0.000472994162403584	-0.0039204342116125205	-0.18013287382692694	-0.31110356472530465	-0.009496080280237	0.008563201506139076	0.32400856874031525
patient_80	0.2642655867996791	0.1367638216691927	3.5825023813730925e-05	-0.5509529792696966	0.19148944689997488	0.0027177586164610153	0.23229150038411986	-0.026084675709125985	0.004799596833612076	-0.001668719776031345	0.00752849968495621	-0.022594681095159577	-0.017397882097094922	-0.003615185918252532	-0.0015813244368488757	-0.10672342954637265	-0.035117779583790004	0.37810558120090215	-0.4030518622510702	-0.011562007202231186	0.1474182229417137	-0.002378896621131224	0.003705788493058932	0.14233511598923565	-0.00539624351531477	0.030538060296535493	0.0	-0.0012597789826690909	0.0	0.0023916468995804074	-0.047056287924581275	-0.027173956426241798	-0.0007557173513110463	-0.003062443769423914	-0.16551534836756404	-0.09962744392179115	-0.011487783587861813	0.004814875103562736	0.3230204913002585
patient_81	0.2643323221516383	0.0783965021336425	-0.0011484394771259423	-0.563884913002395	0.11552198698609101	-0.00403930518858762	-0.23553055539863926	-0.03188310588311706	0.004449887508542934	-0.001720730505798601	0.0063230580872525475	-0.028713728504824402	-0.019474778911568173	-0.009402672338757738	-0.004985590181414063	-0.12179928483677563	-0.012170588122308668	0.0285642460400944	-0.015350707823958287	-0.01224426155029698	0.12322538374850167	-0.005637618082268589	0.0035704776092963593	0.14375729181147975	-0.004804670017337579	0.03107676613038157	0.0	-0.0014852134203881876	0.0	-0.04013101645142661	-0.049105385511906775	-0.02980879769309157	0.0013265806644756834	-0.0033317837153234693	-0.18511429796040627	0.22568305398817667	-0.008781256835121954	0.003625373383812475	0.30927553716353506
patient_82	-0.3960059506297969	0.22929539745826685	0.01769845988683852	0.4201595656089847	-0.005105787657682299	0.012647076158073686	-0.23771883765076945	-0.029472595962099203	0.004819474637231883	-0.001847773292024614	0.00751070315732384	-0.026316679201801273	-0.018750833048633307	0.006690447820112464	-0.000902684620483886	-0.12222490457859926	-0.03357716164327684	-0.04546338105940304	-0.0163097452697336	-0.011679355556840632	-0.025484315363162837	0.021876216501856068	0.00325407300588914	-0.09458308107287726	-0.006097297058406278	0.03420792427014847	0.0	-0.0011068675363412217	0.0	0.002823703221164356	-0.04988611536868192	-0.027251490464247255	0.0015162373934398021	-0.002703739240699264	-0.17220349818357117	-0.2692731141751787	-0.011437170576805015	0.004188176096619453	-0.15431099033874518
patient_83	0.26619195489545977	-0.5641856160173857	-0.0020282305823309636	0.106059562582671	-0.06580512457919852	-0.0010838320939088452	0.24086080053314304	-0.030951666499334007	0.004354855241222235	-0.001642180848527833	0.008929942176121421	-0.021349470581168036	-0.028223716052847115	-0.015611482213434351	-0.00476261822335529	0.49249964727264134	0.16294895526513947	-0.00973833409032592	0.20226778777983118	-0.01247456012848208	-0.026249960363177192	-0.004251130145168227	0.004243715495597547	-0.09758998084466709	-0.005724645656516372	-0.5627711896998433	0.0	-0.001380868858421045	9.043226165161208e-08	0.0016610640848182497	-0.04704546602188909	-0.027486979612950282	-0.001602105625468751	-0.002536255654720511	-0.1723986347844547	-0.2313908445948899	-0.011880636061602605	-0.033831812471742134	-0.17491828087142042
patient_84	0.2681691637732359	-0.2868399280938196	-0.00475203831921938	-0.1752135054286723	-0.009349848677181631	-0.0032408315602522626	0.24278577965724615	-0.028270024143983212	0.0036234122440020142	-0.00115108536704609	0.007328410647177232	-0.02843302352622157	-0.02161653807667392	-0.0003825426524196362	-0.0006100857955582147	0.015420505043549677	-0.03826326743340202	-0.1297725416092396	0.11819277900404479	-0.0226066217480838	0.11872399291214825	-0.005029104499486362	0.0033797452923346365	-0.10448653213706416	-0.005387878833144526	0.03118186342967151	0.0	-0.0007619228178916148	0.0	0.0016767749397900143	-0.050335632346784995	-0.027980659945987783	0.00046573802483348937	-0.002412554894551928	0.7152934401984176	0.2570570226360189	-0.010010128174639567	0.004468222433831416	-0.16041068362414102
patient_85	0.2754665368419298	0.0746982124399645	-0.0023072353099866678	0.00928014232106864	-0.03334414978125769	0.0029164205476012433	-0.21474795601641572	-0.028875673318664693	0.004006307940750089	-0.001195342278918542	0.007318735646575207	-0.018931434899080016	-0.021933689212246966	0.009610186607116366	-0.0009433462896055935	-0.03846563172419679	-0.042721924739144115	-0.11111486386355153	-0.0160664538746418	-0.011457597118123941	-0.023957922450223355	-0.004272226137969914	0.003473384701995744	-0.08894477631389057	-0.005515468052039495	0.03317753887301919	0.0	-0.0011700482129640391	7.935186170594e-06	0.006471954994191929	0.13134173438919858	-0.023860010605794423	0.0016222884931922248	0.19951364354223095	-0.16956691765868348	-0.31164656689942183	-0.009096820097827675	0.005198591089040406	0.3280346381812691
patient_86	-0.3899837985531065	-0.13501974775057818	0.006920011312662716	0.030352576505000832	0.10725257966300861	-0.0018338387812942589	0.25700529243031367	-0.028553033786679435	0.00492017353190414	-0.00235710935608721	0.008775490872480095	-0.02409189438836484	-0.016573279871023826	-0.0032305345448646987	-0.0017206845918660203	0.03220537829730124	-0.0174592051634049	-0.18562784686493725	-0.25138205769527233	-0.016806353473935002	-0.024486213526581854	-0.004131404382299718	0.004246132627792078	0.15221403825974203	-0.006529328346096874	0.03348025761286708	0.0	-0.00134824120938785	0.0	0.0005683134750762372	-0.04763947628771748	-0.029245610929350536	0.0011157307379505554	-0.003086021241942889	-0.16550713972186945	0.2367424110420209	-0.01023953341273512	0.004330882153475687	-0.15814500215220828
patient_87	-0.4075553819498814	-0.18987116647433028	-2.463393569264713e-05	0.4131512263719601	-0.0670919260965378	-0.0014219209348556119	-0.2457298235531713	-0.029975330811883524	0.005197097889923358	-0.001391787228863485	0.008656131874210627	0.028736156072418827	0.0343211448893303	0.001658496667524984	-0.0020137833632085803	-0.060989886769850274	-0.04248484383651235	-0.0881370110462117	-0.004184120954482412	-0.01895527360746315	-0.0276335135205479	0.0033918581186361536	0.0036507021627536214	0.12953527016806696	-0.005870446734342008	0.03244531300668318	0.0	-0.0011572630776312928	0.0	0.002414845137323135	-0.047182402217156964	-0.02574980923415844	0.0007086541236354893	-0.0028050284921382978	-0.16761281324541372	-0.17373256822219119	-0.010570228487996042	-0.04284696927234389	-0.1753452776075655
patient_88	-0.3949185591090217	-0.4145497442428476	0.014463644091147589	0.4311214430872687	-0.05864133036721911	0.01045276570490947	-0.2322057518136862	-0.02849561844758179	0.003979662063493472	-0.0018436309541084981	0.006925476737735389	-0.021370231602161033	-0.021224177812097816	-0.013107490624031421	-0.005869526045280359	-0.1383193562921854	-0.026567690001104035	-0.16859645450160254	-0.08902772670555556	-0.014776662344577345	-0.023613006208719943	0.07764509125217617	0.00452672075624391	0.14752049140615386	-0.005021082513135837	0.032305807282813986	0.0	0.05212928040515614	0.0	0.005875296291443271	-0.04304536877756476	-0.030480938786503972	0.0003193770671495598	-0.0031278134619690916	-0.16821249154328766	0.08083467853868537	-0.008450671728147832	0.007323848441267196	-0.16512470836636084
patient_89	-0.4068927190095012	0.04458572362229176	0.002001910150348282	-0.19049903650722502	0.06964264132434823	-0.003091764580611894	0.24922288044234392	-0.03172478335873068	0.004250170856217723	-0.001663956984902121	0.0055292265351444166	0.029201331710245314	0.0365337559271445	0.005014676070867712	-0.001956404321673646	-0.22110290514144076	-0.05183673613805806	-0.14381025041475778	0.04981129220797463	-0.01067104592771852	-0.02526749278092967	0.00782916989156228	0.003912596509024626	-0.09519792485740552	-0.00651502991522742	0.03151915446506967	0.0	-0.0014618784260476872	5.5070789235670005e-06	0.001290184773736794	0.10975684704494051	0.17234239466774764	-0.0013500674893595173	-0.0033357093468370292	-0.16506559563841228	-0.3622360915406542	0.14336916359006704	0.002074983253555364	0.3214926468211653
patient_90	0.2671708676168737	0.33023396125512	0.0005002276116850352	-0.25524469783084947	0.025957418754668518	-0.0016507122022311274	0.2497477768759996	-0.02961669835429857	0.00526082979607501	-0.001677826052552187	-0.08563982365694017	0.02692660633042943	-0.024858677831060952	0.00026650407861838506	-0.0035793450974252543	-0.06901682908110524	-0.012254830248918623	-0.14589759610832764	-0.11422161396650723	-0.012185607719656464	-0.02242060703322661	0.006674436129213855	0.004001713901663368	-0.09680559325319271	-0.006733355353155137	0.032947321698773374	0.0	-0.001346954632882806	0.0	-0.030214128925468646	-0.04432581372587193	-0.0316310584054245	-0.00037912484024644143	-0.0030833175683926757	-0.16436419177555345	-0.3506152512597361	-0.00919599401251347	0.005143833881674878	0.32910554394184216
patient_91	-0.3783733417095828	-0.12353540522752304	0.00788527261168703	0.15311126772575842	0.0028567541516671003	0.006481258391894369	-0.21598350245646686	-0.026978133858205883	0.004778748031302473	-0.0018132467762523841	0.0077367388471297795	-0.022526081153044445	-0.0246889292323889	-0.002197768679769445	-0.0036345366990100255	0.062312811049203	0.008003147648626247	-0.12301459328988365	-0.14111692973358259	-0.012238376155535278	-0.021673587590114837	-0.006090394905628365	-0.05866143894055795	0.15777368311070916	-0.004995005800604342	0.031429834922166874	0.0	-0.001076752143941472	2.206000662214e-06	-0.004019615483653395	0.14153313016428373	-0.025799375003027286	0.007127822131487042	-0.0025795938275689463	-0.1619232980003993	-0.041458017354220854	-0.009032697334111625	0.007847951004240874	0.3266462383681795
patient_92	0.2648179627794241	0.48551921358787026	-0.004904600031748915	-0.25011272692883635	0.03557505533269654	-0.002899662386716964	-0.23285360073039155	0.22081539495371366	0.0036908979814855953	-0.0017885127379918058	0.007185227702808208	-0.023222704688651775	-0.020703078415512076	-0.02381732590206438	-0.004953828207258857	0.002781747581425185	-0.005959093374602295	-0.3496038601121553	-0.047613390148798035	-0.012574984827222564	-0.02269612700362841	-0.006158453756978782	0.003939800499592993	-0.09758913999225821	-0.005600685752327552	0.03061609410683717	0.0	-0.000999751683653058	5.5070789235670005e-06	0.001538279484078183	0.1288341487984403	0.1471482429195377	-0.00029352940511990496	-0.0024529862503233388	-0.16700887569515627	-0.2963177699392306	-0.009378261169781412	0.005997466144027244	0.31527774308221984
patient_93	-0.3966099176175297	0.10753944305308778	0.005431920001023348	0.21455526246808806	0.0006141540997494541	0.01807648070791722	-0.22315459364755225	-0.030206286248645436	0.004623930686992573	-0.0017383525675243542	0.008111819826711813	-0.02043235734946759	-0.02469796770228385	-0.009537867644471294	-0.0022516344135763713	-0.12704807390462614	-0.036234414959670766	-0.16834194473732805	-0.28245572321556517	-0.011409815833038593	-0.023622921347603507	-0.004120694390049787	0.004553790779289573	-0.09524481569050514	-0.006634466497446785	0.03247340083648511	0.0	-0.001452911204056932	2.206000662213e-06	0.004864678717932745	-0.04290231669845204	-0.029756202112600442	0.0009370295074278759	-0.0026582280629668877	-0.17338098556764056	-0.2906515696341888	-0.010157461712958924	0.007279168168668741	0.33902460542045354
patient_94	0.26920788240264903	0.397108205198761	0.0008733960409952786	-0.24602888659996178	0.0844968373456555	0.0020729928212257307	0.2383649991614708	-0.028145149996364922	0.0040948804450906765	-0.001573725176897107	-0.0938664470153479	0.032212216884510377	-0.022828006652299036	0.00036904254549673153	-0.003565918670911528	-0.059383212039731036	-0.03060259479622256	-0.23288072325505674	-0.012171359532802706	-0.06340248806796464	-0.025592866211887704	0.009204735765252619	0.0037040837611667927	-0.09665950350947371	-0.0063292734948599385	0.0314999243601924	0.0	-0.001783582901038548	0.0	0.003263174512202647	0.11446230041505259	-0.026690371018482307	-0.017939214987550595	-0.002940667711673251	-0.1709761713138707	-0.15888169313072362	-0.010506293283317248	0.006216728168554274	0.32226137167104696
patient_95	0.27466181173416226	-0.6935034811640821	-0.002289164886673767	0.2666545381665719	-0.11558442424024173	-0.003319958149092966	0.24933399712141044	-0.029431188575947478	0.003645390453352062	-0.002193036403291888	0.0064192845013067625	-0.019459175731163455	-0.018854652932277102	-0.002458564203699245	-0.002086442123495267	0.07752087154649041	-0.008366702663754767	0.11001539216997168	-0.13146347736862052	-0.012542779418939888	-0.022564030957435584	-0.004444726030540151	0.0035220543868912948	-0.08701844262258646	-0.005083967682935698	0.03000899357560491	0.0	-0.001226011942657371	0.0	0.0034248080507052244	-0.04658192619550747	-0.025757426389515396	-0.0002899089846944441	-0.002300038363861698	-0.1680270117531705	-0.2721070769648535	-0.008821661935736153	0.006388115448949646	0.3245187134814127
patient_96	0.2715591654460768	0.1895705909210163	-0.007868629956935639	-0.018563206098048853	-0.05739045394800896	-0.007118390917881887	-0.2451506087083047	-0.034100080861357455	0.004614856846196649	-0.001937965902597791	0.007135444657380668	-0.02640677969278615	-0.02073644305034134	-0.018748475412048094	-0.0042716428439270844	0.31758005576913667	0.19855146178427546	-0.24589750579885233	0.3065072988100123	-0.014053350917863696	0.1025008303214895	-0.005151235535266953	0.0032631228667604805	-0.10573826786204692	-0.00583727564168843	0.03044183310076853	0.0	-0.001073003685586328	2.428107247027e-06	-0.03791052147330849	0.11708802448504775	-0.03146025284008546	-0.020181011665804566	-0.0033640633733771352	-0.1705400465581858	-0.03908862818405457	-0.010874090976299051	0.00422357995689156	0.3147385630993503
patient_97	0.25599984411862275	-0.16933408326374283	-0.0020940754610590077	0.23921150316842532	-0.07292332492347643	-0.003910102221735178	-0.23986219573642698	0.22454084952193878	0.0042438004374669245	-0.0017729439452998292	0.008262920069685454	0.031024095331724507	0.039281764999094186	-0.003344639915907435	-0.0018500616672251727	0.2045695421692532	0.007029142159567761	-0.1869637379392696	0.10331204072806464	-0.01317930062061396	-0.025712397082053834	-0.005645524902019005	0.00344656433183108	0.1190876701113831	-0.005416140864457595	0.030008421299379976	0.0	-0.0007310874817664918	0.0	0.000886845264735263	-0.04305052863236721	-0.03055738902941696	-0.0005316963076128841	-0.0030338690911670845	-0.16748888048542546	-0.09605507945020307	-0.009378184761574059	0.0030798223060951157	0.30282590555265015
patient_98	-0.3967924689050308	0.3894145892037298	0.003640348151834372	0.25541752539846124	-0.044527620111003925	-0.0026719143479865728	0.2596918421938899	-0.03084630823805858	0.004467934566733016	-0.002158179969166455	0.006605248036611158	0.030221769354266365	0.042597524896812865	-0.004378064599511467	-0.004796640692473561	0.09063761423933588	0.255943647425802	-0.12682745196798234	0.09456428888213854	0.0312746435409379	-0.02755957475456256	-0.004538821961851122	0.003756629809791936	-0.09710868495603708	-0.005557832661923628	0.032543484150368035	0.0	-0.0009398536282753289	0.0	-0.009416132185944477	-0.050173843656854275	-0.030801082154712146	0.00046353701634820776	-0.0033149317287862303	-0.1779131945371489	-0.05173421135598019	-0.01081762780837625	-0.020195763583757964	0.31652268871288014
patient_99	-0.41506754597907636	0.0777014823753123	0.0049766775501964905	0.19474154441927774	-0.025499396943404994	0.0025149480812699755	-0.2289672132427148	0.23101685169945033	0.004214366521853575	-0.002039361868046955	0.007006848645618374	0.031575741902940484	0.04789397299494045	0.0005689145032436787	-0.005214449129973331	0.035070267054271506	0.010568992509580412	-0.26877628779636553	0.24448911345695706	-0.013254576803301417	-0.02184942521869579	-0.003711996520095824	0.0032346191200448944	-0.09821661966667387	-0.005870584001846904	0.03105348600780571	0.0	-0.001365636049640355	2.206000662214e-06	-0.0018503049722344003	0.13507932544948842	0.14243913855519152	0.001478498062519277	-0.002706110315086187	-0.1704173819496721	-0.36443524798912585	-0.011152655535764198	0.0075106707798057015	0.3149403339156043
patient_100	0.27146203493795956	-0.184988553273037	0.002148737428828677	0.006551351602757509	-0.02713122741178258	0.00043682227186475007	0.25730412747538745	-0.026973102284320663	0.003954075530553697	-0.001878779487690383	0.008888969075662416	-0.011398386650806336	-0.020852826708618374	0.00400728088221389	-0.0027097412375323877	-0.0015345497941074051	-0.021169419089320976	-0.17011915225556834	-0.14547323200635667	-0.011028981633418063	-0.02228146753193256	-0.006282358126489191	0.004297082873864185	-0.08056313709975584	-0.005191141203604333	0.033449489255775205	0.0	-0.0008435146716606599	5.507078923567016e-06	0.006658925110722641	-0.045698983951342295	-0.02686504497558394	-0.0007631085870809542	-0.0028065070867687837	-0.1694960053662696	-0.0471080619300932	-0.009330460544298072	0.0056053541195138475	0.35500387788506954
patient_101	0.2682981502403362	-0.794321250554677	-0.010121569753612978	-0.09277639077972222	-0.032358570463369075	-0.0001541268116992585	-0.2291656611902809	-0.029777511684795	0.0048214280344675495	-0.001522846054811445	0.00577165056401963	0.008708832139297162	-0.03568070974184381	0.00014636557178416719	-0.003610063037215733	0.032410553715362424	-0.012623115449451428	-0.04524772164779896	-0.0780142868901839	-0.013557481565221454	-0.026210325117127037	-0.003943402706791945	0.0035382097939609556	-0.09997233505600425	-0.00689523917456769	0.03125418807123004	0.0	-0.001274830032322778	0.0	0.006331390235019343	-0.05448098664172043	-0.02376775558416674	0.000355689409014602	-0.0030346217294983753	0.7010439877441488	0.2548478390541555	-0.010631516862884499	-0.028973135708883668	-0.155145139522996
patient_102	-0.39657590679819443	0.016848624834791878	-0.003909760289744546	0.5026985354104584	-0.053038446849231084	-0.002750143835281753	0.24217869922205376	-0.02842708240830518	0.004526284045797252	-0.00184701583950482	0.006257021734430773	-0.02505293520127633	-0.024035756783011418	-0.01505331257279087	-0.0033330020437944696	-0.19828175426111494	-0.05277208209567234	0.14449193252437295	-0.04967939895771074	-0.005528889791933179	-0.025948172082053668	-0.005348577189638374	0.0035419556352921312	-0.10178003398257224	-0.0055139509829898285	0.033860005916538934	0.0	-0.0011171519129651306	9.043226165152823e-08	0.001971512555439849	-0.044564950991719934	-0.03036723813922192	0.0004184343665672565	-0.0030547571347427265	0.700440762484886	0.24953084974994105	-0.009053514977927774	0.00513821104536207	-0.16489440791265486
patient_103	0.26733054309592524	0.07430427500928154	0.005237519449522387	0.1636915843423083	-0.01050797863471807	-0.0015741733803138053	0.2458660055471415	-0.027399239608642736	0.004073886160129017	-0.001792865900511274	0.009460648019091576	0.04114508328805302	0.0525572356013891	0.036932123255340364	-0.0015373212266073255	-0.07530570640146955	-0.03608464444995083	-0.03023646588205449	-0.2376346927915216	-0.02771141632192765	-0.020768986652603575	0.04228504034110212	0.003552556709259144	0.15414497668055596	-0.0048284056042721905	0.03205836161482265	0.0	-0.00128470632124211	2.230534192699e-06	0.01646232680176387	-0.044750994309838275	-0.028500240970652017	0.001288406951397422	-0.0036009378437902983	-0.16794504235592708	-0.09437055681783182	-0.011360185398076096	0.00043850990698612895	-0.14842420952887728
patient_104	0.2739351331810555	0.36864188298063616	-0.0013063372144466602	-0.3388959962348133	0.08590186319214768	-0.0007166195677088618	-0.23087293148961685	-0.025784721538608873	0.004233633504097118	-0.00161481838517229	0.006971631516057313	-0.023226538407492295	-0.02149640028757753	0.012584508772119031	-0.003204293858362026	0.022623115148365226	-0.015781766250626342	0.025736042898880176	0.20530851522561683	-0.01272362493434621	-0.024751306835189283	-0.00505304968734307	0.0030612439953439778	0.14794173044596606	-0.0050464144149827425	0.03222834499074522	0.0	-0.001338815604478279	4.724540170892444e-06	0.0026751897327041375	-0.043478903725541314	-0.029462142965003168	0.0005510532188045099	-0.0028054415536332127	-0.17465285314598447	0.1962511931725561	-0.010458989124247036	-0.009262601379078217	-0.16230432785449225
patient_105	-0.38919119540453095	-0.4444547344645127	0.008857476890787778	0.12585973602269332	0.024014552295681935	0.014596039884842607	-0.23220923914376307	-0.03068406345864037	0.004530329201229788	-0.001326023159216318	0.006500227457507726	0.03071098568787946	0.04793957931218674	-0.003331934086483537	-0.0017329713276890328	-0.0297359566478344	-0.048615423570838395	-0.046463049423007934	-0.16089147854754196	0.08055373407036207	-0.025229263171267138	-0.005155914988499397	0.0033895487787161775	0.1487626912868375	-0.004559794911374813	0.030742064572077885	0.0	-0.001072032632141073	0.0	-0.004895983898259009	-0.0416388145356934	-0.030196163049165864	-0.0002688171130345381	-0.0022442806139248758	-0.16324291125350432	-0.1269257585658657	-0.00897144335051115	0.007425024488366028	-0.157851295296566
patient_106	0.29030246377033925	-0.13692185975196047	0.0012392564271856044	-0.07697226006849064	-0.05471309186207383	0.015433060709855442	-0.23373501100407826	-0.030213500163467674	0.004537572184784857	-0.001797880341345727	0.007053885085486587	-0.01709153236690849	-0.020743156262109996	-0.0003757574170706752	-0.0002411257542453403	-0.05432975936833952	-0.041372810685138865	0.007837307509838076	-0.01808765369661472	-0.014337700212901993	-0.021399876579043485	-0.006560970188287277	0.0030480345377413283	0.15417721653336197	-0.005893319183081217	0.031000385886341606	0.0	-0.0010552116722654021	2.428107247027e-06	0.004962662227619297	-0.04826516695683424	-0.02821749123734258	0.001922272280860058	-0.003007155997748862	-0.1694989536454499	0.27248638696839467	0.3369061851716456	0.0028885928938273252	-0.1727896151735966
patient_107	0.2582909400109925	0.5165695681886178	-8.44491981575257e-05	-0.3324810104016761	0.09213429717353862	-0.0036602766805450284	0.24442262077919488	-0.028305461423900488	0.004170874831130575	-0.001723659957502405	-0.06999184385023094	0.03421748027863398	-0.01940216997124447	-0.00018561280498118307	-0.003354773921778169	-0.1030677080980634	-0.04197455152367339	-0.17906207629786547	-0.11502147254253638	-0.013136949342067921	-0.023218176902259042	-0.005684993245052748	0.003395149996092024	0.14289953237120467	-0.004868853358193095	0.030792252479235435	0.0	-0.000756286456858008	0.0	0.0036217279399994363	0.11951500261171248	0.1788823072757991	0.0006102427246689909	-0.002550668828450633	-0.16615355282919667	0.23341856467519226	-0.00926675554457934	0.007946182085435058	-0.1517212180063704
patient_108	0.26608958049952564	-0.32171757303293036	-0.0034697490363914314	-0.044362354753497896	-0.014695196265167722	-0.003173786526239552	-0.22333700035118537	-0.027794462004243473	0.005638073157800152	-0.0018394245272055222	-0.09609997644166215	0.026220598869159853	-0.02037564511351118	0.00034727232831234625	-0.004581756437821625	-0.1085587231892595	5.012665276449023e-05	-0.1271200072169609	-0.22384806904091853	-0.029289233968190408	-0.02653385287318087	0.01522295034854524	0.0032367048147450626	0.13189240327972784	-0.0054493505534420564	0.03125053009762516	0.0	-0.001053734449176466	2.5185395086776436e-06	0.00160142081243267	0.1140186594991377	-0.03243053349208705	-7.265262939568275e-06	0.06031152743990656	0.7250752594303823	0.24473840959424298	-0.010180245199490288	0.003527744661731202	-0.16247662231894
patient_109	0.2777357655995461	-0.19593385923690396	-0.008055547925737374	-0.42776785703552883	0.024508119777871044	-0.0004559506911584709	0.25144350190788556	-0.03255251306209451	0.004236046155435175	-0.00148927083645225	0.00796371288208192	-0.021503163975739533	-0.024828601908242317	0.0011767088039211857	-0.004110701244294021	0.22292762404335606	0.10447069316260789	2.795692451831658	0.47006692713037845	-0.01514187206303165	-0.025343265996465032	-0.006650917357938063	0.003623503962101357	0.14379622330553674	-0.0055015913221086255	0.034360692834898184	0.0	-0.0014805014916153525	2.230534192699e-06	0.002014131281819325	0.1317319964925397	-0.027067049840224396	-0.014713008391296117	-0.003591592535365846	-0.18442495253482366	0.20140057615945864	-0.009799726682502672	0.003973438934968867	-0.16250119761791518
patient_110	-0.42335705838970894	0.2791598224006643	0.008442313814625107	0.13577093325220538	0.025106790256136	-0.006320403849156702	-0.24514697784986292	0.2479189684304653	0.004074501574795081	-0.001619445168808574	0.006462588442065752	-0.028313195201232256	-0.025486189190866586	0.0010709453698990038	-0.0044144722773423175	-0.0729091986102135	-0.006149286580639626	-0.11029238946360835	-0.022036773089462915	-0.013285235478082302	-0.024362321053998385	-0.007481253232024283	0.003922697083794377	-0.10297585146260549	-0.006012255414708203	0.03314749118509419	0.0	-0.0011086900639008307	0.0	0.0011388879941408461	-0.055341722804479854	-0.028729699566665597	0.001489801120665637	-0.002543724664692939	-0.1738627739719008	-0.2225578845292418	-0.009621515196582265	0.006234992615667334	0.30443851249240245
patient_111	-0.40094953338779715	0.507004534063482	0.0013991485665046427	-0.047589630762581284	0.05822462910965989	-0.00407911720348216	-0.23448477386351602	0.2695171643984896	0.00452870670162059	-0.001731665642698735	0.0059617465461123745	0.03162903095696484	0.045325045938440035	-0.0046985490524346085	0.0003266376742140499	-0.12054603474293415	-0.05892689741020213	-0.14984564766633737	0.017174493944517696	0.04505170217859519	-0.023883663321717805	-0.005666955375140165	0.004378242217654835	0.13522784671483953	-0.004778699964021018	0.031725130888964316	0.0	-0.0010646112373619617	2.312964634635743e-20	0.002670687292139327	-0.049465068696600535	-0.029215428229895726	0.00021408839535580937	-0.002255357296081409	-0.16759920689539073	-0.2278337808876695	-0.008438521686553555	0.008959831251079953	0.3077206558967849
patient_112	0.2630456196492411	0.5296247093092623	-0.0006802635843431443	-0.03929904894564785	-0.01693147923662069	-0.0021260268535486407	0.25989494078217	-0.028696114112230452	0.0050735787173515215	-0.001556745062956693	0.008668222800175391	-0.020660163441338097	-0.022342751017351198	0.015749046788850477	-0.005127824601961923	-0.029659655646322114	0.003964733650143574	-0.14586372946035142	-0.23007905857955158	-0.012691571499036628	-0.021395174826466183	4.6118053708053475e-05	0.003376018337503494	0.15810262932194108	-0.005753303252941249	0.030749438432582862	0.0	-0.0005944351605208317	0.0	0.0061498574351130176	-0.04001290529430667	-0.03116033811528842	4.762895077727602e-05	-0.00262726391139663	-0.17348628527493543	-0.27742052712193876	-0.010147988350011097	0.007823724126058852	0.3054686168315852
patient_113	0.2543505818497069	0.075545931415415	0.009271519987607805	-0.49977856197486836	0.08942649189772295	0.0009977197971909647	-0.2204728160239652	0.2351279350528831	0.005067088269401649	-0.001983897141586753	0.00947078514358073	-0.0247308192530245	-0.02670819275628401	0.0029674071103461337	-0.0061101889621331265	-0.040337804745517215	0.21972252582308283	-0.03361767537456459	0.2549619196013353	-0.012059591531921026	-0.023649837519498926	-0.004327841985164389	-0.29908112078637755	0.12613263261838636	-0.005523084729349016	0.032119475158743194	0.0	-0.001243162215312539	9.043226165189542e-08	-0.04917375710939269	-0.04616344999422519	-0.025141031099353825	-0.0005342057777656045	-0.002251901941605471	0.6641607754847635	0.2672664720805471	-0.008364403083739482	0.004975831194330721	-0.1647483745338949
patient_114	0.2604343524423122	0.12867686351291344	-0.001301328282739728	0.15143892056252972	-0.07459897088435481	0.010437217856799082	-0.2370328957610567	-0.03086028225645091	0.0038909968031474416	-0.0014049610523395532	0.00824175040907868	-0.022443021785646118	-0.01822284215059464	-0.007626004256539059	-0.004504556695469386	-0.0961449946239697	-0.009520762218036168	-0.051298577941538574	-0.01941074081640159	-0.012822861179254423	-0.024712575364948218	-0.004953877793588832	0.004444281487314152	-0.08975024856983019	-0.00537163905301112	-0.4989832974289051	0.0	-0.001370843139744379	5.5070789235670005e-06	-0.02963502354103006	-0.04370243491989119	-0.02757340408541372	-0.00038252316622866794	-0.003515352402096988	0.6984179291632787	0.26215922262522473	-0.010361781164705191	0.005358007540720656	-0.16609308013223076
patient_115	0.26437358783966475	0.04962868279987779	0.0016098291608945122	-0.015429466915730303	-0.03615908460014746	0.020464484105675827	-0.22462206556233597	-0.028773641449311948	0.0044204074235953	-0.002189093728165507	0.008254708798076603	-0.01782830969247295	-0.019804110338133667	0.007305531229008089	-0.0024201001870392366	-0.099541720767965	-0.032670493382601674	-0.12542592929517601	-0.24678569742593445	-0.011509584483179895	-0.022390494672091078	-0.002325875100094921	0.004309631541589586	0.1536815599700763	-0.00510810803192164	0.031048091126270015	0.0	-0.001178699936298215	5.597511185218806e-06	0.0014543430373845638	-0.04556034371290377	-0.0280856050162264	9.044209846191704e-05	-0.0022817985314860707	-0.16734934871250204	-0.0416266456644218	-0.009329398781899279	0.005965790841629599	0.3381851480445393
patient_116	-0.3864167406977527	-0.13322322827378985	0.0027199038918595407	0.3651092471380037	-0.07460465830415441	-0.0009262023980874406	0.24345512555120596	-0.02723929406960292	0.003239754597104844	-0.00153439010328649	0.0066146024699129564	0.027797909625574796	0.04167960865198857	-0.001243878146430697	-0.0035215290738736804	-0.03857729488851535	-0.02159137814769135	-0.051294376715327133	-0.019732401664452445	-0.011757430256914524	-0.023321462005267416	-0.006206456960044326	0.0039988793474720055	0.13922265723097504	-0.004541739164160583	0.029654658461173666	0.0	-0.0014653150994345752	-5.782411586589356e-21	0.004705261878573567	-0.046968471189080825	-0.027409245659662962	0.0006287759860874755	-0.002501292595627335	-0.17265811378628762	-0.042708149911128854	-0.009468447775730904	0.003937354344870031	0.32122395912245194
patient_117	0.2372244239060869	-0.38055622186564547	-0.014557641338593628	0.35150942534278357	-0.14009958034596598	-0.003924202427827439	-0.21351107131591313	0.21385807673161664	0.004182429093126742	-0.001794426659347943	0.008116513848927986	0.02846585420197421	0.040748794249282544	0.0004103259467464709	0.00678790947474325	-0.025656188021733518	-0.06301328857239809	0.023447478961082374	0.1022293764248994	-0.012018491321055043	-0.02245354680360003	-0.005422705000678202	0.003547281456438388	0.11400897910047353	-0.006101208719093945	0.02811412913195517	0.0	-0.0007874671475695022	0.0	-0.000584137023144503	0.07961424458654269	-0.028688189513928496	-0.011182062147230649	-0.0022409618689828966	-0.14976580781904034	0.17529709437608912	-0.009055591582399358	-0.037472221078591765	-0.1478356146446379
patient_118	0.2546364129661318	-0.5919435003245254	-9.133883428831037e-06	0.05410326752443634	-0.01744799872515444	0.0007555568572533899	0.24041305887282527	-0.03007923596894502	0.004313642291220074	-0.0019158330099652	0.006309034050159709	0.03402880147049253	0.04273238505373631	0.0003992724864170826	-0.0029755167549020485	-0.14927443399859824	-0.04379609602257571	0.26624761285984094	0.2005107994774141	-0.013236669908453371	-0.027740253875068968	-0.005897698301499532	0.003367016486039856	-0.09936649519480215	-0.0044466035311175375	0.029957090907785998	0.0	-0.0013620701904804163	0.0	-0.04848754699495902	-0.04944129046830433	-0.026929461018418782	0.00020429776018402723	-0.002925715792593207	0.7154953595890725	0.25321212556674333	-0.010189788683962166	0.003430887805874833	-0.16230653905845688
patient_119	0.2715447314088385	-0.03896717421670192	-0.008560111671894369	-0.3482451462116243	0.03492130655313755	0.0009553141703937198	0.2313431426296174	-0.02807986911613639	0.003431621864444691	-0.001289173825932086	0.0060508417436682315	-0.023580837728677827	-0.0224410450053081	-0.001230443856209065	-0.002109721408725908	0.02613979795221777	-0.028204132976358126	-0.09039632322007213	0.03833952288011091	-0.011148908733152576	-0.024912253306549628	-0.0077284196667800845	0.003644535612851356	-0.1012556357380343	-0.005281031002906028	0.031087671545872556	0.0	-0.0014651432461627477	2.428107247026e-06	0.00167401162355836	0.11577856738248535	-0.03081559725322244	-0.028928808003994933	-0.003169978874006559	-0.17355844879417082	0.2232581783867177	-0.010248809248661266	0.00218442134761972	-0.1570514814013615
patient_120	0.2599407418205647	0.30050220341622624	0.003696597082775838	-0.5683480753908964	0.0948563921966429	-0.014085585874915334	-0.25044422071957656	-0.03480432954564307	0.004454168299921597	-0.001863967697884733	0.006494037802614943	-0.022373345493897863	-0.022772894389736408	-0.1436632455815997	-0.0031409201074901276	0.07338813618699291	-7.161451480254588e-05	-0.0906094633678919	0.09352617494429288	-0.01270264473439009	-0.02283816792582074	-0.004300447548458732	0.0032604928852790933	0.12988676856140896	-0.005242697030499972	0.030089458269172892	0.0	-0.0008685590307737378	2.2305341926990055e-06	0.00267000523618926	-0.050673048321538156	-0.029554438549580907	0.0008305028737650161	-0.002985063712737422	-0.17669908472065818	0.1275054172349867	-0.011561188327589914	0.0014997809203485598	-0.1653013891747614
patient_121	0.2713610500591855	-0.04438890543432658	-0.0037479515895471184	0.13558070160780097	-0.067703991009714	0.02502651797708538	-0.23584471696545706	-0.02967117233578357	0.00399214003938986	-0.0015537673443162458	0.006750260226502557	-0.022614336271578148	-0.020900979050416057	-0.004491525099857706	-0.005795045992362861	-0.08057906788357784	-0.022707894974059097	-0.008851499361255242	-0.039199468918528504	-0.011854234538827313	-0.024595973830500845	-0.004859634412744294	0.004458973862660709	0.14138393418110676	-0.005171990417216408	0.029605741268936434	0.0	-0.0007429215248319635	2.963485938127045e-20	0.006128695172002381	-0.0457184163615028	-0.027860212165126637	0.000803643389802545	-0.00201439326108043	-0.17104482477905505	-0.14731040621985259	-0.009464464680504466	0.007264039413671947	-0.15577127507057115
patient_122	-0.39431158298101743	-0.47778028267765477	-0.0018794800227800454	0.0067335859364036485	-0.0172652622210465	0.006274566397108335	-0.22132333292843598	-0.029483964882604782	0.003734365065200717	-0.0018692839729833799	-0.06909030933673592	0.03663262347099924	-0.021477848320307587	0.0004540013589913811	-0.001399291624923949	-0.13918920183895708	-0.05225056999053196	-0.11146551607523707	-0.11919660019924885	-0.01321095434897065	-0.021780755428953746	0.08325796441371815	0.00432964945612503	-0.09284529046698432	-0.004160729161432774	0.03290414328275947	0.0	-0.000808852470365127	0.0	0.003824380170755236	-0.047570184261116116	-0.02713679101504742	3.8163355477924955e-05	-0.00334304102130574	0.7301104311721633	0.2626446085320126	-0.010428634003961044	0.004735066495244332	-0.16592086392064154
patient_123	0.26668004275608354	0.07736994161958005	-0.0014767355674868239	-0.11405009525698322	0.004667874819793816	-0.002788764270182228	0.24693260813639642	-0.030215559117790645	0.004426557549744588	-0.0018561531804747568	0.006286304856301692	-0.02589522065858353	-0.021268695777144183	-0.013398060659601956	0.0016687214724989726	0.05241481960618949	-0.04503453825424269	-0.08836161986098512	-0.3027267862005679	0.17338776110285253	-0.024670971469487622	-0.004422225627812614	0.004539319054488999	0.13937752329849942	-0.005505788570330647	0.03256166893001379	0.0	-0.001149779392194341	0.0	0.004475641520829626	-0.05358447852695245	-0.026650444103489282	0.000877041145715409	-0.0028857034923783875	0.6997405275571583	0.26177356240716654	-0.00955145074096498	0.003054691644685485	-0.1652367810978143
patient_124	-0.3975855051918249	-0.5706589640152655	0.00758451808500438	0.010753185229290717	0.0487023179722818	-0.0033725852517034723	0.24163190124386297	-0.029545641089821308	0.003818264403876373	-0.0013909571903154188	-0.10050723336795322	0.030973648842768525	-0.02592926918036881	0.0007007310373241608	-0.0052511215929543185	0.2112082499091782	0.06208756205905459	0.6957407181957376	-0.038878620661792936	0.034702631366623396	-0.026518651186159366	-0.003776826691408219	0.004233203994681514	-0.09154064497419893	-0.005932421548752073	0.031066453618442565	0.0	-0.002145240774356889	2.206000662214e-06	0.0021962490300360803	-0.04705150762611	-0.026958720396226755	-0.0014699163524822493	-0.002606446557331401	-0.17131712224993081	-0.10622341513314688	0.15147273325228	0.005706390859089075	-0.16639655560465128
patient_125	-0.40897138578618736	0.10438243817605708	0.00683210939011752	0.4911160745176126	-0.11857285203121502	-0.0022936270895065184	0.25250295750454055	-0.028938819739967366	0.004846691050379288	-0.0016094998784140148	0.006947770225626228	0.032971568558394976	0.048503891061701936	-0.008274229004268684	-0.0020273247140969344	-0.13862461736082218	-0.039193847433941574	-0.08888797152216563	0.0090975133954099	-0.037626986395682495	0.12302303566395204	0.024014388970057823	0.003371650003420129	-0.09544707391833207	-0.006083815657360539	0.033102124837127454	0.0	-0.0016788778883670727	7.737613116266e-06	0.000537092717786406	-0.04751418625906207	-0.031073071228629758	0.0014142290597527398	-0.0029741288225836183	-0.1774457019015396	0.24369033008189947	-0.010344688691146752	0.00482533789996769	-0.16689679806714075
patient_126	-0.4198425133471597	0.17703318615480623	0.006005432633694339	-0.20729843370796636	0.08392192228581236	0.0005917388259899179	0.24127937742281635	-0.03969769856484244	0.0042497176063002315	-0.002542763435187154	-0.0966358428159611	0.028062615750347297	-0.02891331952033833	0.0011609303121267423	0.00021269718186731754	0.7458086763367404	0.3541963986055532	0.06695163869891294	0.12613360203216284	-0.012543202996609189	-0.020768033708513624	-0.004823757791615338	0.0060930828836535935	-0.10033012524991702	-0.0063659135255880964	0.03196098391007824	0.0	-0.0014766216553055921	4.658641439725999e-06	0.003362429908132467	0.08608585211751744	-0.03287464872900991	-0.017934316228652856	-0.003328729791697539	-0.1654708583678805	-0.3599237651635904	0.11601360507962111	0.01258059174527809	-0.17369299209161482
patient_127	0.2512438483068626	-0.014603085243696943	-0.001617139914907107	-0.23118997918430412	0.009065635017780006	0.008539198089733462	-0.2229978064803432	-0.029235909968861943	0.003361237773323123	-0.001355389302698656	0.0063453622895632954	-0.021146790058049647	-0.021645922206986894	0.00015773519611007636	-0.0043052418533104705	0.00757260500019382	0.004168652888070722	0.581612796512057	-0.12064719505727306	0.02362398563388655	0.13948346071464746	0.09888727530147713	0.002827541246493142	-0.09095711782106998	-0.005112167287597855	0.030298512691255722	0.0	-0.001365744795155269	5.5070789235670005e-06	0.002635897586985801	-0.04957426618748182	-0.02593401846472627	0.0008471691794619941	-0.0020172511427468	0.7293401396520721	0.24718948740961433	-0.009100601844306637	0.003388110318829163	-0.15564211056751026
patient_128	0.2650941114414898	-0.07563262967605407	-0.009190341625094496	-0.37604915167185615	0.026715773044913297	0.004436689576535478	-0.21729626598527207	-0.029133660840368086	0.003777781739110403	-0.001932010714550718	0.006814209372549356	0.035421858011735176	0.052744461196360615	-0.010587509793354806	-0.0022173976455580717	-0.09845841768394062	-0.047882802827940614	-0.006791616362973984	-0.20658693934378947	-0.011086207283368057	0.17092194396836308	-0.003780202336319988	0.003985789512328899	0.1447542674342293	-0.005377734704270007	0.03032342465714626	0.0	-0.000918444264026842	2.428107247026e-06	0.004094108523663413	-0.04727908849654381	-0.028198907868083847	0.0017469334183964468	-0.003235861379416253	-0.17071276179962183	0.20211469735027665	-0.009444484776958171	0.005850722830601189	-0.1667369383359013
patient_129	-0.4182960297876937	0.42417089049794704	0.00789873895050962	0.00758760167214443	0.0286670656117264	-0.005827979487418495	-0.2373472483406005	-0.032401494856191794	0.003910437897419778	-0.001374268259717407	0.006152212543656752	-0.024151549543806442	-0.022448605537075825	-0.035179337234738074	-0.004323747311078222	-0.005417367384739504	0.0006636579816779155	-0.16532551258863248	-0.0006663248014158681	-0.01251706586884023	-0.02269501016699252	0.011798482669328465	0.0036001918631819573	-0.09778629030128111	-0.005747883003075252	0.03218656131879444	0.0	-0.0016331130986801292	2.312964634635743e-20	0.003694031376228556	0.11116953332226992	0.14661646451439156	0.0004677465925462728	-0.0035278179073235166	-0.17256154187942163	0.18366581590417813	-0.010464515124464746	0.004801392924085121	-0.15982104276668985
patient_130	-0.3904906667964601	-0.24052452538964667	0.003450869147275708	0.3502544494601924	-0.06794326187736663	-0.0008343711133521895	0.23627696846114865	-0.027519767037581987	0.004830835125837464	-0.0018185993108305002	0.007786018636047474	-0.018389902965221513	-0.021222595702361766	-0.00183897025039519	-0.0005088620581210734	0.057705337860790046	-0.03391696578214559	-0.1064086004175404	0.0694802406532215	-0.03465917179826714	-0.02288544133454673	-0.004007128155314927	0.004485715394163969	0.1457077262759238	-0.005939192793921007	0.03101250673023362	0.0	-0.0007193918074213186	2.206000662214e-06	0.004755880705178886	-0.04660807831169531	-0.025853523737656883	-0.00027395790058443197	-0.002814931879139022	0.698005013501157	0.25812978052119556	-0.009849848341218284	0.007716265636445705	-0.16150038726643745
patient_131	0.2737247498438112	0.04466512857682584	0.002913118027198958	-0.12331365193899507	-0.03182842637012396	-0.004107340058556539	0.2565365509336806	-0.030791861120203167	0.0037563417285783277	-0.002293249254037537	0.009239036904317542	0.030996399214406254	0.056699910675247496	0.05903964376244539	-0.0030149167131556577	-0.0320144850703969	-0.023336177015761645	-0.052047521270046596	-0.018864513727846772	-0.011900467445834027	-0.022313996123696403	-0.004194806264800955	0.0040895499422415596	-0.08552413943959712	-0.00597731189998134	0.03518941791982229	0.0	-0.001421359142843053	-2.8912057932946785e-20	0.0050515845904552615	-0.04561955001594227	-0.025438706792751585	-0.0015104955903875819	-0.003134890484071825	-0.17190323969255109	0.2038724291762744	0.36200836819081617	0.007704064350563093	-0.15676341550583034
patient_132	0.2576038665963441	-0.22648192144458532	2.1102194927588796e-05	-0.8420766634088401	0.19270674139670793	-0.006370563371121775	0.2497583434837985	-0.03131546780716189	0.004026581190630272	-0.001915130125842465	0.006862388556664686	-0.0249729662068271	-0.024787920974589324	8.232849043010159e-05	-0.004032865793440378	-0.20786060146959304	-0.03230381790799517	0.02995452992840115	-0.2768766641895277	-0.027110305860912377	-0.025137268323966816	-0.004747325448295329	0.0032642751969238883	-0.10637096978318614	-0.006340727235994947	0.03084422339765962	0.0	-0.0017597593905773839	0.0	-0.04739957464886104	-0.044053988827502756	-0.030442196155278992	-0.00032569656893154786	-0.0029051464317111893	-0.17538142208630844	0.229849012040602	-0.011040161454789952	0.005094778432101666	-0.1611388102668297
patient_133	0.26008315456828773	-0.0725543559058196	-0.0002623646542059668	0.05670264742277669	-0.019683838632110734	0.0003422445176322481	0.22760628057475418	-0.027972460449387546	0.00473884517365299	-0.001883226189125795	0.006465817904896864	-0.022843110910661272	-0.020846780270543333	0.0020842417870895985	-0.0021699433857217403	-0.07437623225516915	-0.02382000372035824	-0.11041085370521567	-0.35381581039926635	-0.013312266695138193	0.11347945350369297	-0.005428049015242394	0.0032113267271914147	0.1340069456334413	-0.005542207342667338	0.030161381641652673	0.0	-0.0011619106321631586	2.230534192699e-06	0.004788761973862164	-0.05086492925380196	-0.02791927344353356	-0.00027170721857056984	-0.0025432515336865913	-0.16685642734165188	-0.2797309485744243	-0.009864132904224525	0.0011255849477937675	0.31056402985045595
patient_134	0.2694502382996101	0.25564463125579495	-0.0022884951784977376	-0.07242374146132026	-0.0014712283938687226	-0.001606637909179219	-0.23485619072546324	0.24374951311240792	0.0044724123676032216	-0.0016473538604495188	0.007589190037447669	-0.024233051838498682	-0.022904159668242583	0.00045692383832643825	-0.0035797985720972835	0.38236299856038103	0.06394593386280825	0.05154703474368727	-0.05249535158160724	0.08560960653541606	-0.025528708227861973	-0.004229119671758958	0.0038614151968016652	0.1410308425439454	-0.006177929695999645	0.03436410591951486	0.0	-0.0008440479056836036	0.0	0.001730981738509178	-0.04789783863622579	-0.028899663115802075	-0.000359361947086671	-0.0028845825332779527	-0.17366431494753343	-0.10019672957336695	-0.009957387186013108	0.007163727174644338	0.30305382391766517
patient_135	0.2683812730613991	-0.21851678767362004	-0.019948747559105286	-0.2493177486238974	-0.02883328122759721	-0.011316685412007114	-0.2592034746755354	-0.03419603371103853	0.004066026525740864	-0.001630498910808815	0.006167530555978132	0.0367238643392953	0.03445293826020655	0.0009402838209902313	-0.00027148962141736557	0.0005515439139850143	-0.04849168397901066	0.15992168063429277	-0.302254485906336	0.06193267382479304	-0.025908476345426416	-0.007084024925519783	0.004113471167999327	-0.09650128317920982	-0.005871096892518306	0.03241941957830749	0.0	-0.001679194498702474	1.734723475976807e-20	0.001260230228372908	-0.05057960972027557	-0.02634502154808789	0.0006604403721395145	-0.0025339642878846966	-0.16732604191565714	-0.09680030465017446	-0.011018303206245108	0.004599481803858036	0.28418051829613566
patient_136	-0.3943570494817285	0.3956861008454067	0.0025811037229414796	0.2931750926018261	-0.06309657769759262	-0.004315629123095414	0.24367202383327843	-0.03086787848471982	0.005213635197201403	-0.00179401196935312	0.007417812468233145	-0.02401784444544379	-0.021365152592663986	0.002373404105621309	-0.003153584601149095	-0.11984195575083342	-0.023422381866191305	0.026394811806469683	-0.01767937980150007	-0.012981980037394465	0.12588374965256605	0.03237171238147258	0.003953594660282576	-0.09705260717671661	-0.0048814812820347185	0.03029253027155005	0.0	-0.0015970325944583736	0.0	0.002365934287273822	0.13243184771657313	0.1657244305215028	0.00045700345204267905	-0.002304442203738044	-0.15938532305945283	-0.1566700909844956	-0.009982352374996128	0.0034270930725225	0.309174599142769
patient_137	-0.35951703282252856	0.19664862080340031	0.009419566763381104	0.3558451779164201	-0.042583888410081865	-0.004871039869890832	0.22581848666226992	-0.026184599318343715	0.0025063212482576754	-0.0018943319672571702	0.005161533389676827	0.030175249590769445	0.03191737235839072	-0.0030577253076643817	-0.5229837798816395	0.044935075380980107	-0.051053491852791726	-0.08175051558054186	-0.04686892483456119	-0.011724283205943377	-0.02034791102523608	-0.005586444836523165	0.0031633408769935617	-0.08501481508866343	-0.0050741784701231005	0.02764111388603897	0.0	-0.002023094894172769	2.230534192699e-06	-0.03724676325282219	-0.04348935271034926	-0.0290773857303954	0.0002449149112357904	-0.0025990340826917706	-0.15623616481361727	-0.03769434914982763	0.11650349731512037	0.0025359799541943614	0.27549434650891447
patient_138	0.26591877650053003	0.435921873740091	0.0005211423145735578	0.22023797056572397	-0.07848718711555348	0.0011104052994980657	-0.217234111056594	-0.02712694905876929	0.004575293179876638	-0.001566784069023006	0.008415035660633747	-0.020810259600143412	-0.02098856540511429	0.00036641692326767975	-0.003148516036913815	-0.061509773519970896	0.033204733612858604	-0.20406994569009373	-0.05135386694376524	-0.019979390709795833	-0.023406190207903226	0.024188047679772534	0.004758153692245541	-0.09569643191675554	-0.00478420414065249	0.030572160189491132	0.0	-0.001468301421909687	0.0	0.004132025120868633	0.12718304249395895	0.1910840256330141	0.001019483421020472	-0.002516117805252223	-0.16760499808391413	-0.2859497881977846	-0.010965829057182592	0.004251174762491727	0.3361905988132501
patient_139	-0.40769965294268107	-0.24691734919088154	-0.004060170189938308	0.08025933078365916	-0.05700828927494362	0.004134290974879607	-0.23221727261847241	-0.028138679438736297	0.004323532824122571	-0.001875168774333687	0.00902422388662827	-0.01967950754061825	-0.020881473515372506	0.019613324246437618	-0.004900657434447076	-0.06978504387397608	-0.031872922407775416	-0.21119663753913304	-0.01727818901043507	-0.012584335622378713	-0.02396336198649033	0.029263456637595685	0.00541056187542116	0.1504539013859978	-0.005392638692345326	0.03389274221110722	0.0	-0.000992228225643194	0.0	0.004290634651410653	-0.04824410822256424	-0.025628163243829452	0.0005458278216438428	-0.0029458552257063393	-0.1744655535721301	-0.17100230048100692	0.28625891389843966	0.012131434857696643	0.3320461053255723
patient_140	0.26358824216630383	0.047410382435094246	-0.0009236940270611645	0.23291113490038332	-0.07350829413806662	-0.005863245885462735	-0.22665347766359742	-0.025049140198630825	0.00463148885735069	-0.001475742997768262	0.008357610922080528	-0.021352008204041272	-0.018925652057646073	0.002216908769653951	-0.00580771318484571	0.033524050496829064	0.054368250321231465	-0.027535766202961783	0.11658097704931741	-0.011585186630646392	-0.0251882963857351	0.02412018430095167	0.003736064742744918	-0.09894178414858182	-0.0049177953018589605	0.030216042485917277	0.0	-0.0011682575522704566	2.428107247027e-06	0.004264216506176285	-0.05040402799874552	-0.02755685647569035	0.002012645400914914	-0.003166657277707578	-0.1691951567461113	-0.3430303524225144	-0.010607141131901445	0.0059141604761247515	0.3316887966866412
patient_141	-0.3844353715427009	0.4619679760973476	0.01840166865758697	-0.059894111268595285	0.08811733970558633	-0.00585808585196107	-0.232282203204871	-0.031531708965771565	0.003717824578857411	-0.00197179086816157	-0.09570867173298796	0.026158627187675653	-0.021206124766787498	0.0012623543743357204	-0.002675756915571431	-0.10990867723052103	-0.041327079168263274	-0.10326393176132916	-0.25605896277968065	-0.011834335585653458	-0.024034131498487713	-0.005581339342154039	-0.29436779535705265	-0.09860913185962458	-0.0059888668270023405	0.033189768347422675	0.0	-0.002144428569753093	2.428107247027e-06	0.002695442974333573	-0.05321880894715877	-0.025027171913283932	0.0009368968561900221	-0.002577110761507446	-0.17047478594184295	-0.22049757090247715	-0.008741427690855445	0.002905808576069668	0.3104521272658776
patient_143	-0.3993989326639148	-0.018512101243079095	0.004961167725428476	0.3831149051203957	-0.05263331360376188	-0.014327232537904983	-0.25311261268430446	-0.03338701106040312	0.004052580450800517	-0.0014457857038558562	0.0055071039101532784	-0.022941690897285847	-0.020835835556853047	-0.0029597604082429656	-0.003934548667682618	-0.15165135835964538	-0.030196499505089673	-0.1477207268662246	-0.22234551563925195	-0.012882006051234948	-0.02742530770107435	-0.005204174668678058	0.0033363825276825757	0.12311018700812809	-0.00539501567221338	0.030625799384047147	0.0	-0.0010909319265011057	0.0	0.0032283743182652987	-0.05088818183100884	-0.025829326913607377	0.0003584813127569191	-0.0025805125832809627	-0.16737495898616206	-0.0922705075903107	-0.011127940728204824	0.002695393383109338	0.2878774597841538
patient_144	0.27457719827090243	0.024582606912803406	-0.019295281620187753	-0.3546693295813508	0.013433295437746583	-0.014146484181781993	-0.23142295094619553	-0.02944546493309771	0.0038348517967006514	-0.001869356546952222	0.0067497933049912974	-0.021017657444875496	-0.0229537097899271	0.002614208011705483	-0.004772413514324405	0.06701187561117877	0.0041844110803937965	0.04741525234872061	0.37136461123128567	0.02117235837923523	-0.02523017559339508	-0.005837179154696312	0.00295533985544995	-0.10790114172431813	-0.004891251382173463	0.03124389744238018	0.0	-0.0008892956492402898	0.0	0.0019175396583850813	0.08191400603219558	-0.04050483476553781	-0.003896378791511287	-0.003562674905309343	-0.1807389389667405	-0.040915706515817496	-0.011772820114855169	0.0032712942902007112	0.3054966182261527
patient_145	0.2735786658101974	0.274540751688596	-0.012938612885633149	-0.36321903535584665	0.012227659620139724	-0.015082265408606736	-0.22385597093435197	-0.031931454648906364	0.0038951712754907108	-0.001784660421811545	0.007227181024588905	-0.01899778109404201	-0.026669998831029433	-0.020712277990273042	-0.002837295850330124	0.05810443594761683	0.06608153100080867	-0.012976189583924894	0.18033789296312303	-0.010274789909447767	-0.0238780036920483	-0.006957332572922376	0.0053843847051436335	0.12529689007499056	-0.004571751372169773	0.03250125669155431	0.0	-0.0005216512692081692	4.436534854912999e-06	-0.05915341202167162	0.1157735481638001	0.1490205075868314	0.001189206676473743	-0.003390172268393951	-0.1709052660761744	-0.03791414287507412	-0.010323448175856082	0.00653725288351316	0.29516000571978684
patient_146	-0.3949807636762177	-0.013834301181238797	0.0032960422596070584	0.34823825634451416	-0.031220510428010786	-0.0010409280375327865	0.2404589140174464	-0.030688314801001627	0.0036586431293518214	-0.001974014433280664	0.0051744977920516145	-0.02549462843392947	-0.021796427630343125	-0.008314250837509373	-0.004852891246975862	0.03267432725006475	-0.0028153618229117138	0.08050825362655906	0.18243359658703412	-0.012888401539935599	-0.024069435834650106	-0.00507215741077095	0.003937197445220681	-0.10172976361822071	-0.005023687301155282	0.030522321067824317	0.0	-0.014201321480777351	0.0	0.00392964743245387	-0.04905939511784297	-0.028969100942643055	3.912284886973902e-05	-0.0027670976234075413	-0.17239700627294424	-0.283089109873185	-0.009397242657734606	0.005952161489186544	0.3032901476284812
patient_147	0.2540795710309141	0.08076367669797566	0.00033078558059876806	-0.12001626807489557	0.014462050977964023	-0.0017173159624239152	-0.2307472451330708	0.25135942942126	0.004643369643299797	-0.001723018512024308	0.007576382674829938	-0.02250759673915184	-0.02386401985617846	0.0009465131833278585	-0.0024820833221801883	0.03372124216348992	-0.0054491386494708235	-0.16447562803624904	0.12278619568272914	-0.010252233970847758	-0.026587918182499636	-0.0013940951941199416	0.0036588718600677455	-0.09780460005130653	-0.005615687093030741	-0.6132086079138456	0.0	-0.0008258387369539681	0.0	-0.0006274050203095864	0.08557550730148124	-0.037437166588515376	-0.024309462059103865	-0.003662208722535682	-0.18062690320470334	-0.04054958160980132	-0.01098160229187619	0.005930385752937445	0.30250143662135753
patient_148	-0.4011229240941489	-0.27763892471800433	0.014253256659486586	0.27950460782709474	0.0209778445598759	-0.002080527874839696	0.2626331771956261	-0.028903101067218197	0.004690818327638524	-0.0018501445532381911	0.008782680139621536	0.0336570535985562	0.050922983482725476	-0.0017437304600240208	-0.002439078755074148	-0.1435083060120684	-0.05680562086310591	0.07315924324308318	-0.2715765335897366	-0.011943788420791104	0.18365731938064578	-0.004130469644817622	0.00383079890618736	-0.09272619268098534	-0.005991314861698885	0.03245681146960575	0.0	-0.0009591666905888731	2.230534192699e-06	0.004743309426073972	0.12450162821247784	0.22156978252068663	0.0012888813152266724	-0.0025240023637971096	-0.171830781691669	-0.22112802614103055	-0.009049828675225403	0.008593459223073615	0.3260621266672388
patient_149	0.24681260606267638	0.5101372643040446	0.0013630498938169847	0.29883898437693973	-0.06064226989295845	-0.003271214082867672	-0.23076949521048984	0.2529470675614109	0.004069480805451634	-0.001658982751244304	0.007533531900128823	0.027023642111045923	0.04397657492546567	-0.00489533731727956	-0.002599558891357599	-0.06611045487307907	-0.03419144394490334	0.3668851670847474	-0.016334428628419228	-0.01230137592262831	-0.02578632062341314	-0.006797668507179435	0.00385172541196523	-0.10192392058031366	-0.00557383436674412	0.031573068294475405	0.0	-0.0008137978117157781	-5.782411586589357e-21	-0.030347741153063237	-0.05171654668269557	-0.027800896509825666	0.0007729020597226121	-0.002272025648221275	-0.17411486513412847	-0.06387864811814593	-0.00950954305947138	0.0035737313983189457	0.2957693538119486
patient_150	0.2808413118769026	-0.012336688908746351	-0.002083716138655704	-0.11809638520546	0.02242142601777746	-0.0019814607181515894	0.25128765848593815	-0.029670232857673725	0.004164699012217179	-0.0014957198321912829	0.006710401418454247	0.04287235437812862	0.06787526193314398	0.002452240207337904	-0.0024353177775456934	-0.12940023580713217	-0.04810168596135427	-0.16182457657386526	-0.0836223526038046	-0.0293414052170436	-0.022275856100314774	-0.004756269508763805	0.004066352293083888	0.17129678218815023	-0.004554524609798805	0.030895165094540804	0.0	-0.0018342826970666212	2.518539508678577e-06	0.007546910667802955	0.23705472875329722	-0.00942045471340008	0.010087953294656796	-0.000647107464385554	-0.17406111479450362	-0.16074653997875438	-0.009460340751823691	-0.005963613355230834	0.329970109650389
patient_151	-0.4031913595952649	0.1690219205139355	-0.002747860461855351	-0.6128494394521026	0.3334884562310987	-0.003173580472945569	0.2579182914885845	-0.02783471359834355	0.004855339014408636	-0.0024043295772161162	0.007865589733584165	-0.021866325329123915	-0.021274413632844165	-0.00133583131119724	-0.0024051251735863312	-0.15375879793846953	-0.051074631817251186	-0.011334007093682557	-0.030622492444080936	-0.01689053167892945	-0.02353681033409003	-0.0029062396200909583	0.003437577676873847	-0.09356646702934722	-0.005480566769585074	0.033119470096662315	0.0	-0.0011571540598669207	0.0	0.0035646468781333567	-0.04607525594192681	-0.029369272778064094	0.0020585286477477626	-0.0034232424678856694	-0.17384339976711	-0.330578347556547	-0.011223358802356009	0.004834715027809502	0.3226775746263051
patient_152	0.2584777148062324	-0.45883596054150083	-0.002418743396458578	-0.31532880773618555	0.10924589541044143	-9.383980866862748e-05	0.23558505435082136	-0.032457026764842106	0.004785247277807812	-0.0018006397977132441	0.007329909999574701	0.021759515538853913	0.03593448589669978	0.004063980739877262	-0.0029382308631999603	0.09771219184299454	-0.0014592780893604776	-0.09323564507197078	-0.047761097613921374	0.10758095604971066	-0.0265858257190704	-0.00404473083315013	0.003981869889544396	0.1226520964240092	-0.004952040806583703	0.03252212707682649	0.0	-0.0012755993719856006	0.0	0.002544483509524612	-0.051261978828750825	-0.026505494034338873	0.00034490614986280155	-0.002463020028571785	-0.16531128203762704	-0.27182600048811084	-0.011117848713044134	0.0013242141750771938	0.29822289912324756
patient_154	0.27285710847591643	-0.09998971337535634	0.001476443332744654	0.1886334853899539	-0.04426702535923169	0.010171963463618781	-0.19964806413117572	-0.020636017447325652	0.00484810304388736	-0.0019287882093624808	0.006724375265508357	-0.016440049683953576	-0.018338576738235083	0.0029532385402655094	-0.003242063852006138	0.17015096504747632	0.04908703702010654	-0.23582782802428282	0.688082906282533	-0.023729514521417135	-0.022595348598896777	-0.0023174632377297912	0.0034051118656062257	0.1439170585409518	-0.005264602764544334	0.031062663345945984	0.0	-0.0013407432675846208	9.043226165149065e-08	0.0028066550588295557	-0.038918921857366645	-0.02625516752418985	7.929125885256995e-05	-0.002917260450749618	-0.16551246234080555	-0.2567682091587412	-0.010604370136170332	0.013675817515389684	0.32849378318314876
patient_155	0.26817458746555367	0.5519206041890583	-0.004375733511906683	-0.3281125642965392	0.021180993591958498	-0.005517474123416542	0.28654660829304374	-0.03183204199303657	0.003775493865885735	-0.0015829078472192359	0.01074004006500532	-0.01630291223785746	-0.02286690927214879	0.00010628914709253661	-0.003987899212162461	0.008741596303424705	0.020693695066198562	-0.02972726881337533	-0.05367439011315945	-0.012759449442234318	-0.02627968947566756	0.04664003920261191	0.0038758345491800477	-0.08398051836047304	-0.005337998082783299	0.030575344842050062	0.0	-0.0011434000698581823	1.1564823173178713e-20	0.006023710025102356	0.16418981632776541	-0.01734051060706127	0.0018447989713660598	0.37791873191665887	-0.1790472233150648	-0.16731256518814241	-0.009680451839281073	0.0036279794685783007	0.3466095650450312
patient_156	0.25909014887654375	-0.23786246878104264	-0.0005918463186165182	-0.01446038801573447	-0.005578524626393114	0.012874696294616985	-0.22326362512632705	-0.02806091399938609	0.0038398640833585003	-0.001750750833741749	0.00636341151205124	-0.020200458316167666	-0.017404865983771844	0.011332696860343008	-0.001133745377524041	0.016750160432690796	-0.023265560001170235	0.12688188469914943	-0.1907617480976282	-0.01110171034290517	-0.022378429819243668	-0.005054994835898218	0.00439002496464331	0.14875178687390023	-0.004945352164628541	0.029502417812751282	0.0	-0.0012528354243207776	0.0	0.0047168523160160195	0.1391590533023182	-0.0238549888125419	0.004613856704078831	-0.002608451419639198	-0.1689058211708867	-0.23186144832061142	-0.008638980433427177	0.008202173970697195	0.34511648969847075
patient_157	-0.3830291593802118	0.42407850123887575	0.010238536412433982	0.330269609119682	0.03438982614500894	0.015764383411485852	-0.21745078113143607	-0.024335992351430597	0.004646529093899154	-0.0017417651063743132	0.010735848530135596	-0.017213752369824187	-0.021301664941271326	0.009630108657215822	-0.0007745202240193616	-0.15712834612936016	-0.03960892101112624	-0.11935861102652019	0.08685691137924575	-0.011393005373496185	-0.02327288945779051	-0.002487726803031764	0.00381983817682846	-0.0802284991723643	-0.006023349826676347	0.03040881975649063	0.0	-0.0011044379984969553	0.0	0.002577556214301837	-0.049242419417501765	-0.025825499258559113	0.00041744980737955283	-0.0036236227641071868	0.7402088866855177	0.2519804955433008	-0.010202296635386347	0.004478095375649597	-0.16470195360847456
patient_158	0.2610227230562071	0.10189709274352447	-0.00800601195850268	-0.15165451444362466	0.012498394353676102	0.010964424959121566	-0.19467381433739128	-0.020160228482858852	0.005744400896163864	-0.0015849716228842408	0.006432860745872655	-0.02364298788625972	-0.016214231243777626	0.0015882526270709738	-0.004038631980144577	0.21562456761622179	0.058218105603172796	-0.2662571285693789	0.7505042934209659	-0.011042474583531123	-0.019100082668736147	0.053706796712970906	0.0030737567220765795	0.20085060503260896	-0.005117275887896875	0.030678300314308963	0.0	-0.0021451092438625886	0.0	0.004062536867105188	0.12786528555731635	0.29907441245686917	0.001323174394422612	-0.0018491296032781903	-0.17125263130699175	-0.20045244162544926	-0.008654642146402939	0.011943529782360452	0.35814387523938535
patient_160	0.2630481402342847	0.10133403591891112	-0.00022398450946252177	0.029828205111664716	-0.01591472403299739	-0.0025550694650647095	-0.22518107146249944	0.22764411946081764	0.00491092998106046	-0.0014394238626809369	0.006386174524135381	-0.027455916598546178	-0.024467954863242235	0.004409683753526647	-0.003775124013271272	0.47658095806438233	0.16487943733327626	-0.010316662155114025	-0.019785159952898042	-0.011214556666308797	-0.022159697216946807	-0.005618531879505009	0.003978780169127157	-0.09568652469357714	-0.0048863746235373075	0.03011554311233925	0.0	-0.000638111277814367	2.2060006622139883e-06	0.002830877160264414	0.11346546339195342	0.15550935847882472	-0.0008846962108037459	-0.002450062946434699	-0.1688442295639421	-0.2879374395071043	-0.009598527241152772	0.007496785767804416	0.3147972515146432
patient_161	-0.37925820438155483	0.5029057618458317	0.002079151404014299	0.13821982806948982	-0.002195467065878905	-0.002668108758682623	0.24524942129934374	-0.030033272882949304	0.003744653029545939	-0.002007217993695599	-0.04990151847126808	0.0429409611459691	-0.014033278725570279	0.001111241417901436	-0.0009937781057255386	-0.09531039489605658	-0.03618345887961314	-0.16147957534945	-0.14438112797552338	-0.011479470659423164	-0.024086945379465003	-0.001775939132049959	0.003960824911427293	-0.09202334439058694	-0.006133250224936876	0.031973072197531184	0.0	0.17339970606498514	2.428107247027e-06	0.01786611197722442	-0.04684102408143428	-0.0250217862668476	0.0014289409732751478	-0.002756050000929592	-0.17137011562053314	-0.09845243423891452	0.39214651504740333	0.005004589380611052	0.32652590920549296
patient_162	0.263692159085645	-0.07241762726215967	-0.00808218724529511	-0.6502011399817889	0.10166261796408796	0.018535610142825596	-0.2274418739796982	-0.03141930595709964	0.004429561341833158	-0.0021710691704671468	0.008197339738938447	0.0374611141911665	0.052455379848510036	-0.002187477009833127	-0.003947817704573772	-0.03015090754264607	-0.019386955050474778	-0.0491155291560025	-0.01301150030413184	-0.009947966373768437	-0.023337671348793946	-0.004326801933213315	0.002951899460262594	-0.09562935830665006	-0.0060650121956101226	0.0324918560111195	0.0	0.06544038715035884	2.3209664543503895e-06	0.0054271904459099966	-0.04535441950021089	-0.031303121575147766	0.0006870015755599489	-0.0032715497155455515	-0.16635363110754242	0.25688499507149504	-0.00877649827914345	0.0028755943383052575	-0.1718508437504618
patient_163	0.2626720976646411	0.2608094774254728	0.019947354024674013	0.21115365416145487	-0.10417614991201304	0.010376352241627805	-0.2002183887220749	-0.024689612325891064	0.005128388932177314	-0.0014886205617176628	0.009656793530871477	-0.017681264256441887	-0.02382265174557913	0.000598151992708075	-0.0034277091086781265	-0.03622878486442983	-0.01931597513380144	-0.05277021810948133	-0.01399054028840576	-0.01263752722453863	-0.023764456078015295	-0.00221220007333846	0.004075445634677199	-0.081551671063941	-0.005134381823553456	0.031952043454615726	0.0	-0.000858517651197033	1.1564823173178713e-20	0.006135245118079791	0.1609897780392943	-0.01755432500496955	0.029372787798230594	-0.001568190989657235	-0.17046669505286405	-0.33221565131294645	-0.009752914561754164	0.004668490839267484	0.3300959308795361
patient_164	-0.4197662981489369	0.3742029677329879	0.009476478928980831	-0.04251880304819129	0.07443377193533275	-0.006678913782885121	-0.23569745316061952	0.21427863908453668	0.003926280852262965	-0.0018194817323823908	0.005979930902572495	-0.02797481413756351	-0.024291209560154705	0.0061698364384181895	-0.0073653749263644964	-0.22915511667833524	0.025153847709523378	-0.08824208010242611	0.21236255165480045	0.000917575819723197	-0.026760050914470902	-0.027758084616964808	0.0030148376397391018	-0.10134348156644007	-0.005361170172265386	0.029018255730075753	0.0	-0.0008482194034265113	0.0	0.0013149931862482729	-0.04987453713384234	-0.02992921549997837	0.00046935850097036005	-0.0024683062908163337	-0.16476632840877684	-0.36152735109723766	-0.007754896195731625	0.00832258943954936	0.3148699048281276
patient_165	-0.3811802262434423	0.21901171835963779	-0.0017828442978860368	-0.523569404288518	0.29783518385362595	0.021096590219848905	-0.2288964457778058	-0.03213716093491033	0.00411792696785075	-0.001769152093537482	0.009174968951539998	-0.016729819733640742	-0.024336575087185855	0.004424830378955475	-0.002334581925103714	-0.08666605747872219	-0.04822873667674059	-0.29661992066917187	0.05768351420972984	0.007240848344044623	-0.022054607396871647	0.033044079594738866	0.004765495100491924	0.14123519445153274	-0.005222938300776636	0.03293366636388834	0.0	-0.001281579533444739	7.935186170594e-06	0.005755398128027826	-0.04626768121756916	-0.022190879987931855	0.0007335320192176589	-0.0024808902011900563	-0.16427187741203808	-0.10060157628623634	-0.010722158336289967	-0.01628607546739183	0.31728700107087676
patient_167	-0.43047612005190844	0.6975642738372758	-0.0018842376026317602	0.5779873885092661	-0.22683841628609952	0.0007955430692533605	0.2489066433167425	-0.029211107852163343	0.0038303509073563543	-0.002220966035785702	-0.12336289336099543	0.026431345568355753	-0.030657945116750268	0.0008579022508184777	-0.0032763775049132198	0.06723810456549298	0.05127394842185708	-0.07046593768939152	0.017104104694049	0.005662414858184906	-0.027507584979759806	-0.007472449238256753	0.0027128424172000137	-0.0997160406879255	-0.0067997735703690075	0.03302843088958271	0.0	-0.0025881816531418906	1.5901631863120732e-20	0.002078128027823763	-0.047521636988105034	-0.03269481816217435	0.0006405080193102731	-0.003308484285906319	-0.17675222104759267	-0.03671553254567527	-0.013055855359829003	0.003246883761023462	0.31257433386367306
patient_168	-0.3830727824807104	-0.2210119352207043	-0.0016804993959297961	0.4474205102224015	-0.06535849916980353	-0.001730217769493628	0.23358743191712844	-0.030859000187949636	0.004468642090466695	-0.002032640218327825	0.0059405972503643704	0.029001671717538455	0.04157225770250284	-0.003731611105863479	-0.002710659159288561	-0.09144603940732933	-0.040881386548282175	-0.2043432911766061	-0.014907938513884738	-0.005099472325616967	-0.027543377007300113	-0.004197852803011533	0.003900056003391304	0.14087090781556952	-0.004766752797089604	0.029523242552434464	0.0	-0.0011560853442539511	2.428107247027e-06	0.002533581174761359	-0.04710987745132915	-0.028536030122655688	0.001588424695667121	-0.002248856791815549	-0.16476709158381403	-0.09650256572557106	-0.00939205660527692	-0.022588361420177398	0.3011772470707061
patient_169	0.25566385565563726	-0.10042844444194717	0.004202700098892717	-0.06511612995902276	0.06511905019754714	-0.00419020439304449	0.24329767137387434	-0.03122090270987949	0.003669726762427951	-0.0014936070693623749	0.007178544953789059	-0.022879653695560952	-0.022420847475132188	0.000403369505843349	0.0029826649626770274	-0.0675193619889874	-0.05573011999535286	-0.008219504239664726	-0.013099044683178353	-0.024431384050668425	0.12614721041820565	-0.005407129605456463	0.004343741638727668	-0.0970852640974252	-0.006123252616068084	0.031762985027698254	0.0	-0.0007759327369495551	9.912705577010326e-21	0.006210795406159113	-0.041558336664926754	-0.02942571717723137	0.0009703381802599134	-0.002499889699999412	-0.16472597042669368	0.07955465175811559	-0.009708802699397619	-0.03425879974080484	0.314983615800998
patient_170	-0.4004014483832612	-0.07237987266409056	0.0013901568198049817	0.1939723052648803	-0.02833633043048735	0.023981766468145142	-0.238535451674664	-0.03186958554619519	0.004455570478400288	-0.001782233925636785	0.005709893574614634	-0.023168857461552235	-0.01464001720230424	-0.0022471674664383975	-0.00018119076630759859	-0.023406094586043733	-0.03561728296026416	-0.22452212810090677	0.1630038220673468	0.006702126829019494	-0.02966709706365067	-0.00447817805257909	0.003174765340796143	0.14466274101424348	-0.0052217568259006995	0.03212224525465209	0.0	-0.001079863699557771	0.0	0.004764696579082739	-0.051809150093902814	-0.02768886608459545	-8.8225811242818e-05	-0.0029262955066551733	-0.16966153698518543	-0.263658232029031	-0.010313304440948834	-0.001710823216019032	0.31136309749266267
patient_171	0.2587233048123835	-0.2203298784405634	-0.007654210634054463	-0.5664046573596769	0.07360741331212517	0.01853631232733346	-0.23224470622142718	-0.03331740209302401	0.003995309639795944	-0.0015768064213440719	0.0064823694398632396	-0.02168360869916567	-0.02068330911292488	-0.0003642916520617562	-0.0027284295460930697	-0.08196189838368692	-0.03347479759713651	-0.1446768092909463	-0.002282330071723702	-0.011171553320641276	0.1832308728402548	-0.0033054470275013493	0.002992325057144859	0.15536627313177712	-0.006008366452655459	0.034448371691753674	0.0	-0.0006313271568938886	0.0	0.004597939842546497	-0.04072343243701982	-0.03320314212424805	0.001006195411452289	-0.002343309510882993	0.7507522912025567	0.23809326511052298	-0.008941968277158574	-0.007380329457975006	-0.15782701451612585
patient_172	0.2528028282317948	-0.04171771574100322	-0.006697090721792457	0.17369428871950265	-0.0801418037308241	-0.015869034892889836	-0.2536889966088409	-0.03320142414930832	0.003373157521697631	-0.001689094057308976	0.004500807364263009	-0.031421419854723395	-0.015183248871967448	-0.009524383228055813	-0.0011195990418295578	-0.07828902042633099	-0.04126891204903082	0.047962035226900825	-0.013841494222166097	-0.011120017086533653	-0.025468840603404028	-0.006619270532442118	0.0035434383404099857	-0.09035481229274184	0.06134663090938732	0.02924128503144755	0.0	-0.00094326533347723	5.5070789235670005e-06	0.002099964965280106	-0.055950961866328634	-0.026878192478661186	0.00043280916638126986	-0.0027132319608358466	0.6895182421385894	0.24406582559562393	-0.0076678464442874236	0.002094498430767335	-0.15523035869792812
patient_173	0.26322977512907086	0.07157819384644992	0.0005432318939760535	0.07984005597523879	-0.020047701514131835	0.006456734908829789	-0.22947276659426566	-0.03361309112712457	0.003543220606786775	-0.001613904726773	0.006824074617260387	-0.017642675488840645	-0.024530369362762757	-0.005119901722382827	-0.002506497221871195	0.09486278459064104	0.15680871245142167	0.12277358955239472	0.08804541846565052	0.07188558470827551	-0.026017258377713827	-0.004500285362778139	0.0034645085619768234	-0.09394186122929636	-0.005716945011297927	0.03181025812628722	0.0	0.02107467551083751	2.230534192699e-06	0.00615919854531649	-0.04122951873896358	-0.026264227583569433	0.001383463585714053	-0.0037241196510279413	-0.16879098974194665	-0.15702725493737824	-0.010150598064048215	-0.030567037622495526	-0.16253296934161635
patient_174	-0.42234551374539175	-0.2511718053904589	0.0008634318906559784	-0.3617664024007826	0.10787749616885528	-0.009749624309056674	0.2469110476554434	-0.02969568136793822	0.0043964312369836386	-0.001797714417235835	0.0066758687831867435	0.03369315179895009	0.03596291888142867	-0.004939944675771382	-0.005121729542672794	0.17908825002585327	0.08974913508590321	-0.029385342678186252	0.01667766862664679	0.04592031385738135	0.09370250696681541	-0.002997226903251931	0.003684860156894078	0.13512126063135285	-0.004778313857950643	0.02908544951375864	0.0	-0.0019092419359039855	9.043226165172772e-08	0.002831377879199623	-0.047721353704040334	-0.026939044284491898	0.0005339166612070209	-0.002896502625593555	-0.1737667312602766	-0.10474360463542967	-0.012514920662452779	0.004030335123057386	-0.16868194748869395
patient_175	0.25365456665233077	-0.07379134673262207	-0.004658970765946359	-0.5584844606359973	0.020824713962627337	0.0003372026114765777	0.2567207123433672	-0.026655897480774713	0.004180391668539585	-0.001167093719225818	0.006666739967355085	-0.017998646256411337	-0.022773316014435746	0.00420585057147507	-0.003575374986735028	0.1474560654479322	0.012123043779622623	-0.1418905590636212	0.017574423292883005	0.06258660268512203	-0.02525197123929348	-0.006083575836645269	0.003322890846216987	-0.08748884401469655	-0.005535453871080041	0.030931839887712545	0.0	-0.0007791070670863221	0.0	0.005421748310973052	0.144483392409614	-0.02186762893646673	0.023877929285531604	-0.0023676173868009	-0.16405820411472885	0.2663993837240109	-0.008147289195523983	0.004959916214388303	-0.1635524209296451
patient_176	0.25463526568172773	-0.2689428311603029	-0.017410654205495438	-0.5133114124221408	0.02820257179622557	0.001899736104491363	-0.215044132798549	-0.02356090784647512	0.004226914380893636	-0.001732554654909251	0.006901713402347447	-0.021614472702207194	-0.017184004467376043	-0.0061719114059372695	-0.002739956615996061	-0.022207228049984026	0.0050251622116838195	0.5185505215220247	0.21377699598826452	-0.01282975817098342	-0.024577621536683428	-0.004358202799304754	-0.05667187649133258	-0.08813979147438862	-0.004750888851511606	0.031227867654355417	0.0	-0.0006129141547851428	0.0	0.0029620357551705	-0.042371752009100254	-0.02928942546004029	0.0015981921089195242	-0.0025054336924391087	-0.16799136210683416	-0.17684290146908513	-0.009535169847336203	0.004610057050919506	-0.16107038418559566
patient_177	-0.3671616719273482	-0.22855491445830434	0.00021262230896416392	-0.044503340939062115	0.021650727391114833	-0.0019963612511636817	0.25302462335041165	-0.0321138159109597	0.004117582805503263	-0.0017342077342632411	0.005331251634915372	-0.02083395508140258	-0.020759454828734314	-0.007093057008419657	-0.003195517809777731	-0.032593053180053316	0.030216193315073244	0.007687583674567205	-0.134401131472187	0.016102262298843296	-0.02775731467766464	-0.0029529380488950967	-0.08466674373948853	-0.08985852007883423	-0.005101850151715329	0.0332479084991576	0.0	-0.0011350775666814003	2.3209664543507944e-06	0.006274923682186514	-0.04500751849569707	-0.02593898561696327	0.00038311971664550007	-0.002576845363897708	-0.16801652229205769	0.2403420378532299	-0.009207381997126639	0.0034091701711713228	-0.16145851054329838
patient_178	-0.3911719418662127	-0.10999810820615051	-0.0012689612370940914	0.12502959041781547	0.028336085650477513	-0.01413537641744492	-0.24660940377374307	-0.0347462595024582	0.003934035179526028	-0.002212460014903978	0.005711041552107737	-0.028932311969837858	-0.022307756393933172	-0.020870945548439105	-0.005299315502866423	-0.04060548828656288	0.01178374292540149	0.38768989534834253	0.2577372475165174	0.11773342163597224	-0.028852920597226946	0.005928284586665439	0.0037335382905553287	-0.10721341019255126	-0.0066944599356646385	0.03226245861292902	0.0	-0.0013021913266986892	0.0	0.003391437698666066	0.10553383230414884	-0.034075900030474636	-8.454878825546019e-05	0.05618316301640598	0.7178209595647617	0.2585568149693344	-0.008481692306699902	0.003648562155408902	-0.16534956061908382
patient_179	0.2634951239102745	0.5709850535623011	0.0053377046055124965	0.23269216971355694	-0.10663589865235633	-0.0057570742424506195	0.26317068361152984	-0.026974863096304258	0.004164500418447672	-0.00177979208786855	0.007832134128073822	0.036545500670501954	0.06493571688616492	0.0030985818291031225	-0.0029110117196053274	-0.06783591410883671	-0.02872739426028751	0.10572001135617473	0.020603429116681178	-0.012909167268744503	-0.019811307134435005	0.14199946894391074	0.00398300700707042	0.16083008463294907	-0.004758289548019396	0.03183851114008169	0.0	-0.001249403088180336	3.469446951953614e-20	0.004380135327740784	-0.050944403340083697	-0.023994114323417807	9.878183480834104e-05	-0.002144455868201204	-0.1746083294713657	-0.21012445686591552	-0.009411135258553149	0.008821913997478767	0.32672646472460615
patient_180	-0.4030656083258273	0.21559353625262523	0.003924091922582927	-0.14112438451556403	0.09479383775454392	-0.014129388512641476	-0.22679626817273454	-0.031035047219940232	0.005104637347493252	-0.001978174116667146	-0.09162799339680222	0.021824967488402073	-0.022024551160399877	0.00016790471463035099	-0.0039021741220541585	-0.044216316804507445	-0.004592967062329121	-0.174473504747141	-0.044959296617617224	-0.0143752544911441	-0.024233165839077975	0.011217885408885336	0.003524672885112416	-0.09256000230949735	0.15530689955341848	0.031104441920742052	0.0	-0.0009871057343247406	1.4456028966473392e-20	0.004984413903604861	0.09075259005049283	-0.03195642236119507	-0.008694330695287219	-0.003192638378800693	-0.16905901958813943	-0.04799649390291809	-0.011757325918219493	0.0025760033669214783	-0.1732297444920645
patient_181	0.2582925942632954	0.30338076635967404	0.0004592846747040459	-0.566639836016435	0.14340818398907554	-0.002835940987479994	-0.22935514677609942	0.22489703308210376	0.003849841390281436	-0.0013370587019471477	0.006701579466892406	-0.024235495881526938	-0.02405330952140806	0.0004271827218318132	-0.004394787890830467	0.10469675873654095	0.07213953659719098	-0.1607270216597068	0.36972432299073005	-0.010789065199797648	-0.026541829878405313	-0.004566015222258456	0.0032992029484602936	0.12983585253735389	-0.005308317906528351	0.03129023505508803	0.0	-0.001437007052740445	1.1564823173178713e-20	-7.502635087709197e-05	-0.04899711742332565	-0.030170888552027	-0.000524062967786839	-0.002522487555507057	-0.16949490725649163	-0.15593704693623342	-0.009024522559789298	0.003388782228245842	0.2956533893805551
patient_182	0.26415361737058884	0.7836025884943839	0.00046614727073773495	-0.1468468808570822	0.058630682706154895	-0.005800632195335869	-0.2370090153915781	-0.028221228875779006	-0.6203112781412762	-0.001895749754629591	0.007184338196655057	0.02870883518642735	0.04633827721861189	-0.01617494745748388	-0.005434165221796837	-0.03731775814550617	0.003828839451055132	-0.18912065002994682	0.505508968781428	-0.03160989345290457	-0.02340418616433846	-0.005779472373763011	0.002927521684791993	-0.10074122395527843	-0.005510027220534238	0.0298259194825154	0.0	-0.0011908168694491242	0.0	0.004573940326677777	-0.04754689266556127	-0.03146204018741723	-4.4671748172909675e-06	-0.0032627954624588652	-0.17210934740600645	-0.10425525721505549	-0.0110352867376721	0.003507670969924794	0.33424764688233366
patient_183	-0.3870117008087183	-0.19328721105542318	-0.00027454082891692125	0.3804801436669202	-0.07852957564484819	0.025316115880200683	-0.23463730439259917	-0.027793269385447107	0.0036600746929080718	-0.0022674177300396193	0.0065544836556376855	0.029591073815140635	0.053893724458014255	0.000676783473257266	-0.00748239270868686	-0.0376693359868857	0.0285233107936347	0.266701242968419	0.3962422082336993	0.03327385148638051	0.16404627344945477	-0.004011926490120676	0.003980652162434411	0.14891694978176503	-0.006216117308744988	0.03122273340929137	0.0	-0.0014721898953872152	0.0	0.003342529248395705	-0.046357702152094185	-0.029977654625896334	-3.040311877717007e-06	-0.002446522342697965	0.745964594800184	0.24959151360966864	-0.009572365631746512	-0.01174383716291222	-0.15989125833018036
patient_184	-0.4002073990668062	0.35909994262111217	0.00010088362877295696	-0.5167710046603602	0.1795036977848482	0.0018695370016178182	-0.22464579841186352	-0.02906429195018433	0.00418695425964686	-0.0018088399829529931	-0.06297332579311175	0.04357758381652177	-0.0203155006447086	0.0007425905912902627	0.0017824796034776702	-0.009624644306383191	-0.041279974334778195	0.11087031051279124	-0.08419933377646771	-0.01252077001171815	-0.026327195330880956	-0.002981637243352072	0.00336535246198241	-0.09613072761856245	-0.005572456692421046	0.03495124873607784	0.0	-0.000935370100603754	4.634107909241011e-06	0.004588278556297748	-0.04722747973696396	-0.0290693051674589	0.0009075320228336169	-0.0026322007990146157	0.7639427373147072	0.2585858140820775	-0.009598656314480059	0.0071731778795376235	-0.16215159140732371
patient_185	0.27401840044548237	0.08277062617000291	-0.001524719996623424	-0.3925207713411592	0.10381140656439847	0.01297297385206249	-0.22839481652427093	-0.028670311675840967	0.004248109477436431	-0.001030055077387721	0.008444543504106637	0.03529431689264854	0.06273078655596386	0.006155508845628007	-0.00012261545978329224	0.055873145157035606	-0.02953247910180403	0.1317282279541392	-0.23460480875863443	9.877108186551402e-05	-0.023657975583301575	-0.003272243797635509	0.004633404499486566	-0.0885148019810561	-0.005617926955703087	0.031756288605845485	0.0	-0.0014652269537914872	2.428107247027017e-06	0.005368193777789663	-0.04633727223472515	-0.026562556822830465	-0.000712897577776577	-0.002364626317580236	0.7683544515087603	0.2584353799913981	-0.010006272305141253	0.00501825873163903	-0.16270931810221115
patient_186	0.26342668160580623	-0.03914137126141879	0.0019787968947930163	0.18269778456693098	-0.010865197761918443	-0.01515531271170268	-0.2556882172817804	-0.030180987199056163	0.004886006159784992	-0.00196687250422248	0.005849622931911967	-0.029537516640849363	-0.017386962820941362	-0.0005362566773666812	-0.002767477482723662	-0.1681315714580421	-0.038865393557440855	-0.033212356120650426	-0.12173237457836836	-0.012218462705218348	0.1055674208300557	-0.003935084795486642	0.0027365911416637957	-0.09826288843715714	-0.005614359483945279	0.02925163475770209	0.0	-0.0011877127872618864	0.0	0.001740156887275322	-0.05092491874718259	-0.03013075523665498	-5.078200664179697e-05	-0.002751586067755876	0.6937143793403828	0.26409544837171023	-0.009714658533614428	0.0030593001815868125	-0.16900446378828524
patient_187	-0.4108221861480387	-0.6129462839757843	0.0009440280823087395	-0.04358977759794813	0.02727850978674792	-0.0008611196203706637	-0.23704227438798933	-0.028993304676771983	0.00382275919564017	-0.00181399559562328	0.00762521399032605	0.031699240614105714	0.03173692400399824	-0.01615775794791048	-0.004667814271719283	0.1323921463727143	0.023087109265407676	-0.24581030008932728	-0.1871398210944319	-0.011937143342162133	-0.025277714273634976	-0.004216575897262821	0.003135447464896222	-0.10157423475261874	-0.00674125151017435	0.03057205761226695	0.0	-0.001335153487859529	1.734723475976807e-20	0.004537055070976808	-0.04594902542297146	-0.027897337349223478	0.0015443948605424916	-0.002315074741572535	-0.17223496320709153	-0.052255806152126	-0.009499417717704774	-0.05062169719173417	-0.17201639865081642
patient_188	0.26730378686985334	0.07409812026304646	-0.006956520010179323	-0.2948260197524484	0.021712419654877607	-0.006292804959265653	0.24238076860195545	-0.030850197762033824	0.003654794793079437	-0.0017757828466216298	0.00560124832807919	0.02827629627453698	0.04686354022257905	-0.000384591729652024	-0.004247534180035034	-0.15831843822179828	-0.030618763391539	-0.06549958445596328	-0.11223521635577786	-0.012955732597164928	0.10557335391659972	0.012696085435303006	0.004048730721338874	0.13313791715096157	-0.0056499779496788785	0.029805624829110578	0.0	-0.001360594349372689	0.0	-0.05086500002422704	-0.047215941832609125	-0.027060576714819932	-0.00014872456945886148	-0.002506906257006512	-0.1672111601923389	-0.24705084750996306	-0.009631566534348242	0.004421667185963053	-0.17382130452967362
patient_189	0.27478983061373546	-0.16249080025909599	-0.00105222905765976	-0.26066752092232404	0.06070642574632574	-0.00016327882816844768	-0.23723259287152043	-0.031062151472967175	0.003942744307197526	-0.0018767572609412369	0.007420649038143146	-0.025463125388092638	-0.019530716605359714	-0.011143771344634974	-0.0040690660999603105	0.10650424611885992	0.012141387590149495	0.0750355593604771	0.05373116074274956	-0.012883986868590607	-0.026371534854900177	-0.004678809018877631	0.00380704605785674	-0.1009554477438554	-0.00574925963213898	0.03194974205101049	0.0	-0.0008570432443927079	0.0	0.0035950648096664513	-0.05045500155473089	-0.027773895594807668	0.0011282579556427363	-0.0034085114791118825	0.7188143670822587	0.2544330352910965	-0.009432707673627238	0.004301366298759688	-0.15926420460561647
patient_190	0.24131640140705812	-0.2511165185700259	-0.013006398329696418	0.007037670856455929	-0.027009939042856	-0.004735449776007489	-0.21536088963477146	0.34898735505188827	0.002914928584392071	-0.00014137906969458925	0.007176896116162564	0.022182493946705805	0.1034060891193885	-0.002289941855528868	-0.008392333648638766	2.070180779987983	2.2016688435832568	-0.011518535651164057	0.41511164101418463	0.09717553097031023	-0.020604193975867515	-0.009549175436472171	0.011153364093216843	-0.08788919199044898	-0.005351850807967608	0.03523311185083908	0.0	4.3781682581291016e-05	0.0	0.023907617326388072	-0.011751217738150662	-0.014771874916911445	0.006693138096962992	-0.0020938888336107992	-0.14688543641785354	-0.10088543779531405	-0.005208661245464907	0.04003828180913367	-0.13325263468731618
patient_191	-0.37010204950250825	0.21929891885634864	0.03790930284262932	0.5813875065609373	-0.009151026278199626	0.01299478745162198	-0.21162658135408502	-0.018985549407076033	-0.0018107793550936019	-0.00023156369615347398	0.001634145315144868	-0.013629996583985293	-0.0153844700712724	-0.007047510543365331	1.8838898725824698	0.4823069641242761	-0.06045506749144462	-0.04941791944004252	0.2927307145567919	-0.010760298035740775	-0.022446132335537047	0.0456694481970451	0.001297521492567018	-0.0845278947227912	-0.002338864387296567	0.02350233456195268	0.0	-0.0006358532015386517	0.0	0.005729300096465932	0.14799643527189357	0.18609668833900295	0.00076449679223058	-0.0008022520181249571	-0.1655247743923447	-0.21859060884422987	-0.002360878504575778	0.007262668206155208	0.3019362886223498
patient_192	-0.38168604271905615	0.5686900743555318	0.027259351238436706	0.7959461043648449	-0.11475412351728692	0.0015424077378477594	-0.22275545944189368	0.3701138400149302	0.0030785102676627054	-0.001750605429801416	0.008349293296084494	-0.01678959394971589	-0.019305818118721653	0.007554492285109727	-0.00379609785931624	-0.022591856082082536	-0.003031657282989238	-0.19283738017115298	0.015816547871190252	-0.02387509359857702	-0.022148219973466533	0.029981086498375234	0.004326044541030557	-0.08852067699423749	-0.005638468271185086	0.033782869808882184	0.0	-0.0007427967171399162	5.5070789235670005e-06	0.007610020807122988	-0.04391703854981193	-0.023880103477205296	7.958422575459964e-07	-0.0016198376788397434	-0.16689309024324278	-0.2667737661508467	-0.009165469485158754	0.007220391420882777	0.3119509997951945
patient_193	-0.34305053787169576	-0.03762287107963594	0.011537281618964439	0.12178158121478187	-0.04633903267260511	0.0062602671598632875	-0.21170988934906368	0.36035240478358205	0.00437569196921404	-0.002020933890016315	0.0064977090576891095	0.03557508945382429	0.05567278059099287	-0.0017390075369922672	-0.0018639863084145322	0.13824153116040555	-0.007116761231608033	0.009019916073439098	0.2656205722856788	-0.005456450219828366	-0.024413704436013622	-0.003485093162295626	0.004103990851926205	-0.0978983361231478	-0.004724226594586286	0.034894832008782774	0.0	-0.0011644047589680774	2.3209664543504992e-06	0.020678564163127553	-0.037939914143227636	-0.03164554906382573	0.00047339492356200506	-0.002287163404097619	0.7769696668972695	0.2525810042177199	-0.009952213677257866	0.0054226422245434525	-0.16378980695798354
patient_194	-0.38116725551243286	0.20097549200537856	0.017545426876569056	0.5634247662677455	-0.0763749863268565	-0.004768739944621646	0.26242367314685866	-0.02960441282856373	0.0039656974507184	-0.0015234066063142151	-0.009700847360839407	0.04629823840072492	-0.007792842610841006	0.0006530718636161833	-0.002611576536041025	0.0157890420713426	0.09040234945210196	-0.17271361241260927	0.05521857876505061	-0.012124571031313232	-0.019041524886380178	-0.002481356925990076	0.003975772652266738	-0.08755363967064614	-0.003946316146053289	0.03264595061563758	0.0	-0.0008798673909013781	0.0	0.003216304501389028	-0.05037703888197416	-0.025701143594209403	-0.0008855412328821799	-0.0021403352115531675	0.7570501013402782	0.24926793293900887	-0.00850837171824527	0.014581218267092957	-0.15354077715262937
patient_195	0.25851155862125896	0.2545419327306663	-0.0008703295000147811	-0.21302938923101308	0.05022243446042732	-0.00414752750690303	0.2515703818917398	-0.03236959021501262	0.004068391311610568	-0.001750837177928311	0.008146611490879474	-0.015743229670400764	-0.025213020172620643	0.006026955571832808	-0.0039805825174129205	-0.16670301151910824	-0.054945110663524525	-0.160323936800046	0.01752914910216524	-0.0307261188538732	-0.023778634287636977	-0.0045926220561838295	0.003931017032777977	-0.08995635238807581	-0.005204041722259926	-0.4379172068007476	0.0	-0.0012414722767894195	-2.8912057932946785e-20	-0.02735608852393923	-0.04574168557625993	-0.025880580049436778	0.0003965475699891631	-0.00335001483727503	-0.16444606237642428	-0.2162401314989696	-0.00943815664147366	-0.01890628433268718	-0.15693999715413415
patient_196	0.26561270690078337	0.13720205421809986	-0.0008578361853876246	-0.09373562394130318	0.02470490259151041	-0.0030852697904517573	0.2475457615093157	-0.028469881836628227	0.004020031167425718	-0.001613194934245911	0.006498620038259774	-0.021048349067027506	-0.02204192356233525	0.0019947157627600524	-0.0028281153379751027	-0.1028770755242727	-0.038458895386264416	0.16778126663563786	-0.2972142175876437	-0.012799047521979658	-0.024950284282090684	-0.00673217339273806	0.0037458117441026826	0.13680691728449873	-0.0073526462335675976	0.031526535456617474	0.0	-0.0014365991474402137	2.320966454350476e-06	0.0046315222489682175	-0.04621065303619155	-0.029308627797150773	0.0016206675837425741	-0.0028668086458356113	-0.17362909512122843	-0.04251829896325261	-0.009555422235053524	0.004694190617285109	-0.16528059914700535
patient_197	0.29650753715210615	0.34278523603621835	0.04534167673203071	0.4505056063550731	-0.038393414503464514	0.014194567931147617	-0.19316462493950198	-0.024588270643434048	0.0041964471612535885	-0.0014468828739760782	-0.025678833517372605	0.049937936430755586	-0.012339668797007004	0.0003249977018086245	-0.0034211476907040385	-0.03465168651014725	-0.02038932724342761	-0.04794169750662022	-0.01792663778265281	-0.012189991038174702	0.21140752288857448	0.025335455119100167	0.003375005939213625	-0.0869536241284102	-0.005240254659670073	0.03205325293470863	0.0	-0.0005621824092001111	2.230534192699e-06	0.004027609677656861	-0.04405679062161357	-0.025109992610693705	-5.89329326261178e-05	-0.00210057871139173	-0.1622416300480017	-0.05424371887378615	-0.008665757198007462	0.005381465482060797	0.3381031829277495
patient_198	0.26780385338144796	-0.2200273463171905	-0.0028654838342522487	-0.9203661533652695	0.25539450059124524	0.00785609712911037	-0.2369988255811869	-0.031244502164872692	0.003942390043760635	-0.0021092160818434917	0.006179845091668732	0.039783860366412904	0.04376049398551884	0.0031201628381319047	-0.00354797316890493	-0.04189112778196606	0.03579254326690449	0.10925324743069414	-0.12450532210917954	-0.0128462060304625	-0.025531180047758135	-0.005992387691118341	0.0033832062967504213	-0.10159871693751497	-0.004890065117110159	0.03303589802233081	0.0	-0.0016030756106474831	9.043226165163231e-08	0.0033179898056243263	-0.052144025379622094	-0.02870895260904787	3.634927799379701e-05	-0.002229113321936922	-0.17329855408932793	-0.21777074855451367	-0.009499875718462458	0.002771358914319778	-0.16527332885209556
patient_199	0.2527794791989557	-0.07147108187670832	0.0005479643457187672	-0.06470898548516418	0.032246202649245534	0.011155603784429171	-0.22983940636528238	-0.028270470437630785	0.00397822789031978	-0.001644630700488346	0.007811765276835929	-0.024452260698147682	-0.02283382418604501	0.001452255731180713	-0.004531971636670235	-0.078287293806189	0.005313690057578905	0.31062020344920854	0.24030249459299852	-0.013793626069841278	-0.02548973709342474	-0.006280049870620144	0.003841995322637796	0.12775271430629087	-0.0054827213694787534	0.029734151054751815	0.0	-0.0013976075456117636	0.0	0.003824584641931448	-0.05073166322591805	-0.02807812985108677	0.00019399445437059834	-0.0027468077009999187	-0.166502184163127	-0.10589734282447542	-0.0098446535367259	0.001573197706139567	-0.16859276298893996
patient_200	0.27288217342073845	0.016302625781927343	-0.00014542486345112696	-0.14766236617037376	0.050256752106589954	0.010806523935646732	-0.2345505958381566	-0.03165200873744213	0.00447184242531247	-0.00132328917124213	0.007866476919301604	-0.021019470836130285	-0.021644477363474444	0.01897153366612776	-0.002063718695175174	-0.17309818527835444	-0.05880174129259684	-0.17223879008930448	-0.15732488512733034	-0.03186015827953295	-0.025300381023071174	-0.005212260072529455	0.004284239016945371	-0.09489968791924629	-0.006098356954160697	0.03229033997561673	0.0	-0.00142558147196011	0.0	0.007177008959010464	-0.04217290114579976	-0.03000629932565822	0.0008178825851659619	-0.003350176730812627	-0.16599545863320553	0.26922658756148515	-0.010471236767872854	0.00878415003429744	-0.17149195335998577
patient_201	0.2695999378471508	-0.48492741569711695	0.005326010720491584	-0.03805404756772103	0.03577385091699063	0.0003866656730778601	0.25259869151659187	-0.030322998714005105	0.003974795648995463	-0.001660846782780282	0.006347379527482477	0.0428116415633218	0.0541760261119544	0.00778841502705139	-0.001984256782340281	0.04933559867329216	-0.029259025699014587	0.00889657553994283	-0.016828829201442682	-0.007179212266758288	-0.021701700881138118	-0.007106996915608144	0.0033730906744896118	0.16667527218931663	-0.004548343099706645	-0.34697662847559363	0.0	-0.002017180177079001	2.6743653587975774e-20	0.007746703572902853	-0.0452999137119483	-0.030919506347380783	0.001128995373840728	-0.003144608553585903	0.7600740203198447	0.2561050200459349	-0.00981401276482891	0.0075857038616989544	-0.16724205576722886
patient_202	-0.39953878149485667	0.043691988937735377	0.0021379270862556437	0.2825616461874316	-0.04522592074698711	-0.0005573504140189138	-0.2384884520632185	-0.035405458309773846	0.0036632568572648122	-0.00192893684271511	0.006610883320629204	0.0283684204299873	0.04125958230591447	-0.001214772463084519	-0.006616664309195303	0.16429369276138808	0.10421956864948446	0.06890861737794646	-0.08723533217456725	-0.0002295924816064826	-0.027524280580369407	-0.006807041502622288	0.0035069764943635733	-0.09989295682738819	-0.005523614980263849	0.031755975948546254	0.0	-0.0016363883977265593	4.658641439725e-06	0.0038382957002439533	-0.0432677768575641	-0.031318560843148144	0.000707453293361843	-0.002271565013777574	-0.16730181012750184	-0.10035819168710182	-0.009706945899385496	0.0022165993545727124	-0.1665610537258393
patient_203	0.269787359788896	-0.15645890188276068	-0.0029611580124071467	-0.6157970832253991	0.10008499433390787	-0.0060307316685581525	0.24862015439444682	-0.030494648130822758	0.00394963815762999	-0.001509671088305505	0.006629316218521755	-0.026818266197400523	-0.023399754007442573	0.004934740647548929	-0.004543614444438512	-0.03731878111448891	-0.011337418643050294	-0.07051830273176773	-0.04922338678151717	-0.028604293091232427	-0.026770312459452546	-0.006139909213120318	0.004509343413129932	-0.09764424664389541	-0.006503413630516499	0.03060922696183491	0.0	-0.001170192029330913	4.63410790924e-06	0.004858971495072215	0.13534128962912542	0.15362117894742774	0.0015790391896549861	-0.002496841362373247	-0.17333454555971603	0.13959489747869833	0.1913632820589118	0.0065349672616057996	-0.17322310543496586
patient_204	0.2656144491422554	-0.01415254417604676	-0.006628563864629403	-0.09152348860782453	-0.04958997168006908	-0.0014930680849437172	-0.24272762625082756	-0.032752860368973596	0.0038778303540434166	-0.001824428928428485	0.006850194070413601	0.03887208245487805	0.046443421823137425	0.002451414187152374	-0.005192808836092447	-0.001623770810861034	0.03734039110447222	0.1077255728292851	0.12120852429212242	-0.014605251901211319	-0.025922291617864926	-0.00527915205306701	0.0038680858000295403	-0.1077107567801729	-0.005318837153738717	0.03200398007922888	0.0	-0.001556163428101125	0.0	-0.042757348922263405	-0.04681370716156993	-0.02855036790619402	0.000903528838009076	-0.002970104658167193	-0.18062458531621434	0.1940541996912045	-0.009888505076485286	-0.038465206505175674	-0.1667182159343513
patient_205	-0.376097758532006	0.2560652280047052	0.012491261161734624	0.4963794721882506	-0.07227128319404715	-0.0033742832981651137	-0.23077211945379886	0.34949658036400355	0.003994258921956065	-0.001725306231607713	0.005759953532055261	-0.01705441035404628	-0.013670581276806705	0.00018801724220766689	-0.002221174239829566	0.009331638834176162	0.012815302319066545	0.3925660623755848	0.4674803997138167	-0.011951731298707212	-0.024282161193854974	-0.0022693961444530193	0.00469130271568454	-0.08851687208289943	-0.006031530396694198	-0.35296494058511835	0.0	-0.0007038214076789684	2.230534192699e-06	0.005615202527746044	-0.04213977223119571	-0.0297680048547857	0.0023276298606321848	-0.0033000464806115536	-0.15394070787259484	0.2776024529573221	-0.008809115222914561	0.00686971025072673	-0.16102561335967053
patient_206	0.2619871951036737	-0.04227463573938906	-0.001175684412518541	0.0849021949190592	-0.032541213079563355	-0.0016347075651164	-0.2390240206183368	-0.03234083391046292	0.004197876985027486	-0.002161461014578558	0.008246657614243934	-0.023499870750159194	-0.021067192903036002	0.0027937116395746232	-6.92378406676524e-05	-0.18246212967567574	-0.053616086599498375	-0.10672872235549472	-0.13711146028667812	-0.01171656309908829	-0.024438933717708576	-0.00691594888008904	0.003413015752230267	-0.09698505018616566	-0.005368527461007685	0.03169121640362613	0.0	-0.001296468259967508	2.230534192699e-06	0.003586107541838064	-0.044842665383625045	-0.03148305261988932	-0.00016723494055187853	-0.0027237983223664768	-0.16756394324485938	-0.2838358986667428	-0.01079719971842821	-0.010918394068230537	-0.17154245047690497
patient_207	-0.39246138471790226	-0.10426441966773492	0.0012253683706876192	-0.1221042137850824	0.11571707588916105	-0.0025965450621038793	0.25379067111050174	-0.02804883342989508	0.003993782488445148	-0.001669214815900926	0.007901689985000588	0.037369881547130154	0.050589528559848614	0.0018457479286895341	-0.000781424445152322	0.12214001685066454	-0.014147610040306617	-0.05196160552195805	-0.035661896559864084	-0.011724418138351345	-0.026606025494628312	-0.004322269059311398	0.00381125351723202	-0.09060393806629195	-0.006088121059395795	0.03365815274372054	0.0	-0.001126175607690242	5.5070789235670005e-06	0.00445722230424194	-0.04461693387804399	-0.029620331313053333	0.0002863140371697049	-0.0028806966957212934	-0.17351144860028875	-0.27116978173169826	-0.010117566208106445	0.0037819854755944383	-0.1666922239934004
patient_208	0.2674984675560331	-0.5081026574707713	0.0005354428725543457	0.28040404508657135	-0.08375957518500746	-0.008212757007295566	-0.2531764936700551	-0.03436507094816078	0.00362663751726033	-0.001719089814602251	0.00758483167596255	0.034355960520006695	0.0396173763102431	-0.033292075611994494	0.0003322528479602524	0.2131030578011793	-0.020214234154369914	-0.21852681907528407	0.3685102320072927	-0.046291300874250034	-0.024661695893067347	-0.006613924519783603	0.003812998977896337	-0.09731532549295162	-0.004607806881728068	0.03271949102232495	0.0	-0.001317025315733661	0.0	0.0040613337092854015	0.13085987537837993	0.1504297189653675	0.0001262395066557186	-0.002839947536529911	-0.18051260942571998	0.1316986405595273	-0.01058168369843159	0.005609273730009367	-0.16487974282072237
patient_209	-0.4083407866114887	0.25126882006589485	0.005482673710726439	0.2687619175447848	-0.052507990006383704	-0.002686597139105915	-0.2292159915164514	-0.029106638664366125	0.003622801152095008	-0.0019432517405504148	0.007530269673524036	0.027216214781178735	0.042886271672344295	0.0062502376939475015	-0.005985431526839727	0.012186319865427559	0.04970173506751946	-0.2097908305205771	-0.04848234450329748	-0.04752552807942845	-0.025183302060942152	0.004626623211206349	0.003263280512494287	-0.09781496786049101	-0.006142023114690822	0.03388145006625066	0.0	-0.0012027396147761952	0.0	0.005974217599671922	0.1271177906712655	0.14834027221374974	0.0005001820137427827	-0.0030962931415999518	-0.17823617503506856	0.22833946853827097	-0.010368237721822137	0.005324973378350434	-0.15984130615845188
patient_210	0.26076712704290306	-0.33181539752877326	-8.519135382961566e-05	0.07993920243044504	-0.025833426822879715	-0.005546437772258178	0.24632244439956544	-0.03415838953033583	0.003683343421947533	-0.001817688309025295	0.006791904409718762	0.03346999957608314	0.03518933095395035	0.004973059920267312	-0.003718292462267379	-0.0005636891207048571	-0.006058785843291461	-0.10639133693857289	0.005093231049847047	-0.01267247438187354	-0.023077504289995634	-0.00516797613823715	0.003904616036435108	-0.09206150554042063	-0.0057345072030804975	0.034047014636051885	0.0	-0.001510319872911374	0.0	0.0037569142273886735	0.11975094589227848	0.16220782404777195	0.00037149886343200303	-0.0021383862593428653	-0.1666418081561905	0.24809424640311506	-0.010815746487857774	0.007167418130176097	-0.1629300724863808
patient_211	-0.39973156635715024	-0.3154603397420713	0.00010003137509225854	0.16354303463191897	-0.0462658104517276	0.0019371620641715505	-0.22378403898949803	-0.02793713023730842	0.004129398260158264	-0.001962663254311521	-0.0816893112272699	0.029085265803098777	-0.017499842989893943	0.0010446044710877456	-0.0009568068856167232	-0.0651933866279672	-0.03656135351903535	-0.10993516044651516	0.054532951522338655	-3.5332516761109855e-05	-0.024066228688573776	-0.003281528305812889	0.0034231537809737127	-0.09732806732696023	-0.005016526738810953	0.031349943479763165	0.0	-0.0011612845116212578	0.0	7.11032887890898e-05	-0.044244090894376115	-0.029826254162469222	0.000792225932794152	-0.002966667522574891	-0.17702181000674458	-0.32550806751752737	-0.01159731898005672	0.005242051663164303	-0.16131996115529545
patient_212	0.26884126661760716	0.23017785778783748	-0.011427445924005596	-0.3497018242129773	-0.01114739570118935	-0.0030990251756315844	0.2457194628283917	-0.032963503030928515	0.003697984380954597	-0.001810458960561185	0.00767437216157036	-0.022304905857050375	-0.02756799980788099	-0.010982848260953429	-0.0020690951491418945	0.09240057198795108	0.012743050645930114	0.2841352260493978	0.36400676576354224	-0.010789986773422657	-0.025331326023250257	-0.0065482345967471335	0.004008414839951308	0.1387648164938698	-0.006652773860297575	0.03339099210602179	0.0	-0.001361137726624198	3.469446951953614e-20	0.003267653600199219	0.12045026606000084	-0.030475764601734397	-0.002338757108164561	0.06738622667875963	-0.17445175479255082	0.1604306715175408	-0.01158883153951381	0.008035186447276212	-0.16115570439989857
patient_213	-0.3873001800223354	-0.2146965254465045	0.001055678626961438	0.31693822243899467	-0.0702337096995926	-0.0069160597724972775	-0.23528287789610808	0.35996457020703765	0.003365700303110154	-0.0018876470488824982	0.006074496692846725	0.03763541521229977	0.047626762106482985	0.0004572931671857653	-0.0025199814396350147	-0.023134155095049444	-0.0176373474820684	-0.007146362482951322	0.513320322291467	-0.018768201236681815	-0.025604225916994364	-0.003123912049640144	0.0038034715428536385	-0.09424327196775066	-0.005722037921210814	-0.4373003199944787	0.0	-0.000428506072393329	4.436534854912e-06	0.004520444376310664	-0.042656216850603244	-0.03025939647361635	0.0004648983105411304	-0.0032045360348402154	-0.16512387059639966	0.26513662569024343	-0.008255468282851054	0.005554475622286431	-0.16409015947809721
patient_214	0.27143429686954257	0.2632186550517507	0.0017449254937906106	0.1642217545838502	-0.036938346641604634	-0.00024004229610196049	0.24583508331362386	-0.027542914717663573	0.003604005562793983	-0.001549330283918316	0.008272828248876126	-0.016949228762812768	-0.018336241419041447	-0.004741154543047985	-0.005437647237453577	-0.11495708529807448	0.0055821098631608345	-0.10131470421446419	-0.27960134057876795	-0.02623148947518132	0.17147847134565317	0.1278452726610107	0.004788834452151235	0.1441709763553185	-0.004860590039528924	0.03230878484883159	0.0	-0.001547795989231747	5.507078923566989e-06	0.0028583862420990423	-0.04584581347608781	-0.026972697502404816	0.00011321711500823203	-0.003413601778993523	-0.15624677308364687	0.27205749863844175	-0.009993347159630383	0.008124079890152772	-0.15376482277494374
patient_215	0.26611925781432955	0.25657653904594196	-0.02780040650315065	-0.9843914270245504	0.16441135356774275	-0.0026292282822123537	0.25171387537258105	-0.028425664826744204	0.0038259674289479527	-0.001751782588666492	0.007829491875604623	-0.022994797935714007	-0.020170174010082073	0.00035880337928909	-0.0030950474068033485	-0.14523450359019313	-0.05505541047213862	0.22524782738124993	-0.01640931238556467	-0.012054939546735127	-0.023905849425124016	-0.00521343849938619	0.003824700272344604	0.15937115087154902	-0.0051011060189345096	0.031925314290370134	0.0	-0.0011588989325359942	-1.734723475976807e-20	0.004541273900621311	0.15661947018694458	-0.02470403773725521	0.008025238177627321	-0.002075289628624939	-0.17099799247185776	0.22579363582100903	0.32873530126007905	0.0063189317094816	-0.15630062062655856
patient_216	-0.37805617502508204	0.2859103516580947	0.0061834179255808195	0.47091222881752975	-0.09599704547403064	0.0017568078052135514	0.24558888810841034	-0.028266118782216066	0.00410028857657452	-0.001774540382352845	0.006900665968404691	0.037406716152855395	0.0444678793763789	0.023925684847661353	-0.0031137179871748204	-0.06483646850251787	-0.013005820039278687	-0.031729931435419904	0.07132219519158721	-0.011361945409651868	-0.026432516138530083	-0.0028116696298861976	0.0036764920108378098	-0.09110001439561165	-0.005205748855097462	0.030991923191032424	0.0	-0.0014512754393073814	0.0	0.005528934432566964	-0.04751312766949537	-0.027800454012112206	-0.00024243192767633997	-0.002690060985760061	-0.17257167989791053	-0.2512222328536015	-0.010557078777592415	0.004796252384693247	-0.14963391403686463
patient_217	0.28411804697170173	0.1125012064414123	0.0006335451993318192	0.33533718692473735	-0.09619019590105951	-0.00042904787265549816	0.2560165828869921	-0.026081205352640694	0.004471029778278993	-0.0017353821795207949	0.00854249775128513	0.033486376812957665	0.05097071440082176	0.003480440877586965	-0.0021902500333810314	-0.043827845536229704	-0.03218973239143293	0.009307509842169558	-0.01656156055081829	-0.010914805937154057	-0.022031581658580178	-0.003241955823929789	0.003369726736668396	-0.09431462149591102	-0.006220980722310234	0.035294756220158846	0.0	-0.0006490875384585353	2.206000662213994e-06	0.0046915163967118576	-0.045093969504754146	-0.02907368931885035	0.00016650908120852172	-0.0033552095219178957	-0.17141897078545854	0.2494365533090123	-0.010751899912721236	0.0059758649118139	-0.16562869479099532
patient_218	-0.3788158070573517	-0.22449953061730368	0.002473803460229268	0.2862150795062424	-0.02548219542189254	0.017046101599443884	-0.23053680831915624	-0.031383891668784664	0.003453739533337941	-0.0019079831474951231	0.008058399929337705	-0.022122926469923056	-0.02164092694671578	0.0005811781869742862	-0.003385642024793058	-0.20676749195488903	-0.052855629566953145	0.008693441879019796	-0.049220536426691296	-0.018888606109466795	0.16524977605760438	-0.003600936845100691	0.003710070411382589	0.15020215821578684	-0.0066317373448875816	0.032913213638544776	0.0	-0.0011257415854610538	0.0	0.003927439691316551	-0.04606945844356077	-0.030038428309861035	-0.0009392154025736819	-0.002526056981171256	-0.16643178147566332	0.2234139795208362	-0.009390313807912965	0.0062280922750522485	-0.1581363157148174
patient_219	0.2739989743401031	0.07367705735081766	0.0016426238960995845	0.08819415234148206	-0.05128633030324648	0.0006524381647095666	0.24466448816859457	-0.02478812501830447	0.004230406626770111	-0.0014650363319502649	0.00823263972602921	0.03542409826091833	0.05524622708458928	0.001891067336109232	-0.004615786121641826	-0.20177026277979224	-0.04542311691199559	0.23769966062887873	0.05190873055722976	0.011500193172043212	-0.025095052281790337	-0.0035541495030146303	0.004504812418119663	-0.08949663820473035	-0.0061433283846158825	0.030603918221297377	0.0	-0.0010852242108657158	0.0	0.004379843074252176	-0.04763139904584207	-0.02435971150925709	-0.00045565073063293804	-0.0025917153999145594	-0.16710384205108114	-0.0939305704500867	-0.009446735094855071	0.00801405653206053	-0.14662808650025344
patient_220	-0.40984784004019326	-0.014182434134094545	0.003249082465320327	0.16462653225238902	-0.013737951324611137	0.016083404315830007	-0.24009883177705657	-0.03321415853587952	0.003940546259890856	-0.0017065800615535158	0.007699473582116955	-0.02201772354361609	-0.020779354135903115	0.0116514688169701	-0.0010643100591315054	-0.11592573740060154	-0.0533828851644106	-0.07235108629933339	-0.19170746482812032	-0.011075724897925823	-0.02280201789132098	-0.0036634887802646176	0.004584339504591063	-0.09436256449278063	-0.005610264798904838	0.03289924661952561	0.0	-0.0013928218582338542	5.5070789235670005e-06	0.0053791137585971795	-0.04464445346204874	-0.027377223023880144	-6.503420647087093e-05	-0.003027742676021533	-0.17019661712295148	0.263804865632556	-0.009195415595714893	-0.01295869914584457	-0.1742757790644954
patient_221	-0.3967004564198752	0.28035904288687974	0.006932768854390429	0.4337166534533546	-0.013471143424922689	-0.0004173613579844547	0.25119097208946056	-0.03023315898993771	0.004659373802790825	-0.001903540364930782	0.0072122157824393365	-0.022372333005708858	-0.018226588407409202	0.0015331297142712572	-0.004858679579752722	-0.13064346859439444	-0.037941074049780955	0.011209228134030413	-0.01521368829962022	-0.010048152279229776	-0.025761476458426427	-0.006357751121954806	0.00358490229047866	0.15718005052609021	-0.005851437370439989	0.03430559208844747	0.0	-0.001681555229551292	3.469446951953614e-20	0.005045926277258394	-0.04393815288390102	-0.028059948151275643	0.0012064127763096128	-0.0025335909790888335	-0.16968927323772967	-0.1538550826257478	-0.011092550313612306	0.008566160978917766	-0.15903774546508873
patient_222	-0.39908282674691103	-0.10123544572021427	0.005391913090143128	0.3020573784084754	-0.028999900005136275	0.014598255863124403	-0.23252175070332165	-0.027793143973107802	0.004819448346026839	-0.001676406911527023	0.008492779828509807	0.037199872500911224	0.054347706667929735	0.00012776529009135253	0.004141720102671122	-0.033175707037688774	-0.06088880573401215	-0.1490424069423503	-0.18660932938864264	-0.023928612896673206	-0.022213234372089784	-0.006337440639752076	0.004344465119676785	0.14960806268798232	-0.005694419096096114	0.03116264909645808	0.0	-0.001053767963281919	-1.481742969063523e-20	0.0049696825845866426	-0.04558641378569787	-0.030210315987168987	0.00041885985962861097	-0.002620501014126047	-0.1661185828932094	0.17612447059598135	-0.010595897477833911	0.004298109874956388	-0.1715894314886021
patient_223	0.26316497810545597	0.2523248557811399	-0.000935929383443084	-0.0647879923461359	0.003289738658189947	0.0036116960822903154	-0.24444620468212785	-0.035268174965848276	0.003984225517985571	-0.002099659917696813	0.006360568452143927	0.034671678217055656	0.03826663999416616	-0.027153918387658176	-0.0030073180280201822	-0.09893171033050152	-0.028985197078637316	-0.15159851957503764	-0.04413853983257246	-0.009897919230412775	-0.026662255828975613	-0.003793408487645727	0.00371200782657011	0.13073596191604905	-0.005848568345022627	0.03328944802437568	0.0	-0.0014713001273317034	2.5185395086784296e-06	0.003657663841448171	-0.048047727560700845	-0.02756359523465167	0.0007009667975882011	-0.002991443401401682	-0.17200995569323815	0.244515617155364	-0.01102529983926661	0.0030799378642286882	-0.16807121296944622
patient_224	-0.3943631790997449	0.377652138900775	-0.002086647141543498	0.3187920603817476	-0.0162072166124335	0.0016117178357745949	-0.22511354896777064	-0.025844124669646747	0.005052544576665976	-0.001683075774831248	-0.058137550958577505	0.04593383596102947	-0.017090631646902908	0.00020672825949221533	-0.004318268548088738	-0.13976321595653152	-0.02437381099343888	-0.0723908663558038	-0.06705082663591395	-0.022270577904946555	-0.02347111304192509	-0.002473183277330547	0.0042520947814006	0.15295025805908521	-0.006370181180209224	0.03426329992268802	0.0	-0.0013524551424425888	0.0	0.0018101054891539131	-0.03858309159514548	-0.030947224474882854	-0.00125408095978979	-0.002809876166996234	-0.16439809519486995	-0.052115623828318934	-0.010452801975956612	0.006252926647220246	0.3307124288172563
patient_225	-0.397087702598211	0.014468032621090815	0.004957738658440216	0.6072865038949122	-0.11733171224399096	0.0028364010044282777	0.24099008595855598	-0.02747056676948454	0.003872422292314026	-0.0018675912086333099	0.007229562502674339	-0.02054154868712004	-0.029285186357746552	0.009215073513739583	-0.005132045533681853	0.006921967420692165	0.019393115910590134	0.05025284051841213	0.24815982324957694	-0.013312118122872047	-0.02449746890799785	-0.006547335993658913	0.0042582463303993965	0.14184215890878166	-0.005604453475895012	0.03342913910699008	0.0	-0.001378533955044818	7.803511847432814e-06	0.0043591824735582626	-0.045733781216464736	-0.030705293576445095	-0.0008778556126831623	-0.0026225759534957037	-0.16895322469903606	0.20828794736473324	-0.008611784443357364	0.003449861712109119	-0.1695715205463516
patient_226	-0.40172367911551077	0.33720172754401107	0.00020293841215213195	0.3846424054822339	-0.06147221591937051	-0.004351141901366119	0.24210358077020938	-0.03183018620197584	0.004305446768851997	-0.0015835509358032229	0.007344020866457344	0.027953063836294933	0.040688294554958586	0.000930350126159336	-0.0013538853792154815	-0.056807610969967094	-0.03584806578986431	-0.04501961798738687	0.07902466169999822	-0.011320319790273294	-0.02338204922407361	-0.005182686009774981	0.003689051031007721	0.12983916139442003	-0.006357126001538842	0.03254170225452568	0.0	-0.0022053727311111427	2.428107247027e-06	-0.040684742942356286	-0.04791446728528928	-0.0282076574566796	0.0019836900694761668	-0.0030911311928937114	0.6925257882528892	0.2637443656781808	-0.009598813563767118	0.002180220796045243	-0.16432052077856238
patient_227	0.26058796367324466	-0.22273558993694892	-0.012088410618322493	-0.14139976706836438	-0.014906709607846841	0.005824139636316541	-0.24359485835100309	-0.02900457274490309	0.004259870797142004	-0.001505920226620976	0.007059713641496586	0.028092263090551347	0.03975474977547755	-0.0034866388294740557	0.0026727305007199524	-0.08963050755980156	-0.06297857241772699	-0.18591065338987192	0.08384867989375053	-0.030940771693953897	-0.026089429720319454	-0.005574524158218308	0.004225348170004562	0.12789852991015274	-0.004872433376387632	0.031053681885999804	0.0	-0.0009522038330858857	0.0	0.002366257336262639	-0.04682520614767504	-0.028434692165466315	0.0008044955807257826	-0.0020375379226267344	-0.16817448069612242	0.22687502268511614	-0.008939543002883665	0.003935931014043747	-0.15194152903363942
patient_228	0.27014264114101155	0.04266533407458313	-0.0030809237770613772	-0.021218185562729076	-0.051134214007553906	-0.002688051733103281	0.24897768172274726	-0.031060099048593002	0.004156968138901236	-0.0017757248943707118	0.0073454031707911515	0.03317908024169894	0.050209066727388965	-0.0017099107356234908	-0.0017515854999103104	-0.09374125044248416	-0.04772813998569575	-0.08823176811758313	0.23580714530705613	-0.015062185753367	-0.021579024468002982	-0.0036856263859978825	0.004793778831436532	-0.08674032047069401	-0.0062619981233727265	0.03272050145075069	0.0	-0.0008237293512861498	2.428107247027e-06	0.004838799623267139	-0.043142529014983014	-0.02692988287515888	0.0020153242912600124	-0.003392959552000499	-0.16302418285229878	0.21501345591805862	-0.009391971262575894	0.005736204774045842	-0.15891384592264512
patient_229	-0.37001012621483914	0.425953165314541	0.009584545064248896	0.13901903877210248	-0.0017353786861625284	-0.0014157902715667137	-0.21324771217520475	-0.02817775253764774	0.0017423225989136027	-0.0014834995846172239	0.00586919402358295	-0.019528413125668394	-0.021076660879242516	0.0006423574980904754	-0.7147720184909508	0.09853087319247361	-0.06133403585227226	0.00801804248213868	0.03560656704711052	0.09317744092011379	-0.021566806042036254	-0.007758704003839396	0.0031913104638342667	0.1305523670097718	-0.0048942638465260604	0.030941552875499295	0.0	-0.0017860985956808391	2.206000662214e-06	0.001539839955033595	-0.044864984759355436	-0.024925156570703752	0.000524649038987548	-0.002417983825964879	-0.15921340049702365	-0.290633515024433	-0.009738251899755003	-0.035264952417995675	-0.1689024392948326
patient_230	-0.3884895282048714	-0.1666438158256208	0.008128911626306566	0.6791489469790649	-0.1309744056309108	0.000621500860337958	-0.23384004785015367	-0.028943916756876513	0.003713548406357304	-0.001675004251886101	0.006263781225689077	0.039977983879198285	0.049536219539733806	0.002107820978701317	-0.0016322573153587786	-0.013492590957411446	-0.03420130312995073	-0.1292323273390802	-0.11919820490758516	-0.023507891643410314	-0.023150270192910983	-0.006199689367388177	0.003749954916167631	-0.09676017343547606	-0.0055986479206609685	0.0308408236541596	0.0	-0.00098918647504247	2.2305341926990347e-06	0.006740635129667621	-0.047152584467080066	-0.027907696166564393	8.460871749072611e-05	-0.0018622663701480526	-0.166405471226824	0.1427874894425789	-0.010178603719687764	0.00556538010566955	-0.16571195232423364
patient_231	0.26317388357298266	-0.2469728841895537	-0.0007068333851844493	-0.13932680441684725	0.028698239047994064	-0.004614850433197747	0.2468611054599214	-0.030978072996648443	0.003786883900148659	-0.001429439813113039	0.006023963055814335	-0.021997751410508887	-0.01790514010510046	-0.0030872654107106773	-0.0024701054582528838	-0.059271815314856535	-0.03397430049447177	0.010153498817595174	0.01796595978790032	-0.012822506496947692	-0.026630274266917175	-0.0041624852137132325	0.0037737726784327513	0.13736818779057505	-0.005299232047101795	0.031656442224120916	0.0	-0.000952535083513956	1.0165720363292998e-05	-0.0019362482500965737	-0.0443215676230351	-0.02763723751930157	0.00043221178455036293	-0.0026731638782328763	-0.15944523716883885	-0.27542951955706124	-0.00949492636270619	0.005678181680593853	-0.16119652968082968
patient_232	-0.4101916807773162	-0.4511063781903333	0.00010327981973419163	-0.17389882307115365	0.051850539812967854	-1.880729619883073e-05	-0.2286159697843294	-0.030629829929122904	0.0038842750292195573	-0.001860591112171179	0.008006064917061574	0.03336830044738051	0.04004915263474871	-0.01263159015644184	-0.0037996212108297057	-0.03565071156411614	-0.01992793963943139	-0.049015275836382675	-0.014830422575258169	-0.011843913432545046	-0.026326642488996996	-0.0045448268221501935	0.003008725305755686	-0.10495211646304087	-0.005037081729024024	0.03150512407537497	0.0	-0.001524395997076084	7.828045377917141e-06	0.00030794994405062697	-0.056122354149147506	-0.02575340093999645	4.2657556049292184e-05	-0.002886755744630852	-0.17251427907852857	-0.052011302272201146	-0.01180333692462113	0.004232329384848175	-0.16332768566779965
patient_233	0.27877428400232573	-0.36573480400942526	-0.0030489308166892757	-0.20587383670229925	0.02961395604611694	0.007913216496993575	-0.23336545565091765	-0.026763917290696767	0.003684112242043477	-0.002100992004513659	-0.05449030676149892	0.04660801932362129	-0.01605679992424107	0.0004353280641337806	-0.0024153194918456753	-0.12701292350713042	-0.042961150620262165	-0.14816047372711919	-0.43408270626027395	-0.04302533961370365	-0.024583246030666063	-0.0055806210890173135	0.0039496221363557	-0.10007321887218518	-0.004911844621898827	0.03301272267895306	0.0	-0.0012121670632166534	4.634107909241e-06	0.003702799988006057	-0.04525825818447061	-0.028776274022741265	0.0015891933470796884	-0.0023627467990676664	0.742056602082304	0.26933285774862553	-0.010096923820396928	0.007039757265246194	-0.16874926046764352
patient_234	-0.3994768575943391	-0.4542686069254868	-0.0005377387004271406	0.39944077449059934	-0.010723615612550997	-0.010206662499690898	-0.2347336598125066	-0.03192592588976382	0.004885232874579229	-0.001713937967721354	0.0059533494307794765	0.03550682337339034	0.034989711735959085	-0.014559473574455424	-0.00026123490533689974	-0.02597383277446511	-0.042076152862215006	-0.15477714692621294	0.14502235368747024	-0.012232248095450633	-0.028307351977549924	-0.004510488815126582	0.00324306562045789	0.13908292487202037	-0.006725525662720181	0.029937547493318947	0.0	-0.001315458252657804	0.0	0.003615831195026514	-0.04686560006505733	-0.028561212070023153	-0.0006445552261768	-0.0030469260219260917	0.6906609975083715	0.25060948169064423	-0.01070010763547759	0.001909314649327835	-0.15694311890117427
patient_235	-0.3945795733149732	0.10111409313403173	-0.0023591346365821847	0.30174249707935985	0.01746511415051888	-0.00022979121504172333	0.23275832133646635	-0.027946553704645483	0.005244043214802814	-0.001736534675767358	-0.1157707259722347	0.02475227002385687	-0.029983826828497078	-5.998379188160475e-05	-0.0038543374449611836	0.1809791220278041	0.11836696046744022	-0.16010555232081142	-0.01481722439364622	-0.01065470401189287	-0.023759423388954745	0.0034720542788002277	0.003301682621264285	-0.10271550716546038	-0.006307333177525985	0.034548465752147116	0.0	-0.002420653255336408	2.5185395086784385e-06	0.001113348975018985	-0.051760828943378835	-0.028714102381845713	-0.00030260344125755597	-0.002089599759047907	-0.17557224194797158	-0.05070729341413949	-0.01156438619568776	0.003929133670548179	-0.1726906440143536
patient_236	0.2821765565959662	0.19879053995721063	0.0002934179338694241	-0.09283736153835276	0.03406111064908534	0.003974940205788167	0.26485151151817876	-0.03166635372720403	0.003567249150517918	-0.002073537637999639	0.007662853547333306	-0.0168180620065018	-0.019798931040004755	0.00023118352776199877	-0.003197786729274139	-0.07641822973244125	-0.040312998891212676	0.10294606567300826	-0.10794452287669859	-0.01199592659438939	-0.02207034819545471	-0.0028894049908700396	0.003912965970480325	0.16131602833687209	-0.00597157652191683	0.03303820790887504	0.0	-0.0017495569980116837	-1.7347234759768074e-20	0.0049625718566746494	-0.04091505451326854	-0.030265467132310632	-0.0006041133852077276	-0.00264210631275809	0.7848019767934575	0.2465792223453074	-0.009795596169442622	0.007991899747182151	-0.15867945923304178
patient_237	-0.3934218352578911	0.598068508603485	0.013124445519220635	0.44128759297238396	-0.05627082568896653	0.0021240112328963136	0.2565703897520779	-0.027648869665411656	0.004535782577473715	-0.001342340010517306	0.008610235355343675	0.03473101581889946	0.0572674920944966	-7.230824110130027e-05	-0.002751331466244152	-0.08347419959930626	-0.038602895319849964	0.054816242065145994	-0.015745253850792482	-0.011348972256425616	-0.025924284766536552	-0.0035842182766887658	0.0034907908921574375	-0.0966185170243932	-0.00662253677469015	0.031030052513222595	0.0	-0.0012023867412341723	0.0	0.005193515904445934	-0.04765987653645322	-0.02950303596337593	-0.0003345799643936989	-0.002455033936721463	-0.16737619677227883	0.2612734865829869	-0.009290169128042737	0.00544332594351589	-0.15503196784370174
patient_238	-0.3986609050782422	-0.10201126457961314	0.002980322124496071	0.3103348308928592	-0.054262971328520516	-0.003546300799701403	0.239942161346873	-0.028784459734339116	0.004455252324287606	-0.001738788901509616	-0.10633676570312377	0.029191223200594422	-0.026985355459050613	3.117798541761163e-05	-0.002626446351346169	-0.23899520821641526	-0.055287017034817885	-0.04788010895449366	-0.2648416726393054	-0.01191978002325129	-0.0267878070896071	0.003574596978775669	0.002889536755974449	-0.1043115384658798	-0.005685856084146361	0.03017568016869658	0.0	-0.002304888683692597	0.0	-0.061234842632610136	-0.04978842952094821	-0.02694195656895957	0.0006280081660209799	-0.002382411110213007	-0.17295569386655646	0.24181833241240594	-0.010531160165704996	-0.037726797380772135	-0.1681783218512214
patient_239	0.2802282164892267	0.10448474112709877	-0.0025005366742344988	-0.22725586752633173	0.02434602656742996	-0.003040507945957385	0.2575141791151182	-0.027750051530624934	0.0047917239207365845	-0.002086584464178083	0.0059089107430241586	0.04340031391396108	0.04748565601299729	0.003916303402509897	-0.002886566936537818	-0.1068077570558967	-0.029988802813274137	-0.048592802959417966	0.10107854127941934	-0.013310016221735062	-0.024377467166702336	-0.005916626791146835	0.0032161580422937243	-0.1046721348718519	-0.005014480849059143	0.03502459670183561	0.0	-0.001170512455661636	2.312964634635743e-20	0.003569260316572313	0.11718957655046816	0.2437865692532507	-3.6873595593004885e-05	-0.00276628595254353	-0.16165245883419505	0.2598365081384102	-0.00956272577640592	0.006697308761527827	-0.16659250112327528
patient_240	-0.35884975637626654	-0.009454452581947154	0.004702536161238127	0.14118094768052422	-0.011569593744031294	0.007654334250036004	-0.21482887779743481	0.32047225775640725	0.003732593066206662	-0.0017138115936042842	0.0072108152062994365	0.02786832860493206	0.05135456066566398	0.0039319871176239545	-0.009423540938366422	0.023820305384601097	0.4285608589525502	-0.22262254450881	0.19681958165189858	-0.009795435062380972	-0.020236466941132257	-0.005518008165969012	-0.03539987487813864	-0.09697038181099824	-0.004434726186913631	0.03176063456906882	0.0	-0.0012767171336079547	0.0	0.005569026959726692	0.1424143584560538	-0.024783309744890635	0.00633413451783815	-0.001896005640558584	-0.17076641328996206	0.21799414254323035	-0.010059519098287166	0.006011898697817807	-0.16015389557298237
patient_241	0.2647587948789981	0.13323569416763525	-0.007161483701815422	-0.6122870001882612	0.11952567162435367	-0.0032481559177538403	0.2480505470342973	-0.028092229400717653	0.0035779511994693345	-0.001901093758142941	0.008273863002074193	-0.018309524908512467	-0.023916274767346556	-0.000663125525074439	-0.004341063344940133	-0.09304842432796591	-0.00996807972862369	0.10405667103634317	0.003312612211300971	-0.013805855074895129	-0.024687058490629882	-0.008555460310203402	0.004405126318438465	-0.09016478188457099	-0.00602106442229775	0.030774941040286573	0.0	-0.001151217063339981	5.5070789235670005e-06	0.00485246682111652	0.13798926476647191	-0.02277740568849808	0.007535966233594673	-0.002437965897089053	-0.16467651675315464	0.07736622425747365	-0.009442523378581551	0.004992838245767111	-0.15668565507137835
patient_242	0.2663170111868204	0.437759281553398	-0.001767588534577274	0.010696294381193364	-0.031109849607743656	-0.0024486110874216084	0.24706682004048056	-0.031771966040447304	0.004153355395367036	-0.0020136702815429287	0.007618587384239579	0.030817325604302673	0.0518349050270532	0.000788595582916841	-0.0008865960131526375	-0.05311801514464328	-0.04271293939082734	0.23234789870364753	0.6693583536499719	-0.004247254836922344	-0.024019865058355787	0.04170080894714326	0.004005229581394308	0.14663331937312804	-0.005843246082970364	0.02957300781328611	0.0	-0.0010436243848435955	0.0	0.004285357915837551	-0.04773171921316833	-0.027371459684583516	0.00035076376245021996	-0.003167283068301633	-0.1770903631718125	0.07615432059083847	-0.010573496519874088	0.005913684064193454	-0.16710512618150697
patient_243	-0.40499835081599167	-0.2501994983173839	0.010761438846236504	0.10485626204497012	0.03370897909444977	0.006096380424625649	-0.24104754074410187	-0.0283515753830956	0.004359404501509276	-0.0016347859760835251	0.0073378953827553115	-0.023091590094039164	-0.021209948214083073	0.007788391320658247	-0.003468154816879837	-0.1023302650880728	-0.036603225235935205	-0.048703657704001826	-0.018968074664460967	-0.01091067562861291	0.11845374910121163	-0.0057567964961687925	0.004328209714829135	0.12310261877444562	-0.005131107591124524	0.031440999152560024	0.0	-0.0018962201357796025	2.230534192699e-06	0.004919398447561332	-0.045163200944242574	-0.02531333229919944	-3.901433454075997e-05	-0.002305196633919746	0.7130748857424369	0.25988912679755016	-0.009860753924842635	-0.04447559626756715	-0.1619590754448744
patient_244	0.2756600526910606	0.16498863751318205	-0.000708897775759545	-0.02095127738576286	-0.02205773883223012	0.018948390299165764	-0.2289134763290925	-0.031190750046666927	0.004618045202341031	-0.0012132133372240379	0.007464352212157771	0.036350328518587056	0.06261701825280512	0.004987071149766113	0.0037053823301287808	0.06496367118425093	-0.039522926008846736	-0.10534253107782986	-0.2188573419625701	-0.01281490051051168	-0.022843197234572586	-0.0028594847257567037	0.0044585186761564345	0.1442538583542932	-0.005830100779226092	0.0322524612818288	0.0	-0.0016234480113792487	2.206000662214e-06	0.003382142702769711	-0.047235387972908945	-0.02814423512488606	-0.00012087845366908131	-0.0026168414257652624	-0.1663579846820968	0.019071645683947706	-0.009889350249846255	0.005037201078824675	-0.16202673232795084
patient_245	-0.39893498125627025	-0.48097698716997317	0.0015067671927467493	0.4055387135436331	-0.11314029093799528	-0.0019958784049749715	0.25164655357128085	-0.033196967327537234	0.004424252507611337	-0.001532753899232184	0.007329399743029901	-0.023554294688799614	-0.019784147167081868	-0.006943429021052834	-0.005146433862686196	-0.008425317903622135	0.058309859599017494	0.2979496378866299	-0.1537675788644493	-0.024038137913486506	0.15582053057119602	0.024239090432599336	0.003534218529859369	0.148978262179709	-0.00563407422618138	0.033278888257083604	0.0	-0.00175143740206463	-1.481742969063523e-20	0.004049556155611856	-0.050077582005970386	-0.029339082172177577	0.0007500700502303035	-0.0032757581730121633	-0.17805118638965317	-0.0963640207722111	0.2690948615836252	0.0064336222250519215	-0.15798067517179426
patient_246	-0.3855509616502897	-0.19442263906863322	0.0013907430821654446	0.007978775409298278	-0.00844148683731345	-0.004058602742228185	-0.23346136000553355	-0.02886916988704398	0.00409638291609017	-0.0018600311944123322	0.005925663375196357	-0.021113929496961347	-0.02002552400739106	0.0006591451063883954	-0.002274848949602627	-0.16025125805944682	-0.04208630599959006	-0.19771202833056598	-0.018584892394541207	-0.01002998739040175	0.14399546968685095	-0.004382723737354892	0.0036649275675129872	-0.09630915220496511	-0.003875588483540609	0.032180384831343056	0.0	-0.0010901565553446597	9.043226165138368e-08	0.000661706542824044	0.12888703025260723	0.20726767868452586	0.00047340493969597595	-0.0026644829300223123	-0.1698285896945178	0.2550058540814629	-0.010394764342965285	0.0036431639785733066	-0.16268830395487088
patient_247	-0.4086462103987698	-0.35275482516979023	0.0009040011601981309	0.1397481732121722	-0.00746200710311269	-0.005954277347297068	0.24979506455996564	-0.033952086817605164	0.004938898316105293	-0.002051938060104788	0.0057182380172848945	0.027479459445401627	0.03129568435071989	-0.0031287146925116738	-0.0013550373847490726	-0.0012543789654699273	-0.02849898623754967	0.9083953985510409	0.018382125742083512	-0.010508767250293292	-0.024367238848685496	-0.003865734630321986	0.004183845530081944	-0.0975594968856648	-0.00592513700538012	-0.6196072117984296	0.0	-0.03428844871480307	0.0	-0.001573700623576607	-0.043059562285800004	-0.030783667411277405	-0.0002649625133938712	-0.002685885365729463	0.7003425081769703	0.2619131912390744	-0.010887346132738467	0.002163180222895186	-0.16486073291425615
patient_248	0.2741790468004594	0.011102983559496193	-0.004095310324618307	-0.08987365724535591	-0.00750682930839744	0.004258406823635926	-0.2379396597800896	-0.03275709185947186	0.004129466730343525	-0.00207159770405472	0.008162884168992707	-0.01928253988112828	-0.018752413719725244	-0.00932229053395448	-0.005515618652618837	-0.14455689356618476	-0.03346594952417806	0.16846505554573243	-0.2377311729756162	-0.039065676190825654	0.15526537993540065	-0.00494652669139364	0.003967560686094536	-0.09540318865638646	-0.005957530694692969	0.03340714178580909	0.0	-0.000899361385435535	2.428107247026971e-06	0.002172337186067632	-0.05067950734339807	-0.028155445260097067	0.0017333728977564167	-0.002820578839679933	-0.16977304619804268	0.01966689143547083	-0.010169093766376942	0.0032933747692742844	-0.16248658220788711
patient_249	0.2517752133953683	0.22365712813805988	-0.00015988076581819978	-0.18198296630400534	0.01734642934993761	0.030363518599071795	-0.22109451059081398	-0.026402448507132577	0.004035672402532433	-0.001580443759053883	0.006312258761883386	-0.01827727472751056	-0.025984094881435212	0.011424124837209941	-0.0033207070737086807	-0.1033921868086811	-0.021984713710312916	-0.10169011979238884	-0.0809515475684453	0.04583998187244575	-0.02208070763241099	-0.006713648211836564	0.00358281314180804	-0.08612561717064915	-0.005069978547083882	0.03053916461633302	0.0	-0.000999770169728597	0.0	0.004695505678582439	0.10619962339382882	0.23879622309374685	0.0004800338905584149	-0.00241555582664073	0.7150162824496104	0.24949236358359075	-0.009727494423510143	0.0054853231780094104	-0.15205669952122622
patient_250	0.26257153073232714	0.01733466533184646	0.001501293501962605	-0.6340079489310443	0.14038550594341775	-0.0047737440813565395	-0.22574232387613669	-0.030272138343331242	0.004341797178081514	-0.001378545291009407	0.007034174331315861	-0.02419536783925716	-0.02364330207663423	0.00547202318426253	-0.005115228348937132	-0.17896167830477377	-0.013497756247967037	-0.17205661618283327	0.021196880811497624	-0.015479001697181494	0.09918051784979927	0.008099559674236704	0.0046641150042413945	-0.10010711336339032	-0.005828261852818182	0.034340177013646306	0.0	-0.0008275151766937359	7.713079585781001e-06	0.005668438037938868	0.1230904726696636	0.14008792741962195	-0.0009770862108287911	-0.0026678265808735757	-0.1634550400063399	-0.24906882598862137	0.12741182002000845	0.005052155831638745	-0.17945210059153646
patient_251	0.26406676601785684	0.3132818522838328	0.0007083465627259492	-0.2510043022102933	0.08078284742686816	-0.011055093203483968	-0.2590747059676547	-0.03702000355045098	0.003933608292446186	-0.0018799592044630208	0.004613318045932103	-0.028136354002193276	-0.019478948830723958	-0.004881353482587336	-0.004591255819080576	0.14230349822553465	0.01379096621120467	-0.030635340505235628	0.16582072751321345	-0.01252334843123502	-0.02431049499483893	0.015438972559105684	0.003567404748675834	-0.10943869455256622	-0.005846837055554233	0.03323099607458182	0.0	-0.0012431387299243755	0.0	0.002206406095394767	-0.05170940620721734	-0.031423243927845214	0.0007822018417461696	-0.0027069664053593987	-0.17594665591011785	-0.05349987371100417	-0.00881334817935501	0.004766957151466222	-0.17157770779142567
patient_252	-0.41483499515298994	0.2624378257082838	-0.003318106727874332	0.21831512408931691	-0.08893447616443056	-0.013763139051718505	-0.25565427316519956	-0.038340104022278824	0.003968405472636237	0.0	0.0066441438503664525	-0.02708522803333229	-0.0212090410710236	0.007406506317476643	-0.005551313383680613	0.5933074994950099	0.2243214777354236	-0.12325948890196493	-0.020683292017046072	-0.01202062333647081	-0.02513485855588546	-0.004391262067131672	0.0045446999488337895	0.1305182451974593	-0.0060381133100824705	0.03380399117206265	0.0	-0.001452369182594451	0.0	0.0053563234643280375	-0.04457110113121861	-0.027970726104278483	0.001017711234182233	-0.0029932052131686833	-0.16414241503183707	-0.32710718772028247	-0.00919374219553879	0.007754371630129672	-0.17865084287640826
patient_253	0.265459920114144	0.2595671900939874	-0.0016445563510077033	-0.41029890206597686	-0.012602725452491859	-0.005900223786913303	0.26051063493705395	-0.03209308866630427	0.004290541224615013	-0.002059395626730936	0.007806809825472471	-0.021263673311842486	-0.01982254132558684	0.017640756447594292	-0.0017134343812993023	-0.10219579270586827	-0.03972968248143926	-0.008401013415447096	-0.022298953365706496	-0.010902666023225604	-0.025988478096547286	-0.004559355396776791	0.004204800270294084	-0.09027868426335185	-0.005985440659959303	0.032706218601026696	0.0	-0.001091718178650768	0.0	0.002663938131503819	0.11760507304612577	0.21153822209458095	0.00039488519187177003	-0.003516891300373776	-0.16950207950112936	-0.21908419108520374	-0.009232085501054635	0.007094742708360164	-0.16458082626758544
patient_254	-0.38721019866503925	0.04452660357665501	0.012778853303752008	0.4937751965992673	-0.0778050803108817	-0.00463146409336529	0.25294047465389957	-0.03150750115645986	0.003964675713264712	-0.0015570179643112831	0.009204040516994777	0.03424997975225193	0.054951802492462454	-0.0018228011984190561	-0.002516690283425691	0.014460607972403167	0.002164783038529943	0.10497728807778246	0.2353910593374787	-0.002271629859809568	-0.022496268346050768	0.034176722222425335	0.004619477486754509	-0.09483230963958056	-0.006311793669955682	0.029448520761125453	0.0	0.10542019199937312	5.5070789235670005e-06	0.0038457984754446963	-0.044303168051646906	-0.02577282957526488	0.00126020420524457	-0.0026513977606529623	-0.16087799329685207	0.07775408551261952	-0.009105491048687691	0.006554983217048091	-0.15858570554376641
patient_255	0.2712206134199943	-0.4530688246147704	-0.006532020018550156	-0.30065613924623863	0.03711738818878186	0.0010025457393042759	0.24229829750662762	-0.031848803454694236	0.003852618013808054	-0.0019662091501338698	0.006424778215729786	-0.024268287497339017	-0.023501250671800374	-0.0035437495922956315	-0.004235651261992569	-0.05774624211149013	-0.026548787992383787	-0.2098161974293114	-0.25432263040306013	-0.041226525907954926	-0.025386053654393642	-0.00647461726429085	0.004309182571290324	-0.09371106863796187	-0.005563203394025639	0.03218778892986611	0.0	-0.001338462278229133	9.043226165184878e-08	0.006856524440247727	-0.04782508759812922	-0.026113742686543998	0.0004257126040196591	-0.002485175320898497	-0.16899755450599346	0.25884076339294315	-0.009820424020872165	0.006700549289273638	-0.16433824128103677
patient_256	0.277840535520411	-0.13558871159318875	-0.011086041879603152	-0.13111907507044887	-0.0426567719188304	0.0015322961844217063	0.24486163955491566	-0.031442346048364656	0.004804945583981536	-0.001993457946675969	0.008076048305059678	0.031111763406355623	0.0435790870632949	-0.025600449898458336	-0.006984809713461452	0.02383683246979507	0.0806816560812255	-0.07455126211164224	0.16410659685934292	-0.012459759403471186	-0.024995479233359093	-0.006111028788616245	0.004154758493276681	0.13686751938636127	-0.007331400462362533	0.03237357693755505	0.0	-0.001424611389461173	0.0	0.0038545188038089156	-0.05182611354243746	-0.027439619119401383	-0.00046369142715951687	-0.002792628781507348	-0.17792475438771127	0.24582608223190744	-0.011663355057468572	0.0034653741278610427	-0.16622835802132627
patient_257	0.2634752851602355	-0.2761172569319496	-0.004549923723563574	-0.2204181470498172	-0.006681415883798701	-0.0035155860969484343	0.2570512275254124	-0.030066796876163506	0.0037081546483337152	-0.001891176191441815	0.007253640379203116	-0.01998341558025227	-0.018585139054255226	-0.005242186328110636	-0.005448291413323822	-0.033828396851352076	0.0006839354860842356	-0.12756633333187678	-0.015470953296049464	-0.009085143100692854	0.15048757129828874	-0.002940494347548056	0.004206447834276994	0.1437482144665916	-0.006174105928883936	0.03358396186259545	0.0	-0.0012340530432014823	1.1564823173178713e-20	0.004331955720796943	-0.044105731247720416	-0.02663581091202802	0.0003727721497899319	-0.00284517653650359	-0.16815697307753794	-0.27506782287298326	-0.009850909892735687	0.00866017780020838	0.326160313637869
patient_258	0.25727085218877277	0.13188440695941783	-0.0013636282212530582	-0.039775662199865204	0.002413367029826176	-0.011159902942127979	-0.23013126920260396	-0.03028014513719295	0.003189886449506447	-0.001402218973021797	0.006708562709110875	-0.02030456017862898	-0.02395061988976458	-0.004013043127771553	-0.006254118202393275	-0.11890469986410662	-0.003487211802964842	-0.12642752651776656	0.0763027807411729	-0.011822677375096458	-0.024297517092489604	-0.007008492988410501	0.0038568570772674333	-0.09116886713131368	-0.005139702965153469	0.032644067586786465	0.0	-0.0010794212635019747	0.0	0.003562980098364574	0.11986439744870926	0.14407726765688394	0.0014604218837848074	-0.002481866510487086	-0.17051609172799762	0.2350488468691104	-0.008409933918127091	0.006369499846437184	-0.15949089059194352
patient_259	-0.3793775674300586	0.04346749923801521	0.0004175779857566961	0.30877565326920414	-0.013221975494272764	-0.012950687166524318	-0.23981044228659926	-0.031125958934734767	0.003021393786800226	-0.001440350212556284	0.006226766433730206	-0.02623672994198695	-0.022318126990154705	-0.0007225227824682037	-0.0026952637771054232	-0.12275495722442102	-0.04800343816090277	-0.06864138147325871	-0.10387762250608101	-0.011798968638949145	-0.023314575036200304	-0.003854483394205051	0.004325894803460589	-0.09440043965457817	-0.005551255711883902	0.03113478144919031	0.0	-0.001113412167780626	0.0	-0.060614662667364004	0.09403838311705953	-0.028883650482209484	8.21870641289195e-06	0.05685993045235131	0.6882177651646587	0.24573074284513846	-0.008628648528391243	0.007183419662012908	-0.1638054186054967
patient_260	0.260889855101548	-0.5954546081442171	-0.004233304247076244	0.10568406202703776	-0.05620127995129924	0.00047626649509476795	0.23316052214103752	-0.030035030285058228	0.00405716075450737	-0.001565704084026826	0.009900603188853304	-0.02260694198668624	-0.023257411124463275	-0.016712283917039005	-0.003250494494298703	-0.035848273879525834	-0.024696069178783135	-0.05408163226688422	-0.015510751750957568	-0.011995145157037234	0.1016807536629521	-0.007421365719863702	0.00453266415543767	-0.0989107208596004	-0.006770150742798258	0.03221420809053562	0.0	-0.0011036954982178663	0.0	0.004833343194902682	0.11457082482391344	0.1535394681701974	-0.00020030949194357897	-0.002796609936712971	-0.17197880360997875	-0.10863185618389001	-0.009855751335889623	0.005452123067554842	-0.1757547002079464
patient_261	0.2631303051348344	-0.38474188425006206	-0.001987332332079533	-0.477360968933033	0.08074745574670007	-0.0017172614847643071	0.24475175857545114	-0.029205385013591715	0.0038596411402237914	-0.001818742336681306	0.00662740843185755	-0.021621222004008667	-0.01854147779574095	-0.0002844839246566369	-0.0027621889039186305	-0.16076209656271193	-0.04591454611896575	-0.12583663225452932	-0.11873847143125324	-0.03697075281458885	0.14959710908025298	-0.004046865892847341	0.003843482500028746	-0.09127857231181187	-0.00541934331794909	0.0333999545681781	0.0	-0.001006565488835383	0.0	0.0054571549897559	-0.03862767990564409	-0.031246705721998044	0.000754685198715305	-0.0024863438115588278	-0.16337136874767377	0.262316355764633	-0.008561433720731353	-0.014641874270820471	0.33789651476756055
patient_262	0.26401846757542546	0.3088919930242259	-0.0020953852507531946	-0.19680836388964607	0.030173026826832983	-0.004452668822495601	-0.2302889497256196	0.31517081597815066	0.003743649149430975	-0.0015450607293604924	0.008414267113549433	-0.02038406131609716	-0.021008265668981875	0.007388767547562829	-0.0030078166332247335	0.21947037804725603	0.07440338403517745	0.049427895337581115	0.22778706468402407	-0.010625881294994224	-0.022631370227383377	-0.006614092470692074	0.004130838217786029	-0.08792547297311844	-0.00600597304599297	0.033578159114666994	0.0	-0.001158051732006688	0.0	0.0036942451781564107	0.13840865920266807	0.16224710408510812	0.0012455965596843421	-0.002486343662514874	-0.16667439873628362	-0.051902979971971804	-0.01051771951535378	0.0017748882169996692	-0.15423405713814742
patient_263	0.26527853274584684	0.3224944433025588	-0.001738403688460426	-0.5393401251551192	0.12129963373110968	-0.003674407876689335	0.23178106308710988	-0.026498211765673095	0.004335877611646225	-0.0019414692088865191	0.005934178044517569	0.02552757190102648	0.040506721857802734	4.723190905964417e-05	-0.002902397571864333	-0.12807925657343244	-0.03210982945555638	0.1825166867799598	-0.014912971287764875	-0.011273191052429745	0.09539717494795034	-0.00456448889502915	0.004039440434740441	0.12212517797317993	-0.005338305206141145	0.031073976975562165	0.0	-0.0008807292003843981	0.0	0.004270498507043082	0.11320207570114446	-0.02692276363454887	-0.027203583209755425	-0.002909272274254252	-0.16664011497070713	-0.10495357668523615	-0.010799658461956624	0.0041551626956789775	0.31243106651945335
patient_264	0.2687775309657569	0.01156752166892571	-0.0185413730764435	-0.0460964028247758	-0.06147130548005373	-0.006893438487320139	-0.23648777226874038	0.23394780768603862	0.004421290303510062	-0.001762656116551419	0.008908226239874016	-0.022535052540753414	-0.023458016267328553	-0.02631193581100097	-0.0038558415979764614	-0.007969533150996414	0.07528014463623896	-0.08558100977171812	0.01353692173341538	-0.017515893881684286	0.100145074261409	-0.0063148023404520194	0.004177455484773612	0.13161701560033154	-0.0052987503217787005	0.03179898100409208	0.0	-0.001502519489905795	0.0	-0.0004477408634998128	-0.04731149613006778	-0.027868616867734234	0.00021753622393572695	-0.003110612682169926	0.705924406793383	0.2543389815267657	-0.009546399909543379	0.0052471993225816	-0.1624129862650356
patient_265	-0.3984344321850067	0.012186147392182291	0.01183722315247141	0.6206740896195593	-0.12110224330981247	-0.00020417043023998198	0.24650183313534638	-0.02879152940834678	0.004414973376954806	-0.001809677805441264	0.005465374339324105	0.0337233750032984	0.054081065557539894	0.0003266721566555051	-0.0026934291045804886	0.06857930724869112	-0.011594927397677307	-0.10524113737582373	-0.21353058059449195	0.09309012058762227	-0.023032201854567416	-0.0030342601669146106	0.0037381253481136205	-0.09876470569382674	-0.005430328215634562	-0.44535938498604544	0.0	-0.0009961358452491385	0.0	0.0035079934905767316	-0.04522223788869689	-0.028766319382079394	0.00022185592512686397	-0.001997399817750489	-0.17136294195079832	-0.28973473626703167	-0.010559984525683306	0.006320007648432935	-0.15756167895157486
patient_266	-0.3795003157190665	-0.23882319506416572	0.0015546287468574996	-0.0404941976552354	0.027889585001781875	0.0037830444425452723	0.24199954614528052	-0.029330490580779044	0.0039504130527154265	-0.0020916772417927127	0.00706342211634028	0.03686311684555953	0.05522656317959319	0.0016502361154186451	0.00152733893186407	-0.17372118042948195	-0.04910708561499039	0.3644055692581041	-0.14411484531478863	-0.012664174765570484	-0.024489532436640073	-0.004863799268521399	0.003816937429191594	0.15522151339026918	-0.0060320881399230294	0.03177612906996697	0.0	-0.002039781929086625	-5.782411586589357e-21	0.003311974627223172	-0.050094746476959	-0.03158171412771385	0.0016294536644590424	-0.00258902823987303	0.7173844176715335	0.2534829475180967	-0.009670032892751253	0.0055925486935919245	-0.16131130993814702
patient_267	-0.3959174252131548	0.019059248863348227	0.0005825856566349732	0.22808515304524238	-0.05017446599467814	-0.003222406798581185	0.2552127143837117	-0.02782536989356855	0.003926327986180524	-0.0014216857224519561	0.008190469209701519	-0.02600778579491281	-0.02194092158564176	-0.0019745430846819945	-0.0017710513682630846	-0.1655142777654236	-0.058135815122833084	-0.15026189896331454	-0.205259937769328	-0.04062074829829196	-0.024999328606268297	-0.005186700024518115	0.004236109463112366	0.1459047467889139	-0.005796893942111475	0.034106993132447486	0.0	-0.001076485161833906	0.0	0.002482036375573381	-0.04087215769393587	-0.03159836892803153	-1.3241648999460978e-05	-0.0034565397365401824	-0.16644135286885248	0.2550580042822482	-0.009259110749281547	0.008755578901898731	-0.15869091153081694
patient_268	0.2524840162468757	0.22770758164461177	0.000670938642916176	-0.4771980542237846	0.100465304460207	-0.0024017667979776463	0.25809462219706225	-0.02897700788005852	0.004057238308578983	-0.0017073932489452852	0.006365138379515986	-0.02133413075028095	-0.018050066402806212	-0.0023959609332183675	-0.0014233067180221964	-0.08692356847217299	-0.046798234209819115	-0.08633484246741853	-0.09000772397736602	-0.011709487950328678	-0.02358568034872962	-0.003054059941390705	0.004090141648698783	0.14563565103069148	-0.004445850749688834	0.03166236032180596	0.0	-0.0010071647800751339	-2.8912057932946785e-20	0.0034739226077745936	-0.04201439137922952	-0.029388586159557306	-0.0010107468242234663	-0.002120376965640934	0.7410123898799658	0.23976261831698445	-0.009501546129701286	0.005071145408649267	-0.1523046854007173
patient_269	-0.4080572904830724	-0.10682659585214585	0.011006423722544895	0.3320280807530677	-0.030191728019657263	-0.005802906791211172	0.25251301692638095	-0.03698264267445129	0.003953476845050145	-0.001722748657613213	0.006486104855752423	0.03762948594337483	0.04692792654302574	-0.014549386386074644	-0.002738349008944106	-0.08678172248300718	-0.018484207292326034	0.007809340554397719	-0.14001530019780864	-0.03906974656927153	-0.02610661624283011	-0.0064491097433803865	0.0033833904661603868	-0.10361547206743066	-0.005740635551316087	0.032652206428752634	0.0	-0.001652734622911053	0.0	0.003136819043631096	-0.04753676452236565	-0.0284374915172058	0.0004840338392941659	-0.0030009295798168883	-0.17332585729590036	0.2230856282076557	-0.010329896908112177	0.005478092410544308	-0.16439957995627488
patient_270	0.2642217889349638	-0.3035590511188672	-0.011824513885635051	-0.14185997882387444	-0.014876298078733662	-0.007650169986867164	-0.2447734579723981	-0.03080908575996768	0.004019039527706076	-0.001990236080411204	0.00674974514094281	0.03525469462389459	0.03643389525419768	0.00026208569100794586	-0.004318118582716229	0.14841414442132486	0.05379622714429856	-0.05168875438388487	0.28528459949004037	-0.02082515645865755	-0.025154616032815994	-0.004774826912448347	0.004129373761677898	-0.09701736277544047	-0.005473579869219544	0.03035696379015238	0.0	-0.001297663218589086	-3.3248866622888806e-20	0.0015964340354212788	-0.040690476703662055	-0.0326399579001216	-0.000525445358366578	-0.0027193458395036118	0.7019206201494338	0.2377907179570566	-0.010248279415560732	-0.0326233620475317	-0.1507183253699301
patient_271	0.26598804866719367	-0.13462735484546332	-0.008234476716997197	0.2504445518617727	-0.1193060778117162	-0.010974205264723506	-0.2654849322701308	-0.033963446034323976	0.0029640550437163983	-0.0014373261565652621	0.006728706570607677	-0.028790879019508872	-0.02075882483157383	0.0008981076992730589	-0.003465276829086715	0.10734173782552675	0.01317700571608618	0.7373550369579616	0.30957989249828693	-0.012933515284165097	-0.02681329165508452	-0.006624233783785122	0.003606572405693316	-0.11005984197103101	-0.005195570995908643	0.03214977792431264	0.0	-0.001121798923128791	-1.1564823173178713e-20	0.000613548076914696	0.10453126395040893	-0.0386462785665012	-0.017051539535039593	-0.0037052254480572093	0.7072680872118932	0.2577225552366518	-0.009579976295870627	-0.027959163967514074	-0.16214538385540042
patient_272	0.2532630748492819	-0.539402003894679	-0.0015019564232775628	0.16679030589764957	-0.054482216534150446	-7.602357399442613e-05	0.24675079341036393	-0.031405649237987374	0.003601208465255755	-0.00180056664064624	0.007958774113226095	0.033146746901129814	0.045237185975848304	-0.002592058605910742	-0.00345454674493281	0.004360929036070012	-0.026924042320750862	0.08863649008690258	0.1324755643393172	-0.00272233802035439	-0.028033625393192856	-0.003765188236648123	0.0040104099480444515	-0.10239408803941076	-0.005318763701739172	0.0332064983987982	0.0	-0.0010516078581771294	3.469446951953614e-20	0.0019202878180780752	0.09137107974658734	-0.031210553922541052	-0.014632473047543192	-0.0033050109394858968	-0.17246325609280974	0.12414330957051377	-0.008879198206122676	-0.042941624271239105	-0.15656025509700183
patient_273	0.2590553600151218	0.6015339719386762	0.002190909094036389	0.13023201865444828	-0.005788252481049989	0.0021317966245451743	-0.22640407156274733	0.2667566138714402	0.003522126020240581	-0.0018284920626961848	0.007039682833293976	-0.020555791701718413	-0.026624983573497824	-0.011770632163393434	-0.004132646485973443	0.006519228273902559	0.003252138236628526	-0.09188490078401068	0.08202574170128935	-0.013954266603488545	-0.025216533873790553	-0.004549759863537798	0.004218247448621292	0.1294253488737956	-0.005476016468983582	0.034388813656272194	0.0	-0.0008924476343370978	9.043226165147041e-08	0.0012537022775702639	-0.05281821828764512	-0.02517109469958765	0.0008430782234594681	-0.002724090101652643	-0.17965721246574695	-0.10334443301854059	-0.009182206213407538	0.004075116680847471	0.32047720516682626
patient_274	-0.3915019476775485	-0.5881044556242692	-0.001410402990484126	0.2665098805716369	-0.09383660308817193	0.003118023177576697	0.24613918335818263	-0.027797291541320605	0.0035533010605913263	-0.0014899543959634501	0.007315685394387341	0.040722253276683704	0.04760597817378167	-0.015976072894382812	-0.002533188540489328	0.11062505331879854	0.07362001741301087	-0.08696261594758432	0.15654797259972805	-0.01255870085679375	-0.02650939191625885	-0.005964235480192922	0.0038459751201290397	-0.09739657510829083	-0.006633833003476823	0.03165777301337464	0.0	-0.0013614196660314882	5.782411586589357e-21	-0.02668033122439845	-0.046259258781656695	-0.027476680723406317	-5.4160991646870253e-05	-0.003691158250975603	0.7287527915334424	0.254966530222069	-0.010521647850008236	-0.021440984157291006	-0.16460380771868308
patient_275	0.26368662481266136	0.12826413619455704	-0.0010838937463105484	-0.11443219468872545	-0.025722137074059653	0.01901240771933314	-0.22986056383287373	-0.02793630742907081	0.004651612469171337	-0.001580530511365998	0.005850497834019847	-0.023579040128907647	-0.024096786972615157	-0.003429177077169253	-0.0025152231232963922	-0.163559843784971	-0.046841260832147055	0.08556042428989497	0.02046307550196336	-0.023678413934191647	-0.022939213372585678	-0.00240538017135338	0.0035985644196788267	-0.0948424093879121	-0.005888377872831802	0.030474158847652703	0.0	-0.0010576411588586391	0.0	0.004711371497283939	-0.044722958393085176	-0.028065142928350065	0.0007754261766001009	-0.0020129409822107662	-0.15659237579648855	0.2586097632010649	-0.010250861357076459	0.005832338107477325	-0.16116814612919617
patient_276	0.27296802435398215	0.4848648399262461	-0.0016359761911409528	-0.201108073752323	0.051450848945596525	-0.005392187082305936	0.2610218682450408	-0.03000841833110211	0.004521948998111306	-0.001807036309059516	0.007747726940439494	-0.02614366271721374	-0.01701552675380997	-3.346563207096812e-05	-0.0036642628072200813	0.06290193935317856	0.01953433706459825	0.010932311079103868	0.022747220586564837	-0.012492799948371628	-0.026929869125347023	-0.003095138933830548	0.003984824947432458	-0.095515733639588	-0.005418883327597503	0.03134623759529908	0.0	-0.0005512120143803052	2.230534192699e-06	0.0022907883514224603	-0.04638513985701163	-0.03101626783560818	0.0010330992062715322	-0.0033872365950836456	-0.16446255654273537	0.23365248206797937	-0.00994218687520401	0.004901623797011735	-0.1618334218544266
patient_277	0.26942753609264647	-0.6698957774272146	-0.0040406574119254916	0.0596645690103469	-0.04969533033099949	0.003515254192765278	-0.22839312203752393	-0.02883084442225843	0.004004530657375829	-0.001577776854476445	0.006546928008274222	-0.019238272262873238	-0.01771992481952224	0.0011448501467530665	-0.002557758578394647	-0.07456411282392439	-0.04692944749512243	0.013644018350253313	0.12654933070699642	-0.012257663563262737	-0.025415551569815488	-0.007003456508732226	0.004323431747559442	0.1433640785904017	-0.005448602442674786	0.033034609290764586	0.0	-0.001136204035804611	0.0	0.0028637364540069444	-0.042567428261683304	-0.026975931285830826	0.001043631472998194	-0.0031677546733061028	-0.1727906519533823	0.018510628226161455	-0.008287784152790391	0.007551022618518078	-0.16143959321356335
patient_278	-0.3929784315467695	-0.2754455275117909	-0.00017960974871273114	0.21503977005929756	0.0007926931440799079	0.0011157646460519721	0.2466160999211721	-0.030350152825075062	0.0035005222554586666	-0.0019451096590898508	0.006250892547310599	-0.021903979718478614	-0.017658964731027522	-0.006331362289103439	-0.00027086278077257807	0.006888959533409797	-0.03584602125858645	-0.09352773188331101	-0.2626067538656867	0.005542521181137599	-0.019686030232951658	-0.004972030391170086	0.004669688505332095	0.13473568360208968	-0.005188804817780504	0.03390269454820531	0.0	-0.000944983081860455	-2.8912057932946785e-20	0.002524177464569764	-0.04989850866850447	-0.02519647251344522	9.948044907012297e-05	-0.002560485621601628	-0.17277966651034687	-0.0537153545240419	-0.009412028173032454	0.005568046330607119	-0.15812333731227357
patient_279	0.26602929780537155	0.10475819714983292	-0.002874636946872207	-0.302888091548426	0.03258872971383647	0.006756351031545551	-0.22282440676277343	-0.027439002135131604	0.004800244092192006	-0.001707896066874722	0.006988145236132654	-0.02587642776775692	-0.01746844664803182	0.0006358072886163632	-0.0001819569081784413	-0.03468542165153892	-0.03250943109925495	-0.07280001524267997	-0.020118263295293235	-0.013369216036770945	-0.020994250325074862	-0.004090405420438853	0.003310046147641759	0.13995320304993475	-0.006220586193410836	0.032694039896574094	0.0	-0.0018697217496347648	0.0	0.0027945743657331063	-0.041022287019694	-0.032940165164698644	-0.0007012388452750661	-0.002587801028326388	-0.1686237674911362	-0.10319803024764158	-0.010203730156876636	0.004381664525351473	-0.17329787873115518
patient_280	0.26248257061783264	0.24568500855581063	0.005999341715239033	0.009851048437251321	0.04339583607333473	0.010536659471346443	-0.2251032153083146	-0.02563340545199826	0.003854923343196143	-0.001745686960176243	0.007986986303672103	-0.015150624521950025	-0.02046060159037423	-0.005764177675055897	-0.0024367044559235286	-0.037280950853502484	-0.021636223755058404	-0.04642732777208583	-0.015746251145108227	-0.011919926906092797	-0.023868245336899577	0.030179424252449967	0.0033809771133817015	-0.08238091707107376	-0.0062155261258603845	0.03235102927418394	0.0	-0.0007994664067185609	2.230534192699e-06	0.004271749556508179	-0.04021488013579238	-0.02865639424139304	4.9609896911695995e-05	-0.002674233595718924	-0.1580279987360964	0.249216126234975	-0.008700557287569202	0.004305333421829268	-0.1598572716221158
patient_281	0.26368667910189897	0.0748561871302931	-0.001639939205225153	-0.017786058228198086	-0.011236244962711162	0.013125084106041091	-0.2312243243155901	-0.030273420296111877	0.003980507755417657	-0.0017353380667203468	0.00773843559949473	-0.022518171700722914	-0.021024217718315107	0.0007606258825003678	-0.004579510123349951	-0.019721408109886127	0.013689179560279416	0.33354520421790396	0.15189203654751574	-0.01167804903789934	0.1621966030837733	0.01701447446612975	0.0037872759739679546	-0.08685774370934768	-0.005688201777999176	0.03219823136024352	0.0	-0.0020304829791501396	0.0	0.002083690122904891	0.14380892510794493	-0.022102122818522328	-0.003541569900573277	-0.001789039537552434	-0.16932841837594392	-0.24698518744411707	-0.010591334250910531	0.00510008592634512	-0.15023849080952104
patient_282	-0.3938525095150039	-0.8393208398736874	-0.0006629093037039071	0.21480010352090237	-0.012861110679883858	-0.005383809023073457	0.2485122983707229	-0.03293812375709966	0.003476550944621128	-0.002127269183142018	0.006537047007238815	-0.02306893049228864	-0.022032603460467377	-0.01859430223786931	-0.0036687435960762894	-0.14037853635198203	-0.03318783323609779	-0.06648918074547551	0.005620850430929339	-0.012397704227741495	-0.025557504718491747	-0.003347803899695912	0.0037408397253260346	-0.09246472669085812	-0.006040906300007185	0.03264150675838361	0.0	-0.0015485674462616594	9.04322616515022e-08	0.0035402222336360484	0.13579637371992162	-0.02574267344002844	0.0035358121868276473	-0.0025575058877995234	-0.17242925504445963	-0.28106536276391486	-0.010389298556787456	0.004757150232153835	-0.16892293840765712
patient_283	0.2539795265888142	0.15785198996374494	-0.0039680798933566346	-0.04045877055725315	-0.012394887334922838	-0.0013583241383646131	0.23551798956043585	-0.0328202349745148	0.004147802460017683	-0.0015119563567361249	0.006300664313110986	-0.025212681123553692	-0.022896110418427224	-0.0023288988827257777	-0.002936028238266172	-0.004818194285988697	-0.020737449472556273	0.046224402675900826	-0.02702037437421469	-0.01237669051313052	-0.02674388919140845	-0.004703442514796649	0.003904359672386505	0.12940970201568888	-0.005337145203950069	0.0304873246449284	0.0	-0.0009311636282279631	2.428107247027e-06	-0.0461900390796618	0.0998612891018036	-0.02847773704720867	-0.031820939425784546	-0.003977947113219843	0.6907122891648924	0.25016210750619045	-0.008535713638982353	-0.04403140355636993	-0.16006725779823036
patient_284	-0.40411012831279663	0.13914359753612293	0.021278366430539295	0.6123543271943452	-0.09719809739473576	-0.007056787502153442	0.26814052451065784	-0.030279078680417702	0.004100034351881093	-0.001371707674920365	0.006564659005691106	-0.02300801948368945	-0.020192175601291655	-0.00801101730080574	-0.003284835033071837	0.15761826631573533	0.017799281191439715	-0.08778626921988789	0.32667369528325874	-0.011529980176312635	-0.02471325600024055	-0.004317377251017041	0.004621957265197784	-0.0937688467400099	-0.004893633114529207	0.034457520334988403	0.0	-0.0011823096168521517	0.0	-0.023268097501030146	0.13330525298068904	-0.02627648579222294	-0.004097569166748396	-0.0026082453286891062	-0.1697594230176556	-0.2277897742323589	-0.009139994472724572	0.006545287970707359	-0.16137883368152417
patient_285	-0.39051596961619495	-0.1035899364624351	0.0034707628980495454	-0.04037312894915088	0.07051757669507205	0.009525904562689019	-0.23180462057807574	-0.030136983132096177	0.003673313800034621	-0.001225196731184317	0.007233803382405833	-0.02365269469537617	-0.019560916832337617	0.0010572429527675711	-0.0050716883227073664	-0.04610068698879883	-0.011863184065564074	-0.05131042381545956	-0.01566869391747574	-0.012670314328139112	-0.025037327366797552	-0.0053300023985565735	0.003324451186085162	-0.09434023718846186	-0.004659317932286537	0.030151424562195737	0.0	-0.0007778915655625082	2.206000662214e-06	0.004092854114717148	-0.047636945082563734	-0.0283611044415188	4.0964222532237005e-05	-0.002805395345374824	-0.1684998325501744	-0.043029531569019425	-0.009112647098983039	0.005221172483345764	0.31843336068882855
patient_286	0.26598130539474957	-0.24570656626451087	0.0012054385185756	-0.28074870407840247	0.02738574881159301	-0.0049035957602368025	-0.2360540237584815	0.31763844753459813	0.004851458602367367	-0.001542053749523051	0.006351405157043976	0.03763328925137031	0.04786575038384736	0.0006283002849743531	-0.003397723713922738	0.0658819986105458	0.05688276688431893	-0.12939382999431426	0.30375302541625593	-0.013415231709032216	-0.019836080177135472	-0.00444424396111961	0.0035093695362037667	-0.09331097159093359	-0.00537047551912761	0.03414458677198989	0.0	-0.0008926429013947719	2.428107247027e-06	0.005291746110539214	0.12534896849050228	0.20209934361569515	0.0005036285693292248	-0.002334420651608331	-0.16529124206839885	0.2623053740001299	-0.00915620857879698	0.0017919492296899619	-0.16170596011543192
patient_287	-0.3853887095397856	0.14386021132008076	0.007361990804116743	0.6469574076866001	-0.11022736363536659	-0.002223345143980239	0.24682966338911905	-0.027179332793729857	0.0038420990832642387	-0.0017051634714599542	0.007718787022203122	0.03203566601783956	0.047951118107924184	0.002223481922634678	-0.004827008819551795	0.15313699320922855	0.030952588514208325	0.008918249234537313	0.1645321134519236	-0.012182581339237502	-0.025809451524977066	-0.006003454708849363	0.00392976144767281	-0.09777855828441691	-0.006821151839578722	0.03045182840383541	0.0	-0.0012563745795179766	0.0	0.00486022787342183	0.12367794861240838	0.18857907605647647	0.00032074198399433093	-0.002486550744595224	-0.1705487401244589	-0.3039835918023723	-0.009835788301015754	0.008631121352832482	-0.1457058118132749
patient_288	-0.3967993258568838	-0.04526221542203853	0.0026346846572445366	0.5870150019816165	-0.11835913120265347	-0.0015173819738809522	0.24138665143350274	-0.029696559884633707	0.004109186996283819	-0.001635225649495927	0.0069129477101617645	0.02378116006274481	0.047659636644567564	0.0019732296968485367	-0.0041377468205587185	-0.12730701205468686	-0.03980951942948275	-0.2521697277123856	0.10115151089832615	-0.01309492681668436	-0.0255810821550001	-0.006885694996662749	0.003604756916579882	0.1387621344365041	-0.004814595319600204	0.029624909438249337	0.0	-0.001059261580299779	0.0	0.004816426137199307	-0.043342467178368455	-0.02812171887806738	0.00046948887789772885	-0.0026490764235444692	-0.17399200085846755	0.2457219423172805	-0.011509394786378333	0.004618062570392483	-0.1681372517556556
patient_289	-0.3869990115039738	0.015636238034130057	0.0010034844479587602	0.14067926442498202	-0.009460268840387294	-0.006808773981710551	0.2462534150504738	-0.02965385303553745	0.004462517360182045	-0.001372603411052549	0.00760857842701432	-0.024239330962649894	-0.020903281495285392	-0.004898449028140471	-0.002003577916966176	-0.18581994726538517	-0.05431546369128047	-0.007795406252703413	-0.1489163029545113	-0.011796842387918045	-0.02487647513524505	-0.005214582874655097	0.004122061605909315	0.15338883795188019	-0.0059397125277718	0.03213325740584426	0.0	-0.0013094215672241187	5.507078923567006e-06	0.004256106776788413	-0.043914081179506376	-0.029986858844234455	0.00033591400098184404	-0.0025177049930342537	-0.16708342042399696	-0.10056611982575038	-0.010337166644258792	0.00545145440547023	-0.16508640988461556
patient_290	-0.39746419618943485	0.046883783984782414	0.005523522204748793	0.42496765754048565	-0.08741531376634408	-0.006292312155098531	0.23994193094053734	-0.030875845843312016	0.003808206367865584	-0.001484604729235376	0.005749030050695396	-0.025557748016744666	-0.021796860997793183	-0.0037902825765214654	-0.00605280125884683	-0.12789858680867405	-0.023877668782360684	0.4026738299560339	-0.16956185142571192	-0.009660575296195238	-0.025464949397727175	0.007534350123291189	0.002770095963824028	-0.10325722033657614	-0.004785120293842578	0.03017078209766036	0.0	-0.0012081496226298426	4.436534854912999e-06	0.003422169672631625	0.09364393836956932	-0.03284874396304131	-0.03387623759537031	-0.003251703262592136	-0.1623262059102856	-0.05348516319307535	-0.008695446660693766	-0.04097847685385522	-0.1754050386649247
patient_291	-0.3902943379948416	-0.09952834490986691	0.001736575148754383	0.008095346620941022	-0.009014217049752051	0.0032586651738422175	-0.23387742859443097	-0.03083259261742385	0.003477159376446412	-0.001971959514536977	0.008066164959251075	-0.022875440753281306	-0.021176641041988954	0.006613401005452427	0.0028039151523019867	-0.18054876556033514	-0.06518245329252365	-0.10936805462969425	-0.21172974642831188	-0.0279259993499432	0.15252667942245957	-0.005006967369916679	0.004581980291359442	0.14499821875940705	-0.006398145157827508	-0.4806612654952513	0.0	-0.0015846205043100736	0.0	-0.0017750239070668048	0.11586599400822378	-0.028776936138029327	-0.0009267820194694241	-0.0025216926470577722	-0.1684803413805027	0.2427214004064809	-0.009295984720452954	-0.023662774344252548	-0.160383611913631
patient_292	0.27146212581714585	-0.07408861659388472	-0.010372424290603565	-0.24834020307929625	-0.023146612641627807	0.006208060961691035	-0.2375628269546718	-0.03154541958432049	0.004574073439534954	-0.0019358273062957982	0.0071521376854108455	0.0380558647967094	0.04575432872876749	-0.00013358671293247165	0.0022528690887291957	-0.034536476103181314	-0.03841775083764722	0.02849610613162377	-0.1398062137358312	-0.035882564719489106	-0.02497442681742684	-0.004519964295981268	0.002833563532841187	-0.0934746805283986	-0.006016722411992207	0.03233245773583817	0.0	-0.000838826129734585	2.230534192699e-06	0.0019112207528392694	0.12348444509263809	0.1975095702893636	0.0006908742385565882	-0.0025232480230132	-0.16731086356004912	0.020722900871064782	-0.010641069855131574	-0.005970338291126423	-0.1597832871465835
patient_293	0.27266108474987855	0.16452596647565187	8.509366288601505e-05	-0.04534996969818357	0.016339177189860245	-0.002011480185071683	-0.22950358359808803	-0.028998421875330627	0.003769860749512184	-0.002461976017812364	0.007103101636833613	-0.023149446583158314	-0.019343540585718345	0.003925320186355798	-0.0017760103490862581	0.19970059503369278	-0.0017041184737947072	0.09066756521931546	-0.04987685483674193	-0.011905695444270645	0.14981049881053626	-0.003594171665362625	0.004758380939386396	0.14334965250155068	-0.00575764815035577	0.03334772955804852	0.0	-0.0012109852695037205	0.0	0.003285379233849776	-0.04976016570942868	-0.026925452499190924	0.001250161275442263	-0.002964534216832157	-0.1695985867340032	-0.10357705330172516	-0.009981819744873494	0.003483935851265665	-0.1653817444126084
patient_294	-0.39929122706594006	-0.30507956274396514	0.010371765164621209	-0.045828207941863895	0.10174594006373532	0.02010379935911212	-0.237726406953267	-0.030941054931528895	0.0035557033242949697	-0.001609296489780955	0.0069425475818096945	0.04003541331144925	0.04074807934863966	0.0007365791825586394	-0.003696872834199749	-0.16367513986971546	-0.04969637975938672	-0.00591772115089656	-0.23567016815603303	-0.00978134839195707	0.1569548573687042	0.02116849239803253	0.004762638250461054	0.14457477835565696	-0.006166791562584349	0.029362049943089136	0.0	-0.001115952486973445	0.0	0.004260096591918912	-0.04667693929690734	-0.02639850705156556	0.000321621587524338	-0.00270736397542422	0.7067752424339392	0.24228894575297352	-0.00868681149877099	0.007202115100598137	-0.15341678250836938
patient_295	0.2566884507699776	-0.13132999547485047	-0.001031450854266252	-0.06503975721814247	-0.03512420693317182	0.010596357022237823	-0.2240317627661441	-0.029581791449353436	0.004268149640171057	-0.0015923797509346841	0.006339062305780834	0.03294387017384873	0.058893879946273604	0.0006475710987891095	-0.0020627116035575065	-0.15881564993002104	-0.0548287629452217	-0.02670977498759062	-0.18440930290954877	-0.010872001686149588	-0.023493812644763593	-0.004704473895939533	0.004717028216973899	0.13857856264838828	-0.00554859155759396	0.03031507162032375	0.0	-0.0009318580728061961	-1.481742969063523e-20	0.006456965886328445	-0.04074847974945963	-0.02859338394687212	0.0011655640225021208	-0.0027975943457851458	-0.16580250488379497	-0.3004072471363647	-0.0094088289288935	0.00659545081063528	-0.15920087073845143
patient_296	-0.3882081629895241	0.16704753795280308	0.013156606632476649	0.5130438770893779	-0.07458746945528294	0.010413171241242495	-0.23261729479825866	-0.030767227343357635	0.003226864791637569	-0.002003666802061344	0.0067012578514333366	-0.023322443489754523	-0.020077508780024095	0.006719594520416066	-0.003304676638313445	-0.0689161868110745	-0.035044836757999055	0.013853919661879772	0.06985250650164536	-0.011323606507409253	-0.025815767497153662	-0.004837004860902133	0.003211519436962089	0.14038628095682326	-0.005485654052479067	0.02961819460739387	0.0	-0.0016261840411949827	0.0	0.0041780564244070974	-0.05111755149365225	-0.025717403398797294	0.0010319332902972121	-0.0018265676591286931	-0.1674841352149426	-0.05094706627913184	-0.00882038881747129	0.003214859034881481	-0.15951776885184588
patient_297	0.22834220801948818	0.2500729260772957	0.0008988677090413546	-0.10102466588821969	0.037062316687529406	-0.002936824035928933	0.21242793463697118	-0.026411586185310226	0.003339354887045295	-0.0015909539064665151	-0.10325340654217573	0.014220260438932904	-0.02133031786994166	0.00013022783216640608	0.0017087664314548118	0.0315318096514651	-0.05612793743879397	-0.16225120345705224	0.04489744541300858	-0.009810070841878396	-0.019612541633553027	-0.005912903655076717	0.0037812946519559455	0.10919260890939458	-0.004799946067092449	0.028180057280028675	0.0	-0.0010136527157636034	5.5070789235670005e-06	0.004612416696929524	-0.039776720056836454	-0.022611559432956767	-0.001068844361551014	-0.0019719955493362838	-0.150426410696308	-0.3400505469214245	-0.008606644498066692	0.002403223413026221	-0.1591596093403558
patient_298	0.27650806672455785	-0.13540434685496613	-0.0014836600825657228	-0.5095240474292423	0.1499121621682063	-0.0012642400952088257	0.2429461682172402	-0.027956848313173587	0.004221822724962671	-0.001911459128243666	0.006852904076306798	0.03630612483107452	0.05473032637723127	0.013757885850426919	-0.0030144859295991267	0.04831740092733774	-0.004726522790776866	0.09017062048720405	0.13747606953071487	0.014779007589279263	-0.025578308731221307	-0.0032258244917220302	0.003891278654689993	-0.09679225275403468	-0.005594267153800832	0.03174234612877064	0.0	-0.0014843720787377742	1.4456028966473392e-20	0.0020097781754309656	-0.045273276747085464	-0.02569116445797887	0.0008458464169085394	-0.0031583636016155846	-0.17392259228456836	0.016399955125650442	-0.01027994626378497	0.0041097921870633216	-0.15761798229080656
patient_299	0.2734379399220671	0.13944404847148228	-0.0003224734343467306	0.0380012294891648	-0.008832678654916278	-0.001553067963104389	0.24484658033843737	-0.027919951445418163	0.004589316053323165	-0.00213630827175424	0.007147033762918789	-0.021291551214223072	-0.022083376781596095	-0.004347928422408961	-0.004312276855186239	-0.11476845780540593	-0.007936795098481116	-0.171905072632683	-0.1566218167786074	-0.048177337830832834	-0.0268446744180288	-0.005430422792143257	0.003681976702438942	0.14118920437981344	-0.0055348887384311886	0.031595352480576634	0.0	-0.0008271187580047817	1.4456028966473392e-20	0.002404724132830645	-0.046898653203181616	-0.027914552226562986	0.001010332772727279	-0.003164706970293067	0.7261184612508174	0.2595029966794384	-0.010186119851090567	0.0018567826424608698	-0.16560790187100846
patient_300	0.2665023121019409	-0.10751787698222674	0.001171145229317223	0.19130559806467384	-0.052266956052817	-0.0016608434464426092	0.24774246557826515	-0.03291516775722952	0.004346295790960407	-0.001810052163462158	0.007086501002238717	-0.023143774805543926	-0.022573762056098887	0.0004811720304127974	-0.002978446025975755	0.049755144140506025	-0.016558442099313096	0.04804902258396857	0.3923852041150008	0.0639961570731172	-0.024408281291433048	-0.0038635334666753574	0.003918883606821352	-0.0973678331216988	-0.00564608223106865	-0.5952603459388516	0.0	-0.001096966684530041	5.5070789235670005e-06	-0.03897365020546508	0.09337963996251661	-0.033292940884898155	-0.010152383669339475	-0.003080408089644794	0.7103285448028709	0.2621664817828614	-0.00970536706976552	0.006640452515667352	-0.17022080021256777
patient_301	-0.39942269799324737	-0.7459082215785648	3.5003887568796586e-05	0.28247224390340103	-0.07255812119068351	0.012606829055435786	-0.24137529383502307	-0.03315780513397427	0.0035018184838405356	-0.00160386519957778	0.005505732274839937	0.03651420472174816	0.0438719662886575	-0.003816011391604223	-0.0028682422645040545	-0.14710454451525412	-0.04394449508614937	-0.1699020809811369	-0.17825686915468658	-0.03301376302257013	0.15083617781633044	-0.005088839865772655	0.0038770820933636714	0.146158127250491	-0.005356748850629568	0.03165364646069958	0.0	-0.0011252060023207902	2.206000662214023e-06	-0.013537205454145225	-0.045602923651684106	-0.02884683147586458	0.00032226437985304794	-0.002141082201657199	0.7171118492443628	0.2577202827516229	-0.008987707560163406	0.005971437899921308	-0.15955316076332615
patient_302	0.2598712355399514	-0.40389616181655813	0.001417991977812271	-0.26186039258436666	0.09769451228938736	-0.001634627242796745	0.24853404289385897	-0.03029503289480789	0.003918062609106462	-0.0019761958534620693	0.008166699081512506	-0.017713570584046233	-0.023757675566677162	0.00075155625858641	0.0017616222417521593	0.1509097849332088	-0.03807148351301668	-0.11076103422852691	-0.17823393245409233	-0.044670324011377154	-0.022921046290557613	-0.005499851056674332	0.004577293569575175	0.14513439081185095	-0.005811514214561054	0.03299498019005101	0.0	-0.0008496640771879811	0.0	0.008709552336623827	-0.034931538302297	-0.03049196612755741	-0.00038404949500620906	-0.003111402385126352	0.7299047213054366	0.2608182059285265	-0.009596933055527642	-0.030006316145581417	-0.16441451534290658
patient_303	0.2606104545480564	-0.3184223997961106	-0.010726211003275248	-0.1473139439316301	-0.0255018650834441	-0.006000720143890644	0.24326478438554175	-0.03204486814216714	0.003842005740438389	-0.001612826379154772	0.006626075773512429	0.031303183062753065	0.04177035533759797	0.00015770304048792714	0.00019251387892466268	-0.057697209242653674	-0.04794331241378238	0.07019323309650705	-0.26532586829168725	-0.02161207359681567	-0.02289137032672262	-0.00499185251798404	0.003501512928950554	-0.0977320954199496	-0.00558422681439031	0.02984166677017066	0.0	-0.001142629111664791	0.0	-0.043502514774353386	-0.05133439060985698	-0.02753514212501123	0.0015636359897026	-0.0025833774238343916	-0.1677519617313523	-0.0573962891114503	-0.010250126147039837	0.003386545187163694	-0.17527742024243032
patient_304	-0.3990325314944987	0.22425594209458188	0.0030652702193294428	-0.22220893809403683	0.11061512234365123	-0.002514971194830214	0.24890794131044305	-0.031485881051393876	0.0035663383607656167	-0.001547283872696926	0.0054818394830682795	0.03790016396793808	0.04859477717283486	0.02981501632191489	-0.0047048825611114235	-0.07713680778067956	-0.029424797249670714	0.551393464075005	0.06011120650312969	0.022541363223500806	-0.02731757776789859	-0.0032645509593533244	0.004131022800304346	0.14412941833286436	-0.005320963042561088	0.03277210045445477	0.0	-0.0012741600820955104	0.0	-0.0051158790616063045	-0.04292711422923048	-0.02800888871287043	0.000767606702029443	-0.002695224817385443	-0.16817793517287113	-0.05097701524014963	-0.00986245904258122	0.00924447672287728	-0.1629030080180173
patient_305	-0.3876336339950049	0.2527746821808339	0.0016729468749315341	-0.1958788607042269	0.1116582864005092	-0.003800120361895879	0.2485115629262789	-0.032876366455968684	0.00354643723260239	-0.0015852193029328781	0.007339854533102633	0.03846568698100964	0.04723735863690649	0.03696386478874547	-0.0013893376635668183	-0.14157964709650434	-0.039838229297422464	0.12358740672656386	-0.23373329756976677	-0.03262192207953357	-0.02429569435736328	-0.006661614013959673	0.003955942979794923	0.14261594664723853	-0.004911279898840748	0.03217120928580907	0.0	-0.0016030806798823577	0.0	-0.013200431789439353	-0.0436717890081286	-0.03183102728429269	-0.00012685627597093697	-0.00291941309675439	0.7250357337877193	0.26067146910721983	-0.009460480713152267	-0.011374689779845187	-0.16418032088390938
patient_306	0.2573441558917247	0.31209879679409075	-0.0037609759562615887	-0.7594719119073458	0.13368607817362005	0.009616006557997549	-0.23756408779145552	-0.030168564299616216	0.004331650684839182	-0.0014257405042029008	0.007722339980723805	0.033093707972079556	0.04977124980643384	0.004052222179893663	-0.0010761398086591028	-0.10904401562869252	-0.05656488079368657	0.25981789743845046	-0.06316020421963957	-0.011888074222814746	-0.02265228300058878	-0.0055691395384876415	0.0045739521503923904	-0.09587044993124642	-0.005667674779899105	0.03171611552679228	0.0	-0.0005287663610228202	2.428107247027e-06	-0.02578808861657511	-0.04012881227451968	-0.030697961072175768	0.001867378520022639	-0.0030801174733840293	-0.16190556479978632	0.13454115183183693	-0.00977180492535636	0.004183364443241023	-0.16037662999196145
patient_307	0.2761144847629571	0.02098861054299463	-0.00016984733774816186	0.3999148782874904	-0.1392040041729312	-0.002833704537691153	0.24472708450764194	-0.031024496053845385	0.004098803600666327	-0.001571594146041523	0.007162922709712603	0.036287859812895895	0.05349574245855861	-0.005305271286505079	0.00046598482793713196	-0.0926856974576068	-0.053173480107222844	-0.012417234697459196	-0.0033519899980902325	-0.010318072170324245	-0.02275043702077514	-0.005529381926833077	0.004383941524612635	-0.09304317012686072	-0.005661844110955161	0.034117857495748236	0.0	-0.001365337591479715	0.0	0.00497825045842981	-0.04657231859073101	-0.027274639243643484	0.000689175589187796	-0.0024052625364245034	0.7292010769394203	0.250448329983356	-0.010736246215974911	-0.0051328161807097416	-0.15800839743250245
patient_308	-0.3891005260892911	-0.37233408149706065	0.001001760254768302	-0.09320296745254755	0.041783517687670704	-0.0029438828483189733	0.247170604493102	-0.030118926654965798	0.0041700053591288335	-0.0015277499398685269	0.007121662635053833	0.03294198691665775	0.047800208680358655	0.0002692525548823755	-0.0034458220619258584	0.06868078443181419	-0.005702676635252833	-0.028889056789482767	-0.15688511854487794	-0.01389170116077568	-0.020786135911645177	-0.004255876710229774	0.004308613995104229	-0.09510375936859601	-0.00491507979459718	0.030703514004967597	0.0	-0.001130715109827707	0.0	0.005677618042832543	-0.043417221446916406	-0.024076002007638698	0.00013701805464938607	-0.002342558715606167	0.7080049077766917	0.2543378598292164	-0.008029369465687095	0.00732767170938224	-0.16031370215026808
patient_309	0.277748052072959	0.31416639743178626	0.004626447545954359	0.3023351252691138	-0.06135495888187017	0.00899758789109248	-0.2317864296651981	-0.029250672816302798	0.005312751534426309	-0.001622304741862745	0.006622225861427751	-0.020567989572222344	-0.01831980914967991	0.00040355641657441375	-0.0026339812751731985	-0.05404355279947464	0.011331076608603736	0.1008882552434056	-0.01725698499613769	-0.021981899671318056	-0.024580081636492085	-0.004690996907134025	0.00464393783269115	0.146096496768567	-0.005353484393728558	0.03249703006400641	0.0	-0.0011640951872650305	0.0	0.004195391034148839	-0.04532501030530799	-0.03029061987611062	-0.0003065985223395073	-0.0027778485485363017	-0.16884295230265503	0.23458530243289563	-0.009068283355233162	0.004408329768960577	-0.16669363190051933
patient_310	0.25680759748837784	-0.1706198595644	0.0010117292018319982	0.40638214876906614	-0.1274983740271747	-0.0007676251135654438	0.24830309863029698	-0.030011835710894327	0.005397123360267117	-0.001913877799979774	0.008649341660852995	0.033496606580978666	0.042158432604862205	0.006193004078088885	-0.007071412562467809	0.1169290765494689	0.054845747057506805	0.03836063804302116	0.5353338996545147	-0.014100045712898999	-0.025456138010911337	-0.00673590470740448	0.003965477106471252	0.13101367558382157	-0.0051619923980214585	0.03286027282829073	0.0	-0.0013862861081529534	5.5070789235670005e-06	0.0018160790359202617	-0.043591111670206885	-0.031041202951797325	0.00047344419310359383	-0.0029823071902724554	0.7332507517266373	0.26763316475236265	-0.010198143336227624	-0.03647450294203549	-0.16964424770379702
patient_311	0.27012023302416543	0.1556034592990901	-0.02729171735923245	-0.20420910469339953	-0.05230929524305721	-0.00907701979760429	-0.24129020822004293	-0.030815044229151555	0.0037166039031858262	-0.001731479438579259	0.00901195801711182	-0.02316441020789579	-0.024365888633608265	-0.021539080935765415	-0.0013961018662716784	-0.15926835415427346	-0.03825460764851461	0.009850351945450553	-0.01658292203540403	-0.012390510850248363	-0.02486431278509314	-0.007198243951840872	0.0034226870076949213	0.13093679354319912	-0.005667484494212357	0.03164196840518878	0.0	-0.0019154531393299698	5.5070789235670005e-06	0.0016957634391504598	-0.048374535233655654	-0.02836388745519034	0.0003156017541139615	-0.0028240856409164207	-0.17111447935099522	0.20682512256021354	-0.011100365019037986	0.003929334731811093	-0.16164681185955068
patient_312	-0.4083071477118861	-0.13847031912980604	0.004326491784416962	0.5211907209426542	-0.1157769435564536	-0.0010758256138127266	0.24365568731220524	-0.03181810101856915	0.0036670961504145427	-0.001909258922163837	0.006930700977052812	0.03506889841896626	0.04750333750796029	0.0031757036319839584	-0.0026533778004739356	-0.10022680609718929	-0.03813197084431666	0.09322716382679472	0.007651581130663637	0.005976762138858965	-0.024198104818509817	-0.005063257156697151	0.003749933575517012	-0.09531543043988673	-0.005773111452239038	0.03348089630437604	0.0	-0.0014254783837596543	9.04322616518029e-08	-0.011387665535728455	-0.04515646484897155	-0.029281665417433458	0.000181697315907009	-0.00311164949374316	-0.16337003357504495	0.20666714938773365	-0.010914528676512736	0.006317848224608665	-0.17288108482541983
patient_314	-0.39343942938698784	-0.16673758831265054	0.0066190551980902235	-0.170802510425336	0.09157528472149559	0.014781598753067345	-0.2452409380103521	-0.03124186439806384	0.00405129924184818	-0.001592340489594134	0.006680768370883592	-0.02525828157181185	-0.01750977863536256	0.008476091551633192	-0.0032508457241366808	-0.10247897921339189	-0.03639854990351275	0.011902167627180138	0.053144081879779224	0.02155257581972314	-0.024411634305961046	-0.004974475977159762	0.003034480726338042	0.14039007561186836	-0.005645099472108053	0.03309819538481489	0.0	-0.0010317024494698997	-9.035018104045871e-21	0.002072070096553422	0.14193889064134807	-0.026074159856694465	-0.0032599868100626848	-0.0034337195477388187	-0.16931343610694458	0.22347181614227019	-0.010284893591412774	0.0036869592301565866	-0.15833131671958475
patient_315	0.26724224517783307	-0.9493975204565064	-0.002341079589737776	-0.09066719537204145	0.00853406331250905	0.0040082369638120025	-0.23011271834398528	-0.027190757125623306	0.003991731598104609	-0.001905613222461588	0.0056393556462005275	0.034558778665002295	0.05057039771647281	-0.01734699017284361	-0.005427432890662927	-0.00909516436009606	0.0402603513395551	0.06857315822674996	0.05195711351878798	0.12180742910791312	-0.02326036806782371	-0.005009141905234688	0.0035193275123897995	0.14410946529291377	0.3612779147223638	0.03329582210173438	0.0	-0.0009839346910641119	0.0	0.0017033848336037891	-0.049935332951681274	-0.024969403376145564	0.00036418406263415403	-0.002541804843313967	-0.16961523589573563	-0.2983447561117668	-0.010406767261730437	0.0037833589512569197	-0.15498599455850617
patient_316	0.25162816107566943	0.13136015226908557	0.0003224234245434844	-0.2800648381855764	0.0780794722713037	0.006180094066311827	-0.24176486174854248	-0.035777808875835704	0.003456787092640743	-0.002091399879697525	0.006754207241778412	-0.0303791478614809	-0.020755595042018946	-0.010984085564207087	-0.005021894706038428	-0.012984420008827385	0.06719609354223012	-0.08751793591201927	-0.015150596670726733	-0.013965909507307844	-0.026487942964838074	-0.006909752277995273	0.003742511709146424	-0.09729438315026138	-0.008483919792957633	0.029521791347226052	0.0	-0.0011924597408043902	0.0	-0.05815606682398829	-0.040494357429557946	-0.02881786939552597	0.001245419120004024	-0.003450977764158147	0.6802402256943058	0.26101139119357286	-0.00841174203270524	0.005562013777813326	-0.1610230397295767
