# Supplementary material for: Integration of clinical, pathological, radiological, and transcriptomic data improves prediction for first-line immunotherapy outcome in metastatic non-small cell lung cancer
Source: Nat Commun. 2025 Jan 12;16:614. doi: 10.1038/s41467-025-55847-5 (PMC11725576; doi:10.1038/s41467-025-55847-5)
Supplement: Supplementary file 4 — Source Data [file 41467_2025_55847_MOESM4_ESM.zip › Source Data/source_data/unimodal_shapvalues/OS/Cox_pathomics.csv]

Patient id	{whole-tissue}_{neoplastic/inflammatory}	{whole-tissue}_{neoplastic/connective}	{whole-tissue}_{neoplastic/dead}	{whole-tissue}_{neoplastic/epithelial}	{whole-tissue}_{neoplastic/tissue-no-class}	{whole-tissue}_{inflammatory/connective}	{whole-tissue}_{inflammatory/dead}	{whole-tissue}_{inflammatory/epithelial}	{whole-tissue}_{inflammatory/tissue-no-class}	{whole-tissue}_{connective/dead}	{whole-tissue}_{connective/epithelial}	{whole-tissue}_{connective/tissue-no-class}	{whole-tissue}_{dead/epithelial}	{whole-tissue}_{dead/tissue-no-class}	{whole-tissue}_{epithelial/tissue-no-class}	{whole-tissue}_{inflammatory}	{whole-tissue}_{epithelial}	{whole-tissue}_{tissue-no-class/invasive-tumor}	{whole-tissue}_{tissue-no-class/tumor-associated-stroma}	{whole-tissue}_{tissue-no-class/necrosis-not-in-situ}	{whole-tissue}_{tissue-no-class/inflamed-stroma}	{whole-tissue}_{invasive-tumor/tumor-associated-stroma}	{whole-tissue}_{invasive-tumor/necrosis-not-in-situ}	{whole-tissue}_{invasive-tumor/inflamed-stroma}	{whole-tissue}_{tumor-associated-stroma/necrosis-not-in-situ}	{whole-tissue}_{necrosis-not-in-situ/inflamed-stroma}	{whole-tissue}_{tissue-no-class}	{tumor-core}_{neoplastic/inflammatory}	{tumor-core}_{neoplastic/connective}	{tumor-core}_{neoplastic/epithelial}	{tumor-core}_{neoplastic/tissue-no-class}	{tumor-core}_{inflammatory/epithelial}	{tumor-core}_{inflammatory/tissue-no-class}	{tumor-core}_{connective/epithelial}	{tumor-core}_{connective/tissue-no-class}	{tumor-core}_{dead/epithelial}	{tumor-border-50um}_{necrosis-not-in-situ}	{tumor-stroma}_{dead}	{tumor-stroma}_{neoplastic/inflammatory}	{tumor-stroma}_{neoplastic/connective}	{tumor-stroma}_{neoplastic/dead}	{tumor-stroma}_{neoplastic/epithelial}	{tumor-stroma}_{neoplastic/tissue-no-class}	{tumor-stroma}_{inflammatory/connective}	{tumor-stroma}_{inflammatory/dead}	{tumor-stroma}_{inflammatory/epithelial}	{tumor-stroma}_{inflammatory/tissue-no-class}	{tumor-stroma}_{connective/dead}	{tumor-stroma}_{connective/epithelial}
patient_0	0.026161717475682016	-0.06690080371881012	-0.053026901661166484	-0.20979554251918334	0.005510989196972977	0.0014584863816736815	0.0008492303466359272	-0.0145093953544521	0.009464387756010237	0.0010780689437523965	0.11805795944867954	0.14370424332199275	0.20186528442745286	0.02580884237635586	0.000568281697136777	0.017623410340688997	-0.022883067870245254	0.04887468953107868	0.041112410892553485	-0.02615225036991451	0.02252775110271364	0.0008257205191498772	-0.0013136935262116761	-0.11934169158748073	0.05031691620368368	-0.014288622927036506	-0.004045022049786578	0.05862404749066528	0.15498693620538137	0.02572034277285438	0.07046725817453937	-0.10705727468503204	-0.023972006512615295	-0.03575209382455024	0.014405569617674167	-0.3126035708823258	-1.2905589577330552	-0.029562462827962023	-0.07533187683124164	-0.0330682103793587	0.16108454730662405	0.05675962506424149	-0.09433965482379274	0.031069770935064214	0.014900562169212176	-0.009500758011061584	-0.01003501008540646	-0.007793784743791466	-0.0005787729036823196
patient_1	0.027269510434895006	-0.01768760622085027	-0.044353408837295286	0.06774836195627323	-0.012915951042140767	0.039281145296464606	-0.016445785201803335	0.08645008786367248	0.009787752082653409	0.00667155960441452	-0.19859249608392435	0.17433688096446953	-0.3230855860784414	0.04190430260660585	0.001294915011282308	0.013947770258385799	0.047054432246208436	-0.013038413356858172	0.0399557616127165	0.055156478326872004	0.07174154223409607	-0.005467963567028544	0.001089865653022436	-0.08416622531998627	0.054890495944946896	-0.0370484049841026	-0.0049738704735839976	0.05202799314803427	0.14962643388345045	0.01199025197166238	0.09648317480499913	0.07058006684036461	-0.023805261606642526	0.05206103135734927	0.024369733941105767	0.21648240149603878	-0.0718277781279404	-0.004150876902888583	-0.08745851145073176	-0.010737826283414574	0.19249014182049656	0.012683832190023184	-0.019272404532443117	-0.00527057798278087	0.039590699670697005	0.027289075132399296	-0.06768702295969979	-0.057846410059140735	0.03302077878467081
patient_2	0.0032084249256545292	0.05791167417632564	-0.04026765493130988	-0.1319423014330957	-0.017137874593224647	0.026991537415659028	-0.02121493949672485	-0.015974840875681885	0.009348113886114036	0.010709159457703088	0.20033279522112082	-0.04966066444593275	-0.09121171890032115	0.044109852909689475	-0.003042548249823931	0.008976049606432238	-0.024742617941939358	0.030315302272876977	0.032892794021083645	0.12535096570898172	0.04564217390633768	0.00012575123395319602	-0.00021575091555463472	-0.1231780469746416	-0.0020198883120142834	-0.02850023174294759	-0.012865784569508631	-0.06167208244547152	-0.27812083994813536	0.016560393873332323	0.23795055981714355	-0.12927872580402616	-0.007567524889639937	-0.06074925041508168	-0.011115230573133501	-0.14127664916854754	0.029107677622081954	0.005640350616084639	-0.048408480019737674	-0.002392303586455094	0.1692359878838069	0.05954432580757775	0.03281210302826218	-0.021318704469865297	0.0389137094131638	-0.01922787305073135	-0.040025465795938936	-0.07353838055935077	-0.006411238455386923
patient_3	0.009883154257696068	0.061500009699883534	-0.039237284643727305	-0.22283193701242404	-0.013761459592276069	0.0456191357413854	-0.012677700761451778	-0.03455891624314619	0.01576826967036266	0.009956579521397306	0.2566627900969052	-0.22627476888994727	0.169986410427687	0.035016082091972475	0.0009132490264798582	0.00679787268137888	-0.03227316744339446	0.025066460673750856	0.035232131876268405	0.1642464654868946	0.05472078884949381	0.0002951453075329517	-0.0005461174884987353	-0.14088215508841478	0.0011307875113015656	-0.027918063781968892	-0.015742129987479436	0.0023812668266154705	-0.4236667634126167	0.010002673650541255	0.18504515490805482	-0.15865775739014082	-0.019671736930303864	-0.030341044999769962	-0.044718168493968216	-0.4247864812811779	0.011359610610113544	0.003576910038483971	-0.08077399659215796	0.00788866002519413	0.18752818589270792	0.07281898677230089	0.02139136470858805	-0.035570696077501227	0.05455058071503612	-0.032286090115917106	-0.04604003001226755	-0.09460657393610265	-0.004781228920269261
patient_4	-0.015251963131410213	-0.012710320267336756	0.05800316774356272	-0.15472743984932064	0.0020629892582847385	-0.038277989283847104	0.015860056662402748	-0.035132957539097155	-0.040605255339341645	-0.02177643074385378	0.14741368564916402	-0.0619638965088437	0.4091491000305828	-0.13034559080080216	-0.008427314060942423	-0.008715115584659424	-0.031446784950787	0.040279269375466394	0.04278428688319154	0.15727668994484623	-0.4206462975210959	-0.00304748578348876	-0.0005971179828345189	0.11240352808536047	0.019661977838952384	0.0380336340567742	-0.013616306378157831	-0.022183320463174318	-0.07635649307407334	0.0006325190952827488	0.12934874308814767	-0.03240287539413818	-0.0042954975168799404	-0.024722863680266167	-9.47813009213087e-05	-0.28324469596651997	0.04464902677189315	-0.003618504848511658	-0.02228030303912245	-0.016154764747130467	0.03336543025427599	0.07545349681513124	-0.03533071677394968	0.029204326564102708	-0.011919679106864851	-0.019825617803273493	0.06534115514752899	0.056817439270894006	-0.0008971602339554641
patient_5	0.018471216503886997	-0.04075638669671824	-0.05250424002202642	-0.10516047304270071	-0.010379178515973276	0.010927639088469056	-0.03201323741954363	0.006591927487278755	0.021641201735442598	0.01533773993717761	-0.025166706037147688	0.2292388610119279	-0.38345349812904994	0.04997403874325751	-0.00180699920978697	0.009096499445650974	-0.003808613138075879	-0.02580745561103079	-0.05200121516946071	0.03099185831495846	0.10475152320804926	-6.107307859038615e-05	-0.0010643926530960164	-0.12384269318314856	-0.06345813330710881	-0.039841577682379566	0.020810582254994624	0.0657827801489182	0.15984046211354483	-0.003311643410542877	0.12041256837934981	0.25864701183785166	-0.040092353513000833	0.11430333228760282	0.02223896343400851	0.3802393154350226	0.037823713285794716	0.005199022414785018	0.021092471195287902	0.025505753733872646	0.223407788999094	0.014040969448039411	0.08144544883099535	-0.042546584857425136	0.07763443430114139	-0.005136675257047818	-0.07087661037395979	-0.09615731380372033	0.0010020968854711821
patient_6	0.009577984178812613	-0.019222952026202934	0.007737812959851776	-0.15313897206635305	0.005254940778913256	0.006515787958943794	0.03515704445320586	-0.0070271376946819605	-0.0025441155205500336	-0.008455053173989036	0.11743398845787753	-0.07825027475971331	0.28130292787866884	-0.05307394710091104	-0.0008638670088685819	0.007452778901021255	-0.021049275976776607	0.004945622687098199	0.005466182362246814	0.05352028225449104	0.10187547953917814	0.00014577781475430524	-0.000296288878484736	-0.14561555091012562	-0.016398123681731984	-0.031489878219565955	0.0002583662324406596	0.02606664713497028	0.09738717761022646	0.006537448940852503	-0.19521901468294284	-0.044050159630417	0.012887960155739309	-0.01822494849629612	-0.001030685848269468	-0.21251528297778358	-0.012336419123748362	-8.557550209220804e-05	-0.014867012216248142	-0.0009227702897228413	-0.01863450587447467	0.02276540063514565	-0.019679218112200074	0.002667673034860515	-0.018308721407429108	-0.0013090667063845587	0.03728421584864929	0.009450302681841	-0.00026325304481025416
patient_7	0.011055243275366807	-0.059958913534147326	-0.04372419670203733	-0.13478505791831757	-0.0047234738923263245	-0.03807058754691015	-0.009266462010473549	-0.007175221742342058	0.01665013659814714	-0.0045037144538741134	-0.19465580398335855	0.2549397751547133	0.020252529538176803	0.03807012228032829	-0.011388815891421265	-0.00033645918605999624	-0.013379768198367439	-0.01946726487395553	-0.038801186185847304	0.14678487455671207	0.04712617527498642	0.0013164556354216075	-0.003254197628943305	0.07451213281911452	-0.04527995115502091	-0.024970719766106132	-0.002687070748901027	0.053405723898474526	0.19012375633688602	0.01248301570874505	-0.08254273346251832	-0.043418961494268965	-0.015738368285918534	0.020006700614149373	0.03683546082134135	0.4288914668001563	0.028272778071189393	0.0016626531688901942	-0.009880320573289067	0.05874345809999371	0.10546035557986153	-0.014680694136794204	0.10255379454363286	-0.07305792040731571	0.02010249828590701	0.07403086440668127	-0.13077103130020892	-0.08512714791209187	0.028823203551098686
patient_8	-0.03927482900478274	-0.024410898407359417	-0.10640267665473259	-0.18000687909342947	-0.004582797187763344	-0.015068080770182901	-0.05336090664739824	-0.04016443593050557	0.0017832248723715046	0.021566079618231412	0.015733979155901624	0.21623560912129278	-0.13803827816005063	0.05953983287144918	-0.029544198554827653	-0.009171093296944828	-0.015203651654912925	0.01893608901286542	-0.02206195286733352	0.19173572891872528	0.04511688037573745	0.01572664163670106	0.001612001205090345	-0.09996549913182376	-0.08482326395426958	-0.020794574554940812	0.004779652422143339	-0.04565286551291166	0.13609464034324203	0.0002158506458030729	0.12656664341956195	-0.08600106968319537	0.012619837273781217	-0.02210839298647769	0.03878089449453722	0.22968955990228548	-0.044451902644036236	-0.0062284326656234954	0.5314509714907932	0.04141787186349407	0.30451786424582356	-0.10499458957232782	0.05966346940568176	0.07404941919592518	0.01693789163863194	-0.008555549958535491	0.00734315303711925	-0.0913957712549201	-0.001623183937007875
patient_9	0.012279108751171943	-0.020401764155359648	-0.048572675161495174	-0.200154497291861	-0.00014721894997137255	0.017345463621604343	-0.038570003133322366	-0.019114261623952314	0.006768686065435547	0.010286060863005191	0.18556306753061869	0.03443167523321663	-0.20909391359060725	0.045636463470245324	0.0006121555247186447	0.00821924608000309	-0.03382568864589263	0.009892012944104358	0.006737422474034036	0.15667208480797262	0.05549722564426803	0.000721674450273449	0.0025116608750765414	-0.12110246277402485	-0.035699588457701326	-0.029670650514820127	-0.0044366814373832195	0.03014327432599611	-0.01776336525449003	0.012408511303465916	-0.006627253670355992	-0.1397424707581994	-0.00985771907606805	-0.0642753508647926	-0.0073567510066884015	-0.11851836781416329	0.0010267891990565694	0.005454991768055775	-0.049101883230794445	-0.007473128926934855	0.20628615310833162	0.06342548559549764	-0.004999130109924144	-0.011875941747667297	0.08781109151710825	-0.01207166616729093	-0.03140106947695556	-0.08783491226008654	0.005663728301344976
patient_10	0.0308532482906614	-0.03539270777005991	-0.06387710595083873	0.021887716323261558	0.004047402722082689	0.04181730175448257	-0.015305718778142203	0.08029141122994045	0.01870421751589798	0.013870654707458394	-0.24497276489496764	0.07692978025607966	-0.38949283145690133	0.048629777779840226	0.009962885749758219	0.016960801724746885	0.034644096284746705	0.0216104463186837	0.026560564327020447	0.16333397633560207	0.052198940683022055	0.0007441421805110534	0.0001984967883871894	-0.12582726103618092	-0.0232651115164085	-0.030303192673904307	-0.011856179669655218	0.07895423701929133	0.12083927006655014	0.015992624120634954	0.017923840066402942	0.20297391666547498	-0.033620852857753125	-0.0012632051929481688	0.017189299636754963	0.24714399624485914	-0.03966862101255917	0.003732525333321092	-0.11398417462995543	-0.03488905586892757	0.20538247750315858	0.037647565242874104	-0.13571191773485863	-0.04218795039696713	0.03325782504765151	0.044301186700444584	-0.0603497892005548	-0.07077398147397855	0.011456633734828104
patient_11	0.0008947786961334038	-0.024994477210880453	-0.0174118004879419	-0.1711710561079247	-0.004499025755324768	-0.015977474975318137	-0.010407246945879365	-0.026240049282693172	0.0014731231067896386	0.0002598468532851502	0.13738874816536575	0.10237606192149035	0.21694188456267674	0.01609782108562422	0.0066052894817625165	-0.004633485914089936	-0.03513739968525998	-0.0034378036978520293	-0.01945766747568557	-0.043421050983789726	-0.21044737742444308	0.001303908641346446	-3.1384387851828484e-05	0.45300356635213257	-0.01622314270238492	0.10110097711932013	0.003765425127477745	-0.022521359568104322	0.037423291301852325	0.011308694191998005	0.021937247198032642	-0.11683533304013956	0.02260021995468501	-0.047775685234351446	0.003068685873720504	-0.30743597182881705	0.031254611239397746	0.00480576999204153	0.0551787306499624	0.001416421412269299	-0.002431173149935243	0.05034408891370925	0.03270361793973467	0.04440210512137459	0.023530304795120856	-0.010566107118014964	0.06058991541040735	-0.012319993858819272	0.0001113819219982868
patient_12	0.01777401961408716	-0.020406559735682915	-0.0355440941230889	-0.14013263202618464	0.0006019943060615933	0.019334036355735166	-0.00011688854081629585	-0.0037717889005206865	0.0054505065256999444	0.004617277020961908	0.08443139569137205	0.02862086030656833	0.02067724963790051	0.01960994740585755	-0.001902152534696574	0.010331111142099619	-0.016029412336309775	0.04026650827948051	0.03276105765103895	0.02632166955685092	0.06941908855403145	0.0015146484953805128	-1.5781709653249037e-05	-0.1470017445738367	0.04647745689773438	-0.020191524071856884	-0.010669367983489574	0.036492966776479376	0.06350791960360609	0.012861245338976778	0.09206269753866021	-0.029130388415198313	-0.021259263228708664	-0.027829298682986267	0.012426403005762527	-0.10739198299036648	0.04783804977162589	0.005806808312727591	0.05694312788730934	0.004094449183273303	0.04877187990141741	0.06313507385852067	0.045340883839292294	0.02802317444008091	0.03820701943549838	-0.018507747205456074	0.02055043574842084	-0.0316897236589432	-0.003379457756155081
patient_13	0.006847703385665501	0.026863037672558012	-0.043602202471324354	0.23063517161593516	-0.007826579328491201	0.017344080131403178	-0.011562209902800342	0.0018485075191773173	0.018806553749500708	0.01742403001334794	-0.12301350222263226	0.022795066261902308	-0.320237414864186	0.03960200969721246	-0.007025683405476376	0.016746203874434346	0.030258465418509316	0.012675015388575826	-0.012764057349431077	0.11909658967895016	-0.029681188490774394	-0.0013785333709021791	-0.0012002654290682391	-0.013429155061958348	-0.06472312949502154	-0.010354010438769951	-0.005987708634286193	-0.040077294574742274	-0.0691011706537191	-0.005413148544760468	0.16586522209325355	-0.09617007534555694	-0.004145172947725933	-0.02933088846247307	0.003363539012859969	0.09690912407296816	0.03810075702188374	0.0022709116990849575	-0.09593617022895462	0.005247911331546431	0.09129306289609662	0.03420233924521073	0.031202743728316742	-0.047376532387090844	-0.1055354047891039	0.012520349814975438	-0.05788378766375003	-0.05980419115021639	-0.010507990057198664
patient_14	0.00844440982794145	0.02734881341296766	-0.054185832601816586	-0.17298833411028802	0.0004912668167115146	0.021667333215367422	-0.029950628642996184	-0.02659661063250619	0.0004929446491828216	0.014301479653907599	0.2128697541335851	-0.23369548699009868	-0.2630301771797607	0.04286995725107375	-0.005685684005065428	0.0066675589841384145	-0.03285367380304295	0.017455207167564754	0.008121439952056237	0.040902473335707866	0.07896810050271005	0.0012108013450607743	-0.000757537797871608	-0.13848742654749968	-0.0024694895284563647	-0.03101544518560462	-0.0011938292759006563	-0.004942565657319137	-0.10968695243446339	0.011919717419306806	0.01220562458109599	-0.12778035952092912	0.012711390454959934	-0.051736270278370376	-0.03222427064252845	0.3263343841356005	0.02724173942791757	0.0068103056428728825	0.033444289235348784	0.00516272015752063	0.20693106316262672	0.04926540302277169	0.024046207763998188	-0.006278624018979563	0.09026710041633206	-0.024382361939517108	0.043246673676541454	-0.08247058884917326	-0.0003193624535605254
patient_15	-0.013679354966262864	-0.05249760092935258	-0.03373721706215272	-0.1704698598644981	-0.026096723914446496	-0.1209568697488252	-0.038284378706889	-0.04007341149566109	0.004426848278160689	0.005393821437783973	0.0637181110911651	0.27785062326425897	-0.1421163142881578	0.04493293835905959	0.01880443704558018	-0.02699382714892369	-0.01973511622678709	-0.11848322913322347	-0.0553352684909814	0.21622247903997333	-0.06701844809171387	-0.0009555994699198832	0.0033366828781382775	0.6171985460905869	-0.04580689109852733	-0.0421960525492656	-0.01651966777934556	0.003935557169191364	0.1132093770361215	0.01628247602434186	-0.2235542781638713	-0.16445696639653892	0.009098169190847013	-0.06468006290073747	-0.0029288514861034697	-0.01589588732405305	0.04347250468648097	0.007607824985733685	-0.05744131495822954	0.0028282657375950653	0.2199529551558839	0.06688790112917097	0.06774949507113981	-0.061407267540212335	0.05880614058801764	-0.04588239187791505	-0.05195298060386319	-0.07650049612815372	0.005528451374881598
patient_16	-0.017448250695303848	0.17977070800365488	0.026199217100158174	0.10722839178149167	-0.02811577844624198	0.07257554288945266	0.003972758805942814	0.0006117406939963474	0.010826453611531941	0.014258753849697794	0.2595017709007133	-1.061991259417906	0.018761613421397073	0.029744293881276557	-0.009629441261281603	0.02187178485663287	-0.03217250277722178	0.041724821168625546	0.06577532843198736	0.269197712672166	-0.2075094571298922	-0.000438956967392546	-0.00023109222647999317	-0.13704181348449723	-0.0005306106189601222	-0.029966277883228032	-0.01572504657667987	0.008923521886978382	-0.6439477284422638	-0.027030957074857757	0.2520751623851668	0.1555580753114854	-0.037174533894712126	-0.04212573530190631	-0.06134321951429991	0.0754136699820239	0.02418219631979836	0.00454687467284623	0.16430787437670824	0.041798038544868674	-0.19606073755670728	-0.024587355900326898	0.08543294591871467	-0.06660504564826794	0.03957162746248414	-0.023674164307502667	-0.016227813872922506	-0.08172521574485542	-0.0014254702413670603
patient_17	-0.00353947354065954	-0.03317226791721306	-0.023855255341346315	-0.18163438876039753	0.002677837466836023	-0.03714211788059319	-0.018655190041883353	-0.02988697148457188	-0.01110086318148835	-0.0005124492508078464	0.10763641072312209	0.07722817388679189	0.21903577277445296	0.005263509303748661	0.001056275237568631	-0.007850922901968987	-0.03376000608801464	0.008381966967019639	0.028738561212823505	0.17154132507029993	-0.058488587825644055	-0.0007821315187034317	0.0011524998179855781	0.02433463584740968	-0.022329152740266398	-0.020712767361981542	-0.008771824037256213	-0.016782442398423903	0.05895667846946759	0.012891614139018888	0.03873065990409239	-0.07593234895152882	0.010506283964643766	-0.02360362877396922	0.00741236521195267	-0.10286275057931489	0.005528398495003513	0.004779960284531351	0.17327239178150833	0.018993764472147706	-0.07497492530846277	-0.13450256919036488	0.08431296843556907	-0.015666519135189218	0.04638570239466029	0.003796763886353605	-0.036182102434951395	-0.0629879855948623	-8.503302129095007e-06
patient_18	0.01584008745143801	0.05059549368098944	-0.03831635089913127	0.3583195959740344	-0.015995415073986427	0.03648866318567141	-0.017632720167529488	0.11699206269078262	0.013017833834408885	0.006535399466034411	-0.13337802581852695	0.03466940325008267	-0.3959346350481936	0.04475359646038141	0.010893186601997623	0.01303877357411285	0.13258226030954423	0.03038552367771095	0.06397616728681578	0.1841789437337661	-0.011920262858845539	-0.004483433460855106	0.0009979492149410829	-0.09231775829635444	-0.007464962511165906	-0.024973455176965528	-0.023694505651779475	0.023463047084282925	-0.05086190440305745	-0.024616578991502026	0.1280708210121808	0.1148535594993463	-0.016569214066999512	0.013244676667549825	-0.00013928580276199217	0.3238465525946574	-0.03150069584021528	0.0007105725143220611	0.004589376515854737	0.010041122273017573	0.21128678297644896	-0.06424548381053924	0.0417135261815875	-0.010988670649048227	0.07609440934239058	0.02486968390409248	-0.013981943275293854	-0.09622824962753337	0.007489943702950338
patient_19	0.016446028725670837	0.04791118300965052	-0.0506019341300912	-0.07970439053553036	0.000498674048886489	0.03697844282353771	-0.039877503757933815	0.01053498787707882	0.007243829482487215	0.02121288864486613	0.15689342977919662	-0.3742581268960689	-0.3556210990549373	0.044089563454312614	2.9613989577461728e-05	0.01127525195255749	-0.0133661816791733	0.033268193567448714	0.06567820743907687	0.09633349722491062	0.03113060104108649	-0.0006365920658224387	-0.0023898118015992695	-0.14919745164836726	0.05885233429923746	-0.022601786495209386	-0.013797202677022401	0.05180839651015687	0.021876582781881128	0.006005029622503567	0.059596098721336886	-0.04962645366489764	-0.021880440130505652	-0.044949791789653526	0.002071650909652811	0.27895970481037347	0.036431923663645095	0.006461496596220008	0.03470983961156586	0.014187447196926566	0.18221648621391848	-0.007862238052213779	0.028069155952093375	-0.02320886120664254	0.06754844846997489	-0.001375212737165584	0.04853158544525315	-0.08561563668111795	-0.003369391442982143
patient_20	0.0018870875836086273	0.045587144013768476	-0.007651299105495335	-0.06189976097357258	-0.002683452812405998	0.02294886357634712	-0.000650536294903699	-0.005213478416453967	0.002496224334203926	0.008251689239750249	0.14168120542534474	-0.1705510172791235	0.037391110739976294	0.010210874017108337	0.0003579627876497129	0.006133872791888745	-0.016357210023298388	0.009008020350874862	0.01853374328403618	0.0009590137521512369	0.07876249951462747	-0.0005096536088415718	-0.0003022933382529677	-0.14396412473594594	0.028715664845127765	-0.03416742239842534	-0.0009478035837307643	0.0018454786292620713	-0.12737012058724256	0.010261021728318349	0.08520710939072339	-0.04980087812752329	-0.0029084448572607043	-0.04625253364191778	-0.015580692606753379	-0.12630592732243742	0.010142776704276435	0.003983664850191148	0.05929888908967564	0.01700943012918265	-0.06721012466577304	0.033332631251178885	0.0518137901370717	-0.002962248232690798	0.009162903333962193	-0.011457327218844952	0.01487378231223661	-0.03163481768909544	-0.0006574915556322779
patient_21	0.010275693443774953	-0.062160483151737174	-0.017128467787340132	-0.08771019407896649	0.010159786270541794	-0.015741504902241722	0.0029943107196145164	0.0009018359351328757	-0.002957865376958317	-0.011662089698276817	-0.15099664387142736	0.07145090804346634	0.017433305552343722	-0.013803624348487854	0.005817705090044367	0.0042318063740647335	0.0021467551278487496	-0.006721750301434845	-0.02957033643073514	-0.11951778790585195	0.02941852601518198	0.005745858946404634	-0.0007725175124795295	-0.04643997080759252	-0.0422584476102658	-0.006082397941995246	0.027264074816858955	0.0339632514274627	0.10333563750128244	0.009420845321980726	0.021553634580541797	-0.028462982412765764	-0.007898764383799146	-0.011175544906327224	0.014636593054347866	-0.14477535472453085	0.03255813154016857	0.0014002490463432809	-0.04309104720260468	-0.012036640251888326	0.002020048953909593	0.054028044749958454	-0.06688197033029865	0.028125373954230298	-0.04488529428947945	-0.012149951572228437	0.045310687265973114	0.09880746585433778	-0.0016285257261046398
patient_22	0.014501660419926225	0.011340913473270509	-0.0076726615590001655	-0.07604542851289856	-0.010024496611437032	0.02813574944580626	0.016093336746452132	0.005406995981020967	0.0075889049911922555	0.005059882224230252	0.09285185629615705	0.07291849130530122	0.068293647301877	0.019983532179343046	-0.0047946231145214015	0.010115912549781725	-0.006297756827716622	0.01450904948468671	0.0007243505350630207	0.04397466378926357	0.05972944747501085	0.0027950178683441356	0.00011689364570903537	-0.1210841739450748	-0.018981124111897462	-0.023963109027979455	0.000745484813746833	-0.0061318699139444825	-0.05874031951560887	0.008461790770667006	0.18946880028965268	-0.11068160394859054	-0.012626398751030743	-0.05705846381677514	0.006038219510795877	-0.40661571228960236	0.0024094152647424886	0.0034899493253087326	0.009851829689132863	0.0048013653608265615	-0.0404191406143942	0.0643790072982607	0.05006606041072469	0.0015366930954602328	-0.011231276853181694	-0.02153858486624831	-0.014757338470870088	-0.005899532578678815	-0.006840638627985729
patient_23	0.028570998034422514	0.0863857270659963	-0.05536295689678981	-0.10846633708620418	-0.008186314710762515	0.05595477504565997	-0.0332722888060574	0.017486452134037735	0.010961362668149264	0.01648612514431236	0.2213477528833607	-0.4124580579754098	-0.34729796462356305	0.04548271416289176	-0.005113636352074752	0.020180661595444134	-0.028286029445362716	0.03178146723366527	0.03791743704245226	0.23161879590629936	-0.1772069036313077	-0.0015262192037431971	0.004475482148583349	0.05191065841061898	-0.03609291715406348	-0.025747309906700214	-0.021839957910257102	0.08620607893324049	-0.08340934653661967	0.0028751019730037498	-0.2911010182565943	0.26633470554100375	-0.03185241522724779	-0.03284025996333626	-0.08291738478513366	0.31829518116484595	0.050141883381290005	0.0024940177406698708	-0.030162715886940812	0.011937460243293696	0.19986056276817973	0.02671194636062191	0.028842012647198302	-0.038676529267194934	0.06894380923473412	-0.0003901970254875676	-0.025150420855390168	-0.0912124006640833	-0.004162505445943387
patient_24	0.020714257489007775	-0.021079027561650004	-0.04622842080401656	-0.1650173657286481	0.019239794224562606	0.03875654143270315	-0.0031303007325244577	0.00632546168259904	0.006998672931597148	0.01010707960063859	0.1131473193036085	-0.12457182345551837	-0.06965916381720731	0.020834382313116847	0.00047882168367071665	0.01295347646528423	-0.02241689485271926	0.040603563775291195	0.028772275628155087	0.09717000513177253	0.07738617978195707	0.0013192250684989932	4.981017029521598e-05	-0.1812837035209478	0.019099692328922044	-0.030834178502945887	-0.005283170485315517	0.04585854411822145	0.03774478856591584	0.017495645823284344	-0.14297331614506684	-0.0807257376791632	-0.006586702871728316	-0.04519064772735293	-0.012042536293629353	-0.18771216668108412	0.003172286102010323	0.005437678817484351	-0.03324998391470027	0.0012124533128050512	0.12458996943577265	0.03189325911943279	0.00717029812725811	-0.02055832005307477	0.021339063033804746	-0.002958641585264955	-0.010135403982583563	-0.06099220334588712	-0.00337219065114997
patient_25	0.01644584261905516	-0.008641402622449163	-0.03809868318790563	-0.1604385001024972	0.006705302953379787	0.026805009150013527	-0.004334450074416188	-0.011054204178309372	0.002186048656728805	0.00991701850195047	0.16037991076820274	-0.13774254743282832	0.046840908626961636	0.014064617838360986	0.0020924809950850693	0.002755739105943681	-0.029354339206031334	0.015277629051858182	0.015483837481319356	0.15367386150181836	0.06242735931510475	0.0023783189840591453	2.4956567861396736e-05	-0.14526632390826277	-0.019134461153594587	-0.02444152195179249	-0.013122412479636565	0.027659486470399064	-0.07692735788364105	0.004915435464443149	-0.03373777985321497	-0.0987260412957419	-0.0031775095461985523	-0.06269404248376438	-0.05057149385309495	-0.23922889879055748	0.010691639521986089	0.004848025121179991	0.003316314847447256	0.008814871152315988	0.13432794368095638	0.04104929356724612	0.025492970270163274	-0.017857963208391045	0.045730157201050066	-0.013498721297543844	-0.00629298069798635	-0.0737488828818543	-0.0028889186749547556
patient_26	0.004062568841847651	-0.014154810310865821	-0.01838180966724155	0.03368249545969884	0.0009049612671640231	0.02787988363760614	0.012295034435660912	0.042847016471430806	0.012623464585457626	0.000996189601560008	-0.11098130598213171	-0.06830955843366895	-0.13770291609642762	0.0013009376030831727	0.031525879485609504	0.008566514084146019	0.03965949979203158	0.037040004398340355	0.039519502472639745	0.13778929539726026	-0.02663369317947544	0.0011536809872762241	-0.0001440748539308625	-0.05497869870540935	-0.004283907909556658	-0.010360510811332166	-0.01905878666612563	0.06159983174920952	0.07748104988338013	0.007886839760073164	-0.12551620092416862	0.06215202040479961	-0.019248503522636566	-0.0008193176812505506	-0.004407071417118859	-0.0497343575078249	0.015734378346849792	0.005399123222445706	-0.019610055457907654	0.008621409083871294	0.041759540244489746	-0.04012687302154828	0.017620038490518828	-0.013479412409644911	-0.005464567355952687	0.015211115732035001	-0.00877628095374461	-0.053027918589548834	0.000909160643889584
patient_27	0.025972286232650636	-0.06408424472842983	-0.03739890430008558	-0.1814477936367814	0.013223591779156274	0.02408815078728306	0.034699909373035076	0.008529835356170242	0.011575929016725182	-0.0033087641313203557	0.02545018697769413	0.11311896880945087	0.12087565120651272	0.00932510944503215	-0.0014075038201214138	0.019259254089939587	-0.026042206107914866	0.041961798278429906	0.020548673651841976	0.08702993493504194	0.06210425488782155	0.003860589333163197	-0.004996099252791687	-0.1565562023032803	-0.008227696683398112	-0.027830157050384	-0.0198229812283799	0.0602496139112388	0.14183444562395042	0.009659359656456002	0.05261730119465806	0.043228133084339836	-0.031632543258957334	-0.00010542806690978611	0.02284836117849066	-0.001068469826289778	-0.0125069082892883	0.0014849231301802834	-0.04553359157135109	-0.016584005133064093	0.05097830671133989	0.06187244157295444	-0.08489579209784287	0.014107611847333081	-0.03178607159214279	-0.015265108752782712	0.04165960138190941	0.04301531497280994	-0.0036613495994491526
patient_28	0.010765727551046411	0.02002974293583819	-0.04693018094185779	0.04406225434381526	-0.007422218864241694	0.016012782943631666	-0.02676847856365725	0.011632291885943703	0.0061899923733744755	0.015796195677702015	-0.002949229423908051	-0.020594206076569383	-0.3226098149028233	0.03874292864370535	-0.0006896644966700466	0.011968101300601384	0.01741519857159912	0.01044788492812994	0.029511954797937934	0.03690146741490377	0.02303666173249026	-0.0009210561949958764	-0.00037519562195048996	-0.08646456997374016	0.01715705854334807	-0.015718445479714866	-0.005292429204781294	0.008423425782562144	-0.007313453558402256	0.0041373903469468275	0.07720540524235674	0.0050442127253713135	-0.005890668731311272	-0.01824569499405821	0.0018964613436957653	0.21400135075691815	-0.026536958672617107	0.0017617519880808478	0.04718156751897801	0.0067598497235503005	0.11684766929018639	0.0024089820214252154	0.0649542518531411	-0.00379430490995312	0.053155234069259476	-0.011123208407660496	-0.0011104175095655064	-0.062302569423111874	-0.0007708177494892926
patient_29	-0.03453057313788518	0.02522406785737348	-0.023462707990457396	0.02733448572479987	-0.003278770027252802	-0.011783371872411845	-0.028833741621639798	-0.018724201362067306	-0.015703997580466703	0.013348205906585758	0.03682736976612099	-0.1096971023004164	-0.24612819672688016	0.01847461426511127	0.008694793130029533	-0.017991467522461252	0.004111821019739256	-0.007375865386695937	-0.0069050225380110465	0.011584479541505847	-0.021827230435621812	9.107681081358227e-05	0.0008785344672535179	0.04332771677071441	-0.019233558492904382	-0.003362197417777026	0.007676262822330488	-0.11055844015769929	-0.1261398624430897	-0.01084825733515647	0.044865323913913825	-0.02600022010051604	0.06653007229698701	-0.008603900454070106	-0.03599626284942669	0.2839111027622654	0.026665317778047915	0.005573426510881806	0.20404992077808345	0.024055153027740982	0.125489097229397	-0.05676308191977968	0.0646473265465806	0.05625227734909795	0.09227841885804622	-0.014168247862359276	0.067742735877951	-0.08223096414359915	-0.00024563853497240064
patient_30	0.0024548724289613975	0.03542351072638674	0.04280743909319988	-0.2051582653784023	-0.010951215208285655	0.03226388828878332	0.028166637199959904	-0.03574925280541034	0.020097602244804547	-0.000598455206199226	0.27972286680081143	0.10763929312250674	0.37790567402773834	0.03843630168982862	0.040047872169787356	0.0048718378603198696	-0.034812021529450315	0.0028492925703117833	0.05335233183742649	0.14311067197451843	-0.06372197841894639	-0.004227873311097709	-0.0008077088628594429	0.0443068035910796	0.03049483487878508	-0.015786387236940803	-0.014385140518825262	-0.0015189519392744327	-0.1845497326519389	0.018752988031174055	0.20840851962058946	-0.16028858194389126	-0.023030819616419937	-0.06154480539425743	-0.0023416451125607006	-0.4931479598158282	0.015555252231325372	0.001795481077375416	0.03819615608896127	0.0019295379546643188	-0.13130165371858926	0.04454004971539636	0.10619086823084446	-0.04511889516985281	-0.0004010233048931866	-0.021772081751446543	-0.07825962985995964	-0.05696019693323232	0.004865185250594025
patient_31	-0.004735570208537761	-0.004194101161832432	0.051595316201113815	-0.17786324668120493	0.00156940648784265	-0.00991716669699099	0.02065762183210808	-0.02687297084131282	-0.014183501475368995	-0.014219384276316667	0.19583207067857158	-0.07780078709530196	0.48030312392900193	-0.09975143827430469	-0.004326068489848254	-0.006179134658157587	-0.04222948595069584	0.030137820172505707	0.048203507577901	0.056592529663179576	-0.14291032043989443	-0.000841726206528923	-0.0009307331603280139	0.013752473850389453	0.03626979955607513	0.02179317176013729	-0.008377686319355064	-0.12505184669157476	-0.06843634485140347	0.004101181206130454	0.05468679723240473	-0.1368091289767315	0.060081519027127106	-0.048207342792995884	-0.017126402167678117	-0.4633187376756594	-0.04123188728695618	-0.05129210445949692	-0.011160111808158193	-0.013883888072377592	-0.08990051071768716	0.057001104667747785	-0.05880585739513531	0.046168934615085526	-0.034964127815561755	-0.015405253401075316	0.10045327111403178	0.1310409469003825	-0.000853683908493549
patient_32	-0.011890574388015744	0.07566670014684326	0.19171174127548526	0.8244931695609169	-0.013816746047666277	0.03175886168009558	0.06504523286487736	0.053491668667397664	0.00438914440483331	-0.0064123242926960745	-0.2504402763951641	0.06484665235974599	-0.07076250148491212	-0.009716737034534751	-0.001511483342362058	0.0073991783484980535	0.17428717325591891	-0.014700693861987331	0.025102281618523903	0.017697288600313128	0.10913580519763938	-0.005965928888663599	0.0021827280071488432	-0.12891545249526337	0.015458547312522403	-0.03080709775317457	0.0029843432972368154	0.0072541092399351	-0.07337290379423	0.0034826348277739367	0.18639978111802905	0.2242303551889287	-0.017836833824530524	0.1271848299730628	0.004807337526336135	0.10764496462752873	0.014700264217536632	0.004181819933959397	0.1113564302327027	0.020320046873265864	-0.6046893845922996	-0.15683996434254016	0.0671360052704606	-0.01788982942968623	-0.05907057862913102	0.014494809049112262	-0.05922990851623867	0.011572483167146852	-0.001783041419577448
patient_33	-0.06754099706877296	0.09790806388371681	0.045424726574049716	0.13115097749740817	-0.008308962784194952	0.03744819801094545	-0.004523514493335288	-0.01560018093209645	0.010451192160720983	0.011797344542484751	0.20812289873281742	-0.10971232217092904	0.10889352636905014	0.02013858431890344	0.00041111939073840283	-0.0009149337187584254	-0.015013600278707509	-0.009493862315059106	-0.019755972905731868	0.007320767970054871	0.019116641556784247	-6.228521200778777e-05	5.038272851878787e-05	-0.0142610979333102	-0.021952596821059673	-0.01283575607336779	0.0069090297143638915	-0.10983560516068062	-0.4311391232277184	-0.003921983141980547	0.2930932082823821	-0.043369151869785	-0.013232962308395484	-0.04186075752728912	-0.0038511307337264	-0.1541160511084494	0.017789401301332018	0.006243158431784961	0.0682877056444856	0.023124583856120533	0.034931781829910594	-0.012942295648773843	0.07441656633639541	-0.040664126493266284	0.04647743809021322	-0.00788310152023359	-0.04733267886569314	-0.07937121439855835	0.0007021324344726737
patient_34	0.007262704244924287	-0.013711868257597647	-0.018064931603210856	-0.09423631780571803	0.018793393216436603	0.002678827254018483	-0.0031823626907568243	-0.00818210329249784	-0.017332019530331488	0.0021101549088039166	0.04592259251740675	-0.2063769197437526	0.025551274836192447	-0.018222404057687925	0.006188001702321756	0.0023620494804691573	-0.006233847783395691	0.027228716435447494	0.039235404535479586	0.1421593218095933	-0.02948162686776547	-0.00029118359101427006	-0.0007046800240347748	-0.104113355931559	0.012896670853610723	-0.02746204929446546	-0.01135532686726377	-0.01732737768387233	0.012701414852576143	0.003330013395150478	-0.21389596524639928	-0.025146907105559807	0.055687734796897245	-0.00786204859226068	-0.025141657824614055	-0.017583843360734833	-0.016051531970240496	0.0001275748466654698	0.01903260704728938	0.007310701717825451	0.03675351373340561	0.02637292410320611	0.02135662456993017	-0.005161199610125098	0.019503547063779686	-0.011994552814123736	0.042191104949507376	-0.040348726858420995	-0.0024734214997602978
patient_35	0.01381598082706941	-0.026200177439387125	-0.042575257478676055	-0.1896608678116938	0.001935475259411556	0.0043714042973997495	-0.01987973320045801	-0.02055967401476334	0.0017138014849283562	0.009124342815912966	0.15938538214937625	0.029357859229534922	0.027051747497442092	0.027654241494558068	-0.002446145310291878	0.002905316578788474	-0.023627097603456857	0.026894992749248385	0.011009256442641882	0.17960119901868998	0.0475880223153226	0.0033076611277101297	-5.799036317410981e-05	-0.125221449701307	-0.04920070090551258	-0.034055734352972364	-0.011429469630078284	0.03408696298783433	-0.021859482937388666	0.00892449643207608	-0.008089045894310077	-0.08177039459958929	-0.008951453645970527	-0.05905206576892527	-0.008366183132318385	-0.12061608811133631	-0.04748058427895731	0.0037661936477896953	-0.06268170844056688	-0.007893535708294484	0.17797158737979443	0.05725173377437058	-0.06546016098068148	-0.010038166396777298	0.037100047462941245	-0.010320479531851771	0.008801619402978045	-0.05990724463623199	-0.0007082304877405832
patient_36	0.03028141623863672	-0.07695700127875602	-0.048039602699521365	-0.06583957489049906	-0.008093563971446888	0.01874278534545899	-0.04881124090063288	0.04630293411005398	0.021632274841382425	0.008939779991569152	-0.19646038776776195	0.23420990185577423	-0.39655807918415703	0.04721935857952003	0.003776286128156064	0.019268288265931376	0.015793626917866236	-0.0009500702041612626	-0.004466346149716889	0.028411388817408657	0.08891986868535198	0.0003892491841309849	-0.00034613173379194887	-0.11740030696325394	-0.019539842960003127	-0.03270626234516747	0.006632551491583505	0.07119345531967552	0.13755581372943265	0.00346090420168639	0.13250844754071006	0.14061586434951256	-0.02065623875543905	0.042392887559745816	0.02330012102069516	0.37732834145590827	-0.005302242699899392	0.002457022178401695	-0.022763516054961973	0.011244611240440083	0.2161013455239514	-0.1403137849959733	0.08918676562906908	-0.04151624659409078	0.08114172681914844	0.02530834129284469	-0.06651488080681471	-0.07470187829434494	0.004001680537032903
patient_37	-0.007353913516173333	-0.0818368780819363	-0.012266373415140714	-0.219158180658341	0.0028493017078378684	-0.10281137770124879	-0.03285893399071261	-0.03380066585544431	-0.02504044265222205	-0.013313256006107761	0.14954002972752034	0.14764719861988687	0.42225312635911955	-0.00988925109338637	-0.008550956504546984	-0.015660850646519578	-0.03952845003693211	-0.06984432856025417	-0.06035476494152919	0.16506140696530278	-0.04369311198974035	-0.0007160616003782912	0.004536400059677655	0.41899006227235236	-0.06307464695351779	-0.020507925669174486	-0.007362442220733428	0.055064085513074706	0.05435825924633745	0.017125913358122916	0.09723481658176844	-0.06513024626095994	-0.03290591958730347	-0.048902164060779976	0.007660508822626565	-0.08021582763016723	0.05028543584162946	0.0002798339497379813	-0.12314363160876746	-0.003207482839641989	0.134216453855171	0.04908597499320775	0.07136357636354546	-0.06945347496603742	-0.42470658506604164	0.022757458454458014	-0.062187047474229915	-0.05873683284533005	-0.004144559634349732
patient_38	-0.0035756312170309367	0.10619636973014593	-0.012962063190277278	0.003044383533323439	-0.008237181773362039	0.04793875698490546	-0.015174041850249764	-0.0032990127776038984	0.010169831004870157	0.012445147513089571	0.20309781550110956	-0.16921929726061768	-0.08034295556947438	0.034397468923715493	0.00019345078544608432	0.007616322127170652	-0.0246997330878381	-0.0029482569319262564	0.050479568975960204	-0.030312630112421402	-0.003604001614940951	-0.005629457619552135	6.957312263854252e-05	0.00016444863788855899	0.06994455331757278	-0.005146579782208517	-0.001680482555076162	-0.010662178015649426	-0.27012194371965437	3.078312625697929e-05	0.24809606402053627	0.0051979216275659336	-0.021588069368034382	-0.045699942045550807	-0.019333256588524698	0.036311822570273114	-0.02758064555901165	-0.0032456854696985785	-0.004686843228725802	0.0128871768546219	0.06874557444950813	0.017201914158706966	0.06723038629027504	-0.04612174251963681	0.01451283016822947	-0.0009262391474989866	-0.06070428370902639	-0.06313739966972703	-0.003315694269012358
patient_39	0.004079573354129924	-0.017742176293913916	-0.047309666714436115	-0.206449834886418	0.004584433567091645	-0.0018515433067163051	-0.0356081295706883	-0.027831192656822882	-0.009102605704803665	0.009834523885451321	0.18777608522855385	-0.07423870957081764	-0.17511771718033586	0.03777259515412696	0.000441635221961131	1.535647362890521e-05	-0.026962996119312667	0.004918856044208055	-0.005681895730115382	-0.9346704383460689	0.000468004903398143	0.0014095036304730552	0.000653692502430435	-0.0345191420003102	0.10703988278079611	0.13438795088337901	0.028297193994171486	0.045825101730936735	0.038591049217420875	0.014372267579679776	0.06253524900575712	-0.025899368923904254	-0.02222489510808667	-0.03384169600461466	0.005448990890294826	0.2715076904673969	-0.03525069479629803	0.0014517351317049206	-0.00884629358643651	-0.005501312289081703	0.18701267596650734	0.0510611944871461	-0.03958824979057116	0.0380663011890374	0.0590110768077918	-0.014802000342833063	0.09786569220676652	-0.07244227400789685	-0.003916881636055783
patient_40	0.000244529939448083	-0.032093105701128506	-0.006525159710410507	-0.12960780951773315	-0.009051854507802203	-0.026095045328464465	0.00015699441156274624	-0.017748529058320705	0.0029719161596591524	-0.0085505583827372	0.05006834552563399	0.15941153972704167	0.16639379364519255	0.01267708660328817	0.0027375083513561586	0.0005586644775388041	-0.018712942510613603	0.010060540107028206	0.014679991813404474	0.16940167329722666	0.059184684044325746	-0.0023762505512115216	-0.001914438613735202	-0.13121210387578175	-0.021057857082895162	-0.023437388811940626	-0.013604586708321414	-0.030816384337917314	0.1228179311831709	0.010925171345929805	0.0271060271432549	-0.09061658356517763	0.026109288133025547	-0.004262136301837864	0.012493011362190403	-0.26857114957344946	0.005448680797092145	0.001155469509541417	0.08364169939179661	0.023783763580207777	-0.15678219250318834	-0.017184873068961187	0.07873754303358131	0.010090431949798376	0.024321420990005137	-0.005263361617661555	-0.03800607915662126	-0.03480406235610527	0.0009348850099758979
patient_41	0.00982976151572768	-0.0551077278199147	-0.029583380578996284	-0.17537096992453294	0.015096370098785852	-0.018643887507658975	-0.008228592235296104	-0.014234504171138328	-0.005774237842082431	-0.0017893200766220371	-0.002159828053401695	0.056839528341408194	0.04183590836568233	0.004384571524358225	0.0004017111611794594	0.004612390160712278	-0.019600420512691702	0.024161081492123534	0.01424375888228159	0.12915148075208283	-0.0758075586220007	0.003771483796516657	-0.0001868080443664242	-0.04242653671527569	-0.01613664273775238	-0.01553467524636335	-0.006905288904312913	0.008960284290210181	0.0759890524554338	0.010116378789768848	-0.12207178176118688	-0.08791312670919124	0.020509320116852206	-0.028631965656598136	-0.0012603099923617345	-0.0849029130110007	-0.09269241333547182	0.0022557552664655093	-0.0405870248947551	-0.010566677683453079	0.14541041253070364	0.04799013764784112	-0.05827225904687561	0.020461053892524724	0.028135000663122658	-0.003945065065937689	0.024956777652040497	-0.035752461327032505	-0.00011407010153030891
patient_42	-0.046000736042397336	0.11326164434912459	0.17640410805234935	0.17730908117310257	-0.009523530678531407	0.01103218065996471	0.003941620563710843	-0.01461124058634373	-0.010452981247147719	0.0028800309508783665	0.14435951403877692	-0.19733778176029135	0.23667425087416852	-0.029733907541082388	-0.0008952425743157342	-0.011107492149792921	-0.0056816092526869024	-0.07837106924958227	0.045546485722306455	-0.4523751651515344	0.010788655709622357	-0.02588448602688087	-0.0008187704424218001	0.26717224694024116	0.055497183487972813	0.04604556735878644	0.0028567862775595453	-0.023438654946034566	-0.27530908765370893	-0.010033394911076476	0.20216094842597268	0.06253108296103858	-0.016704195783436755	-0.02260919273230797	-0.016269262085466033	-0.14065723868961347	0.0025754396145282166	0.6707292900511932	0.039222790132498186	0.00987249086230785	-0.3145397657120681	-0.0045300317865976086	0.050496574384748937	-0.007278279022318871	-0.05271436314193073	-0.0026031768793409295	0.0071708612683497345	0.03176938954330053	-0.001794485388341981
patient_43	-0.04467766204858569	0.05005620675376481	-0.0016508555086503778	0.22904199058143032	-0.012444647197775842	-0.014794056337315474	-0.025900259952536975	-0.006462067381083954	0.007765100291374882	0.0057627057165220265	-0.021916008258227086	0.17497900851230386	-0.17435106810473866	0.03694697297617793	-0.0027035392745044197	-0.02377348286625116	0.03245469769280503	0.009616546204093978	0.03802833335058012	0.20475353163977872	-0.04617166942443568	-0.009024187700529332	-0.00047255633839816686	-0.002038017248981721	-0.004890762880356264	-0.020593608369182944	-0.006901753727583083	-0.13169883077012978	-0.018112306285898824	0.0003541418991753736	0.18223634005134998	-0.06478489786921243	0.02518426992136944	-0.004857231132366539	0.010886716860011353	-0.18342927280895796	0.029123442434475025	0.0033798356741507884	0.1929715753911278	0.020924155826272037	-0.031239689821930726	-0.07539710953688206	0.0846507632163533	0.04072495331575118	0.04842274552336386	-0.007539604787903129	-0.03930529142473959	-0.05589470674119256	0.0008323771555031245
patient_44	-0.003621134689372408	-0.09275224993004146	-0.038773643387288295	-0.23324453674700885	0.0410988619890612	-0.12958438472273684	-0.037482408859767516	-0.047881927642324566	-0.03249662207563599	-0.010674052868099717	0.0467654023722669	0.1604908156058423	0.2573004854966435	0.0073936902598022766	0.003814016861432782	-0.02358093955190791	-0.03960346729246433	0.011042694975752988	-0.03924626588634154	0.19982723990215243	0.08709877244993282	0.0045532299240002684	0.00041769831367093594	-0.14484562738609644	-0.06511090047158345	-0.030105300717490794	-0.013612797291462081	-0.06736613955275236	0.20112996732645758	0.017521101773101084	-0.22752432458165966	-0.14672702070232446	0.1508672778325853	-0.05477809034992616	0.01590156627823571	-0.385938325344134	0.009517046791236107	0.004707939112386205	-0.022259019610511577	-0.00047228050601369503	0.1814801127388743	0.001919749809391128	0.052939832393647406	-0.005485429986606231	0.06577268665687276	0.009631268595803403	-0.04367646717851354	-0.07303354143766862	-0.0005897726193837423
patient_45	-0.010001261352374932	-0.022838846620499207	-0.03310187616135013	-0.13733672423125884	-0.01099149235417244	-0.03502626057265952	-0.030197235187619728	-0.027695500097942072	0.004990696436335043	0.008951943568638676	0.07726123227045595	0.21733242966138067	-0.038599122542300614	0.03967168655548725	-0.005276787820974693	-0.020112515708629385	-0.01931982482746725	0.02501301648231259	-0.0019654846982110397	0.22217807854250193	-0.059705919989377486	0.00245089479930676	0.002401168291510299	-0.05595864278305409	-0.06525567311556911	-0.02520594986616447	-0.011558296884870223	-0.0782919810911026	0.04199555294563708	0.010129366716201635	0.12085193628691744	-0.13451409264518924	0.0257521920455045	-0.029257590308009715	0.01398374219786894	-0.16537806067501648	-0.007380601398550064	0.006943198275807804	0.06596789269953575	0.012914265162297309	0.08430987461079581	0.052486099573275935	0.07107743585627602	0.0031734004126732175	0.04546645002909688	-0.014181760927217736	-0.029728849557194664	-0.06247817050706927	-0.007053435955335162
patient_46	-0.01684330951959095	0.1197631384732761	0.024547235034430983	0.6155360668206346	-0.019758600485544963	0.0441839871605113	-0.006160117607244725	0.032261816002979546	0.028079854142261038	0.0046734366065696005	0.11771202050041804	0.041070268879114566	-0.217621424536638	0.0324314261219986	0.006739052483271324	0.009935039843212845	0.02879894366091162	-0.01286945714362609	0.04073676978546019	0.16672380493790917	0.08573722582846757	-0.008336194761426146	-0.000739168594340342	-0.10098023233365998	0.02801864522931517	-0.03318900741981737	-0.010391081743658442	-0.03240823920438591	-0.2790356982135009	-0.00867130264081888	0.21684791673560513	0.08693771501152041	-0.019120880855861253	-0.017168225903380144	-0.015271588939129794	0.07450349139874721	0.052763579829736125	0.005606636337029806	0.22408245603419083	0.038586960245952324	-0.0119530759448754	-0.32415095627166424	0.09721304700129937	-0.06073615306008248	0.0642328584431724	0.011887858310789761	-0.075930422785696	-0.07568887372962299	-0.0010714124647443746
patient_47	-0.010231609796507113	0.02967634294485245	0.035662889537564094	-0.006880076683912606	-0.004480039758894155	0.002795750970709379	0.004843097544021022	-0.011551612971376921	-0.00819432281055472	-0.0004110066897759672	0.0811748355621915	-0.10463278126665124	0.1424079919730402	-0.018693182409206168	0.001514080563534954	-0.005295320033797541	-0.0022400952270262477	0.02205110608168524	-0.020197375550318704	0.14162803433961244	-0.19039063629356912	0.007734729060326162	-5.119500515358858e-05	0.10877859729664766	-0.04876493523800317	0.021330749301855936	-0.009335731914185968	-0.08255494841638787	-0.2367888343672849	-0.007871034292029441	0.16822206877996485	0.020207924745928505	0.011624109055813469	-0.0232583931808527	-0.022933985775139366	-0.005199940672434214	0.015627157378924554	0.005919892426524115	-0.05806928561723052	-0.0007436641064296093	-0.05524309919507821	0.041093446974809725	0.02371850400248808	-0.028274275542250815	-0.08241047963753109	0.002991471712643642	-0.03815297226448231	0.02255989323230585	-0.00017886478100591834
patient_48	0.004521079041419451	0.028744593789605234	0.08278088344092337	-0.06113340377990361	-0.007721275130481	0.022824354804661873	0.0807694284342835	-0.0033864303955886423	0.009478773807519195	-0.01625793433945655	0.11049364681011924	0.1074852752966275	0.36977840452750704	-0.018409924232654667	0.004733941684982697	0.004008399648255718	-0.011500619812931401	-0.057924041317841166	-0.05760134745532622	-0.19265153232024523	-0.09283704832393049	0.0006996921026083992	-0.0004012819184473479	0.5237506867433628	-0.04157507616355593	0.06778400978187393	0.05672913325440883	0.0027983011647077145	-0.22286767148778175	-0.0017492492865873307	0.16046004687376494	0.04265928546190332	-0.013796646237509862	-0.03194743294515747	-0.012670697031626862	-0.2542611132600393	-0.005567800377743067	0.00018154822007832226	-0.025678993581721935	0.011718635656497153	-0.3253240685056841	0.0042753385015815056	0.04652326349596267	-0.03730415441104624	-0.12160184971662517	0.007490277684167443	-0.04044907226032269	0.03107416281965212	-0.001398863307283796
patient_49	0.016649134887606346	0.008954203382181228	-0.03259710425470353	-0.17738588967054944	0.003799435548320882	0.026954480859354587	-0.02248521303393118	-0.027072132642062017	-9.324205316519528e-05	0.007615463116045692	0.20926479576146473	-0.19639928723328792	0.07086262717760931	0.028922236245730027	-0.00609865972886267	0.007368629152412429	-0.03801244768504324	0.023562063122884332	0.025179614810212362	0.12073735438993685	0.05319612667699609	0.0001203991882507207	0.0003276025595870583	-0.13573111875045593	0.0038171462090834086	-0.026025189227022846	-0.008612891260497458	0.0261193907678244	-0.053855095019233586	0.01754201163745363	-0.039890877538647326	-0.06341753682353539	-0.0076082700884010715	-0.047664036556363885	-0.03427484070758005	-0.1183767374916222	-0.010682668465670963	0.0018627650867552841	-0.021374374917038957	0.000948184788121873	0.126331013827608	0.06880258352936008	-0.010162370831365357	-0.010649555940175385	0.0313756444089159	-0.02367380499559643	0.02157638029660174	-0.06328208021891225	0.002393836483214311
patient_50	0.0016859756421824486	0.03709355549031183	-0.03157206271692078	0.2746922289379296	-0.0028326070057133113	0.02586524573070784	-0.02301355880092634	0.029938701705140743	0.0019535545708347997	0.009613881103904712	-0.09371173496216732	-0.2017852546413138	-0.29880642840166965	0.028490610939642474	0.004109847570504154	0.006898760584811573	0.06017309292237079	0.02079456121594923	0.04780719640301933	0.035165622817393605	-0.028521714825173305	-0.0060252044649527665	0.000142262072375849	-0.061908085098922074	0.046431389427906374	-0.003977718150482022	-0.009115316830317	-0.033763208604341705	-0.0655053673138623	-0.002851488492753966	0.04210718718884329	0.07208424766162354	0.02446562739842809	0.021361420957070606	-0.01943342775492328	0.22175655620629595	0.003108759737888339	0.00048419085601731005	-0.001763525063692078	0.006251011864130445	0.13603921263838228	-0.055682415621227895	0.0193157398994182	-0.009935684340569443	0.036935187020744754	0.011801020226320845	0.013876945610190301	-0.06671295234541817	0.0008145848115305017
patient_51	0.008473391908163505	0.0005068373779638235	-0.015391053579680231	-0.14166861137683187	0.001593165339608346	0.02205514415296315	0.003923695537284304	-0.00906245951106497	0.0026578476744447965	0.004017390001508388	0.13428546257089244	-0.10340150240862751	0.12315093157200424	0.003275693770078759	-0.0006269647720707437	0.010707522216697346	-0.02172178729319896	0.01022832236852742	-0.010998501491913002	-0.10159495355862974	0.010746353765488065	0.003972183659497241	-0.0008360094188641512	-0.06385388266145164	-0.0025150594773926753	-0.00199641767595423	0.014766399876419692	-0.0110455900690418	-0.061016752352232896	0.011471655247149194	0.02056775637656615	-0.07777673602846633	0.012834442189253701	-0.04505564674694631	-0.015621559972049216	-0.2368009706407161	-0.09048817083417393	-0.0023492249494024746	-0.012416994022541159	0.003376222048096249	0.024374661548341333	0.041156415554380515	0.008714746130266505	-0.012602824734378744	-0.008015584175974737	-0.012783366171660947	0.013659378985822304	-0.027077453905637077	-0.003371310175276227
patient_52	-0.023083006490479337	-0.037297342480367	0.0064793019653031645	-0.16390116162418472	0.007457280546692752	-0.08438973134946455	-0.01760953864079501	-0.025388729943654594	-0.11114497616942726	-0.007736727507779253	0.08470402425087115	0.015134565290825124	0.3004965158256665	-0.04644127326011294	0.00030325007931481836	-0.054963104646317415	-0.0378234294422983	0.029199632524441313	0.03720628133790062	0.1459525956368126	-0.25997737945810895	0.00012094757309587188	-0.0010310791660881747	0.08358260699544115	0.012866945135273058	0.03475954894150551	-0.01139989894328048	-0.23128430485613838	0.10952689677579491	0.007410456017472573	-0.11589796020447247	-0.12559200374903207	0.10444788793592853	-0.012207243350279763	0.004636502335327208	-0.19383852370947785	0.018598395050246904	0.0006292524371219442	0.11260679516102799	-0.00825221863599934	-0.18033511901801222	0.042169479991167956	0.015747178893589647	0.10160347746450943	0.011648685651277307	-0.015116916416521102	0.1843122130614905	0.1331861451957408	-0.0005228420498178737
patient_53	-0.05819607596317052	0.07835562259782392	-0.29264115760824017	0.21564640495569912	-0.014370280787385439	-0.007169829944638567	0.099038279772954	-0.019808391806385463	0.0068219606829351895	-0.13194176778788116	0.07151810438137617	0.15293077926557078	0.5532353216977214	-0.07972647663560525	0.0005620905200130481	0.002201760946877096	0.0013230683632933773	-0.007198196271943038	0.006924412938500792	0.178509261576704	0.07413107665268226	0.000778703682053865	0.002118326607778494	-0.1314794175301434	-0.043621397858904294	-0.028018944711360672	-0.020265525651778082	-0.2860565116177737	-0.08630136227127214	0.0026796998413309665	0.20221495175103654	-0.05064729375034612	0.05759698191208823	0.00766369012838557	0.005089168988275035	-0.42330916856530815	0.013675250458325792	0.0003890688084007414	0.15591897304581856	0.017353756120368574	-1.64443133318298	-0.08038003416215095	0.08548380251742849	0.04500743001291478	-0.07299844328188439	-0.006646028834684954	0.0075320782835105096	0.3424482911599995	0.0001729461136611851
patient_54	-0.0328281735967274	0.09029874329419701	0.23997636287264634	0.18490720905945282	-0.014878414314799384	-0.019308858980098105	0.002579007976854885	-0.01592747912566422	-0.0064395702668508525	-0.006828400403804747	0.08856660239426466	0.06486414446753887	0.2910886818537448	-0.01772150467248633	-0.0008682937773160623	-0.019832162727948945	0.0016996714776373234	-0.019035978640001942	0.039265461439559536	-0.1335947435441088	-0.06928918419524571	-0.012767390854626607	0.00033972985539215857	0.20326053690367524	0.09549377689269484	0.032793685533120114	-0.006772093483687748	-0.07537112478060372	-0.09734892584735735	-0.011035349913014034	0.1882640833178672	0.023126064145168317	0.002310337661704542	0.005455881788995987	0.0032361455240411735	-0.23120665384910644	0.014077548569487775	-0.028216405199564986	0.21917568201413395	0.02229995778805543	-0.689160746181479	-0.08083331628663334	0.0699817747213585	0.03158526759567383	-0.020477874640689384	-0.011813720854512044	-0.005751776229561747	0.04643915251054553	-0.0003408691654722107
patient_55	-0.0015744042437571529	-0.016939430020850688	0.09192227543490819	0.027642008012215512	0.0035355372899651015	-0.014548012444155305	0.03743992076373657	0.0026569627613780623	-0.010983144754782298	-0.018947590611792842	-0.10627202801231597	-0.041297411974827884	0.22745353208429733	-0.12741621772057724	-0.0059672351675140786	-0.0021188312933522278	0.020573908629131152	0.016512972113787296	0.031269955862582424	0.12918558728203197	0.017606385355378583	-0.002381512163726888	-9.0295207789182e-05	-0.10177603080839813	0.017423069271864097	-0.022936003559571535	-0.013476010136247782	-0.008250360714628344	0.08581417120326763	0.005101345759399876	-0.07184208196415472	-0.02370906987758181	0.02708421983656488	0.01169119330552717	0.006633998458515826	-0.23603231884475392	0.0032984143740202782	-0.02039501643292842	-0.034345144371763676	-0.007121656584092179	-0.2917018672205611	0.01673278791551705	-0.04884452081436698	0.013603712022382728	-0.13287272454211985	0.00720045915956981	0.03197888412319737	0.22027522345238698	-0.0001332847640745341
patient_56	0.020550490770367243	-0.022240551375843194	-0.03890957506659576	-0.1909773657300431	0.02524928588728236	0.04151906221593621	-0.0006897484468542038	-0.0053190990635863045	0.0023730759873326315	0.006247020709556814	0.17423947680979512	-0.3639946946895353	0.02602335877349714	0.010715342118180806	-2.7312590582285467e-05	0.017905174663870628	-0.03189553954861195	0.0013916902787362738	-0.004512059919587225	-0.3106076251401128	0.027465944360776682	0.000496063854442617	-0.0017898596127683985	-0.05543492597921967	0.03653535648834328	0.01848859553548685	0.027380820384212644	0.04978195142544083	0.009293286753167205	0.009904042341322538	-0.35539344697450054	-0.03823498373254273	0.012430901937888284	-0.036205448327450956	-0.03592299471837705	-0.004791600260366477	-0.0025017047678278365	-0.0018114719527077107	-0.06003782963658665	-0.00023915586305480255	0.09273456185355836	0.057433787357631626	-0.07510058083283154	-0.04835646896887054	-0.046658729921252834	-0.010640843855932402	-0.018860816401201866	-0.04123921611634073	-0.008979320378872432
patient_57	0.015269355329572291	-0.053692812010843326	-0.044163652950032856	-0.17004751156813966	0.04025584700064364	0.0012633954001750542	-0.02319961089169751	-0.004977437927005835	-0.010772881740777276	0.009874703288466976	0.03194060619836487	-0.1485571167537525	-0.10320001084853364	0.010588260417822041	0.004500110199488693	0.007722656013446034	-0.017666333875462598	0.03371501772286298	0.021353800075852213	0.11731523738553705	3.91601711508196e-05	0.000722992320650731	-0.0006432504669048175	-0.11979657114762034	-0.009952655006909233	-0.02420723426996735	-0.008964171332197651	0.046865769276529044	0.12334612478997582	0.010757219968250646	-0.3255002446549903	-0.002487596902633948	0.0071991935947318154	-0.009995749615051508	-0.0028732787564232655	0.1345297634859803	-0.036774072598776485	0.002520384797451583	-0.05423340136893603	-0.0015004198041812513	0.17273987623847767	0.022516533136916372	-0.07031409764925448	-0.026270855004386914	0.047028693323324246	0.012186764380283046	0.017861564954738944	-0.07471290909253434	0.0003370812340378841
patient_58	0.019735948541072426	-0.07199921889545155	0.05233391713447432	-0.2315873362719813	-0.016815075859036816	-0.03016087345799466	0.08006260270843893	-0.037412773528029214	0.011576823639413585	-0.018856001782166204	0.13394367932479329	0.254773507292128	0.6266411565839544	-0.003507868704036305	-0.0075598826800175175	0.007973555031704027	-0.034783953065590706	-0.08022702840638607	-0.09114481819678101	-0.519736691286809	-0.15399768142616863	0.00028751403927311384	0.0011793613676846948	0.8034784658185846	-0.04288974624964062	0.1972211124565698	0.11614340133669555	0.014611354372852745	0.11680131025477986	0.012712987302623803	0.17892799644343949	-0.105842635435015	-0.018759159222394267	-0.03679670226579207	0.021797272255378367	-0.5052329044118832	-0.0223830315226528	0.001723961604839598	0.06358368547407493	0.01479578433498313	-0.6498074173868044	-0.0102084563530093	0.09251539532215018	0.0014428971120305958	-0.10946567502407112	-0.005197382187833124	-0.05390250537522051	0.1487877784819457	-0.00118268909158495
patient_59	-0.14829758856346223	-0.026195386887241715	-0.03136166262148099	-0.01394698728991873	-0.01893851775680021	-0.12179928450436511	-0.03124432121706171	-0.03657822143089218	-0.03775042943305544	0.002890885631755588	-0.08817828708424039	0.22422470649433346	-0.1449698526522868	0.046354092225707216	0.002352043263420955	-0.46181156957526676	-0.028986733291169135	-0.029410042468227527	-0.04737365722720382	0.12610946265263837	0.1119213172497998	0.0007046155550711229	-0.0008400257439646029	-0.16948215262123978	-0.07611387707190152	-0.029090993437946123	0.0007412911622917792	-0.05455920154464193	0.09247030250393548	0.003696080574058752	0.18596243563529616	-0.07056294954162473	0.00031264462599295127	0.019635712446115613	0.0362220191908698	0.06498416695709729	0.0542878284073828	0.004168267486286994	-0.010087484589461581	0.011395395360302383	0.08267783139610789	-0.07126822869147009	0.09246067097807184	-0.037196266095330555	0.013908350649540888	0.03176151984923758	-0.10384078968878824	-0.05142676613196013	0.006351763106842161
patient_60	0.00024152008199122415	0.040483073779481994	-0.024751654425951224	-0.03807335432706372	-0.006183862874851886	0.020333729472063543	-0.01358980136822962	-0.004883653410031625	0.0005509302693993229	0.00826078264337576	0.12815192113575688	-0.17759442242280207	-0.07349163280491128	0.022983292596314184	-6.643291277886701e-05	0.0034813771776066	-0.00883821657718581	0.020039462889920548	0.046078753904395114	0.12922613161007204	-0.021760928841169806	-0.0005063828732149399	7.710477298122739e-05	-0.06719938553136788	0.04251270024572442	-0.01982480449748285	-0.007792404676636405	-0.012880970488544726	-0.06337992308209439	0.012608118745148701	0.08326757526898712	-0.05515596987832248	0.004183516424313105	-0.028881941095554496	-0.00685280728912112	-0.06952805013009423	-0.0017433552318576132	0.0004092575713616103	0.016183557415767432	0.006328331782205333	0.10243725975152831	0.04199373272603871	0.017991777283535616	-0.0008105913223826995	0.040760195277352744	-0.011508173406946804	0.031051467369618075	-0.055025281024562396	-0.003352883485940071
patient_61	0.01794537624578625	-0.05415752912279946	-0.004674622368079298	-0.15562922822254305	0.005608209613505348	0.008221299793730843	0.03481812588951413	-0.0026558762068021745	0.0058118942487106005	-0.00917886449473814	0.03520664424510588	0.0973178595665828	0.26635657013995173	-0.02707688678168614	-0.0009628326096203961	0.010497714782836587	-0.02192319442496869	0.006802367925204661	0.005605321390770568	0.1863841350692652	0.05463992053472191	0.00024002191521410468	0.0013865154969209645	-0.09788286750274282	-0.04926081297025528	-0.030480688720334683	-0.013917829119672638	0.06736545779790848	0.1428037612007004	0.011889891872769587	-0.2666836913828502	0.0005589454939413859	-0.024299198224274943	-0.044470569886802085	0.005142670490560316	-0.40981446039648284	0.04620442871652728	0.004889868215597959	-0.08201192403523117	0.007796605138954696	-0.08330642590984887	0.039284842925289484	0.06738464875141537	-0.05278681071275105	-0.16084831902589275	0.017944157969253537	-0.08659558703311265	-0.005594063155939883	-0.0014966793982810075
patient_62	0.014242495994867724	0.005096368390060576	-0.024240953688446937	-0.10117678161543484	0.001051062321267443	0.029300146644375455	0.004236851315321982	0.007249992685799659	0.006637729464465195	0.006477870301387906	0.10353976835677525	-0.12249136552224335	-0.026345971000589823	0.013549254017469425	0.0002292610508518321	0.009152023370211156	-0.012452016451367797	0.021354995279362635	0.03962807142861277	0.08574950404182648	0.05993712745509297	-0.001205751117969122	6.370222762485273e-05	-0.14075146863570642	0.024406047894842735	-0.03387783251818691	-0.0070247576774136586	0.052097308002687796	-0.03307237234637398	0.00707894726111866	-0.07277590966641365	0.05266070501252558	-0.016816478530511943	-0.0302292927460678	-0.0292442166123916	0.12447725049629821	0.0017093009462419981	0.004516524941065388	-0.07383854244488627	-0.009624493941735587	0.1576920662153324	0.029973199709797897	-0.013298314181253325	-0.020076834430557966	0.009339432179269332	0.012611725586132319	-0.04105458554813289	-0.05887264468616413	7.108214173797358e-05
patient_63	0.047919334650914996	-0.13561931161977014	-0.06292552365167457	-0.0999170183501047	-0.03568108356402268	0.05245312515137239	-0.02711688283246445	0.1145949213700927	0.024456007577605413	0.015670079764093972	-1.1891794835009708	0.35013066865851483	-0.4988206345629025	0.05294647826809747	-0.02352574653297945	0.023438504121755143	0.010591446663368831	-0.18804372449163428	-0.138124425170974	-0.6900341814766157	-0.5036364280712118	-0.0036634575435658514	0.01706101975373039	1.002432961483678	-0.08468888548226035	0.5030223133548147	-0.048070940612525925	0.03154084082347584	-0.826484911003243	0.003855050565431227	0.40851462476532413	-0.025133608879428483	-0.0546327972631848	-0.04354687286834917	0.03877398421778655	-0.002141110778963769	0.07250643612053015	0.002163413042989502	-0.1490122163917004	-0.07294107655093783	0.22352327310756162	0.10045376360993545	0.10198017741029465	-0.006650207925569473	0.030606002865226772	-0.004990930206810905	-0.07217693220045565	-0.060865948175987124	-0.0039538048271880975
patient_64	-0.04726169722447212	-0.009171476685115613	-0.04550785362114122	0.19248553060150705	-0.009279786894316593	-0.07110035179186083	-0.05202206957449071	-0.02321298096234148	-0.004731701344376549	0.018795896450340202	-0.26193066228314854	0.2423406619402586	-0.38726286631123885	0.04675816678627954	0.00024311121217511958	-0.04546861861354924	0.03412912616068013	0.0017819975299055554	-0.056682705161348504	0.10222003688959205	0.10585459992650616	0.006399901973986202	0.0007288324834579987	-0.15256483522995462	-0.06398202626617237	-0.041639708963495545	0.0005793867055636429	-0.24955493032590897	-0.2077088759433653	-0.025024725317633934	0.3138944287571086	-0.08139321916460092	-0.0003212917722918488	6.890079665652174e-05	0.021061061539307948	0.3449261651716582	0.020742919363378295	0.001983327365531331	0.04669216500674574	0.009814624378819076	0.2148350282848513	0.0091251526065649	0.09656455998320873	-0.00994409993205894	0.08512601676766121	-0.005109180172193567	-0.08393022003563773	-0.08402416925123692	-0.0017340354037517697
patient_65	-0.009834815504855161	0.0910031612030304	0.32851365257852	0.5550999502701784	-0.022974555151655397	0.027460588197586885	0.13773167924930824	0.04130383716191459	0.009237851367728332	-0.01937367074234971	-0.004322508857430315	-0.08370320679690695	0.21266761667238535	-0.10132031664012242	-0.0034930999633239843	0.008677319800856578	0.033409930422333194	-0.03425600083905438	0.009429178416410245	-0.06459802783778995	0.0886449799308252	-0.0013391140822497018	-0.000563427945278801	-0.11003037072704178	0.016134361271583183	-0.027476048026443132	0.019444097988482963	0.0228896937656307	-0.11297418906337306	-0.04712906409257142	0.09517323096513194	0.19839260805969208	-0.012528024348344515	0.050670910021447774	-0.012291122474785653	-0.18493822694698026	0.00580861043494647	0.002191950967591183	0.0919338686868381	0.018410721660819928	-1.0203644328062174	-0.15811404180461605	0.06748390875509415	-0.02565743465537616	-0.12373268708771272	0.022540897844727844	-0.018668056588224933	0.11988707168524738	-0.0039866068888201895
patient_66	0.00463742333834223	0.13667502953578825	-0.00458829203439297	0.07539693547345325	-0.0078034945124563606	0.045078805446547084	0.00019833385809674554	0.012010547836009949	0.006066604358463536	0.014590071698643313	0.1651872984687975	-0.1519849526022699	-0.10841550601476299	0.024844650194419393	0.0031033593769078755	0.007823402044039961	-0.0031937817217413673	0.014181486250392103	0.03531834306350757	0.08168863826360719	0.07858875867225158	-0.0021137026468052767	0.00038589497404777697	-0.1051384952902175	0.020277565320010123	-0.04144215099978363	-0.007699810568090045	-0.03530712697615241	-0.26528475875312724	-0.0007794598816332492	0.17608837447409745	0.016974912146246808	-0.006809099038999754	-0.049478285252322986	-0.032004572846239455	0.1107308233968661	0.020513054856505116	0.003166308633218691	-0.003959624165783163	0.02054989841155795	-0.02793527964539749	-0.04023348598768135	0.08114801073777596	-0.0730069000423139	-0.020135193792310425	0.01242180975032542	-0.052215301289334756	-0.06415297174239117	-0.004324213395868023
patient_67	0.011284871776250469	-0.025784484311619345	-0.01833718660576613	-0.04673868400656933	0.0004814621913200669	0.02305910731590369	0.0027242094212833385	0.018488869474528432	0.00825238463636571	0.004889569366224686	-0.060416965876087934	0.03831439515511268	-0.1264571905570424	0.01840658771807521	0.001992215519965228	0.012281059647807077	0.00920751072432894	-0.009334120780036245	-0.01610843952374275	-0.007764626836924189	0.11163596870834475	0.000348502336569348	-0.000179882679349009	-0.1569030109974524	-0.03257575730031843	-0.0383375835680409	0.010937851779051372	0.06412324101945283	0.11748236560087927	0.005088746933748057	-0.1992178081705481	-0.011301757868785216	-0.007930843837567394	-0.009393471989166024	0.00864517403280594	-0.11056999472808351	-0.006157079889576229	0.002708655474801409	-0.03140465478461821	-0.003936224964910795	0.06031646057395771	0.006259501708340736	0.0031393833992345876	0.0038574011601605006	-0.008738343249238681	0.009590919322026254	-0.003950215632636762	-0.0059527273756178846	0.007569931761259264
patient_68	0.02003494011723384	0.02679755587360622	-0.04496218421762558	-0.15453561428768742	0.004316513971304733	0.04450155618334624	-0.010479734034305752	-0.0009367668038125173	0.003081903492179213	0.007664831400145788	0.1973559084701332	-0.2674243277071793	-0.0560958451907596	0.036031440684542074	0.0071883392354318565	0.01838338970437524	-0.027347093261110317	0.021037157505802262	0.058093304459378124	0.1081821620542056	-0.11085513112708632	0.000246703018373182	0.001889707454885253	-0.07417567156326642	0.0720804860018452	0.004385860394706336	-0.021960352899529828	0.03633641772477322	-0.18629906279482536	0.01054993519241849	-0.0011016713454564543	-0.038782651944391504	-0.008697641217473216	-0.09198803721672828	-0.025538630243647734	0.010088415237422677	-0.015926586368525723	0.005538453642674478	-0.04009051586019119	0.005259213151779558	0.17014967389602834	0.03136230684065898	0.011695366693526017	-0.03353032593940075	0.03444014621221492	0.0048051573171129635	-0.02945710257968968	-0.0755997211599033	0.002569274090535821
patient_69	0.008194581115400645	-0.04453839975671077	0.021907665266598667	-0.23147902616304197	0.0070422119226088474	-0.008511613350418777	0.04367231207878858	-0.029438717692866365	-0.012116991727424425	-0.017208016163072267	0.20678859038056444	-0.08153508027644939	0.5877778365969932	-0.12327667348139576	0.00814570839723494	0.0038571965024434755	-0.04167124761280928	0.03210616724245965	0.020608357041443273	0.10269246596240598	-0.16235864310345022	-0.0009948711713547072	-0.000580214407275751	0.06519495371384287	-0.009418092777997772	0.02689497795165573	-0.013494183531353525	0.0020098384558428508	0.04433970611163606	0.012707299268535664	-0.17930969217181558	-0.14197084980151936	0.04832805794949297	-0.05679260778896775	-0.014897021105170547	-0.46778391508230366	-0.015441210895688038	-0.012184746180957417	-0.051728601762370714	-0.010502956286077532	-0.22096855370918572	0.0679838862898397	-0.08984053303176152	-0.004853112869564169	-0.12775549999592362	-0.014091076319415686	0.031709060262089	0.2065003240425931	-0.0033724300150076657
patient_70	0.020289311331167643	0.05093726374948052	-0.058830847283775245	-0.02775912645974191	-0.013810301463113198	0.0512286623992209	-0.04101556186193861	0.047032510844901045	0.01705508238759912	0.02195262487144383	0.14195726996525318	0.0453134133950748	-0.38446576961784484	0.054120333856432994	0.0002368252685218836	0.03094560942234136	-0.005902873660826291	-0.027358571607553447	-0.004533415636712183	-0.9091326193646531	0.09357672223346497	-0.003572760002686839	-0.000145573694545364	-0.12938464760328702	0.1622106877131602	0.022499694068712172	0.026742946320992528	0.05987374789442253	0.03855256055686711	0.012043517206910563	0.18614227734414152	0.08180235217320585	-0.039872415003908465	-0.03292780777831789	0.019153937609112857	0.30297096952543057	0.030478049400225554	0.003650076342715103	-0.08489426167478512	0.007241630492812687	0.21312136052901184	-0.014101158384329807	0.058346836574043257	-0.04820599406576584	0.05791291174230044	0.02836810126065865	-0.06923960905437161	-0.09304695335351124	0.0003574931361377299
patient_71	-0.04479526138597579	0.04275076848050168	0.14366463929877063	0.1825554610182075	-0.008239734244110123	-0.02546947878169817	0.014481100621499727	-0.0056785515703405886	-0.020876124774739192	-0.025867363433181734	-0.042366563727247994	-0.029482793771590438	0.2450865007135265	-0.0867298314134583	0.002157266962474331	-0.027898138497647502	0.017115844525387884	-0.005518049604748787	0.0012531927845444353	0.1387530096737161	0.014162190900578867	-0.0006111618695117751	0.003613171392321297	-0.010694616359325703	-0.024597096479430064	-0.03438939997891639	-0.0030416480225580883	-0.10583984236155858	0.08298210469865182	-0.01476643361814827	-0.08083696351088632	-0.024312363295006027	0.22404579372758915	0.10473538016888391	0.0017789080910064294	-0.19174515740763454	0.009774368104818593	-0.0030063894072490517	0.12972622321880767	0.014666460570579245	-0.7911094252300542	-0.04758618057965189	0.03807409551335797	0.06863019564827068	-0.06874332945794494	-0.011133580388404224	0.11408416752509173	0.30037789991971087	0.0010264001912263828
patient_73	0.0020126693740590788	0.04387486380870536	-0.009992308724546194	0.1757295530686051	-0.012797607951098647	0.030015970337756052	-0.0009987935374028225	0.023025294510406705	0.00876181929015334	0.00657416836232973	-0.017428800889899457	0.027529597346023435	-0.1722492049408327	0.028836990628319494	-0.0007675294173027325	0.006032707079831881	0.03655280992576644	0.0026573169449410237	0.023556837633119956	0.1642217448430539	0.06161210702782552	-0.00102363465114441	0.002315953981841342	-0.12710597287016717	-0.03416127688544464	-0.0208402106454182	-0.013202442939231866	-0.009980542616338201	-0.05786124676216455	-0.017234183202315363	0.012044003857155565	0.0884260705987562	0.008056998393025606	0.02720722860622975	-0.02029020943221181	0.22490376705703624	-0.03784302930560202	0.0031947222832712846	0.09885040141096266	0.016080174643405075	0.020142734654719736	-0.06853607679384911	0.06490495046240272	-0.008601038595372264	0.04239699972287469	0.0019457135064542678	-0.01239970658021709	-0.068643715281071	-0.00018793064389350226
patient_74	0.01736516918110813	0.019206831164077	-0.020403087201902273	-0.13793816469135134	-0.007859101694616072	0.04982196877665844	0.01404465247260994	0.0013687261384901434	0.015193043812543034	0.010163021534218573	0.1732407431960912	0.050789946487584024	0.06694748564594738	0.028954708734419334	-0.004392443377073796	0.015967141468212924	-0.02536326780926925	0.027264075182684904	0.05714017108203195	0.18255129005560644	0.0035305851656602266	-0.0018055813953444739	-3.5431900067461e-05	-0.13563787565823912	0.03466538565082168	-0.02740681692224706	-0.029687260773466524	0.038186661288059594	-0.03092900949346754	0.01647618738968592	0.15446790658327567	-0.10039149047919776	-0.030807380948935745	-0.0549808287535113	0.00629318828144591	-0.3747643605477718	-0.005346314522632716	0.001682736312732358	-0.04108377134082769	0.001768818455274084	0.11533643006566598	0.037732415608688744	0.03780138105820183	-0.022388448722686746	0.011149155201129387	-0.0025129309292296503	-0.0478536460968821	-0.05983898743303848	-0.00208160300236586
patient_75	0.00529364318325822	0.016058235777664867	-0.00016225058257892568	-0.12709559777333912	0.0017661566360387163	0.01658178026548323	0.015745286119377012	-0.015110598014037075	-0.0032245263199589163	0.0030398484862035587	0.13965959002999903	-0.1961435507896627	0.2395142385856015	-0.02056505288361814	-0.00033451297991693175	0.002574039931217783	-0.016667219081516513	0.03130321308503896	0.023290116317589683	0.06912554074849887	0.07605871912562759	0.001983334128716655	-0.000566956096082087	-0.15995726863435622	0.009808051622340138	-0.02647094368389172	-0.0038043614369220723	-0.02559566388202967	-0.05614592155247118	0.005884712852029714	0.029399249747498385	-0.06889118969356503	0.020378478457654343	-0.02726798049228458	-0.012326616845644749	-0.12576562557235293	-0.012014353081166149	0.0004807041306459506	0.008167878903562138	0.009728921408678454	-0.0052051450030087985	0.06002828585846005	0.005153763054255431	-0.012526555700193573	-0.001594018508095372	-0.02322594009381068	0.04228444789476869	-0.03211623605387339	-0.006496963800924521
patient_76	-0.004515740191863479	0.04608232863507669	0.02343416046178575	0.33288560818917434	-0.003794987770557853	0.024837346730314416	0.012085140775083138	0.030825434895964024	-7.456775248184342e-05	0.006716132109025492	-0.062256963738394205	-0.22448906249697267	-0.12701975326732465	-0.010607108338168234	0.0070987643410312055	0.003637234303148161	0.037854291981851855	0.002094805389964172	0.02132867879974384	0.08743579086772015	0.057087114349884185	-0.0012677925049904533	0.0009279892148596	-0.0903861298324358	-0.0017657000357837447	-0.03290842682582494	-0.0031377427745378104	0.016457431006971397	-0.06188633090479592	-0.010218455480633454	-0.10863462761161323	0.1323107210558238	0.01791669098872201	0.02080448868138205	-0.03695252755364739	0.03984604204748818	0.009524733793640045	0.0012116206549144361	-0.014905079877321708	0.016447107247498496	-0.15143055261753635	-0.08799765539782844	0.042057638544293716	-0.042385242993778126	-0.059125333280013764	0.022093581900300134	-0.027413612459457056	-0.023675999093895058	0.003008528750684012
patient_77	0.0022611030990907655	0.01042763681820916	-0.023380978742530614	-0.05488766727871016	-0.011864265999216026	0.012036157540480041	-0.015272975459343498	-0.004134503696153689	0.009036392875030169	0.011726018979963528	0.06823928707940584	0.06261107495637137	-0.08398378219844345	0.02282130214299321	-0.001334131584388096	0.0023621846266396445	-0.0011900963595071442	-0.014133132644416225	-0.003323774679721567	0.0981331801735498	-0.018200263677519708	-0.0017497333318724686	8.248176238140205e-05	0.06167900562574683	-0.027417271216519046	-0.01612659235624024	-0.0007115459590982502	0.02405853123018696	0.03387656811364179	0.008285100885667689	-0.04500935092223891	-0.05204166328016163	0.004490173795425219	-0.040162517249012514	-0.004594233610324197	-0.05040088764387548	0.023268059636873364	0.004102652981587392	0.02972967511655386	0.009880069812603517	0.13916256233768848	-0.018999653694602228	0.0465634819368705	-0.007551527452438427	0.052991716568336296	0.003185394512842202	-0.008895027869785646	-0.07238973286473295	9.289293510239943e-05
patient_78	-0.018219887238835508	0.1026129614466527	-0.04795747272741144	0.24087316615381232	-0.007307176467288948	0.026733331758033795	-0.03657216695474388	-0.0001592523841837502	0.004317215298142798	0.012736828887667277	0.08815975153468371	-0.07210837064329251	-0.39384600399601205	0.0407291487158257	0.0007391555921157308	-0.0040666061881782945	0.015247519629196243	-0.012507382438756124	0.02527206331114722	-0.07030631802886333	0.08370031614392433	-0.005480675791393322	1.4174636724715042e-05	-0.0978404865766611	0.060941584340469125	-0.02819897747843666	0.0007511481255445619	-0.05412605586032893	-0.18106064784199652	-0.011342605010548425	0.14825272079076643	0.013876537170952028	0.01876254874819986	-0.010736729387339893	-0.01561103177257779	0.36103817749997846	0.012755038281389266	0.01237589802859594	0.17156930117667304	0.00925037596118651	0.23343375525657117	-0.06462995623961809	0.06658667713485157	0.0044906624961569275	0.10228084187334048	-0.0032209495513144102	0.0032635387058638234	-0.10894911042602332	-0.00032320465943195723
patient_79	0.009427308799300788	-0.015343335908147905	-0.050378963158303675	-0.21926868436205638	0.01749758202642362	0.009461755720158962	-0.043862140766877424	-0.02658576959672657	-0.017653375637852332	0.014307102677390628	0.21418133047146143	-0.23015380387893314	-0.005760576584988078	0.0373578863079664	-0.0019489920243354858	0.0030746232831736445	-0.03447364603378604	0.034384411618589905	0.045522718484779394	-0.07879173467801955	-0.27904165850642276	-0.006037480531527061	0.010502320543932709	0.08649721608693875	0.11345738689215086	0.3376309677463123	-0.04147329209267691	0.005101995907408237	0.026171749592849642	0.008258186601663865	0.08479699790915861	-0.12456373232292176	-0.004854658106381743	-0.056642741630368934	0.006624692082964741	-0.10069831814876629	-0.04706750133024577	-0.011792641939349568	-0.048807838196787336	-0.016833356762012586	0.20261856998066438	0.08399458942198977	-0.13616378393197567	0.027425609422052407	0.06616911576697188	-0.02570065505482414	0.07220239030126972	-0.07447860004208522	-0.005374569018575263
patient_80	0.018721876978665678	-0.09704257520789711	-0.04522127053724985	-0.22113015205718625	0.0065949150457338445	-0.025253133528683653	-0.034683180383851125	-0.0368481517417894	0.009159321658933978	0.008357431401560828	0.19138883304737106	0.1943973906618509	0.04880970044837604	0.03953114067631933	-0.00441022998817807	0.006747570508878165	-0.04654626844273852	0.009953118882712107	0.015220532887086026	-0.34142459533322334	0.02835951470451276	0.00037496593734088194	0.002697558470093495	-0.09140492475456621	0.08474009620222799	0.0214195703468717	0.0046550329540671325	0.05879576406087507	0.16062249086338184	0.017459805439069855	0.05772781497131214	-0.13809105601947974	-0.028913133075197956	-0.04914495531451991	0.02096893121239632	-0.09924120624896748	-0.24756919324668178	-0.006785787575220477	-0.0625305166463755	-0.04175475730417938	0.19909274012456876	0.07037776364347505	-0.041642828793683445	0.05205491625125939	0.05628994581307132	-0.024775743854418927	-0.015453119052893543	-0.05323137788204964	-0.008627032398972084
patient_81	-0.05459804925630484	-0.03971525002888097	-0.008589315518083613	0.25224318377985566	-0.030805100843226515	-0.0844998302098113	-0.02830768960249284	-0.010064211915514557	0.015591393322373526	-0.002174823873708658	-0.504143425696661	0.24548806100561824	-0.19563311901944958	0.04953366407522442	0.005624253379099466	-0.042151405299347994	0.07782253359839623	-0.060042305491297875	0.002854276670452762	0.23522957015494092	-0.18713883394763456	0.007781714711885387	-0.003286290277789041	1.0631405457813852	-0.08399362171412635	-0.01943296616239369	-0.02923217575954569	0.0330933479151415	0.05618376881068661	0.003132159300325907	0.4118785288169519	-0.031055776042048316	-0.0415235283209468	-0.008031531891863881	0.062428374568655715	-0.0019653437611403084	0.046767046935392	0.00734408470162656	0.3127335301532055	0.015453356625466187	-0.49495196051938783	0.08585484390719327	0.0804995320320732	0.449265472923487	0.05269184576073241	-0.04418245562773577	-0.05368008978414953	0.1413606129665584	0.009279506901690396
patient_82	0.02557861699926038	-0.020048630192772678	-0.05432249246679333	-0.21974882537272586	0.005238786507961873	0.03256214696028178	-0.021200042618667685	-0.019123483665281125	0.010623529688897132	0.014878569835973375	0.23721857643519761	-0.08188987460263762	0.08941882482779898	0.03335181076631742	0.00010632697149788437	0.016091525954072497	-0.04392773508571441	-0.01766459030672496	-0.05640007897648076	-0.3081088618707157	-0.24119870465813797	0.003393882053837179	0.00036603599641508105	0.5165026627461566	-0.03190746897900684	0.2618520858751665	0.022931872339095553	0.054686056507746904	-0.05583257420784607	0.005636671488558325	-0.2149809382024395	-0.1405923941430857	-0.0024092060897455063	-0.061066193379522134	-0.03625514601937614	-0.4299866495334341	0.0036521045582448867	0.0023364994932715735	-0.07013677276630294	0.0062456006264865515	0.18752164293299553	0.06953441351161017	-0.04213208550990652	-0.0539006831716901	0.03177539730376815	-0.02239479705571625	-0.017105490975989342	-0.07582148267119722	-0.007267885326403624
patient_83	-0.014535990574724458	0.0776438300858758	0.19915428626751466	0.6587810628802018	-0.004324780771876725	0.021095730875861713	0.07517049928245308	0.024634546764284445	0.016516836719288643	-0.014642511233737245	-0.149654801984341	0.13289086328664884	0.11739880480930097	-0.012480852470904047	0.001041799456855557	0.0002943486136901617	0.06883962800743676	-0.02469189626677172	-0.009025205794772766	0.20597682350381824	-0.015498909368703906	-0.0018606791576677847	0.00152594617133501	0.10581744253288326	-0.06483581294920969	-0.023027154881179627	-0.009587737941617531	-0.1074754798014402	-0.17000531905473332	-0.11799036874855703	0.1295673090975055	0.1433869270540276	0.04008579511274539	0.0757214350168979	-0.017927088629098323	-0.06905048374390135	0.029600188465379138	0.002094216620520669	0.09105251799319036	0.015444918042767906	-0.9959457239853738	-0.19673530534927897	0.07731104172753436	-0.026065233023712484	-0.12438286558805338	0.02105734349505323	-0.028011811835041426	0.06904288379541461	0.0077986271293429875
patient_84	0.012924116773074925	-0.07054922282967442	-0.04544003188096388	-0.21362844432219041	0.028289794885110187	-0.01817711876259958	-0.024411471967198	-0.02432385845642258	-0.010041299361163105	0.004507675186327358	0.08214715903873532	-0.014031532156760012	0.0177069120389902	0.014682362273524081	0.0012893059634487706	0.00969566113869944	-0.02790290311751468	0.0274722375741863	-0.00219468957153129	-0.3601154006169343	-0.08076914923586957	0.003560590470468356	0.00033585772424515507	-0.03616727151552177	0.0449006865539287	0.1058863642241068	0.002228559910592276	0.04475459393711063	0.1785346221961469	0.0068799301605199795	-0.22543451183789853	-0.02281258948973985	-0.0017840232839757264	0.02049716534985956	0.02015830564202149	0.1414856673266157	-0.3044951838904891	-0.01741396904506058	-0.019327245532203746	-0.005821847582921108	0.17330562519904869	0.06489558051577139	-0.15087098128364468	0.03785717577924849	0.04855200714407803	-0.01852776444601685	0.16057161066438622	-0.05589185480795704	-0.004696800467310972
patient_85	0.013111220824645492	-0.06800171577041916	0.003034252941060552	-0.16361546644123148	0.014365065835555944	-0.05685317670284823	0.021651934912739413	-0.014336985091355692	-0.010453464617015178	-0.02224857679400974	-0.1267033123516656	0.12839370557555432	0.2890720124158669	-0.061039741998279655	0.0007867603082597989	0.0005932039068806672	-0.019592949049519234	0.001311879295010856	-0.035522459815098266	-0.11328772285360429	0.10703707758835163	0.0014711411456415384	0.00052486109045747	-0.14165862545142646	-0.025493759530242802	-0.032284874141710856	0.01299830308150445	-0.010297072835978272	0.18337380172972723	0.007948617212503594	-0.13289373569347482	-0.08012433413542365	0.038886717293606356	0.056720675090020815	0.022181659811310248	-0.17489496683441363	0.03905167406514053	0.00284725453935173	0.11939907076391654	0.022828247916820678	-0.47535789537683426	-0.12774156650746948	0.08485384656226447	-0.035200498485692434	-0.032253065777219675	0.009997674608822437	-0.02945703277000985	-0.03370003320180203	0.0002628928580754111
patient_86	-0.039974709202331773	0.019541426038093546	0.027711372861025825	-0.03811164248951906	-0.011530111984589293	-0.09384104603822735	-0.028582190745277104	-0.03940205492424429	-0.03724137453012884	-0.0017654089398860353	0.07084685318710549	0.14125134600014438	0.16897223028811015	0.017942375933846205	0.003665446689119032	-0.016121096214637972	-0.02210269687379083	-0.015200418794864234	-0.026523468629575792	0.24222049187198366	0.08595664095489754	0.00030887666393784397	0.0016457395943716019	-0.08066340132365851	-0.06936132281864152	-0.04710223150302228	-0.018883344286600975	-0.06434739127719519	-0.053273369716495995	0.008564779949236292	0.07157388515143469	-0.14906162293086866	0.024300887373587633	-0.06029033716758219	-0.004102209247102455	-0.44278566664248187	0.025795537436958744	0.006536815773368926	0.08423062938067392	0.007747530017516559	-0.0718125228828424	0.005603917154714882	0.08642521749451408	-0.005539095507985163	0.02506105947736574	-0.00919686748756524	-0.037157559926591394	-0.04108508557713572	-0.0033530095525156033
patient_88	-0.0031563777553340845	0.026576167955514828	-0.01966846018948805	-0.14874146940906685	-0.0010057949733342534	0.016216725598445364	-0.02126105164503231	-0.027088302807348943	-0.005015648060966316	0.009239407829772324	0.19726610624992208	-0.1921607576562968	0.0701590470809588	0.018379455818918592	0.0003468329465971888	-0.0010092372551161353	-0.02534135881165481	0.0042437683452936775	0.027235198717182368	-0.4551938274909512	0.06546614268490764	-0.0007504546979191409	-0.00024494465027378385	-0.11465967183608212	0.08630830015510314	0.0049719699290083404	0.007873086271259789	-0.004744555051660632	-0.049811357443382	0.017629906445197387	0.025191906110029052	-0.12066088899837016	0.007456029753748424	-0.0466187832964853	-0.009723415860291658	-0.19188667925987815	-0.04095670339141313	-0.009388150112342003	0.07861034106956886	0.0050201270531171705	0.05420687095527229	0.011222449554434083	0.02966886279756639	0.051328880470728165	0.046953821646534735	-0.010078186414546357	0.11736979273218794	-0.045939583076434316	-0.00017284631311744036
patient_89	0.02338580226643829	-0.04619753233414687	-0.02984384838494815	-0.012227423786895555	0.0026596711890595004	0.049920199751778555	0.11495510910731623	0.09669987310538586	0.0024443693394537694	0.004859482927324669	-0.25024404451899884	0.087324216631893	-0.25192569422370403	0.03261281104466457	-0.008027006267363914	0.014758632901616133	0.03197004795922449	0.053910049435494406	0.037815290455208	0.0986170268064759	0.0380120612196554	0.0006059296107913902	0.0014062208717523846	-0.1527825302951082	0.09680978810861886	-0.021580596708124053	-0.01740329504964304	0.06634843147278557	0.14888745947563586	0.004291266451449305	-0.1259924269322291	0.3614315677117196	-0.03742662184718642	0.13248500971190852	0.016371264538107548	0.20791727100634338	0.020875541258080298	0.003075437939451633	-0.09133073854925666	-0.004902642492717709	0.14687624283299036	-0.024796541389999188	0.028840815101306486	-0.04919190374633909	-0.021626657191708976	0.05590677232228424	-0.057937836544113386	-0.04617483100231599	0.013547636804958614
patient_90	0.01643068204629803	-0.09375280245633183	-0.0614222901115953	-0.0781402610668255	-0.009004571950030469	-0.07723055979483216	-0.041845998318738954	0.00761647159671726	0.013875164071465154	0.012505280910666085	-0.6909428963182307	0.2766404134105235	-0.38739149919144933	0.05205101505473867	0.003316508307056103	0.003946873928040276	0.012381698424565808	0.02422401069148463	-0.07017543167759413	0.23434306747365855	-0.002695808529379703	0.006568528372088966	-0.000546177440582831	-0.08895571541147529	-0.10298684033929785	-0.03292471233708843	-0.013663782644417331	0.08621222244953242	0.23664815789488583	0.012103868096731737	0.034695500899543055	-0.058656434016113826	-0.038924388680768605	0.04169917593981323	0.026209660197440456	0.1670367150754576	-0.16391489957251204	0.00683072159688219	-0.06915361492789537	-0.03197169878896953	0.12822086492915954	0.023947670969331026	0.06783662659696849	0.02786343063101726	-0.013036427306192375	0.022995177792082145	-0.06870455163705695	0.030352006397241255	0.013010953192984525
patient_91	0.028695167256200665	-0.06741554511455208	-0.06347615828609632	-0.13762661070182378	0.12937461694713998	0.010877901167158074	-0.0023102475530941842	0.022822798330209126	-0.0027083910797948275	0.012449504255518884	-0.13970348938572022	-0.06923375821219381	-0.19160988211632157	0.015609999846409746	0.03555335199882109	0.01713941260256036	-0.0044730779919047595	0.030784759089390684	0.008708075049243301	0.06590091572218604	-0.01973693390668309	-0.005063647379745062	-0.0036208251751536536	-0.1009623146518418	-0.007061420127593832	-0.01097271107724142	-0.0022618010058097727	0.06386942169201813	0.13680793472973213	0.0040933568010507425	-0.2885153493697233	0.09188977838286777	-0.013517408132603352	0.005029434581132053	0.007046202383824885	0.2000531411204661	-0.06478168200533821	0.003641340413802745	-0.08543007945477843	-0.011898599890817598	0.13488344084810747	0.022572835053614244	-0.097327083914028	-0.011693433200657362	-0.0002518065488992504	0.01626739436545785	0.06047898680164138	-0.0375607284084807	0.0017767336232004042
patient_92	0.01026356439639272	-0.020907993481578534	0.1506457510978234	0.021587348483405426	-0.00172673436510679	0.02285158705435245	0.17297732316273556	0.008632643576080665	0.0003988329517214549	-0.016718937554047946	-0.10810998585384318	0.17941888092466918	0.27928859457549693	-0.04213735970623622	0.009530119406200554	0.010676316579753367	0.019468192142326212	-0.04216393442436479	-0.050735966825617165	0.14676415247519725	-0.12493617221304765	0.005445804587913481	-0.001058579823456845	0.5450360567215278	-0.11526283072648578	-0.0071129668557765565	-0.002115323248377732	0.08122491754478461	0.17042371834414766	-0.004971774759885945	-0.2685853590921242	0.2810210993246308	-0.033434378385445676	0.18186939251031936	0.005450071155878639	0.3995407356404397	0.04030086208273434	0.009081181675285368	-0.0789583911899073	0.008675538696598489	0.2566863000915238	-0.18049203813966325	0.018501080618974132	-0.0652102945851837	0.1428799413449978	0.03015093064899935	-0.029428954451791146	-0.08867707124962365	0.004697092260550253
patient_93	0.004635822487169894	-0.03537824650933889	-0.06640645606131389	-0.22475576428391253	0.028348363369725987	-0.024745506099802136	-0.058341190924105016	-0.03384536365657812	-0.02349514391103876	0.021671775918562383	0.20313432302252296	-0.24730898047615602	-0.2536401495491214	0.04437779131313259	0.003400732484778701	-0.0035471964042095338	-0.038812521357256005	0.03179665851805674	0.02675526519748621	-0.16612664093026208	-0.20543689583279595	0.0005587996284303381	0.00312438624293896	0.04777580876910848	0.07127248207355144	0.13741158272409829	-0.00582088382048453	0.0393736926900951	0.05280031620080915	0.016456980525535587	-0.04606080184816294	-0.1388462983490013	-0.01198289695097122	-0.06017862932147249	-3.199490669096439e-05	0.06126439250633649	-0.02680919014000994	0.005789225493216507	-0.06013513184148509	-0.022699707984359666	0.21816191875397142	0.05416284901244497	-0.19548162147625608	0.005236561444366484	0.07022220713570104	-0.004882828195693426	0.08062967395272992	-0.08499545715323382	-0.000926790452509727
patient_94	0.007073423098196463	-0.02796538619547295	-0.013954468196784406	0.06412496890309333	0.002504211132527433	-0.0027391513718757286	0.003696019832163744	0.017294231821120953	-0.002566011046627359	-0.002045933757780304	-0.25912200099561744	0.016148527092590494	-0.1190258107621212	-0.005926282308033059	0.030905228413820495	0.005796503069849005	0.03967760202854314	0.010906479425171558	0.02341752915130763	0.045261389447645496	-0.0030692779177606353	-0.0016278686743407854	-5.3819863250184295e-05	-0.06619650015368332	0.018448122004603724	-0.011079026645028252	-0.004725376496719411	0.03770843897162591	0.13680050080979175	-0.0009478905605322045	-0.13926496822426743	0.11128435590789935	-0.0016152638666472982	0.08934277952990831	0.011926174897483367	0.08759062046986495	-0.059655618127268946	-0.004108818881134916	0.00069320050520197	-0.005337890402800587	0.01233853373921407	0.005855806549308491	-0.012137892000359536	0.05114598363397145	-0.0009842695722059808	0.002154893272528949	0.07156451249511955	0.03652599467107435	0.009658103719905413
patient_95	0.01251195135524392	-0.05779912731435681	-0.05026435533572118	-0.2074601121893192	0.004119139929913281	-0.014369800679680769	-0.03762263216357473	-0.011995764361742824	0.00783974327373269	0.009117009150437479	0.05809268228700216	0.15286065721702016	-0.15974191941181629	0.028737430867633532	0.005931406890240285	0.00993528172765783	-0.02878578881751439	0.05068897854963858	0.04686197348107925	0.11561856283414187	0.06504625678591164	0.003661102779214403	0.002651645829571439	-0.15756898255106278	0.032363874651052144	-0.033872620738148645	-0.014473140680391364	0.04577933688092852	0.1657552891400966	0.014521282132793984	-0.03784486036064245	-0.08478466539933834	-0.009802944723707747	-0.015716463768780012	0.02698018938412554	0.19055802223014692	-0.10394055924663653	0.0013622052869664135	0.05789073665489419	-0.0034313611680391156	0.19089742019961545	0.016492789118978175	0.009170288658047969	0.06902284666630527	0.06731887312630624	-0.011143792810796273	0.1797198139163732	-0.06611169515634152	-0.00039813725079084297
patient_96	0.001996142307555537	-0.03557760031972799	-0.03322892549884056	-0.19488307575174443	0.003969840759425235	-0.050678502361623565	-0.018174624087541138	-0.020594766007174956	0.0011263192754587545	-0.001352526592092916	0.1387395321251941	-0.033843272820663885	0.21141600768800056	-0.017755891020721202	0.008180842081979266	-0.0011708039027854302	-0.0385671735068898	0.004394721348065133	0.008923731005830018	0.12983908508025624	-0.31403060598543675	-4.6504798768603385e-05	-0.000452714948236055	0.41294285715033047	-0.0036822511482794895	0.5828095194193167	0.016255169587587607	-0.061097237138367684	0.0582554377896177	0.01233901991455557	-0.1374996063906089	-0.17419953984950048	0.04380959177646458	-0.046469581536383336	-0.008867356970952882	-0.19306245543502257	-0.006899682882204553	0.009929888117515624	-0.01830931831713076	-0.003707289660502128	0.15575387239827174	0.0634922150599469	-0.4792100214771626	0.17734704350738512	0.040867962762683056	-0.0015845201287305638	0.30161916553094786	-0.017796280831732136	0.001170687580196241
patient_97	-0.034928882420882	0.11344702109977842	0.06642325048482113	0.44234974720499687	-0.009611637830387846	0.011171374885457976	0.011786007220378385	0.01958230639780362	0.005066556045438534	0.0017219156014893948	-0.015347849582488833	-0.05576349347780168	-0.05582689307631758	0.0007131540640184901	0.007994135752437183	-0.0005465960479234471	0.04756957171852171	-0.009994730838643948	0.04371863948951672	0.025233262860351505	0.08574902480731683	-0.010487378175758946	0.0015002090750415682	-0.11127676275297979	0.04143684639687953	-0.025389259555823336	-0.004799734896644059	-0.10757669761585475	-0.20611741320109644	-0.054227544462090924	0.12884086924621474	0.0773990541197953	0.029136012677903035	0.017593081485519007	-0.03632976429335146	0.07012738689510528	-0.026829760936329394	-0.0027917922459536134	0.06919562239696879	0.008178963673280503	-0.04966888518904361	-0.03201865686473801	0.05249924261166852	0.014129168423302951	0.013612885730956793	0.0026398496683856494	0.011749793184330925	-0.017841233282435497	0.002026098671245902
patient_98	0.02393917929234648	-0.06580548954667301	-0.04740964435317	-0.1980437652392016	0.02947649023723079	0.02520540165679933	-0.006749190056908601	0.002085706993302341	0.0023210512322004496	0.00900375312954405	0.07741181134630475	-0.12807849971322452	-0.06648258430925207	0.012845234986888212	0.00033217571258025997	0.016848713450253246	-0.025358376329250323	0.04908023151319597	0.022978788810234782	0.1808179550087495	-0.15400882407073568	0.004124644221085728	-0.002534573374777156	-0.13045150705194733	-0.01161857409588778	-0.007365637908078247	-0.014476575888250116	0.06254240624268209	0.11967014531866745	0.007080705231138741	-0.30744088773582895	-0.01675987130541405	-0.01576515685542787	-0.03540196641142487	-0.003725380796311783	0.06584952194786263	-0.09213926546373624	0.002054609653423938	-0.020205589852264994	-0.0006639795928377401	0.15411813550026496	0.019271456164079336	-0.08591403064277048	0.004481034272436176	0.03993330111444751	-0.0006281996907132176	0.1231684261750511	-0.05436739692314936	0.0003771699263890357
patient_99	-0.07431232897685992	0.07357657298671799	-0.015489582158802539	1.8707481870534155	-0.0165035882056872	-0.07900313195300712	-0.03884916101072074	0.015324906362481905	0.015123629872758823	0.006267119299429113	-0.9272610920710396	0.2819664020173362	-0.37924562379838334	0.048571975681391655	0.002465396409565245	-0.07170584078664519	0.28147160859943954	-0.07545506019788255	-0.13486915740317124	0.24456745686377432	0.07075299910307517	-0.0008612374880329968	0.0011152716674838682	0.3324899054884328	-0.08162451730625732	-0.02167636770680083	-0.024136461363908745	0.05605507318699276	0.07987530919344871	0.0033977277524910947	0.020464183354784976	0.13549753328303402	-0.02494022799109497	0.01678801456118542	0.009626510126682246	0.35484965594323675	0.045883146458970445	0.001538803840157467	-0.023327770476042314	0.032045927851858176	0.10136057327623657	0.023181937678537917	0.08780514902489109	-0.06134467077590685	0.016990544455094184	-0.0019488899816983557	-0.07116142471193097	-0.08157166370763873	-0.009979150325777246
patient_100	0.016651513850592964	-0.11428262644143027	-0.0528743408785562	-0.07484206384584391	0.030689510946684755	-0.08085022881297796	-0.03777308261745268	0.011417229091530033	-0.0059107160780628495	-0.0004082452539102837	-0.769258439734973	0.24360146622588322	-0.3243568421370091	0.03317504539166798	0.0029952341842158867	0.003611665137145134	0.014579908245142232	0.03645485799459703	-0.004281546225528638	0.09176189209476265	-0.08258514427008835	0.013168246582797551	0.00034178648724108364	-0.10386741318897533	-0.03913448254688733	-0.0005751486433666019	-0.016715419343347655	0.046351532817661044	0.19675987259204536	0.014428698105963578	-0.043707773036396926	-0.06670993645354949	-0.01390757501190102	0.014690522269733662	0.020761145177989358	0.16514661320541152	-0.2578812663045515	0.004141919509589863	0.028371448448078766	-0.03996711349384376	0.20499932047213373	-0.1173794762753759	-0.0771816473205308	0.20670787080995293	0.08774084588464062	0.033365730212222305	0.19670510972087893	-0.05050256271802338	0.07736862138773153
patient_101	0.017531452216433305	-0.024037789916155385	-0.021900330864915163	-0.025075755884808905	0.01913253465999233	0.02952789244575726	0.030566099570120367	0.03083548674465437	0.0013805392655980267	0.0019927006782577373	-0.07228341418980778	-0.26932494681742036	-0.08414281556985001	-0.031249584706412627	0.019639134002001943	0.017888209064932332	0.014386420206156967	0.032557704117869506	0.0275486839568697	0.10917233148545603	0.0609144596574763	0.0011057578402903579	-0.000172903727693665	-0.1395864356224331	-0.00038405438065700846	-0.028682553515586514	-0.012656020030562778	0.04503044857600587	0.0836477768738185	-0.0074831679230072876	-0.15623611178995728	0.16219856505596206	-0.006586044306537726	0.057994762378119485	-0.0015401838747145752	0.1918023925278898	0.01088745671999347	0.0017823574298522174	0.007236171992828079	0.012982088661210827	0.055394501621251244	-0.05662096073905516	0.0007164278995932714	-0.02059485806783863	0.02053825260141161	0.013448032698969421	0.058483799880849154	-0.066274334043878	0.0012137034032886319
patient_102	0.02254420741323829	-0.05401663985015264	-0.029608208701328135	-0.16983685566752293	0.011618646363664857	0.01109047626631428	-0.0185682691733212	0.0006221344525114477	-0.0007999225109072827	0.009427024641221351	0.03597299710583232	0.012409478019621133	-0.20990476183672238	0.032141408887513906	0.0010190169224361973	0.01810623481903377	-0.014168390394349634	0.02416671291629415	0.04769628903110416	0.14505857349303763	0.06649073457807882	-0.0001574890069482018	-0.0005931998721434989	-0.13586568531906382	0.009700291797715884	-0.026900957577498885	-0.01909380030294546	0.054428702957857074	0.0998186990820236	0.011254837854516286	-0.20831554576122485	-0.05025445102945744	-0.003628169196214662	-0.038476647473394715	7.286880219069731e-05	0.07225165271542117	-0.04217642188661644	0.00019976672034369895	-0.060553423359168815	-0.03932043560099567	0.1744670999092752	0.07706216863246042	-0.13530262251991299	0.016428690057352886	0.0340634384052927	-0.014647476685654623	0.06789194763589158	-0.028777756864993852	-0.0008482106900155537
patient_103	0.020895789566604105	-0.04735182634052516	-0.05059104544479344	-0.23927822049576813	-0.0004256076758360327	-0.0027608640215542237	-0.01775550642238918	-0.042983759587317316	0.010900099839988756	0.014690014387456882	0.24745988375359623	0.15355126026420604	0.3091296419403915	0.03815742767719618	-0.0031162910410349686	0.006127207378899539	-0.05251064513322499	0.028510685175176822	0.04104076881992848	0.20125635552563495	0.042057971487749674	0.0009671091007968275	0.003115361426837513	-0.1283679038564221	-0.025421153903891134	-0.04443883873588579	-0.0013421126114787731	0.025173996416187637	0.08360934243790362	0.014772312031311508	0.0035560069769754966	-0.14439712054282772	-0.004376571210257094	-0.05729269138903899	0.010277477930437347	-0.3557452684549485	0.0468585568426386	0.002881800244204988	-0.06848468508796614	-0.013611419349151244	0.19244927750150786	0.06728866269653774	-0.15574802555377928	-0.003940287369519523	0.04563956145312807	-0.01648458619194236	0.008823149185292289	-0.06379450134532491	-0.0038535201573273643
patient_106	-0.04746791183303882	0.14087118206880192	0.6248832413260652	1.3646751088840505	-0.023365272947743054	0.038797172257735026	0.00933862791043569	-0.00041226897725573524	0.018725066224906387	0.012400785415576265	0.1941378480250184	0.2357006849801348	0.05462652729864904	0.05581621686580787	-0.006030515151447017	0.0035555661337195368	0.00016034927655651058	-0.0747612934279005	-0.032264527853324496	0.02466303849340436	0.1041615354774492	-0.004589527864458807	-0.001681204010431987	-0.15095262975312487	-0.029621753465988963	-0.04197461008420491	0.007734541667781065	0.11263848403432641	-0.5617611682876357	0.036074841217441624	0.33676581134684397	-0.03195283007935319	-0.046799876874513015	-0.09098263522354619	0.018726889194363182	-0.5046964255686867	0.03395775095824873	0.002777857995104091	-0.08744756343832996	0.025209951575523495	0.23835131718994684	0.07910001347558873	0.10733304188136225	-0.07704102156502082	0.0160080075138221	-0.0020872290294216243	-0.10000324085723658	-0.0863257015160547	-0.005359162001250955
patient_108	0.018835954117315562	-0.05400190082533366	-0.01678350317879458	-0.20819182258980845	0.01846155588944819	-0.0018188718136914201	0.045826924643566594	-0.008716458739545295	0.0013838066784282901	-0.011867160590046224	0.08920034403119223	0.0481754975088809	0.35568371340734134	-0.0413038601973764	-0.0015981504316518475	0.012577731717434587	-0.027107332796168324	0.02433201297407756	0.027162758990195636	0.13019564895837063	0.09968622796320037	0.001044838328866068	-1.824852557970451e-05	-0.1579554049232791	-0.003445380109972746	-0.039507682110883985	-0.005901003599368477	0.06776652536744987	0.15837835042824014	0.009452705708273708	-0.22706089973372823	-0.009055866441686376	-0.01799181704581788	-0.0240007064228452	0.012203256756920099	-0.34084361453141426	0.04198458760397645	0.00821920716934034	-0.09124571015219411	-0.0032117967964482258	0.12783652208760585	0.06245074831917151	-0.11398692589404737	0.008943369523676626	-0.03767284693832384	-0.00899389751347925	-0.006804004054938712	0.03502523023233519	-0.001975852138214827
patient_109	0.020927102920724895	-0.024985811270803415	0.040808419302660506	-0.14374173212028923	0.010255861705322713	0.042055602578603385	0.043040283295387075	0.019849968474441215	0.01722667831770686	-0.01218758459815676	0.08424872033675954	-0.07966331325885992	0.33576027527209823	-0.09567555943155888	-0.0008479881913333535	0.004993198893713826	-0.015846817136759155	0.024147765786146403	0.06970884719497528	0.06887462428626577	0.07768533386551241	-0.002030750616228681	0.00011243583510184299	-0.15707906403994515	0.05543479540541494	-0.020803438811662925	-0.0012703180609286706	0.05248835585465345	0.15344976409155994	0.013381284038963904	-0.20890260507532482	0.0495391053044298	-0.019642858945579614	-0.021714299073804007	0.005292508904079088	-0.2824200679234148	0.014110122399628118	-0.01879993886419764	-0.055481285446687484	-0.00036268530789353533	-0.2725879974084236	0.015628692063387933	-0.00904300008813724	-0.01957299895664338	-0.16920291714219415	0.014466977565662495	-0.028267495603418933	0.12049906792998417	0.00010857465917060381
patient_112	-0.008706051575476173	-0.09755602819524566	-0.05013589470190371	-0.2086907735845981	0.004319570197918506	-0.07554394035760016	-0.05254483623556712	-0.029639301574913183	-0.016037071208122686	0.004406062975220221	-0.14239787508365762	0.234496069998617	-0.16807622781244141	0.042775289202241745	0.004505957314547182	-0.029687574108527005	-0.025752137969888157	-0.047030369617579525	-0.08455850729865971	0.007068450427253194	-0.0037996423964113584	0.002883325649019338	0.0004894103981268879	0.1699105458376966	-0.06351384457038281	-0.009405695426338116	0.019315763402916367	0.03691670745947742	0.20664659961961532	0.01742757877224418	-0.07658937991817018	-0.12833829711792483	-0.005040557437681305	-0.025388477142369862	0.02215510156237543	0.3101596643436482	0.03778280643450469	0.004087906585098437	-0.09601388588822403	0.008847237682046354	0.2210044859819439	-0.0026748250948425674	0.08198248265525422	-0.06088134968047733	0.08305060150514082	0.04875376926679933	-0.0725493680563949	-0.08699860747405364	-0.000856254724967287
patient_114	-0.05549993670585992	-0.05312248527769463	-0.04950233349249053	0.5960457459698378	-0.01368374577636568	-0.11527309136773885	-0.04115307808901071	0.00368304404467169	0.02008338304984806	0.009528446793339881	-1.3528288930450219	0.3061244012291443	-0.449332848049571	0.04928460370292766	-0.005897313476371817	-0.04438409574209772	0.236050699699817	-0.035721677724049876	-0.052332294861908615	0.24199327851584504	0.1061782436899401	0.007177744167895421	-0.0006387755954982283	-0.13813967454747933	-0.1030061779285679	-0.030849138425250458	-0.00300174007508206	-0.011892819949995423	0.2191916695701271	0.016371895964536146	0.28846335340811696	-0.070423522662102	-0.031030608185859655	0.1000224336864876	0.039250610275862685	0.36568006371638423	0.003265332779341028	0.008586627898948467	-0.03167042231229835	-0.02512950843125123	0.06851299706642633	0.09275032548222624	0.06497733499805664	0.05870595302059409	-0.00013570282439387553	-0.019893995919477464	-0.04149662249560981	0.0705602392335137	-0.005686386028682873
patient_116	-0.009572546661559697	-0.05926247124424615	-0.04487460787615281	-0.20588782301321407	0.02839068197030395	-0.07259851998382272	-0.028541282737956027	-0.04376224422104652	-0.028325819910163138	-0.0013973839622122928	0.0677580386180762	-0.05374199202671968	0.12418565062275516	-0.018741899427497943	0.001041070932743182	-0.027571623225799768	-0.03765264418746132	0.0008599633399217583	-0.01045219014338925	-0.4305446467473972	-0.20295797806784502	0.002315550846765888	0.0002994925128347101	0.40512596736943945	0.0452344675014408	0.24805382331046896	0.000543129046182087	0.012816110192568843	0.1753738695414503	0.01321295801292286	-0.33410322514785007	-0.09029331610942576	0.05400843341736222	0.016007891087508403	0.010872932456901461	-0.017754080066747804	-0.10256716222819108	0.013966799681095607	-0.0022243138495219557	-0.008582189196641988	0.0727808257127101	0.060062666581069894	-0.13824901791824004	0.07301010444217115	0.014185739261856643	-0.01020434470836565	0.19961618565304842	0.022081741970748036	-0.00012613465756847287
patient_117	0.025560003887832177	-0.06022160354978901	-0.04493075735091951	-0.21916218363774115	0.009647716395370858	0.024490067231685436	-0.032225289246344595	-0.012500441682201838	0.018008064773558454	0.009903766203820486	0.1873637460915536	0.07166007771786101	-0.08419147742970796	0.04479385919206927	0.0088064304694899	0.027059004437978897	-0.03759867085591745	0.05930895454848088	0.040062094298627574	0.1860426528097304	0.04073718212609574	-0.001230737979833582	-0.001176803637583353	-0.14844277976467762	0.02031801898974873	-0.047537184070313356	-0.014199132568662745	0.0678788477878791	0.15696119513081086	0.012396387791554123	0.00048291395141703523	-0.14675840695085196	-0.03336328513204963	-0.044145956328909525	0.032161481011376794	-0.1495040365969887	0.0007695965225553339	0.0044812121710035135	-0.06322714033573673	-0.004552011323343495	0.1992460122732201	0.05603658943872328	-0.06577942437752599	-0.024548651748661342	0.049929068884445406	-0.0068659908318583086	-2.6143942800457154e-05	-0.07784184332810057	-0.007761335713546818
patient_118	0.014453317246466596	0.10398586268456056	-0.053003334755838606	0.33577812301610893	-0.01160842420357118	0.06263560539754867	-0.04450453874184583	0.05073772882604135	0.010894282226895919	0.016510721371192732	0.06471442855865331	-0.14339684168166467	-0.41892986249600533	0.0465281063443788	0.0004525119773655032	0.024996074399789334	0.037213547610988405	0.019660434737243448	0.05734228283608398	0.10833530152846756	0.050207441759797036	-0.005842588572317333	4.6577862950041996e-05	-0.13085551823316222	0.08827227751568312	-0.01792821233201992	-0.013697805829208175	0.04359707211367411	-0.15928298690802814	-0.00912882270028164	0.13172175613956016	0.18091541972737285	-0.02158282769689708	-0.00910096004941671	-0.01947139413487485	0.36726215883937496	0.04074441396297973	0.004493856556311169	-0.034930822109776175	0.006779101498793321	0.21503954542211826	-0.08980743360678027	0.07259322453904243	-0.03800463727340081	0.0840178043167242	0.02731090979448639	-0.06855415887157337	-0.08900783278148318	0.00104978255934933
patient_119	0.03130485913098871	-0.015835966496899233	-0.007805031302120031	-0.11294221034077426	-0.007666123887676944	0.012413369497547198	-0.006276485390722802	0.012972932328275002	0.02427507738145918	-0.0015931093396072276	0.05335654362296875	0.2603991605069283	0.12006897565762684	0.029659934452819482	0.00820995251757911	0.01640972833329699	-0.009330928478584721	-0.07339048896471313	-0.0747678862934999	-0.018517693042485246	-0.187610758119314	-0.001052055270913377	0.003958442078582653	0.5697643388696215	-0.06644591519208035	-0.0010179664313727066	0.012005980355005986	0.07843464934303496	0.14761121508918146	0.013061696872301062	0.11955227561090918	0.004270030960568694	-0.020320218433998883	-0.036775844874360704	0.023921508995248093	0.3496455663223941	0.06694442399902231	0.0032868636536211903	-0.1269791133527208	-0.03555535707200647	0.1557056928041032	0.04755233445795407	0.03457482142507409	-0.056841255723971834	-0.07491001491577648	0.008179186308833193	-0.07729478702650242	-0.033740787905968565	0.0010763097734265063
patient_120	0.029701316484167236	-0.042190368637399	-0.04509293182171725	-0.1324653109446851	0.010870275712105283	0.03374454984199959	-0.010089664005472654	0.029481600055025137	0.013511714689930936	0.00950972189892436	0.006466747820933138	0.017791718305842034	-0.2473812069828069	0.037120796386271596	0.0027539484839036606	0.008646321090365294	-0.01272150468049528	0.027365670097811202	0.03200409101925902	0.07703811092119775	0.08174865621413678	0.0001677239746986283	-0.00189573234460052	-0.16281843244549196	0.016806829178467486	-0.02957407774173894	-0.010085609280690412	0.0635173146568811	0.09660369264258611	0.003025531363637307	-0.12566708880304092	0.08805735909489153	-0.021033613933484862	0.01269799965737367	0.003990206968646838	0.2865588136401415	0.007116526371856362	0.00467248193532948	-0.04331196690986845	-0.003990897249726616	0.1573456272244839	0.025907495156238126	0.01536771669033555	-0.011209480061157772	0.03829620653095472	0.00560198681588965	-0.02633710961223732	-0.060675488942821	0.000563547288472008
patient_121	-0.0008567501012123846	0.11255168257006405	0.027228994774555763	0.34540937693991197	-0.012206312267640075	0.04248800998821675	0.021579899070937957	0.04335060099673791	0.009551955560838191	0.008019489203165106	0.13811628403531048	-0.3758174440716114	-0.09850325645795309	0.012415105232135211	-0.0031063001840012775	0.016902822050059434	0.008240338782282036	0.003902485483097144	0.025457235472807413	-0.3144627191495078	0.10024899597947012	-0.002430629983083232	-0.0013071220657367801	-0.16639865601617043	0.08560772754677207	-0.025514545379499046	0.0015686013101924952	-0.0950426249530471	-0.36680207050972913	-0.040508707498206065	0.2725178642142769	0.049134698581565245	-0.008451321080685595	-0.019333000720896908	-0.031461951583023	0.13433738363359515	0.029251007344783746	-0.0096778918342739	-0.019894991287087153	0.014135240876466965	-0.07198407369842726	-0.04259207379902427	0.02929859117894773	-0.04602063862085691	-0.05292096654993917	0.02511991280299258	-0.025268130430452333	-0.04174458940191903	-0.00012283631810622027
patient_122	0.01887943878713104	-0.03236183359973522	-0.03362135398802571	-0.23931401153532592	-0.019062708452332815	0.03348073596551035	0.005952492797927792	-0.00886700633547018	0.017733328742047853	0.005235015049175736	0.1976355303751642	0.30223185492055554	0.18045664713280715	0.03864494233630908	0.0004211770143445631	0.021534178921063848	-0.01848710197039051	-0.005405873476632346	0.016923945001079965	0.1539958491069234	0.082283392012378	-0.000636441513519074	-0.000196776301447032	-0.09966404482875614	-0.03299482690019929	-0.03132053664094805	-0.005902915224629198	0.07998166852919149	0.12105584528745349	0.012034195732694979	0.20145480161609797	-0.06719289793924363	-0.036560972148513386	-0.05282192368723968	0.029696234356040508	-0.15797355672269936	-0.0037066024708185667	0.004865469687906151	-0.07903228729925688	0.0006591949612027828	0.17004198921554356	0.060171980955633995	0.0948628506971757	-0.05469191248621139	-0.014346580827083526	-0.004701771878294797	-0.07778100140975823	-0.06055776090474382	-0.004123185802626704
patient_123	0.005156172902724639	0.1214891240828401	-0.02915198415227662	0.3688182856410105	-0.01328895759440004	0.08355799388106158	-0.004869629279321358	0.03483666807593066	0.014334609859491783	0.02352400710837902	0.1441112518686674	-0.20639671819485492	-0.30920557589839653	0.04303529715658856	-0.0002808914567231692	0.009612911471584544	0.01719675956716189	0.017853085165404334	0.06415300761998131	0.19386246946871874	-0.09494637316454398	-0.00888987624277231	-0.000187582402546105	-0.07649798637600586	0.0585833485616401	-0.01978206331669109	-0.011629857020746412	0.04642269538321314	-0.32197257799519585	-0.010118772909654246	0.2674643673650349	0.17663413621067459	-0.033111491772388785	-0.0259805856101528	-0.00041327455381173013	0.2663627015219452	0.019739401887283525	0.00848384309067058	-0.00953190947818071	0.014920735703111712	0.19136729690409346	-0.08205198736511031	0.06145696435185227	-0.033329714047374955	0.06066141299156525	0.02916536452891052	-0.047608946519000966	-0.09064339782225511	-0.00217270350527056
patient_124	-0.021108951226602654	0.16301742843322134	-0.04871745353411949	0.058398855562469994	-0.016273483920932107	0.04146300759705659	-0.04083113323399874	-0.014720032320332135	0.00727322228507392	0.010103923737932423	0.201536195535889	-0.12442317589034362	-0.33808553894980486	0.04757360925671375	0.002299649548596463	0.0038276593363097905	-0.017566477730457303	-0.029749264065757206	0.010845788972197994	-0.3164632734592735	0.07169969572960666	-0.003863980198449683	0.000251835465048212	-0.058753422277172146	0.08247329147712373	-0.013312132437786115	0.026416804645231932	-0.08316600858166226	-0.29282962044058214	-0.001667726283018514	0.19990298138982396	-0.038017132561963124	0.006082233577237703	-0.03689969988630218	-0.018832557840744845	0.34048187050424233	0.02959868519408399	0.0015810848346403017	0.13901430493117542	0.014058179688718659	0.18726034997698604	0.015759363309600587	0.07461345332375326	-0.006154736914429133	0.08246265807069568	-0.017784309736051645	0.006653412957762019	-0.09042516277691581	-0.0033537395785146833
patient_125	-0.030193228090199895	0.07566299193468141	0.08932635795844854	0.08961682041914937	-0.003005603787831244	-0.005473818323862171	0.045735393928886474	-0.007048231939696865	0.01837263748237991	-0.0028845963191528627	0.0915181945769942	0.20098107833298748	0.3188494254340031	0.0018388068941626473	0.022620974518194555	-0.016423696609653694	-0.00041997344828353516	-0.11135310459585851	-0.03577748015927469	-0.5256905677688487	0.11499057823820516	-0.008842272957654418	-0.001246949841113348	0.06901631257010575	0.014849367051545945	-0.014543652939727057	-0.02441124076504162	-0.8172512441544939	-0.23007010401417122	-0.004516627018608362	0.37002063351864883	-0.1199986852903488	0.01385328917522332	-0.09565856530931673	0.008063251673487091	-0.16047812985389978	0.0650894139831144	0.000466917368729536	-0.04715297713141447	-0.005074712274347511	-0.7723592157789209	0.06930970775626139	0.045355809938061126	0.003455762294169825	-0.14012986098371896	-0.04040511021348779	-0.04993154586379919	0.2659998419641264	0.0007106855511147622
patient_126	0.008634984146587907	-0.05650154296304267	-0.03866957284381885	-0.17572774818255127	-0.008648239393533146	-0.0180187434089857	-0.008395701824724218	-0.00895216126318196	0.004962244161849168	0.001481515068789642	0.05517747009826568	0.1990410520009659	0.09067866004325598	0.04449629011886128	0.01970447355582843	-0.0017621589352928297	-0.029815071905833393	-0.008783805521775963	-0.14957003267687788	0.18180655789430955	0.06824147709968058	-0.0047544537180132474	-0.002514073933200273	-0.13114757663459828	-0.03889989778382572	-0.005050810220407809	-0.02069651381046385	0.015608995560977466	0.1311803318450929	0.005508793396678956	0.0700360847183944	-0.026671979147422857	-0.004849307610339415	0.002837426529205847	0.021493397965049333	0.2565899386515716	0.018151549746179066	0.0038250436021472884	-0.07133609223121141	-0.03450835377818098	0.15360155064374528	0.0792754037285702	-0.01142157772035602	0.0076207035828522686	0.011014224375306076	-0.016571790025707033	-0.017731684017313117	-0.03529310331226062	0.0006068281782263251
patient_127	-0.09233251269690036	-0.014704270187220304	-0.05424087291261023	1.559797394084147	-0.01603055248461571	-0.11702871841618977	-0.04639745928615349	0.026371190127255674	0.0007479617730322739	0.016873786870717708	-1.3714974530834274	0.3022360922527968	-0.41361280619311896	0.049646312050300276	0.006819108699384031	-0.054763223620696806	0.20230025769574655	-0.12017120490663512	-0.09842546665141866	0.05351520139503552	0.12257321273506028	-0.003134991160902262	0.000817005657633296	-0.1488991713341948	-0.07269487434439177	-0.03043255891509837	0.018070363467961318	-0.1284393667077366	0.18478793107923294	-0.002246186484856495	0.019448170868486568	-0.05940606749943706	0.06350617107755213	0.25208219355575706	0.03893292655041143	0.31800228469368264	0.0418924949341203	0.003690093532802831	0.27019048207651386	-0.016935681664151447	0.22648941375136813	-0.1899519137973073	0.08963054608024919	0.2835541371091836	0.07900188812327141	-0.0021622827323174894	0.04528243695988567	-0.09128210603058662	0.006570827583325893
patient_128	0.001822404048629441	0.1041769069515339	-0.028076560640733144	-0.024154834073129083	-0.01779166203251068	0.03180228559536041	-0.029810391320439687	-0.0012579107450289204	0.014375278396504345	0.016175710129774833	0.190832325298968	0.061895059613036894	-0.2871778158320915	0.03443143742499288	-0.005871483068561076	0.008154498348460701	-0.0195368918586465	-0.011895741048982474	-0.02925426744401074	-0.04928289053090658	0.08353826907989916	0.0009339563783308743	0.00048473095281140904	-0.12368951908516414	-0.028659208303526237	-0.018797039938537725	0.015722719289021102	-0.06446590858609087	-0.2594158862125414	-8.62977984285955e-05	0.2755420444908078	-0.03629244619643426	-0.014489476311898161	-0.04894493441331045	-0.0039019813148049925	0.3481250283455314	0.0337441715636364	0.0048929982453040305	-0.009336641832830036	0.002270879916545367	0.17682193101918287	0.061230847290916025	0.023872197595829037	-0.004095927270140957	0.07778487656858565	-0.02152506402982904	-0.010038702844952549	-0.07527914134239384	-0.002191274767185425
patient_130	0.015393394637963216	0.03160271114400033	-0.04624419395739566	-0.1875004216811905	-0.01059963263282419	0.03985002207799121	-0.029651463111888657	-0.019162173440335915	0.010282833493053027	0.009610141114561613	0.22441827344902074	-0.015015136939025705	-0.12633971856674958	0.044021612847681385	-0.000479568557248497	0.010429982458764586	-0.030428822839646364	0.012578478671540844	0.047015537137055884	0.06080894665766157	0.09753850607126757	-0.00247950474675757	5.4551404194690155e-05	-0.15561012537542493	0.05018984655793799	-0.02886081240115474	-0.006981605278201346	0.02214902502106876	-0.03922410103307711	0.01670907023487904	0.11178873769682564	-0.08428798310532346	-0.015625065364652437	-0.04203691012110098	0.0005939569909737694	-0.002181237501852035	0.022651484591158576	0.00577468792156966	-0.029005581779118397	0.0016094996070640038	0.20012636670392894	0.04184171702268265	0.030587211819069454	-0.01865115231008278	0.06642557561228248	-0.013795063656411137	-0.023839620127196287	-0.08297595165231104	-0.0016869399500966603
patient_131	0.013970016483214607	-0.0015682283320501958	-0.03348232467621136	-0.15936742359371478	-0.0019791399420967947	0.04632292715328669	-0.010565963990848602	-0.003218963268302239	0.017801996821305607	0.00999508825404814	0.1663346601978286	0.12151769158176312	-0.030093096553312538	0.03982438145775907	0.0018614074366196034	0.012338918453325185	-0.023459045869165432	-0.008105714231122147	-0.005195810102065208	0.07843649864402581	0.08902979913768	0.000339028910582211	0.0012556525946199118	-0.1359094698401945	-0.024954646751638915	-0.04210965322775352	0.0016297363132672137	0.043583345881796444	0.0748477270736374	0.004517919411564622	-0.016838584671532507	0.0023247923275822643	-0.021709599428958785	-0.025119004212359745	0.009613036302053051	0.15792092669221414	-0.0031406003362795796	-8.511538122159212e-05	-0.04701394299860568	-0.00848758833089526	0.18790586202165607	0.056220481260853175	-0.02318816242955262	-0.01046447444746998	0.05235538010223018	-0.005730320801570789	-0.023139181878648104	-0.0705427091261976	-0.0020718863875269244
patient_132	0.0038922474968530467	0.009404235640023802	-0.0643812724688434	-0.21405881026036486	0.0022515980595794534	0.01384194241732202	-0.046157491408372164	-0.03340520257916962	-0.0050763515241560205	0.015041893752112529	0.22282591816578623	-0.1719795868949275	-0.24244953575715225	0.046182768417523216	-0.0016995809876633541	0.0013855423591730741	-0.030691977897254717	0.005890193980392828	0.015065855888568257	0.037827237596140394	0.08947189894939143	-0.00034248186972399384	8.362635801026945e-05	-0.1420104042181694	-0.0029877102437088805	-0.035176110266847145	-0.0002959770133927331	-0.02639443348261764	-0.05356115591821105	0.015256558194981722	-0.01842858149317047	-0.13198796290128068	0.03911793877281296	-0.0516055955019789	-0.021796024959475368	0.18078732423255045	0.0469445581204163	0.005839066472086029	0.029551886993697023	0.001750833469423948	0.21405977165607218	0.07618280354383124	-0.010678046435879291	0.02256313726045879	0.0813045273633376	-0.025978200904428986	0.09660372438149269	-0.09076143588983364	0.0004259640397084681
patient_133	0.023816375136132887	0.07846363332804981	-0.04267138186121231	0.6125278454122746	-0.011029124975898509	0.05341761332785062	-0.017706784215832428	0.08715630170480491	0.016850062026176144	0.006321553467156016	-0.1259590270390179	-0.10223954315551906	-0.4061043723887692	0.03941562003888897	0.010976567776319408	0.019814806778026585	0.12421718132636946	0.0025995254170582075	0.04021109675084261	0.012575663464332278	0.10152195221750432	-0.0012900089171466915	5.120494303259679e-06	-0.13122283729676057	0.06023124889929484	-0.036591447154482065	-0.004434947873236994	0.06319157786683338	-0.1845010894813505	-0.0391857532987749	0.1656601495178926	0.30744854209955064	-0.03770608814233047	0.049498750624487	-0.014267946446593937	0.37709848254876266	0.040108263497967186	0.002499020239298764	-0.05417516104460073	0.013502675117193157	0.18868360400758874	-0.07712408913406972	0.054475608988260066	-0.046666088752916945	0.06269983595976525	0.030044865342863113	-0.053755206172620855	-0.08655745466688555	0.000773760462911503
patient_134	0.005515808547828964	-0.07986548124750754	-0.038560846258428524	-0.11678182281652844	0.004518479790978888	-0.07614681680658246	-0.025874606176210374	-0.016240172008810092	-0.0026643805434589953	0.005063854746632549	-0.15752221576760975	0.19365090031949447	-0.1861012967891592	0.027782443160132373	-0.002537985842898535	-0.00584804725394069	-0.01235647829782993	-0.03892597097292572	-0.047835039745562385	-0.2747655664077341	0.04807980115808485	0.0019926499406411665	0.0010253981229803929	0.08261316140365993	-0.02707533698366504	0.008077504589105057	-0.017451762865036687	-0.022079565370884967	0.15881344099797928	0.013975813071335887	-0.2213988105007998	-0.10690466420731023	0.030427595410870555	0.050373031710275455	0.011933442773669456	0.09884602887554272	-0.014811057261293607	0.0006659375226897078	-0.03299685870845722	0.002045821887023921	0.1246134817681815	0.0027953998122559587	0.058419078917986283	-0.055055912705405115	0.021689908900041077	0.005643876499607863	-0.07127728601643349	-0.07342805084886989	-0.005952601587705727
patient_135	-0.0021447453606919576	0.14620041670135547	-0.04611438156545361	0.37942411706741425	-0.014719864493209459	0.05324252276589004	-0.035974608719988185	0.03327580967903013	0.014110407465013193	0.01894447486318749	0.1738844903842287	-0.3122143653370473	-0.37495671732044755	0.04527777443635461	0.00020209129168498972	0.007300384860015352	0.000596817976070079	-0.009772992465102999	0.05069897753822555	-0.02897362002278399	0.05940398423889017	-0.0027683804942855643	0.00018350614989463	-0.09203041736462528	0.07328150262421503	-0.019312204309646645	-0.004330344972798321	0.006655033428858445	-0.40641389752061924	-0.01599546449365538	0.19463317446043565	0.10667545127917963	-0.018332985305695174	-0.036505571990837406	-0.04775167690656194	0.323314435880785	0.048004963224517944	0.004273226084035491	0.13377779612705573	0.03400423937010672	0.18095458462472983	-0.14251782544275024	0.08851880682943664	-0.03963265371026458	0.09177184790926317	0.005121117093668217	-0.041289863642090995	-0.08684834046774821	-0.0022848287722595432
patient_136	0.01342149250360716	0.09436714855723666	-0.042877256636976495	0.06231316099807258	-0.019169314531076346	0.06297596141814175	-0.024265636331171753	0.030178507414413146	0.02142397954193609	0.011266080430522279	0.16046515536222494	0.15064662301708265	-0.31539533105713885	0.049299638464725334	0.003036413889417604	0.01948929711358313	-0.005190617595153053	0.020865330261448524	0.08641706045504552	0.11606884819948346	0.10394438907104238	-0.004617049710321682	-6.291221739403402e-05	-0.15155773619492058	0.08430678575842517	-0.035571223531471755	-0.016131916793474907	0.03610760455655639	-0.035359046099638865	0.0006647900851963408	0.2630911797950131	0.08987706779113475	-0.030298832060072053	-0.013723160774535472	0.025240953893939468	0.19489983582676398	0.048133483278982966	0.005899128638009802	0.18129024862566592	0.021126856972575093	0.2001818836300746	-0.2507734676968379	0.10290222760593229	-0.043832476207978976	0.08845355397636409	0.011520436237055398	-0.08229678984229727	-0.08504986647033952	-0.0021380813557242547
patient_137	0.008387366104458198	-0.004023977424907485	-0.04816296319188296	-0.12874213452615207	0.013254626892845567	0.020945760189363814	-0.03495097689794391	-0.010804291459356121	-0.015090539505240022	0.01415120535951487	0.12570189076315044	-0.3407978175372909	-0.3813109878296096	0.04360696837144703	-0.002914484319719443	0.002395786703449517	-0.016697918720632057	0.04076448703357636	0.05862099278286299	-0.04374329155545244	-0.14522285555504771	0.000767417359467895	0.00023122456781016597	-0.11239461181584944	0.07192989359850156	0.05315991742304815	-0.007833554939803155	0.03301666453862342	0.043424399028481504	0.009948755102807454	-0.07461036141731796	-0.030586130177463748	-0.004460275732832894	-0.03296881526124886	-0.0035721559563993087	0.3309157589986325	-0.009519869941718438	0.003897643607923727	0.06642954391305134	0.0053867925015514	0.2058744829314196	0.007021911705696334	-0.01888159079434382	0.03976499895208068	0.0659974415601643	-0.009569223588031459	0.23659646441142446	-0.08210512118084487	-7.843346419184126e-05
patient_138	0.011104317423503618	-0.004394903909436955	0.0105526247040887	-0.12005712760894535	-0.014889255912456226	0.012827332666429077	0.022093338656372117	-0.007413168277966842	0.010506746783987032	-0.003040960457923541	0.10750260704606378	0.13542208853100174	0.22776388686729085	0.013712394699437531	-0.002495941457498074	0.0038212680730629876	-0.011534496139085465	-0.00230511310272898	-0.004323387775942427	0.1390457354818916	0.12146453782201558	0.000320100385362223	0.0017101819215518841	-0.16714613714880347	-0.04451886564518663	-0.03289397958976293	-0.004446872294404735	0.040477581772765475	0.09392364274867279	0.014776527181008824	0.03373390992457628	-0.16195527259520268	-0.017607765426117205	-0.04611663164346641	0.014508134803264705	-0.5442202557311261	0.03916207295151814	0.007704317238145009	-0.0352008300206959	-0.0010611235275948165	-0.0386374924166009	-0.003761442548916408	0.028450118649611764	-0.010569102977479037	-0.05098294966161391	0.013690035500461314	-0.02885490127859569	0.020841588098000092	0.0015573001559122132
patient_139	0.0018412286985928226	0.04520165635699838	-0.03507372637840616	-0.19298066734866728	-0.0025527598023683718	0.020700720693999367	-0.03199290114179523	-0.0326208819898517	0.002039719051647	0.007844306326193531	0.23848494209699017	-0.14954412160372615	0.05438324679790065	0.03566430906459251	0.002108626486417573	0.002115428497324235	-0.03570520642513371	-0.02283505493779874	0.00022222848666403255	-0.7026803237329663	0.04932569638443998	-0.0012134296368874328	-0.0018618791234173678	-0.027470039827752805	0.09150299230682082	0.050552656148576756	0.02762016307743087	0.01940515019345002	0.0030111260947726687	0.013296458863758574	0.11063895311747701	-0.11039220285928651	-0.015388609707632752	-0.05987130383679826	0.004818019128820194	-0.13027380324766083	0.01523546672286825	-0.003238283666018588	0.007844728755391753	0.003597834733560678	0.1570221035857355	0.05181598619509111	0.0030772244262328237	-0.004489305552554229	0.05584515212204316	-0.01477814032497884	0.05127382907279727	-0.06838261425958103	-0.004836195400169234
patient_140	0.029000560066161914	-0.033643198861080824	-0.05424539026091972	-0.25338874702648534	0.041367396244394825	0.02930562213269069	-0.004650066592678767	-0.035749238493052886	0.004034167187297949	0.005453476882463792	0.24760133779855764	-0.471839065534531	0.4117962044193607	0.018849297060623937	-0.006164418287131213	0.02363537208961432	-0.04525050860229087	0.052374796334313176	0.040611371927646786	0.10780736925945819	0.06730701674965957	0.008834152952796688	-0.0031532790631348616	-0.15136446817732485	0.01698980245928397	-0.02941749769714761	-0.02298308705886925	0.05102653426804429	-0.010750346327694414	0.01930836682875505	-0.18192314168284057	-0.13789415121494952	-0.002450334767152522	-0.05290280649505524	-0.03622501611975153	-0.21126290913207174	0.0071893452877916176	0.0023850655302696147	-0.08580655094849546	-0.014408875003198712	0.1574710245834246	0.07855382152302474	-0.2866744908691793	-0.01125428375628173	0.002049333691789492	-0.027456266584502904	0.07815445371389142	-0.03817039200284353	-0.005750952850323999
patient_141	0.011334003413527223	0.040283193314329474	-0.026487249649795805	-0.020915317940243774	-0.008127481694332233	0.057581436090051	0.009504134631463388	0.028018373474649284	0.013076138060145681	0.014339434499108565	0.10995780113736087	-0.14222173445153233	-0.11973805565569841	0.025383550889580015	0.0005063658717033333	0.014266138110324676	-0.000565329303011836	0.00609128061374986	0.0251065042927371	0.11874026603844964	0.06771834792008705	-0.0049950674601004705	-0.0011299188590890468	-0.13590006598755244	-0.010520050759406931	-0.024079444513737846	-0.008078985697737517	0.0735806914751892	0.05082393611901445	0.0035124831911348604	-0.028991294806986874	0.11353135003765827	-0.03432036680685843	-0.010421691541483447	0.0008891814251554205	0.08149582539311793	0.007067277236539723	0.006575563143436995	-0.05747487338478024	0.0037345429333368752	0.14172328728569478	0.01596644175250111	-0.006164715604726866	-0.03217808088285139	0.007611395851821583	0.01115668868498673	-0.03381810845945733	-0.06746450004610331	-0.0025909996445965034
patient_143	0.02469141466478676	-0.07357364381415578	-0.035424451497983664	-0.09974876971807614	-0.005235536894360936	0.03228529606282773	0.07013805210301124	0.07955459148300685	0.010610774920841509	-0.002987675160874984	-0.19872444219930174	0.2248339664451734	-0.07528053454936673	0.03083655556619948	-0.000528954859459964	0.02282482253991275	0.003947152798010197	0.005240515932226361	-0.06456991283851919	0.19300048598869318	-0.030184133223999682	0.004490618050042503	0.001704218268801426	0.0035216748313407265	-0.07899980110143347	-0.025607003276300243	-0.019279211963173504	0.09008392339022085	0.19186287762821078	0.02565592116785184	0.028131919798618493	-0.06703284190999845	-0.03761925679655289	-0.05044528799296729	0.02817642208736976	0.3955913052924507	0.03915493674301336	0.00765275652846558	-0.11497907472158925	-0.024721684463359306	0.1585292195937929	0.07540214992235332	-0.02461944982737939	-0.0607087349324875	-0.2286176119046101	-0.002154042381975922	-0.08553069819740898	-0.01568496747645853	-0.005797950779340064
patient_144	0.02275119377119884	-0.01384417938961399	-0.03837351285741538	0.02369234171627459	0.002033374747044585	0.03341908801249374	-0.015333122741127912	0.04008642943730528	0.00601989165705624	0.015006375852072078	-0.10942914349784123	-0.04211934499137022	-0.29685840266008157	0.03003042639454453	0.015071329189239913	0.015796127442919007	0.02216073614874963	0.015768910290042078	0.0329219099471411	0.11016505113838998	0.03462155092052854	-6.076418380931264e-05	-0.00022666136514626204	-0.1292375026487838	0.008580828623070405	-0.028719451994733226	-0.007172377433521638	0.06443892488662156	0.09830507629144103	0.0015090948612872968	-0.05333034258994128	0.14275443571196988	-0.020163378081568983	0.030927557865536248	0.01053922933642485	0.27340878176299904	0.0038320902627305975	0.0028840360416621065	-0.02272447020978117	-0.0003293295251602035	0.15409362128371729	-0.033801597386513824	-0.014979595037546421	-0.004715781257019235	0.03770478531804526	0.012497229015545697	0.030231152358762524	-0.061543556118197576	0.003950019068981216
patient_145	0.021609547633315754	-0.05413328018608885	-0.05179912303671953	-0.1822475246438004	0.01441787967415199	0.036172306944814714	0.01274185186512055	0.002026311881541351	0.006092944879453051	0.004419717239715759	0.09829466774682757	0.08304230167189072	0.06032923988445327	0.023523738987823055	0.004136187423077088	0.010216821143598563	-0.020125077199917504	0.01382217190171019	0.023570734639681082	0.16576361918120852	0.018654545393562726	-2.3525359855109015e-05	4.5559561976395e-05	-0.11254091841563252	-0.021360680004582716	-0.02684742023813975	-0.007800125176332158	0.05443845140887383	0.17116273001303595	0.019672265552956796	-0.16981019857370797	-0.05676570525445713	-0.026784988535503384	-0.03927535864412207	0.008667143521232575	-0.09034405330847091	0.02799491475641174	0.007300234778578221	-0.07411678001030647	-0.013607593914504262	0.16591141544188545	0.039573466093981116	-0.22601897071457056	-0.02347580328474625	-0.016244841812995174	0.002826217922777426	-0.01285053036910503	-0.027933597671613818	-0.000976512454555136
patient_146	-0.10349924611600045	0.09026956414443182	-0.04898552430579164	0.9162526949249097	-0.041490531302190485	-0.06349097172269932	-0.06872147419542331	-0.004958796558888981	0.0004719274180388922	0.014814733417567092	-0.12889271079306677	0.17989973511574409	-0.4200403713367702	0.04662797780635202	0.0007212493686475792	-0.06020776573375299	0.05963586053729812	0.0074679260191208244	-0.20516954076349436	-0.3518408409401832	0.1140079690050571	-0.011137669115851161	0.00730597236875427	-0.20444203137632738	-0.04306989296644918	-0.03203872882026944	0.05218477913356864	-0.031452886479787195	-0.5230852264503606	-0.04049222415610256	0.34400132365716346	-0.049224131937482464	-2.820726696849445e-05	0.019982677202210534	0.03262588093462361	0.35190791302627666	-0.059614669805401095	0.005575666053964555	0.36109352340721257	0.045194844478079386	0.25753590315869607	-0.17006687250791255	0.11046856409647995	0.20891616455938888	0.0664382513935393	-0.018141819464669178	0.03659607977027482	-0.10885397456708523	-0.002190915581774101
patient_147	0.018452470068563508	0.06085801367574671	-0.04703540669874757	-0.057020283095319486	-0.012853926306021835	0.05092670973960245	-0.036586296615155965	0.021072060813024814	0.009588440136109428	0.01777643410624248	0.20508011391067807	-0.10757290465780951	-0.32872542448210246	0.042642541126471825	0.00018879848544590912	0.01919097578216331	-0.026934716436585796	0.024667950184057055	0.04590991478705897	0.2341790118005861	0.09307752739944823	-0.012026547693280354	0.00037224580196768296	-0.15309304182742453	0.014838603356155255	-0.030056615760863725	-0.013918490069230486	0.07564474939907796	0.013623097205246477	0.006553044086159227	0.039269591304225825	0.15030126925320683	-0.0348288200084184	-0.022712046659397935	0.0004107000438766714	0.34197283199322476	0.015717967520853332	0.005633535310128032	-0.06838212774297862	0.005501376365489307	0.19473001331941436	0.027873875302816927	0.04355808391436649	-0.039171836402844426	0.06412337428327565	0.005379590682031757	-0.06361358688759507	-0.0810323244909558	-0.0029306913744155737
patient_148	0.030191361314897837	-0.07233578723379232	-0.045510086568110945	-0.13127223260798065	0.03913547459708689	0.039116138900391444	0.006337322399247161	0.06367656174739231	0.02093866453674645	0.01454541552708105	-0.2592909250284392	0.058443510628874075	-0.3433490109996192	0.03335609241176179	-0.003879394050879678	0.02732764494171195	-0.0028297290251243007	0.03385765589116723	0.019658998790685955	0.053863030844567526	-0.04050737592617324	0.006880316108111839	-0.00045336500206415983	-0.09974338789964567	0.007666029541922826	-0.004756191395095601	-0.011377165065182755	0.08412496859660212	0.1583539204757372	0.010576697583820375	-0.2152282243823771	0.16465481411102612	-0.0323926360059109	0.04336623063693604	0.014545085544362995	0.2816099798874129	0.006320295403437121	0.0082380678849285	-0.1147522207640109	-0.018627068498679372	0.18888554911714536	0.019767073180861187	-0.2129290739502271	-0.03205543898509407	0.021869745744660097	0.0417315141726686	-0.025990807084241	-0.06719099629854074	0.0016356647380064554
patient_149	0.0014907689955919793	0.03440976267778471	-0.04328352014259452	0.09011447324292249	-0.015931698802044383	0.026038849647795313	-0.017958257795215267	0.015797163802037394	0.007660103686766003	0.01445363794312541	0.11608877588728389	0.07060728171623068	-0.28793286554657826	0.04852015210301531	-0.00887961998432382	0.013384599053679452	0.0163003657863196	0.00840373258478681	0.030077569087017482	0.22233183128845949	-0.005340059541056204	-0.007437028858888461	0.004600876138052362	-0.04961474497053208	-0.0632233512380317	-0.03114235144872751	-0.01565554149336934	0.02831874248601214	0.026093386451681067	0.002810298804031192	0.07182432964770644	0.03534882428296054	-0.007425521177640976	-0.007107772615377099	0.01305489312198825	-0.09019953044209929	0.03583382170730165	0.013466017093531301	-0.03894277819913295	0.004018557677259619	0.14232884809211463	-0.006647701063496583	0.07361996348547277	-0.03628438489133318	0.028334338529091414	0.005556088842783044	-0.06953942926053064	-0.08258120729422064	-0.001173777202399312
patient_150	0.009576421133344943	0.01377772139996772	-0.044952034203380446	-0.014907345919557715	-0.00321582949698075	0.022228675165444148	-0.013300713746162558	0.01310573213719461	0.012876322109576843	0.021845699726830883	0.034156743917537515	-0.016315399011696066	-0.20917221308958595	0.028209243125535407	2.3591433012215417e-05	0.009121789676705594	0.009152067272287146	0.008508730719056841	0.05663064199442574	0.05539821605711993	0.005203218764048668	-0.006169129030874335	5.8868665679020705e-06	-0.05478870290107309	0.046545696466003615	-0.014756145975828139	-0.00709541777697025	0.05150920492205901	0.172090142645831	0.009144530499573096	-0.04295698407959875	0.04954237362345857	-0.019730743201572837	0.02288350539616059	0.029341003164558805	0.1966795953129915	0.033013960463655304	0.0022363733679476457	-0.06992106289270823	-0.002804733055243329	0.14279469878560566	0.01672376585166887	-0.0035839656990307974	-0.01730567853661637	-0.0009492951802428474	0.024788225670154162	-0.029759937768395597	-0.043562786291316075	0.0002016415508058781
patient_151	0.021963993591188346	0.0034148472046131666	-0.05857289083976326	-0.18136629646918082	-0.00395573587717649	0.060021245889374894	-0.021395626795513607	0.0033453015787187016	0.011233248295166684	0.006739189488301811	0.21114886405625877	0.06250070272177735	-0.32010259727851925	0.04494531728781912	0.015293990743353194	0.011481377663628223	-0.03443253283590135	0.03908165158003304	0.020290982907622726	0.18812068340178212	0.05925030813123829	-0.012800280783574201	-0.0005210546879937826	-0.12021923109913034	0.09723536897026021	-0.024483086935516502	-0.025668184201488156	0.06998671901318312	0.05508716097723894	0.007353826640170242	0.05496836521797046	-0.01588287885081695	-0.022223302841573617	-0.03660751148059598	0.010439265810338745	0.3830970372244124	0.033942225901341855	-0.003937563160931885	-0.0606836138906717	-0.0050087812668391084	0.1870749057633532	0.06110740417185264	-0.0042643201033920105	-0.046338777894312455	0.07128695614537099	0.00017061339484382684	-0.061850161088836654	-0.0703121291014997	-0.0033172036236743477
patient_152	0.026655285743171712	-0.010031452764179001	-0.05868800430462301	-0.19477829827177193	0.0033637838418509158	0.03635962811185005	-0.02378795236570643	-0.012044516654670306	0.008178455489624316	0.010527010750310034	0.21033193148621693	-0.05705897635275454	-0.09018443221100511	0.04357774015595234	-0.0045723469252616335	0.021204048151166405	-0.03803097655145071	0.012464000668629231	0.021639462049389036	0.09677083920224466	0.03970688998168001	-0.0020338360810151467	-0.00018364950073985778	-0.0947543446593563	0.004522786525975128	-0.021489308370921435	-0.0056343984189903915	0.05548155322678687	0.11265566905630484	0.016411593984732444	-0.11249055180988263	-0.1046572128831518	-0.01682505473252762	-0.048269056593159616	0.004909267863391126	0.06155937440995904	0.027392831840865748	0.0016362185207248942	-0.0787792579718149	-0.014906561387618185	0.1978577311395294	0.061124037161218225	-0.06813171467918512	-0.024770277870438225	0.04159409042845317	-0.014616663980372903	-0.021137329742999915	-0.06775478207697201	-0.004582565794907701
patient_154	-0.013760566768207805	-0.03831918496838943	-0.04100342924545252	-0.16928309766888094	-0.012395996062483428	-0.04112337506314367	-0.03273200851244966	-0.023483245186994708	0.007269281719150133	0.0036864495965391285	0.11799726436424508	0.23137015327662858	0.058474948027396535	0.05200640153801154	-0.005718216307704966	-0.021398389475113203	-0.03410049693590847	-0.012981074088166077	-0.03889770538474378	0.07387565088748713	-0.07639814436765248	0.007004222895789226	0.003375769378725654	0.18849523092787268	-0.05219135111195893	0.0009877322138133614	0.0031360590815211063	0.08848392452278754	0.22185462594861804	0.0037437430791808553	0.17678533296165766	-0.11692376700632882	-0.03452354594032659	-0.02976271250517331	0.027270467377019655	-0.38301511263132243	0.028156149378876404	0.002470802222745541	0.006122756334634165	-0.008894163969573508	-0.07386749327523673	0.047721898618432144	0.05684707090028278	0.08847004904207627	-0.01663686193307921	-0.01719516126739862	-0.02508168322446995	0.14792591559450266	0.008999072914381984
patient_155	0.02862321091538405	0.017335854993781097	-0.059904248803680386	-0.2092395869199859	0.001841108950071953	0.06468579614463957	-0.033950110343694266	0.0007395283928739596	0.010953308368016163	0.010936249889867524	0.23783060205837928	-0.21695496819834115	-0.2862140879512966	0.05095803858365556	-0.0004992626468674101	0.013505995440738543	-0.03888098641219999	0.03916753608982892	0.03001391126817917	0.03964008995178821	0.03754047003076566	0.003953269237514911	0.0060073917772594495	-0.15198160825423312	0.037891278805274854	-0.0194541729577545	-0.009036178074553078	0.07672989091262021	-0.10871873525740909	0.00990554265020615	0.11663814190981883	-0.08165161604481476	-0.030984026289035037	-0.05756686029778204	-0.012392818857081567	0.09988412073633658	0.034177811772335434	0.002157175822127137	-0.05619164349870415	-0.001757802431679891	0.21407011498564762	0.05452825362786593	-0.02746382464854743	-0.042689441314921056	0.065676502943954	-0.009556830498443986	-0.02640786194421179	-0.0910764080792032	-4.2029909227585746e-05
patient_156	0.019888245536843933	-0.041446669703616254	-0.06639380339999042	-0.1648078296156671	0.013606900204231553	0.0428215775625901	-0.024592391493709842	0.037540648639367506	0.0080260403478202	0.012382382337012061	0.043464009106886435	0.01728025697354919	-0.36293873772843827	0.046116495763416275	0.0007475791362232032	0.01700239923451031	-0.02417165678836207	0.008157982722306657	0.030956797293708656	0.011315076769591455	-0.013507265503799302	-0.003053551184169403	-0.00019175916119919094	-0.032602214558858165	0.03857182925561666	-0.004214878337842562	-0.0026673855598797914	0.06300233400932144	0.11837749333150052	0.006215373504439971	-0.10146545793610473	0.13302983722643172	-0.02036434884529957	0.01143880782212726	0.009045109396521778	0.33883533611278743	0.00436335027700766	0.0022635198297419634	-0.0925924095747987	-0.020446287552003613	0.2158889934973209	0.05066194126549479	-0.15649449131782187	-0.024622189912608086	0.06869725204048649	0.0207435080624471	-0.045857165746393036	-0.08148669900950853	0.001297161244645857
patient_158	0.013312554849591193	-0.05603497590874849	-0.0314414737729633	-0.18455597634776907	0.0030885690185602837	0.0016280758606359224	0.001875688030645666	-0.00661137550938133	0.004851154919469129	0.0005303584258582344	0.06267984818837054	0.08143025160833563	0.09916355510499111	0.00913773950202499	0.0038883325456271337	0.011669414710043206	-0.020988664380823297	0.04031737972334763	-0.008431406923272577	0.0738051304735415	-0.11997099300606681	0.013279999781644982	0.000360256318366341	-0.00860917047909123	-0.014178716082928158	0.028054980613395654	-0.0023002546783906265	0.03239765094354348	0.09436999054116053	0.009578553442605667	-0.008110098684625939	-0.06857269003508314	-0.00393287144709533	-0.02977915369852446	0.008300113408268734	-0.08004899786794865	-0.08745821024785207	0.00390372984236814	-0.022496473563752808	-0.004503095718013981	0.12214933438882952	0.02630719352449939	-0.04518545065518451	0.01349084211360888	0.021238245848788414	-0.0007861983176944439	0.07272731278251043	-0.03354013919418368	-0.0006615736136432906
patient_160	0.014187659052233742	-0.02992914414176643	-0.028526267109323145	-0.11587173060909427	0.013937273431764404	0.028845368837659598	0.007568998174224351	0.006672910536885726	-0.0014001401534793323	0.0022265709662158315	0.03015656443947141	-0.579306195506079	-0.018798227999528846	-0.05256699648448422	-0.002587468049384456	0.014008685674496788	-0.013092715796922852	0.05150662831380901	0.054794444922472964	0.013065460797440349	-0.1007910864660454	0.0001895242451010997	-0.0004096824434064221	-0.07552626325419556	0.03713847876898774	0.02032036630583679	-0.006772497134493987	0.058536341241547066	0.0696515617931823	0.0030786397135548	-0.375647574644113	0.03788969123951311	0.02188700090642773	-0.005466434273565127	-0.017903317589049516	0.03227576178020836	-0.010140101257546441	-0.012757999540700561	-0.061698324550320205	-0.0051056537143957656	0.09712455491974177	0.033825620318360825	-0.23467997616593242	-0.01790419829600872	-0.03408755659007984	0.006992633732453482	0.08840461298148244	-0.019038616890753018	0.0006290327784188989
patient_161	-0.08922440082158234	0.08299242649366072	0.06362502969352533	0.2084152562101804	-0.009950852240718499	-0.0696705535176258	-0.04107287448344019	-0.03804259177700018	0.019309689761505495	0.00443218831687176	0.10101478499018596	0.2875000728547694	0.02464467986603307	0.04956474165411264	0.010000163944631784	-0.08653708883133168	-0.013735799412246846	0.008599423052320115	-0.12127555821717985	-0.672980107866955	0.09982311088384634	0.012373862145879877	0.007089253133502806	-0.1548849282308362	-0.074946665638089	-0.020423033883611788	0.049484524439058326	-0.9073044700141469	-0.4275750582204339	-0.029782939552286537	0.3838887897476902	-0.15282236092840318	-0.039100673670437465	-0.037222303974234046	0.022149362141604727	-0.11225513777588812	-0.024615101992858258	0.004261632949663794	0.28099531264961874	0.012498229026615768	-0.8235981525053306	0.013897823636126872	0.10053689358298412	0.11230613609944073	0.030110770007890083	-0.02439708183174532	-0.03929233763923593	0.03318300969701735	-0.0025232705142516267
patient_162	0.01593728876809132	-0.023458618757485384	0.008767415532941726	0.01829770016818028	0.0073577400133767205	0.01987699997712009	0.07235281724536399	0.03488587708320218	0.002334540714373606	-0.01765237725752988	-0.19700431836878715	-0.08997477111241134	0.028728878068359633	-0.05592894705054905	0.0428439171790753	0.01052158580541114	0.02705019258007999	0.024554484549819657	-0.01942713987707271	0.10698835283705592	-0.1459065349239837	0.005130554860207951	0.001045557728477822	0.16945884356954496	-0.043988103731506675	0.018420343183657005	-0.005978390718949328	0.036197233109621564	0.050618073790618175	-0.01594765157856431	-0.20601940300572225	0.1435380517890773	0.0051556663939755784	0.07739680831508935	-0.01097800395496923	0.14603747828255426	0.047436464454730015	0.004549255804397127	-0.04251743825486859	0.0045543454217551425	-0.19706293824592136	-0.042101243381676465	0.0034496905235518573	-0.03276681893260646	-0.07840302683321057	0.014813487064529209	-0.010055764153660211	0.04780446748290532	-0.001146348593108465
patient_165	-0.002788123740755508	-0.023080334492853124	-0.05202474151201589	-0.19711038757111674	0.03847192831248837	-0.020412590992861697	-0.06290726458332753	-0.02626625328950354	-0.017644186802222458	0.013385583290318836	0.17159558133921635	-0.38774496663045205	-0.07615850547500719	0.027260971022511057	-6.444251304609767e-06	-0.009916482640113421	-0.031175295373493648	0.022706149665124506	0.047993644371591634	-0.5547651209837261	-0.30961960725127197	-0.001491757920642736	0.0038940364088274303	0.25032903000616735	0.12597208003156365	0.4564934173006976	-0.002902158686772153	0.04590665783288737	0.10082021271846633	0.010297405436279836	-0.12083913616222212	-0.1137395769515214	-0.01159215420662153	-0.04341983418053561	0.005566300424609328	-0.12420068233096407	0.02591484986521832	-0.015014516193734638	-0.016452856478796452	-0.01371078620539095	0.18853458206176565	0.0540597526759142	-0.22098561169823924	0.040060748407863736	0.07561659008530879	-0.018673558468938378	0.3214348260975119	-0.0715825400235291	-0.000623268531133832
patient_167	0.007520084242134073	-0.011525607279689952	-0.017339904200180844	0.14768192227449567	-0.011855866647958957	-0.004214066520855358	-0.006391425515147696	0.02973043795625399	0.019296760441379446	0.0014462804821245277	-0.33974439995681743	0.28286313527466045	-0.18761739586715914	0.042513761037733515	-0.0016519066065999244	0.002541479469122005	0.03881577472732614	-0.06656281955859533	-0.03577831872076884	-0.09075431899371028	-0.020714872482414323	-0.002366587438781268	-0.0025017468463797874	0.2481975090080835	-0.02882933801717106	0.01447881396164415	-0.015729847553372513	0.03988225761721326	0.07109517137910064	0.008552891190184006	0.10031900282465339	-0.017136178722309582	-0.017934614485769017	0.011981326757461757	0.02514870373691764	0.18373422622481775	0.004333126432636181	0.0019476540895364777	-0.020622461020628317	0.01242137304857272	0.014186106467773922	-0.12347457427289711	0.10735790915563108	-0.0735306474811924	-0.008441342790953855	0.011278335046913559	-0.15680845585862982	-0.05585454128301054	0.0013940504488229458
patient_168	-0.03363525371667087	-0.07161661555393428	-0.052510861022615714	-0.11455657002727962	0.00369464087434689	-0.09942929339276649	-0.04054690857646782	-0.03265553074311246	-0.044814831332065604	0.004431823184273442	-0.22436318971481967	0.1161941225542423	-0.25166559226086255	0.03450765083421758	-0.00397474055457785	-0.0674235884361953	-0.015300494467891808	-9.826929828968328e-06	-0.03197673657672555	0.06912728074197051	0.0040524765917991975	0.0025263070350732093	0.0010335315072815899	-0.028078255332638035	-0.04825707068699315	-0.01741079395035616	0.002596965210406112	0.06697329859309342	0.18708379560773541	0.009131394806350519	-0.32698363811873266	-0.05854515953412474	-0.008454902068200636	-0.010315640807969333	0.021428675687328737	0.14757127906710388	-0.24968238337869797	-0.005113009619593593	0.0233100505546322	-0.01502097347772747	0.15735544019194297	0.03429920896037228	-0.10242151108579237	0.16624145735073448	0.051678192702176134	-0.009789210676388663	0.2880959962615123	-0.03244232418319266	-0.0020626445334530723
patient_170	0.013243263655445783	0.010942670552898603	-0.02179869286373256	-0.1000824247291979	0.002198527887431824	0.028791742532866607	0.0046300987507228945	-0.0005434919307761789	0.0016624116853621862	0.004984876209508106	0.12626829325854555	-0.19085610225383068	0.02249845228323471	0.004341283690242235	-0.0003093843195306303	0.009002143824244765	-0.01821851613133709	0.015591454387865461	0.01802818485732251	-0.006353374182366077	0.04736879000008662	0.0010843577081801616	-0.000630553153216665	-0.11114577234609445	0.018821396870192412	-0.021905817162916827	-0.0012317377577043907	0.018373611266375156	-0.015744472319802617	0.00409193004829067	-0.02486243901389976	-0.04988357670735591	0.0017139892722180328	-0.03774976249267537	-0.010061443373778109	-0.06441957766234163	-0.061561338859665055	-0.007338471120172905	-0.046861187636714915	0.001116759719741891	0.08479792121580434	0.04904715028301869	-0.054779374979310604	-0.026639107533178316	-0.010663118623550532	-0.004932635010686923	0.024300384542668373	-0.04127522148086811	-0.0008393230568000249
patient_171	0.009564913669373551	-0.03773728719648916	-0.04206702468800563	-0.2322730758604478	0.013900246547461546	-0.003571385751415314	-0.02481980460751683	-0.044512379853999674	-0.03949234028778847	0.016978810182713737	0.22034825185045037	-0.3565294253290335	0.4468111960676556	0.029062418951016	0.012102755306499163	0.0015530168810648471	-0.06347815222062606	0.01740377486175879	0.04311456150864044	-0.2316545702242256	-0.2961745668557756	0.00014433360315044023	-0.024168108314449294	0.1079313888491227	0.1272347297212045	0.4403422381084658	-0.027037762891658115	0.05604357147744017	0.21339041992932123	-0.000550494189347126	-0.37716986641494477	-0.14895517303620026	-0.012360166173697139	-0.055064028526747716	0.050466501774125865	-0.40274666126467834	-0.0666250085767687	-0.032286369273268285	0.01712276270444463	-0.0013696061440832995	0.20302016608785306	0.08269843461546036	-0.1401540996333331	0.017580644598151954	0.074047469615544	-0.04707467724616815	0.31478679811825594	-0.07941857436345401	-0.004301556299915193
patient_172	-0.05381998304273537	0.17090066473600637	-0.03183109417939121	0.7332757226623272	-0.011565409145324673	0.02629399839097669	-0.029117040087238078	0.05609559867647715	0.015342807262248908	0.010752716477887381	0.008560433518853739	-0.16620732978112823	-0.3810210224172889	0.04449873187085939	-0.002131551776261644	0.007884348862761738	0.12501126564203227	-0.0004254409029407702	0.03524989310911354	-0.5546319572693286	0.11529801081393551	-0.00295170786391131	-0.0007249875249938215	-0.1371254894474893	0.2526211896962993	-0.04796329948830952	-0.007601689236365164	0.02578020881317032	-0.2540432795799034	-0.10418011419297266	0.20936436003011188	0.2714817355685936	-0.022219708241957452	0.06205894193681747	-0.016308911183753137	0.3770095460332463	0.04428961770808128	-0.0006731321684472874	0.13706464059308698	0.02199584962697129	0.10134768379618532	-0.2602774372975626	0.07816862287780828	-0.04403211921252834	0.04066929070080418	0.02179175482249626	-0.0487657075705354	-0.07379119835168987	-0.0023048149209980036
patient_173	0.0173255594938166	-0.029108066260493223	0.036137841847496986	0.0747261452971309	0.005547683041908372	0.015514976807643369	0.05870821615821883	0.032222018999690336	0.0040367048695304185	-0.016904245900381296	-0.2574123155705971	-0.014062164458175604	0.049727132503282465	-0.08882726018489326	0.0042299799798979285	0.009067139253990372	0.04712669801864922	0.023394855185109798	0.013395416236370736	0.09270726395925337	0.06671029981653365	0.0026520258660860645	0.0004921591973945289	-0.1391175299084745	-0.011288094617576643	-0.025347287075496203	-0.004219353223469938	0.042302544633822964	0.061784031622749695	-0.014465420804848212	0.012772051366432247	0.18019624906725545	-0.0167034656661942	0.0973129034042367	0.00644468956715071	0.0664450561657725	-0.027104876581458527	-0.005592621795283553	-0.04077285495105897	0.0016695038887465643	-0.34988577839579926	-0.036798755950489516	0.00885244362946943	-0.022424258407986855	-0.13546759269808864	0.023905061449733433	-0.013945299304838147	0.11444532020022324	0.005595978394537245
patient_174	-0.016658643858596528	0.06919702407127669	0.12082864183621705	0.6441534530518784	-0.008920223352592344	0.003782194338071223	0.020890524755570752	0.07746673786285982	-0.02194819645799993	-0.0014993288466804949	-0.2988460811158049	-0.2234943239340396	-0.12176387112746358	-0.07767954517435445	-0.1265516870574392	-0.0021951689307437693	0.13426127167196258	0.003851397041295585	0.05044501276659823	-0.030452379249983914	-0.036526537627250916	-0.0048280091690145075	-5.5924318152402036e-05	0.04441358579189163	0.042965155434416584	0.011420112637846114	-0.0020667572982706554	-0.034221658932051445	-0.1380241112182651	-0.11276807167864153	-0.035469386033160646	0.15183541588618174	0.0557495176583213	0.09008973702111713	-0.08437566481783454	0.17723087501374543	0.006728342128112383	-0.04710672639424711	0.08710485384073112	0.010415764207760947	-0.43043270492597363	-0.1618955945533437	0.03783914981846594	0.04704221713500522	-0.027532858216860003	0.022803586690319053	0.05457562618889157	0.052326276163090525	-0.03401184514292295
patient_175	0.020733029156752812	-0.09644041539373781	-0.028062243339369308	-0.22579871337828003	0.036730090507115766	-0.0004544825091119084	0.043769850892121	0.0004331022388387657	0.008337710937279657	-0.004423187339098967	-0.02456724657189968	0.16250448355393318	0.23832531266368184	-0.010541261100109944	0.0005140953015904188	0.01119042248193659	-0.031490138258949744	0.029374798160187607	0.04696130293630926	0.0799455013421506	0.10219533933613746	0.009578269562941317	0.008009525957494488	-0.17635739528040897	0.017443427591251403	-0.026089711461077306	-0.015554936154117538	0.0788284384241423	0.20822125868127073	0.0008351825409865168	-0.1591061986866236	-0.0653693704123677	-0.025039577172592146	-0.027674443515077144	0.031878451701437806	-0.3388178648075019	-0.14646828908625398	0.013191007271705826	-0.09192607362561445	-0.020247078078027142	0.1614410068100397	0.0472210650191314	-0.1467392776062639	-0.0033228274895943373	-0.04404110156264407	0.012285972335577435	-0.016277255369667003	0.022489216816849997	0.0047154820945427365
patient_180	0.029360001756711128	-0.04621988546280538	-0.0474435679458846	-0.1324267178530841	-0.0029185363633574828	0.02339381919737833	0.0024650321683150483	0.029377001695024933	0.01185395348156854	0.00703410043346595	0.01488661708525565	0.13446090216588968	-0.1339135586534	0.04027658378973117	0.0014809299266871686	0.020877279964260854	-0.01096059804256889	-0.013248638710560727	-0.013698202684494112	0.007809806920856767	0.08457336494167195	4.245933115974666e-05	-0.000163460565725253	-0.11676299611315293	-0.02901078365747956	-0.024803728680617976	0.009739395459371662	0.06976757679949026	0.1457241321626101	0.013634116995291847	-0.043295459156089434	0.022728031301927264	-0.028873544309941806	-0.02028481994158289	0.027577544873843216	0.08044606990709532	0.027909440840105954	0.003864623666113493	-0.09004918070311012	-0.016246710093965656	0.1685306312592147	0.05011479870820821	-0.023628115640536605	-0.01722485237326343	-0.003216702337711289	0.012090250940857828	-0.052083673530676604	-0.039682643456088205	0.0005305811877251361
patient_182	-0.01576619197073957	0.09381931544192967	0.02401636048107102	0.16613614305303737	-0.007776209846577097	0.02798373853773338	-0.0027685500679708796	0.0021009398632203173	0.008405336680155646	0.0037328949284150593	0.11410921620606747	-0.06886805163161991	-0.03642447116246015	0.020894839067497107	-0.000753356283274645	0.0008221996380654472	0.007705512925095536	-0.03434322662704143	0.004919065627171691	0.05877012835583615	-0.04207549275008332	-0.007389795228445116	0.002219549530514089	0.1760700321039094	-0.012601177199699509	-0.007993740914588763	0.0016125328611948124	-0.00695077980232114	-0.22547388773949184	-0.007966498519945452	0.15229052394589032	0.06644176860512094	-0.013242717362092147	-0.026245114474898915	-0.025306538366789234	0.16308028226086527	-0.004038062160306831	0.0009353107823755689	-0.07099440302452818	0.004454244399338361	0.10356166059025707	0.0039258403996452265	-0.009444259871325678	-0.04067599722684176	-0.05131231953916119	0.01590587562546951	-0.04858592680053963	-0.06532132444542713	-0.0020418373731379493
patient_183	0.017711127921148255	-0.04641563891436564	-0.05033849923752372	-0.22836974519135222	0.011530277597354133	0.00802982311950984	-0.03489592826281394	-0.0361683761463898	-0.0014201306193389336	0.010224350664959903	0.18454375265101608	-0.08728582889683749	-0.22014170324723442	0.03758735820016013	0.00862212594734392	0.010122369026115827	-0.037405291799044026	0.013598012416171913	0.003835874556134913	-0.6245939007588455	-0.14449591447158647	0.0014166889872713902	-0.006665757729107208	0.05905901807325522	0.07617797584188822	0.10229621250731173	0.01645895140586958	0.05085572597883926	0.11646257079114894	0.006918118564280684	-0.052140408928562636	-0.045176264898462826	-0.010167102183931171	-0.04239664220880012	0.013349577285756541	0.23900886108195102	-0.014270355841922489	0.0006158434329507948	-0.07858541833910947	-0.01646448187391251	0.20586825406935072	0.06731663316648183	-0.3805193989735674	-0.014145324773977484	0.05617636163844733	-0.016464814597577496	0.033780177188282655	-0.06598615793510039	0.004841514626466319
patient_186	0.003808340934069894	0.062330321494519544	-0.052959857732396635	0.13486854137412713	-0.019906262751009887	0.08451380238206203	-0.057971734276883825	0.03571102381979858	0.017651812447310865	0.015292732024826864	0.12025789892556275	-0.028957588451259876	-0.41918878925013586	0.04817275854179668	-0.0007821370802891807	0.007549713450946675	0.0050562244583037845	-0.05591800282872904	0.03367560600405856	-0.1945222468343251	0.07974568992768324	0.004034975350855547	-0.0024341042416207086	-0.053499875564237555	0.11040001301876044	-0.02968284671545658	-0.002650755797468981	0.06236555377495709	-0.013336859771547766	-0.04427378061941949	0.0002258204804058162	0.16046939188506967	-0.020789558763005575	0.045552464374293014	-0.010064133011437337	0.4094706402807168	0.022597762412116938	0.0013042480405083161	0.025608297742288295	0.013261337382612527	0.20964776949938957	-0.012976830105598504	0.07831481924098821	-0.035990839224935005	0.09448341215939676	0.0019202959921856692	-0.05490319605841058	-0.08817222065269345	-0.0034216744023847414
patient_190	-0.0517895214862516	-0.021099275934006578	-0.05082955856997552	-0.22196190830149085	0.003656678116909506	-0.08825593159721379	-0.053154131926805716	-0.03543041504985149	0.01842135460691957	0.013549487333233216	0.20183945203621714	-0.04743563787265606	0.06027575930468024	0.038136674913486004	0.010140665862255918	-0.06400501853727293	-0.04246396596183431	-0.03997747583878653	-0.04330265608152354	-0.10885450026811772	0.09987377176270233	-7.500751489017963e-05	-0.00013219244761615803	-0.09043262852079766	-0.034822239663234146	-0.021384986434935343	0.017056799408887068	-0.058121716158040675	-0.07263051644457812	0.014901130246045604	-0.03277851632069752	-0.15591736376448018	0.052536758124105465	-0.049090387715350604	-0.017444528970937102	0.05471334585480761	0.04110420075251413	0.0052352254732916355	0.07287884232917452	0.005882186465537964	0.20524732595388367	0.027227448499455707	0.0453154775654728	0.029108541695973936	0.08399591427902359	-0.010523873964971779	0.031295132248870684	-0.08692509679367788	-0.001949476627277283
patient_191	0.024478717539297947	0.014538220473618873	0.02619495787603296	-0.19667098544288816	-0.01939325897424959	0.05849873263895722	0.10077235799032688	-0.008264623357948067	0.006918696829358615	-0.004510824171497934	0.21964890025445785	0.22369072129340964	0.44648260600884077	0.026601895319902834	-0.013032477690450992	0.02224263723245741	-0.0295645533261566	-0.04216646908829029	0.0010339737473095032	0.11154249983243841	-0.047027598310020506	-0.0021597456939501007	2.7568817934309043e-05	0.5823070928211369	-0.02126727958034177	-0.007384037445749805	-0.00032358127403151485	0.032872165509613825	-0.11228442207358104	0.027063102698632796	0.21996386430825898	-0.10709657161411246	-0.01674258702238527	-0.07503058386501527	0.006195429287080382	-0.4565635320928013	0.03208554348550018	0.003609366710003806	-0.07345391171003338	0.009914205748170764	-0.03090676714987429	0.049144630903238236	0.0691110931222735	-0.04931305946254527	-0.06246979186745225	-0.001192573234342017	-0.08415555346142949	-0.02301815732446713	-0.0077936218651746296
patient_192	-0.02759038891229374	0.0071846701121635005	0.23233619114536136	0.03237314001821657	-0.012373205011501782	-0.02368633004749878	0.05438870305707881	-0.012978376981867448	0.002953079016865421	-0.03526934621165057	-0.022041989469579994	0.16487425761842878	0.3889268933261536	-0.06502162053687545	-0.0015124738099623872	-0.01722723163223424	0.004183214345701572	-0.05085924816854986	-0.005839515869655213	0.15277815733977818	-0.10144241927142575	-0.0012103613939867522	0.0011391884934028077	0.5353479962456253	-0.044973736632438206	-0.007537585543492007	-0.004429628700453319	0.01337131917953718	0.10960498224916021	0.009648227074583004	0.01511570212129041	-0.07896276669875335	-0.000946778279780679	-0.018742330628306474	0.011092319141481203	-0.42142176852294916	0.011398760147782143	0.005815009295039684	-0.03772703331577254	-0.005146729788763366	-0.05721747652396945	0.03935204486750244	0.05553923349639285	-0.003100768888931368	-0.05275689438815071	-0.006391037954253164	-0.04706354575678488	0.04524974793166374	-0.0017052241146849679
patient_194	-0.004726917111962528	0.034875825630694045	-0.01504460908460462	-0.07868002985899761	-0.0034559815949660117	0.01215064203712391	-0.013882651112187352	-0.013010342232554685	-0.003786037614186628	0.009956642124917765	0.13446041068510092	-0.14087655947950378	0.03622524377916398	0.011070877641740107	0.0011922738107716315	-0.0007605194471880389	-0.01745271168068852	0.024617894547669435	0.038925510968568486	0.15371995813954814	0.02814525222209017	-0.000609707212714025	9.018310496685601e-05	-0.11484990022705058	-0.0038123729375026953	-0.03008492418627793	-0.01349648177526238	-0.02781952140798181	-0.07969558572752114	0.01332322209842705	0.08778611291315806	-0.07966210819679084	0.010190573604830526	-0.04246738421629387	-0.010195722081577686	-0.20969686385988254	0.0004350618947020493	0.005003256646331858	0.02436328546679207	0.00619441276015341	0.13210273571576162	0.021618158812394456	0.012496120337359999	-0.0005410216342447921	0.05171283112607559	-0.00841425175237969	0.053724799800113715	-0.06449869731142198	0.0005846398383555406
patient_196	0.01644149053667047	-0.030782351603938506	-0.03049884923497928	-0.22818088539289846	0.009537085019379013	0.02728951305581198	-0.004041893786321678	-0.01842138058850686	0.001950731982988424	0.006295716366546102	0.20979652827252615	-0.23613327821407665	0.1902899742455022	0.010006985855719757	-0.010518705334777162	0.010864149027244117	-0.03193436310882444	0.01073104713633934	0.035057335066335724	0.06737307139907395	0.06437577607365375	0.0003518920915432769	-7.7816834772228e-05	-0.12629020447321998	0.012623116612356542	-0.03347841601685443	-0.004356381640374281	0.07824465241279734	0.11160710604564976	0.016983498898903496	-0.45148232068881905	-0.06625920561752892	-0.021644881671344648	-0.040926778130279624	-0.009975139525643417	-0.07828321360662224	0.030611873708706022	0.00575876893090349	-0.06688691159423066	-0.007702870716292562	0.17618565793559118	0.06254224606505389	-0.16494097470778143	-0.01574682524054449	0.04117426736276504	-0.019531710968512184	0.027844271602622404	-0.060657162219316774	-0.002169058664206984
patient_199	0.022847867532841706	-0.07628446626383141	-0.03621304745942443	-0.18456743977927748	0.01229275817798179	-0.032068471529007214	0.006589611662574078	-0.010813708034436565	-0.0031217682530860227	-0.011404533944298904	-0.07169807890925761	0.11100784832626592	0.12672324134757423	-0.011405305275962787	0.0009080938215508944	0.007985922703554083	-0.029020944429085843	0.0010543176589170292	-0.10976906008795764	-0.0030667920209301253	-0.1551040682550404	-0.00197530234205915	3.179448881610205e-05	0.17573241577249338	-0.05583314468979411	0.03928123826988275	0.006639278872157039	0.04558372418488592	0.17444859758177533	0.012907092255699717	-0.46431426514232654	-0.033266123702811234	0.019025401756904748	-0.004729612162635521	0.003758124000983263	-0.009218214302492082	0.019111233712042864	0.0019246288153756668	-0.057890097798350054	-0.015521710766352498	0.10276869692374146	0.02991800381586697	-0.11380266578726568	0.0011386360457592169	-0.02536862153564847	0.010728633172079116	0.01491497850657296	0.015119461906555222	-0.003924901782073776
patient_200	0.016885089875148817	-0.14689727194562918	-0.004982764597046798	-0.07003293256099019	0.016578459593104063	-0.04924558232743575	0.036331079647235545	0.024134461945785824	-0.004589046877404978	-0.00541591680383385	-0.7036406252532668	0.21662276071732203	0.0700578540511368	-0.07871619499691475	0.03694470062596322	0.008923396425788056	0.011584525809415346	-0.007064660455812217	-0.07908908485628985	-0.13884264772234445	0.07120569643741882	0.0010193707983071074	-0.00021648239869003798	-0.11686362058344507	-0.04023234419017394	-0.020360605237925985	0.03711829324328764	0.03823303966280439	0.17342027763682036	0.002534622596004996	-0.3651550406662295	0.053977600098214194	0.027865614270875617	0.2652885086869158	0.014490556168176296	0.023618276117839745	-0.03869226390414887	0.0036931324980027437	-0.07721311572448881	-0.013825077761897682	0.005917481765886914	0.05025484692238358	-0.10197697528927925	-0.011209639907321378	-0.12140900110396444	-0.000810073065042264	-0.01728858680520824	0.09816721099963971	0.002493070187399431
patient_201	-0.003967252785361518	-0.002876651167755084	0.10465454409537978	-0.08719542018981741	-0.0024826629426045015	-0.011570921402684122	0.039191903477811846	-0.014813603453841003	-0.003489810307399968	-0.02455840345453457	0.0715659974317943	0.016125034086248977	0.3457087582470457	-0.09390901420276722	0.002650416169623459	-0.006979388882695539	-0.011242440047608182	-0.00031112423132976564	-0.008920734156396402	0.11518709624194515	-0.007628383017231517	0.0019320829528364709	0.000602416365795457	-0.003291197769627589	-0.03735903130467779	-0.024781521608755713	-0.003180947040953998	-0.02239258057852257	0.07805510464469884	0.0056280809590693905	0.06090904468081602	-0.08207383871228685	0.01171742674967797	-0.016223358937432538	0.012641430581015958	-0.3626165722193221	0.018423917853734845	0.0023356067073313277	-0.08960191221107064	-0.0164269698611627	0.024351992720549914	0.07100528630918788	-0.16089201922124766	0.012716184184508483	-0.08658763756312418	-0.011130596876033733	0.006146316541081033	0.19064566455071436	0.004392040306279698
patient_202	-0.03359225744564399	-0.06716359881474418	0.004096564848778832	-0.18629642740092633	-0.0046596026708534835	-0.1257236198263004	-0.03157621352369293	-0.015202803045585436	-0.042683209114365066	-0.03367381929199206	0.06554743406483858	0.1809249900698404	0.3921292142598623	-0.004107123289302462	0.009151806662133218	-0.04477718802243349	-0.02879452175074646	-0.006724968310394985	-0.1665987886877822	0.09809413005781098	0.13905132088282285	0.007054633116127521	0.00010704102121466542	-0.14954865147757995	-0.07715843965303776	-0.03491953306967032	0.004461298672785694	-0.009811571878201052	0.2092644655751057	0.008563795230216296	-0.22141439041851446	-0.09086486444747578	0.04996899155517426	0.016754988043322087	0.009088594969992514	-0.25254975973580523	-0.055644974924869625	-0.0003702355284729051	0.03350161681659215	-0.008640282517683853	-0.006602859052241418	-0.033787506859330435	-0.01652852235480157	0.06987589378727632	0.013804255635841988	0.006163970650574601	0.12727778026922276	0.08111800581861935	-0.007499060817221864
patient_206	-0.08185780607667927	-0.021633097829137807	0.05919394059678194	0.04461495279444026	-0.019177819444882983	-0.11873702952772387	-0.032544112505497914	-0.049988870353830345	-0.03028343497490108	-0.012345025099032032	-0.18517199161837145	0.25756101204046317	0.1811339382035602	0.019974755706883795	0.003598650194158738	-0.05701279797556398	-0.0084824674175566	-0.07222400086767555	-0.06535450696277473	0.15957476292040004	0.01900301172939816	0.0005813775486240581	-0.002340663046798367	0.425192349561341	-0.06347999773222768	-0.02912892967460084	-0.004690089792347569	-0.00952606081846965	0.1093615023470154	0.0045814723194470405	0.15710827623606421	-0.05409048357212663	-0.010110352428771856	0.007368733965187513	0.019825209156060307	-0.12075574419149575	0.018323219167030124	0.0040367922847255235	-0.013118001953925162	-0.00631339482232447	0.0978261370617923	0.015575944493057936	0.06865790449406166	0.03620953886857092	0.023691137069302082	0.0011510251170315866	-0.053537092830153704	-0.013141209800054655	0.003212310624434268
patient_209	0.01722681779695388	-0.04437737046720478	0.0742694839677952	-0.03194282565023834	0.003269055904665052	0.012261963533446673	0.0584167828982541	0.018756049024644582	0.004749821492766033	-0.0801941262683759	-0.19001674614760425	0.07183889275241243	0.29193845478525127	-0.14176680213754672	0.00906876616799969	0.016587270603979302	0.01424966838902097	0.009190250894238078	0.0017783191610006807	0.10717319677795224	-0.1818269962645329	0.002408080973051896	0.00027665050681268695	0.18726616555760742	-0.024606337801810034	0.020470594193415032	-0.0033373635205317057	0.04343500475492056	0.09888305514930094	-0.010010104766094007	-0.10285884229687042	0.19929360603095517	-0.007899443968845928	0.09563608845599181	0.004176936713125596	-0.04742266156972001	0.017737374197637632	0.0006803543194874338	-0.07120457445839484	-0.005510407786429354	-0.11594186779139001	-0.013640281374759167	-0.07539534375572067	-0.04099101920605046	-0.18146987859046504	0.03441003124239857	-0.031927223410192204	0.1289847197644497	0.0011512469837758616
patient_210	0.012434495077189389	-0.04141403217955793	-0.024260924481839065	-0.1319721720525503	0.010769748251143985	0.0004634834572936672	-0.004295709161563618	-0.007532591409314493	-0.0061587397280826696	0.0021934923003223902	0.050708283889004696	-0.08322044547547343	0.04225666726826583	-0.006172937863613748	0.0009172161082179426	0.006237852314794575	-0.014565449107813605	0.0051639182625350544	-0.005524622339983843	0.02969858165873525	0.037707969922150926	0.0005123230323084676	2.5116043874513622e-05	-0.08024182305111284	-0.02075297527465939	-0.027130097793540645	0.003412707787923969	0.05409593996880813	0.09221043302146828	0.009250525415083994	-0.19571982627801723	-0.007330271414015674	-0.006261312086834809	-0.027555876160968176	-0.0014427839821113812	-0.10876173754251571	0.00957969049954006	0.006315771487213056	-0.03516532759314259	-0.010585129878750377	0.16421153012289497	0.04737233710739746	-0.09277735214038993	0.012323831873471403	0.035487728085440116	-0.01114584112588778	0.07494931166216624	-0.056225801434665525	-0.001673682005155795
patient_215	-0.0008134522203514477	0.02443109368437748	0.20725514061195915	-0.11872716671566884	-0.013836891517433338	0.014461318723634264	0.08351141976851148	-0.013619952689278458	0.011916732509387401	-0.029232827375127536	0.1584061055345306	0.11585788036646358	0.5159540788149879	-0.05473349362683313	-0.000562094791319554	0.003449366266524797	-0.023827947607229526	-0.025618503673430063	-0.02012531490396212	-0.0374272964048311	0.03218067897596733	-0.001928505112716376	0.001588379990698639	0.02117035666428105	-0.017879786810254525	-0.018088550135870296	0.012872773602168201	-0.01572615416270289	0.033654607254588756	0.0031014130150341214	0.11150093363547553	-0.02303934923711538	-0.0009180017301849495	-0.005624424705363737	0.012482103854440445	-0.3275103285171135	0.00180313676011767	-0.0008299832893461857	-0.033855203168607656	-0.0030786457591834215	-0.4444782878925536	0.045647691542871474	0.049682630793933855	-0.00525244827583519	-0.13439182176624445	-0.00917952182225612	-0.0413396842774557	0.23667346042347553	-0.004395852413947706
patient_216	-0.008910999221800464	0.04989291281051202	0.02222599228902592	0.516772700201985	-0.002672635444145298	0.004883059402182742	-0.000799113089871048	0.01594736760938887	-0.01143782875128797	0.0042169068001502805	-0.3658886871708889	-0.19674406609587536	-0.2570779089703441	-0.017411198214803456	0.21008753518682535	-0.005642598801752326	0.20053411042907412	-0.00018051397898128591	0.012124468663149077	-0.11622915131791496	0.0045954646105862825	-0.0010699523494141574	-0.000616861605434414	-0.026247128728300276	0.03913600175138107	0.00451770091537859	0.00835581096244788	-0.11642515732014984	-0.003537086410647193	0.17113093735657578	0.006566306417933903	0.1348272318368307	0.09699514590634141	0.29491141570713003	-0.010683130095671622	0.2409724408494289	0.012464223195068774	0.0002796753901812646	0.027469990304970576	0.010127044464053039	0.03332821595876394	-0.08210661911563671	0.03667413440782499	-0.011944424026527033	0.020144289957035887	0.012751068029681003	0.016249343299523822	-0.04829019498079856	-0.006212049494675911
patient_218	-0.02451920216344072	0.10290791974613316	0.004129237156199398	-0.017317114678453337	-0.014344123499458161	0.03016365336149844	-0.019704370093551502	-0.02044218001051534	0.0061828522161451295	0.012193009214757604	0.2144717561078884	-0.043774870094520184	0.050413239224410926	0.039486932864076216	-0.0071890923117835515	-0.00017053632274020112	-0.026913545637980055	-0.030796782608257234	0.02641611948849552	-0.22428174957324665	0.07323161759487586	-0.0025952577500354445	0.00013108079960397803	-0.06017248051619802	0.08218082175653237	-0.02042636082396018	0.0055355305328887525	-0.04711830440563947	-0.2250314164638204	0.007540487728398398	0.09587749810656428	-0.107607353122367	0.020792307575178966	-0.04549978739358858	-0.042521989510500686	-0.21421530607049483	0.02689130540813479	0.0038895463199500506	0.18427988640240295	0.016772567134750692	-0.08357265727072809	-0.04882432541574621	0.08498131531333607	-0.011295017470700297	0.05171751976344807	-0.008879203258044633	-0.0293198437755064	-0.07035167751695483	-0.002476916518083616
patient_220	-0.004081052435620781	-0.006278805912539956	0.06354254597071138	-0.12594162336945672	-0.003826617621491475	-0.017570810677378857	0.048530473200797106	-0.01791055469396208	0.0008913476024588218	-0.05076340689349213	0.12904345509748252	0.09103219718058016	0.4585521160034736	-0.046193857858953274	-0.0011282983492013645	0.0005182257339948845	-0.03159290394253975	-0.010284746089612693	0.022806265805472053	-0.04677524452626061	0.0070673982166352374	0.005623004911436925	0.001237974837485045	0.08901052879066816	0.032555277702358124	-0.005939705422234724	7.88623762635117e-05	0.017974869861603692	0.03917688984468598	-0.00039107821242579646	-0.026187048746817782	-0.07114223853152878	0.0059081755927928355	-0.026477611520202685	0.00018552759657525307	-0.3954897617666039	0.06335493306763727	0.0008011211041927327	-0.01567516099318821	-0.00963098354216155	-0.22526902804480625	0.047365619133094	-0.0007295190464396971	0.06853427514440162	-0.07822320115272069	-0.01147907398079082	0.014397529785722993	0.3017975661818449	0.002925200173067997
patient_222	0.01202483257219994	-0.05275314167423883	-0.003453326065693858	-0.1692844084949851	0.009902907094393298	-0.019445203222548238	0.017189115936431826	-0.01837885575218509	-0.010774933483581066	-0.015210347588305577	0.03365446381718417	0.03693370717000516	0.3027647850498701	-0.05077286027998337	0.0006082325724779773	0.002504471119874834	-0.023436442732940602	-0.02037022034470215	-0.042829167350180365	-0.2816178338290817	-0.0612293463602202	0.0005840293673543365	-0.001046441566773805	0.17451594172701626	-0.00666659630199963	0.07728203416993817	0.03413945695732315	0.012601000965969887	0.09947073712972485	0.010664602029299204	-0.15980748621774585	-0.07710884288653617	0.02197673863313672	-0.012274725495280754	0.0026009346903717815	-0.16663340946931066	-0.06874990709150729	-0.005733000765401973	-0.04513203606741126	-0.014336376384828698	0.08209752811041841	0.050307615492478745	-0.08760087469445571	0.032729880492595086	-0.008933042878438746	-0.006589258512253916	0.05564700193383867	0.021246766384254396	0.0005650258309598092
patient_223	0.017166880070181013	0.0012894447084176018	-0.03361909702679377	-0.14597112071055596	0.0033053551022989482	0.03066741232530368	-0.019242246350056887	-0.004295216983203887	0.005372498141651031	0.01113587812631699	0.14446408199695718	-0.1299240940415044	-0.13964693666301325	0.02947011167612878	0.0019516626440869184	0.014029225350169497	-0.020503339982345326	-0.016120841279026108	-0.014178643511106427	-0.28147706708469733	-0.007318721737553689	0.00010308751015909006	0.00014246586538288063	0.0823418422959843	0.02163797117232123	0.03584386391805638	0.03359943169749495	0.023536752083521337	0.021542810729250118	0.013129779577733253	-0.10436913697122327	-0.04865325784913038	0.005827501720980349	-0.04149517693563598	-0.012980128304205198	0.04174962108065803	0.04330445551780703	0.005959349871642952	-0.03183753996550035	-0.002594396094425684	0.197101753919498	0.05728176501251337	-0.06658790153726503	-0.00943990175121648	0.07112072337026636	-0.023121902416542616	0.054379134555488366	-0.08058274531899	-0.0006063503136159124
patient_224	0.016093590799084338	-0.06074361476074357	-0.03896920533639529	-0.12249704262248773	0.026312927141355292	0.014180317881217677	-0.026896822845229127	0.031082118665449063	-0.0001568778457484228	0.007757101557358832	-0.11174345908156078	-0.11286483227771246	-0.301611711403668	0.030850090323652105	0.0018802338897642703	0.013706660138965774	-0.005625894907272682	0.022957501901314705	0.03562063969670611	-0.04294530557849775	-0.22231132442268206	0.00032123408900609004	-0.00040097854085650197	0.078429243870835	0.06985958285939742	0.12680742938301626	-0.003975728307110948	0.05910258651471438	0.11865152978003185	0.004468050027664497	-0.2633364939747587	0.09177139590308235	-0.006577862485849481	0.0184696674013423	0.0006798333720745316	0.28378702316499543	0.0008137717446011906	0.001895799968173626	-0.05698861459964027	-0.014629818955888687	0.18914353448412757	0.01297654913477448	-0.17759007255618808	0.006396358038286697	0.04515983057705179	0.016145326149421057	0.06016410513495251	-0.06002123947699997	0.008023650656287922
patient_225	0.024132837854516604	-0.041225092450214385	-0.024172585420493477	-0.14733391730914683	0.005904735280521195	0.013160731043148077	0.02438833737493484	0.006112366744658106	0.0074529809120915625	0.0011161932797110064	0.039958684942480206	0.04549405186888301	0.06287077081927478	0.007531304586382087	-0.000622766152096223	0.012037114419038365	-0.013845576537482009	-0.004084514368950184	0.005938500160320086	-0.033239981697893814	-0.04731818458614963	-0.001143803921309791	-9.678101711169731e-05	0.08652388190247207	0.005650216085305224	0.012399682514079746	0.0020734419326308485	0.04295374360191277	0.0843054267627034	0.005031990365774509	-0.12069975369740049	-0.025816207236117036	-0.001806526345649617	-0.021474149182138667	0.0030892925242761186	-0.03962369577672031	0.04690445255865925	0.005488301897191774	-0.03802683914201501	-0.004121478750235829	0.1437487843953413	0.03432170927355473	-0.047381027153838524	0.016788063890950257	0.029881298361087015	-0.0018046770870579298	0.049375988486030115	-0.03760687036286155	0.0010545451910278
patient_226	0.0042862248964701645	-0.05440924806832984	-0.03476960538732918	-0.16934196209551092	-0.012724904978232348	-0.12220193001963288	-0.03628388952523334	-0.013379925153772333	-0.06548401511933537	-0.0009736075805749819	-0.29145453180155956	0.06271171865853901	-0.2777260615036729	0.02846747905935484	-0.028513076598950592	-0.0012255938587447243	-0.02794114054020688	-0.0060971715511185754	-0.0069485616419825555	-0.33345317006383346	-0.1474865318474603	0.0018690966215591691	-0.000792166842886126	0.24707764594374196	0.028859386205083916	0.17792277833045675	0.00499688219001257	0.06432159211874176	0.2543156892350546	0.001393018265867873	-0.5857134318352581	0.06101017804805876	0.007669881958273891	0.09031516309697636	0.0076329771982294225	0.28137483389666723	-0.01802028087840374	-6.752346992962859e-05	-0.009037131872767178	-0.006619844073211656	0.15812902615739943	0.046326598100814166	-0.07163419117784843	0.06129470149659049	0.06276324628068114	-0.011170957436166059	0.14137473502329004	-0.05417136887976879	0.0008175618627874883
patient_227	0.021171261035310623	-0.049622959830801	0.1340395210120281	-0.13945527789287676	0.018142011153465407	-0.0033558565812323777	0.09434205082362501	-0.004817080810821779	-0.0014985764664168513	-0.07912964463063493	-0.008188390128510218	-0.013793741067499704	0.47727579825112376	-0.49291677169900777	0.007172251109867134	0.012602426187906603	-0.013667593459884185	0.030229157486359258	0.020906609329105565	0.024515721782954226	-0.02336215608338308	0.0006390639714308515	-0.000792264733443793	-0.07822660419772025	0.015483775847262557	-0.004579360714844216	-0.00048038803086999595	0.05988721951341979	0.1598045863805198	0.012126400939635178	-0.2569683867838515	0.027034733604150284	-0.017772241418812246	0.003592732022678702	0.01328988761231397	-0.38167365916010515	-0.026142794105008586	-0.24504412104002232	-0.07409623008991549	-0.014131142309934347	-0.3453640305606103	0.045155915717210865	-0.16418736210720997	0.004417494137189612	-0.1609101814673899	0.0029149746544657744	0.049231973498904465	0.3673187760814485	0.005354583378440433
patient_229	0.002636551088790184	-0.054208975813100684	-0.0011746507973807688	0.012199737143421048	0.021085898227414704	-0.032280535157542714	0.006066720542415633	0.008331223551682716	-0.06235044024367766	-0.011279364461586396	-0.4059546866404476	-0.06604542602926196	-0.013278033452679678	-0.10531727635156354	-0.028296239242299927	-0.001359664068440325	0.04093000083240061	0.022083135996917497	0.01219986206556257	0.08072758048590296	0.001295490598786864	0.002474160138650059	0.000519705611127917	-0.09588352875708665	-0.005537704979029575	-0.014039002339474724	-0.004794495188102822	-0.04869430375701331	0.12652749366848284	-0.006615418796508755	-0.2220800653959645	0.003677087928824261	0.10311109056961161	0.08883361569491433	-8.886579163073099e-05	0.019820855913543236	-0.057365298890968024	-0.004195374723634707	0.012027857826058965	-0.009187445222957556	0.01151471339066957	-0.07343194946598444	-0.03852015143597214	0.07155018379730857	0.007185233586356505	0.02255580141047373	0.07112512500256843	0.0269310154674862	-0.013071547812673771
patient_230	-0.015917009594322587	-0.05052253627213241	0.8989465094150486	-0.20288151651949551	-0.012447734370061614	-0.10312076451729187	0.1359093595170806	-0.04459787879034706	-0.001729822634774838	-0.16403095010608368	0.11151507888017073	0.2359404940169313	0.6591922847863084	-0.2975808087567486	-0.0010468751327396867	0.0004769641538916366	-0.0456618618936027	-0.03683363421753683	-0.01776720536446972	0.18619180663655996	-0.0341787399606134	-0.000715680583217613	-0.000998309197346947	0.19630832529647246	-0.061824415743857816	-0.021652481737232852	-0.014601365279952441	-0.11016695044826738	0.05364189021275267	0.014460163315145125	0.14060325883474795	-0.12229550019334297	0.033385045647793966	-0.038560984850657135	0.013413573995995447	-0.5707921328751133	0.022109984920083377	-0.008754818772922451	-0.07611763232144193	-0.009479959535361756	-1.3984501451629727	0.06940569978795741	0.04434536895503578	-0.013446186257238875	-0.28778879426685344	-0.017151347658618792	-0.05362325882190773	1.3001004997904844	-0.009724408425201862
patient_231	0.003075650342473065	0.017145121225795475	0.011734544418401122	0.10211775239622861	-0.0004554956200996353	0.023187831504731506	0.01813524847924545	0.014659309347955897	-0.001747385448147526	0.001179384251587103	-0.046021010585132006	-0.1334777174477796	-0.024096502485866034	-0.024215982861472148	-0.013526674520782503	0.003214025953733595	0.027522238149618915	0.0015889185965757865	0.0017195517776376463	-0.2609547317615594	0.07136568622532839	-0.0003171330988189817	0.0005930421693556079	-0.12071412263848101	0.046211809465777944	-0.013794437511612603	0.019462868547911762	-0.0475997202046976	0.02417735757480731	-0.012896791519951118	0.06562793682073609	0.027188571750581696	0.03526825636515148	0.07094272655750776	0.004433916376137546	0.06406591316921856	-0.15659310673116797	0.053277453811146964	-0.023265860564899443	0.007890812609054401	-0.09029216561243797	-0.025033656841906303	0.008852701342520997	-0.025190527457394273	-0.051096746062575436	0.017079985072337437	0.0023621798164667122	-0.01755492414797131	-4.7499844755152216e-05
patient_233	-0.0106443998283591	-0.010561534617703936	0.08956988115223313	0.02152773042559396	-0.0058185753104661566	-0.022454660903958697	0.024090516826618197	-0.00730362008052277	-0.0038853000694716398	-0.026986130749991552	-0.08211851242465654	0.095328579549369	0.25045180402402983	-0.059110210907160524	-0.0007803064587197601	-0.013665336493583534	0.012626350569279663	-0.0032540503236887773	0.017525268146499462	0.12000754840706435	-0.04273458382519631	-0.002856943514782888	9.53312477281202e-06	0.05963261297201118	-0.017975430753003504	-0.015617790005761679	-0.0024763809197818113	0.0015179991407946933	0.15944456876154664	0.0056082492283677475	-0.13485922629875968	-0.012956183098873584	0.03338930661817086	0.07911329686620965	0.017380119246405125	-0.28781239379935375	0.04898661413671542	0.00018160472595680731	-0.03293986695024325	-0.007858442170569335	-0.2840905742151731	0.0035171724963916464	-0.009012324596053285	0.019897834518953723	-0.08483427019702729	0.011193161133574804	0.008660718108662969	0.22861592977320006	0.005582179202389099
patient_234	0.01930903792413205	-0.06481262258887062	-0.03167502220367922	0.011633037982927698	0.009648814091613674	0.02064523753316289	-0.023434983615649357	0.042432078653184824	0.006159858872920204	0.002322239551916305	-0.3282753541646076	-0.023428427518678227	-0.33694780030869526	0.029367574962323867	-0.039553735714434844	0.019695246239594965	0.041907593587709256	0.0213786826012092	-0.016445098576032553	-0.08898790247280401	0.08268982199566587	0.00484677416470349	-0.0027259721724985342	-0.1472719150749094	-0.010624760214913667	-0.030444402168564113	0.008422101868741424	0.06201175354875187	0.13190400100688293	-0.0016330756406521282	-0.13291597970037006	0.17424642618093547	-0.018261392481775846	0.10156054825935268	0.011841617930136394	0.33445980533609926	-0.04393205812378589	0.002240732112866265	-0.018393750399659358	0.002885521524858342	0.18221842603026406	-0.07731543622454164	-0.003378279254288385	-0.01734546838636653	0.07728283624520527	0.028029675834778653	0.01222520549501272	-0.08303306677573918	0.01702862373483808
patient_235	0.028159884226960533	-0.06932633838487685	0.008974079850925524	-0.19109533821268102	0.018510832449575382	0.014682598954377193	0.06549771669551066	0.016224446233952958	0.009986839146515524	-0.022938116894231957	-0.020109971879518462	0.013410187057947822	0.37785568632433014	-0.20865776361642818	0.004452690274838448	0.020793319525619823	-0.026033258536567613	0.031021247066696997	0.01999889709708832	-0.20537138427503382	0.01983715480711846	0.009984361559138837	0.002614363989184556	-0.12430003555898315	0.03484461974097153	0.002986374762433132	-0.00863588831678781	0.06404901334321332	0.17682271148951328	0.01409330037342512	-0.2448440652757042	0.016949332035898407	-0.01573562844310134	0.010805403544235766	0.013999530173589823	-0.3421278400298328	0.0045942722157347625	-0.056305024166437956	-0.07668787410561481	-0.017472241350812566	-0.14874922463663195	0.049826497445425576	-0.1156852948617534	-0.013966486902632864	-0.15875761761836926	0.008282543980460563	-0.012584531887156445	0.19817236253980938	-0.002067894639843737
patient_236	0.002282098477137463	-0.007474878039780312	-0.0035338091379864727	0.07296746595417077	0.0009146783205092691	0.007866607576395006	0.008879276688956363	0.020129758849441442	-0.0010565935884315682	-0.0001702782681065714	-0.11586749927790342	-0.04057788002005936	-0.07504627858599239	-0.009949987705158717	-0.014184093198116894	0.002153073828439806	0.030610484260401517	0.02095382960763966	0.029843732125577224	-0.06826575781448616	0.07274131265759183	0.0003986611067909433	0.00045546103100509286	-0.14823569993090494	0.03444218164920697	-0.0271978015595952	-0.0006805351917618575	-0.00887105415571716	0.07105541370895532	-0.02561702692432605	0.025242220311642943	0.11483084408119298	0.011036311346620835	0.10568176648187681	0.005715503729519873	0.11224461588658716	0.00924608035698971	0.0007457737400507048	-0.020180126933028304	-0.0001966437063995198	0.05894329499780917	-0.0048378769086916	0.011707418585461751	-0.0066969810007176545	-0.0010883872394812917	0.009943948376050124	-0.004654672923060903	-0.025248097590512518	0.0010616286899594297
patient_239	0.018060821361601583	-0.049486578959394414	0.023885458462121943	0.0848854850693436	0.028430393819728835	0.005998598478798313	0.0689601928946364	0.040160544465500436	-0.0027570850114437746	-0.03661418592340064	-0.44878586974225493	-0.053343626091739545	0.01914444225375628	-0.13780378690941972	0.023436880388277955	0.012676504528740733	0.04796697817870028	0.013190367345090638	0.0021677240705090055	-0.040536123593921315	-0.01646732695972704	0.0020777070839828656	0.00010733480466741407	-0.046820569069185816	0.00200364912888515	0.0004875451201149251	0.001780634997621402	0.040909564011720266	0.12023325566699977	-0.0160917127149958	-0.2508719370849846	0.17613956879143622	0.013850788838741256	0.18714648063008604	0.0036267771487930233	0.08391462918251864	-0.029428499521106176	0.005838080820835087	-0.07557097889780984	-0.008906097231418662	-0.1489983081867783	-0.029386058635180453	-0.13396814856300476	-0.01852504704215708	-0.10726293340485687	0.02267557924127371	0.024698584767274635	0.15810947799130795	0.012434236714736513
patient_240	-0.004689081172409308	0.09224605634774621	0.13825102541580553	0.17084192907771503	-0.016040350138616703	0.03828864390048117	0.08324790845432935	0.012467056613387302	0.012465233733435176	0.002552753695430196	0.14103524466928474	-0.21980219575152027	0.1973795568373805	-0.027147788672432296	0.0003068341711562907	0.008863892230761285	0.0024585104923795205	-0.010969006892128652	0.02887866969770938	-0.0957380997905695	0.08416462274094066	-0.002239988065924705	4.189468709971853e-06	-0.12478672974141958	0.0698548003754574	-0.02800875399448087	0.0012758298381107275	-0.0728008402323891	-0.20633076314421459	-0.024559031441601552	0.12646230950575538	0.06724966599604346	0.022945982716015265	0.005861633839391633	-0.029254115012848116	-0.06042147304003165	0.03227559838294946	-0.005393818944741141	-0.008105892356693659	0.025706848167335802	-0.5208199605948991	-0.018967841697822084	0.06395107524755814	-0.05015487637148465	-0.133809650815141	0.012788725211734728	-0.0547957983419035	0.007308764825590754	-0.0034871617655364874
patient_241	-0.006231652474095747	-0.03936362984152199	0.04216283215911072	-0.032632390381575095	-0.001436923902658601	-0.03307264561761313	0.020176632019937538	-0.009789620862873683	-0.011578750112938272	-0.018707371824304778	-0.13440268556111007	0.10749963254318405	0.21035882275416973	-0.05996123370233234	-0.003549531005204145	-0.012110030785984622	0.006391825152729923	-0.0021256887054368523	-0.06001850916103068	0.01606484714977442	0.04974304755506153	0.001595126022831953	0.001230704045098247	-0.09154659666212377	-0.04865658937449506	-0.023019048623296342	0.012366700491323001	-0.05951748067928974	0.10551934229006664	-0.002132194764399327	-0.038646439157558804	-0.03679200011142876	0.08894729425417022	0.05795468317841672	0.009246677762080576	-0.09983852930923785	-0.014964241646589303	0.0023576117702541494	-0.056840130008525704	-0.003469875577977982	-0.19639965652514482	-0.013443386429187092	-0.017021002005926336	-0.020045880940074947	-0.12311973754453966	0.028527301023266203	-0.017235729392218763	0.10864412911928994	0.0016086683442065534
patient_242	0.01553465924192516	-0.050729137048893286	-0.050719452616207424	-0.22477422931499544	0.016520682712866316	0.0033129101499532938	-0.0207884154029375	-0.04098782294698941	0.0019166095545682632	0.0037199709192929763	0.22589221164600698	0.020581845817095556	0.20079035042245555	0.030265200438843037	0.005967926646975284	0.01208112352093594	-0.040016488035420614	0.01500646549268856	-0.009926852936479803	-0.005321748206113273	-0.021066788273127753	0.003257756510266564	-0.0004829238795402799	-0.04754943639487429	-0.018641917000455612	-0.0011907299071688537	0.0007956218025695058	0.0522241958210138	0.07991224981946371	0.009982323077734332	-0.225019586412008	-0.0903426192743697	-0.002314687622120508	-0.048378700095427746	-0.010647868674325427	-0.02642532864359991	-0.019611009045797715	0.0029227308742555964	-0.06064125859129879	-0.014836946285901454	0.1855079055436818	0.07911313932183532	-0.05994225822407808	0.00261521122427546	0.04780968387417797	-0.028296539283376197	0.004493218560788338	-0.06726676133696613	-0.007172979031102821
patient_243	-0.017427621740754188	0.0466615544980582	-0.03231204931277473	0.019691478589427856	-0.0005563733176787394	-0.008030240982450086	-0.030134411274861966	-0.017582033757417376	-0.014588424439659974	0.006323712206917661	0.07996818951601718	-0.2440323856260768	-0.18107060433983369	0.022583349083400338	-0.0008321628416352434	-0.010224298319279734	0.0008723429416582278	-0.02742885398484489	-0.02352648282552952	-0.7822256694962587	0.0789167860638928	-9.9200252552385e-05	-0.0034988966413804124	-0.08072139570404153	0.06806436628771417	0.030131693894980188	0.04428858363548563	-0.051727958666774966	-0.07411816121435134	-0.0033518681192142978	-0.009343306885108418	-0.01341906252523813	0.039485638138253704	-0.007064723788339233	-0.01816629739169913	0.1472490833056919	-0.018191771215700737	-0.002239634298161924	0.1213220508037064	0.005687491294783003	0.110170438247191	0.0022158387143066853	0.016411759029658177	0.07034206890517429	0.06941135686052388	-0.008570431420660078	0.22172846043342276	-0.05891829027300881	9.775097532796274e-05
patient_245	0.0236770419743745	0.034783048768530646	-0.03782856619411719	0.07623660351273419	-0.001295904298497927	0.04942342554924228	0.0025738331187017986	0.06033931568688883	0.013388915599752279	0.009288321575781487	0.06371824002996326	-0.3305206499665873	-0.27401410833517054	0.030212723896693227	-0.0007363838080736588	0.012578482227654609	0.016154566165564776	0.02379335840437566	0.042213416155202334	0.10584728568396205	0.10361259916966835	-0.002568155353032159	3.5396842038431e-05	-0.1549121221451765	0.03792308314329791	-0.0400790190706458	-0.013545355919462359	0.03907913986611437	-0.13715627514883463	-0.014358888764593358	-0.035197937804379374	0.22426586275051213	-0.01661528496315215	-0.0008032091175780532	-0.040104855814280166	0.27434532363134884	0.0431551285937469	0.007757698975603182	-0.051469483501524985	0.007489106642520394	0.1500379766161177	-0.024054428137735	0.009355552687172386	-0.04596926391243511	0.01954100235908285	0.028067768815239744	-0.03675062081390483	-0.07859701216149678	0.000232200885350106
patient_246	0.013629281261851513	-0.001819951904636845	-0.05242505358181269	-0.07354394647129561	-0.002243800706623405	0.01778053994864109	-0.03425778056344681	0.006693608539275147	0.007511140024276688	0.004568212619870434	0.05971606812048029	0.06750179481874022	-0.36356341824055777	0.036248783916151564	0.005720610909867519	0.010108718467120071	-0.0026152876181606112	-0.016659688358941722	0.0156656124267651	-0.027925827515347546	0.06337182665200296	-0.003891015859956369	0.002047153077179816	-0.08097278270842041	0.0187291040180816	-0.026672913247465756	0.006645344321454386	0.0435439238139875	0.1258097924851122	0.0038109047874250817	-0.07641505585370914	0.08031466823842665	-0.0066210394975980535	0.04742689942713874	0.009641518526976249	0.3664508008557107	0.0306207101464069	-4.118619042614985e-06	0.006447961646936451	0.0038491558738218325	0.20512114713558277	0.045568460629657775	0.0409973433339005	-0.002148893524852147	0.07454518089896044	-0.0064833604511383815	-0.007530990983377255	-0.07109889999033252	0.0033575054098983126
patient_247	-0.006742350211056066	0.09113789992114354	0.11397661048399488	0.24076094995888042	-0.009261517915076239	0.05445795688716272	0.05803934689336247	0.018135659825896874	0.015376789112886965	0.0014345019918111759	0.13104264866695892	-0.03401937134635418	0.1495258840227882	-0.00040976483496563826	0.0009613938044322825	0.0010836663681708023	0.00999381542988998	-0.028660824822506342	0.0006147617275167982	-0.3195104484103442	-0.31285502960281664	-0.0019107005436963637	-5.5114787271298514e-05	0.7791106844040238	0.04605403939279379	0.43007356933517754	-0.0006847255358369071	-0.03436379948461153	-0.2589674782396224	-0.02535429487874048	0.08255873067802341	0.08270654527155843	0.016691520026036546	-0.011120722348101037	-0.028321721554249536	-0.1363254099078595	0.033306510677214435	0.0022198793207505257	0.07388201048668235	0.020706636016243195	-0.6379114861208094	-0.09146756727667577	0.07625853819628634	-0.04424717635751327	-0.06867197046862208	0.004816551310009246	-0.01901137948322182	-0.014292338813519039	-0.00010375733034702406
patient_248	0.014609129945866136	-0.017492018684764327	0.07350603071737956	-0.13919616177400637	-0.002644610006142215	0.03799307853423265	0.0797849598300537	0.002410921760506851	0.011463488276112503	-0.024002748456305536	0.10739473801614496	0.050603503715489516	0.44660711212159265	-0.07016502557430358	6.459665583617367e-05	0.014423991135542777	-0.02409092295967571	-0.053425443859642166	-0.054152135097238305	-0.571247914238122	0.07128877082947956	0.000657344969994362	0.00046305216591751333	0.0038873003780399663	0.0037350568163853643	0.0072640505997280105	0.11254351911446743	0.029147376371047078	0.02587134983154958	0.006922420238186722	-0.10136803756697084	0.004565132470850173	0.005682938973839029	-0.018985681060547523	-0.010430302365074189	-0.35563273122271566	0.02160278107306727	0.0020465041343370486	-0.010155467220932564	0.002723732040523635	-0.19163358300842304	-0.009388021246099575	0.040705580490619765	-0.00933032360552019	-0.07543140049474693	0.009684371611561328	-0.020848940687979902	0.055595923068472164	0.00331486402211312
patient_249	-0.005055659614806219	-0.05719052774873162	0.021115860416431508	-0.11775848352474828	0.01205733475241889	-0.05112697881493699	0.009579374033900719	-0.02428555600694534	-0.026843163503966476	-0.018326910381452552	-0.07366121690955368	0.0026632434666972733	0.29897461955106697	-0.06086273754563816	-0.00503712460472402	-0.007691023262661002	-0.013867668043282337	-0.013700604870353805	-0.02460092132193379	0.11662840508467913	0.0528195708758591	0.0013277890965954855	0.0026620654630909193	-0.031474323560236786	-0.04900968477127824	-0.03140524235632058	-0.00021299816245655436	0.0019439715669302326	0.11466332722598103	0.013076782085808732	-0.36953253901823985	-0.06456695426004082	0.08346099756554144	0.004393301431677807	-0.006086233760142478	-0.2114403762849164	0.0033996475643204467	0.004130238940108897	-0.004451524136878383	-0.007426036052884719	0.0004619497625324729	0.013695368976479267	-0.06590064889501669	0.037736087154108366	-0.011944868091694247	-0.0015216079817177092	0.12973023378039333	0.02467081225678279	0.00049248740387841
patient_250	0.015757683233222533	-0.05803342996786796	-0.01622576170649777	-0.18806042485509356	-0.009074159085730048	-0.018806959560556905	0.022452944602960778	-0.01694916788943259	0.0054285671068973786	-0.022054996375288537	0.05149753401957414	0.30257461041127165	0.27980710850359825	0.03337257066366557	-0.0038257242057547405	0.0059060974601467505	-0.029630000279418565	-0.044732926880287495	-0.07720737117251397	-0.5774034994890334	-0.046999459550641845	-0.0011624760784508727	-0.00025669923549085337	0.6259271514128177	-0.04332688029098953	0.13965347530588598	-0.19706070760034866	0.0059923974620214975	0.124602168555323	0.004794795611730178	0.1035314721895598	-0.04510837574467372	-0.01090536083382011	0.01648217596408423	0.020281834516899105	-0.13599811764811856	0.036148966146117484	0.005553777397998446	-0.029127151953663916	-0.016831949388240276	0.11824362892451903	0.045032434475750865	-0.006998743673982343	0.022792466775975528	0.016264450775192958	-0.00641355570677073	0.005733747249477898	-0.02551315865929444	4.642561662500494e-06
patient_251	-0.1297730945117883	0.13685112523117407	0.04196365456431727	0.093429091651625	-0.013687756729522436	-0.034731550099345074	-0.03786262986470173	-0.031094109273095055	-0.00020673636577580082	0.015118411025039713	0.21772885028664044	0.1533872828949635	0.10640432967949938	0.036356806699616724	-0.002183620770901268	-0.05856908308783126	-0.03131792763961064	-0.08730752628908917	-0.11524747077086696	0.21365608702915712	0.07359335782487104	0.00012919349259478443	0.009068322526671821	0.37472940647706837	-0.05680657539625044	-0.037457463438884404	-0.017042005253154354	0.0821972722508737	0.21534052313708354	-0.02941974206296609	-0.1720027993284165	0.3009332013916339	-0.027798014314281125	0.34724379978527914	0.029881024508569203	0.3133926259049706	0.04729026774375871	0.002764535436679943	0.39976071816583414	0.03200250045785953	-2.0750949506205005	-0.4005893919688222	0.0946973648663322	0.006232759301524643	-0.12929287874044776	0.023624517509417235	-0.0731506564449457	0.2760543757445741	0.001552276490845656
patient_252	-0.01089517284889147	-0.0714778179221647	0.00045518537073022445	-0.06269422692530721	-0.004526562105611606	-0.09700471482815576	-0.011091210179529227	-0.021663862033231448	-0.008381180395239099	-0.07614293561498876	-0.5122050036831467	0.2962852114866922	0.08117916846763244	0.007244731386747817	-0.004066272310487553	-0.005709789410386368	0.007160384487267326	-0.046029065226517514	-0.12870389212430405	-0.05281312978708261	0.09005703300119533	-0.0015390857793087798	0.000812031087755231	-0.13137712214875294	-0.07917440519924242	-0.012368796876250603	0.021757043639145355	-0.04512156118736817	0.15075608906351035	0.00043735078635791366	0.0684115821083882	-0.04341134426796175	0.027244749343942113	0.1109212106783703	0.02780425028576829	0.1344171957891701	-0.0598800601659466	0.004645425075978323	0.12214311209971815	-0.004305262323731296	-0.17269530851520729	-0.06419855726267223	0.04020955555833787	0.08136415601604946	0.019064780190409025	-0.002340371048389942	0.050003954696027114	0.1616893195381244	-0.05780628359338408
patient_253	0.02098337312624985	-0.04462604229973339	0.06807224876241298	-0.15715030820051257	-0.0006645886449687422	-0.0007746665170497238	0.09334642220523737	-0.007605473272519861	0.007696287849116015	-0.04825752710236734	0.029722865089050608	0.16105647961955558	0.4849592830082577	-0.1035131039971471	-0.0023835248452122506	0.00822868044555945	-0.023878693907573044	-0.02069296670919753	-0.03860139999677108	-0.023169792125395116	0.06622507339954434	6.060116513288759e-05	0.000298883821989979	-0.09079493547579774	-0.03761090477034495	-0.023785047071064564	0.01158296316862931	0.05324267539097062	0.09604551740291382	0.005462519355846258	-0.08770292986082895	0.025598149987838867	-0.014763425750192136	-0.009622495912875785	0.006122558403950342	-0.40094713478787797	-0.022809582218863197	-0.0362895731882198	-0.08278276604001132	-0.017650779790760324	-0.4106684159529322	0.0539278406755756	-0.09709330709266126	-0.015506149241007844	-0.18026655184138796	-0.003859746819152909	-0.01597122964891096	0.4850613278224744	-0.0002213281040403213
patient_254	0.008258962504953083	0.01009896785835241	0.03922976830887498	-0.17763351370466862	-0.002491537260275502	0.01895482011393146	0.06972325904179065	-0.030252096509693432	0.0065375229884287326	-0.008445804792988471	0.19926571996122905	-0.022802628134120474	0.4936059646146947	-0.03667726577410227	-0.005737656988225795	0.003961254386960975	-0.03853614906637998	0.015523294258707701	0.034824328360114155	0.05671884154833659	0.08547722618482491	-0.002622602080073471	-7.104957585055623e-05	-0.14119897570374462	0.03281604857723015	-0.0365506079183833	-0.007634856221820418	-0.005562254822397099	-0.02089645327390537	0.006837639451494835	0.03767546238860406	-0.0782032740900595	0.008916945262676022	-0.03677710953477345	-0.006118882412650415	-0.29377746930349063	0.005856593596266909	-0.005882261727236333	-0.028623774488289476	-0.006867438514795051	-0.036671948517543226	0.05543748507520051	-0.03472627994807824	0.009058162607418234	-0.03993480993993076	-0.011558773595275731	0.0308724244721089	0.059888580675021424	-0.0020520890814062424
patient_256	0.02645009555317364	-0.06968893028252872	-0.04230194305261848	-0.1832352974713206	0.004560704139400485	-0.00511477888924445	-0.008942323919295014	-0.003270400164878848	0.012538024618721486	0.0032549715124172308	-0.02049443234720962	0.17747680916475336	-0.03928390859640217	0.029181392904028897	-0.0008823650578262969	0.012027098747945988	-0.022505838906351067	0.045623100816255306	0.04781804642353075	0.09217286038613012	0.0360131576598867	0.0026186530517408103	-0.0032172086792130773	-0.14687024962338674	0.05306535063731875	-0.02770467907331375	-0.017401224269563573	0.02838192083476462	0.1283382164650547	0.003521392527386521	0.19739256329838364	-0.014635508529492445	-0.02608120981172211	0.012791848668218466	0.035122299529170606	0.19485043528818446	-0.17287601088897764	-0.019727050119201252	-0.09830767400257878	-0.05232276212027347	0.17938697645292082	0.07195523778553267	-0.20797236335716218	0.04984882600551586	-0.0005494550870662864	-0.01223239779969243	-0.0048931283829820385	0.03508853945373508	-0.0005176011654557531
patient_257	-0.03865550603746149	0.105998862359465	0.0943443994953587	1.3838843937025294	-0.011855590799571302	0.04565980617760394	-0.0006498819762042403	0.0426465569921547	0.010326264816204156	0.013367720073864529	0.022189096018216878	-0.10404252553275027	-0.22682332974610075	0.02955467555515072	-0.007781970369522222	0.00570507524692474	0.034808221626410694	-0.034886722489436306	0.003485232179938723	-0.14962072522753167	-0.09431089567916112	-0.007726017557512176	0.0011439645140224675	0.366529806337477	0.026453005022684228	0.04943036174408502	0.00833873360796713	-0.22316828952217221	-0.5977718486659857	-0.0017158945373864037	0.2860935664717903	0.16384647528372626	0.01885502396690543	0.02393924584413141	-0.03391620423659231	0.3317087236303361	0.026576453164667217	0.003032734403726271	0.13105074095919592	0.012029390370340023	-0.4699228443693058	-0.2017001110046782	0.08298513986995781	-0.03255511508019967	-0.016157487176115978	0.011740061408067737	-0.019608924215341533	-0.036412613169316474	0.0013762190306523712
patient_259	-0.026754356145643	-0.07843265098657211	-0.0011479411070208579	0.0008340664127712714	-0.004337025519503792	-0.1276516267943127	-0.027653070941776478	-0.02304865558258914	-0.017377621646903926	-0.0504063585930124	-0.7570150895612072	0.2650521886784402	-0.0078112951985356924	0.01246038234994684	0.00036432471598603057	-0.05510844150842014	0.017641761342530836	-0.09344441235637578	-0.09331510588400155	0.1852372123958811	0.006059859948601745	0.00047343714383591936	0.0007212836423625593	0.5826776445016052	-0.06973588729094293	-0.030134963443611763	-0.006413024353196938	0.06525695936378724	0.23883723169504084	0.010410289548017078	-0.3201264718739772	0.052465438883897125	-0.010883819889709798	0.4448126885206884	0.026269093866941956	0.3555424624771089	0.03267993412141037	0.004665897806509098	-0.032415681675109616	-0.020667779119088694	-0.623679940828718	0.06348644026032595	0.08452851894346834	0.09679247544364199	-0.17643949692073269	-0.02060802683345182	-0.06555599355005753	1.083362899343607	0.00095071575557646
patient_260	0.0038617467152924304	-0.0534408920272479	-0.03877091612538169	-0.24714847541801152	-0.0027020384903649235	-0.12829219577432446	-0.030239653567967123	-0.007325048159187379	-0.023004238337575082	0.005599745008433249	0.1560602068744731	0.04947653130110982	0.12083352266403821	0.02059132486395989	0.007907495946277952	-0.0006258245598718546	-0.032793463756220866	0.036594262227999226	0.015288825166812152	-0.18159903000502275	-0.20453978243481083	0.001349207041636761	-0.014744445536537214	-0.10360438996083278	0.024526380750703066	0.08806187760857281	-0.013025325250160256	0.05700045135677333	0.2120551844357706	0.018686150385016042	-0.44467908331212214	-0.1409347746512648	-0.00823229071409887	-0.01954466051093578	0.017495816249598797	-0.06606733028997994	0.0018999804585155481	-0.003159110922786315	0.03937667538209846	0.001570747057295064	0.11059284178227262	0.020840395288351198	0.027105089957911232	0.02438534170920041	0.05274661527801517	-0.013220501465976036	0.045528284165335935	-0.06742621862228354	-0.0030117945563470443
patient_261	0.02278022029090809	0.03864585996002431	-0.037480631126127886	-0.17865678394039855	-0.0007208514060437045	0.045269475852238464	-0.015689143639131424	-0.005963929237085072	0.008484468393049071	0.010368167080903037	0.22334602395213252	-0.27065505555166125	-0.04696328904933947	0.03260410612457443	-0.006005099144567795	0.0206524247278921	-0.038022198989931096	0.03314123362343674	0.040841347969173464	0.11806844496932004	-0.03146498729054039	0.00039495419884080486	0.00021585398038015047	-0.09096158078500391	0.017153207622675762	-0.016722132018781186	-0.014931627006145632	0.04457651865857828	-0.14107789862354903	0.0077651401968223555	0.04675245179202824	-0.061576975017990324	-0.017736393254015693	-0.04609719815314959	-0.024928626145804066	-0.024604802635234554	-0.009447113294849523	0.0030890443541059394	-0.07807103502287767	0.00658285694826552	0.19306867738153946	0.0500804381804549	-0.004616151177580656	-0.0458055600199259	0.053873548812699824	-0.0005212711359807439	-0.03823446550042877	-0.09161410770668202	-0.005083795433582592
patient_262	0.01501638157200158	0.028552560352222568	0.1663228750778841	0.0013139377867915538	0.0025964010157679095	0.042378738244879456	0.09401848613063059	0.02099460671185799	0.00568661123673387	-0.01318156395717623	0.062318754876990325	-0.2877895655124397	0.39561009473656594	-0.3776042615952911	0.014950143569097261	0.01453527752455393	0.001864962275541394	0.0033327964237470833	0.018426767810571756	0.011257693929251302	0.0596093882197772	-0.002634020779790609	0.0005091577703907983	-0.10349344977453777	0.0139258301998893	-0.024885825415286434	0.0005850463322143437	0.03888770663396933	-0.03154490854095054	-0.0018272483709724794	-0.06078140545658473	0.1053375462041441	-0.007901997709626147	-0.0053453152132257875	-0.023309397334576775	-0.3213103485599846	0.012233323939429927	-0.01645369409142424	-0.07641180838470109	3.678980564424404e-05	-0.333101096637657	-8.122809413409992e-05	-0.0795860034488042	-0.032373714037430286	-0.2074057731697674	0.02047195855923373	-0.026759314204989466	0.16257813422878772	0.0025674903887017344
patient_263	0.018075513859039768	-0.06309207328703	-0.05897254010244682	-0.2127900512834433	0.00796472533948419	-0.024656077394481498	-0.010441569181786618	-0.032451066819524886	0.0035479690086019024	0.0016843700420490569	0.11138812608825198	0.1471068083219837	0.14186901418629053	0.02360945657143622	0.004565702131012708	0.004006874415753438	-0.035369960764316984	0.01688634415097244	0.004947037346206328	0.03467429432217643	0.022519045915305385	0.0016148872565418216	-0.000516706918521533	-0.1194578523664874	-0.009662368769088873	-0.018826101204349566	-0.0010845253973088788	0.05847533487236829	0.16338114410983337	0.009186611718713919	-0.03587235935058064	-0.008006212915111369	-0.026347292900123914	-0.013756345271127832	0.010126316010140267	0.0531283036660575	0.022936927761687764	0.006684660069945159	-0.08519305380360656	-0.028516831068956278	0.16672822811333898	0.06063976358030322	-0.11333691427459903	-0.002902173762818625	-0.014714023146719766	-0.00774611329241213	-0.030416843060103855	-0.006350609666303453	-0.0008494933230329687
patient_264	0.011413444857214015	-0.021162229968329938	0.008963455675976874	0.44983074829854097	0.008238753243170577	0.01165116769458528	0.031106994516871427	0.06663598985401387	0.01070774678847495	-0.002910441716043995	-0.7577304059910671	0.00700386347675711	-0.19526509327647068	-0.042762188500431696	-0.25736627258807787	0.007504649115840324	0.07159714985366555	0.007724878835270406	0.00904705885395613	-0.10813607948405587	0.09479312263649656	0.001331108705021067	-0.002211130894320455	-0.12533970356325672	0.03232181112766288	-0.0300359134561098	0.003586079766121012	0.02459145789698923	0.0959951093402172	-0.1533416067335692	-0.01889441832132912	0.34883944602278744	-0.007978298843729907	0.1647563231670769	0.008061584346871613	0.27159806955404514	0.014303752075803486	-0.0016798864301055872	-0.05213624464870081	-0.012074118319693716	-0.04230076574710694	0.010350517055976158	-0.12731672433706911	0.006640317605962528	-0.11225325366138288	0.024516972782850147	0.004917746079676306	0.14131879543850012	-0.009777594255203326
patient_265	0.016144154811985147	0.0032044562055387775	-0.04934649574065589	0.1085244228960526	-0.006393070042039246	0.03205317110288921	-0.028116879412029724	0.03344745512978848	0.007414452705397569	0.015713627756327907	-0.1104352866103297	0.07924209499359411	-0.33646053271161946	0.04031860450049364	-0.002804030701371967	0.014550813952148385	0.03785683762277434	-0.004323122943344825	0.005344776200034499	-0.056261107273956855	0.10714560381532097	-0.001210480620527663	-1.3213951947890509e-05	-0.17299254937369882	0.010444298609121836	-0.03444254473842935	0.002607873902873249	0.042827737068651166	0.07996666287033513	-0.004293521212902017	0.094108997220841	0.1464394909987828	-0.020477116409541734	0.0562035580596619	0.013166487079460866	0.3408310362164937	0.04116065753426498	0.005240766999155275	-0.015413066107026424	0.008912624130049776	0.2142368794396863	-0.04522779985564124	0.04586785053214958	-0.02778925042309886	0.07084209526882682	0.019478206858740944	-0.03546672710632482	-0.0806614816244749	0.0002927092637282724
patient_266	-0.011192237439822696	0.04540686267557106	0.004405224963935097	0.2601958324921913	-0.00596261099650105	0.017478345619373975	-0.003935367153168831	0.013764439653237308	0.004638725901609779	0.010195635917847758	-0.031233144365970814	-0.07294097454000506	-0.15925111977211592	0.015315059932595854	0.004518715020927755	0.0010963362711291704	0.05326010910839976	-0.035949901875902135	-0.018136226718169623	-0.3293911899782866	0.09553100629948671	-0.001960388416640665	-1.5737339220122033e-05	-0.12031224076739307	0.024075875081410573	-0.038217619783422564	0.03670446003348962	-0.0629495493022074	-0.19365718130909645	-0.025377665397451784	0.11402134018775803	0.09994282436232343	0.020226811403404005	0.008971037271144417	-0.02533767493198093	0.1899446109517595	-0.002195777862685219	0.0023697804632695075	-0.07547987204805763	0.004610844862374941	0.09058652769876224	-0.0248469668039755	0.032668449528614585	-0.04441387888041746	-0.036711627384941374	0.035425105558078825	-0.06117871959318195	-0.049767713749692424	0.0029232892036745615
patient_267	0.006781732183861895	-0.07282648991174828	0.13831278129674365	-0.21035680881894187	0.003211128912312602	-0.06668356341744552	0.07446535936149357	-0.034948643353511735	-0.0011149925667029766	-0.056848183299828686	0.10445603003768418	0.1852892794886167	0.6295363499962795	-0.2020997511617145	-0.0005862598802534254	-0.0011371439500725215	-0.035802650908601574	0.016042160285357793	0.0012049206758278158	0.2051317712088805	-0.1448360821081147	-0.00015510265394393688	-7.292651582037784e-05	0.1006073270234854	-0.05707813588008458	-0.011229020055672055	-0.01962052750913254	0.031174908770537635	0.16785612323590893	0.008613812195922346	-0.1790253035262182	-0.07700170023663463	0.008172022833454511	-0.004287577603695308	0.01435833602193717	-0.4898423127877672	0.011749553039745748	0.0034507396863995995	-0.07623322432441403	-0.011074202722672113	-0.45625972122873537	0.060828722013139915	0.029133342380572535	-0.015679450224641837	-0.18385480463317644	-0.007924044793571285	-0.05061465043611517	0.40820880052788966	-0.003793082066061508
patient_268	0.008853698613217754	-0.037558246785257356	-0.007585182230751993	-0.230150041442188	0.0241599531636292	-0.01330562007015062	0.009670258707233856	-0.05331747456786528	-0.012270044694390931	-0.011979659010813342	0.23323288569144474	-0.09085821436478136	0.5297341284826086	-0.05805920046453974	0.012821451108549885	0.001116706170291289	-0.03967146330644762	0.008169908361423076	0.017948969847876955	-0.13641083176630542	-0.049085311668789905	-8.206263149600998e-06	0.002139511769907124	-0.001073160164631357	0.05249836563637745	0.021485219257222764	0.0035124767562703563	-0.023805139143380796	0.05777037193743778	0.008039004967144839	-0.08766688352106763	-0.11313864858432032	0.050499037235222366	-0.05373567427745482	-0.00327621467364328	-0.37062939934396766	0.03617395396867504	0.00681104427104694	-0.08286724728137412	-0.04222869725293287	0.14879222481922696	0.06965427433241407	-0.20471545779121614	0.025352590544858642	-0.019733552330854155	-0.020228275782026742	0.1057078723403761	0.058786361938283856	-0.00449519955123797
patient_269	0.009698224643501972	0.009254568323902946	0.027556413119157516	0.11218220526317854	0.0016581285479311159	0.025013897115976232	0.050892763917953214	0.03646446003255555	0.0035116987253240996	-0.0040540251687754235	-0.09547629092680757	-0.1885362808962985	0.010019161016756192	-0.06185260839084048	-0.014362685862665934	0.011628877181531166	0.040404591366366656	0.030463942348868494	0.045120213821337164	0.17245350868131923	-0.29753212665936407	-0.000762330114433616	-9.2685527693028e-05	0.21058781467658505	5.069919987762245e-05	0.03850207502007261	-0.01139806573172973	0.04284984704335585	-0.09729584147536437	-0.045485112110834544	-0.016211387777641462	0.29236936356184207	-0.012787209268011145	0.06037516471637523	-0.03268257229364748	0.18047231673451833	0.013791317088030433	0.005361240646012562	-0.009376626903319666	0.011570455372671762	-0.008193276614659946	-0.055079806512788855	0.0495214644757312	-0.04685943169861487	-0.016377589605152797	0.011616577556777488	-0.032376996851423236	-0.05211716802143045	0.0008794703364884193
patient_271	-0.004945990361702815	-0.006010116907260046	0.018862545500466135	0.019084736176554488	-0.015544969542565503	-0.003921315905231834	0.018962958392217316	-0.0009162420268145255	0.002452823914158304	-0.14818394459264467	-0.05962455614431617	0.2498528009198489	0.37931550218087934	-0.00316577418734559	-0.010658280121654443	-0.0009747410358473992	0.0053090841399897745	-0.06937584733281645	-0.08101142190226096	0.17697786130178714	0.08591530899270676	0.0020498136694151337	0.009076484095121866	-0.02107147716250465	-0.03914927083130104	-0.03776682363983353	-0.015281451000672366	0.04051299627843502	0.02531461863894219	-0.011407879368437339	-0.028625060859819224	0.12092766770864538	-0.005064642693074512	0.02996412165137714	-0.004570453800760851	-0.037572959624120675	-0.001266764221497928	0.007330844590264958	-0.03620118985746385	0.005320730950405012	0.04319064477450001	-0.028806557672655105	0.004859301931743411	-0.037962853657520244	-0.018873140637263423	0.016261005440883113	-0.013489339753067627	-0.04704998515629097	0.00686559752299899
patient_273	0.033148059651262496	-0.048373100039448544	0.09148592046159777	-0.13792106683278163	-0.002456777678959824	0.0208219982287013	0.10157497480898499	0.02281348000973701	0.014729885937328848	-0.051249651940941436	0.00923012733707762	0.1506975152417251	0.42494050561261054	-0.05936322233577167	-0.005255854096800173	0.02018631372898429	-0.014386781505044242	0.008047431869718201	0.004746886419495337	0.09772505139206668	0.03294258337326677	0.0009606398964151957	0.001005185334724911	-0.08408897291213596	-0.026039739008223987	-0.023376383426909973	-0.004772478840228906	0.0793141056510963	0.17515598258720327	0.008217634551132147	-0.0280923359640107	0.09744587627058747	-0.040168935733959375	0.0252754899647761	0.012993577914964664	-0.32634102960739503	0.005173104766423017	-0.00022090103110365615	-0.09142483876972413	-0.007253460771184614	-0.4370218550538139	0.0250966867725689	0.012669701284052481	-0.01658878648117519	-0.17928355468528856	0.014757881543451114	-0.04183991705003199	0.27913171577376966	-0.00091569092254921
patient_274	0.009673688532086003	0.017734618948522473	0.012009438188966569	0.30052943188945613	-0.014292974653688508	0.024969491250099243	0.024952222849233666	0.0361133044889366	0.02049045391872874	0.0018378914907716398	-0.20763198712082634	0.22598677660645933	-0.14443758879093213	0.03508205625442382	-0.00028440429417570353	0.004759283923760612	0.07588846815121521	-0.03118190249487583	-0.003770930332673032	0.05321745446860701	-0.17841311707205057	-0.003266306715793566	0.0024442207002449	0.6464436049415094	-0.021126957589429902	0.04884443602568389	0.001246073181710876	0.04174936749274138	0.053332339022573644	-0.00874412510545488	0.289118470453567	0.17383499596302357	-0.03190119456793099	0.05612471763530495	0.030535870464925133	0.17570474687436882	0.036337556816273195	0.0022870020700042045	0.006216102258506436	0.009618439769370268	-0.42215372352023556	-0.06928126070713947	0.0842762919686024	-0.034716664666895124	-0.09366197173682918	0.018453326534223408	-0.07199707725295769	0.029450802562964583	0.0006324104630184227
patient_275	0.012851517829574133	-0.08481801323191983	0.0993613167975018	-0.12468256705203365	0.0012822121897304451	-0.04013636131718858	0.043886781161081495	-0.007449263597395107	-0.0007813675438029701	0.02920197569851451	-0.2825531832731169	0.2404915076973252	0.4495409155577277	-0.15078447288160152	-0.00041076238007575045	0.0037148592034765837	-0.017664230346971486	-0.028164159573256815	-0.05850243938479605	0.11796135023746195	0.09479430333465548	0.0058481504561936635	0.002086592980243405	-0.05875828827707604	-0.09742384200038125	-0.046755450868544816	0.003202976742863533	0.07402925423330636	0.12434913487617795	0.004437297199152988	-0.32450183570540925	0.19610297051760217	-0.0010829575542287534	0.07983789441165699	0.005089091700167516	-0.24522890427351846	0.02190842079464212	-0.0006495193658461128	-0.11442077961233275	-0.025840470898224447	-0.22023160369065223	0.10297124468340325	-0.1316079503986829	-0.011072698085405768	-0.177105215379102	-0.012463311228074736	-0.003127637444209438	0.42717981342875	-0.0014896743023480258
patient_276	0.01623662406653699	-0.03533047677671903	-0.036914583213375235	-0.24190004023554765	0.004350141024620074	0.0019339067651370715	-0.018231564980813752	-0.024427776290195165	0.0027265344609478733	0.011149001229029681	0.21670317953693455	0.0497404973508989	0.2136819753680369	0.030538070135075347	-0.0032486308297946403	0.004130502425859244	-0.03693309413740101	0.010966154769976658	0.001032375423492523	-0.002848712514503935	0.03886668301085969	0.0012090996650771103	-0.001436421862560218	-0.09895179937058578	-0.005468804335381921	-0.017184924665547205	0.001437026286614825	0.008749168702654906	0.0888024958739866	0.022314556038949974	-0.0194400882118497	-0.13636000492415096	0.007583622815991148	-0.0515866608251474	0.009272266169700156	-0.1989620110264431	0.008038058953177699	0.003960687842981149	-0.05012196746412881	-0.012319082891440028	0.142896975108111	0.0623742534590121	-0.055581654646786334	0.0006736584960849672	0.017508529845151416	-0.02090340593395323	0.00973106077871626	-0.03809543697409103	-0.003269710419952559
patient_278	-0.002198223382131684	-0.010813637294995489	-0.016210503358057505	-0.1073288006843878	0.0010593733594889778	-0.012594824621984867	-0.013146959550872982	-0.01892294408571944	-0.007335775227111313	0.001764504289686138	0.07785140277564664	-0.03295352429970452	0.08051698466706593	0.0018546066824370552	-0.00021445677658246163	-0.00706055553180636	-0.015897787267329225	-0.025160726025448176	-0.03786088079775745	-0.5758996493703088	0.07977391763000076	-0.0002385028309263909	-0.001257253090834188	-0.08675646188095276	0.04153474223225438	-0.0014520154375711528	0.03943429856598499	0.03709328868836801	0.04027525959308467	0.00598658722724334	-0.0566163945480257	0.029832353729061244	-0.00905269715002774	-0.015035272160284234	-0.0037966254068329793	0.0073769579221040615	-0.017192298532148226	-0.018168185498286766	-0.06709486094547028	-0.009703105816528302	0.0010478980978439788	0.02334304666855479	-0.06559154579085895	-0.0174702007280995	-0.08851489956124801	0.011213109387521507	-0.0051167196090476956	0.04815537293605992	0.0031743014957917753
patient_279	0.016087441953690454	-0.014553617584434114	0.0539742666499515	-0.07316530851424927	0.007710827404559874	0.01934731075079976	0.07080442149614041	0.008797726168602096	0.0010385715971220559	-0.018230016673911963	0.01102124841368642	-0.11145144592161936	0.282899414872382	-0.11201658721257171	-0.003723269719464936	0.006167925965781428	-0.0010611815709014073	0.007627179763084473	0.012457855187558242	0.11763690954134697	-0.20420307153658648	-1.624301500495944e-05	-0.001092713177107249	0.2890423263559285	-0.02143653833520576	0.02928238670467747	-0.0021911550243238057	0.056140182024333726	0.046070033790243776	-0.005298919789229303	-0.21569219134102396	0.16955919538287226	-0.005524486016369156	0.029378631797571685	-0.015212398408397743	-0.06558378813227574	0.024101269807214186	0.006788433682124344	-0.028041474979477895	0.008736020929648503	0.12682091186894323	-0.03637680050290413	0.03174903024777121	-0.0514315376427882	0.02509981415978785	0.017925043813169898	-0.03344658546470458	-0.07106805352094611	-0.0002488542237916782
patient_280	0.011554296007586314	0.026689575188273147	-0.0319824853932808	-0.03293995487740263	-0.014332585365982866	0.04156647056317972	-0.010359420146554037	0.012292895397238284	0.011626398658071808	0.010505027411651952	0.08411182759514473	0.1564997516850345	-0.15911140735835475	0.044819866118303596	-0.006534212957765879	0.008620615335933042	-0.00043602532047359784	-0.033181042062066554	-0.009873176546494123	-0.05651847165004789	0.04532868625852623	-0.00486329058036128	0.0018541398264923792	0.07303438864967851	-0.007774076028667195	-0.015568311990582475	0.014125686216109596	-0.04886987155131971	-0.23711267016580514	0.0020247041998626026	0.22865501585494546	-0.0522596986195068	-0.00948558338542841	-0.040693653873236126	-0.005940235220784779	0.008013907785478927	0.0019001341918858325	0.004745403034790796	-0.04790794696312013	0.001206532275324292	0.11682278481241043	0.03339427324647495	0.046968600147874254	-0.022312047676813863	0.00808760550072516	0.0006084649976473391	-0.05628771478607999	-0.05201114611953371	-0.0007962813044942119
patient_281	-0.0056003208908629	0.022031442127702708	0.0888494447584715	0.33668055998905233	-0.004677848668522988	0.006626132304058292	0.04544119867287005	0.028887471693124476	-2.7872893501477484e-05	-0.015440661726866178	-0.23614069958762535	-0.019091516498706863	0.019621503737251286	-0.05712964953717345	-0.0018735908751549254	0.0003752881625385708	0.063372658281118	0.0012439596314197947	0.0011462538356749744	0.01666643002272231	0.05170052874626224	-9.972442741178988e-05	0.00018862446812046698	-0.08391255843800188	-0.008738349138494486	-0.021017368844995298	0.002711850247725459	-0.08753834362335862	-0.1109101903305623	-0.037729405243708734	0.15140124924670562	0.14193948767903258	0.022466735111803696	0.10274308741023776	-0.00500693342918835	0.10716201162304655	-0.037846963554906125	0.0010953148093959036	0.052609007851492536	0.017002314543273625	-0.1664069211540199	-0.19832521131288225	0.06054679718609864	-0.03560418064532374	-0.013759449782235462	0.02640773360753476	-0.013150985155747131	-0.04201888266505946	0.009096266418454905
patient_282	-0.0032336479360198915	-0.017776494387154597	0.056931228279862786	-0.02626452132798291	-0.010064629992760421	-0.018226067699199808	0.027878093519242177	-0.007731325847521755	0.009443770158126944	-0.02298245660270438	-0.06086794285520702	0.19554918155857567	0.24959848505060644	-0.0023335907537623095	0.0027139344321382695	-0.004375382238637388	0.005473137909496129	-0.040118676636675635	-0.03667239792595535	-0.08844451542483325	0.03541205683516181	-0.001019129319204318	0.00275112028074257	0.10410484182972278	-0.03423521018336853	-0.010406130982304133	0.020133166632191134	-0.1946984039581542	0.08689963285083588	0.0028444124180353413	0.1651873139018965	-0.11196460696266101	0.06866446620233893	0.013530946969306316	0.020667064723767038	-0.31836964763546094	0.027569105172298717	0.0027335797903037017	-0.0558138414982597	0.004883605186373265	-0.3073402404792921	-0.029988228112959505	0.07337355685275816	-0.032749901684035645	-0.13069823337218228	0.027279748915436833	-0.07652078440132874	0.08675682398757098	-0.001608585112273542
patient_285	0.020187757264469947	0.06516391877209714	-0.007514146047665386	0.4299872070797987	0.004004877241664972	0.03661928684560969	0.03264105578372287	0.06640819131146596	0.006543315090900911	0.010907151781307864	-0.14148116847855272	-0.5877948624234689	-0.259128328167364	-0.020652186419531017	0.2583731739320864	0.01573721932091629	0.08351642673357926	0.02244329229183844	0.02955360276837133	-0.14512371074836156	0.02677287258452827	-0.001177947536894249	-0.003779953472131688	-0.10868859906996742	0.10656280284046124	-0.0036664363546027633	-0.0056189626164748875	0.023048512240953188	-0.10879656981778683	-0.06928845697236179	-0.1597352495165141	0.2569719985116703	0.018324717367252503	0.04505778926479054	-0.06265863889851855	0.24304749175886387	0.03664145894584768	0.001795260302755825	-0.034580513778962735	0.011139287737592027	0.0376516669619826	-0.08528778226781583	0.004721382446462962	-0.04590541200583867	-0.022522680260959986	0.023438411032488938	-0.0061417503298908625	-0.0652170892182531	0.011237218360536266
patient_288	-0.06879349381106985	0.006497176299862609	0.04343900485836718	-0.18229660703559106	-0.006553613948856801	-0.08280938770406909	-0.046231511821731415	0.0020482420245568527	-0.04801805276240488	-0.014853319712577634	0.13715832229088698	0.25909880739112207	0.3869458912107987	0.029333209770016765	0.01832958047175941	-0.5430143158263775	-0.025459650406767474	-0.11743194036028853	-0.05535935812008205	0.11489030753132484	0.07475490295284615	0.007795962703964772	-0.002148753438006683	0.04631704045132579	-0.0514863355346498	-0.023770798906376293	0.002352214699492117	-0.14793764166067577	0.02980520733424545	0.0018367876817959076	0.2619027405724815	-0.091167715476642	-0.019456063638138094	0.0015286065333487441	0.025688391019134033	0.02979856768873473	0.024807115995261354	0.0036090799361811273	0.1011691368371403	-0.0156230438722393	0.10377830727084443	0.08184771128658173	0.04529072362627185	0.03586291919343772	0.040530811926259167	-0.010231421036536056	0.05357407348802737	-0.007031343530464704	-0.020071300210832407
[truncated: 85 more columns]
