# Supplementary material for: Integration of clinical, pathological, radiological, and transcriptomic data improves prediction for first-line immunotherapy outcome in metastatic non-small cell lung cancer
Source: Nat Commun. 2025 Jan 12;16:614. doi: 10.1038/s41467-025-55847-5 (PMC11725576; doi:10.1038/s41467-025-55847-5)
Supplement: Supplementary file 4 — Source Data [file 41467_2025_55847_MOESM4_ESM.zip › Source Data/source_data/unimodal_shapvalues/OS/Cox_radiomics.csv]

Patient id	Dmax	liver_SUVMean	spleen_SUVMean	TMTV	Nb invaded organs	Distance dispersion	T_TMTV	N1_TMTV	N2_TMTV	N3_TMTV	M1a_TMTV	M1bc_TMTV	T_Suvmax_max	N1_Suvmax_max	N2_Suvmax_max	N3_Suvmax_max	M1a_Suvmax_max	M1bc_Suvmax_max	T_Suvmax_std	N1_Suvmax_std	N2_Suvmax_std	N3_Suvmax_std	M1a_Suvmax_std	M1bc_Suvmax_std	T_Suvmax_mean	N1_Suvmax_mean	N2_Suvmax_mean	N3_Suvmax_mean	M1a_Suvmax_mean	M1bc_Suvmax_mean
patient_1	0.0005844031503790259	0.037260496313645884	-0.039880485364669746	-0.2184038453684561	-0.15268880140747845	-0.0029623089765385656	0.11543004870118417	0.012211971043839727	0.032059952790822556	0.1753980361244388	0.08989874811299835	-0.43228220472246526	-0.16234943353932632	-0.0004234532272335532	-0.01350945263344349	-0.08772347308097884	-0.4546292670495312	0.016346517677533617	0.06073106445877679	0.011558193310993437	0.13958859477394786	0.19293065404129311	0.022807980838281717	-0.06879648407711526	-0.07369386025730522	0.01878534718878136	-0.03290263199785637	-0.332316652054905	0.2751640216765423	0.2494124021067904
patient_2	0.002524337432397806	-0.05333952811657729	0.018161966168201867	0.37711381283258794	-0.06246925714492746	0.007443503059950405	0.1894366235285209	-0.030278864264803328	-0.03268377659646085	0.1542504554521994	0.08077998384303635	0.1642464048126408	-0.016244886846549032	0.016245307527377947	0.012058430462303421	-0.09072562171591012	-0.4233804759212514	-0.007799348854522262	0.05186413218212418	0.011895495136995959	0.02079089971351272	0.17364493446686705	0.018390095559612213	-0.06048373816007171	-0.009335627510917696	-0.013084426784832057	0.032947671099541935	-0.28402709549351224	0.25734099453977743	-0.18094837076568646
patient_3	-0.006338109302877242	-0.026294853857858416	0.023639382787154904	0.05863282134709883	0.025048470500926498	-0.009725675836188752	0.04447316090169117	-0.03275876761133586	-0.023453152050638325	0.13720350424519792	0.08541147361377846	0.31733479222435207	0.007062439477452701	0.0027788902705797834	-0.003840797027499015	-0.08472711699470914	-0.42809552397208256	-0.003413152375688151	0.05645097690182563	0.009902768702592858	0.12019602311373966	0.18821091743670984	0.019108601403829573	-0.03879526443669694	0.000271410772666197	-0.001672593244495309	-0.0006351358871690936	-0.2970511751651599	0.2549975138876853	-0.0976706647281064
patient_4	0.000541614534213261	0.061836744632296076	0.04293589224521851	0.4150420337258353	0.11986546036049792	-0.00454799454059293	0.3125204427924744	0.01416098607253552	-0.04122979887484961	0.16663238040440223	0.09581814894965097	0.3164101187388699	0.022673718395531357	0.0030028086160215667	0.010636982322484183	-0.0754733625330494	-0.4592039926501718	-0.0059258373364327365	0.06196940751706092	0.011502069563733858	-0.09756379245789672	0.1754720211423839	0.01863938787904537	0.02269865675197052	0.007434987781246053	0.01794779235949234	0.017351684485785196	-0.317719117622824	0.2749456806850727	-0.07572784597513543
patient_5	-0.0070184655092214885	-0.0756563710814123	0.06761486424434764	-0.30861081584587385	-0.052111089318116054	-0.01677400316966291	-0.2575891397198468	-0.0008749426061465904	-0.026787308884913996	0.16144125588207942	0.08772545312242448	-0.40225691586280204	0.07583500247330752	-0.014748173548046141	0.03636439255759312	-0.0759538047950715	-0.3932041159919457	0.005941292544849513	0.052743105247924076	0.009626117510830179	-0.5409427511686448	0.16728144087187527	0.016410100748775792	-0.05267963925334688	0.029379340922203703	-0.04394922775295613	0.019728282409327624	-0.3214819251843025	0.21635140040217177	0.20821359720947527
patient_6	-0.008650848398112795	-0.07574843273488668	-0.007137561582595213	0.11348151712349797	0.028199556113917428	-0.017504382530671662	0.1750749061931428	-0.008591376076923585	-0.03896682512684041	0.1618880286462684	0.07236300908106842	0.19452432458490523	0.06527692178083452	-0.0008960440975439857	-0.004951689498396475	-0.06508554575082369	-0.4082757457756283	0.0003267812982879117	0.04800494595213623	0.009710605888149976	0.12545396834027067	0.15813473301143816	0.020322649310957917	-0.0030048975055177152	0.01956591179329988	-0.006952917237990725	-0.006460581853420236	-0.3077591801512744	0.24993920903148503	0.004387176012550174
patient_7	-0.023704509804400566	-0.06790486463626294	0.14241350770612896	0.13866855146457288	-0.07654739912326973	0.03446971691682793	0.2309107789849063	0.006844912507476137	-0.029243218088457493	0.16504151278279758	0.09355137844893921	-0.3916183233046598	-0.14929571284966558	0.005780393599271373	0.06914630899972733	-0.09360316323426834	-0.4307599539596763	0.026886006818288222	0.05575323927659768	0.01207710810948041	0.15171758995039195	0.18505326374136097	0.01614988253094383	-0.06267128355226513	-0.04372559568192812	0.02843348091456385	0.11163536186308848	-0.302120132351175	0.25302676698545484	0.21715114020120843
patient_8	-0.003051050809171941	-0.06286656717599269	0.08192902599550951	-0.05083760959054391	-0.0640862910076568	0.0018656830174984995	0.08267557262415316	0.029025319184875407	-0.01637750443614449	-0.21053005250992793	0.08827236023894593	-0.3749663667849081	-0.01346053210654844	-0.003889471274950836	0.01375651147220064	0.045543219287973946	-0.40586970477764955	0.0120476357640336	0.058090205378167906	0.011917167202091279	0.16507256663058714	0.18861272869937398	0.013654107681197417	-0.06336168051067956	-0.0070560888233271845	0.009145865575800972	0.0420466866903244	0.43278499213994365	0.23552808944808926	0.2232125012362683
patient_9	0.01829826676430145	-0.030350671769898727	0.02845441697148933	-0.03272587941881198	-0.06717869418961173	0.02416623294946842	0.1608448109014956	0.028302492138890002	-0.008847874279899444	0.1536646173074275	0.09289701003660643	0.15811711508262127	-0.10080035267488657	-0.001998760762650602	-0.0037574776545085	-0.07219009535721112	-0.45241903278267837	0.0035306253268388666	0.059466285854616094	0.009542189015693136	0.13721982724768675	0.17198485677168024	0.02118806480273405	-0.04847505790935022	-0.05659214154560919	0.018032689123831026	-0.004907613327415386	-0.29463881177864865	0.27568442244367275	0.025893341799756837
patient_10	0.0036177317147839906	0.04932615654981709	-0.022247141482844516	0.1295917478357025	-0.1723380985950544	-0.030743216593928965	0.24765213624600033	0.015879499900123727	0.03407305466593542	0.15482043802441986	0.08309159459578755	-0.41197660212389514	-0.050213444801128576	-0.0024537621758307883	-0.02230702051816366	-0.08118480180716356	-0.4356526323139519	0.022640478843882424	0.05770613094036321	0.011824325922479036	0.14608962720844154	0.18552414110492585	0.017594220031265848	-0.06519191277797728	-0.0181245988935876	0.015695234668747914	-0.04558225337174592	-0.3146040356065349	0.2646102530648616	0.21532327524810768
patient_11	-0.0006476284575261201	0.04022207920308654	-0.01756812629598268	0.2723882522553932	0.02737369413946853	-0.0009101410635492719	0.15961603249704817	-0.020073655687794976	-0.043120921663481006	0.1857950695988204	0.08396144602950609	0.28294166818839117	0.002469514801690617	0.003009200075727948	0.009988708806330425	-0.08853618674568263	-0.41547110622123334	-0.0024462538382509775	0.053537014677287956	0.010300122380725902	-0.17863728360518347	0.1788372697144689	0.014881588744700169	0.0024546284364158366	-0.001938363030228396	-0.020159268059896665	0.014438145207881985	-0.3317300965434172	0.24307690021467143	-0.06305681691340881
patient_12	0.0029471937591676526	0.06518910682662937	-0.13477978435337415	-0.4699939970795233	0.020022355887500787	-0.020442044470198505	0.00687814966163085	0.01340769424245108	0.01925996769821692	0.14867714918630714	0.08730215578483919	0.1377403919705832	0.07266841201109728	-0.003545035745164077	-0.0069476701564409275	-0.07038095298297187	-0.40228751862528134	0.010033792804712284	0.029713424352354884	0.010354309390703762	0.13699449320417953	0.17430325153808832	0.0158761814537706	-0.06166035454254725	0.017396101275269048	0.013460420373622321	-0.03405255069147335	-0.3016866351444896	0.23115403265849616	0.08304893281870258
patient_14	-0.021332332847736807	0.07184213808519149	-0.06805285087712785	0.4268200818128798	-0.1779859261997422	-0.028176146763816447	0.3562215340390239	0.024708396086628944	0.027092146945092113	0.16962969212189294	0.08981251252720579	-0.4123226561061897	0.013199932981703943	-0.005772692236809377	-0.013616683238782424	-0.08743194678493124	-0.4614247443358368	0.022337761833569975	0.06106066240893535	0.011833953643326647	0.14471555108350911	0.18764459500397251	0.01715918296271818	-0.06798471924691786	0.002830436298785079	0.00844829935009492	-0.04192486516310619	-0.316201171511201	0.2785320263942422	0.22421685853117934
patient_16	-0.007261658774712387	0.02506948067549868	0.02756825540092582	0.24298495969048836	0.024720384893629866	0.010753958800530827	0.2766006717421164	0.09957487724137107	-0.047761876126772046	0.18805635091074793	-0.30624369105422783	0.2262867984931918	-0.7373737410761753	-0.26702895348727396	0.0244712525375013	-0.12244825754281172	0.9014350901038035	0.0034277675317286004	0.06078672596106321	0.012405293747842551	-0.3972244712215333	0.18124287802157762	0.00632162001131165	-0.06252288071471165	-0.17140301048131618	-0.49091775395871484	0.00637339670141019	-0.29761249466460177	-0.6159934606607096	-0.01699717535396413
patient_17	0.001249974887789151	0.026818146858924603	-0.059649530538518694	-0.3582602190330164	0.02427142689770735	0.004456416285955285	0.01780798560454545	-0.012408369997549058	0.06067307507405296	0.16821426608614304	0.08544345389698296	0.09923327548334825	-0.014301802102630799	0.00847863707315976	-0.0237074180804167	-0.08412588234882676	-0.41928417482565505	0.0012902387673262442	0.053613352015645495	0.010391233102013557	0.1336169092764033	0.1755626189244689	0.016029431540480293	-0.06693701037442733	-0.005883981468251302	-0.02121927111114833	-0.03818693818818589	-0.30268288936342075	0.25216752777235985	-0.06338795761093016
patient_19	0.01507090551727857	0.0014010219604432162	-0.0486410075566096	0.3322517548691905	0.11138481055739297	0.019796717417387606	0.21213341712011954	0.022446739896424164	-0.024370735198044495	0.16088975704237884	-0.3446551045089686	0.43164709324038614	-0.5794969632696775	-0.007323688886542937	0.022186844406278085	-0.09237675790824426	1.9335360454540367	-0.010109215525281661	0.05622727958313955	0.010286245018599215	-0.15000053217141202	0.18854887518352365	-0.011514841249984037	0.9921531077378156	-0.1601833152693051	0.006216454184899268	0.03043662867253632	-0.3071121365168017	-1.2392675054774798	-1.4535987412710094
patient_20	0.008584639560821686	0.000227026865644432	0.09885651212402362	0.16147146619877092	0.12823037865256748	0.010691190959594874	0.18123700403465595	-0.01644610937136584	-0.03980265962672233	-0.33487564444129453	0.09507919495622322	0.250047364743454	-0.022167593464226924	0.0021850417070268325	0.010487810371848885	0.09367761712053753	-0.44375881711502596	-0.045082208918863616	0.06302583944052607	-0.04052107631003888	0.016899417160315452	-0.4726016585800617	0.013237818324589527	0.12529300703950508	-0.014300295325854515	-0.017213974722651314	0.037420693234630785	0.6394485427853581	0.2669099763857471	-0.1598673827681366
patient_21	0.02774179804806474	0.06108361635478709	-0.012533752211663172	0.3943794372980921	0.012344081762607864	0.05431046902087921	0.3310845996320262	-0.025802584191344274	-0.02755957205272906	-0.49081711856079513	-0.17633474197158253	0.3402682559965671	9.085437759358633e-05	0.01670415602648516	0.030061336046282375	0.30724004857958503	0.2971775773341338	-0.027616814769137736	0.0724048690349572	0.015807074421464628	-0.14130354574905998	-0.5045802129696442	-0.01259264636633938	0.19994321650769575	-0.005766326826936111	0.0003413936640330308	0.0064037065585004415	0.9661368149423036	-0.12068101866770271	-0.15670775562019937
patient_22	-0.006819386264819144	0.03179142194328538	-0.09326400272491087	-0.40322787108549657	-0.05437979978341367	-0.04310973120030212	0.018428408273822	-0.01442803797516689	0.034188501937241295	0.15773835055965715	0.08424130642430973	-0.3967869566801371	-0.04404946187454478	0.0008022790628234548	-0.018897512523426203	-0.08945390142806853	-0.3531696252934081	0.03415863428986865	0.05723843044278009	0.011944147240573758	0.13753041058619422	0.18571420308747771	0.007758921120444611	-0.06325895671057964	-0.019242256961771884	-0.006154512221893781	-0.047571771176066376	-0.3048595720628738	0.1960350740544589	0.19163478611538243
patient_24	-0.0004615810590683809	0.04829392522649822	-0.04844486819305769	-0.0802196927264337	-0.07099669160811936	0.007141246586889614	0.0629586471353618	0.009204542243323845	-0.011329743556461862	0.1782125895363043	0.08938007459954055	-0.35402258257845476	0.05538235364162326	-0.0028457989144415495	-0.00094212448376069	-0.08428254369933973	-0.40944582232383653	0.003678250913637253	-0.21142543011191658	0.011986394998991772	0.09290424177049687	0.1750558475978067	0.016158173818317214	-0.06217034560192558	0.014245238766918853	-0.009962913024429972	0.0009569971089658155	-0.305977016956357	0.24032003883104633	0.2140029095803897
patient_25	-0.007951921328278414	-0.1231126257875402	0.11216655120713892	0.2742385475700087	0.15839603681081793	0.01332830245202493	0.24853150898636742	-0.015235060104230877	-0.021920984899266235	0.1379969236359351	-0.3334814172568821	0.27999627161822915	-0.11814423509616045	-0.0013798746622560405	0.007792488818971401	-0.053960974632560756	0.7926624906734697	-0.0003029105061312072	0.059438481225888386	0.008806276712541814	0.09335872738177557	0.1711800658380265	0.015108069996350268	-0.04927036924438513	-0.04078740047415818	-0.023902471685132928	0.025000865409513254	-0.30313849782545543	-0.5677994578803056	-0.04918649608342711
patient_27	-0.010475214106805264	0.005000250360810252	0.005205520210783096	0.24402159243592347	0.10609813441257149	0.011542201497852875	0.18218338472361398	-0.01848545650813235	-0.05294562499784626	-0.3242063376003277	-0.19159700660639584	0.2714285432250421	-0.0534030608275946	-0.004336356851683449	0.0007798931206560282	0.1214121762713424	0.0712558602930485	-0.003261899503105118	0.05483265703298319	0.008970068247639924	0.054363548715450884	0.17219611392615358	0.017838361948725002	-0.006708896957364869	-0.027224647349035805	-0.03663016562497972	0.005371642825299336	0.43941325567690626	-0.07907825371796913	-0.04585604775185801
patient_28	-0.000431241566754078	-0.10809980850500295	0.10850074367202042	0.4432548359147824	0.18642042650567958	-0.002305400063708666	0.3150279328765194	-0.015301426918281609	-0.02215234030695886	-0.25667295761066483	0.09243583115095522	0.35047354196758795	-0.11819653977436666	-0.0006238273415729618	0.008928813520110108	0.24970269574357828	-0.4954188628643831	-0.003210555093692421	0.05493863049191661	0.009063822709911115	0.05418751035979438	0.1651026721154686	0.022372053267368037	0.0008206470820093597	-0.04456245226013894	-0.014475521139674687	0.02675958957820929	1.171264486296299	0.30107231053756645	-0.033124760833313345
patient_30	-0.007033247084282947	-0.0664451271728791	0.01694556925573492	0.27430116272556754	0.023825353677771544	0.0059165827326129825	0.2632454953283681	-0.005923076126107136	-0.03676215954994416	0.1681881890381041	0.08601867382509573	0.26076369544505557	0.027883290417131633	0.002878480100919347	-0.011689374001489864	-0.1049706316656139	-0.4404785703165664	0.002751953855537621	0.0576916836229034	0.011939814064897802	0.1389546114207109	0.19784158247277125	0.017916968065824147	-0.039436038368350294	0.008129865395362921	0.02279690842214063	-0.020173506499485776	-0.3143206182509036	0.2662332285066321	0.077347892728954
patient_33	-0.018681532400497518	0.021207420257108093	0.0152213968248012	-0.8278812929696191	-0.18742440618921766	-0.02980379055228037	-0.05982609539113918	0.010734079877374165	0.03582701236376206	0.16601565098864846	0.09196517768000184	-0.32985253839316486	0.013684036283068003	0.0033657472328069682	-0.009915141576101955	-0.08565755194614191	-0.4167209424655147	0.01435225447196592	-0.3401169763165186	0.009649620024887937	0.13077215954763644	0.17925537281413206	0.015744868315828303	-0.05489906363403394	0.026248895396104626	0.01307282943235737	-0.047802917636171324	-0.2926717172240417	0.24117129234403034	0.1845407090173428
patient_36	0.0008778613094561938	0.11809215933465192	-0.009609666458677675	0.20847925060320305	0.3085245752593776	0.01102255220359683	0.1946278737047101	0.0027445589913620955	-0.02038457928485339	0.1714526903329943	0.07618839770872074	0.23829208424778475	-0.10337253321311421	-0.03423284626763798	0.10282195337958995	-0.06664409680108768	4.321023504024896	-0.025444124422484574	0.05693729679169228	0.013153341899556465	-0.3017831870752603	0.17165014739892176	0.01297458397913853	0.3811653455251983	-0.06605994597630142	-0.1416806222223143	0.07705007887458964	-0.32887495082262774	-3.0423255805637024	-0.45814489885100423
patient_37	0.001277314398273518	0.058832682290438136	-0.0695971897630327	0.14003790033837143	0.02539421848786147	-0.0025180136977261437	0.19441937352058114	0.0013738155334065945	-0.024808237437002514	0.18465834722078134	0.09286716769059718	0.3417183227503311	0.029151697857114432	-0.00016314765062882403	-0.0008638773187550426	-0.1058464072632436	-0.4527082253071208	0.002686423910903662	0.05362347725544443	0.012938772549647506	0.13955134465549346	0.19285902929489063	0.016583914478692254	-0.06897024636623716	0.0077140174212128425	0.017124393790019513	0.003923178439602048	-0.32968019245706	0.2733166528524006	-0.029585266617262695
patient_38	0.022153822369907296	-0.07229112596628236	0.1149559923864902	-0.010621212372377144	0.02459684621947821	-0.0015256100440833088	-0.07411565329860038	0.02077310595945109	-0.01866233888242995	0.18679499540412858	0.08915771529032378	0.31114825060584794	0.08028898118362213	-0.0026488759905382263	0.0015666078148646647	-0.09200913639305724	-0.43571092547908563	-0.015426905126825936	0.06149942403210777	-0.03450622852074149	-0.04597671015475522	0.1904272150202237	0.011987829951666586	-0.07106735399441053	0.024919213090373146	-0.014637158033632835	0.0024371781147001495	-0.3248606911984847	0.259716975207795	-0.15712345711617295
patient_41	-0.009277066539155056	0.13163629095002083	-0.059380357357942753	0.6074458812765221	-0.07121076722793437	-0.0037328113680170616	0.3786678929020576	0.007357422205212218	-0.01753518670694468	0.19628166397062904	0.09372335392028461	-0.3145254652791488	-0.010560289792818627	0.008259091418576048	0.018633956993767586	-0.08663735816528874	-0.4002304675199189	0.02920684301507726	0.06055378015624207	0.011161156180845528	-0.09149671923289976	0.18138594325026103	0.01284485947926042	-0.061024373053081546	-0.005251656097275185	0.03259871653852882	0.04469191881675019	-0.31525683646458386	0.24174515054718004	0.18215417599513956
patient_43	-0.0003096651181717944	0.048074684544746116	-0.08127814377592835	-0.04971273915781227	0.3636916967373	0.013922610825637586	0.08797178849940729	-0.0049212957829723476	-0.019036692579234116	-0.2718554815393183	-0.212163710157763	0.2339481822620993	0.05040921809095189	-0.0013058942177140234	-0.000765561854707061	0.06002604838116955	0.2665206332755899	-0.003541193850583604	0.057937179187673674	0.012901430296110154	0.14714906294987393	-0.06370362048619421	-0.01180784333149354	0.012097852412014156	0.008431956374350746	-0.02221000666465966	0.005975847654093041	0.31267817743510157	-0.17119416742160162	-0.06747187126270497
patient_48	0.0010747140529939968	0.04812650181487946	0.06827763524191977	0.1765160968916102	-0.0788754308771103	-0.006745666721842144	0.2451659497501983	0.0058543859335908836	-0.04295623153803075	-0.2750756619521383	0.09512323652225468	-0.41154054657417144	-0.03775337360723017	0.005058003054793001	0.025292099205378466	0.019305508010623296	-0.45464969145179707	0.01879159883867189	0.06424934732936827	0.012508987793435258	-0.9657241576863755	0.1995801224361854	0.01510788987117817	-0.06682823316703138	-0.02265454618264056	0.021630729371597136	0.042941933309198065	0.1571353482427593	0.2756287010347525	0.22331371236828873
patient_49	0.0037262253983679013	-0.008594865780590889	0.05830965768565533	0.2509017703154533	0.12342009654817337	0.011447473183939625	0.22452475609608824	-0.010082492991151746	-0.03732764631144245	-0.3604148967222537	-0.27170408693262993	0.11950641233934554	-0.02298682643301781	0.005586618490270638	0.008642861259776112	0.155481337151846	1.2411758508127064	0.00022916605766775666	-0.22704217461621623	0.012905906466771684	0.026774557730676198	0.04507862242224849	-0.1482752744320862	0.043378796354805634	0.015675327309139224	0.024017762886852263	0.02612162472466304	0.7961123540098312	-0.0688845424865585	-0.006162793777739433
patient_50	-0.0020287923228244774	0.0657522194922785	-0.059997832295759466	0.629602963025463	0.22955952781509162	0.014794707146529727	0.3908222734954303	0.002725904011376017	-0.03635754056494688	-0.427807178994363	0.09457900169169266	0.40159842419956243	-0.038912098952181035	-0.003537164054434827	0.003136987786924986	0.17152535218175186	-0.4580796930362376	-0.012436861579173146	0.06178805617322239	0.01228097967763341	-0.1748440516654127	-0.7985482811466268	0.01701879285868866	0.06713658487711058	-0.01907236038324986	-0.013316759530455073	0.0022158346508767187	0.6529096614752601	0.27221561435180325	-0.014031550322137409
patient_51	0.005404408295766565	-0.027381825183276556	-0.03689062302192924	-0.5559338189370775	0.02554135824759337	-0.0024957268584017765	-0.08919677587796794	0.014856180777244514	-0.017472878844706476	0.160189665115586	0.09182188656496397	0.10230479317262126	0.024081846466019054	-0.004802104928509743	0.01682012120888571	-0.09551386007622448	-0.45147003882471637	-0.0030499735640758347	0.06417022638687485	0.012167709114680967	0.1612907869902838	0.19995667728577687	0.015553405907748811	-0.07139425606585825	0.004254939382825908	0.021587976048890904	0.0355582266934235	-0.3111200726403897	0.2678074292041608	-0.143352878680961
patient_52	0.002245676135514148	-0.0973531551394204	0.0286908019403162	-0.4358695999596872	-0.19470796840118762	-0.010856642016091352	0.03405957478924209	0.0023077032766381494	0.03686418058274202	0.18537253887619434	-0.2781109386037478	-0.4040025474396313	0.05893279589795557	0.00033001546933911615	-0.01908924370997299	-0.09426272522716932	0.4511191015500496	0.013529971860881626	-0.10239212186926096	0.009660615385883446	0.1425728011305072	0.18813523007798277	-0.03023456656402658	-0.06232251437793819	0.029790309855268995	0.021084412827397966	-0.04092229381084118	-0.3294456649348985	-0.10349196771096165	0.236320512536118
patient_53	0.005608265851243239	0.04527058131357085	-0.052883156239963425	0.02775463532070144	0.09731688094660801	-0.011922740954959432	0.1043510830927825	-0.019039159450040935	-0.020159407767518314	-0.20491706347077077	0.07991241339078613	0.27350482247784863	0.0798881430392764	-0.0011289796499677652	-0.008812030767406618	1.8675842023499486e-05	-0.40936734154630794	0.0032593031493604297	0.0571362340978693	0.011343386778053233	-0.011785420535594997	0.16741266599965512	0.01663270874130472	-0.012659112875007239	0.04432684622369272	0.00270042849226087	-0.0169384840904869	0.0686081054071713	0.2504824630524979	0.013417485147609069
patient_54	-0.0028346602839748845	-0.09749818097470024	0.114067398762634	-0.6944288925856515	-0.06691100707052787	-0.0019246431425398172	-0.7382195215899379	-0.0028289084538652386	-0.009079887254559502	-0.22649920038742002	0.08995653601397544	-0.34753318223721125	0.15298922237865387	-0.0004123559967977222	-0.006112655099657843	0.034005400802022016	0.44981447292067966	0.007190941070827929	0.05790654382286786	0.009590964132105341	0.13428727195445125	0.17762068232527894	0.020554983712197522	-0.0585149812737064	0.05630620109654269	0.00217879199487785	-0.011728764932702312	0.23209487832304404	-0.3309909231018113	0.20451956636726495
patient_55	-0.002641322173544895	0.02748230910694892	-0.09411687152910986	-0.18565484883950234	0.022482237463845568	-0.010724342488168453	0.09821149012661862	-0.010912000295295616	-0.01829165774944892	0.15633447692480446	-0.13054401763515772	0.11810742095900721	0.054637409477721575	-0.0005917033024100238	-0.0032469936098228273	-0.07772886102005931	0.1441691647438299	0.011646383646537011	0.05817789909298186	-0.003923363882139503	0.045222059900532956	0.18264896424856325	0.015103747833789684	-0.03768453519678698	0.021657450430526644	0.001368620480030914	-0.01181748165678291	-0.3121964102289531	-0.12406783540514636	0.10610878806150177
patient_56	0.0028993048500501628	-0.0010870987409179315	0.11663562178836423	0.43896901089532636	0.024379277189176544	-0.00379999825381386	0.29377650249967685	-0.040321754096808944	-0.038566644550760525	-0.4940464073379328	0.09465498447807638	0.24202147632191792	-0.17748519507453608	0.04895526276986477	0.12162265661673756	0.7753766001264059	0.3172879320652806	-0.02629147343542819	0.06406777491559922	0.014331035313920626	-0.7144206896743485	-1.2604322410400863	0.019552719002499223	-0.06941025323990352	-0.09630072060306465	-0.01215821787140407	0.002032448220493937	0.8182386349628173	-0.24945634867270833	-0.2730126637333641
patient_57	-0.007598759439258248	-0.011877505877270135	0.10434677098778772	-0.3151007977222602	-0.07545382683407588	-0.02012550867168621	0.07420335330671801	-0.018942075123996715	0.03894933075692205	0.17467772326173214	0.09498572567973516	-0.4162936795383261	-0.06404625078485959	0.013145950230284243	-0.015544328055894514	-0.09105675964448659	-0.470826026957901	0.02846873519287911	0.06423785786280506	0.010872516154940703	0.15281442230652056	0.18825019727837766	0.02054407203895874	-0.07414846474745447	-0.03747405248702155	-0.004900670808442646	-0.04100552034185054	-0.3231983855489752	0.2886448542896449	0.22924934082962548
patient_58	0.001225319781026336	0.16976860512812625	-0.03643919249374638	0.6222193525978784	0.02722103471973098	-0.00029369900693219675	0.3764191344575515	-0.06009787352686638	0.01899594649299597	0.1635340431220681	0.08497992339662577	0.28161937800691866	-0.20755561420637192	0.1373283372135097	-0.0014417720669956848	-0.05432921323919653	-0.4424138933198129	-0.028225952362678348	0.060583195900843684	0.011031661955996643	0.13754593869679496	0.19077643177890416	0.021131905351964127	-0.03978478958954635	-0.11010459638994469	0.049964331423312316	-0.009934014492066698	-0.35018995156531135	0.2784845240599754	-0.45902880368492016
patient_59	-0.0058007916924802715	0.002970145056934377	0.018640646365445043	-0.06989918483221304	0.027324890434117514	0.012357676672754624	-0.0037537361274057298	0.0034034560016277427	-0.0173678538649492	-0.23910323716947846	0.08076795127138615	0.21662428815162785	-0.00837128799592775	-0.0029757735830852035	0.021737419903656536	0.1449924242039806	-0.40700829460826443	-0.011240460597833825	0.055276615728039505	-0.774240703777277	-0.17540764429752057	0.17672349115109845	0.01620073633327375	0.03750817153057734	-0.005308124064094878	-0.027826204793609373	0.02230698493976871	0.49892155345569683	0.24351800042254962	-0.041251958587634065
patient_60	0.0020932605966872356	-0.0916286957840637	0.06287093458997454	-0.25300115148418967	-0.15865326035992922	-0.001997503456421058	-0.02273570250641391	0.031866577148397156	0.03936513548145836	0.16272467786644337	-0.2660778646837464	-0.390273670283259	0.0633991462689514	-0.005049022244956231	-0.01754223517755451	-0.08351515888951382	1.125963460853827	0.01063538996627699	-0.03975051066789112	0.009056210200706804	0.12957674119867466	0.17401922779795492	-0.054635636493000454	-0.06288561601017288	0.026843230830968	0.011037867119450324	-0.04103874261602139	-0.2973843419370649	-0.7094279791724075	0.2227054237051187
patient_61	-0.0011660170868850698	0.02021783425023849	-0.10319779757107148	-0.2432696515976105	-0.06809814472793449	0.02345053128756878	-0.011382691944312772	-0.023765656830294694	-0.023484181895119742	-0.3770319778494393	0.08955886599318257	-0.4141305515879723	-0.03155128407183925	0.002470522181489485	0.0050680960695188605	0.19260461780625462	-0.42439963025160343	0.017369475214012293	0.05768625471553936	-0.09611699470608093	-0.11377369000781144	-0.8770177456648802	0.01792470127794618	-0.06651336315845169	-0.01530071640425929	-0.0038696225051281343	0.008090259347012223	0.4823300375484992	0.2513237287205326	0.23590527482681364
patient_62	0.008110389000419257	0.07714581856722452	-0.016706478839221404	0.7179005711869045	0.30016937957011125	0.012905191554323705	0.28002040070384465	0.002899341565802976	0.000588255413308497	-0.4216770213489469	0.09174755721306503	0.5545003469262052	-0.05060184784924127	-0.003043236779903987	-0.010915506356893045	0.24022919446392788	-0.44514195655352673	-0.012874203778963872	0.06351344710356696	0.012228143408590957	0.14403971613943567	-1.4717872970192274	0.017684747222129264	0.05415229199903029	-0.02078341866262722	-0.031875947909973036	-0.024699961019335564	0.5778310700548019	0.25948003153658356	-0.08055045076324564
patient_65	-9.013127856404429e-06	-0.03849581614874121	0.03717742315448966	-0.11239198926851107	-0.06891637973584393	-0.010011408355851525	0.14304282516610248	0.021262350248967374	-0.0075709941952585205	0.16275955466886954	0.08744973995161195	-0.36008542270209387	0.08102359454942781	-0.008595571272154887	-0.0031335939349676867	-0.09029867472869586	-0.4303360147872402	0.017531149022451835	0.061750947840789674	0.011519495903405024	0.0908006469827217	0.17357286524225768	0.014227587934523793	-0.0639571894585244	0.0249530766189211	0.007927834630973947	-0.003992727684601338	-0.28104554271845233	0.2643044455404381	0.2036768492932578
patient_66	-0.003324072782695386	-0.022689714906776192	0.06989021510789982	0.010944158105055137	0.027174462737973634	0.025033325977085196	0.18132747441085023	0.008491621460703263	-0.005286312538407299	-0.20307214576616622	0.09440220993400122	-0.3008155125080809	0.008869549985006024	-0.0006270908118189348	-0.010887041473479903	0.07355927225427658	0.18459998311071155	0.008539551071441038	-0.15620873864160223	0.012085601464677796	0.14481657893131428	0.18807922315813996	0.018310897469516106	-0.059883729420786756	0.08531898974876997	-0.004335457034299871	-0.006620599167305023	0.3855607888663373	-0.14493858335833865	0.20824959900674522
patient_67	0.13321824501462493	0.007917693346241398	0.012759198130356409	-0.4489670082091037	0.019284814397643915	0.011730237765691254	-0.08725322041629861	0.022200933545722258	0.059243626176806785	-0.1971166097128471	0.08885079536444085	0.16015921230756644	0.039267729154946605	-0.0002011666527946099	-0.01869474862862292	0.028354130154977574	-0.4105667890390599	0.0080692497886245	0.05617785631027509	0.013099413044570376	0.1299979855038626	0.17859053308970385	0.016890929433194677	-0.022117381458495563	0.01473901501166628	0.014346064688822801	-0.04919443317219814	0.23931377688943145	0.23880849797618975	0.03713029339526753
patient_68	0.015137876280076939	0.02881614228606923	-0.033061079437183595	0.6556837845638138	-0.03340263116736767	0.0028029465919879753	0.35661740860633856	0.03392475200511464	-0.022891641197204594	-0.2862523285966294	-0.30112550930053555	0.45652837028289883	-0.07703116561169138	-0.005515910445654442	0.0023358876266680057	0.17168832014054844	0.9930820788655439	-0.00478430799316883	0.059977974373069995	0.013580349449154932	-0.17477924393160965	-0.7116075873228986	0.028195990145218997	-0.05682456774947015	-0.025325146393498622	-0.0364964678687616	0.015379298692029435	0.5866424214826574	-0.6558630159315492	-0.17894127606794402
patient_69	0.052262869303946954	0.09781147207442743	-0.0742715292269185	-0.16059092576975645	0.020545691465829782	0.025943539948646913	-0.05597857056903511	-0.0002557668656992219	0.05742270431379655	0.19480690206636467	0.09041761270043819	0.2641125261823819	-0.013258234563270088	-0.0007819866789351341	-0.019408075208610223	-0.09071675184930719	-0.4289074431868813	-0.01532588933441601	0.06329398647034164	0.01164111082837572	0.135810081035817	0.17111824796913722	0.015852865800092198	0.3762613170232351	-0.013186887334126764	-0.005743926645855193	-0.042048987140034993	-0.3234263818480262	0.26810812061730344	-0.3903634392596586
patient_70	0.013648369951586031	0.0046828296544309065	-0.01655846834749847	-0.16084364692374867	0.2562238920623333	0.020294824566388384	-0.7197315290669631	0.020427701771248384	-0.007858342633110665	0.18049490528454443	-0.21353191842742486	0.28930576027830646	0.17662497039448058	-0.0005892363022445526	-0.006877654994618715	-0.10426754509141663	0.37619095612444153	0.005397263984568166	0.05496183262693148	0.015532410933294829	0.10310626668289259	0.18801482304065048	-0.06713337893527714	-0.016794400641260768	0.044354676593418345	0.016621945406890513	-0.011811304480756023	-0.29834035702600614	-0.16858944843486548	0.059016077620570456
patient_74	-0.005556314808508605	0.015119526581912138	-0.0017052147797938927	0.143813630973967	-0.17310248315829277	-0.04413029663138386	0.27247991597998916	0.005619722725248283	0.02712277707781926	0.16171205534034297	-0.2190871679655549	-0.3775980795666832	-0.45701329764037296	-0.004001048751493821	-0.017092518779335347	-0.08511599647809202	0.16078191328277125	0.018014676798995835	0.060572056587093935	0.011518495179070633	0.13602527818607008	0.1788965106603481	-0.0047188987882653	-0.06543048519478019	-0.16203739961276095	0.015042388779947706	-0.04695523610888773	-0.2980372954991794	-0.08106596184335833	0.18499560563769646
patient_75	0.010477282331690312	-0.001201373674002129	-0.029082606460079513	0.2118848226341733	0.016806073072233283	0.0366062210931889	0.1699754904302857	-0.00568080097942118	-0.005685257444838612	0.17327394413850164	0.09432505365201252	0.38949006959492327	-0.003163640226283335	0.001972878325827877	0.002250256851513602	-0.07708028155136581	-0.421318505765421	-0.009160241659614687	0.059394254030407774	0.013062131812089161	0.047409736694388534	0.18545891137126905	0.015900307519083345	0.002753954225601598	-0.003000584404357639	-0.007316188335388418	0.007119170693524271	-0.3094674543232976	0.24998977568756633	-0.1043855476507514
patient_76	-0.003116554644428264	-0.026855590040160793	0.002869902923049539	0.31462988765764505	-0.06901909092447667	-0.018906383361398903	0.3135811744052479	-0.01737001466864184	-0.03238028385479638	0.145861689770165	-0.20789159529386386	-0.41231147437224414	-0.013761748404815064	-0.00018112289730943157	-0.01030614285410238	-0.07443883817583846	0.21223011228213953	0.030758863918917145	0.05607920000238533	0.010919006683849587	0.05585952038279566	0.17524374113843405	0.02146582195682505	-0.06380006825178809	-0.008645533425643422	-0.0009087020679185779	-0.01701312763001748	-0.3051179997454172	-0.18092548312864817	0.21353572031399928
patient_78	-0.00017938697584705474	-0.03174627969875725	-0.03388264613336529	-0.13175441750429134	-0.0710945777477436	-0.007184205852159489	-0.7872668492564291	0.018766278350962957	-0.012207345728127195	0.17868557066344284	0.09614981469651909	0.3083733726148531	0.1686842931526705	-3.760897981240928e-05	-0.0003802501974355877	-0.08239875611079704	-0.46422398622908917	0.0036504197522493832	0.05663484539553967	0.01102327456970235	0.021440291303263005	0.18379280238539686	0.019050500243159185	-0.022745505152911977	0.052363627373886876	0.01332321800421546	-0.0001151466947945557	-0.31479890748633726	0.27685904863212785	-0.006293970036681276
patient_79	1.567868121061619e-05	-0.05442123955105943	0.26447851702757263	-0.574539038646843	-0.14689916715116344	-0.029195619270471363	-0.7686528675360178	0.017169086535223154	-0.018937760881449855	0.16246448719346618	0.08492738019623708	-0.37921997957806475	0.15643845190473754	-0.0027721954512934994	-0.00019103283728704048	-0.09244164993562407	-0.4158501463961391	0.026225117383214126	0.05753380529119909	0.011332278783291228	0.13269072572259144	0.17302610793898013	0.014672447442578595	-0.06625719683172869	0.057940462826709505	0.011347705861641895	0.0032828282327445123	-0.2831297319029633	0.25431163931314954	0.21047125117480991
patient_80	-0.007336596222364107	0.015781933647072623	-0.006351816074885333	-0.4050224418760475	-0.05714287861559046	-0.008155845404048763	-0.8252209270085658	-0.0017700412870647268	0.026239233107024255	0.16794285219984545	-0.31190281784116125	0.1794950863774828	0.16826844967432206	0.0004684897102361117	-0.007752564024159807	-0.0694071928049971	0.7556342876246324	0.004792217618250206	0.05571469778277278	0.010053884663633068	0.12451758352067024	0.17981345731425222	-0.10515882315556571	-0.06171302442632807	0.041597053750556966	0.014964101761499043	-0.03519773918903689	-0.31803101081893836	-0.3834631329515177	-0.016008223405622933
patient_81	-0.006838173223817346	-0.02671318047880647	0.014730409859321987	-0.5055416336119756	-0.062208120689736406	-0.043840404520253805	-0.17188904544886952	-0.01095653705194471	-0.025811840054259995	0.1515194295032306	-0.25192251519436204	-0.39651868948326063	0.06720494139765648	0.004131959909717573	0.0009184719194239885	-0.08176614906505517	0.13092284554050163	0.021731466797868144	0.06107923740808542	0.010296232003110252	0.000887519239871499	0.18620069001504977	0.011362952238355498	-0.06093040445067179	0.032927862424788235	0.020382505863612347	0.0016191157110192508	-0.2978266680591281	-0.11397348430144254	0.21592717823490803
patient_83	-0.000895469426849557	0.055177796445549	-0.047713418886952436	0.5429628820169088	-0.06815302515968004	-0.021248759721221026	0.36017689373837536	-0.031017643708548346	-0.036345326074682285	-0.46201454646163553	0.09097883399237848	-0.4177147590090341	-0.04533897557140287	0.010058558830388227	0.019853530652805748	0.16985794756728612	-0.46577321571258135	0.020567335075713608	0.0634224955248039	0.012399523124740554	-0.16111678395755177	-0.19771977278240002	0.018467148814180247	-0.07217886367382073	-0.02195386723175826	-0.010572588707471242	0.02808741554531155	0.7796522638766704	0.27895662917268216	0.2307220172034462
patient_84	-0.018472388618463623	0.11429185300256668	-0.12306428085533729	0.1953479546248033	-0.0721328985770552	0.005953164183389872	0.2667732682279456	-0.004397071457956996	0.0316263357433004	0.16658482634666621	0.09315522521068093	-0.44764712016544955	-0.001150448235283162	-0.01912056848915011	-0.017115078075111752	-0.09391987040568626	-0.45460162696112605	0.037172564619903266	0.05883583780784335	-0.18171999617764853	0.14651882231241947	0.19062496485850655	0.014951980688339563	-0.06906268966661021	-0.002181424513248776	-0.003032535277001112	-0.04181979720327634	-0.3163597468503435	0.2661133153764499	0.22490228537649892
patient_85	3.0899814958340554e-05	0.002553627138754635	0.01076845515410799	-0.013974990063958588	-0.05329371247180821	-0.007297001234232619	0.17233197458135086	0.020982192764474602	0.04954129732902806	0.1439135356617752	0.07594950422087647	0.218886294233745	-0.018865614298190517	-0.001676362713350198	-0.02103307937136671	-0.07534122139610071	-0.38209431460798404	-0.0008201829269125741	0.055893038396114904	0.009889011586490082	0.12282273778296751	0.16289332521018607	0.015989084650541097	-0.0532548001428115	-0.012721134915979775	0.015512514590096107	-0.030743782091480917	-0.2756438835703256	0.22985096472287495	-0.09705925359584011
patient_86	-0.004370517963464702	-0.1484028985157304	0.0875961694584021	-0.24428141375904475	-0.0690946163812843	0.005766546754968215	-0.003614735952460827	0.014976036477806565	-0.023072274841463302	0.15411364583610768	-0.22115238397766032	-0.3851354892610179	-0.002558289644845614	-0.002955757547738555	0.02615455713134058	-0.07097248411871307	0.5804148581621125	0.025283977875946127	0.05848722267194843	0.012202332989428147	-0.834482589118489	0.17718626926938633	0.019034583843595732	-0.062131271024390235	-0.004281173835249009	0.011527260737462934	0.031049851921820838	-0.30088146708220626	-0.43126763626623565	0.206613298826694
patient_88	0.00018048405180190761	0.10584164794207307	-0.11348414741554383	-0.27867649302833614	-0.06114764173954967	-0.0077150557952310695	-0.19645550964425731	0.016631296576769847	-0.012160600683080313	-0.3620868689070172	0.09528055921585338	0.1343606069916326	0.03805477122509713	0.00039949538027524254	0.0033235013748403835	0.30187098946292196	-0.45603167880572293	-0.0017415228413077994	0.061300512161668354	0.010911934282553371	0.0003646396506558106	-0.5841914076162721	0.019105550557203733	-0.005342223263565122	0.011317747456132302	0.01671269040414151	0.008706266738097976	0.4420016196989611	0.2676304504227522	-0.06509064914013846
patient_90	0.002098006972721333	-0.03559720135208104	0.01645869510653187	0.30045584336270087	-0.07303888211948602	0.0089066779511917	0.1648603269473176	-0.010327733035989545	-0.04893194003207995	-0.344281881909945	0.08679188673666002	-0.43392599587218234	-0.14139161446955748	-0.0028807967678360856	0.03889005756103818	0.35602339394234306	-0.4382658242795322	0.016042645535862744	0.056753365604183	-0.020165485724238735	-0.06785427043383362	-1.227461253006321	0.014015781139023003	-0.06372120387447278	-0.040536001571925204	-0.03560837413034329	0.053508331102529144	0.6817680037354705	0.2622509143625477	0.21850813303533734
patient_91	0.0008774733784778702	-0.0217407554790279	-0.00035865514640509295	0.01838035242287897	0.01839332632931022	0.0565717092758278	0.10921725225108048	-0.002126418097312223	0.05488507037177061	0.15705181669468357	-0.27381654639462083	0.27988096444329974	-0.023804642874221016	0.00901133990136415	-0.007496336962399879	-0.08224030599920745	1.412733078443586	-0.018687454767504604	0.06180277419862933	0.008588329853818999	0.13298624474040627	0.17507048334240097	0.025494161498299153	-0.04973748457706018	-0.010598308388744742	-0.0193425774971498	-0.024863625725538636	-0.2910866786007455	-0.9237011383037845	-0.2030654184324761
patient_92	-0.00018710780913624888	-0.2017902499528461	0.13925848521876738	0.3246267388992636	-0.06367725883788448	0.001591391657747053	0.30174368760459047	-0.003554679027922264	-0.0343384650081792	0.12873246323053286	-0.21666473210529627	-0.44676743985221284	0.005038786172136146	0.000896633802180737	-0.00719622016831994	-0.07091640111051255	0.2842633607384599	0.020578130184717942	0.058355986783024553	0.011490206259485656	0.13654843025080401	0.18576350096521366	0.01693575891119245	-0.06986272633651658	-0.0006441821194265064	0.017351476951117217	-0.003081333934153038	-0.2986501911099837	-0.22894484643175717	0.24810848226079507
patient_93	0.00172640794963055	-0.06191570366724639	0.023804233618837718	-0.16859201040066454	-0.13687256922992555	-0.0026175373592520167	-0.7748273091059964	0.01771023169784743	-0.014125862097419992	-0.3246596582594553	0.09929204103216377	0.29325318028833974	0.16388641794137002	-0.003045065093160856	-0.004940364924962266	0.12896750552158967	-0.46898225233284	-0.013691745517410923	0.06216864134096469	0.014127817012727946	0.10227785222081094	0.04648833064768759	0.021188939684358643	0.07501168971508346	0.06362317141991637	-0.014700835582981311	-0.007595230314221202	0.6893085055657892	0.2779962941022876	-0.2593680016942545
patient_94	0.00340457310439214	0.008607971779589675	-0.03836998288256059	0.1888801632734677	0.08754055212779593	-0.01700495858238629	0.23783566095350964	-0.03600927501176589	0.02962170094996725	0.14316954853328115	-0.22663230446251226	0.25203971501666605	0.03296783416745083	0.00409681545791103	-0.007723212712899297	-0.07407000800222108	0.13025383949320699	0.0007170450676930596	-0.23215116069538463	0.009703036633584372	0.1370406395706974	0.16904752592047323	0.01719407608617861	0.018017931730140803	0.021609620062560602	-0.008349426459848631	-0.042413856269077524	-0.2924775975515291	-0.11535898661877499	0.005210789606255683
patient_95	-0.0017202655601802764	0.142041064952855	-0.12577792695732481	0.15959790975539653	-0.06960552779474534	-0.0051233438588650995	-0.09818601245649973	0.03632042886141465	0.04724258638665638	0.16485314743736507	-0.32183170089942764	-0.39711244998489337	0.06924563873024066	-0.012003929771700778	-0.022700891134307257	-0.06876091980683877	0.9719328469897955	-0.003739333886672344	0.06253453055367136	0.01022847239416772	0.14410886126085296	0.19350112532763675	-0.09441871759448416	-0.06184955410485324	0.029530480276754232	0.007216077718068422	-0.04123279913291764	-0.33809647179434693	-0.5843673037043523	0.24649840903407028
patient_96	-0.019540916411235443	0.05518957074452123	-0.0935710805298077	-0.38375044174496076	-0.1769055079310862	-0.03553372662366919	0.0680617135429037	0.011856564232821599	0.026880855001416314	0.15852989039535612	0.08380586200733081	-0.39140710206053275	0.07543246045299892	-0.0019087613199490485	-0.018344176515863824	-0.06257687618622793	-0.3972206652351769	0.037468741191423016	0.05162398455983703	0.010910491917312304	0.13780489020956663	0.1730004531396013	0.015781542556423583	-0.06297343459517936	0.027039390468773863	0.014399650568749327	-0.04130636805251552	-0.317161800518051	0.229487492114692	0.20718509142263764
patient_98	-0.001272378027978521	-0.033751216757448556	-0.04708118313779479	0.09779933708923552	0.11773525564822986	0.018230363782647457	0.04249795724797325	-0.02367820854527143	-0.02561242806085693	-0.4524271298062613	0.09060599013796752	0.2788682406437804	0.04077235295206792	-0.012890522402880212	0.0031257323350374943	0.13377302294744142	-0.42274644465029565	-4.908752668145997e-05	0.0570260611987775	-0.13713497605448796	0.11913296708986514	-0.29795021009477013	0.013468716651828163	0.013828518805351273	0.012725057022112825	-0.0011851507496215255	0.02751171799097393	0.6407207361703132	0.24919835279404304	-0.06306990232792421
patient_99	-0.01243716020886519	0.015033906097551335	-0.03398853342125799	0.39773187465130083	0.022272814857086383	0.0040225623041893425	0.3542593712215572	0.038715995952334305	-0.028321742205322062	0.1573311125830925	0.08048479703179798	0.2345959256668172	-0.28878114633399593	-0.07928678462129654	0.0256549663615743	-0.08362561212069222	-0.44250051086242287	-0.0023294846299572575	0.053758697225800345	0.012661378607140141	0.1217602256124561	0.1642451978816133	0.0189698303053127	-0.07009167760904698	-0.04604012471451781	-0.2114087266498451	0.0478302344408076	-0.297113653297961	0.26681587146924934	-0.4688570273903359
patient_100	0.01966805156490713	-0.05134297302452121	-0.03817635665212829	0.3232128059534618	-0.14666296144170018	0.0005149925634237461	-0.7212453300252875	-0.000598661455494979	0.03630296064776761	0.14580364137700966	0.08896011469069133	0.43310410771948915	0.17354085606826752	0.006478782311736209	-0.021487267780539273	-0.06808041712713042	-0.4257785882104143	-0.010457626338172162	0.05770097167162982	0.010412854702536067	0.14102667664016966	0.17401092361873385	0.018342415746634307	-0.05832957416974913	0.04769576048090207	0.025779358643296644	-0.036991920982823515	-0.2938919944065397	0.2462198743667595	-0.3558904922990158
patient_101	-0.02309332567970269	0.046926252877870625	-0.010934678189774567	0.012105099504893982	0.19771397901570067	0.009147632086407233	0.06361651055264377	-0.01936619111520905	-0.006222183535377365	0.1546127659109852	-0.2636808286408805	0.25037269867924755	8.342678537462029e-05	0.002523102000909763	0.0005738622414486129	-0.07389301122081499	0.27003232174087016	-0.009624062797803614	0.054087884410163864	0.00813930184985008	0.12918913950194713	0.1618497677632475	0.012814326476806597	0.08439759746814729	-0.0027817220335976567	-0.012529390803094152	0.006158142905525909	-0.2898315002097761	-0.20458794463006924	-0.1511824031505997
patient_102	-0.002492246049891323	-0.012199940760063952	0.0316058493140851	-0.8019706099155067	0.02545985447553952	-0.005364437589362028	-0.1783582892242985	0.025113555565715772	-0.02212248506687805	-0.13688208894729678	0.07720157544695659	-0.4161652388596806	0.09772378715130786	-0.003373762739756752	0.003922893925152553	0.08773541643652186	1.8259676173401613	0.02042546760935521	0.05598960623284228	0.011077113944357907	0.006438818502371916	0.1693024804940924	0.012444144185289498	-0.07166384487843538	0.05344084952485484	0.011669593652541128	0.00940350096692335	0.6362516620070537	-1.36232613501293	0.2342832130506319
patient_103	-0.011487000506879905	0.043028679341249564	-0.0495436808952881	-0.6440063193824863	-0.06148410923600915	-0.021258283593321894	-0.05085601964860205	-0.008027886371122818	0.041800215446816974	0.14718903266115504	0.0899433434364533	-0.39062378973074097	-0.03768691094771377	0.002920479147906639	-0.01679097107483217	-0.08179528385642372	-0.4376868384524078	0.024318003276951005	0.06099049688081311	0.012380721730612571	0.1425671220423448	0.17489857989037	0.01849270431467428	-0.06405652258722934	-0.022177534893353473	-0.00844523520929822	-0.033754940679923455	-0.2908338609299841	0.2619503462752517	0.217549694922289
patient_104	-0.006509553116627637	-0.05624307990461954	0.14199231306507498	0.02017455981846214	0.09527683248442037	0.007842805628535277	0.09943851839298488	-0.010966029608530546	-0.02897987962345209	0.14179649861411106	0.07613846881509549	0.23149297478737096	-0.15514102446371839	0.0009463390940856642	0.014713700624489314	-0.09318698773988736	-0.35433072249790615	-0.045110268426133526	0.049601228525366636	-0.834607648360008	-0.3014499733589734	0.16016553335467393	0.012744218742580709	0.24319073793374055	-0.05152694948327185	-0.02185118497085941	0.013825180573694638	-0.2717516042942014	0.19841167626864956	-0.4772035339573062
patient_105	-8.57697866362433e-05	0.03297963394616868	-0.0969617206046817	0.08627746436743677	0.24148867755402578	0.020486405643921787	0.03142251421981117	-0.015113570690568876	-0.027093338976622694	-0.2334057216939169	0.08862727386399377	0.29388569507812223	0.0113691663915586	0.007148919965104467	0.01845581687182896	0.1960700229904503	-0.46777499324830585	-0.010849675165560478	0.0639933062761478	0.012679949705562339	-0.06407491933233113	-0.8647197574192639	0.017132642232080518	0.010777436655544087	0.002019596407832466	-0.019825795259676485	0.05270827072099432	0.32953912479868275	0.28804147876949526	-0.1554904610554723
patient_107	0.002163373506315585	-0.032668185479155724	-0.018972666975147733	-0.09220936072404814	-0.16217144114258517	-0.05136182304449235	0.010959235575033904	0.004968838854896913	0.0357988804752533	0.14332352923618763	-0.38860100659579083	-0.3867599909725806	0.058156261240001346	0.000648421692263814	-0.018248869442909443	-0.08911352938830175	0.4858324967961937	0.023509610826136805	0.05687332111094462	0.011847837285516513	0.1358727395755424	0.17907953203264204	0.015740231248814417	-0.06294085120605016	0.018732916812780293	0.015203855122811234	-0.03471301749440224	-0.2797282694215257	-0.3608243264577669	0.20042322567459453
patient_108	-0.0010475662910067352	-0.06684497767217623	0.04023485582777325	0.166516044460438	-0.16627083016813318	-0.001046690923564326	0.24598366492785886	0.007458790225788019	0.03273732189970044	0.14802417753111155	-0.19856089759971352	-0.4230618324657807	0.025924844136610833	-0.00037205808513857185	-0.017789763004126585	-0.0703509577593966	0.5513103816936529	0.022145025140776934	0.05784085380675541	0.012931533300812077	0.1446285830052059	0.1888771734936064	-0.015434872674448536	-0.06288108764408548	0.006738523927654076	0.01694840896354442	-0.055897939289036455	-0.32341579624519445	-0.362358102236683	0.22501587838106618
patient_109	0.006163407974813131	0.06971640761565812	-0.13005949910492118	0.3840538639652326	0.2168707462828488	0.00017136596880673992	0.19637268061901722	-0.006937903474816506	-0.0335511972031084	-0.39408726730207566	-0.33892504348774033	0.402378850232523	-0.004343874991172998	0.0016839212048626751	-0.0005948543362419641	0.22708502498013433	1.2639199202718951	-0.0037161675022880443	0.05871917682696836	0.011549664285620502	-0.48568813118364756	-0.47842508392241634	0.017722959636945017	0.033361560737901835	-0.004717554301392267	0.014079483773291768	0.0492005600924914	0.8604116395880613	-0.9181263731668173	-0.024504649926923534
patient_112	0.003960544459559692	-0.05665197391658634	0.05595888907255159	0.07282791220763597	0.025221300028405513	0.068562194556229	0.1464809222444609	0.009030153934304803	-0.036639481496455	0.16783491399634304	0.08831912843791447	0.13693324772014848	-0.06614688968843847	-0.004750416725664741	0.013703958635596708	-0.08863621452961876	-0.3923600732944884	0.004917797246335974	0.05851458450878805	0.010103509880471704	-0.25343992329035603	0.17966122652793926	0.010968235047964124	-0.06475139641073978	-0.02894648258509011	-0.015367486539250838	0.029379948404684147	-0.2898109585355549	0.2331909928941007	-0.03377149274053051
patient_114	-1.6509742699925676e-05	0.030571710097334406	-0.08157790809370154	-0.27071144849442424	0.021516159705565432	-0.027457528548306256	0.06295502138620684	-0.01683523299026717	0.02797177424399124	0.16942645594662703	0.09124069022193333	0.07380264053928164	0.055133442018998835	-0.00020000367945335377	-0.013534674631074184	-0.09376831420274433	-0.45091126465254916	0.0039344309470527574	-0.16001328085800398	0.012016409438639918	0.14583702468360138	0.19192335307593592	0.017044222514358186	-0.062474090751815536	0.0339593901996548	-0.00427353852789181	-0.04100581502115621	-0.32077736820500335	0.26470661556373576	-0.015409308577783743
patient_115	-0.0036162040206345896	0.03313199305127978	-0.06225959855919024	-0.03585241964180385	-0.06419239514339725	-0.0027053118852293683	0.06779272617805371	-0.0012867452235275196	-0.018018988006141278	0.16271552971457176	0.08607821685893566	-0.3680230708994577	0.040910336989766975	0.004818203779479916	0.005846530054409672	-0.08064229429818753	-0.40569635879740296	0.017234750935858568	0.053718577097126186	0.012666367707583113	-0.03299998332741143	0.17566849845105106	0.01632432823467023	-0.06479880626007206	0.012585766522292737	-0.014095208399074466	0.015538621758265753	-0.3010994385787101	0.24453643866221803	0.22202216305576383
patient_116	0.02053741614272297	-0.00963714467056167	-0.007214145182885529	0.41063985875626097	0.024124116723080184	0.0025047937153041848	0.22413632302511718	0.01661714953767542	-0.01583652315059561	0.15863664606063607	-0.20663551569636937	0.44574585729053334	-0.079044091526687	0.0009602295592149492	0.01375587857169489	-0.08955140865495044	0.7137716028735882	-0.021753863648128095	0.06321198427106083	0.01090002170639578	-0.16743847235795659	0.1774351901139586	0.01691852753422332	0.021542136287983092	-0.026408070461517115	0.018276965936870896	0.02269255153781546	-0.2922704790828615	-0.5138855786025349	-0.16556036911801564
patient_117	0.0006030572825389568	0.0499955626029505	-0.0594239350364383	0.3073447766223396	0.19672523060933345	0.004884351289497247	0.11959619026992238	0.005690048448617324	0.03068826964297861	-0.12284166397677558	0.08241163000015497	0.4401477339829381	-0.020301492703362706	-0.0013160085683819778	-0.01860413287344545	0.0103187105620302	-0.409825536825047	-0.020104793211773147	0.056030283344946676	0.01181032143003476	0.13936710886000006	0.1822254283890828	0.016868328825806106	0.07682492698009216	-0.009749327855648266	0.017430268734849513	-0.04946586394443513	0.11879132610112299	0.2366431157365503	-0.13925802469048454
patient_118	0.016111267114249293	0.023122743011265167	-0.005695153908357834	0.34109005103644674	0.19272844399305963	0.004945982763782316	0.04715305085419948	-0.014603102934541135	0.004206484899640465	-0.3117406579348577	0.08917890882769586	0.42803065365018034	0.025981757291744317	-0.003659257632046742	-0.01620864445300157	0.01996875936221919	-0.4283516602707415	-0.002622249382490422	0.05578529003124503	0.009795539233063795	0.14704275460651822	0.07435937449187292	0.01762999376389824	0.014910585058760679	0.008614896684254851	0.0014870154016382144	-0.03243118206624124	0.15620441710960914	0.24516549383679095	-0.0563461217356543
patient_119	-0.008645503824982014	-0.050665135800639555	0.0365527400398528	-0.1911339797433633	0.11465468670949688	0.014725460999889686	-0.06523948236127003	-0.01995623818215555	-0.017181174964089396	-0.1883686137920496	0.0790037354427015	0.2380692397807243	0.034058320652597	-0.0008759035753987271	-0.00952856529788067	0.038043619381796644	-0.40991521847146656	0.004980609217863315	0.05331460178097577	0.0104976052229462	0.13839348019113532	0.18193579933171958	0.013867026253698346	-0.03065606496673233	0.01300276739230938	-0.020720974653830423	-0.009055107683424761	0.2690521263008869	0.24610070554466215	0.053196403208004436
patient_120	-0.0019925323654824407	-0.32410478462167314	0.15496186842249024	0.28105943840758774	-0.07711727927695926	0.00929488203638483	0.2147146310271771	0.018890471632919056	-0.04055348662725243	-0.39902731957508686	0.09808657997599315	0.1858973758495561	-0.06745859257211442	-0.035721925805493916	0.04059502507935764	0.2963877395723754	-0.5163788908145928	-0.0005266303471369751	-0.8391805388774953	-0.18373537686754673	-0.3263901317010644	-0.6370162634376384	0.02120932334974873	-0.05241664365039002	-0.0006168835025851524	-0.10978315577140538	0.067591610829715	1.3225414036083294	0.3217096665447288	-0.28485040151398655
patient_121	0.003431777008629431	0.034755113489217726	-0.04180028738555439	-0.1389478813444481	0.1376236276684545	0.03175729096436707	0.042003480653967	-0.013822029383212822	0.05904493001049208	-0.27294533805477217	-0.16809020071507053	0.28529933196395807	-0.010235064267474413	-0.0005026847699862415	-0.015575419545553259	0.2113147324409048	0.3741942331225115	-0.0007032104514504514	0.05839489452471565	-0.0686926150215533	0.1438924040444806	-1.0215178017412971	0.0215091260290277	-0.004808818142147616	-0.006028838742076641	-0.005539638849824586	-0.04798924126716268	0.43908754341836564	-0.2855047980806895	0.03667440524955692
patient_122	0.023804334221516635	-0.10735122540178409	0.19911742644726263	-0.20910311270782334	-0.06352463273304368	0.00210944171522411	0.12740973507150188	0.008634616944833055	0.07662935257243918	0.1697380642708675	0.09696701342163382	0.1916747604412361	-0.021794364207263942	0.0053293468385672595	-0.023844901170131758	-0.07948796678451395	-0.45762677603627816	0.01046726410836964	0.07023552761931397	0.011198007973149843	0.14922983897519548	0.18210188216195064	0.014910237915324278	-0.058218982922741365	-0.02070031492573622	0.023452735587930897	-0.058620193680237076	-0.3269484316921889	0.27186121098633803	0.01756983805711273
patient_125	-0.017576741019082086	-0.03427828823945404	0.044371579154065	-0.2839319211829852	-0.0645000069807077	0.002999427284313058	-0.8559845576905074	0.007745261135036018	-0.01607317186613044	0.14848244286353574	0.08105527068746016	0.27899852455065255	0.1440506113719918	-0.0014767950269349037	-0.004291216175155996	-0.06817621453090586	-0.447802971950137	-0.0018185697952162007	0.06260026325075532	0.010741731375285304	0.1179537055218221	0.17703099764986352	0.018143774259799576	0.016132986524133322	0.059490722846530675	0.010810464803591107	-0.009016519266725968	-0.308491559966293	0.27584952499157955	-0.14767520859803376
patient_126	0.0009136019733823532	0.014092765587751323	0.05479669539151137	0.5665809310683906	-0.05944101750632926	-0.03804158728911148	0.43151673445191585	0.002655438709013776	0.03713736382310271	0.14613446825534404	-0.21127228578037655	-0.41756323014606644	-0.07904391261804407	-0.003877564598932447	-0.026906431674612867	-0.08435022136338087	1.087271845842848	0.004549952727817067	0.05679219787267968	0.011608598078724712	0.13846730960212544	0.17583420040203862	0.010762097664860337	-0.06301519153570555	-0.042127088037891385	0.015097920443192605	-0.047253988123388393	-0.282607808599743	-0.7982244091403536	0.22376338136781
patient_128	-0.006298906856620563	-0.02530298180762399	-0.007844566610558167	-1.600091118523193	-0.1478335695911962	-0.025923436706198778	-0.3979904833614987	0.016082630595862842	0.044430645125912945	0.1629047580550272	0.09296702933078704	-0.4273990833117741	0.1372626113628072	-0.003450116044035689	-0.016723314647083452	-0.07768212208083809	-0.47306699950111897	0.014315051582771923	0.05299816175418443	0.011644250571100434	0.14638953910755892	0.18756399310680102	0.01909663630694233	-0.06825056597264922	0.04535344475600873	0.01523052452307287	-0.05461124501918693	-0.32249944440158435	0.28860864741076375	0.2407944269390898
patient_129	-0.0016324235090473143	0.003748785394051926	0.018159605676603546	-0.3054910982412808	0.02790063902437252	9.63474193534244e-05	-0.09200226619538622	-0.03534152572052163	-0.027808750322856637	-0.3191328725273852	0.08871130518265374	0.21378578041964644	-0.027490110531319775	-0.0010908811524241086	0.018137076355192197	0.7674823686839684	-0.44365685587291925	-0.011027906371059548	0.054592016874492735	0.0084630061128509	-0.20172558359477719	-2.4371333638908195	0.021643590642313644	-0.07930584763074588	-0.008393437089337673	-0.00014759728497192859	0.013524953254442942	0.8708982620082317	0.2618932415859511	-0.35950697195110803
patient_130	0.0010181103201024847	0.05636314835597117	-0.040919363193099606	0.03424158113344654	0.020461037100546448	0.000739777444257066	0.19173115972164212	-0.0021781732479525555	-0.01307519843850941	0.14992163675849932	0.07859452459944884	-0.4077950320549277	0.004189550293251948	-0.0006137224618953408	-0.003059792099183156	-0.08359970392457133	0.6381903100299516	0.017623573075662355	-0.16890583590771427	0.011427140821060887	0.13297900709693983	0.17625893541740978	0.018315984831932353	-0.0651371081734758	0.017666837769454928	0.0172248309881373	-0.006523115603212431	-0.29005346080064753	-0.4498953832365352	0.22284924203992226
patient_131	0.0009032265445062986	0.019664396635254412	0.049101393929854076	0.07680554823662027	0.549948824791164	-0.001568481294982219	0.003920107920584739	-0.017372379735620468	-0.04244215832561873	-0.4379170556528355	0.10533662589914539	0.29215943532096506	-0.049070041059814266	-0.017431407019391002	0.09710969368202015	0.1876832867001261	2.4848275400776805	0.02436221650786534	0.06215287754009152	0.013329145291774232	-0.6490261871859918	-1.817467496880984	0.015261444600021235	0.21247515949852291	-0.02304955131916241	-0.05174787759299379	0.11210533188438426	1.9431583013030882	-1.4816616155233069	-0.2961376885204449
patient_132	0.0039733631268087785	-0.05054027228963284	0.105755145478803	0.03053283396538321	0.022390738664322295	0.013972744854458175	-0.13293955027464877	-0.013586983944976762	-0.013129775650762811	0.16233500040980167	0.08736451219910171	0.3252196268756047	0.0276109303094539	0.011435338594787979	0.02618238061484912	-0.07138898663846098	-0.40357179338206095	-0.3215960510809983	0.05104151524065028	0.008894328580583496	0.12343229036343047	0.16320962111778733	0.017283880750741113	0.45381134131252593	0.008797311379291642	-0.041981105212515704	0.06867264149056494	-0.2958203835217644	0.23525134955578786	-0.47219595073759363
patient_134	-0.10093466809042145	0.012941227707195779	-0.05197481981501714	0.5919342182895105	0.2175056646428141	0.029181910421331746	0.15451018010452186	-0.019241802913974114	0.003084557520085938	0.1787229502530607	0.09672498228370331	0.6110953447419084	-0.6128869439596467	0.022843857834649803	-0.10090746745457027	-0.08296552919471349	-0.4632599593489307	-0.3048337030163042	0.057448312098799026	0.010438717774381333	0.1132793974776597	0.1792393026951823	0.018990192045203465	0.4332977507411174	-0.11172300132176394	-0.02289330772715747	-0.1164598103772339	-0.33354098459790704	0.26393898179899133	-0.9169133134186583
patient_138	-0.008784238804681847	0.01919392850306079	-0.0849109196667842	-0.3426049093362702	-0.17921860726398708	-0.032952237830350305	0.07752840953342983	0.00448715499678581	0.04001142947234304	0.1818625757909531	0.08592125206442743	-0.38531653523126363	-0.006692384153014652	0.0019427108042717562	-0.010796774630561992	-0.09137140103785725	-0.40356097708925065	0.04023484369902522	0.054082162534382076	0.010181576335270026	0.13910390893937163	0.1907676601653222	0.015093383372811908	-0.06685987124901661	-0.003907619444038489	0.0185478604840839	-0.05916730437131444	-0.3194049182103053	0.23132645299869034	0.19770138692764727
patient_139	-0.0010447160192370312	-0.09789402702825054	0.034704868470514245	-0.3723274441996181	-0.1385696436387676	-0.0007409944958361015	-0.7721965828969531	0.007231423200471056	-0.025371127551475886	-0.2851877022437555	0.09075991982854184	-0.40957992662652015	0.15089054698515944	-0.0026698932151549438	0.021405959694974483	0.13444821215844743	-0.4329316921193806	0.012416419323689396	0.06219627775154571	0.011845902457096522	-0.25345899129871374	0.18330546304523643	0.0163144891998758	-0.06990843951259947	0.06762365388610932	0.01125237538468687	0.03755827176165055	0.6871036930113322	0.25508826658604583	0.2515709678329867
patient_140	0.000732467590785523	-0.027364850550153922	0.04894915257486211	0.15241830670395717	-0.06461256954987342	-0.004092561106763067	0.19569845028967017	0.007428198243382844	0.041894519264304805	0.14584857557885939	-0.31553646105241945	-0.3901926320187565	-0.1689506664369162	-0.00016593687548358305	-0.017016896442295235	-0.0785692864816443	1.2895325699770772	0.022784077595178732	0.05065626966487462	0.009654855063853262	0.1243939816634727	0.1732189549666231	-0.11147815675551197	-0.06317245834846207	-0.06634743479586602	0.010940234991034341	-0.04004163314478729	-0.27863547861884636	-0.6395170451202872	0.22336878976767152
patient_141	-0.006955253739580061	-0.13578429946386253	0.09269599782758982	-0.10023684910798869	-0.06755707656673084	-0.008287713153259565	0.08869475421757572	0.01694395055132463	-0.027641234877373678	-0.2820356161943723	0.08322700444798553	-0.3676612055646672	-0.05161363655005278	-0.005672181556119752	0.01592696969014167	0.11344910070374713	-0.4213702860509334	0.016345109655112176	0.0514465383793774	0.009132813905712007	0.1263007304724309	0.17329714410694033	0.017460134451835266	-0.05994185167508585	-0.021532532547975203	0.013379989476533499	0.027118687026104378	0.5748069403958151	0.2547201971414024	0.21057341047471134
patient_143	-0.010948256315475031	-0.003404075843938862	-0.008452191115227237	-0.14109974410393547	0.023637010056723837	-0.0010161521174590717	0.09249751887741743	-0.015088984398200146	0.03382231689384984	0.15104299580950017	0.08817469581423154	0.09042080945717296	-0.14629298123492374	0.0019131574402699346	-0.021792308839296698	-0.06772002821864208	-0.43740257050234344	0.0012159686633208525	0.05513370566424922	0.009627752073113643	0.13660075954984116	0.18197353708420674	0.015890131295593485	-0.0682555816386798	-0.039398642972181507	-0.05005987838467704	-0.052435302119786045	-0.3123615847292704	0.26028565522409564	-0.05353266228283004
patient_144	0.0008294107943026792	0.007920387057160751	0.06089289826564439	0.3141204394558723	-0.0695267405499371	-0.027337576978521114	-0.9699090347632945	0.011141479126059606	0.022767011354528667	0.14600633751317618	0.08681544742551817	0.4330404726915462	0.17122874664196852	-0.001570285529917211	-0.02150144279303533	-0.06262836066290202	-0.40603514198889984	-0.1420343233310919	0.059458843311549804	0.01083418699079123	0.1348253299596842	0.179117322704118	0.010449545019109463	0.16915377583477678	0.0516841519556807	0.013365634499107876	-0.04612985366720302	-0.31904174399818286	0.23148606177840805	-0.186876168406914
patient_145	-0.00682231968455269	0.03885603535771189	-0.007743853959919044	0.2517896699461082	-0.07196073604807311	-0.004424552238909124	0.1576714995120378	0.01101834503252673	0.040886852565843866	0.1557282956184913	0.08126718021704671	0.4098328793265184	-0.15279311213856972	-0.006613355261545454	-0.012437009193586637	-0.11493563381325905	-0.44705555671763875	-0.03115387959549302	0.05900533432400928	0.009256974784169397	0.13729644611841216	0.19775028413832652	0.021545873146765145	0.04828612209095796	-0.060269650615296856	0.0040278410745980195	-0.05023684723694981	-0.28728242414431987	0.2677074965614691	-0.5002545632933287
patient_146	0.001478722926256569	-0.07955514413462147	-0.024217138732476166	0.2659984953954149	0.024996468580253582	0.004491296972698828	-0.8986061661373687	0.0032887430303046843	-0.04098225988030109	-0.2639691211581564	-0.4233793137283006	0.21381352137280907	0.17127228504730088	-0.0013293792257499015	0.018704481201088287	0.2234323922652412	2.22029822874747	-0.006802665106450851	0.05700802439165481	0.011759378586802776	-0.4882306940949397	-0.38731707704082213	-0.13255508776150868	-0.0712107705588013	0.06376164080898726	0.01150384178631551	0.0770811097632912	1.1442528139992754	-0.8803472614810672	-0.29384139493142053
patient_148	-0.0011675980002222239	0.04206750115504379	0.03455971748666023	-0.6335042702667861	-0.1414270614652164	-0.00812740793507787	-0.16790728931519008	0.013205446966038516	0.038317290878443405	0.13916776083001234	-0.21740250889449647	-0.42481221303956473	-0.0071642362029378515	-0.0010169483239285623	-0.021826126219725583	-0.07566296102559608	0.8866012808628391	0.006496106980753975	0.05554259563083044	0.012327486566032594	0.13933036013673927	0.1791784144199773	0.021253330190307177	-0.06816702866761841	-0.0047037026360500465	0.022191612065941505	-0.0387366109409785	-0.2879541004442072	-0.6301695989616811	0.2502632481481417
patient_149	-0.011665384458708551	-0.04446440524448549	0.005734185335711212	-0.1887171633588116	-0.06371427540045196	-0.03483013830728098	0.11942416904838937	-0.0024050792224993203	-0.02733972100996894	0.14160133699320274	0.08734331256822761	-0.43287291728801625	0.0689345842597524	0.0013074532393305136	-0.00803315459854017	-0.07252310854207797	-0.443105523482026	0.023104076242725004	0.052968870416254976	0.012932571594894797	0.14558919186312833	0.18515625288405232	0.015832523050863	-0.06633839209764852	0.02145229103228756	0.02409000627323208	-0.012260117570009133	-0.30622951924471	0.26006681335430387	0.23008951374867703
patient_150	0.06979453503022608	0.12104148905401357	-0.10508039985349674	0.10343445704098107	-0.05609665771953296	-0.002536426078963488	-0.6142173441496334	0.008054979694489251	0.041036968586955054	0.16038580163743177	0.09089505183632295	0.34319699701451023	0.1323857860551747	-0.002565498447844552	-0.022646383521374346	-0.10344662049941661	-0.42928033247445335	0.0022644650238900148	0.057045082280336716	0.011463317503241324	0.13820881781299924	0.1828367660690221	0.019016043217842053	0.03757426736354538	0.05038680833793006	0.021180344583746943	-0.032492803023016784	-0.2725096148180403	0.25850803295720537	-0.0852463493630062
patient_151	-0.000695061445558225	-0.011869314343970615	-0.042908845459476146	-0.08538116758318301	0.13349009707929232	0.004610620820053076	0.13234830344374177	0.004065400879133307	-0.024515355588330755	0.16349421016173482	0.08635559932533995	0.18973416506862403	-0.15233255961293607	0.011475616642829884	0.05266724174808329	-0.07043580399105756	-0.38916316802518425	-0.004698891306860075	0.06145946003139963	0.012478065936836053	0.14605324917146265	0.1745456337923243	0.009989710731364891	0.16725114720272036	-0.09432879427721243	0.024078224247513443	0.08122269631478503	-0.31026976312537746	0.23128004294604348	-0.306812086790067
patient_156	-0.004010664290920846	0.06532563844941255	0.04426626603315194	-0.11628666066086486	-0.06252020773560096	0.05018053553049106	0.09610427301348753	0.010741063856882645	-0.01430757152037292	0.1792865940733764	-0.1828545467323002	-0.36601981940733586	0.0017474353055406814	0.001522033098292514	0.003326267905035497	-0.08577600243270528	0.20047613689621355	0.012092787789665327	-0.2157048914349906	0.009301756001277871	0.1317344713460549	0.17626659787769902	0.012616577588840232	-0.054108602570673854	0.007822632625701861	0.02017212359178165	0.024332276057440597	-0.30844810499146436	-0.15334819709631012	0.21601420451644376
patient_157	-0.0006683230887863026	0.06738483861540775	0.012183399295924357	0.11174393781859299	0.2542282874889194	-0.0002459583568078751	0.19839939652442823	-0.0003882574349611326	-0.04138549620366699	-0.35017664889274186	0.08899941003934826	0.304190900988776	0.07223891369694867	-0.001516716935649716	0.006275897839908565	0.29714532254479187	-0.46689452758581795	0.012669906288403875	0.062260449698781396	0.014686136276921023	0.15679731081576748	-0.828072142838611	0.016039384651869083	-0.03495341560405731	0.02046051973005643	-0.020571253134327522	0.032464607251555096	0.4943737622653732	0.2927216344340052	0.03700789670590986
patient_158	0.0010776476332962413	0.058638458181384	0.06143371202584941	0.13123161528803234	0.023598590712477385	-0.00014846696142592304	0.17465103237831173	0.009856268808851978	0.02648262823879019	0.16297856512725456	-0.31796046815750123	-0.3432286126048286	-0.1266884602678435	0.02509585830839718	0.006071513767980272	-0.08325036869911276	1.8456145030283018	0.0371371098946591	0.05703349444398479	0.009479107889744338	0.11797284091269773	0.1713760331825799	0.1683556931727559	-0.0584404798059297	-0.022166730963440604	0.013243277111897963	-0.014530658594671899	-0.28750992442026635	-0.7452699541026204	0.2149103893862645
patient_160	-0.015497550332862174	0.0008733559976354885	-0.012802083924031102	0.11679126314158146	0.15324533387231545	-0.016385007439966286	0.20107017760742005	0.008705980913613597	-0.010903801232667355	0.1663778047352916	0.09591798968455993	0.29451961915150177	-0.11563906119498119	-0.013330875569988593	0.006521750822005655	-0.07391194622606582	-0.4488722165263541	-0.056243902247114314	0.05924944964053929	0.010245912327618883	0.13096548838298613	0.17152296685866245	0.018651655515587645	0.19584287328435926	-0.04950774845231643	0.000591571659137758	0.02815222702455824	-0.3146193062270078	0.2571531203409063	-0.26700970800036056
patient_161	0.0026242267898149278	-0.06206760399303188	-0.006084903836530382	0.011681850425220176	-0.05591796221660454	-0.0008450437501482769	-0.020247117571719	0.027034853232736546	-0.033498182877769	-0.7751940724417963	0.08055439266309243	0.27052918867860887	-0.04945181785178225	0.0001964567601451258	-0.023760632014743682	0.7467357244285556	-0.31513136875125974	-0.003592900462439856	-0.23306786039094982	0.012607018500638873	-0.45387199532738665	0.24408333555457812	0.013805675102412852	-0.023070802524428977	-0.00047936240449820104	0.020081054298288725	0.09918720657662872	2.8551495918673635	0.1693816017591246	-0.18766871363932566
patient_162	-0.0017779943710515736	-0.06950835196722244	0.15003879705184986	0.3747346816643703	-0.15453447638510753	-0.005413070877490528	0.3140263744947835	0.03333934870342389	0.04863075719202813	0.13095437838524018	-0.06124307849596853	-0.3833077129642505	-0.04351840914822927	-0.013046964649369712	-0.009894213461146455	-0.08418208819147695	-0.07766436438764489	0.02732214921438352	-0.39062071159056827	0.011927484653222574	0.14281042153887288	0.17551737176465865	0.021333232393145204	-0.07164025145876125	0.005084956601025284	0.003952223321469539	-0.03987003631063545	-0.26271285050525817	0.020042223032656264	0.22655559539120607
patient_171	-0.0059036116504472165	-0.06604663210979812	0.0400227227178924	-0.5979405033449341	-0.16210380512020892	-0.030777893582354034	-0.8099949627446053	0.013958235770493654	0.03722237340476644	0.1666518035080301	0.08889563271771328	0.18177704669594616	0.16977350453982124	-0.004678501575227878	-0.018355648114731896	-0.06828522767027816	-0.45103538400201865	-0.0773209248651157	0.05811662407240562	0.012231942579333122	0.13302724361595422	0.16763530664500126	0.017240432664321247	-0.06469900491485546	0.0587769179423136	0.01132588734872068	-0.03186133207014234	-0.3043786213582613	0.2742745985954346	-0.8065521817658191
patient_172	0.004022359853496458	0.06542647487137743	-0.0281176971118203	-0.1537036290067964	0.1323698832129678	0.0019693311718619604	0.09152140798534351	-0.0189121071562021	0.014528646072522992	-0.19048175118500224	0.07961356070952362	0.23042862392169414	0.06508897945334337	-0.0035124612992879297	-0.010717196356994281	0.005904545304984139	0.22002974937658784	0.000783495754475336	0.05598988049711874	0.011114809760961146	0.13418929579801497	0.16959416018761875	0.013863553833460017	-0.036806991649416455	0.02446796790963119	0.001993514378861202	-0.0361163313780623	0.09968404043269043	-0.16857455415760542	-0.041731136096866885
patient_174	-0.02483320426886168	-0.19764872168732392	0.03118160554738369	0.1106773488579788	0.030548306296957234	0.015654950034812935	0.16167896454066524	-0.00914514147411475	-0.020234506015208497	-0.5214721553681763	0.08534883926010968	0.24756660899295072	0.03903675444640596	-0.0009980578431746869	0.0017023212853759212	0.11979287293125677	-0.44399141364300865	-0.0038730484519301418	-0.14712528833481553	0.011628992221200583	-0.07982085035070802	-0.5048009475842119	0.02159577726421052	-0.03895457006684475	0.02051633966541122	0.015106378473420461	0.004098128254263634	0.574190063259528	0.27007900770837306	-0.23016998472466096
patient_175	-0.003831707580976325	0.05668598033529224	-0.0515712884564388	0.32781987615380215	-0.13559961427862324	-0.010008071194456626	0.3243641971685685	0.015295978943625997	0.05301882390116512	0.1453092503138606	-0.2266272376877306	-0.3642071461203274	-0.008580862039751346	-0.004525527238107343	-0.02874967613198969	-0.05397241324532776	0.4964095868093426	0.011014854880675228	-0.19474528984392261	0.008670172133441192	0.13317901369887253	0.16207205802867533	-0.05133744021929247	-0.0634039236913285	0.013773387899673308	0.01470124545419454	-0.040276818639074154	-0.2964482172752774	-0.19630290734455266	0.21033554913892144
patient_176	0.01045857490316513	0.15148770436263476	-0.05533564674694947	-0.13769185663072123	0.027276737985334275	0.0004350355195182906	-0.22358615203804535	0.030170649260220464	0.05974232163578691	0.16758051948358912	0.0963655566427879	0.3256010147801428	0.08548958018694457	-0.003963793454363273	-0.03120144067312348	-0.09873505646718364	-0.44951153984834086	-0.004633050196149683	0.0654430450451998	-0.04987348161251119	0.15136021829682192	0.19576453000243102	0.015540387074193989	-0.028465122366336006	0.02927833589159991	-0.0025845711690750854	-0.04539887745268405	-0.30930390408926406	0.2638685023824797	-0.09283032871944188
patient_177	-0.0008010394388582502	0.02596297136989369	0.020490772611172624	-0.6260734174967638	-0.06527681893927792	0.04903223114241213	-0.1445075691988283	-0.005183828878133398	-0.014028821763110792	-0.1614200295628991	0.08977748252556114	-0.39489253650155026	0.11487404249815379	6.8187804563786535e-06	-0.010558068996939418	0.017848604661867974	-0.4254281998470402	0.013095530058822016	0.059474356530007405	0.014433097458411738	0.11317152581973627	0.18792417417324592	0.015712162327469744	-0.06457497774413644	0.04946896482428686	0.00873151396924435	-0.018005887585651064	0.16410003881061452	0.2563848418517204	0.22739201713094065
patient_178	-0.00758617034297559	-0.04871775651402789	0.0667855820276826	0.4651190730564825	0.10217659369025801	-0.0075263341139316965	0.3625608396390386	0.003826279604878238	-0.013979329990739078	-0.3773423002396457	-0.2602126150796926	0.08802942087143481	-0.1595904370629672	-0.0012554466409107263	-0.01300984527080742	0.1891062181327529	0.08707150178167311	-0.00790517474293106	0.05700500617434698	0.012631154375424525	0.13754789825277966	-0.31686802091101357	0.01210741541506034	-0.07463978639400973	-0.06536993639299087	0.014053382114937785	-0.02864806820129616	1.260076051384674	-0.08798940814845162	-0.20445776514355113
patient_180	0.0008205592578117896	-0.05313724343031982	0.010719926490595038	-0.12884753962485576	-0.06786816203307838	0.0089642934282402	-0.04730222582863749	-0.008791347411563332	-0.027231445365540452	-0.46831037599707676	0.08315779354752724	-0.4289206113897893	0.05991218620261216	0.005347766447672937	0.003676013309091733	0.11729428371844783	-0.42000757970914043	0.01830112525251701	-0.021850345523409413	0.008860258813409589	0.02928553169961607	-0.35386024330904087	0.016556157107774146	-0.06755659076087339	0.05086709177948915	0.022302055845685453	0.004561611374973433	0.3678442716758694	0.25107722382919084	0.23624820091373142
patient_181	0.0062163403740773705	-0.030076988372024813	0.04600572283584226	0.5408296978726238	0.14435488983063446	-0.0015202707321532243	0.24825276380453803	-0.08895734119708694	-0.027864261126530995	-0.4742764434665713	0.09153641477099014	0.3555025625939814	0.04128291448595717	0.01070112648736474	0.00869227059151832	0.360856958137009	-0.5524050403464107	-0.008428613170653793	0.05808387658698272	0.008745810247148225	0.12894752803291956	-0.22102729061733498	0.028139853721822178	0.03436093151442144	0.014558403224598893	-0.009933450295907517	0.04607875044421521	1.1673752352399356	0.3508342312900464	-0.0948745119048867
patient_185	0.001632505484085071	0.019811459360680045	-0.02800976615613495	-0.23310146753932948	-0.06560240284700364	-0.014139197669705934	-0.0055347664820107525	-0.005322392544730563	0.022989533112767493	0.17113608119792453	0.08780474808008895	-0.38953525351529433	0.006500642860021185	-0.000501413238013909	-0.014355661644768994	-0.08106037522988993	-0.43447290500866587	0.019920020224152422	0.05477983558240833	0.010282932675462068	0.13008415357357714	0.17667372530449835	0.01929247940150311	-0.05850573554494516	-0.00142837032005965	-0.013982209832582242	-0.03771543255954425	-0.3125343924324069	0.26267817238443425	0.20489263848233916
patient_186	0.021401232311099555	-0.03776569606155743	0.012694327483558294	0.3178415796644205	0.18525623043586376	0.007206869115575392	-0.9455802426762239	-0.006153622656015212	0.014406946435153384	-0.29243761445627814	-0.26065293734400546	0.43638515600482447	0.16445782983882992	0.0055914956311626796	-0.017123265768862306	0.09789743198150838	1.0941171581533702	-0.0064725845284658344	0.059993829019815655	0.011225675152453929	0.12643068571012653	0.17295954055749083	-0.08611942600227762	0.08210366279371722	0.059290261980784714	0.028299679487754345	-0.03360217452613018	0.515217996525854	-0.6088311186656837	-0.10317668991798085
patient_188	-0.0014968688929440652	-0.1331253012629479	0.014963270205824261	-0.06440381319929385	0.0894660725682055	0.0014565360190931273	0.12923596886613933	0.014862002012941302	-0.014579375028654824	-0.30870915011010525	-0.29212480152181564	0.05687297299780738	-0.20311110971357962	-0.014242872514745075	0.016359940287279818	-0.008068662428251147	1.5637781868640144	0.0008281170455737226	-0.07203896859093735	0.01110748147912439	-0.5771452181803045	-1.5352611908267924	-0.3363863591358982	-0.07188617624400429	-0.05846738242022731	0.003802374413215745	0.03649836257369883	1.1539352754904275	-0.8140513716462334	-0.027414918708374293
patient_189	-0.00350918251288018	-0.01396912863104161	0.06162636763919714	0.07915925839511954	-0.08143477069727073	-0.00021080627034621825	0.11011495178274328	-0.05957287314203914	-0.030258199339090668	-0.3775896475898434	0.0815108274112861	-0.4265155952804435	0.019320334486301206	0.0024722934672791897	0.004734272947358992	0.07936697462050774	-0.44759890548665376	0.015421815043109088	0.06133830796421368	0.011008288813388256	-0.07711206905563829	-0.2287508472270331	0.020070714985515554	-0.06676297071885887	0.005010420998581301	-0.003366614891768655	0.0005941122444981262	0.24806931950582087	0.2756833863406019	0.22825266695055477
patient_193	0.02904724422808402	0.10547343096546662	0.06124172836347288	0.5361298014113879	0.02415621890523011	-0.0018491341942346046	0.3482223745648896	0.002953625192378264	0.039024833661687394	0.16050326317611424	0.09580739542959024	0.26568840083258394	-0.11362727712788462	-0.009570422443034875	-0.01761245849968853	-0.08014431542737656	-0.4126237416294696	-0.04229365643751005	-0.3480462516741924	0.01204177581123831	0.14525456673828166	0.18276086302675854	0.016342883880940306	-0.06188123473297061	-0.004841774701570437	-0.04320510737684339	-0.0420548740944351	-0.31207963574521475	0.2374206904592884	-0.24867767055455584
patient_194	-0.0051213270657300206	0.05850234667198326	-0.0553706778633062	0.05135976205999098	0.7194817245604486	-0.001393808109715252	0.13251269955640346	-0.010966003120716534	-0.016090779699460933	-0.23002531726361242	-0.06471828271694774	0.2779649953855464	0.05377519658389604	-0.0006119221316751696	-0.0017939281769202785	0.05856826980543261	-0.03855216089461348	-0.001474724894677576	-0.06685878307276132	0.01311701092259254	-0.05496569310467155	0.17915239669679145	0.017191802001933983	0.02115451822448771	0.054247413932617866	0.000359000559229457	-0.005378017598542217	0.37967083252498446	-0.00263089200918558	0.02702398259034788
patient_195	-0.002283577228983074	-0.028271031711630368	-0.06734370510380973	-0.17660876377872203	0.13496362349268623	0.12441575876569079	0.023469571846838705	-0.002957485974552687	0.05309725956258416	0.17600363671813704	0.09325715740560833	0.2632032947039018	0.042915861113277484	0.0011777805380924016	-0.020882148142324163	-0.11136771409178527	-0.42091912139775417	-0.028150730439340143	0.06679524206385054	0.01211711052702808	0.13720935042911203	0.18545210847390986	0.014333299442056503	0.19529177625719144	0.014646686558166507	0.004177912106981466	-0.030735918509298483	-0.2942479299009072	0.25455115843465376	-0.31555212584128056
patient_196	0.003538402617827403	-0.1267834027288035	0.09058332236147691	0.2915654489757683	0.025266902171200277	0.005455816497271017	-0.06890802760358172	-0.012641403646419835	0.027849173982339468	0.15827569091538957	0.08166379621033074	0.42032103629667406	-0.0012320253517384408	0.00030283635524563734	-0.02867933848591378	-0.08967377230277694	-0.41775774253793907	-0.025438798712628864	0.05506389061721632	0.013503856331169881	0.1364449311517734	0.17510933768216438	0.016336226722102234	0.052940782328001264	-0.0035912276886122525	-0.001881060648343999	-0.035984598419935884	-0.30047489321168935	0.2456238037711108	-0.03922125572220539
patient_198	0.0006802072934311811	-0.006136405072994847	-0.07972474289831513	0.08062488110141018	0.023651806926642073	0.02228835545348889	0.20550299979285275	0.012246736784891727	-0.023441504394387566	0.1629756083373107	0.09161405648488255	0.1369992573553123	-0.007850667145893865	0.001839984738204076	0.014036710624654272	-0.07687868409894652	-0.40547945543209574	-0.0035262818558735665	0.058816657152161236	0.009854450270262598	-0.5118533162331236	0.1778172603889084	0.010413385775882853	-0.055914412247262735	-0.0060949399726434785	0.01587985778086538	0.031841504872658084	-0.30628578671386436	0.23537505919614152	-0.1554646688198477
patient_199	-0.0008034442796472823	0.009296245621925513	0.04547563501705646	0.1974551436125605	0.02552363402911725	-0.007834730193714418	0.205244857339995	-0.03346058919620746	0.025626954462752413	0.17788740382805596	0.08895994581163533	0.31309543792715006	-0.015371556518537872	0.00034563305051486473	-0.014661501406533217	-0.09298420244358666	-0.45521300891954886	-0.002714110673184673	-0.5841142016880625	0.011274664855387364	0.14500225070849743	0.1885379167374732	0.019164757644563848	0.20951157409314064	0.020115055108846508	-0.02113311853363556	-0.05211370022451666	-0.3267552323410742	0.276436457814492	-0.09154784959153012
patient_200	0.002510728304750705	-0.014622574096179265	-0.0476831167431418	0.05349873627886447	0.020491874792728727	-0.004525189073666639	0.1752767588203547	0.017237305432680036	-0.010425059083007608	0.1647118833721894	0.08769074710376146	0.22593126141532907	-0.011934884299436116	-0.00017671464456323613	-0.005443366345700112	-0.1012720424101167	-0.40014624648983627	0.007404647483688581	-0.16710911138353426	0.010875452779992377	0.07108753237915233	0.18617651087198173	0.01435721390220337	-0.0643188957052419	0.002037290566777183	-0.004587670304097361	-0.016341392914384273	-0.29069868192588705	0.22868067547416582	0.04687787296769322
patient_201	0.00728920055767876	-0.037624830033150175	-0.0108946741183005	-0.08660100593226476	-0.057980633948485905	-0.0009216538971002572	-0.13468813106286698	0.022752331549823267	0.055979420455466986	0.15524805610259976	0.08932256216542328	0.3627447107561253	0.10552779189742223	-0.005591263353758205	-0.02356934319890203	-0.08955092424671804	-0.4384501275206687	-0.010687813021438768	0.06519645436823546	0.010786564168375909	0.1438774554940612	0.18518469930068812	0.01764403873725244	0.05389007976111433	0.041922770062683544	0.008861465542246778	-0.044877718152508426	-0.30333610664583965	0.2561713987103079	-0.07004426607086418
patient_202	-0.0027759792707008402	0.05827623890136614	-0.10084640607851753	-0.21813284931713206	-0.06002951847666044	0.000957739133082281	0.04797335466161129	-0.028536466345755743	-0.03299159320008166	0.1434883831700353	0.08049816598086487	-0.3959090583734601	0.044912251360599946	0.00022598770218978551	0.0019166438456026272	-0.09829179577335281	-0.38745358099066274	0.026435921672590904	-0.13842874155221982	0.008748222032638687	-0.5767781720083572	0.1782066143973172	0.014727487658705964	-0.05813910147972374	0.03288654739151757	-0.0012689905253720404	0.0007413001694348356	-0.27710794923648413	0.22567507655059457	0.1983406274096994
patient_203	-0.00037247612339107226	0.00967470634269316	0.012932802259516839	0.029442524724014853	-0.0646768453438838	-0.035523286627286176	0.19209127063771336	0.0064438403844502105	-0.0217519957736811	0.1584880394697683	0.08242278927643934	-0.37796307941204615	-0.2576010761952546	-0.00227351405763552	0.013493646305301237	-0.08377758721817488	-0.3768662170431581	0.009228460687921224	0.05758739006547159	0.010152835654096694	0.13700643669012458	0.1769991783797889	0.01201332929390629	-0.06323682625742352	-0.09553483291485872	0.014720233895108278	0.05199109680018221	-0.2981288822730498	0.2084791139144431	0.20330269122052896
patient_204	-0.013592155466820183	0.02535527964498586	-0.014161389166888189	0.10600843447914914	-0.04948714589156508	-0.014913395348364373	0.23288432725754024	0.0035484384858280654	-0.007334913787054852	0.1294810412735548	0.07702608071198455	-0.40048285130096944	-0.07105862083468947	-0.015216690071886833	-0.00804161454908871	-0.04909647732927347	-0.36471965353724994	0.02065125056713671	0.05471283696103645	0.009942654414098688	0.12754790010336045	0.16611717014267605	0.014563113400784587	-0.053051795200477	-0.02473362316184572	-0.054022263517909994	-0.019332679214968253	-0.2960414176859262	0.19996727951173135	0.18106538424177743
patient_205	0.000264668389544293	0.03316290253125301	0.0345914485017502	-0.03079034754288815	0.02572715465013302	-0.010444733594543147	-0.15486348070964104	0.006907101575754752	-0.027896362628239264	0.1506045730627902	0.07722830052198013	0.1711418480847538	-0.052648242435775525	-0.0012151102521510576	0.04871645903705491	-0.08632811072202955	-0.3882811521717824	-0.061707034660550206	0.05451837080677323	0.009229589120801034	-1.2960896492673823	0.1704386758761755	0.015633723130575296	0.23518204181778896	-0.021233664753773075	0.01596548736215021	0.09341330729991666	-0.27268512801647693	0.23209301162152246	-0.49387187581197894
patient_206	-0.009130789499163827	-0.04943492204780941	-0.04062171708525563	-0.3818430560065613	-0.06825290049514156	0.015435006742977223	-0.21287290146345267	-0.001117396596251509	-0.01611602934190228	-0.36374370085314545	0.09241217381441341	-0.39822763134677963	0.07615592774823722	0.001011866545910401	-0.010930582147791941	0.07122998098287736	-0.43998888371574507	0.017710042195755973	0.06301375574424414	0.013888186249849306	0.11136361196523614	-0.3297563645239523	0.01839970335634364	-0.06622599489603374	0.040392401242463905	0.007610061297159588	-0.01682425786904462	0.287217564670517	0.26184041280882886	0.21978252381522562
patient_207	8.687061463638285e-06	-0.05604933144082407	0.16724371952145808	0.08567824626523429	0.024031036312883978	-0.0010649224574664042	-0.8603799918972335	-0.0037974485400146334	-0.03613030990750415	-0.4983069649267295	0.08949949112154083	0.3594504451234415	0.16564783109266526	0.011966708738657355	0.019244644119892126	0.3220091885742534	-0.4234641154024053	-0.03016252901870569	0.06333131205594715	-0.07732876390474548	-0.33564353169995037	-1.6922140627177154	0.01453912870240997	0.15570683783883774	0.07980918990722148	-0.03367031324415517	0.05435220088802488	1.827571753613344	0.2523444885299564	-0.12301616303621107
patient_210	0.004028935102065466	0.08907505697790492	-0.04505623141132546	0.1949705686321447	0.11240205217782462	0.09134254246101561	0.26697699920238993	0.021815205242899885	-0.01559064312809276	0.18851751642455084	0.09747513494572242	0.22850116986197883	0.0549750298899381	0.0009193207415300196	0.006452380330613596	-0.09485552701870105	0.7592804148211293	0.0035665814766342495	0.05720152216476016	0.011126946719783214	0.14293980966760092	0.18044771625314104	0.016461584236574033	0.06493569484942395	0.007264650813218693	0.02112886211087	0.013978330356638275	-0.32054577122827793	-0.49554474394242	0.03736679723411099
patient_211	-0.00845996885823879	0.021748609611489833	0.03685318155094295	0.14326293833260834	0.02131494269829964	0.02024612187232281	0.1368450774543897	-0.013063401610335474	-0.027926975693316168	-0.49668020472691604	-0.18243979484632056	0.2847840562582046	-0.06845685447408882	0.003544732967277826	0.015085901634928355	0.5314861445638265	0.23288623458616617	-0.008801766374009338	0.059290553280852226	-0.08063827884254754	-0.14747213110575172	-1.11152625521726	0.019480097159837565	0.06953783699824923	-0.0379616494767404	-0.010370142867642113	0.02574655007101326	0.8471404659490532	-0.19284541467672317	-0.051592356939836034
patient_212	0.01043242123337932	0.03385714139239736	-0.03513954900455471	0.7113315758205462	0.024452932654422468	0.0015637423631286885	0.27961430244713265	-0.015492810764123156	-0.020975204898221026	0.1532452108553128	-0.333065028646883	0.49957776306758156	-0.05001357607341765	0.001107675826834044	0.00228188290732737	-0.08058320986585368	1.0830564331934562	-0.003580795929491015	-0.3229053096990689	0.011769940189503857	0.13378260183481555	0.17873014705788973	-0.10595467332524976	0.03173410350208729	0.017585676158863077	-0.0077273001346536375	0.016861107126778754	-0.29627615877873575	-0.292926061719962	-0.06899679535937199
patient_214	0.0018297931483599785	0.0009404091253144425	0.01703664978151338	-0.546785976015549	0.025709630669257053	0.001769343395618717	-0.7959391873543114	-0.012778563077499366	-0.012700407062103404	0.1525018419463767	0.08265339489592279	0.14607090525806465	0.17751789991197517	0.002365695996920992	0.024809120001253033	-0.08951137849147103	-0.3835439104265563	-0.06064334291727034	0.0539050206882354	0.011311119098341258	0.1389620136373547	0.17578036761244714	0.012458382579488343	0.42759413096515275	0.057673166797244727	-0.01777923351270883	0.05841583136614104	-0.29384622332841315	0.22470205473163873	-0.3366026829255584
patient_219	0.00762875691878724	0.04013105967394257	-0.028206927263927612	0.30563640839340805	0.23300221787204667	0.0006751707794252692	0.043290324714853286	-0.018302625685252653	-0.02843207983113768	-0.3216953016922081	0.08820901079467884	0.4006896153600954	0.03801282326424485	0.006013160788452215	0.005604086561984202	0.2475311488029247	-0.43460042562435947	-0.013173643515423794	0.0615653875904956	-0.024919879429518784	-0.3014416685866063	-0.5576284984650236	0.017719162786071576	0.13275507407335266	0.012460469985753071	-0.0074087312765824705	0.0033699026072594477	0.3281233728797794	0.2557238372106044	-0.08028726763191055
patient_220	-0.004411053473809821	-0.08742783545511477	0.056790922909132194	-0.19170195128618786	-0.0671195034842003	-0.009323350719832917	0.02076212026770163	-0.005447963079497915	-0.020222585686794862	-0.2736859099549096	0.09056695044156231	-0.06570633009510242	-0.049716985767347024	0.0021009680832463438	0.0044425804837559405	0.0831389137413028	-0.472918634924787	0.014593796224690554	0.06225000445596313	0.01026361787127423	0.13315313180630897	-0.2832185868501303	0.023977502011950383	-0.07193079738531413	-0.024318246210166067	-0.014469185794312658	0.017132823451648457	0.43117631541523777	0.28664528945119483	0.08332093348204536
patient_221	-0.0014362869635025017	0.022638673216791	-0.024938637978187624	-0.0891191861349801	-0.06623410970314936	-0.005774471772403195	0.09019872389293924	-0.020567482775479644	-0.02297301219800694	0.16351399926364887	0.0866083469639662	-0.3933719267340289	-0.05714293411268045	0.013646016092722108	0.028759203650273166	-0.07435432210598712	-0.42064122045623564	0.03037183269541727	-0.5313998509140754	0.009297281301421127	0.13416011779303275	0.1728184906198812	0.01870135953414083	-0.06061021613452854	0.004516604861616436	-0.015496228147185577	0.08181892581583285	-0.3020352132620069	0.247086918906198	0.21786820813337474
patient_222	-0.006457326942909866	0.0643081344733332	-0.0532630784321613	-0.42308312480095434	-0.05619326259122805	0.010129899794720416	0.0005650738662738674	0.00014685239481282653	-0.007997106908263782	0.14782309682532543	-0.25507285131364815	-0.41045041459705234	-0.02398147359079248	0.0005323412683229766	0.001036995904704763	-0.0792814824704085	1.6476057630723693	0.017276215100865976	0.05801471209542182	0.009209013602526751	0.1544082618058523	0.17901089117187285	0.02190331086660004	-0.06495097929543837	-0.007973347735453945	0.005793773356192773	0.007324677935808951	-0.29248762199668227	-1.0955498572361153	0.23133937206345323
patient_224	0.010310890146225998	-0.0036739600189394724	-0.07042535944073214	-0.1452237447804734	0.022725971229728293	0.005244781774242765	-0.355773845693658	0.02030010390514658	-0.026257789429385787	-0.40927773841568416	0.09102421901891428	0.2554250949548279	0.1043451043260208	-0.002390673802552341	0.024958502044507926	0.2246641827182357	-0.4628492694578592	-0.028427431172095473	0.060883024995549935	0.013792935772583496	-0.10970433424264785	-1.2820187330233062	0.01671605691725172	0.10390128891508148	0.03705986439424596	0.009208596240113047	0.026657654728916572	0.774535869597742	0.2787155549822113	-0.1589578521403936
patient_225	-0.0007492296904410161	0.05757781207083653	-0.10139012573560006	0.15249217654236524	0.023197047021042548	-0.011964239465478851	0.22010909812792806	0.01516321379136646	0.04958213924306921	0.1607130289461569	-0.11830841140011521	0.2217059850537117	-0.1607125735527125	-0.014414336235501257	-0.02175909044734571	-0.10377978068819338	2.6424497467085772	-0.007022067953913465	-0.5461568015156676	0.011534199222070112	0.13943731683911234	0.1853661960357166	-1.3496517947663633	-0.07278595699730606	-0.05564452157589279	-0.00242470425281861	-0.035026545841266944	-0.28736297064705596	-1.1033408883616616	-0.19537117363987327
patient_226	-0.006811260104261707	0.03673979053710905	-0.10133725458032133	0.01531413636960776	-0.09112667175938638	0.004810793728084752	-0.21360552477145842	-0.030742931250509066	-0.04398611147066625	-0.6172669292133246	0.09166763329109404	0.10808380859674228	0.05402927750349474	0.0013060437325765656	-0.003067762158615322	0.10552096521969076	-0.4644577550322008	0.01143258416880688	0.06429560850374073	0.010665363522995004	0.0013160075459636253	-0.09231386333455217	0.016849826753855587	-0.06692928230569017	0.019055081850357276	-0.007677910792295262	-0.0027088487593209193	0.326412148498721	0.284983286351324	0.07674116145095437
patient_227	0.00044188014231763355	0.03590556498993996	-0.058841740711943764	0.08323808813688832	-0.06620140210522417	-0.048703531106642946	0.19046388587187746	0.022576883985558217	0.02940025408999465	0.15677666563138498	0.0797157267702546	0.13355647335262374	0.015491842819004554	-0.010007010340444624	-0.0222935490151766	-0.07626473418986715	-0.43058333002047083	-0.030027154552915717	0.05622310048930847	0.010922217410976655	0.14129837502576773	0.1792410776469605	0.01897707543959247	-0.07769326569085827	0.006085918787523114	0.002065322535273871	-0.034400445005983674	-0.3059360891147018	0.2619306963637385	-0.5870521367044008
patient_229	0.0018213407156190372	-0.2225181751453347	0.09271847909928634	0.23415129202309085	0.10444183848425798	-0.00020620883969191283	-0.04502867609850189	0.0345375665830842	-0.021056738655811938	-0.3917644776973291	0.10270669348302305	0.388762864843849	-0.08238647005497679	-0.04728153896503617	-0.00938591743968042	0.7459669870141525	-0.44556210259328544	0.01416196211000722	-0.897977890026105	0.008713687280355396	-0.8667103724132965	-3.0524960706186794	0.01842113060355557	0.12933260229563534	-0.006115762187735233	-0.14333897224083264	0.09402386390325793	0.9044212353814031	0.24617494486102742	-0.29206630081397505
patient_231	0.0005833709272188301	-0.13702324456006637	0.1942466035331718	0.28635743224464144	0.1257447400431678	0.05155480284758446	0.2783557158730248	0.002073859519254327	-0.03468176010726764	-0.13572888870629454	0.08925212001712209	0.20628711615564516	-0.22185064833387014	-0.002642342069804283	0.11849450296125127	0.025623812911148337	0.06272054913075914	0.006697313887632791	0.05871802451400345	0.013790721658182792	-0.795405122250223	0.18427327115859943	0.014066422358933921	0.1699660161489049	-0.10462915719313358	-0.014428783166408738	0.032949499594848324	0.24493493581205772	-0.07441775242911264	-0.1248182162415609
patient_232	-0.020712769176557812	0.04451572905554043	-0.0782327820410226	0.2577857873830659	0.13882886445850498	0.01529746176005745	0.2687928836476964	-0.016466547145582898	-0.08073444662595294	0.17129221494914407	0.07778103466542685	0.26954040844329613	-0.0036855019934213156	-0.0003480244440978082	0.00688573516405411	-0.08605353739678455	0.9335582747568588	-0.025606002339332728	-0.64254151793117	0.011338718300059957	0.04491387866596383	0.18681144581893744	0.016087481184860385	0.061551164775658036	0.0414886720120133	0.0008114355355164401	0.024289704753571114	-0.3386942303298088	-0.726423513957947	-0.005668493273822601
patient_233	0.0006391599974024241	-0.017377117704382158	-0.04593497139684136	-0.13965113231296233	-0.06816646020291071	-0.017438265207541125	0.14305884321365206	-0.00015962003669629305	0.05121552028507577	0.17917622416937184	0.08182760327538889	-0.4020926669907603	0.06759656929084372	-0.0019524862981148113	-0.023694878064667968	-0.11418227807353996	-0.44018783806660666	0.02402679744359388	0.06291036736123658	0.011530369155480096	0.13535225073835852	0.19021256228722055	0.017680218825105787	-0.07104903487957935	0.019289535612239804	0.004922969132425782	-0.03197914036245809	-0.29854031848902035	0.26966367031417965	0.22748862929197083
patient_236	0.0010791587625011867	-0.005154402177871803	-0.009133114450997864	0.03211772957265443	-0.1691156546118183	0.00191647363561065	0.20386555213561025	0.034625817073850686	0.04787532491049406	0.15072120116487242	-0.21909413658799295	-0.3991066956578703	0.02715165222502984	-0.010640716682322821	-0.01907494329842087	-0.07704697483503523	0.313147596595947	0.01479253535661774	-0.3001789980224887	0.009509417406348954	0.12847179216153512	0.17376222421892573	-0.04171963816427792	-0.068489608775266	0.0185234450045563	0.006217124141439958	-0.039438194649798385	-0.29766691330297607	-0.09290892134507572	0.2261797446508829
patient_237	-0.004710258424737347	0.02548510044467481	-0.04976777415910777	-0.5097072897430012	-0.1544753447290349	-0.014684273975503852	0.014748405713961415	0.017099324894024513	0.03863016873810281	0.16899629722278967	0.0871657129165355	-0.39976918040660925	0.06963083877973779	-0.003944788015277864	-0.020102753708528744	-0.08915708949992915	-0.4214476928994294	0.03452232072888076	-0.1896047720924145	0.011769996458750138	0.13915910434899575	0.1790805628963845	0.01434920612133622	-0.07052813465610598	0.03136208307892727	0.007949124388735102	-0.03474482793011201	-0.30403624672297197	0.24816054179018032	0.21555579478263617
patient_238	0.006174024972381664	0.007978669224285102	0.018807750360893227	0.049343924727178246	-0.06588181070597413	-0.02019317796375472	0.14357072457105446	-0.025999417646055064	-0.0442258584752155	0.13489698164574476	0.07860721050576192	-0.3924128188619823	0.016214345484190915	0.0010523339102283206	0.001398544881463569	-0.06457119360651631	-0.40296247476951985	0.026563018983013595	0.05222774567133733	0.008700828094396564	-0.028746184811803653	0.16143223721744396	0.018107269084385792	-0.05737916031271432	0.0026822078326228242	-0.008465536603217213	0.0046363140173348175	-0.280961895669386	0.237263433028223	0.19730978134494737
patient_239	0.00195322028115556	-0.03779065902834928	0.04917223675546612	0.39830500018281273	0.11852033413307289	-0.0019290722547829642	0.3572810487713561	0.028641895225874726	-0.012250220472981896	-0.35005492629593987	0.0890673097743144	0.26319995624964	-0.05623591140322784	-0.001479083105373468	0.0011350905239002982	0.1416116255133381	-0.3913177289887502	-0.025867944190558	0.06474302568858635	0.01302045058882913	-0.03697267509628546	-0.7490933399767634	0.009239020550912138	0.09014329172458563	-0.02615791612198968	0.011528750077591254	0.006813108319453608	0.6512527960024813	0.22336324333607827	-0.1264291522632076
patient_240	0.052340360212189185	-0.046768995887593014	0.24758953550860355	0.6136300917273829	0.09583385069255053	0.0049070302331709545	0.20065549454032902	0.05094025435080434	-0.002052207336355157	-0.09408676735892124	0.1104776017795181	0.5642178686243569	0.053856814071553974	-0.004867683104760399	-0.001812336302579232	-0.00019402271106128553	0.03173187775270778	0.03485431519015911	0.05773417358599121	0.01194373691125311	0.03575196720738217	0.19027105371826677	0.013697034025706099	0.06024571503517941	0.0022694456413971968	0.014054312118062611	-0.008280265195271513	0.05674137439597559	-0.04265161309125602	-0.04257867101378041
patient_241	0.026516813503936323	-0.05695117159279284	0.12636214469254128	0.15642114538227536	0.023280245340017297	0.0059486377822347385	0.20823308339288563	0.0073801035640090355	-0.031003762629898332	-0.3741316965190775	-0.2457359687474	0.007126763052354778	-0.10099151481566214	-0.001003213004995445	0.025433899922820143	0.22781867263081068	0.8691281393354916	0.007332100294423351	0.06624631308943882	0.01420004266280179	-0.4819900435066582	-0.5324203302340933	0.017619424299817464	-0.014141352957874234	-0.04708032413203913	-0.006661445833236342	0.012481553760873166	0.462867100653181	-0.6098261847024069	0.056699637552886505
patient_242	0.005467612477562227	-0.07598540231317238	-0.00817552743052563	-0.3943360840196334	-0.17447178512031591	-0.030189114054232778	-0.15086212770290086	-0.004204021980008323	0.022518207237556518	0.15778004414538374	-0.3167054310536643	-0.3826890844246877	0.07705798736485492	0.008511102213727731	-0.022516936100236497	-0.07431570892030508	1.457912173106337	0.017592261160107547	-0.018112421186025872	0.010733034155280301	0.13456830157584027	0.174707734429039	0.008967686404565876	-0.061957625311588126	0.027225750154443774	0.023143238520967436	-0.03451137084440876	-0.3045754600124282	-1.051208257807086	0.20627434560483543
patient_243	-0.006478584953849804	-0.05155530623513957	0.02348402533749418	-0.11137523656601594	-0.06489876988220428	0.0011976248510925536	-0.9173404741252201	0.024315389689232702	0.019912340171598958	-0.27719111766911786	0.08114693901733369	0.31510240901745024	0.17996336060367799	-0.0044770588286437065	-0.009888346479243497	0.18941829655568845	-0.4182603098164313	-0.0034109728892802674	0.049998937875256395	0.009935158722223668	0.12016220592065338	0.16562106052741396	0.015902034981881318	-0.007406716228553236	0.03820231215848166	0.014506090241467071	-0.051957292790161425	1.1044801895837653	0.2452778925589284	-0.23430481595832017
patient_246	-0.0007035989242659322	0.016665927234217927	-0.02899736309855445	-0.23014984738387942	0.028634048838563023	-0.0070091277299255735	-0.005882338566210694	0.024788448738833176	0.06044344071806578	-0.17385177420220313	-0.27445602257293394	-0.3731929908359429	0.04832071613728765	-0.00212523506883262	-0.017071696490026447	0.017069233454687114	1.029900041617467	0.025955107428376176	0.0562103889832912	0.011924036208077844	0.13289766702445155	0.17950237799986302	-0.16258897302362232	-0.06652899007734905	0.015821606649355356	0.013687193070069848	-0.051217899120966345	0.16411640210672637	-0.5116249771490725	0.21116263230661322
patient_247	-0.013876383241208443	-0.011502954681960933	-0.009208310666710209	-0.1638971775331369	0.02959780885622544	-0.0003227924307642745	0.08971218515571938	0.004946820743354681	0.03097998552910554	0.17281514722120803	0.07404072857286621	0.22449832635282216	0.021973204094492327	-0.0012216720376587548	-0.016742307415226518	-0.0811479194065179	0.6024591401532196	-0.0038084040157474143	0.05641726189596218	0.009848056032922058	0.1364890662613794	0.17432844485528942	0.017773086351714894	0.011072111067743935	0.006213970184852309	0.012559974616714861	-0.04778037338455252	-0.3118329624622705	-0.4529107813009454	-0.05761888403316866
patient_248	0.00799733005669146	-0.06619157441334803	0.055234538855292226	-0.9958247460719984	-0.06495038599506735	-0.02195973202153118	-0.7684134479658603	0.0009735509466937591	0.03891599149106439	0.15007281034566916	0.08025020577524364	0.07702161405064528	0.15175313181968472	0.005775985607277467	-0.0317769614971046	-0.08242905660791142	-0.4087835151204899	0.0022816781327118013	0.06304030555788466	0.011838589192675573	0.13490898475723967	0.16599743327767713	0.013863931927338459	-0.00357482558976697	0.057158447745485105	0.020640958602286427	-0.03600769331957757	-0.2761394468084611	0.24979681265687062	0.007721381271091562
patient_249	0.001647466172561737	0.03625196496011873	-0.07425776204711929	0.23791021337711563	-0.0669764532042767	-0.016313646120861152	0.2794922652423553	0.0213675246635384	0.03276743219451517	0.15592306875070772	0.08660676162224616	0.11092886871522051	-0.09653895439811866	-0.002002071854127684	-0.011318952710673472	-0.07199209381353462	-0.3978667323734214	-0.004259397983115643	-0.6624703212896281	0.011115140450341635	0.14230280139740312	0.17826095964766567	0.017952188811137727	-0.058327917945962746	0.001093088802145544	0.011994548893869148	-0.04282163685617687	-0.3104921122287688	0.22045283032777693	-0.1459167584164322
patient_250	0.0036872473872644976	-0.1236559790376735	0.08369773647129408	0.3228392410697487	0.25259686697208417	0.008307130130736098	0.21424142227735588	0.006793821452802142	-0.023793358570374647	-0.3479941699966296	0.08345822271565692	0.4284455822602103	-0.09058655391430769	-0.000983008936078828	0.014255499101116422	0.14952119501262426	1.3025944190327166	-0.1437216704259829	-0.34942668100087454	0.011124095879886307	-0.4086614060655434	-0.5093183893699479	0.020787318505241667	0.30172329968302686	0.001519053583533826	0.01594262197732767	0.009728879470778268	0.7226320110626425	-0.9470877243829757	-0.3283907409155838
patient_252	0.0017602024286354847	0.02053894889091395	-0.024091798750469136	0.48245374710135236	0.11375974158846867	0.018856375053636614	-0.4943179790142899	-0.021254298190312593	-0.03805048802835743	-0.3842655829501325	0.07826147835534948	0.5031254870854326	0.12111291102630334	0.0020697563019630998	0.0012049920926389584	0.1678636099519122	-0.4424705079731149	-0.011290466437038007	0.06559037256054592	0.010063733424728372	0.019569642315077348	-0.5895557865279458	0.016595082787805734	0.059903057578263225	0.06302386253027667	-0.005381268128864196	0.005624876928886724	0.4750300552319836	0.26312847006860435	-0.1466034213363121
patient_254	-0.001119826257380212	0.02147309867928373	0.06501491738201882	-0.38804461457850825	0.024379154272036643	0.005962987812009317	-0.7899567535147479	0.0026686783498242428	-0.01910081756620661	-0.2789936139117291	0.08520519043916756	0.21891038299035706	0.16087537896327697	0.0007258629349988282	0.010334502195101115	0.08833490241739829	-0.43620929657409624	3.8021962866210545e-05	0.05796652691777217	0.010541607847276313	0.1400244124373574	-0.13092520406204586	0.01816113309536246	-0.007228171656529252	0.06068464709962152	0.024737025327601737	0.033218131568807034	0.3980391562756649	0.26594017377188844	0.0260864988384299
patient_255	-0.01007043251114473	-0.057286121804082546	0.04361944566803214	-1.5644155523354928	-0.13470540821044286	-0.009739132798224774	-0.3709769185390897	0.015000717352028793	0.028761998518250644	0.15755963216318783	0.0867059907295546	-0.4246625727592585	0.13227033268325716	0.001327554824383465	-0.019327283013235098	-0.09887793320460707	-0.44658471733243693	0.007588245148727867	0.06006837569053375	0.011936898938625502	0.13807111775116834	0.1926848050978639	0.01990178001285654	-0.062018883631916516	0.0382011250633381	0.01833016780591173	-0.04690911257158713	-0.3013805146531708	0.2681415614016959	0.2295946234126589
patient_256	-0.00290843368527783	0.10952107419244943	-0.16149018228760387	0.40033952034244336	0.11497231573784011	-0.002939032010912295	0.27525436995861363	-0.013708390761599685	0.021348641108459746	0.155029974127945	0.08277931669845158	0.38528002623781715	0.046176025686067844	-0.00037209527825956114	-0.020728553314097974	-0.08619321768099981	-0.41072470040074366	0.002496634918456086	0.054471784527528405	0.012573350304808946	0.13924349489686813	0.17805662168051278	0.012938065312525933	-0.03896178308863603	0.016899272255146792	0.0009227986578025102	-0.034623231360683134	-0.29917820611604456	0.24492367744199509	0.08220868048925994
patient_257	0.003420809225977785	-0.012526510416329628	-0.023253914903454125	0.15870161601457158	-0.06600611305592528	-0.02262430251120624	-0.8047162889979426	0.012143661940500974	0.03646012806851882	0.17754817625068045	-0.23180103003491154	0.36734069570836453	0.16563173162960473	0.0014585978036054412	-0.023240889883158124	-0.08275098560868926	1.0486760325401798	-0.04665036936099099	0.057351419924800744	0.010311950609471156	0.1372201189153542	0.17304345392897635	0.01852009283776935	-0.06001058448699921	0.044116542480121604	0.018050273866058956	-0.034071710833699594	-0.3157192870984941	-0.734654026704755	-0.4804980449591831
patient_258	-0.03236431884012345	0.0022110477927762663	0.02667603899671586	-0.24703626414698854	-0.1662104776697216	-0.02965368478626875	0.12968778202693573	0.020537892615015787	0.0333952449270379	0.1769609125399535	0.09984150529192287	-0.41386643722375394	-0.12136396243152933	-0.00683344200338833	-0.021201639617666815	-0.07998938605041774	-0.4451844385785403	0.011116421256989526	0.056960526178706505	0.010263853810175543	0.14164280928820916	0.19003093369795465	0.014985723917764015	-0.06611088192269837	-0.03358555584694736	0.010106712097987428	-0.0433039585115336	-0.3316051048684987	0.25637355956904523	0.2328804159521027
patient_260	-0.01165165702631964	-0.06189299707848115	-0.01003427840574038	-0.42682644874506964	-0.1695505970405803	-0.0038358259308740456	-0.9587549421202206	0.005051137453708335	-0.003190055503968148	-0.1018830428160087	0.0917278391234105	-0.3973838026653931	0.18995597229762817	0.0004052534170299141	0.049517919412645967	0.020586239731028425	-0.41753277233922803	-0.005696284580670135	0.05692860151596717	0.010598470551711467	-0.8358209172060337	0.17679002661323462	0.016323988465416824	-0.05401612138562923	0.037625510923235427	0.021354815488893023	0.012672193324136726	0.1699840096846155	0.2347914220276567	0.20339660687916875
patient_262	-0.001134353419180984	-0.028511820449579298	0.011679088086270077	0.25028913109030837	-0.06562139831306597	-0.018457041568637474	0.2732956366111418	0.018359572084228795	0.03128566904446403	-0.16272732023655412	-0.06876099340702774	-0.3880583353584805	-0.0073066047639215245	-0.004131588179416976	-0.020222052547673237	0.1099157835621717	-0.08236172181167306	0.015520845703738469	0.05515247184588598	0.010578520522178276	0.13943702371256161	0.17593679322801672	0.014714301654611272	-0.060772434316697856	-0.006099576676039657	0.011955394227584869	-0.027316166423657497	0.572285913712118	0.026486765127668184	0.21022465664853857
patient_264	-0.05457619734358905	-0.09577612296206864	0.09618218179542262	-0.0833104871011691	0.11848796845181689	-0.025816681692995013	0.059902594977363395	-0.045462300290393776	-0.0516449578282923	0.1423267297436883	0.059358040516848856	0.2537916248028992	0.025327906911835632	0.0018476562440570374	-0.006654427776970646	-0.07364250429849035	1.2736548957122011	-0.002238658392159468	0.049105827110902646	0.007703662392571427	0.10582436927536033	0.18319332616353465	-0.693799908874706	0.022113961909605958	0.011189577152883788	-0.0022004785752205947	-0.005507327533915043	-0.31677435912970925	-0.5170121877281689	-0.08349518126946348
patient_265	0.015579257726917418	0.00993569865454581	-0.04356083736268695	-0.22010594940295541	0.21513164962320994	0.005127260022915017	-0.05853688388773382	-0.014958363154695458	0.038862289766383895	0.16007765284757133	0.09031709610065217	0.2757352992435059	0.01458984511418435	0.004037499949711484	-0.020138781955913267	-0.08202534488148086	-0.4066568615716799	-0.002868874596548356	0.05631102139330434	-0.0933670236120397	0.1307990193157008	0.18203627387437543	0.01336504015230258	0.031992109217777086	0.0018882834212693737	-0.0009168848595649115	-0.03673363264334795	-0.2984025231587987	0.24340619953174414	0.025788032306807134
patient_268	-0.0024404644047083357	-0.004782518501483623	-0.024297739794701633	-0.45685239796642163	-0.16112931260901092	-0.02001184788054861	0.04284538877015938	0.01810932394308485	0.046566057528140456	0.16231743666443146	0.08027516383851883	-0.4118417804404313	0.07976661884515282	-0.0038171427425761177	-0.01790244163738535	-0.0791213896788223	-0.4321372831241208	0.024126896446550673	0.05051439060158255	0.011357343537678633	0.1345738888608371	0.181087338015131	0.017340458832975296	-0.06559419311074918	0.027723893041376263	0.015408474236897866	-0.04490181033025667	-0.3116529325003717	0.2619873391752713	0.22157294094401014
patient_269	-0.0034785903910920673	0.04340143644064028	0.02703176428293754	-0.013740153130043406	-0.08043077961083339	-0.008118828399305283	0.15245179964446146	0.020101092996475636	0.03904831517626465	0.17200833360106826	0.09274779853862995	0.244698030444366	-0.08754355700347595	-0.004134083736450979	-0.005956879977081715	-0.08175778031810516	-0.43282960682194566	-0.04365854438269089	0.054546740784853116	0.012546153221986713	0.13601750589369557	0.18867104152549158	0.017514319062256922	0.21004964559900313	-0.03448196989451397	0.007024950566422245	-0.05321439983226511	-0.32613480483599966	0.25724821338051984	-0.11193176228465224
patient_272	0.009378294317642179	0.015458637198701044	-0.01591824652980773	0.4801342426383566	0.11907584526622118	0.014551736110261433	0.1939675985620462	-0.03402927147218924	-0.02752477612268143	-0.5432651445451784	0.09113891673403299	0.4148239997270665	-0.057531400042024616	0.008354834415507058	0.014671180510889871	0.12331380998514488	-0.42656583007213533	0.0009614759613439838	0.06022278275969367	0.00864000134028225	-0.15606025363677886	-0.8339103118967034	0.016452509673683405	-0.023680351250105033	-0.020244820976469517	-0.015171559177862372	0.017366023412416904	0.5632566717111317	0.2462772218168294	-0.03370008003932885
patient_275	-0.001197659073700272	0.04011574618231868	-0.05252008540283194	0.15944045905273252	0.02324105882592681	0.052556789052603685	0.2236408289737482	0.0004151148112184463	-0.016444122771458604	-0.07846106333622929	-0.1286650012475034	-0.3710710698174168	-0.12141835712686624	-0.0004989484159219147	0.0032550091873713026	-0.0077484676316167235	0.07382514769051807	0.008591242184263497	0.05858617010870648	0.0009632021444045515	-0.19662110957835086	0.18207495723992437	0.01578867852096437	-0.06252528711585308	-0.04448982285257959	0.0018399265281908274	0.003927073754030176	0.03749386735917105	-0.07805544318813923	0.233877564682647
patient_276	0.002301886638981291	0.020105224340458087	-0.05215204956297129	-0.15788080771933022	-0.06308548806673114	-0.008582019814326538	0.11047122484315476	0.011124178468671999	0.049416290848038634	0.14855143270924645	-0.23582153727688573	0.20202496349358376	-0.028616411552802395	0.0009164877527655799	-0.025597971070693906	-0.07272284885777273	0.2444330308967017	-0.009530868761116945	-0.4268132501265232	0.008878797401955024	0.14105757946526284	0.16909834107441227	0.02084250154291574	0.12006964215939725	0.0073828890295152315	0.015286515853208664	-0.04531422208091403	-0.2995034409504386	-0.19933669969883627	-0.07763887088705862
patient_277	0.09150272483116749	0.03708422999012418	-0.05971221415735822	-0.14251788956780218	0.1172382094308751	0.000538625797188498	-0.06124771992365297	-0.012769078588133578	-0.004362796727438986	0.14383958507398703	0.079124669924059	0.1942204263289313	0.024975043352201777	0.005816100419530248	-0.0044186003988030435	-0.0804049911106735	-0.40134270296704017	-0.0052137349513492835	0.053857899825258945	0.010344845350347315	0.1308359279845367	0.16992511667511032	0.01801516672578067	0.0417112427757552	0.006350555237425389	-0.0182053887668757	-0.006831168867086941	-0.2769506108832937	0.24019364794039583	-0.036570471909902515
patient_278	0.0035877502320791673	0.02659315848325038	-0.04031625025375398	0.1722769216977851	-0.07468104433709877	0.008969337288785673	0.25105218310174815	-0.013770637261219838	-0.004105742975199951	0.17391684699380264	0.08398651273939524	-0.40170985815431365	-0.0628357263842707	-0.00014633701934559998	-0.005613323422974422	-0.060694907025162885	-0.4065509095138685	0.016106119350584144	-0.6667698713297544	-0.016752256739220345	0.13635071828714998	0.1755455735980903	0.015018506067971227	-0.06121387736043859	0.008051758339217278	-0.0025751303926931503	-0.009122957984298229	-0.3367884480573147	0.2415983139774102	0.22094125789103178
patient_279	0.00327102611117922	0.03568782904835852	0.015034762323265062	-0.03163927685018211	0.020217639933707555	0.011500353487000091	0.09924519065402475	0.006782643468905475	-0.01971624665938336	0.15785562070100514	0.08597775611434284	0.21191132837944895	-0.09197181954510343	-0.006423607995412856	0.024439445915939287	-0.067129536998559	-0.38022182856794984	-0.004030004346748042	0.05524819519251396	0.010852004782308385	-0.7525394444025868	0.17425781913465294	0.015174215866978463	-0.017498151968178312	-0.030682164489311364	-0.038060491696992146	0.04261099477521065	-0.3087092069710586	0.21432867987499793	-0.09748883641199615
patient_280	-0.0030496602919016873	-0.012163535101612465	-0.0029977898737640215	0.11035576541278391	-0.0613325503131959	-0.015856357197317844	0.21734709950255574	0.00935477422104499	-0.057625256936720375	0.13218320817763604	0.06970433974833071	-0.4227331180265646	-0.1486564571406334	-0.0004598294437792265	0.23034151039268672	-0.07301199733504783	-0.4127710504959265	0.03320034339946955	0.057711672194315576	0.009904009847426166	0.15656511635642312	0.1750954525281295	0.019079942943835856	-0.06911150322978533	-0.07422690951313857	0.020276177113454245	0.4715586657277418	-0.28902258563188205	0.25376924227016323	0.23141514360251103
patient_282	-0.0035273553225575343	0.040155108557903677	-0.038293115415816995	0.5638388635732773	0.02534901243492788	0.018719359873884126	0.3888559823459875	0.01871137138482394	-0.027610394276231506	-0.4660037636104124	0.09294542676629793	-0.38111926157492226	-0.039420621367074485	0.0009294178172529596	0.0007514099606148725	0.2069819391492853	-0.44263635839852733	0.0015826996940063556	0.056105223720311216	0.012887463193987963	0.032229703966055	-0.4624998474022566	0.01780747428417969	-0.06073025862785661	-0.011873010792431082	0.024003794080917212	0.009941307894374259	0.4585498276225952	0.26918851975512015	0.014824798514117872
patient_284	-0.004626478253598587	0.046388954458042836	0.0036255475635453677	0.2434801914484678	0.024003721787949864	-0.0022780512544111065	0.2686112687972701	-0.018560417829715896	0.04247481334292357	0.14686371348470084	0.08043639806964013	-0.11682821102136495	-0.0709750453385332	0.00611580036207522	-0.016532026317401815	-0.06879773615457008	-0.4151047103510621	0.01007227759791235	0.05210880665625435	0.01113850775736771	0.1395062878914213	0.17687157724602037	0.019794610511536605	-0.061427331024274376	-0.031008556876221754	-0.011624643313252924	-0.03923635876827037	-0.3075150723059543	0.25080479962302077	0.09922028695747492
patient_286	-0.006543493742895518	-0.05968888267936298	-0.023748320434445712	0.4709223206080958	-0.07040967544261116	-0.022814967968564696	0.3732288734183497	0.0026795967195444386	-0.01349767215593018	-0.2608734600048532	0.0917792574413006	-0.41605405546502283	-0.18476372506252162	-0.007064215276664677	0.008449300882491188	0.143496521160041	-0.44454557165837705	0.022365545628518377	0.061110428525113294	0.013225515684051472	0.1549676220166008	-1.1515255134001403	0.017154135698909223	-0.06801690846085591	-0.05319639358351625	-0.023040873495450066	0.02139837519560379	0.6370419369934595	0.2616893585599336	0.2293240298485956
patient_287	0.002750116503971799	0.13924894848877645	-0.11294477830283381	0.2095241425556978	-0.06791337353357449	-0.0080972616333114	0.26928120931562155	-0.00012152248492825	-0.013429687716089662	0.16661675998447692	0.08879300846920211	-0.40674046668767166	0.026220033955970265	-0.00033186468494711104	-0.004727870278381823	-0.08354275297637907	-0.44247796199660105	0.015035033318533094	0.05879070309236495	0.012688956821516084	-0.01207199556976156	0.1845610977689622	0.016074913860727336	-0.06632494662189165	0.006007885572906638	0.00045116628641096593	-0.013197301782448077	-0.306117577828511	0.2680182580374475	0.23161501754566804
patient_288	0.0027594761066045952	0.05301421975548731	-0.07874860625192869	-0.19694736970617374	0.026069102157588783	-0.015738959050663782	-0.10024779106447314	0.006545352982405872	-0.0330152297575584	-0.21876190243788746	-0.24947438808789865	0.016295379900412334	0.07314323451980004	-0.020376744209382562	0.009512497690088445	-0.005564313481965382	0.7886003313635426	0.005037213745704645	0.054238977668473076	0.008598256182104825	-0.31833376488497916	0.16763425495899478	0.012823624749315676	-0.06773629373068149	0.014714251561223806	-0.06126572905894954	0.0019028384142420931	0.048151725970155906	-0.5662893967150833	-0.01536302696983204
patient_289	0.0034274315924313604	-0.022229884395622332	0.093062433268651	-0.0826965810940123	0.22731484158730428	0.0031952158884058614	0.09834588734241334	0.018805204190853398	-0.004841502194000133	0.19247178588772396	0.08074750172509308	0.26523753234238656	-0.009006611649323655	-0.0008772787774543977	-0.003591771369280355	-0.09088394380005715	0.31115789791760445	-0.0038433729577472663	0.04999743066169035	0.00918141314987582	0.06196129896282071	0.1788284163480535	0.01841752003548525	0.018988804717250667	-0.004107055294248157	0.015434294135512571	-0.009147985931106613	-0.3159973018429488	-0.22418935835130138	0.01792182605444883
patient_290	-0.004901079803444361	0.07197945212827782	-0.12655502652816839	-0.24824799962681288	-0.06588696139629704	-0.017259123748524226	0.09753043246310587	0.0008350590004811806	0.02467673694931222	-0.2898319202487581	0.07690924134627812	-0.4118488299441622	0.01623564937602847	-0.000966931386326053	-0.015292470265631514	0.07640421984171311	-0.3974161453357047	0.029810880188208523	0.004505605502526511	0.012123653966280672	0.13431077360340551	0.1779872634606763	0.016350213590641375	-0.06502362342372695	0.0068557834649319496	0.016613298596519832	-0.037109988683191666	0.38246379495141286	0.23152049329624147	0.2214943749605493
