# Supplementary material for: Integration of clinical, pathological, radiological, and transcriptomic data improves prediction for first-line immunotherapy outcome in metastatic non-small cell lung cancer
Source: Nat Commun. 2025 Jan 12;16:614. doi: 10.1038/s41467-025-55847-5 (PMC11725576; doi:10.1038/s41467-025-55847-5)
Supplement: Supplementary file 4 — Source Data [file 41467_2025_55847_MOESM4_ESM.zip › Source Data/source_data/unimodal_shapvalues/OS/Cox_RNA.csv]

Patient id	B lineage	CD8 T cells	Cytotoxic lymphocytes	Endothelial cells	Fibroblasts	Monocytic lineage	Myeloid dendritic cells	NK cells	Neutrophils	T cells	KRAS	EGFR	CD274	MET	BRAF	ROS1	ALK	ERBB2	ERBB4	DDR2	FGFR1	FGFR2	FGFR3	NTRK1	NTRK2	NTRK3	LTK	RET	NRG1	NRAS	MAP2K1	RIT1	TMB_RNA	Biopsy site
patient_1	0.02950439972183305	-0.005880139349149197	-0.2144333029886285	-0.0026181697857975967	-0.2735902244087851	-0.04186343486359725	-0.006017788655220825	0.19726963944914147	0.09668134914439064	0.18394403924134642	-0.010817141518728625	0.10031475284377789	0.07922101722738684	-0.11143723486787353	0.04320538280093815	-0.006972958983673406	0.011837648073041161	-0.485237245004831	-6.32718092417225e-05	0.03583846219861103	-0.025823479082749384	0.0043358745347998155	0.056059238168477334	0.15313172910484052	-0.0785442365296697	0.03457974038929438	0.009224311973847979	-0.0018352270944471194	0.029217334813191775	0.07751203264274936	0.058155063946728085	-0.008654794966245216	-0.315770506203463	-0.030933294937681936
patient_2	-0.04610225602998594	0.007572804434538883	-0.07546066310786424	0.016566838842582716	0.08387695696580763	-0.038155016093334854	-0.12006803310714927	-0.010685316644144079	0.052769566861728824	0.3576779150201633	0.20730929649664276	-0.031728789903110975	-0.05386656398324708	0.15864404686288525	-0.08793933002892607	-0.007835078905648125	0.005459462635930341	-0.00040072315766798996	0.023570196476773612	0.0327510772705954	0.007498245050978894	0.002820343025210149	-0.006965663755721318	-0.0270993044310626	-0.015009570869302184	-0.07452267077261117	-0.06252708300171798	0.06876771744935176	0.1810397504032507	0.6467561696343954	-0.10822998978258631	-0.036536836232583886	-0.007982595977916476	-0.018468209465975084
patient_5	0.18824724538029428	-0.11023411886079947	0.027369693184057173	-0.029126843468287623	0.2413826688131608	-0.015412481375599982	0.6136001136664454	-0.0801465181616171	-0.012392144420483168	-0.17148592370668922	0.32170656624989646	-0.019265078138688906	-0.4125719641329605	0.024894719757494608	-0.18074175189182026	0.015548187945393262	0.0028596812905041804	-0.1497708427046736	0.02299739021608183	-0.1522760532853165	-0.07532320788706685	-0.07627974579568508	-0.057744610753760924	0.12499985910811784	0.45046574588040406	-0.06368166536225689	0.06550697799706329	-0.0012851485541146616	0.1947993601562063	0.0326717980214435	-0.2597769264366139	-0.27116508397889827	0.007257291951672067	-0.00015136416100196092
patient_9	0.06448076096668683	-0.07673478099597013	-0.03777444141584066	0.20995085087043378	-0.45777912301151824	-0.03405277688371235	-0.8054802293311427	-0.0008357543175143738	0.01716246172398188	0.47156872871652616	0.01711402061672522	0.04906404689441457	-0.06837428562336588	-0.05758701155573707	-0.027313847365091924	-0.006881234610487702	0.004050398692883607	-0.3707613635984552	0.07988350730437797	0.07293940622234181	-0.12884766614258764	0.010315446666661494	0.046514623501686586	-0.06037986699726214	-0.11596551533723484	0.1042925738375428	-0.045336186745575775	-0.006513629037602031	-0.03333637206073333	0.12374759954381787	-0.20311658200156024	-0.004283910129466547	-0.16563808418101908	0.005106343051278264
patient_10	0.13437417663321194	-0.14345606419998613	0.15806969778055005	0.009674517497307742	-0.4270928791468833	0.010889139865805754	0.005630853194816223	-0.017798921310239496	0.03689319507831288	-0.37237519173154887	0.10742239182542802	-0.031043819558286154	0.09753911488609371	-0.00584238660192225	-0.017896583982492525	0.010452560872698911	0.016918661225219508	-0.04782607499773281	0.062005913190223236	0.12642104883879615	-0.07128957829826259	0.0032114926613826937	0.05973239501401978	0.28242181650110804	0.059102759944124734	0.02304023916499788	0.034998499671724095	0.03468632288786336	0.15405154754034156	0.30133787892955566	-0.19005143837441413	-0.006640686429937903	-0.011417068955577293	-2.1583076782889796e-05
patient_13	0.21494617340456731	-0.14904433056438346	0.2933169717899759	0.06182253685077854	-0.23056001610165291	0.006101190269195041	0.09150014098648615	-0.02272072565178843	0.10479654634208263	-0.44393186190722295	-0.2564588684394259	-0.05044830328853947	-0.035373645484510635	0.09794383768213694	-0.08916145680033015	-0.022123374615079197	0.0015368045216101773	0.10727580816799534	0.04883819995517344	0.03642248853113585	-0.2372556089475291	0.005828943161708796	0.030963858991283167	-0.003854526056837086	-0.12930392753855993	0.06606804553283678	-0.6333519353231221	-0.0108160108576614	-0.035257766273654026	0.11910201896124334	-0.2570731893923014	-0.07498930747131327	0.02906892456772497	0.0035293919912922967
patient_15	0.0765651885298993	0.05826883034707896	0.1607821308148446	-0.32865485707783926	0.7735312580999196	0.002849162775465496	0.24717796481548032	0.010473796003805299	0.02986247110316764	-0.4146486393688121	0.32903727619219114	-0.14801131499435757	-0.4256075698147047	0.003973348382809479	-0.06277187399971348	0.09068743837850984	-0.008819967934741619	-0.3677127530250218	0.10375837420050013	-0.5664947307109791	-0.057756049056237276	0.010203136624762538	0.028520978875267288	0.31441450783478353	0.2659856078545309	0.08264233389766433	0.0863581781262204	0.02963772453736929	-0.3511531879650613	0.47125248153144594	-0.05761675755481671	-0.007058841076528899	-0.008823738419859426	0.005153076366676311
patient_17	-0.15401592347390586	0.09266314789786106	-0.12640848531295765	-0.01686934867247044	0.01206351613824428	-0.006650496767929011	0.17684857602801476	0.03712064069529153	-0.11296692480929575	0.18515663059813442	-0.23084608057425546	0.018277418077070035	-0.10433948042503575	-0.06154751483902807	0.03522681305118993	0.005221276128420254	0.015858921684976844	-0.349064331620398	0.03482139784497253	-0.012333287971436336	0.05211536871768361	0.002466615727213704	0.004766697747843899	-0.12252029171538373	-0.18196156265966829	0.060789207347193196	-0.02949006202439705	-0.01730323582834027	-0.08875837088496635	-0.015771383107334926	-0.19256419328792077	0.012663959696632553	0.041906133749062616	0.01171620879743252
patient_21	-0.4237289413283448	0.05808339166838606	-0.13533602670327866	0.10264565462917487	0.07387684249230099	-0.062240336459450624	-0.4240710956744156	-0.020318687075673046	-0.019488325984741105	0.39567325897077615	-0.02518686718194367	0.0193300120663546	-0.01706896091739043	0.008191013701220967	-0.06485295639398189	-0.013111231078707448	-0.004504955456715443	0.05223101623693466	-0.20348719551909533	-0.01452232433960813	0.001790190686688476	0.0033958958182380887	-0.015567051432128156	0.003493961653617127	-0.15634006126369301	-0.01880624689778363	0.011955458445809657	-0.02013987377481043	0.08157908080590533	0.09008275983970508	-0.027930103706656453	-0.002491647057245085	0.018255826198748507	0.0008027449823093452
patient_22	0.017258670891445244	0.06212211139953152	-0.0029119218768829504	0.18195016122448762	0.08142364848106765	-0.009416286850693439	-0.14269662419975868	0.01296820307915478	-0.17630054012654764	0.06672274078459285	0.09331657109890801	-0.011883811154783059	-0.1416841615095743	0.009050551436957786	-0.09762227161261451	-0.01915521402463063	-0.03003091565033887	-0.07690407170944061	-0.1707351963022441	-0.00768102038922672	-0.10708140640972116	0.0030258690106122143	-0.03674291838653937	-0.02463082784514115	0.2027764954670337	-0.197697868338067	-0.06403269335645886	0.03971754119073368	0.2510341528804042	0.3111625519804264	-0.002941238732213559	-0.06384862995282131	-0.04476000174699934	-0.005162838363585598
patient_26	0.07429808853133268	0.03282930799628888	0.0023924118691923397	0.08903387581430414	0.2803471265396065	0.023144266436872046	-0.038104857863100965	0.0032601430858384558	-0.004920924245404152	-0.09715050941194607	-0.01017167752191699	-0.012633607439567622	-0.03096368659594911	0.042998576542887114	0.02802480927382351	0.057734288972308055	0.015039964037361839	0.3814352968683459	-0.09303684829401464	-0.08282910727101701	0.015154995801737865	-0.004375746097856765	-0.09528046920855865	-0.05128098597421585	0.040077184234557854	-0.007632967121882741	-0.06190030384826429	-0.0021470917380481866	0.2755627282158732	-0.27216844025220827	0.094803928995423	-0.002383240352667028	-0.20361376569691372	0.005375517093997021
patient_28	0.13981186996509018	-0.23735010972146553	0.13195700638073726	-0.013682658307296229	0.14033004905930932	0.01437666450985056	-0.15931973457479257	-0.0319668568787598	-0.12937804112650625	-0.2796790591497853	0.4023823452775126	-0.03969608088708535	-0.05426026511207244	0.01884838058335151	-0.0717200382364179	0.005469092295273236	-0.0188258388518114	-0.4241871299298419	0.0025734267623913503	0.00880953692879539	-7.402053431787441e-05	-0.014321664398791767	-0.00498904922729378	-0.0642058547171461	0.30326042527393965	0.06330292870411068	0.06939876884047472	0.01992976160568824	0.34752898906685836	-0.02153194308479102	0.15593954149029038	-0.06127262963782063	0.002840642269544399	-0.0022110313370268288
patient_31	-0.034574957285433305	0.10364027819502285	-0.09289433207109646	0.03804530245620908	-0.27185730174611267	-0.012035154490097193	-0.5989294406439577	0.02028741679525145	0.020607556842678964	0.25237971188673053	0.08137645639030758	-0.026947980137926906	0.07838660296288742	-0.05442121077739403	-0.0006455824911635727	0.0005303079305660852	-0.0061883298980543126	-0.17927304000676403	0.02169853286965969	0.07592481103409529	-0.00019436399179856268	0.002445377432126889	-0.1351512036516898	-0.10109619522854196	0.16561292809712827	0.03810196622151976	0.009954940049747037	-2.506520538869633e-05	0.12712642177555358	0.0683488615563063	-0.09301697981731667	0.022990916822803107	-0.13311708985473497	0.004197528191498778
patient_32	-0.04948990755854986	0.1062353822881377	-0.19996621510669182	0.0728062572672111	0.11884548225359087	0.03418901147233344	-0.17617818798798449	-0.07134754935798684	0.04240600009373101	0.11142794593315393	-0.12000595309857255	0.023500164042740787	0.1122392097306099	-0.04162015104118644	0.031198708860409322	-0.013375804288496154	-0.01091299366504072	-0.22538539444451988	-0.20044942430837015	0.008997517653539056	0.002133936730559104	0.003965524838337232	-0.05919822460981691	0.2617214926945961	0.12838381201358817	-0.15879405451840675	-0.02987564683061551	0.011645398738696588	0.04603900496282403	-0.7486860786243842	0.1306681850762057	0.004883211839626448	-0.265114876008462	0.02011045254464659
patient_34	0.0350729819841937	-0.020270140786534524	-0.008716907197619462	-0.004866596476219401	0.13159875454749387	0.0304523749593124	-0.17429755542533093	0.00690164362544108	-0.01891312617152356	0.003897869209683208	0.03561951090550753	-0.04950805340124522	0.01890589340145258	0.0569169738315092	-0.0589030648707603	0.010211521397026586	-0.0008587566050425139	0.4760556329968925	-0.10129305343869817	-0.037886204859698645	-0.015296022184459957	0.0011640770562524167	-0.11006663146290219	-0.11698310651458176	0.10333441332598987	-0.04646976455540499	-0.025606453812774044	0.042522448371844865	0.24956903302705544	0.0373065687749595	0.01627934421351546	-0.023661835628037475	0.020626772753904028	-0.007317214151971485
patient_36	0.18681712337084544	-0.16930791470986759	0.33657523412594587	-0.06168142743125876	0.5759513079001287	0.08052777038289129	0.707348040260458	0.01690198618126215	-0.0014649098404666211	-0.465308764590469	-0.15966245644410662	-0.09400029521559311	-0.028808333234901142	0.08039077460428057	-0.08538049682956089	0.045848965946438926	-0.016564131227064904	0.1712265172088167	-0.04683100240570348	-0.05134108677279004	0.06287061550801433	0.04885541735297158	0.026293161839430212	0.33239511891853996	-0.052823352090049805	0.0464525367206287	-0.00956231885810839	-0.029758410018555014	-0.21453524541076668	0.4038970547224378	0.2695123836073699	0.018166216946326218	0.05380394960065123	0.020240686164084587
patient_38	0.18652730824883698	-0.14739532697032925	0.11759518802011466	0.034912468230920514	-0.2600639022399172	-0.001002268423099104	-0.3042676618607727	-0.03580671305248994	0.06390212442252013	-0.2209851846061682	0.09999285353466128	0.0011846168137564057	0.03410020124009592	0.005258061074216384	-0.09308660958221836	-0.035361545053680374	0.012905156003658633	-0.006193650098535873	0.0780429653010079	0.09474720929776112	-0.13416940860833024	0.034870874229361463	-0.03956615511024024	-0.3002157508910176	0.09115941879166323	-0.10826056219694959	0.0683181924982763	-0.026641740474672142	0.014354798659849738	0.21123107786481846	-0.042040183521054056	-0.0005731135340917646	-0.025326335002067643	-0.0033890630188492758
patient_40	0.01173211371942689	-0.22361559119957147	0.14471558027385445	0.03135318815023708	-0.0255137176057738	0.010288740191898809	0.34731498578690045	-0.0004503752232636448	-0.005743296869654016	-0.22157652189890853	0.1670093450831339	-0.01374347091406432	-0.059676670888451015	0.0754040180855059	-0.05500824683848362	-0.07920266335990277	-0.0011703124727322498	0.9721496705928451	-0.11951214030515693	0.015496011847387237	0.0016943916553304212	-0.03307152778162362	-0.1069103084546209	-0.12506330336162239	-0.07029921917797159	-0.08531112371635995	-0.15132285685135755	-0.05725786946144496	0.025405564681326206	0.30967430332835816	-0.03232765763129827	-0.0691066413633738	-0.044843081559787806	-0.008950801453061083
patient_41	0.08115371763876485	0.2961630050956832	-0.39549384712937935	0.1258817176087159	-0.3173721683340109	-0.04253874536717525	-0.8636802051144232	0.13946732280731916	0.015752251584559455	0.3574538032556545	0.1307984716075466	-0.02265492145196018	-0.19762063920039835	0.053868696595947306	-0.06640783067736149	-0.004832665049995968	0.013944856840129147	-0.2362507884767189	0.0318837709406996	0.09403647531648238	-0.04272683194518784	0.002122119277265408	-0.007877133485944961	0.04914716729969974	-0.07713518370629333	0.05442125501211888	-0.04873183866857749	-0.006147224944361973	0.038347936230823214	0.25631446063922914	-0.18503125249795133	-0.007414845496012299	0.07695953856291457	0.28988966194665394
patient_43	0.14890845383621737	0.16409714692152458	-0.13084577944136663	0.12355906984683247	-0.029480978183476825	0.13268342975545283	0.01627451056348138	0.08237646416835537	-0.0590760132466396	0.013605231459278857	0.004183113751261152	-0.012528057856768839	0.12337599786338066	0.021131999779504817	-0.05153989335949549	-0.0045153354973221935	0.007049841903904072	0.2801957273303379	-0.09502080177656089	0.03580385446174442	-0.021530840849764598	0.0653822269528635	-0.12235933590962272	-0.05015106278482226	0.06742649838197462	-0.023577034967277578	-0.07471699024047036	0.012656575139932904	0.40708270924078177	-0.008815214258607705	0.0736745111762777	-0.005894703863172832	-0.011311249547866532	-0.001904328134418011
patient_45	0.0129512846172624	-0.10954081501653125	0.09242312598984906	-0.02650849940697603	0.14962066179332967	0.10788842806247458	0.2399964614718611	-0.01976909747684349	-0.039277923889021515	-0.2758136007961409	-0.03685709030125262	-0.03878227577584964	-0.2436323996251751	0.0753500843723599	-0.053066566470111945	0.003189745832163893	-0.000939245541162132	0.24254688434592586	0.00017013413697391993	-0.052619540420029275	0.031777798897492666	0.0010102661029458245	-0.0034191439646438226	-0.1527470906827965	-0.05266259746979556	0.011446395558727437	0.020850616478259597	-0.03373609987236278	0.05269181229035329	-0.2636531884348706	-0.07465008168015305	0.015014370137783457	0.07903104824933893	0.004532606813443096
patient_48	-0.10426260446545138	0.07598516707245624	-0.10653897391864998	0.03618111427872662	-0.1033310802356829	-0.013058035862347857	-0.25689640846754463	0.004068439148887064	-0.07090496337266317	0.3357659800106372	0.20670189140246367	0.02386349009288155	0.10630002994870376	-0.10732115702014522	-0.01577517868861954	-0.006395344190824024	-0.0009783282799984202	-0.14113150555583515	-0.016331948103758934	0.01992053165998998	0.006364418831031019	-0.003487157459293534	0.06322007417803643	0.11866039533865305	-0.04594119269828369	-0.045387964230208	0.019184685588223015	5.377475038227501e-07	-0.10244502558818074	-0.15716538648080763	0.020835364188462407	-0.01621557627952369	-0.1867383209567477	0.023682606193846486
patient_50	-0.28544212900687677	0.07139732620513857	-0.06067626363746755	0.12126830165707203	0.04576398911601375	0.06515890030395806	0.012533309845619942	0.01484889003904095	0.01862688316412701	0.05573779506565486	-0.13169457795746006	-0.008619659088123578	0.10125531941132199	-0.013306687422627996	-0.05076046032680697	-0.031990484853498063	0.00023433086002091	0.01182048213095339	-0.11420359823861957	0.026799006134045372	-0.04472398511560429	0.005488326073806204	-0.17345299690481183	0.09263682639155918	0.1458182182885792	-0.2054479735640006	0.015251679126336383	0.02248634155998708	0.13072420858116884	-0.2825162054193453	0.2186825928520015	0.02135432385883667	-0.09467918388161403	0.021184760352848792
patient_51	-0.07466684701218705	-0.06743421313877528	0.10549226460466009	0.11470272310180168	0.006864542230687539	0.0071753008881679904	-0.18537916147593672	-0.013237938026759107	0.04962687414071344	0.1919278008830897	-0.20682467184867304	0.08492203148085815	0.012170733120073234	-0.05912020988972712	0.1308636936645497	0.007840220551521039	0.0074368077405826995	-0.332942712203285	-0.025432569242326463	-0.019752658265168175	0.0546191120156321	-0.0018908014377376436	0.026021091076971817	0.1204703535637038	-0.159968663505424	0.027540619047246917	-0.035950786442260484	-0.010807809624480422	-0.05000008347126037	-0.2855858196915261	0.14510798125649363	0.046772302766324686	0.0562481445818782	0.017368922915312328
patient_52	-0.050488940554756605	-0.09120679154645948	-0.020359634921022978	0.02691639617073291	0.1377504635178067	0.00521512112933044	-0.3380013227155114	0.017084784441617956	0.020046542078588744	-0.048351047663932896	0.09664950053215227	0.032488861429851745	-0.03935413090923579	9.179222949594196e-05	0.012824562292474185	0.0021803944322646603	-0.024135803045189454	0.22242395825160544	-0.0672875038232652	0.028676185621908715	0.0188232753860084	-0.01133194095809259	0.030437098589669427	0.12940265122167374	0.040026981760552846	-0.27641002000421	0.02546189702784662	-0.08638638988966245	-0.1917224319121766	-0.11856474902384889	0.12538244655806677	0.005821190375667259	-0.3743000204953803	0.055516836580924524
patient_54	-0.14753611024516125	0.00862622260523865	0.08841628926442315	-0.03643883888074028	-0.017979660211459747	-0.0004028343327425077	0.08557291688859492	0.043835215138369035	0.10305864622799409	-0.013481808939897356	0.04914589211697328	0.04283318017618864	0.15258496498935653	0.028244413492359545	0.04722739068704501	-0.0015201126647857186	0.006065693690962909	-0.5510239744072074	0.0026892413759590605	0.04138558783123224	0.018362120047020754	-0.0013528315398620514	0.10918192442804696	-0.11922157682338874	0.13761869816818056	-0.06447355295057801	-0.02390450053296176	-0.021036843403460764	-0.1568127400447437	-0.1348703939634569	-0.04142069487337651	0.02030929613459777	-0.1530272077215869	0.2813748614842461
patient_55	-0.13060738148770323	0.08557214467403741	-0.005932274551285877	0.03654256640701801	0.07319081517125862	-0.010493434281451481	-0.45765861517743134	-0.0008285605443985856	0.05488532941139888	0.278828949933742	-0.11226040192563222	0.006748637610008588	0.049743832344600156	-0.050640968032481054	0.009104721550864699	-0.008442763668560435	-0.0024647231060840806	-0.20515986386919574	-0.10535612483653643	0.0028744703154154104	0.0037209292727244654	-0.011290541669652699	-0.023244772349836948	-0.12479803472115254	0.060935421591451176	-0.01173755347159492	-0.015804767501280723	-0.0027066105087180025	-0.031050065396275375	-0.17977347422608544	0.2448982865638462	0.011800506158193775	-0.06469848738735123	0.040600842150088516
patient_56	0.016563312890647025	-0.014093917580592231	0.006692488102220621	0.021075242947139684	0.40762258731879997	0.03675399559606951	-0.5626142440780986	-6.063428329480021e-05	-0.07585848914200335	0.14624591082838279	-0.003689480854537271	0.008790873406835516	-0.08542791018416672	-0.04639147756654678	-0.010564035978618198	0.07184589205962645	6.670820163556718e-05	-0.5243175026971351	0.010701627079599017	0.2941550375053464	0.013123308452612469	0.013479889400809719	0.08544412031166738	0.33167328830861165	0.28905877403270863	0.15167402691784002	0.06413943915384382	0.011949325873885657	-0.011830210594710728	0.002259033285020422	-0.13386590231082734	0.0003893933711451062	-0.08273568178177387	0.16556075906452894
patient_57	-0.060804091580298404	0.02797026662697537	-0.14369629010629056	-0.06918959410023308	0.1280915247278881	-0.013364075956887206	0.101023094065688	0.03829190179268784	0.08428145836467855	0.031706717938720284	-0.10529232789069538	0.058374630466586995	-0.15138807491240924	0.01349305101698282	0.08944816035818727	0.00481940228428779	0.011733677625702123	-0.21255605411349365	0.06404123822304117	-0.02877324097167888	0.10526149786856456	-0.0005486780038015132	0.0584018399301669	0.09578836254941053	-0.1181247373771926	0.010509700285472778	-0.04158164343899642	-0.033155550192307925	-0.09953594921665694	-0.223183019699076	0.191363924901294	0.0052837461222498775	0.050850623566479625	0.000837720649491199
patient_59	-0.2708910025425867	0.015018568380619955	0.03532359453429919	-0.150849714240571	-0.010337710893341956	-0.005249003675161555	0.04603336715482133	-0.045676736399350444	-0.03543300511907671	0.18824925742386317	-0.09999731688351549	-0.07586792993895354	0.03618023467569702	0.013514725559213648	0.0070826033195176465	0.000897007081852758	0.005348050616602093	0.47951576095371984	-0.16664729800843453	-0.04466054314073824	0.04946796350272652	0.014653506419323952	-0.21522038589337278	0.09834507988241648	0.0565609044473355	0.014927253847626382	0.024793805852782905	0.004793317004002445	-0.02616997507834914	-0.31565332255453293	0.11316023288074838	-0.00195967987958597	0.10659356040531004	-0.3652419761684548
patient_60	0.0008362470572140786	-0.10480092451195638	0.17144289270078025	0.014082656051292202	-0.20222974549927217	0.014288930858180074	-0.003032821360012277	-0.03970525131408121	0.03035108546738149	-0.0798512968983414	0.3051506364499059	-0.016512376883676513	-0.03361665465518069	0.03299169894467557	0.04136088044199627	0.00020828537653831615	0.007223816093040428	0.15663730743774992	0.02277815748494394	0.03251082129452798	-0.009218230353545366	-0.001225354060601082	-0.03510550465527629	-0.1897673295331408	-0.0951422493798788	-0.044443449763621884	-0.004351970056270211	-0.012272365892008077	-0.13957775923830115	-0.020341822532865227	-0.15065712918441015	0.014547921348310568	0.008371018632814482	0.019141958126612
patient_61	0.05426784532102546	0.1650939834291536	-0.2520445184420386	-0.008607476079837298	-0.22148143399413228	-0.005695954835175463	0.16940270047153314	0.11864699715378353	0.1708718691100714	0.3268626072178921	-0.10733582203846558	-0.02349100423681963	-0.1210527277092291	0.042350441300705255	0.12708273223862793	-0.0009270362642186121	0.008355248399305088	-0.25995792540792195	0.043456094678268414	0.02122369366405762	0.027878011581791658	0.011168766099623481	-0.011474364907940772	-0.1559777486995727	-0.09619068928600384	0.07751342556398381	-0.0025447352134385626	-0.0369599340613299	0.025441098618620716	0.15607803672002946	-0.0620532047495563	0.0011391830582873927	0.10043839296408084	0.022616270067769607
patient_62	0.12514133600384242	0.02725787255036759	-0.029727204059033376	-0.00834077950428744	-0.21543773668107571	-0.05263662304665845	0.054521536657184885	0.029946373843196202	0.08647037124073552	-0.051636560222372	0.06664992181372065	-0.014509443934977537	-0.11695877972498021	-0.015240834494210933	0.01778809274316244	-0.013729290915958632	0.0005266790032176545	-0.25576792966899115	0.07863554617448125	0.046566768777856496	-0.020531509637907064	-0.02815555772177883	0.09068939562321755	-0.019686832869240403	-0.04105395027521905	0.08202833989781814	0.03872042161304014	-0.030691333879587824	-0.07313077999468177	0.12088237510191688	-0.11154432493868903	0.004470207149016952	0.09577459077053917	-0.3307732865511533
patient_65	-0.08522601200676379	0.04573934573440391	-0.10981514101572822	0.10271371376684085	-0.1391650901146167	-0.03430787422315728	0.07948084408259559	0.016655261806627533	-0.06475419905112648	0.08585653606282122	0.29564789695249816	0.0019583803160602344	0.0211980839273884	0.027277083351102918	0.052980009985534815	0.01971529641799766	-0.0008241575788399279	-0.16334343192196177	0.02137218106741344	0.030606654540852773	-0.004840709788360907	0.054370260022070856	0.06855822816096752	-0.08197790509749732	0.11608705824572471	-0.16595089666414242	0.01963562689597096	-0.001036017681791679	-0.16990664521165436	-0.07960626405463704	-0.12488324482517538	-0.019153500286577366	0.042424876412544846	0.03650733688551405
patient_69	-0.14180026831548143	-0.032351364898741214	-0.09651686321025227	-0.03580387423226259	0.007824591930053292	-0.001172794882588434	0.15512645459908941	0.12376335960719352	-0.02990104012688883	0.03779619148476651	-0.22538280894205687	0.054659059452214054	-0.00626074467117748	-0.0251019437288864	0.08379332547297205	-0.003459509880656759	0.014800842368771829	-0.08928563537312612	0.011224376386332963	-0.001025781649914075	0.08061614648697216	0.010766604821252882	0.06819574881857146	0.05964103741005038	-0.1687705321903544	0.0759414717052364	-0.0052874066197142	-0.032601520478321024	-0.21152794966558905	-0.4163278293100706	0.3294754052879763	0.06967190655794239	0.11009672106316316	0.0055324282699597375
patient_70	0.19295630855133922	-0.1482044803553536	0.27198673199874523	0.05063301624684995	-0.3113216590649298	-0.005820022401639061	0.34547859720333407	-0.015537650807839143	-0.06585724191448597	-0.442603704710778	-0.04268933822603034	-0.016619860339434106	0.24176147706829162	0.03086025520575305	0.00576627795371171	0.008719176367944705	0.0070832948409518415	0.2006027711042155	0.09295358668291653	0.10451177817974097	-0.06028706210045483	0.14530318000556552	-0.01620454792329	-0.3101141996870188	0.06489675610680687	0.06821423046858455	-0.01504836994998791	-0.019245559314661376	0.05143252761478938	0.292809897956413	-0.1748877500887986	-0.0035435944136866073	-0.04546667953146426	-0.16771328898092405
patient_71	-0.16665123209038857	0.09475291305884999	0.03616580539882585	0.06757672867012586	0.140787388827537	0.026669346055106527	-0.19047337659571922	-0.016609881200745566	-0.05667499211354952	0.20578631908839046	0.052419814738623026	0.023280581701093456	0.1337258234738552	-0.016749790520421578	-0.03860240852470665	-0.006007924965545638	0.017557355611680456	0.2542596634079789	-0.0754747349382623	0.0036068212188512926	0.031678211383940134	-0.00025723971119122926	0.015094687447595831	0.10623743327339102	-0.09071279807139933	-0.06548674217037825	-0.06509012620241511	0.001599308634521757	-0.08658486729234241	-0.22438539402542504	0.03231381759142147	-0.009595798623707918	0.013709400226430843	0.012701679276589972
patient_73	0.037475146448185795	-0.010332026924408315	0.1846474067366017	0.0360968213525322	0.17254097146661634	0.015326372188864821	0.2912332205647926	-0.03833821797082067	-0.020994521248486938	-0.35500563083605724	0.4617267201612732	0.03331057479923922	0.21579945850972598	-0.0686388550590159	-0.03700456821343165	-0.006912166141795677	0.0032860514182704794	0.1743631348506534	-0.022115804866896346	-0.057884907352384524	-0.12007501561211939	0.0019638137641646135	0.04004861609704479	0.044765454925162755	-0.19939817146762873	-0.01242909801245045	-0.04857043498117908	-0.025319053560302236	-0.04606377390485197	-0.03569110850004073	0.2070479870816777	-0.08889418397948458	0.07742621136497883	0.015412381102258581
patient_76	-0.14493439401877647	0.10140172687155992	-0.3271371257918403	0.04778106795184883	0.002219615194071678	-0.010061284509802546	-0.3715316434530856	0.05234700035121042	-0.13623537653201012	0.44451394973503683	0.008968511921605775	-0.015634277518349306	-0.035866018238930784	-0.02250114743616016	0.01174316300702446	-0.007752090039115382	0.0077340436326977235	0.3347933977159993	0.025386562593312324	0.022487858592977247	0.006833772358888256	-0.0008157626677275093	-0.033399409064307675	-0.24647565271975388	0.038877414582810715	-0.028285817899871165	0.038233867088856184	0.0022137550835518633	-0.00707439078745288	0.1736136584919463	-0.013096989057243314	0.008309778476835726	0.08929891864103005	0.005982463874878855
patient_83	0.02104113778415565	0.022037231708455875	-0.033960529172431524	0.021780136676040073	-0.23387824614202432	-0.030090739615997123	-0.11719566105511074	-0.003962562969537093	0.04307192233816032	0.19977109508543087	0.00044229233219572395	0.02347226935901809	-0.1541716493242694	0.07587008612230028	-0.03243880030420737	-0.002720714731459049	0.0038545953662413716	0.25062345824089216	0.061377482635058135	0.01491606294320696	-0.015160620500343096	-0.005419653535634037	0.038176748076137176	-0.008982085869310626	-0.18872081288802775	0.04223095400072396	-0.0555210287434923	-0.0032523538086374143	-0.15141771162846515	0.08485356327139922	-0.10056859070549803	-0.008164865175410527	0.08139627049798548	0.009886674900504967
patient_84	0.06805525108055485	-0.04186407413911599	0.16281415166207278	-0.10034603567480885	0.26776329465499243	0.031644578730924904	0.6486825674882525	-0.010789712831713049	0.001995238241049356	-0.49174208247193135	-0.1900699856896798	0.048526892815474815	0.15462000817417546	-0.07774345988352556	0.07409077404827297	0.0022744008462368148	0.012578958226020818	0.7901205099859212	0.041398503299288486	-0.17817429489183667	0.03206453887234386	-0.009039934334771335	-0.0637996330418973	0.1439893663644276	-0.1697202562201872	0.07037173895096978	0.008053164323595681	0.17763712715682295	-0.2744855083070232	-0.0571693848837528	-4.1590120670561766e-05	0.010142939834162841	-0.05897356517594855	-0.0076661491859736875
patient_86	-0.20807915400871113	0.04769480634719498	-0.0663867197971766	-0.003037320796774053	0.2213634185065702	-0.004738888219022373	-0.0066895335320567885	0.007621463204339182	-0.03878111627552474	0.2454632112703726	0.1689389649647614	0.00796236724419333	-0.03501991597995571	0.0406273585012296	0.061447202049660865	0.014884817804795074	0.0014298253300762318	0.42626675198415515	-0.026911848739906662	-0.11318549872753873	0.04749517343293743	-0.01083145214249836	-0.0323143389349685	-0.020787281958206016	-0.0990016487188743	0.150061612432238	-0.06296724358550869	-0.022773308613114347	-0.004212140823062711	-0.00026927772135617895	-0.10431595183180914	0.014083700278443747	-0.08944373548459911	0.0046687887561800475
patient_87	0.07264357858233762	0.027775488739401676	-0.011438485576841078	0.03813752193128208	0.20687170571308758	-0.016647473285379136	-0.39662562278209373	-0.02194993394755083	-0.031777784779320084	0.03447022351830018	0.13885116597686287	-0.035173998682617606	-0.21495871528989366	0.1370944466313583	-0.0939832163357626	-0.017996785484412872	-0.0018859431120013693	0.6258559373697082	-0.010688680663984046	-0.05517365112372045	0.060165197627941466	-0.018900331401557103	-0.040638574335722676	0.19218802859124154	-0.05441527788896715	0.021415660234953802	-0.38623888153347624	-0.033553037313646	-0.04209826782748596	0.31135658279723377	-0.12866883201039403	-0.011361047026487232	0.08557154586242909	-0.00475563169534093
patient_88	0.015880463582351033	-0.03881020259072052	-0.0021814348164485627	0.023565861832939957	-0.23606538445319758	0.027053872857029204	0.08241875870963003	-0.002574012790796717	0.08539593993065864	0.04902179518094398	0.1599924180592796	0.060576357455638295	-0.07093320936632756	0.024036107479844686	-0.015455282739612069	0.00906722618443457	0.017252252695348583	-0.06333131323107209	0.053619782617645544	0.05632007953879932	-0.035146176988563455	0.01787290065933909	0.04646440881947761	-0.23864411305537636	0.044481984284560676	0.13538323170986039	0.101512069058527	-0.03374589100417222	0.2831429600543759	-0.08361384065302678	0.2654677478235942	-0.026370363084342624	-0.08038257923946629	0.024051269349101057
patient_94	-0.11433161074599979	0.07413781871527401	0.0234467244674787	0.044773157820053706	-0.004502983822953201	-0.01327503884163815	-0.5573649427415373	-0.02314142064731794	-0.0766245656746461	0.21708026600701136	0.23275161326830152	-0.22447998191848278	0.027081515568637554	0.008297540458585002	0.02910669557924218	-8.914550357685306e-05	0.005388063728163908	-0.5141196573588352	-0.016762538425503515	0.05827276400331614	0.006684472763671493	-0.006491713146286827	-0.005681276409315667	0.09744327775315023	0.09445238843234106	0.0040862232057231425	0.04507916921122306	-0.06194746290620902	0.20565182389299402	0.338787236634186	-0.053937372108499713	-0.024560656422774243	-0.2846315055627468	0.016552191501641368
patient_96	0.02118337983180014	0.17292224423716918	-0.8282923057295918	-0.02755160808112148	-0.1175754583206942	0.006259955265848227	-0.021903529642605526	0.05705443500275619	0.1132293986421175	0.5386706663132479	-0.27381357067800965	0.03591606255421094	-0.17145240038361706	-0.03964035376879009	0.06756504255362766	0.023187832778621506	0.00846214387336168	-0.12809084055411732	0.06806080676591629	0.01801442771171032	0.0008231295927258064	-0.008452003930309286	-0.008013687899406935	-1.0840447437234642	-0.029125198503655362	0.029560745074543537	0.04050824909970219	-0.02370801329980967	0.4066455450075982	-0.0325411255650285	-0.21150615705645456	0.06057626790314157	-0.12701989216305187	0.005171957592798553
patient_97	0.17088851472203376	-0.13578648520990078	0.24618160440178397	0.006877726075179129	-0.0757704399568109	0.015805777779066485	0.5360024616700736	0.005225314186262284	-0.003849703837238435	-0.8589486563981791	0.13849369402946482	-0.01521491478144681	0.0639012150729904	0.017494221412763418	-0.004970353524351356	-0.009427793270400815	0.009142612597853372	-0.05141655621211111	-0.00139520823688879	0.006414017503117216	0.008681077091120863	0.0008483924094895686	0.0347072305061165	0.16452296630245505	-0.13294287572640115	0.048833230424561516	0.04901173144906811	-0.006626127880211335	0.148989152842697	0.0779430667417475	-0.1486202009927463	-0.02949417776181906	-0.6579391680649416	0.07907839955751142
patient_101	0.04866100527336163	-0.05970050981599998	0.02782364777861493	-0.04202284132962603	0.06835268974197779	0.024233575271257912	0.3700800787105386	-0.04510965633209621	0.0014621262054592176	-0.02961607979135843	-0.15413953481069018	0.006183492087292056	0.07686971694303388	-0.002545189450154766	0.020872901694923313	-0.0006441229625579922	0.00545130241862725	0.3381599021372697	0.031526109153918104	-0.03583432826106031	0.017352139958746755	-0.004117566160366899	-0.03731146739295574	-0.2043433821972307	-0.02806024023069301	0.032102343722954826	0.05601568661666452	0.07255085482268873	0.0791601593561422	-0.17093462758950753	-0.012269075606591535	0.0063397513015347115	0.046548584140232906	-0.1888897227167808
patient_103	-0.08177859146671945	0.24554044784063908	-0.28633902274140555	0.059820781830540994	-0.03908480795154176	0.01241404831882795	0.17126697302403038	0.08754717387235068	-0.01190165241462608	0.13826667776163995	-0.0874780002969456	0.004001009638284679	-0.1018087161101619	-0.016055611164793603	-0.013413966566437592	-0.006954482244978935	0.016298115034093067	0.08362071719864957	0.01606897966927083	-0.019698031433142412	0.01814725463552901	-0.001785785645813357	0.019666577709356002	-0.04753115205654254	-0.14112915225674222	-0.05880451236915226	-0.03160247523949602	0.006614609583587886	-0.05195167506997103	-0.040416696767805016	0.0007146023161806527	0.023423158849756848	0.08020121685490934	0.011175417526415949
patient_104	0.04520581668618021	-0.17441886861217173	0.08764967883831769	-0.012338367121225586	-0.24109354453208906	-0.010912840229724925	0.43620276809017056	-0.028298435906946598	-0.12839071246311878	-0.12558870512711667	-0.07723178823046511	0.024345592614974775	0.08913965907952354	-0.02366893449295254	0.036535210117662	-0.015684436176829665	-0.0005436422963800074	-0.011188477661344924	0.07668520729311923	0.06963390598019051	0.012616545401289616	0.0010253126398559102	0.038610650247787974	-0.24093638227812217	-0.1406892602848449	0.03694761863022115	-0.03566413287074841	0.0244647836715949	-0.014464103424015193	-0.09694588723143677	-0.009195716529276404	-0.0006843729608607645	0.04287645412013364	0.0048404146736190905
patient_107	-0.09499764700588441	-0.148221562412656	0.1436770525705227	0.011978486358101155	0.10757891590009613	0.025722591308437126	0.40426169118326544	-0.04718709830495041	-0.027475747710493062	-0.24781749447804702	-0.23571855471626194	0.04146109668759936	0.15481048875448797	-0.016916580422026133	0.10739031298296045	-0.01219141092433811	0.005846607487324631	-0.17099406797764302	-0.013946856454065905	-0.029456289796616044	0.041631552849330476	-0.004609907527554511	0.02983228971182445	0.1436845503279714	-0.05918162055496985	-0.1544786883644206	0.04374833114485698	-0.07336684906990215	-0.14143026371394332	-0.39631671661159085	0.23588994357762558	0.028326203519730354	0.05372236329085999	-0.004903934872835264
patient_109	0.11001905823007489	-0.01657858802786533	0.1017426428489859	0.009394318252926635	0.20914499761456906	0.02564131656525935	0.30616316562323376	-0.012503653261229342	-0.07978760771738641	-0.22647034053963513	0.020995987510223132	-0.06753993969408366	0.19091822661391514	-0.00877827369560263	-0.009148456499337593	-0.011917095355730567	6.539402727804363e-06	0.5296408693844438	-0.07106006708420559	-0.08490228657388198	0.027110979371447935	0.007783153722339093	-0.2127984143612871	-0.1727164705962825	0.0814289208268104	-0.023622927269371125	-0.012488461774379466	0.024540348773327166	0.24076430537485763	-0.012319411589794715	0.11819401513398452	-0.008740069667426527	0.08752184806531046	-0.015865952972521937
patient_110	0.05169241056447522	-0.006083295085351948	-0.11345729785226492	-0.012743187188142813	-0.10096607988663141	-0.04566065757892287	0.32467440314002327	0.021152191278306313	-0.19182940417256522	-0.0759487776015839	-0.12204596986255224	0.00455947211079948	-0.16264746997982538	0.02385845329138091	-0.036098196558451916	-0.008169529682140148	-0.0028921371471915015	0.21923043732513242	0.06946902641370095	0.026608626811276202	0.029766610477132492	-0.01690457099932213	0.03549225128922629	0.11938279270447749	-0.04119970847585992	0.02847788506154616	0.01622580659020366	-0.03074083732112449	-0.10836429310505186	0.0117638510273402	-0.06114518720693329	-0.010513669859558268	0.045550497774180174	0.12939751640024977
patient_111	-0.0002793045787904211	-0.010880049191053736	-0.10956292425831375	0.0012684135874605265	-0.11418572700596501	-0.07772990472513312	-0.334043509776349	-0.022045518490883594	0.058414411635667546	0.2798452587353923	0.20449520638489868	0.024335866404760476	-0.2161941485636328	0.06905664339991513	-0.11275087475090069	-0.011231473018592692	-0.0232343653612021	-0.26935841964016755	0.056013648109007406	0.045297869246642704	-0.00047665968510612124	-0.0003888911186445155	0.10045762193619742	0.18183852663118014	-0.21219076509047305	-0.07921710535679384	0.023745756095825424	0.0049502440698108545	0.11457926120407834	0.24287347607956117	-0.16645607049380173	-0.004689848339981713	0.0019405990226493879	0.04309071264823841
patient_116	-0.29687323612340266	0.020619484326941395	-0.24666381680088187	-0.09638415567061219	0.42624467096468893	0.006203959448347297	-0.22454698521949532	0.0772145452033925	0.124595865529609	0.3341069455083813	-0.2234830422257326	0.06694873286713797	0.08721787080436175	-0.007189868614660865	0.08131331261205269	-0.006801957171649372	0.005133636635965689	0.0032804165877550694	0.07774547494383689	-0.05005647957034924	0.08178741219846547	-0.00011844605715174567	0.09519703716662516	0.3020726038131716	-0.03984756492907923	0.09204471246481014	0.06401767121918009	-0.04374996304740422	-0.19996614934175708	-0.5725398499410496	0.26976789409646545	0.033566378835314145	-0.17420721858859362	-0.02881178359865184
patient_118	0.15100087599020043	-0.013334434541559359	-0.13030876505479216	0.050394914643771604	-0.5007851077499638	-0.2673098864936075	0.36226474084501775	-0.05030550821451365	0.023465296984635415	-0.06642709774048484	0.17159836036375098	-0.1602012037802504	-0.03166627863336727	-0.17884729833476412	-0.06929117346079323	-0.017008204487521293	0.01006077013862381	-0.05784322660855439	0.09552198017863278	0.05584181363888632	-0.07344456997107335	0.0002034839013516221	0.05896186791973048	0.21165689556019135	0.052155825705662566	-0.11480045107280828	0.07116208701007563	0.021081507247178114	-0.02022131431599672	0.23878038413765743	-0.23556381056148978	-0.0025216787408657237	-0.06206970979822957	0.026646684505628487
patient_121	0.20366770448210703	-0.04117629616881647	0.03253246390335921	0.03244587547793638	-0.10352500111217251	-0.014524613240091779	-0.6958083801885766	-0.016536741993658517	0.013115031192543812	0.045144978145806175	0.2328883543758289	0.007281443717353048	-0.004462662295717843	-0.0236052301415968	-0.04641902156863112	-0.0021232843941065664	0.005090200242296921	0.19299317351094117	0.06076139889279103	0.05065591009440964	-0.08085731271295728	-0.0008678055194544599	0.00227621363679563	-0.44286027267734424	0.23951829416721482	-0.08684957603429905	-0.06422190803202192	-0.041851123972540025	-0.18394828520646864	0.14234950966944865	0.05334687052221529	-0.0013155310389536415	-0.12655561015935915	0.02107498230945244
patient_125	0.10706857359621172	0.008468482852769634	0.058944449615903866	-0.013519356222320027	-0.15100683058141295	0.021126130712624015	0.5313818449591231	-0.012127696522692877	0.05122495732165532	-0.30357034039632813	-0.023903360509345987	0.03810854080688858	0.3153612524801954	-0.04265525705013627	0.09263433331596155	0.017188378860372514	0.008447036740143703	0.026560641141411358	0.08584472418048422	0.0283319924233944	-0.18536743459709157	0.0014966317526215538	-0.04196593733709361	-0.6251019696522263	0.1970324165469517	-0.07476197570739618	0.02296380770605068	-0.0538431123169786	-0.18173900225002693	-0.2507407829459415	0.11984902016478756	0.05371664583651123	0.0693908415726814	0.045886979976415
patient_126	0.040470721834538044	0.34312939133393633	-0.3429628313940975	-0.08930426631942025	0.2953632994282003	0.005185150897565205	0.2033334415328989	0.016562608113239344	0.04034140971775288	0.23967273651761295	0.10661050365848186	-0.001796617667448571	-0.17386582433032538	0.04813350542497151	-0.02291823844370543	0.0176270603913895	-0.0002324939593852221	-0.8997858377327543	0.07870112316426175	-0.24184527669390227	-0.0261150592378415	-0.022788271253153053	0.05269178976083768	0.041976236232516964	-0.13855263025252873	0.06690128236149254	0.05090937153361063	-0.08998251988638845	0.16114280033227654	0.3473075585762877	-0.7220274642344074	0.0068951164713394655	0.06955523525287167	0.0028305453025439
patient_127	-0.21014655641270408	0.28273948794848225	-0.1770514837985754	-0.5266967172751538	0.6531106314828716	-0.07404042479808168	-0.6654117525381047	0.008238514181472804	-0.16373672914692555	0.5369009153692312	-0.07122265525264167	0.014193448389979846	0.04414523952309511	-0.33190175994736804	0.03233095831964953	-0.10477156898278196	0.006520942002499376	-0.7848888512816556	0.05767961183941267	-0.32140920520978855	0.179778421134245	-0.05701112890681251	0.08816570865091787	0.22796650785277955	-0.17722527374259314	0.15784853858491354	-0.18788546045995283	0.08831295770435776	-0.22822803199302044	0.25562840109657853	-0.22313463979602643	0.004032859168108522	0.0012543086192402413	-0.054471629906234595
patient_133	0.19779993390211562	-0.1243327101799669	0.1330154639686878	0.02757682680666107	-0.2511947329705968	-0.004132047596745362	0.1611924090289933	0.006813106748270003	0.03158989556743714	-0.47676546701554096	0.046060471942466055	0.012158490219258205	0.19054654217935357	-0.12678641239939414	0.004894295995412231	-0.0022043495673993536	-0.006542767833932015	-0.2307962836493933	-0.029966380441337592	0.09063498017438969	-0.07968111675178427	-0.03816225229955854	-0.018299665273697294	-0.8104323738398658	0.16503933247172825	-0.11595492511098927	0.030050401785962855	0.0034014317889388083	-0.15627241872697373	0.11764554947862899	-0.03736684128979496	-0.02553976531937062	0.056179270761324514	0.2447828552868554
patient_139	-0.12743973750370916	0.012081813805976843	0.007185609650152825	-0.02827469398696002	-0.11086873329266238	-0.06265616260062848	-0.24789241805137188	-0.012836050947891118	0.03778889910732383	0.2785170539585084	0.15411444307942215	-0.0024373035951773263	-0.15223886381502771	0.05326323346549875	0.18196719472824932	-0.008550865223034025	0.005885936688375199	-0.19088355452649325	0.0792878036898864	-0.0016794540876901023	0.012388909935745129	0.06213686062537462	0.00975139420396591	0.05621322602793878	-0.05739754451822518	0.05280686042167873	0.005184514380368616	-0.015091684006110363	-0.04585162152897012	0.6687796509413902	-0.2872826711438005	0.004825044269885771	0.04537920535017978	-0.1899105078313856
patient_140	0.1938754425880999	0.052396089396129844	-0.09870864120256055	-0.07316799662155264	0.034565325729994684	-0.007859871778690125	0.23857209324954717	0.0042802733142224755	0.1534445891044605	-0.09668972307302838	-0.09323094538698232	0.03711265005635954	-0.2892640668775619	-0.04677767616347637	0.12237527621024476	-0.012701732683028695	-0.003095692455729113	-0.14791752062400165	0.03724030164476015	0.06031868917156857	-0.03239714668647278	-0.002139538449814507	0.0383755338450892	-0.5086745853803777	-0.1815199597229787	-0.45148206727305235	-0.026080000967833264	0.014045369297661234	0.31800022327208266	0.31558424280541125	0.11825545150633941	0.0017951963512853567	-0.09596600668173436	0.006209815706584449
patient_144	-0.021749604875655804	0.06374646633238648	-0.07528343608494344	-0.05878965113329258	-0.09211745088675509	0.012421021791522779	0.4752588130135253	0.019537089665789573	-0.0048680325867770545	0.08541092772080684	0.05425551484672339	-0.06457580996986363	-0.023979900230133286	-0.031510618854710154	0.030879294440249234	-0.009586325055751105	0.008491838924402254	-0.11043958374122413	0.07381132886003393	-0.00791206192682185	0.041054412112108994	-0.003249979654145361	-0.0002564651618011612	-0.13221031674688669	0.09495946444221617	0.08140413443064377	0.03740850481085655	0.07228599820177607	0.6129000613337635	0.22834846080921398	-0.03685038884437764	0.03737468018057055	-0.054982763458744845	-0.24683531670296843
patient_148	-0.14609496057928076	0.015564066926190894	-0.17746730579691303	0.02379042974769999	-0.009488044923870856	-0.0038571258281666554	-0.09380373878287179	0.05034270421161066	-0.029980318431554406	0.2624606317577142	0.07443382590312118	0.008068604509379844	-0.09717832756819272	-0.02551930247115492	-0.1110369419933619	0.0006364979874690452	-0.00752544739583157	-0.42512166072319313	-0.03295610174504368	-0.01863895719026937	0.016870104014040127	0.058828723117327196	-0.08314991355283126	0.14705029575278095	0.5226826898310285	-0.02085308372373139	-0.002571216918082819	-0.03364677010344085	-0.10712956598734351	0.02520351300073838	0.12050599244465113	-0.03225698975674289	-0.13666721348016703	0.016845177785638942
patient_151	0.07710838528493952	0.0366251958352743	-0.07837782663471476	0.05669385928262847	-0.3807788782978036	-0.019158627329287928	-0.06452400906698956	0.02156711525708937	0.0664580262766025	0.06915391186926001	0.20097968120915374	0.005192803032429588	-0.3871165984798863	-0.013778690459088128	-0.02767013885988965	-0.002579855957444172	-0.0012524437974863129	-0.07467446817151471	0.08148607980333385	0.09699107093324325	-0.0562294478886714	-0.002086598383764576	-0.06794205703678233	-0.2419174197613469	0.07054489372062613	0.10353420532115021	0.06713002909553781	-0.03546021286006294	-0.01746322564743967	0.0756449036835601	-0.15539973595437892	-0.026522137222113017	0.015249256679163065	-0.2563952624323089
patient_155	0.16984275643032895	-0.12846606558370674	0.022066392542145395	0.09724652073380521	-0.21818997723406192	-0.0025181958985010305	0.49599174941664775	0.009094750858344063	0.10645886060992896	-0.09253477726671068	-0.22405517662206684	-0.016837908133273825	-0.00947229552436654	-0.01150013393821648	-0.025324176323654645	-0.00034245298663056325	0.1339313947677119	-0.7856949057014034	0.01226935611098777	0.18616012411991417	-0.06810004550362411	0.013511003654838413	0.05306721226887182	-0.04018680551890897	-0.1397547941742479	0.0439876517674209	0.09595028237612917	0.03312814314930324	-0.040047863127026365	0.3894647411037821	-0.1304797527852237	-0.00288657220326479	-0.0470968412272842	0.03610001535398793
patient_156	-0.16463312141226805	0.2282661582626853	-0.22155355646645694	0.028111317740283213	-0.23441613238929856	-0.02274613749018645	-0.3566158990931949	0.04188772834559674	0.10810640477515136	0.4114842541209283	-0.03885783645381643	0.04520383759774738	-0.05548149686246848	-0.14630692448042754	0.03789436921158569	0.0011293363334457175	0.016403261185105867	-0.375197570843133	0.045472005652529374	0.04873123005004477	-0.0110314400202982	0.004464114649401854	0.06396196596706544	-0.09955889299706197	0.05874178806387026	-0.022942349652409832	-0.08074572856146575	-0.040791678254675584	0.0028507357360807463	-0.11337550806612715	0.09959527555478959	0.027658828253961803	-0.014650400660742831	0.2987553107486055
patient_165	-0.06421533809795013	0.042357768145704536	-0.0968316324379734	-0.05471196706749803	0.12462878186075325	-0.0005729027427199461	-0.2611839018896109	0.0038280993254657543	0.15350521985032559	0.18463772295902983	0.157173319944477	0.027145835101238733	-0.14566984988873555	0.1318733310798165	-0.03526647996877339	0.003511788933484461	0.03776103401976163	-0.48205699004142494	0.0655024723699817	-0.054999084041924995	0.060905601073930844	-0.016369075844315916	0.06122864523577834	-0.054686419905609164	0.02973490465023249	0.07649271457003355	0.09479855867120955	-0.04684528390144666	-0.18842087793471374	-0.13761044947404122	0.17303421604435879	0.029764387949255084	-0.1825451245868189	-0.1376674757463928
patient_167	0.1554070070564047	-0.14734371722818615	0.26327150472524624	-0.0038732212456817445	-0.15730604425815287	0.05493340752909961	0.3118692368354931	-0.0818657949328036	0.010579929652211249	-0.34931244601965966	0.11463550260648558	-0.03306626903084971	0.03069588716772518	-0.011308593852438242	-0.0434976782121739	0.00932039871105932	0.002597439862894283	0.4368741141117255	-0.04306001876848462	0.00625440995037627	-0.030066376085320923	0.023206849981808636	-0.08359204735400093	0.20715965167368636	-0.06866890595009444	0.09947177791067452	-0.24835092408836082	0.0009745092011037024	0.08341240689676978	-0.24877385753131537	0.13835890628942996	0.0036697150955977936	-0.07865309226232768	-0.02230366194337694
patient_168	0.031312344116839676	-0.04379624543433727	0.09267027044968325	0.030521511112248594	0.3858147153096093	0.03237205146166547	-0.049315125684971976	-0.013727627805593357	-0.1040552514891916	-0.10370340448255673	0.48987182335000107	0.11057781357662756	0.0804788872177927	0.032561094395567515	-0.09399733581425629	-0.009617209355531973	0.0011492796408585299	0.3143142185041839	-0.021893032796857767	-0.10209294288732229	0.048364158964112926	0.0019240750100612907	0.025683451872740105	0.23509844105667044	0.1576802615461198	-0.16230196975083674	0.06740223182811059	0.39088733407898113	-0.1947813699280916	-0.16639738115468494	0.22366086081211395	-0.02469322615008536	0.01525397724284568	0.37238721450828693
patient_169	-0.03069431637507193	0.12979838895817541	-0.18020076409756441	0.06529461535909857	-0.1250511840220643	-0.0474049418692349	-0.259172210476378	-0.009253718111853555	-0.05215273902892938	0.23908800071627426	0.04769578306450893	-0.010023275407794225	-0.0666975196747654	0.11039361442621615	-0.08459132191953886	0.005044221759766585	-0.008492753087013624	1.4412482658036354	-0.040793061841886885	0.013599115427776922	-0.010069945022772841	0.002755419361416107	0.027673843537841664	0.014223529593428312	-0.041914900291925836	-0.09604282042420628	-0.0708946000879945	-0.017630993279577834	0.10758898674969038	0.47832909649092636	-0.23027681776671385	-0.02050778411066136	-0.039189522363587435	-0.08292751122298588
patient_170	0.12921521748490794	-0.06807366231809633	0.20060469560090297	0.14427709729494925	-0.23513254983143653	0.01273939348345616	-0.209030302522727	-0.027873725152712154	-0.04020849221901586	-0.20650688164886774	0.21490321577991583	-0.027426823414801738	-0.18944967506345087	0.06161726460864443	-0.04523498603181004	0.004403402265599069	0.004219844351034715	0.12449410419737628	-0.05738665283908059	0.041670275114500034	-0.0687217002443592	-0.0010245287958623546	-0.04418955226977471	0.010699997974607888	0.0005301242901206031	-0.0728103108766151	0.018401461965316765	0.03253480197173306	0.015526443986771481	-0.027730054592386772	-0.0022469831165969926	-0.028198621387390595	0.10851037954724203	0.016862483361018206
patient_172	0.21066425346757334	-0.09793954537600874	0.1768877681945767	-0.00024054112348181913	-0.35540709053799835	-0.004360063574054931	0.38095285253523836	-0.049046438073409374	0.0010440708231869164	-0.47908192750835704	0.1563931850990223	0.04175757227201646	0.21530760403780924	-0.05444321721657174	-0.01646017641224717	-0.017238570810676764	0.009025569673608867	0.22091322925541604	0.02676082919707946	0.06909774558036558	-0.010143624126742058	-0.003942178329402471	-0.007069010520818965	0.2797743056288442	0.033175633557735604	0.058261620811429105	-0.07356445006114468	-0.06137873188604685	0.11890307699233169	0.03183252631670981	0.08197217239879528	-0.15965080137750015	0.026490871485280176	0.1428016120429801
patient_174	0.05901083969256145	-0.025013211209779805	0.024415013251177755	0.07340975696284031	-0.04514055724272239	0.009756574704485514	-0.09311586597426849	-0.04710733913569881	0.0024394369270163857	0.04388451985344118	0.2254976805743643	-0.041115337688805716	-0.11630935088943159	0.02276915824938186	-0.02625108395082575	-0.0055181121797213215	-0.010480333861703559	0.19044029372981605	-0.06992039446213917	0.007911811106719924	0.01162236902381386	-0.027504432096266213	-0.23525284448977243	-0.033067561366587415	0.0011633121099748883	-0.051091890165469174	-0.00962250147985852	0.0061260788039358815	0.12705260005340496	0.13714103077137962	-0.13380018953407716	-0.005864125572996009	0.04592582515853547	0.027322967333474103
patient_175	0.16025666948307127	-0.1539828344889176	0.30232579500212764	-0.05991769076625629	0.022068320231101234	0.024741498824643646	0.617061914307804	-0.030069661156959197	0.0735141413673504	-0.6443294603044933	0.8900418342154321	0.08527480489519769	0.2484090071380531	-0.08062920546308236	0.038637466989928065	0.02784952602770347	0.0016256091829429486	-0.9014986539011701	0.0100652319977628	-0.031331415640947526	-0.02327607325260005	0.03726276569860433	0.07476239913369302	-0.3518797666062842	-0.10673462033281574	0.05578704174705945	0.050291922279523504	0.1723950233767914	-0.17749749776172685	-0.16931704810939024	0.13410307266560412	-0.032055797328970945	0.06869407667988156	0.004284621178606853
patient_179	-0.3536386844165717	0.10516952614970597	-0.206184906429155	0.053476207520912145	-0.3143136327138668	-0.007870478074341946	-0.7414529740913758	-0.0541721795207369	0.016837461634673444	0.43798769765860707	0.11072090664893595	-0.004357235891968172	-0.10920830407020371	-0.052907868134712245	-0.013540160215880403	0.0015859449307002297	-0.010110927611552769	-0.28212417181299865	0.011459699531354213	0.1004052786475877	-0.006562749169611169	0.0035562147074081553	0.018999695159591524	-0.3286888638175923	0.06756854514708353	-0.012416822316005837	0.03321946240486934	0.005164813096028156	0.042553319205295856	0.10189851214403876	-0.017542734176483075	0.005651970089246358	0.005067525431847388	0.1612898532946984
patient_180	0.038258813981049584	0.006166208363670004	0.21066555437653545	0.08185355450312003	-0.09883970809319247	-0.03562504463524486	0.017730211300914855	-0.05681329588140071	-0.019912085426744823	0.11449325040495412	-0.05486462677898815	-0.004174850626307824	0.22886767498483565	-0.0973325447085983	-0.12016828472269263	-0.00701656341483616	0.0131089865540804	0.4784661960340273	-0.011682655703229189	-0.03730184643124819	-0.004869074377087915	-0.00925916247744301	0.02894064595232483	0.2038163981580545	-0.14497495191430665	-0.15132674732553988	-0.09083696064151744	0.004978880307785414	-0.04792359730286139	-0.1538178279113646	-0.10375067927841598	-0.019031240842230256	0.006299688831174568	0.0012557999684162922
patient_184	-0.11591532236779983	0.12167282817309501	-0.0709067733826831	0.11591001192235746	0.11848881392065506	0.001480574503796637	-0.5384720312403906	0.005890349577269676	-0.06421866564475547	0.16696914729925394	-0.137715967466001	0.003355720006933791	0.1264540350954643	0.015339232512159072	-0.05892097853193249	-0.015676517607120608	0.0013336818905640532	0.13344677509064481	-0.09929449300715147	0.0012321560920635895	0.013959998334955896	0.0014148659669728952	-0.04408329740319845	-0.1412644282235394	0.002193909496268377	-0.17291586739132864	-0.037909083601621825	0.08003533228678088	-0.06594265573879722	-0.12688177536283857	0.16563182389071213	0.008038144167128801	0.09728749726026814	0.0005339062763254459
patient_186	0.15203762868826867	0.03988881706369105	0.10819209162959416	0.03838556089055936	-0.5217843542022879	-0.00897521853837944	0.42135968952910835	-0.04795677898176534	0.09319886492523585	-0.1682139969197975	0.06712399632760153	0.014739926298515697	0.09351162526436312	-0.057075792802421595	-0.04355961255490871	0.001735066297266985	0.0023814544835543245	0.07937886427913236	-0.0033583456316686406	0.0926391897175264	-0.06852134314129522	-0.003424811473531374	-0.04409872794060763	-0.206682396102059	-0.06212667350326385	0.061488362045150236	0.06893192884381276	-0.0686128627502253	0.42176523659134735	0.4635718339201582	-0.035562817774573	-0.01092983435886727	-0.04106331555069894	-0.3155368827863036
patient_188	0.0940671051177739	-0.038389404980857134	0.07254674217265412	-0.16011935733244387	0.5992855352955787	-0.013717242845962884	-0.04663457522572701	-0.01828656375064216	-0.2838092693898607	-0.2855176602246363	0.45778613974363563	-0.03826180670347965	0.0846489167158533	0.029022990403757613	-0.0738825043747346	0.003382447065470306	-0.0029021458692149553	0.14248991219402785	-0.0651357753779554	-0.1740887932665903	0.10408355826540927	-0.01067482150583937	-0.07675963122260844	0.31715628644167554	-0.11025458096573086	0.13916195106584944	-0.05628522543014671	0.018648188712259716	0.08680416837017373	0.08851616418920759	-0.051660873514727576	-0.05246522530102144	0.11052047732291026	0.012694077408623076
patient_189	0.10428532673257326	-0.022283040078273267	0.1186900061826865	0.11774337591451023	0.016484449605932795	0.05838536614708457	-0.18677004940263217	-0.05631950772598135	-0.09036594546287985	-0.16631999572808234	-0.2838936206253275	-0.0769575288240671	0.1771385530174325	0.01142808844398796	0.01963603261541857	0.0015162431791545484	0.0005575969339296729	0.39893277728849996	-0.12151411218189324	0.036217916993745915	-0.03768746703762304	0.02923666042757316	-0.15081950160717175	-0.18952022476255997	0.058289533692233685	-0.05206134081588971	-0.07598113988510258	0.04381031462501313	0.3012466074146646	-0.19960794715269808	0.12718811410417083	0.012192814778266801	0.13420426196277502	0.03717247394087419
patient_191	0.2288007814997701	-0.03321080135448496	0.18221169731657072	-0.010010806132066601	-0.33549453614396646	0.021076515473081	0.4641650414387646	-0.007809417828712888	0.05777208974142717	-0.3429838454714962	-0.5394839029028942	0.052061184238907855	-0.07694892768368831	-0.06930035399250371	0.15747288379425373	0.06882734012703517	0.010461586694901912	-0.0849397926987943	0.07561694473977836	-0.008054061484424356	-0.05874657335308035	0.020808379861925366	0.14533890526270266	0.06779584841905749	-0.020608182477504705	0.06353791684319704	0.09290096883836296	0.022123575223987457	0.13546706439319312	-0.4096205716276392	0.22398278836407762	0.061988351215067475	0.04763721260756643	0.028159986327322594
patient_193	0.008041985278908214	-0.0982520414141322	0.14561345367001818	0.010293497831099325	0.23614497565638803	0.04475386183769766	0.21422230281150334	-0.02157714369676072	0.023950707415198783	-0.22435595281746676	-0.05668071746975173	0.1071215300617056	0.30443495352594013	-0.06655779757643888	0.0011467046413687458	0.034477895162566365	0.04035814968298626	0.23310941810466015	-0.058775283124472735	0.021930757180631158	0.08144536190398168	0.0024797694813519294	-0.008024503254217101	0.2942258114874476	-0.03310089918354673	-0.04750748729605604	0.08124317146941636	0.011515718097089645	-0.11523140430634696	-0.20567639914293687	0.0676045659158938	0.12057688287622387	0.10130845755192003	0.004236997616639015
patient_194	0.06013415653032439	-0.049051397916749326	0.11714425096837248	0.01923078210839745	-0.09786888940365446	0.026283591158279798	-0.05890909123327555	1.8794708272628142e-05	-0.013166984394046793	-0.12479904262120076	0.045511095489681935	0.000738845480745246	0.07098337653006173	-0.02100493667717902	0.009382878089808117	0.001303393801196386	0.00920413936037343	0.26374912384279486	-0.039978763868840785	0.02301210738977241	0.002111564722443593	-0.00018331813726442652	-0.07981005664482517	-0.0007166436007542979	0.0007744117671537721	0.03524797642283614	0.03262137667890951	0.18247632017573903	0.0487668337832601	-0.04848160340363796	-0.046739534259668966	-0.011879118094842126	0.01530761066421934	0.019774506233971766
patient_195	0.05115472102602486	0.18753176104803349	-0.08412224091399427	-0.009915225159065025	0.14880438118755154	-0.02279780690095485	0.21704991115068875	-0.010892070171694137	0.0412611096240936	0.20015840680435518	0.20455069695303446	-0.05093381620698765	-0.22568079728492382	0.09553641349782475	0.09729449314956883	0.019024919894795145	0.01476210419004314	0.18367484290746497	0.1015209488395623	-0.0603737150746206	0.02746603015986329	0.1999252537963183	0.008570366821364448	-0.10767436464733762	-0.16137940112937005	0.01612573741256485	0.057984481197422964	-0.011151459177324938	0.004904007175872633	1.0109908080794432	-0.41580868356176226	0.03882401649538668	0.10802648317029113	0.049216183638455736
patient_196	0.12166310632277613	-0.1819680228173098	0.15022574641167158	0.02970844715734915	-0.17687065845101657	0.022410971071285486	0.36416652735999255	-0.04444599076771886	0.020443045138948297	-0.35483406327160544	-0.12907223897491402	-0.0029128276598434986	0.05036390141217076	-0.0468627594558399	0.015080622779435842	-0.007343917892893333	0.003633969878534274	0.16952391285494964	0.015627630466080497	0.01611032521541554	-0.052540664593388506	0.0024493664087543	-0.04429405270233316	-0.09766056213576374	-0.07975822705818246	0.02056696805070679	-0.08875095180785651	-0.012618325924054256	0.11371821139146246	-0.08562758016748516	-0.21230737013801312	0.0063564437615091975	0.14237914630034784	0.018000402942516248
patient_197	-0.14958729028588824	0.026719446977965945	-0.06919315910144128	0.04730228742732856	-0.13452922425295047	-0.0016018616499028947	-0.99081942051305	-0.013424558429828717	-0.1634686657567188	0.23450812252957903	-0.05039942217273369	0.03501053999385681	0.034188169984430486	0.05101293882376159	-0.014282595804755946	-0.008930789078286922	0.004008457228424267	-0.08550008964130784	-0.0374301303167723	0.056982986763029056	-0.037072037454290066	-0.0026585266834608014	0.027023667956235252	-0.30308565848950997	0.11388463004354284	-0.18763162692866442	-0.07272383437136291	-0.03316072969688319	-0.06866295825904131	-0.1554315184694845	-0.06112871357536144	0.014049995531940902	-0.29889659569333066	-0.005263820853492332
patient_198	-0.11421978150451748	0.01568303068549087	-0.2564766180050683	0.008245326031740195	-0.1822983713632413	-0.029453924407955034	-0.19564210820439892	0.05244557501609281	0.1041627845156009	0.39846913230957637	-0.15478778606459812	-0.021731931358107442	-0.10685974349598806	-0.006668528455272853	0.027253385915932897	-0.0034332703343708027	-0.004724617824954816	-0.28363647056301383	0.003982900967672609	0.054889758560468876	0.024503024819161758	0.00024318434261243947	0.08895505939052427	0.16572035755492756	-0.02260683574589488	-0.01604300499635937	0.0060260607644682315	-0.027214077246892482	-0.13606422747467614	-0.13047708664092106	-0.022502214458085857	-0.0020269488429400843	0.01992910280898614	-0.019153537247030398
patient_199	0.07169652609622244	0.02161993058741827	-0.18824773621236626	-0.015541707257621247	0.22185499097137687	-0.02421667923871875	0.3298743571593868	0.03242953858309575	0.03646930880306432	0.07791468249233778	-0.08589093392960692	-0.07333203730748389	-0.004314270572011751	0.0347470024860267	0.1181869196976215	0.0005715963632350176	0.01069841309896822	0.20917829968154766	0.030843540982844486	-0.05735042297430084	0.07841874122378253	0.013606834813192028	-0.021097679197676834	0.09888570320728322	-0.11524388106528775	0.03862052942870026	0.022623780871691743	-0.03815662811387183	-0.15551146548123257	-0.10937859965626526	-0.1886604586513541	0.013961347194021603	0.0936260915758469	0.010762091570388911
patient_201	0.04083147079552937	0.10214222109061083	-0.08836778194327861	0.014052299859446206	-0.015579516414589527	-0.01734369883023166	-0.5775476457533362	0.003206048846169046	-0.02244422426963767	0.07748974567974208	-0.1753055576735856	-0.021597665035751196	0.07617117263626294	0.01990056666562672	-0.06278450166826388	-0.008718646930239445	-0.0006942061610981221	0.33296095758074723	-0.02785518678996852	0.01312564778379391	0.01517569708629542	-5.0431410708655696e-05	-0.018875624966440678	-0.3091833600868807	-0.09107822295985774	-0.051216099711297876	0.06925801780006356	-0.022127200226719313	-0.08923917577909535	-0.20878965568627056	0.13806336769669741	-0.00803082565930047	0.09215345794066093	0.005728299386052551
patient_202	-0.402039687832387	0.16375778055860896	-0.21132397199502823	-0.24741252617706433	0.4342294977843376	-0.019206346570883947	-1.0447716874390949	0.005925165646760996	-0.03349164590195516	0.49046122306589973	0.00960058750843184	0.003536448567200911	-0.11502047418627798	0.07160467220911276	-0.042084501357857046	0.017154098223257017	0.0009746763178924403	0.11363817759166514	0.026131174849261952	-0.3337022047579965	0.14648115031046247	0.010540152874767082	0.02408051092892099	0.20328769440976466	-0.09576171346307191	0.12077839669756861	0.015048671493800585	-0.06373868223857429	-0.08468158942174785	0.32650811585932915	-0.0698826369511886	0.014668695896495564	0.12774281673646834	-0.345974994455652
patient_204	-0.1624104087704612	0.13849593531709264	-0.36894679831418037	0.07705622441761328	-0.1596925231251711	-0.034927471134415335	-0.0317789018014688	0.046182327045448106	-0.06580928647905396	0.42669151503823544	-0.0870701191373373	-0.011493618556989226	-0.03561721551027436	-0.08414031017242757	-0.0132983602605381	-0.016710128550512852	0.008480152603778587	0.19714850133275674	-0.0901942385931192	0.0435474452008513	-0.01875606934811053	-0.010891176720931383	-0.07493887667241662	-0.1013371149221274	0.06063802535490948	-0.04082384263073734	0.03669154251053583	0.008844624025482646	0.0905860744148052	0.11229207287103442	-0.1966254546058085	-0.056724724750590705	0.08941860911890874	0.053330678212419276
patient_207	-0.2239544449438051	0.1690228238666506	-0.04752777078753868	-0.14628551863834757	0.7679717923207952	0.0045045045186712365	-0.23256661073195747	-0.027614804459858998	-0.10187341686370434	0.1731259382563694	-0.23940097646946437	0.0130542941229006	-0.1248731137428113	0.1317608278371257	0.022128865014542202	-0.0057140462443113806	-0.0004969963825220696	0.28266712510412106	0.021092111504374397	-0.2030552945134345	0.04118548943294529	-0.00046448273395289743	0.04984770861969658	0.15591357996753616	-0.15819722998553037	0.10111151774829043	0.036706626996681785	-0.023637643292617	0.03735673952663713	-0.07766663511273002	-0.08192462981799369	0.003585910087749883	0.0008295058345125941	-0.01695861866304836
patient_208	0.18813560732337056	-0.19015049721130642	0.15124105725175713	-0.039487243016279684	0.008821748358160238	0.014283789887633316	0.3150912843692871	-0.027039116990301048	-0.08100759172037984	-0.481299995777586	0.2848886372461114	-0.06615508817280108	-0.01206098524049105	-0.03692379491321173	-0.004050959178079591	-0.025868519568913725	0.015093869569903409	-0.004137834098944942	0.031098684499142305	-0.03949247484763747	0.037439707101750236	-0.002514680377358653	-0.23283913818639568	0.1029628078996104	0.25788503606924773	0.11957498527368339	0.0610238362753054	-0.05759728652924067	0.19674004843485166	0.17378146823525537	-0.26554969426657826	-0.1509150851142011	-0.03245806382745418	-0.0510630761594971
patient_213	0.10453602915576315	-0.08466560170073338	0.02773531583328256	0.04065056209415058	-0.014924085073064587	0.0019200951949896147	-0.20648350581208283	-0.01786126235485738	-0.09037548670044565	-0.16903358748594458	-0.03484977448064007	-0.018590117506457608	0.04333356082334151	0.04196156286354312	0.02992708146340259	0.006659105726444728	0.000945760567652717	0.31099906617643475	-0.006526478422088165	-0.013798253464463443	0.0007893850695247308	0.001996148046317809	-0.024396582590483214	0.02273498899351957	-0.08485297749858026	0.05214017394465655	-0.13051216585571007	-0.005822441816415483	0.128078808911275	0.001909954532184146	-0.15274485312732394	-0.006517348442148269	0.11066328562230415	0.00654882474067716
patient_214	0.17791921357668192	0.08947367406815245	-0.009433205608005977	0.003389052719360341	-0.3004159011945636	-0.032095296155922	-0.5734216509814503	0.007337735751131198	0.02879155758674226	-0.1527529025713141	-0.20353348754099687	-0.022120582184624468	-0.23049935328319612	0.009711980817323407	0.04982398519976265	-0.02555102514970134	0.006918713848925748	-0.16845596516984962	0.046552344433571126	-0.039014813502596675	-0.03899518123044597	0.0066721273721907105	0.0038804621025679913	0.02438726560644229	-0.11865147156082534	0.048556378101605784	0.08535479387477411	-0.023595588212508702	0.34412255803292113	-0.11236213922968977	-0.14489917922989146	0.012861454620182702	0.08621103741985436	0.005427117966222729
patient_216	0.1045725439321867	-0.08413112292988034	-0.009096686395005606	0.022084897885976704	0.06545869053198772	-0.013044460001496377	-0.5528206398221276	-0.021747494550962383	0.006075112913202242	0.18095697455864213	-0.17621161897166487	-0.045394375852950565	-0.1440173314220256	0.18110611108570573	-0.0620894799601529	0.0075905440245222	0.012728834694582131	0.08475263675085226	-0.013840963266258013	-0.025036784865089996	-0.030915032129034507	-0.0024316626674243834	-0.057522287899271635	0.013235299694150899	-0.0049839346267879	-0.0336450893784336	0.031362006887821356	0.014383928865252676	0.009220511026474903	0.1616753278012795	-0.061088462096509116	0.015485676674524806	0.11922329020350868	-0.0012447020556570617
patient_217	0.09898257397310559	-0.0537862152342638	0.16968141335734607	-0.42226043313512585	1.3369958196291387	0.12984136910591407	-0.5844546574376314	-0.05550659385449905	-0.15455014937513437	-0.229223405002353	0.26738659763545836	0.023684015447411614	-0.05762596108031387	0.19507369487106174	-0.03628408833387769	0.000994962550747175	0.00020745421406102881	0.000130875923279896	0.14140280113399992	-0.21408824742194577	0.20107229824953435	-0.00416958119834528	0.16503896732934475	0.27456113249571745	-0.1318697252500294	0.16543853240066408	0.04498312032726128	0.11734267555020442	-0.016320936779439396	0.3861545329926239	-0.1723494636339792	-0.05319374115936484	-0.08630307881949952	0.00777873001466726
patient_218	-0.07989607030987257	-0.09004247560187198	0.150458953973466	0.12496101686667473	-0.2885239630126309	0.029371848378273065	-0.0747376345143741	-0.028297512480921227	0.09794943063193819	-0.08960988845594961	0.08772529117856394	0.002312515151020655	0.07169222361384796	-0.05630713466558558	-0.07621452913027343	-0.0014922275595905395	-0.001598181929098274	0.01160955216427151	-0.1199220787091528	0.09128257596546296	-0.062028308411364017	0.0004492006655232457	0.059388597563375604	-0.4190746135812766	0.21009087696490863	-0.14243729666691396	-0.06942741081260329	-0.01600766345594453	-0.12047198661729086	-0.17447062831326174	0.05054922721533406	-0.006051478809616852	0.11916878291195405	0.005495191842661847
patient_220	-0.13712748056219545	0.05770398246483213	-0.12184825289420181	0.012264606972026741	0.1090783011977969	0.008094598872611639	-0.2197244069039364	0.053985334994903225	0.054202180621082945	0.16679494077093904	-0.20168920369860907	-0.012014794257644894	-0.019710217651839605	-0.008731238483291125	0.011283607564288447	-0.0065413223092539285	0.004284993026288576	0.059069369407160524	-0.08942728308668822	-0.00159855011277409	0.017266799970994305	-0.011644519460087299	-0.024254585777691226	0.11396162803792807	0.05059228382992083	-0.04946684952753065	-0.010509330018259518	-0.005756856639332246	0.025875130521877784	-0.3008106294738779	0.17964261216019412	-0.004355201255508703	0.11705740333947091	0.04494949744396624
patient_224	-0.1544817742419527	-0.016844354868409493	-0.2789045396769499	-0.01123029715256082	-0.0476625815987374	-0.04579893988401558	-0.5028524312559975	0.05500026069411361	0.15999637852854035	0.6952096816220339	0.021136586008912165	0.04747910830125449	-0.0669355051988214	0.026603258205188197	0.004479899183205319	0.02155554002429598	0.006812434404317525	-0.41142970978059745	0.08431775801510799	0.04546652369727462	0.029735684414521218	0.009011237164367745	0.07457206649670557	0.10502538590007214	-0.06571130889503234	0.014754667772130836	0.027571398733840576	-0.050650127679862544	0.04244358046054002	-0.03164105113766878	0.08003262766289854	0.013374046337154097	-0.225815947815734	-0.23455849019234207
patient_227	0.11123256843456344	-0.14403391030175858	0.42447732926638987	-0.20432208044499117	0.7055505525871745	0.0301338463521579	0.5890266071123736	-0.09899141846475536	0.21036597826404055	-0.6864343668657846	-0.8051565552016023	0.03367911026582081	0.29276927856528223	0.029577810913164266	0.22549437630556973	0.010905272232401557	-0.18752636533210712	-0.806978345194447	0.03660176529773894	0.010844690354249948	0.053071147054131816	-0.00920803855418436	0.04577218560322905	0.29694568845646035	-0.07796153353040566	0.08963775020364687	0.0697920570359241	-0.057314101998100414	-0.26474030389681025	-0.9177881802190058	0.7105844376843442	0.06299577984841336	0.018608451172206723	-0.0013540908988919067
patient_229	0.04806582638449731	-0.031344731173260476	0.11946750280573312	-0.1175523757820099	0.025269032289435264	-0.010703538502477543	0.2177732871725955	-0.015879238219727813	0.1559556082522109	-0.1513309330294505	-0.08101385720562729	0.02771977141714274	-0.1820047916600092	0.009621616517099644	0.1447927117110845	-0.00024068086038224446	0.007074936378343151	-0.3352825803503099	0.08807846011842316	-0.05246648266545704	0.040253284985222	0.019497818911029717	0.09201587832880492	0.2929263700123285	-0.14359657411086335	0.12795263498010956	0.06018256443826993	-0.022414107506330175	-0.13640788713527083	-0.053976378010571854	0.05757818561774385	0.046889882383633	0.047130336137661925	-0.004942738003787368
patient_230	-0.24403554650257916	0.054197220356246446	-0.13531324339211903	-0.11407645000194372	0.32338448507938367	-0.002390730317455667	0.2108764475822453	-0.0014549689346724495	0.1277429887546776	0.24312406728594035	-0.2208780066384694	-0.008902824099122419	-0.03117694567430398	0.0007700072624740499	0.04374109302928801	5.812117317373213e-05	0.017693878464937616	-0.6522859940936202	0.047066870133300506	-0.06580537973787859	0.08064621488225489	-0.017185388612543248	0.07483138244991833	0.3316057438571064	-0.12447524482106653	0.10708066235742777	0.05804000820188941	-0.0677534405595754	-0.10327809143010022	-0.3242276807453287	0.09071923151723317	0.025047434275453105	-0.09157326331210541	0.0014664965726696247
patient_232	-0.08759623937502756	-0.06600394034983616	0.056028176592946004	-0.0025470250182777036	0.0851193948596192	0.0010672627277954663	-0.1741746262932897	0.0008623937791358892	-0.07062891120684538	-0.06934669071166423	0.12763931424287525	-1.9821619808808182e-05	0.13889203265435893	0.036439329007423533	0.02159529783255134	-0.000515925669868625	0.009181765721981495	0.3730747464680367	0.00961586305623985	-0.040376500302244336	0.034799666929970025	0.0044600524833146955	-0.002695270928183756	0.08304107148376426	-0.0412953128574497	0.08019712894036489	0.04178852150528899	0.004202387569578268	-0.1237016565402189	0.07477306412918695	0.043104747234907155	-0.11183054576967164	0.09308481500860667	-0.0015333587596166511
patient_233	-0.28798475261021284	-0.02800950445020374	0.0853196131605296	0.14643591421216576	-0.07924001428920127	0.013145177236101889	-0.32360227340937975	-0.02181795193193089	-0.060540422534032634	0.35580420332223256	-0.13810482826947948	-0.0405085843068835	0.03250642306040296	-0.0017354008409917613	-0.09294593297283456	-0.012469570984381579	0.0021310829401991844	0.1425739219908605	-0.0803787432639154	0.05644047734264754	-0.018492757795387584	-0.004393699695551172	-0.04303005725772037	-0.26719739461989894	0.09045581675699096	-0.1763026285509552	-0.02771478778513668	0.01865025087363241	-0.04922466333891729	-0.4979052029021645	0.110744645007849	0.02169848088732118	0.1186799089984558	0.007249604570432989
patient_236	-0.06930535968517255	-0.05564724073692408	-0.046782084758616234	0.12643748835218574	-0.03857169024214088	0.007195719120441214	-0.1947447738483424	-0.003591849130243569	-0.14903152575469877	0.07445551368380016	0.0053909626070954356	-0.021561794141057557	0.14234916165542605	0.04614604849188273	-0.03608367599361935	-0.003376410100809773	0.00806720832022833	0.328410974219358	-0.08260348606737476	0.042640049853499215	0.009075435422853552	0.00897000213480007	-0.056734723448474106	0.06476492416252244	0.04072949002689824	-0.2084917285111214	-0.06773513422171484	-0.00931304176327817	0.007734139114322217	-0.15021789422948886	0.024061407101749758	0.02645955830940267	0.09661830544938034	0.031884338305626765
patient_239	0.07313977358355707	0.0954529814102327	0.22908972898509453	-0.06862406106797202	-0.012553888870660286	0.03839541996587631	0.17795540600360976	-0.05017295092456374	0.025247104231318696	-0.16386341072456692	-0.13949360274782166	-0.11180431866397537	0.08338303406742117	-0.0031843178074892507	0.0003816463128945876	0.029701113067317465	0.013421405361180227	-0.06021559852492309	-0.019868224247050224	-0.0013871968720211923	0.09780889855310988	0.013475480880314188	-0.022446718349051382	0.3123053442961617	0.2629063940432962	0.14849938106749389	0.18809101912981618	0.020868894202280056	0.8534638862134508	0.4809077788737632	-0.10858727966479895	0.07132466021238139	-0.013675458352618226	-0.01392163156029894
patient_241	-0.03647182907349224	0.0022143193474932193	0.09473571578661039	0.009583565839977765	0.07909284839278664	0.04609645927109871	0.07815384902788058	-0.02184330122565581	-0.06064067077845504	-0.12371869991480794	-0.2356875441796632	-0.0027351231147873844	0.13854813608761554	-0.035005775446426315	0.12851179467911905	0.008852957672135528	0.005869733455903062	-0.012408383430807529	-0.08013190032574716	-0.015111910739742985	0.0049217508061623625	-0.005067614383908789	-0.05120810422311914	0.03618431631032815	0.15414732515524712	-0.09944577506471612	-0.01364750152966435	0.032303665572301535	0.06773737692480956	-0.4519819066546746	0.2343945265135105	0.06141444530806927	-0.025652885055810787	-0.009324089895432071
patient_242	0.0012519685723337245	0.045399751031578804	-0.0989571915137531	-0.1402196730358265	-0.06704779858744696	0.000342502072356791	0.03387014680363583	0.008812213805494594	0.13746559122421068	0.11833407623395768	-0.10797894571248826	0.010269775535628259	-0.029080935570556406	0.02554285622495093	0.05463904125128815	0.014717016404074641	0.0045654992460132625	-0.2093106413986064	-0.09517259245809274	-0.03493929547728959	0.02652348587347938	-0.008404034524985438	0.011845546446104235	-0.001974086220486714	-0.14292667733362438	0.008028653695376593	-0.04903562983050778	-0.05096606543550676	-0.20618015142767313	-0.14069851814150802	0.14766752395485427	0.01123740452593748	0.04675981784736643	0.0007457935805933151
patient_246	0.21275075027853876	-0.07537954536263675	0.25209234645778744	0.03267044906591698	-0.3337278613268551	0.01792540496599681	0.15021167738440103	-0.013432788660020544	0.09255335724127185	-0.25837366158594127	-0.07002724451127476	-0.04532748990905088	0.10074453747651221	-0.03539566931770951	-0.06746394917917142	0.032655006776238636	0.009326637410370167	-0.08134041781111356	0.031913929601237755	0.05594573374524346	-0.08422832375628098	0.03219609084785885	-0.06562651792766634	-0.04855154441762423	0.6580504362641403	-0.01905059737604383	0.07643679235741448	-0.003934858230959702	0.03997454737563501	0.4596968176296572	-0.037159970713180904	-0.0074687913973051955	0.013471378714799835	0.021692145368389412
patient_249	-0.014783182202582523	0.08228373075552975	0.036083773035272486	0.01694642871834732	0.15104006152450616	0.028174220650860726	0.26241009184777014	-0.017289065017248455	0.13043760667747173	0.003854587415093196	-0.29875018596564223	-0.027023333268451653	0.1808467028591272	-0.0789252630875073	0.1004279944188826	0.03664206680560677	0.0038168880038182773	-0.34973052618363343	-0.013093922614448115	0.016727980899191842	-0.005669171552035647	-0.013996510746197597	-0.017071454304972155	0.0693688862673208	0.1936720213628121	-0.18082836585921844	-0.013191951638429572	-0.01349834860664212	-0.0650707894917945	-0.3431051146333982	0.45078791124256495	-0.0007691055038748655	0.0048454811426707	0.014385580274486793
patient_253	-0.14836377977998214	0.16691673147718053	-0.14873601537924608	0.12116304869339206	-0.08843041096410731	0.006782378504823406	0.2365736003948289	0.022043565836877832	-0.03722917176024188	0.14968040076131175	-0.271602957318942	-0.0019296810774235235	0.016248477431885348	-0.01995134422075547	0.04679548587483459	0.010112275073504182	-0.0007965857209702129	-0.02336136977119545	-0.06972621222432882	-0.004702036379130489	-0.021621801284080974	0.0014158390481141723	-0.1068609135565514	-0.1283454211029979	0.02614235641314444	0.020308706875624524	0.021589234434183285	0.001078620895113549	-0.041299780755272984	-0.27567736989201025	0.08116572722516438	0.019011360923360858	0.008097476128654293	-0.006811868484490486
patient_254	-0.050142594276417006	0.03881725475344323	0.2336206141024781	-0.06271860138226554	-0.16487762515059706	-0.015037041465045793	0.31686699819975084	-0.046621931536842805	0.11204714825440151	-0.22385471150583963	-0.14568004335654378	0.0940157425342514	0.048898190790491604	0.08520831119014768	0.021638013688235522	-0.003997477995664541	0.010925006374534947	-0.35035682334978135	0.051892939390778325	0.025667671322405484	-0.017361639294389896	0.001245917211585926	0.05874853677914527	-0.00010419472206389903	-0.14364173990857831	-0.0567293305903384	0.07864990737111024	-0.03304835255520482	-0.1370345379509709	-0.10379814471520539	-0.0033893154098945527	0.019465219897208494	0.016171399548071584	0.0017064412721687833
patient_255	0.013236179108036103	-0.15790227987161942	0.18481949655755853	-0.03077897113144176	-0.360260699175489	0.03367536881659878	0.46027360949425755	0.011707066456176191	-0.05306504017942833	-0.3157383444794736	-0.28685205191305746	-0.013707815287901666	0.23792578876389928	-0.06633143227589816	0.001840497743878074	-0.005853002579253894	0.0014321056212397599	0.4507807758385838	0.08527947285396724	0.08406214938179048	-0.012920131556625794	0.0025658638265399513	0.078357987361501	-0.28311212787490864	-0.10513695427035179	0.06602051879119193	0.036261938502195244	0.004280332425041552	-0.15256477209161504	-0.018030008421878314	0.03449740671766629	0.03923328323226063	0.10983241890042443	0.016453923916671654
patient_256	0.17043024424457465	-0.1243026916994806	0.05757230108001624	-0.06775993459099199	0.0492812019090224	-0.052420881226640945	0.26026496426484264	-0.005637292470040311	-0.07730095903846884	-0.34727490439785114	-0.06465792679662584	-0.02979410905200798	0.17807072670109103	0.04677810732749102	0.050370291234408775	-0.0041966969297306065	0.003983955539279218	0.22842737814212183	0.10226804377658849	-0.01713177654428466	-0.14560368624210193	-0.11236497556717577	0.04651195529904178	0.15528519220493278	0.09730844689159614	-0.265323931964162	0.07450377207940777	0.0444068881409738	-0.16584754520061665	-0.02913617764151268	-0.05359219966391609	-0.004946809974386265	0.07625590646401273	0.17346315090239364
patient_257	0.22386151222089856	0.1976768823748514	-0.0177866645832605	-0.003962551584319248	-0.22136333550551376	0.01085495548263424	-0.13205853391697187	-0.022441176502041586	0.10780487976396345	0.003889005578265497	-0.06261057119524102	0.02486564095871473	-0.17093354720690215	0.02700174092066435	0.06350410833192756	0.003990539762265429	0.0008314032752540857	-0.39827458527250065	0.07714281340518872	0.029212985247299296	-0.03977790605640871	0.007999380662648463	0.07230457866093555	-0.005815147871069155	-0.08428367393677609	0.036306982951326706	0.0004876804393317533	-0.05580773495475229	0.10336490600970662	0.08016541326601422	0.12762972174492287	0.014830300398842738	0.09433716489793245	0.35217891936049484
patient_259	0.11924747178651077	-0.019779227480286585	0.2810304447722815	-0.2792174821892033	1.137857338682106	0.07946661900382385	0.7656278519588965	-0.06635898724288417	0.15722782222821366	-0.6127351444946791	-0.18669861731772117	0.08938024976697317	0.28028992327435254	-0.2014176802970751	0.20710907919243396	-0.022610401944593326	0.0062749192972453545	-0.16146373795224256	-0.016813702059837277	-0.1643638981769834	0.17832117845634093	-0.02641308585659361	0.03512784266739522	0.1294858811046375	-0.14797124033442713	0.1322031494444365	-0.027843685784904957	-0.046170717533296844	-0.2862152646387872	-0.6708351747690042	0.5816057330908184	0.10342103681681986	-5.750906518344409e-05	-0.02073486051892449
patient_260	-0.1793894076120053	0.14714440602638737	0.12333346327218568	-0.11539216892706737	0.2030792580912977	0.02022809118467851	0.5499237257024477	-0.028680504337677267	0.07091574202131952	0.084706275137149	0.2923438431506683	0.029318685295348774	0.017895381464010922	-0.025529353533501546	-0.09878486955398202	-0.0049022221296675115	-0.07948180015000116	0.0227844030368618	-0.008013949338879663	-0.01926398487945807	-0.05297599229020815	-0.03248130088033044	-0.08169036354194847	-0.24883529469581522	0.5486388034570852	0.044897164135017514	-0.09019749048107757	-0.06447285494027731	0.3032676624706022	-0.005009378008255365	0.0937436676583157	-0.06925204090558895	-0.039672674200019145	0.0005989402757163288
patient_261	0.061390817924781294	-0.010424688905677788	-0.1601364597221165	-0.037268825030954814	-0.17346656467648322	-0.00938535407281604	0.3972177369053819	0.148594056543889	-0.053011813397652166	0.09063244173651483	-0.11528938263769889	-0.042804997306861575	0.02348628190157434	-0.012438017393144922	0.051451896437893566	0.02373019094876366	0.015942435434708392	-0.04243248764001399	0.05734595581458322	0.04302732938486741	-0.04217625850726023	-0.001239336205083787	0.021832930970167343	-0.30737719441030564	-0.0840808528374179	0.0033735511726908853	0.0384003862535917	-0.002892981426815092	-0.12765498293263794	0.16368249097416152	-0.01120670917476422	-0.0005240126309481821	0.08351923471509978	-0.014184613749917823
patient_263	0.01771059361100489	0.008930030204367006	0.0209103329506524	0.054636743745634736	-0.21642150162881396	0.0032649284591742458	-0.5668928531399942	-0.05822816776219257	-0.18931026667209372	0.11330805854726593	0.2565942046133374	0.00899254140452877	-0.021972698474863436	0.04346836140425172	-0.020503284956887288	-0.03260439848838608	-0.009926594175957135	-0.06893681668738398	-0.07624718344353816	0.046324479283438344	0.004234975369594018	-0.006814957672579286	0.0004262985303352597	-0.08197065285218458	-0.11803781065479267	0.027407026912323967	0.016521707989594556	-0.025006563397758984	-0.08685339131650543	0.10267806922401329	0.021710017116905143	-0.0027477525510571	0.0003764018595426921	0.04418116002847276
patient_266	0.15446956605877127	-0.11602082206895706	0.1317178380624356	-0.009151831885626	-0.00654556488785574	0.00021939861783397467	0.3905841038705248	0.008136777280551663	-0.09229633884968214	-0.35805266360679183	1.278461020521718	0.09919859529456371	0.24414500802440187	-0.030552676192799774	0.12947088680343438	0.039116920660736514	0.0014716875228587458	0.31177923897990645	0.13663274764230743	0.05087374195632065	-0.027050069380696797	0.13725499890455445	-0.02732814379881858	0.2813000803786934	0.13771865360849403	0.01576668281590357	-0.031374536748162415	-0.03641503753976201	-0.19907554985513884	-0.1942267465577599	-0.0037667566526407804	0.15761718121087948	-0.001846669998945952	-0.004310572021665165
patient_267	0.024215252328757583	-0.05933408444916394	0.09621096484579461	-0.02757475100634859	-0.08791310026810663	0.0067017827111645134	-0.2609248767334885	-0.03873639631234003	0.055299440597078656	-0.17420410212038648	-0.11432734415349431	-0.05155908267696255	0.06590472125975202	0.05184124784178734	-0.023660248889739992	0.0017021525401592552	-0.01266548547370666	0.5544851921657288	0.0630227717564165	-0.0055017318274345715	-0.010299966424939714	0.006289335055248629	-0.01126417621706998	-0.17174054954438808	-0.11535285190728586	0.011970432198620895	-0.05060795873520932	-0.006753942921430826	-0.006527252816708433	-0.21934708056302868	-0.009010338805965119	-0.022477682506207138	0.030866215836652368	0.001859932649107583
patient_269	0.14064691819569275	-0.1086967176710759	0.18696063744592706	-0.1118758881671066	0.1685564088224071	0.001613984344494042	0.4345282511649428	-0.021291405721402604	-0.04967569270365892	-0.4790340896108923	-0.2569113472355217	-0.04935406152403142	0.19401310674614564	0.028968372946011768	0.0744224437277205	0.036867487679827726	0.006935304978819771	0.21400964155883295	0.07810406970135632	-0.06431493541409652	0.20269904142240455	0.014075126763711582	-0.04419479603942336	0.22666552294615966	-0.1024318302978021	0.11632162750074188	-0.03352376917001353	-0.02200409755181628	0.06352682660798933	0.29724017513074186	0.20289078877542696	0.023692662672130316	0.07112894046315382	0.3224976311266578
patient_271	0.024346076779686598	-0.06939591124284786	0.04690674764888045	-0.0035004709082969666	-0.07422141476640873	0.02219618201480393	0.17545393271433926	0.029209659767175055	-0.08171656893316862	-0.22163621484589094	-0.13691660538805117	0.010006182603491223	0.10273034696310454	-0.030358402330383658	0.04897502057527265	-0.038309884810877166	-0.0018887595647668835	-0.15421834618071958	-0.15401340434756786	0.033032491594705976	0.002461928589534135	-0.004380862426386097	0.010543967991405374	0.19682051194658126	-0.0509282644689063	-0.0027250139488121747	0.0407201047051214	0.004452821863964466	-0.11111266602020878	-0.03444317308665886	0.030478659706655864	0.009124228788963455	0.08250162553585552	0.001972829784598336
patient_272	0.07083479343053187	-0.11593705685376171	0.09545594538146865	-0.06909589206091195	0.06790413748897904	0.00914313949481199	0.38914721575706807	0.0035937743860188563	0.10990247321130184	-0.36777885365338747	0.02672985327624506	-0.056869410119642944	0.013889180057599062	-0.021393581141016176	0.003378148358717616	-0.013945050941906224	-0.00605969276996932	0.13303903460206665	0.016081074306427613	-0.009794214641201799	0.05174399756688816	-0.06517392820197815	0.04868573838908334	0.1371378544813006	0.008013826470482212	0.09833789208901575	0.09171048252308008	-0.0382235104646712	-0.14005913041640417	0.5124716770433138	-0.14071736958477213	0.011851512847332425	-0.08173739052033092	-0.2310790860610722
patient_273	0.1026785606387729	-0.16372470590136787	0.2525244393663636	-0.002940090400879274	0.08058442529943909	0.023008182348746534	0.34859274154420405	-0.006709790228858996	-0.06947369895204988	-0.36431438024911666	0.3991331554267943	0.000727251367290474	-0.043381098414730423	0.05228137258740953	-0.26589485387047884	-0.01200706265159832	0.005663616589967185	0.5311958828173948	0.0318549847512901	-0.020037507310173543	0.036690037601623794	-0.0017979475593556079	-0.02041523743292489	0.22005378418542154	-0.16163471065724097	0.05181598534004532	-0.08980573046387193	-0.06309154314617268	-0.11322714493781641	0.1408377727169461	0.026061135064424167	-0.0022448902996198613	0.003738962730716493	-0.018659671882350803
patient_278	-0.27511413983963207	-0.01559025827478699	-0.18544092437193274	0.0810805138476796	-0.10032054843217741	-0.03222268665714954	-1.0775699015397913	0.012978498401617538	0.05836792287278591	0.5061795113520563	0.13561250606827208	-0.04401220829403879	-0.09807496372574492	0.1030555216652826	-0.1103562455004527	-0.0017759258637879824	0.0005212929393686754	0.18255723345824573	0.019021129669806836	0.05955397405048277	0.011778581185700647	-0.014276974164474321	0.09201153538042614	0.2610308536511486	0.12210031460642425	-0.05360370165115777	-0.09866124541885325	-0.03475712577509665	-0.0004054892799202796	-0.036602465445036654	-0.23729872720769543	-0.030443806898044726	0.034415647697143774	-0.24441252412339756
patient_279	0.02147284107894825	-0.08449798103758444	0.00583564525327594	0.0433724194848514	-0.1150459941305142	0.014437301232138459	0.20997332322603918	-0.025226331926735582	0.05450846701312813	-0.06633488866287011	-0.41447353735421916	-0.012580453099801756	-0.005824939218234142	0.006669512006323306	0.17538441163054255	0.013180728707778502	0.0010083956554100438	0.7005500324887177	-0.0015969202514907457	-0.040002761061242	-0.003937753006955109	-0.001995398792650566	-0.07694918504449572	-0.19939295169662288	-0.0023788193849952934	0.03283517279130363	-0.14827002895711328	0.03264863210926392	-0.009546523654500533	-0.4628708065009642	0.19866017373881706	0.012735854992876758	0.05044745888817501	0.01948170597018844
patient_281	-0.016959819432814528	-0.08149341745099478	-0.06744149274199407	0.029570879404281034	-0.24915285949129187	-0.02111554695498149	0.06586114923304834	0.07202364550209193	-0.0046173868642501665	0.1764134716075307	-0.12945044383282706	0.02631882786682474	-0.13707042442078532	-0.04069496733085092	0.0319588292905818	-0.023940770749910967	-0.018520813739532196	-0.2855319609324465	0.04138380953543905	0.03589026590567068	-0.031952635526278146	0.010597046290207362	0.03362745199448491	0.038846872882418615	-0.12649144707980378	0.03132843151404035	0.06642759761244586	-0.005766806167478418	0.0731075917839431	-0.03953129199431673	-0.09876018182427304	0.00042989413282978466	0.07628990071714087	-0.00498053377402264
patient_282	0.06574967163885859	-0.0394735364471154	0.16204694432749892	0.03839934865456427	-0.2300709947504955	9.648203576783661e-05	0.22750401723261895	0.036243366416791135	-0.06758252283004318	0.06305773038710324	-0.11522389554422803	0.01957519015416519	0.013288249013388325	0.14177264107904078	-0.055823427877904015	0.01372743501142148	0.011603242448926819	0.36166731089070936	-0.01809795039403493	0.09783696246857634	-0.004064435669776149	-0.0014456316574874466	-0.011938398743095525	0.2935120063313785	-0.02661283441625383	0.026716762413250314	0.0529386520697255	0.0013019352984203114	-0.11201378431987014	-0.20647898309381818	0.012326165006876588	0.00030697873620292286	0.0762150315075773	0.007288210471885075
patient_288	-0.5892075326335446	0.12379636243377702	-0.10666675027411132	-0.32901530491143477	0.5231047360479827	-0.009415092682548061	0.13186968373131505	0.008723520378033254	-0.21651835257460597	0.37896507488481374	-0.14432272593698253	0.010542261860700395	0.04868483861442969	-0.02389113809512807	-0.021025591913362653	-0.029955201484386774	-0.0016344987655536243	-0.09447453106149536	-0.02658330694967997	-0.18251011568741404	0.22555524781971506	0.002419918803994043	-0.014012842456392163	0.17870004805216694	-0.23917794733065595	0.08767884182880216	0.015536648884479896	-0.06010672225997509	-0.14176195722886356	-0.05383965142723719	0.03798697861571812	0.015810076378113578	0.04786345915205427	-0.007212982382265155
