# Supplementary material for: Integration of clinical, pathological, radiological, and transcriptomic data improves prediction for first-line immunotherapy outcome in metastatic non-small cell lung cancer
Source: Nat Commun. 2025 Jan 12;16:614. doi: 10.1038/s41467-025-55847-5 (PMC11725576; doi:10.1038/s41467-025-55847-5)
Supplement: Supplementary file 4 — Source Data [file 41467_2025_55847_MOESM4_ESM.zip › Source Data/source_data/unimodal_shapvalues/OS/RF_clinical.csv]

Patient id	sex	age	height	weight	bmi	ecog_0	ecog_1	ecog_2	ecog_3	ecog_4	smoking_never	smoking_past	smoking_current	pack_years	lymphocytes	neutrophils	neutrophils/lymphocytes	asat	albumin	ldh	lung_surgery	n_preceding_cancers	egfr	kras	erbb2	braf	ros1	met	alk	other_mutations	histo_adeno	histo_squamous	histo_other-nsclc	histo_others	pdl1	pdl1_tps	tils	meta_brain	chemotherapy
patient_0	-0.05162988306858594	-0.19523923679916255	0.010552367299537705	0.07445348777069434	0.04912393610608007	0.02347745831754292	0.02128708423358125	-0.036409814576390136	1.7667574797100554e-05	0.0	-0.0008136990077005379	0.030492085451926058	0.058990601382221425	-0.023602236348853847	-0.22220448603761633	0.7208629464729306	0.11833240305615114	0.05716762821406093	-0.04686249941912104	-0.022455626981169624	0.013318399185183693	-0.011622596575540116	0.002020766655627541	0.03176264901285721	-0.00014094733125638958	0.007768665214076969	0.0	-0.00039411683186854173	0.0	0.008564582390450116	-0.007419009852739284	-0.0097994109017349	-0.001216958357280813	-0.00020857049007774297	-0.07567610077519137	-0.05725977765702857	-0.000873370075655796	-0.0003952886740351309	0.041878397846604916
patient_1	0.03406463224628224	-0.078827603788236	0.06209082304844436	0.008062011546472191	0.10317607843702609	0.01682735713995069	0.02622219112770583	-0.035642533302274106	1.6830832183342e-05	0.0	-0.0005646794069842611	0.03275535791627437	0.07230917647953738	-0.018845815725508173	-0.13348620481315904	0.3101225915524668	-0.03161135407430789	-0.09068429114766642	-0.3914354687588173	-0.022657729193608655	-0.005336409201504138	-0.009679931495407369	0.0015329061533546668	-0.018012862303184673	-4.116701936243874e-05	-0.056954320550094764	0.0	-0.00016265208490684967	0.0	0.005574103104057098	0.04905648708139999	0.10156491200541858	-0.0042786877931620705	-0.0002940985595718108	-0.05981485534391609	-0.09154714778010054	0.03294199574602902	0.0001885676978235512	0.03525903048844516
patient_2	0.021034151100848116	-0.1625240945654002	-0.004988477452138002	-0.17609424029837048	-0.052281135436772486	0.021746072642676716	0.016090729252004218	-0.04864614468423991	1.4980976344129e-05	0.0	-0.0011610189812098146	-0.009929565942444357	-0.01944677182063021	0.0020593139976188184	0.01794101068886771	0.3962626390767913	0.1775312284394083	-0.06784674418715483	-0.023600986592317064	-0.020868510406699712	-0.008723127593485834	-0.01133868124620662	0.002117848520812265	-0.03524807315093439	-0.00013983199128022122	0.005721370379031431	0.0	-0.0005314220376524013	0.0	-0.028233729500860307	-0.0060421526495881206	-0.01043196678002397	-0.0007052461117898906	-0.00023300232018225075	-0.07033058681956421	-0.16598290949792427	-0.0011241496344805298	0.0036585902270973385	0.04708737661238099
patient_3	0.013570331209469395	-0.14797115140527095	-0.012669624600078398	-0.01626068768259763	-0.03630840030451906	0.030294168695013304	0.018502543582349793	-0.05200143642983824	1.704995108885669e-05	0.0	0.00017736452335657033	0.0161363326539359	0.049980386819829324	-0.031244516121694082	0.2114048810953089	-0.2757017956201418	0.09140278350453705	-0.0755182398114198	-0.1573895514604841	-0.008805125097722568	-0.007362784664969497	-0.012649108197141646	0.0017764206354074416	0.057298874449074576	-0.00011035770455883895	0.004571880517843469	0.0	-9.187358159091543e-05	0.0	0.0007929663293489311	-0.009833891693203346	-0.01090902820476042	-0.0005248648977549241	-0.0003825966023565566	-0.06515779899952061	-0.02994612152950142	0.0026979008690824263	0.003801502661406584	0.03212862497542209
patient_4	0.029751090459239623	-0.19535556355134914	-0.021795352640222445	0.030053961209483556	-0.022110099754514407	0.018168811045786187	-0.03409619241584118	-0.04252082473789856	1.2002692333787407e-06	0.0	-0.001863671732436572	0.024486113922962495	0.06085194616745047	-0.03405826195328901	-0.10508984344539726	0.6496398121665582	-0.03448473352076318	-0.07571708738622371	0.14813266644790601	-0.022482937596151067	-0.005848785120457447	-0.012239530794869247	0.0015613248613535532	0.03925449777227976	-0.0001454034104435152	0.007830343063336884	0.0	-0.000355983212920063	0.0	0.009157365287871241	-0.010605325620409271	-0.010711062367259131	-0.002393751924732657	-0.00023381686031557366	-0.07422778933157093	-0.2313733129290682	-0.0016276811365637752	-0.0005395396384226456	0.03721620030587739
patient_5	0.015930265853360107	0.32499003695525697	0.011605880173028611	0.022499850822991645	-0.0010157634624832575	0.026504544329261494	-0.022131017212803507	-0.05968542646787611	9.527764497847432e-06	0.0	-0.00030051321278773445	-0.009471145676985097	-0.023025229897653307	-0.06065765424937716	0.1977512756262298	0.2682836565931151	0.6376113155964681	-0.05192421121213883	-0.13492550107607346	-0.04734617734758835	-0.005094383010034386	-0.0052719065308865064	0.0023464928582062287	-0.03390016291881978	-0.00010945652062950933	0.006355497071456165	0.0	-0.0003793497447834084	0.0	0.003773053766967676	0.0007290179463803502	0.0445056991939316	0.0013349684419891805	-9.875662435959899e-05	-0.07685699279138156	-0.1959211571870339	-0.000990608853399282	0.010038434100346936	0.05238697595326581
patient_6	0.015472288653609325	0.07589683260107956	0.009929994563223571	0.049517637521062745	0.030025517762828597	0.036962659338897266	0.022308648083725825	-0.04126054922646226	1.4818234876308716e-05	0.0	-0.0004194473291850206	0.009311610789737752	0.035986274311427965	-0.052384386573059806	0.21812959891405564	0.49812182844974373	0.8720483649197555	-0.11726859755730669	-0.12958304491465944	-0.013815161310506077	-0.004635943839352178	-0.01071989851644499	0.0023739304903069225	-0.04066945354490709	-0.00010075652857201834	0.00865045832753581	0.0	-0.00017168352858503555	0.0	0.004053679450879394	-0.0011478048140970744	-0.007497239574389771	7.953948851581063e-05	-9.412541416695758e-05	-0.0683448936487149	0.005682468272969338	-0.0007707603858564052	-0.05432145596688409	0.05354208628377113
patient_7	0.039698389721041165	0.28498482604650904	0.02604342335364727	0.03173302112702312	-0.018236256970135204	0.03220794753033476	-0.014808046192148356	-0.05672588793099717	1.2945345829321001e-05	0.0	0.0023220711421743064	-0.006898197427336519	-0.02721458227245843	0.008540135729451193	-0.23561641802635389	-0.332284181787238	-0.2977217655637444	-0.08389470401153282	-0.09088724589683544	0.30787807753152374	-0.005128479450536011	-0.006783246887008974	0.00111666880411712	-0.02510123504457112	-0.00014014657534766405	0.0043305554944016965	0.0	-0.00010667998081828926	0.0	-0.0019432522300038319	0.04003740364031172	0.07598887984709521	-0.0038300323308775343	-0.0002723752378443092	-0.05769458281289465	-0.12925753932995346	-0.0009195983452810999	0.0024535953749906434	0.030707857828181348
patient_8	0.019601852245399606	-0.05134867030342853	-0.04485454840421344	-0.2392827741960744	-0.14980285462480789	0.03740823497474904	0.03211187849709532	-0.04211666793242285	1.3127402676752023e-05	0.0	0.0014438705857801062	0.02238242991113437	0.07479271788530477	-0.018199338522777362	0.0467416672908995	-0.24914802225110358	-0.2799390849585522	0.20141292173977413	-0.28791106933819427	-0.025750674804379283	-0.004512873512983761	-0.012205958044334657	0.0013851845202486571	-0.020654354373098874	-0.00014416132437820156	0.004021504981907781	0.0	-1.925500605331372e-06	0.0	0.023265319094623673	-0.010838308617241069	-0.008474558713382823	-0.0028546865168370544	-0.00037589359996979615	-0.04912399892778571	-0.0026043747819746222	-0.0006284448923939555	-0.00014292044238257504	0.03396954181965565
patient_9	-0.03123876536811207	-0.15977641802547352	-0.009333218735922156	-0.005567147821387218	-0.017477357121436464	-0.0797139121433912	-0.029512989526019547	-0.057441083859147604	3.4553629675844616e-06	0.0	0.0008371446674868712	-0.02559895779293017	-0.04043734479363339	-0.014202052428239251	-0.2739296493914209	-0.34136266510283697	-0.4194856769733968	-0.0932469236521893	-0.06940854777609454	-0.027699442730443807	-0.004959721549294516	-0.010187381193052611	0.001190327463963648	0.028940694633513717	-0.00020442444990347825	0.004419828598837569	0.0	-0.00019568612895231032	0.0	-0.0021847474270660634	-0.013850359232913558	-0.013574152320202816	-0.003624650477961054	-0.0004129200790087401	-0.07529426091083095	-0.06264302255992996	-0.0011582736623638396	0.0004156070267868476	0.028496405852671394
patient_10	0.023633018388530058	0.13828739909527837	-0.007824824540921845	0.041127842458381324	0.017210822240707458	0.029210329103752018	0.026509481209188956	-0.04116993704730515	1.1687635086242937e-05	0.0	0.0003283856697009825	0.0023617301258964728	-0.016289892675221032	-0.03419142837786986	0.3188613548984416	0.6226022511485675	0.9691156361485599	-0.06246308459445734	0.028264480888108793	0.011173784124955661	-0.0032415722139773288	-0.005690406538382602	0.0023493820668486405	-0.03292886123712111	-4.2187477292191306e-05	0.007339456792841908	0.0	-0.00010942679120723844	0.0	0.004141272883135588	0.014248841439388666	0.06144138874704171	0.000986019441561797	-0.0001294374007253002	-0.0594875002221905	-0.1422594352521086	-0.00036975755015819793	-0.03246980194277453	0.050898962977116075
patient_11	0.021461200577000898	0.04453707802601794	-0.015792243344454882	0.005431939545136259	-0.025187238192526506	0.0335179262284411	0.02467212927997885	-0.05905383231178651	1.6647060420639e-05	0.0	0.0005265616332417733	-0.01291077470657229	-0.02987950947196283	0.03341120968032767	0.0400780380762001	-0.3054744856776292	-0.11268458309691524	-0.0871239750417212	-0.11043516140658673	-0.029193330548989645	-0.007959600336682426	-0.011787951464028078	0.0016930075433958596	-0.025846597638803245	-0.00016403522269049014	0.004026887610093682	0.0	-0.0005373105934865861	0.0	-0.00634422659331686	-0.010151883747534684	-0.010426923643080722	-0.003651365155987459	-0.00046981623679478524	-0.0915818618682182	-0.1834391543249754	-0.0010223323919633623	0.002611349820788148	0.02269241594584219
patient_12	-0.02889950017964205	0.011035010140045242	-0.0028169106509298597	0.015902496581922478	-0.061168573003795766	0.05151377427936888	0.034050503183091926	-0.04622571563994236	6.790350939931695e-06	0.0	0.0011870795988756671	-0.011943359728035525	-0.025826374520940106	-0.02682132246699431	0.01766580773932943	-0.24716280600937077	-0.14961250477783294	1.4837176975065889	-0.36818260982553985	-0.021660603727651127	-0.005875510536280874	0.03785569151303349	0.001311967276122882	0.02972993286774541	-7.022181270428076e-05	0.004745395472955382	0.0	-0.00012026526510316886	0.0	0.00040895975320176005	-0.010761001095781092	-0.007125508937360014	-0.0027743950372924047	-0.00026003396888650326	-0.07241924432353013	-0.0912751664826259	-0.0008892583681588313	0.000673237508853685	0.018748842868189605
patient_13	0.030308017379072565	0.24730370365771961	-0.01725994525588828	0.03653165377846803	-0.032415877460360176	-0.08442913947475525	-0.031537708128670926	-0.03747637930564363	3.5047849293507e-05	0.0	-0.0011214911979496457	-0.019248150562234813	-0.027378217159416626	0.025133475412068732	-0.1790571607970111	0.7735727062086574	0.8914780468404292	0.04492433069040162	0.3276381027443289	-0.017135476161291355	-0.0033808307431225887	0.004090031060607415	0.0018583057180940454	-0.031381494484524396	-0.00012220771759301685	0.00679838840818914	0.0	-7.189132212966282e-05	0.0	0.0064485642790883205	-0.01410095034860951	-0.008836963445402376	-0.003806252070697189	-0.00010447188921265592	-0.07565394831302849	-0.2473817762428407	-0.00092952622337303	-0.029154864568701776	0.0389473276030944
patient_14	0.055220739041869776	0.2538107420485012	0.025387941004662035	-0.033167937064578656	-0.025126375060511134	0.024133477273990796	-0.02008645616727091	0.50999183490423	1.8361429546392e-05	0.0	-0.0009230759782290182	0.005752456106442998	0.02892902604015698	-0.04110567466640196	-0.01611278035506878	0.3312017130479742	0.07946427926274766	-0.07425632987548501	0.27516445737178175	-0.018323516984109386	-0.004634196707941104	0.021097303723176114	0.0019150508860673627	-0.0578520983361178	-0.00010262783090036748	0.007658254020901473	0.0	-0.00034753819417629255	0.0	0.009667397099808784	-0.0048779360055890625	-0.007931558154999246	-0.0006776755553277275	-0.00014470964114212257	-0.06631752135067295	-0.1677238823586267	-0.0008238538131223909	0.0018527388647846142	0.09527769768042577
patient_15	0.024231535935115046	0.30482023732346	0.02033849037937044	0.025129321569407902	0.02340104801512891	0.031963681721883415	-0.019771735240804847	0.424424614886248	9.046487152279e-06	0.0	-2.839620992305682e-06	0.0015860856043557517	-0.005575683249800107	0.07019716471130134	0.0724001388060621	0.4081777071682383	0.34070038637470923	0.86320897076199	0.23375548037708854	0.24590557405799557	-0.002595863039766184	-0.003743983874839085	0.002252682221897235	-0.05455090056605804	3.813071391530097e-06	0.007100106489889698	0.0	-5.744697829926376e-05	0.0	0.007684695963502361	0.006657440619307411	0.0374562494586551	0.00026492932493640445	-2.1013171162515087e-05	-0.07412679300848182	-0.05836548512181627	-0.0004022025279108508	0.003938335992986539	0.09939947293284492
patient_16	0.02658575377124418	-0.12941890577828521	0.01168236677283862	-0.0006067615673650729	0.04088786896902622	0.03853070456297973	0.038963416087439	-0.045843008362555865	2.9037522056629996e-06	0.0	-0.000704721669435458	-0.01519237617241165	-0.02887590668101544	-0.02665317307207994	-0.055494116344373845	0.15712501782969304	-0.15097786509309896	-0.11155720835459268	0.011430571124668554	-0.028295558596212012	0.032457626212471634	0.027181159723261263	0.0016011267469630424	-0.01783881849741767	-0.00016677350515009154	0.006648185451943306	0.0	-0.0003264665488472107	0.0	0.0026175369690471014	-0.020438410586912772	-0.016018217741840795	-0.005433902077054306	-0.00023541950659012462	-0.11022843514376807	-0.09062843476927593	-0.0008730753317971077	0.0005869894252068223	0.031061899291180153
patient_17	-0.04044867838009692	-0.06053828596580617	0.03588950827416973	0.06053876831753273	0.07672722040766831	-0.06607501951265006	-0.03977929326017993	-0.04533171488034485	6.550847677707952e-06	0.0	0.0010660976945775337	-0.02252899766624096	-0.04008677718413965	-0.011206056699811196	-0.19620556488567256	-0.2529470988753628	-0.17681907146899709	-0.10988722863552691	-0.08387917552477496	-0.02488400945449382	-0.005318633488210379	-0.008015467638219103	0.0013234760151871995	-0.014047943486588482	-0.00016982668489376107	0.0048999385178055835	0.0	-0.00019214688555095863	0.0	-0.0016647385222702668	0.04493379060047276	0.08922457575904114	-0.003291745864561943	-0.00041971316207416827	-0.0907906230674862	-0.1773359535828142	-0.001075952684272004	0.016788592507275497	0.02151015763361444
patient_18	-0.03686545883656977	0.6627104179604544	0.03914022730836367	-0.026035648669241282	-0.017475831039128763	0.026378774531236483	-0.013379368030845685	-0.048309209189073395	0.0	0.0	0.0007703184270713006	-0.01772562211268229	-0.02201736920655544	0.04107890283907501	0.2888234929671363	-0.23767349486684025	0.115825353454895	-0.10335546685316988	0.37056037835754113	-0.021446379775073493	-0.003329740963974649	-2.9741004569963527e-05	0.0019661306624820783	-0.02954557527124544	-5.00560443217904e-05	0.005710189866069966	0.0	-0.00016214082291268956	0.0	0.0025989842096724096	0.03088612425248486	0.06765314992849261	-0.0007180730883724302	-0.00017782419899673856	-0.08073291583440181	-0.18987137507780136	-0.0009494478731574915	0.004231263698577471	0.05386949530830898
patient_19	0.029984993514593383	0.013004518691486482	0.017893966927741235	0.0438945795561886	0.02248706387523537	0.03161512470337835	0.019454783292932515	-0.05600357891241615	1.662912354335536e-05	0.0	-0.0016448959867361335	-0.024325154292159663	-0.028110061420854263	-0.03189317040111019	0.0455718012711383	0.3252989167597338	0.10237091527963166	-0.07256164301555498	0.02417065096008376	-0.02496169446778331	-0.008140075011347135	-0.009229637996840427	0.0021891176755980827	-0.019481174659127003	-9.908987726000399e-05	0.00731336749615579	0.0	-0.0003611399497431103	0.0	0.007825827556098756	-0.010369634037750262	-0.01454798663475993	-0.0010829566213892867	-0.00031702641406679207	-0.089118298461812	-0.1309578699142372	-0.0008786642279212928	0.004101091273086793	0.04705529771452121
patient_20	0.024835851045590034	-0.13883694194175203	-0.008467887032006394	-0.01178483646244352	-0.04504292445633777	0.03803817682092531	0.0414025233112818	-0.05060488029828405	1.298797367565e-06	0.0	-0.0006017806189891602	0.023713191010982026	-0.02973289580754928	-0.013174029970464535	-0.2679666505084223	-0.28024706486949386	-0.29912672373010535	-0.10545688822313824	-0.3421010718547347	-0.030780212489348008	-0.006028642365429059	-0.013451587245276245	0.001041704751833043	-0.01942892134862606	-0.0001022285318079735	0.004573534245771135	0.0	-0.00013123246362351835	0.0	-0.0015677941368211967	-0.009059075237272132	-0.009379241627901025	-0.003957858174392965	-0.0004204728147705713	-0.07217935037466022	-0.13224890037197048	-0.001175645826667359	0.00040606711145842704	0.02319077663345155
patient_21	0.034696322866081465	-0.15463500763736757	0.012197220924548542	0.009529016548797991	0.04090423470401208	0.03725536572321658	0.039854592164191446	-0.0458664196909826	0.0	0.0	-0.0013201000246925443	-0.018376731723214367	-0.02316922099623001	-0.02371619068912578	-0.008771059756263348	0.31432178178465914	-0.038657967749500255	0.15119783782761445	0.03878756222692096	0.05244500558642997	-0.008118746740168313	-0.00985603980096305	0.0017922167316537616	0.03986805741613209	-0.00015182312340737429	0.007271953736964764	0.0	-0.00031275760852511445	0.0	0.006648543779923937	0.05776517941272861	-0.013246330479340545	0.04596857541703971	-0.00023470301299674908	-0.08579472945101055	-0.1891899274830443	-0.0008204036301935131	0.003623279822132795	0.04640481155981061
patient_22	-0.05331034327392951	0.011711430028651161	-0.03394850769050298	-0.0014591368858873233	0.04680748544342814	0.035700197602558624	0.03093647002303233	-0.04398861857630421	1.7812349514323e-05	0.0	-0.0007269239489885379	-0.015344321559798903	-0.018398881463140847	-0.0025156796522337226	0.0395771825763945	0.19630572667981966	0.08145328419437348	-0.08496908923468334	-0.37523026536971466	-0.022250440902975736	0.0413393279815875	-0.007733398569817064	0.0017894995895141803	-0.019888369413824818	-7.722379359127303e-05	0.005899623293509321	0.0	-0.00030847168202196765	0.0	0.004716411617128981	0.0313187578780847	0.06978937216343051	-0.000713651932445328	-0.00032151952491878285	-0.07954920835586683	-0.1802505594783466	-0.0009590590168199365	-0.005468006095091631	0.031142173632890367
patient_23	0.036926420047523084	0.46868584346698816	-0.026053098067021618	-0.07225432850633848	-0.010750108427219065	0.019128262307549156	0.009995667626618642	-0.04252131996068305	2.2434643839476e-05	0.0	-0.006079387318433518	0.024093821234071493	-0.03238525783033509	-0.02243347191490506	-0.0288389167436704	0.44592738024427175	0.0183332425075786	0.0956994483959911	0.050880627233680614	-0.023179092979544944	-0.0037620690394016944	-0.007319390609836646	0.001666412938876147	-0.0271279129317839	-9.49368491458072e-05	0.0071914695578967	0.0	-0.009926068313473032	0.0	0.005693891778033723	-0.010878839626876888	-0.008763699255624754	-0.002597714911123651	-0.00016131497590398048	-0.06872555030787693	-0.11205936931132575	-0.0011137749187606655	-0.014101314567013206	0.041816273739350124
patient_24	0.04446078073757907	-0.15904052107171662	0.05347871065744561	0.002232740680049319	0.08917818688270965	0.03425853491266519	0.0385282636395625	-0.047819588412336106	1.0106971137549002e-05	0.0	-1.3244712527367388e-05	-0.018248614534076234	-0.027125246131165515	-0.031007724183664983	-0.16779955091758023	0.2542847277099204	-0.16169114866769566	-0.030595242336435752	-0.030946954245050562	-0.02391545800522077	-0.007833827829653575	-0.009143722803808955	0.0015070511587358937	0.03472605150303126	-0.00010887060733571459	-0.059671637360683025	0.0	-0.00037371430022679745	0.0	-0.00988768047062765	-0.015620901239101537	-0.012149464484434406	-0.005920418344494913	-0.0003047534447565578	-0.08719407246987165	-0.021420103780390654	-0.000453602189073922	0.00105416361731276	0.0433310172809655
patient_25	0.01475427552904042	-0.13415562416042748	0.0002931022497426393	0.005001754310879604	-7.34970835832327e-05	0.02544934245887048	0.01033694606242247	-0.06200891930952977	1.3312343576732e-05	0.0	0.00010601441219137194	-0.02534746866879994	-0.03496200696622651	0.025343527945472556	0.15080359603453194	-0.2690790324606886	0.06742797240054207	-0.08351266882268261	0.004620993891366928	-0.02223996153954812	-0.008325031531690508	0.03440035886310672	0.001721705665050729	0.035661440328758835	-0.00010138203303796825	-0.08088337635042323	0.0	-0.00024915390122537417	0.0	0.00094544794407447	-0.012941114390616688	-0.015461984879012599	-0.000568902968101775	-0.00037182636979228573	-0.08810148275782423	-0.1999345938820588	-0.0010223731486771487	0.002834007495646842	0.027342926452836994
patient_26	0.004168369637812008	-0.16223705185833345	0.04674216263212529	0.02665294286935584	0.02017874682533475	-0.05016855518860476	-0.022192258594379743	-0.026922239384762726	1.8086351879782839e-06	0.0	0.018118646389447716	0.013333757197196807	-0.012515212671462715	-0.037512966035550065	0.33102774565002346	0.7758336644135213	0.9523474967563739	-0.07776899701599184	-0.4013820907164932	-0.013151811541796872	-0.0026782900551532724	-0.009586143473675583	0.002016550634824194	-0.026593170313933098	-5.6366926082851195e-05	-0.05404004898504856	0.0	1.9345699222848415e-06	0.0	0.004628454865519251	0.008499418323817272	-0.005068761956375087	0.010634063895600756	-0.00013263211974525482	-0.04610543845653276	-0.10669759567613582	-0.0006063672330396433	0.00981600823524341	0.04445547833579953
patient_27	0.0238335618548472	0.04643856955443957	0.006602263049369331	0.031575307077173875	0.04351545483337851	0.02096670708125706	0.018734968610895134	-0.045299469423621626	1.3192930195686809e-05	0.0	-0.0021676989429676	-0.021358312935066782	-0.027628499501444193	-0.06595367609730746	0.01186645478659284	0.6594493840764101	0.20794474144247746	-0.09651310148963502	0.07227870755893759	-0.02316801072740966	-0.008044323216787233	-0.007787633043014411	0.0020459027069528292	-0.02606548497817432	-0.0001081054192770665	0.0067439564340356474	0.0	-0.0004385556440603985	0.0	0.008604445603190158	0.010909221186950854	0.03359919517999352	-0.000905375025803776	-0.0002652157284979771	-0.08942343929630159	-0.026869745389711822	-0.000981217715754975	0.004153171717533191	0.03904416970399309
patient_28	0.02579976532399876	-0.11327121613855244	-0.01591208463744294	-0.07968789774730495	-0.05469585509442428	-0.0801245854541399	-0.03994268247116146	-0.043747426623424825	1.4286036487743999e-05	0.0	-0.0009375017813013656	-0.022250701166681805	-0.03490541213719739	-0.05580189990321854	-0.14261461573791936	0.27088230233626703	-0.23464930077410528	0.04123447561417634	0.004096640896838153	-0.029389207328848706	-0.007718405658072775	-0.011154574332806238	0.0013925583832399941	-0.015330942479729477	-9.599365959930066e-05	0.005423234917457697	0.0	-0.0003948582727529349	0.0	0.003026301952668475	0.03315010198462199	0.05395842836898224	-0.005368829951090967	-0.00026441089317026444	-0.07088126603129437	-0.0679650222877604	-0.001315480378013848	-0.0069517757893058155	0.02603141299725165
patient_29	-0.03640921899461608	0.4388977375181044	0.026093398446503574	0.03135739777127709	0.011863285501506303	0.022480009612456373	0.019795350943238334	-0.04856709119636828	9.762970981590173e-06	0.0	-0.007900199325514952	0.008575024541954778	-0.01876945103533986	-0.040220374416668446	0.21717461029809237	0.2354463647513688	0.14084156205319254	0.03560671068406998	0.3698533186203926	-0.027441381200586038	-0.004598103227395066	-0.006569478488685216	0.002353823301959792	-0.04155332409195268	-9.789937410348206e-05	0.006575224469433946	0.0	-0.009001574465364044	0.0	0.0057751347744183735	-0.008960593482302019	-0.008742988043290819	-0.001509152871565429	-0.00020577134268726915	-0.07793628777639076	-0.14000434066272827	-0.0008601119404191121	0.00301411978485561	0.051126054981199244
patient_30	0.013101453683004437	0.09890568712250046	-0.03686310716003496	0.009367183149233271	0.00678168525256122	0.03197446465666584	0.029407907141476786	-0.04517615206492389	2.7021326439364002e-05	0.0	-0.0004209319107064737	-0.003709025786061209	-0.008467049937546257	-0.06064082478314407	0.33287384431119393	0.22585435363967044	0.909450701193507	-0.07608962096626856	0.42989568698556674	0.002215084416328193	-0.0055270548910598405	-0.011099145188660847	0.0021892367061867087	-0.058597133244822054	-9.448244422247591e-05	0.006632919862063905	0.0	-0.00026252205957388104	0.0	0.0017730983736595136	-0.006977531710005023	-0.00842578139698687	-0.0008134520291329974	-0.0001309645421831699	-0.07770661763179691	-0.20488997716810037	-0.0010984908032171496	0.00944064308433384	0.06365122091164353
patient_31	0.028436009613419633	-0.14492337937625008	0.023311531191557728	0.034918264619230505	0.07055523627641835	0.048355370528170044	0.05108330594501413	-0.049652940608770624	4.484043031453e-06	0.0	0.0008766465124677193	-0.014926927840901777	-0.027609687422641437	-0.019874506756417075	0.04615579066517243	-0.25747639900410485	-0.13283610357690495	-0.10858304033902451	-0.33221507037004794	-0.026664941360889913	-0.007927434181597784	-0.009205477499595906	0.0012265580590394114	-0.01976318135155979	-0.00014891950227588523	0.004698709280073384	0.0	-8.925065592461681e-05	0.0	-0.002132957113070319	0.04115242888743853	0.0692338180077856	-0.003261227529164999	-0.00032638942541314434	-0.08603520090920908	-0.03807335905567348	-0.00038173201802771216	0.0009783716981458031	0.015627949567630493
patient_32	0.021556379014211015	0.024699180152662897	0.008940391119200279	0.0016620249220492642	-0.04106387766215861	-0.10023001325128655	-0.03973438210445982	-0.05522289238784163	1.1050518676974796e-05	0.0	0.000982656191556911	-0.01603913685391861	-0.03303837293427074	0.024933471212809807	-0.06284001978092218	-0.2669972243737863	-0.21510562305369657	-0.09457473473108412	-0.3604033649308359	-0.029087500747981148	-0.006829533531273963	-0.011932147071338944	0.0010916791881915523	-0.02270243804208936	-0.0001771579756130592	-0.05546843229767704	0.0	-0.0001426161824872962	0.0	-0.003725331343937301	-0.009753747162033513	-0.011669903331131966	-0.002811234161173097	-0.0004679466341576371	-0.06233273315012858	-0.12895520838876365	-0.0005711325138068533	0.0010872653614788553	0.015226091548556935
patient_33	-0.050357279336108916	-0.032593245358486206	-0.002451999051637647	0.03766473159014147	0.059340909178070146	0.036289727748034455	0.0430053245969967	-0.047884722943753684	1.1463912741841e-05	0.0	0.0005906558284889977	0.03539951806493408	0.08233907397510096	-0.01376127834757658	-0.06999361457074238	-0.22180788881275545	-0.3462545921613753	0.21709279901050363	-0.012987237501827288	-0.023206288076162762	-0.003992529881645004	0.036469215618098606	0.001182905268856868	0.032744994411115995	-0.0002110410700476855	0.0051034236164376945	0.0	-0.00016816901621920924	0.0	-0.004119159881625583	-0.01377248302640029	-0.00797450041694371	-0.005605396364402461	-0.000330339892477373	-0.0808609443916379	-0.09800733270252739	0.0018622135718243088	-0.0012586230323299741	0.03130448796029659
patient_34	0.012981416565368477	0.18190026091180989	0.011709952632565294	-0.01266712123743904	0.006217103755860373	0.0407889428748934	0.02742544999819163	-0.03966479124346541	1.5466286776989e-05	0.0	0.008529992902061365	0.006679468531331435	-0.013190702108261832	-0.036025811338370774	0.3940002358297143	0.4672969305861993	1.095102705166266	-0.03991547109096824	-0.5265394209046337	-0.013291904304258135	-0.003483144356313256	-0.008703434287426162	0.001988127889593576	-0.041986243381408626	-7.375997136274124e-05	0.00658847517327188	0.0	0.002896050492017164	0.0	0.0037227546387470552	0.001224013739510914	-0.0058044662438660865	0.00045764542391942204	-0.0001699267363437266	-0.047520760754341404	-0.11313144707994718	-0.0009645169044464362	0.013774270287513135	0.05661664096182983
patient_35	0.019533812322224692	-0.11880496901114618	0.016916962877789064	0.029173104902256605	0.02959010810077174	0.023916288147959174	0.021098304465211846	-0.05074057352051744	1.3248651309138e-05	0.0	-0.0007613193092969926	-0.013633577916264834	-0.023260936415998846	-0.011454109014378095	0.22010943623946688	0.24423198366402019	0.19780400717055405	-0.0835459277148591	0.12756293091876456	-0.02210254724105611	-0.007531076272396673	-0.008061951949299625	0.0026325619316864206	-0.03370310046333378	-0.0001297732591014782	0.0070344550106196625	0.0	-0.0002203824728363488	0.0	0.006328863153526667	-0.004931947701615291	-0.012413060574236174	0.00044636429079720715	-0.00023143890115957306	-0.09026919205294981	-0.1033644807579135	-0.0009737939352585028	0.005921748120238075	0.055461170329026886
patient_36	0.03132496890523528	-0.09663288566053613	-0.035160689471014986	0.012347225287885425	0.033230877288460504	0.021047823901596974	0.027388727029993315	-0.03843343836961102	1.3224766753877349e-05	0.0	-0.00025570235625978194	0.010290530535672152	0.03887593409118313	-0.03733818954739012	-0.19773953079949497	0.24348279859720923	-0.1811328774935022	-0.12175169887106203	-0.16428080408857432	-0.026004524933894005	-0.009323113484691375	-0.012481696624702878	0.0014323106039746008	-0.023032613310307544	-0.00016115753089781366	0.005668813235185618	0.0	-0.00030282401345854953	0.0	0.002979581511361448	0.027150343705242674	0.04835652057577169	-0.005198180818755411	-0.00031176611637462104	-0.0748526838656187	-0.19506930506144152	-0.0011515290531204292	-0.0007641406423976363	0.03130639443924417
patient_37	0.039653346435726704	-0.10825784632994456	0.0070444135460375245	0.045329526621616524	0.013992265765983353	-0.0434896676202837	-0.023454565884990265	-0.04181404416120155	9.537189695772e-06	0.0	-0.0012928314963453283	0.024562204621177065	0.04845939658066576	-0.03273704545816657	-0.002461078795770359	0.3975097489309282	0.0928078387790888	-0.07421531758631252	0.0532815356724194	-0.006622036361325672	-0.007099994011863738	-0.008599084485669525	0.0019327043626179144	-0.01869538073524464	-0.00015215671426049902	0.006349700575469575	0.0	-0.00037285811300705353	0.0	0.008170777949479452	0.02240895715744887	0.058416021361798826	-0.0006583993025299266	-0.0001579545932855904	-0.06627170628161518	-0.12846560095641055	-0.000878556706575397	-0.0009963967338877792	0.037547486907034994
patient_38	-0.024851453390289314	0.19001015413968136	0.002540795733561156	0.01258253226232479	-0.03271916726999341	0.03763122033034382	0.046437137330290715	-0.05488028118430011	2.836595410524338e-06	0.0	-0.008136131114868432	0.015023787353846763	-0.025306290020672865	-0.017523097580584335	-0.056490723675136946	-0.31161856541854094	-0.30632698775302086	-0.08656783950991968	-0.3300566405500135	-0.027504052397659007	-0.0050501481462718765	0.064356523911037	0.0014123660988992562	-0.025062280465809182	0.022064978985146776	0.003968942552851131	0.0	-0.0001503721234556797	0.0	-0.0004435868045431045	-0.009269145907634757	-0.008360802029478115	-0.0028230889890368083	-0.00036139492099031756	-0.04695720520014532	-0.01441579041378219	-0.0008994672402239995	0.002137508448912053	0.02578234243392359
patient_39	0.009487440279496724	0.08669612170632082	-0.010528034401190172	-0.2752271837061593	-0.07885046735758774	0.037402699144204125	0.023072760374689194	-0.048240299050225276	3.0239704820725463e-06	0.0	-0.0005715366911562421	-0.01037918461142811	-0.020211644111391612	0.02127515569827852	0.3181644531067811	0.5560082211264562	1.051143047632808	-0.06031085473855574	-0.0829449326816821	-0.01437278105571934	0.027130447561567933	-0.009265990821566173	0.00223076120515112	0.0817014501392073	-2.6816446727754895e-05	0.007081871571947812	0.0	-0.00020288169170322047	0.0	0.002785025281151833	-0.001110478000352224	-0.006598771671295835	0.00028975192845115427	-0.00011300482314861637	-0.05531501371885836	-0.03373501304930866	-0.0009574959830281138	0.011814337454653242	0.04588028551985186
patient_40	-0.04864563931880096	-0.01968897900769065	0.027871709991053737	0.06777931329919576	-0.009005332681177564	0.03727103825550524	0.03302015806888073	-0.036129467085152786	2.3715276285542105e-05	0.0	-0.0015708962081410708	-0.020621738327512292	-0.021741742058420267	0.03370385506075521	0.1993869883265982	0.6253622480420172	0.7487232885054829	0.2468604619394922	0.24676425586227452	-0.012696056469514638	-0.004094333510244809	0.02774190933788812	0.0025600333939909685	-0.040563321450364266	-0.004700314167554472	0.007765780203394478	0.0	-0.00010951323320470959	0.0	0.0052504049487931935	-0.013949391437311203	-0.005834107210053074	-0.0019638890366024085	-0.0001657240442375835	-0.08044141536031166	-0.014482489983896372	-0.0008991726517565857	-0.047441087245903395	0.05281785913684187
patient_41	-0.05149695512644985	-0.15271216470830684	0.013334315010431858	0.04936424498499832	0.0997780181277411	0.02390149186128784	0.027826911689066217	-0.03537652906380274	2.8501358149092e-05	0.0	-0.0024233724365288274	-0.02875774904742358	-0.026678423847272915	0.060087613656690166	-0.09560411579968496	0.6023403270456736	0.1692501000251591	0.13623083896040172	0.28264060405397706	-0.011928247961178393	-0.0033496117178070128	-0.008454403415174326	0.0023252034709291	0.050746779833873774	-0.00010389739881010458	0.006883110021769354	0.0	-0.00027471969697425986	0.0	0.01211904919931454	-0.0038279566042479117	-0.0066551727732555264	-0.0024700944440696963	-0.00021147453258718607	-0.0775632400740763	-0.2097839578376273	-0.0007964088974205856	0.013583160035871691	0.05207088969725472
patient_42	0.025236177358504936	-0.0745849212945024	-0.005371335171273318	0.0207011073692966	-0.014604087041928527	-0.07344352532538272	-0.03124486028214682	-0.050283413236135194	7.760087969351013e-06	0.0	-0.00393517665126694	0.02033222667572427	-0.025062051326766595	-0.020313101665991783	0.029493393006079196	-0.18987689561022544	-0.019703413065402974	0.07497783363937889	-0.3601725859889406	-0.02678887241891752	-0.005533731554616836	-0.009810382874503771	0.001642430453093428	-0.01848748285094297	-0.0001906584956850999	0.0042674560988870645	0.0	0.015766295133069864	0.0	0.012063591596221761	-0.008676983656391593	-0.00984224612458789	-0.001314332757949669	-0.00030949536941199786	-0.07668793735170168	-0.15102565042452287	-0.0010159036476340537	-0.0004683591055869396	0.0239720000443286
patient_43	-0.0450927074704905	-0.06556004299047345	-0.014279085609975664	0.05334603995129865	0.10330702428259164	0.036959021484534164	0.043434292455554475	-0.03903928689167774	2.6154705067294998e-05	0.0	0.0012298585922948537	0.031518270665743794	0.0831299567132358	-0.033984240828761794	-0.08271885668402938	-0.1786796183392875	-0.27212806607658657	-0.047178688504554825	-0.3713944538535099	-0.02491839908769152	-0.004842452149297139	-0.010445191316995797	0.0013995502323476804	-0.02109257431589866	-0.0002163742863709135	0.005449786384114538	0.0	-3.925947685134978e-05	0.0	-0.002474396026872066	0.04750909729942527	-0.011006895477634998	-0.005380485626052854	0.020277126674925004	-0.0750140387371809	-0.031436712874639006	-0.0008521634077797739	-0.001198459237793878	0.025370979511370673
patient_44	0.026925295196718397	0.043065609270926605	0.0013777059258084	-0.08126539220947088	-0.02842615901424117	-0.04686541140736395	-0.020714944048553233	-0.054200981573738496	2.0679029310739918e-05	0.0	0.0010150127124504283	-0.004670465034874719	-0.02031214036334771	0.009288212472972983	0.05215003103017382	-0.257478673526197	-0.1189929668544263	-0.00026038894890809404	-0.300624276976331	-0.027758885588616083	-0.007017246730822004	-0.009359528135950913	0.0013129509877210146	-0.019930629145116233	-0.00010405475109602181	0.0038636474781190066	0.0	0.0001675655242493488	0.0	-0.0021438760972911884	0.04170283294895137	0.09604614931732947	-0.001586699287391985	-0.00034112840487194706	-0.05672473795518179	-0.0737089400273923	-0.0005884438799219944	0.0012736255027584681	0.02762852746886429
patient_45	-0.034377042623469835	-0.13005593886893524	0.03692987418260694	0.06489366977749653	-0.024758366991734376	0.045180392052630775	0.0409701096398347	-0.04685737805877205	1.655231150062647e-05	0.0	0.0012523614167318617	0.03521695507426016	0.08338497967234242	-0.01832319668452726	-0.0652791258587659	-0.2900129918873111	-0.308326628911634	0.014549123802719244	-0.09048907057085259	0.25417806264220855	-0.0030756453190049536	-0.011109798909846858	0.00101191795877087	0.048807406364869986	-0.00019561259846832862	0.005080627269233181	0.0	-0.0004107124065039675	0.0	-0.000417871510051358	-0.006495004895362061	-0.005632177743853977	-0.004574959563924768	-0.0004794560371034824	-0.07403280717642718	-0.1517313620149646	-0.0017394678633513192	0.004182361301930876	0.03290862404479691
patient_46	0.028710410366870893	0.3698760310844032	0.00713559843859068	0.01992552542284994	0.06024312404493219	0.040219702097669625	0.02059070351756154	-0.06416098449791781	2.6681456709206092e-05	0.0	0.001086911321223583	-0.01808061831334793	-0.034361523476772925	0.017902520934640846	-0.029555878768894192	-0.3577285698362109	-0.3166458589375069	-0.08049625117121542	-0.1646751706666244	0.006552872502809575	-0.007222179825020663	-0.009939497499772389	0.0013895120199501005	0.029741485650075998	-9.898502592079667e-05	0.0038104253504290335	0.0	-0.0002883696987339635	0.0	-0.0023517317920439852	-0.012355490893204448	-0.01016254515919345	-0.004127001123203852	-0.0004964645252612384	-0.09108712095667018	-0.12762098745311404	-0.0007424362564042936	0.003121940552701697	0.021427740149601245
patient_47	-0.04030141980937747	0.3176505830011955	0.011442795533245448	0.0479634521865503	0.011997015495473011	0.031531130280018915	0.018142829956929275	-0.04684949996696553	1.4409812132969998e-05	0.0	-0.0011152792265224992	-0.01803249941755831	-0.02477681249108884	0.09452718878065319	-0.01776701738334752	0.3362363953258117	0.16494879585312508	0.049296121571715784	0.08543171991268243	-0.019148280747601675	-0.004245212867309436	-0.004489269845457344	0.002012371316247605	0.04649356225520299	-0.00010619939180331113	0.007331449378574123	0.0	-0.0004923278883929456	0.0	0.009397118233413392	-0.009735482278671593	-0.009903688179228248	-0.0005247455871236444	-0.00015482366086080106	-0.08793003595883844	-0.05506008270810536	-0.000978781062984474	-0.009461047541188405	0.06266288851959483
patient_48	0.03855941386866281	-0.03972503960595233	0.051961419510356495	0.028870280527194314	0.02852760574493477	0.02583206856793177	-0.013734387056337106	0.5394407930972911	2.9462631557042998e-05	0.0	-0.0002113340443956926	0.008703544072930983	0.02370110142584925	-0.016761735621616595	-0.12421218038524247	1.01727291425381	0.4560634667187102	0.0020409133770818507	0.24403956977023744	-0.011482902940834658	-0.0031932675485458685	-0.00317739902163308	0.0021391814038940475	-0.04565928114646533	-6.112340927712866e-05	0.007514649855944633	0.0	-7.63865289888523e-05	0.0	-0.03577844578802345	0.020120293781285804	0.07981783329215593	0.0011531722263827269	-8.254897139755453e-05	-0.05976691599032491	-0.13822687134352807	-0.0006779990170535344	0.0034639255229106203	0.12105288936097063
patient_49	-0.0628158270180631	0.02765270869924427	0.005695718393939483	0.04195296211628495	0.020762376363998965	0.049594663312964124	-0.015496737997804353	0.46899996264596444	2.2584641440261437e-05	0.0	0.0010266342914003427	0.01597176074804171	-0.005051891807576457	-0.04776588880697004	0.11191147425048706	0.14861645835629272	0.16077036261388186	-0.08542241990765277	0.02154927593490647	-0.014388259957783119	-0.005373179167314972	-0.005245103007517361	0.00236980832619565	0.07443935411658294	-9.389719478941383e-05	0.006754759287954652	0.0	-0.00036350748195416885	0.0	0.0038512859948807644	-0.006375075737440648	-0.010825435734484667	0.00022093107080314032	-0.00018055082710994016	0.29832909126812895	0.24250601729453072	-0.0006128287768947079	0.003597596305837608	-0.04167963456018382
patient_50	0.01873907628723086	-0.20481804806798018	-0.033768102832219385	0.006466862236015366	0.01498455643844473	0.03249303424719311	0.03178917178545573	-0.03008572101657163	3.6952561447699997e-06	0.0	-0.0011369304245197893	-0.011617052766413742	-0.020852806569515513	0.09397077040595309	0.23857364060266162	0.4454579463568272	0.7702859612414409	0.1010798244441757	0.1496941793608811	-0.012077565584962898	-0.007478163792863008	-0.010839202707499933	0.002329176146293554	-0.04703908167324111	-7.74583143622051e-05	0.006907569269826837	0.0	-0.0002727904717800389	0.0	0.004398126998881896	-0.012609462578138315	-0.011635329286904745	-0.0005399847682048504	-9.964353712284472e-05	-0.09334373214205356	-0.008828788970472434	-0.00048135475757688005	0.006254420793487942	-0.03713873717397576
patient_51	0.031016554387069885	-0.1522757919392089	-0.007537517467241521	0.00909936509788964	-0.007551319943293075	0.03687795374764723	0.04258335856889492	-0.048120126343147024	9.773153290602e-06	0.0	0.0007567794310238827	-0.020477600754767327	-0.03944837198863877	-0.01654739924924972	-0.2465532640035451	-0.29178069454607214	-0.3014263288088654	-0.10293938366883182	-0.020712014417177006	0.08499182418176021	-0.006420539449750562	-0.012697354956043927	0.0011561442150111276	0.03438447539880311	-0.00020491129496991316	0.004657716924155935	0.0	-0.00026785697198941015	0.0	0.0007105465375319882	-0.015257265376020759	-0.011978900983602976	-0.005066452167450837	-0.00043050236740851977	-0.09521606580280335	-0.1004874523926083	-0.0010121988117708135	0.00246600821582267	-0.013668651000649906
patient_52	0.023444293149871603	0.01669364660702172	0.006670473425446013	0.0068665579964065915	-0.021870758678202845	0.041541545631972154	0.0359122259493243	-0.06113956810063905	2.7241143336565e-05	0.0	0.0004954775784237056	-0.013077673674744243	-0.03142131269275779	-0.01956843509472775	0.010883120163204939	-0.26625329599138275	-0.07693738003773876	-0.07591432446812736	-0.1307040652148438	-0.027209700883904158	0.039341803059534525	0.04880001967152796	0.0016738362654148567	0.04030764862806255	-0.0001194960236696599	0.004603043566426832	0.0	-0.00034037676195706	0.0	0.000476421989781576	-0.012550625889931409	-0.010064973813621834	-0.002979945021310931	-0.00039859319982547413	-0.09109557283129797	-0.11500503743575337	-0.0008144436435958245	-0.012055924863011477	-0.013705379588039518
patient_53	0.026894116221684625	0.09826493374279968	-0.007953609037638667	0.0077171939133439185	0.06954036552831334	0.05683779916054494	-0.04866346140545301	-0.059401258114930605	8.565304111468999e-06	0.0	0.0032426426221573634	0.008131154976855223	-0.0295092171524745	-0.037201811535966495	0.051928953338805185	-0.34132507725106687	-0.22826187839534676	-0.07261278692584111	-0.31060537331739696	-0.02661557312531022	-0.007787149342609648	-0.004747907487595549	0.001373695336780861	0.04397434186367479	-0.0001710693953008358	0.0044107414762912375	0.0	-0.00019001093391857887	0.0	-0.005707217334588307	-0.012212725902759368	-0.007113794796665311	-0.004829016558113362	-0.00029050658640157796	0.2800574756925168	0.27256020724517405	-0.00046810448643097997	0.0016542209857859464	-0.012102201000986811
patient_54	-0.048099007621568796	0.013222144973762702	-0.011520405404189964	0.08895445218290644	0.09794561832779439	0.038265570562937695	-0.04514930099635697	-0.040114875001590215	3.7748894296535004e-05	0.0	-0.0014026705826554536	0.03513439960919141	-0.04063926201124705	-0.015898157142120107	0.021261875996343944	-0.283283247618518	-0.2648874796168167	-0.10722063904414333	-0.0011933504474546561	-0.022979993500786628	-0.003340163312457151	0.10846222852709576	0.0012957490925824715	-0.028080359881325675	-0.00017219122100283296	0.005115030475087063	0.0	-0.000156281740268767	0.0	-0.0028585903726284874	-0.012958523539135694	-0.008633328708670505	-0.005004498623109212	-0.0003719074334266594	-0.06559498249949704	-0.017302563040790125	-0.0007539792222252253	-0.0001972214976759477	-0.017443675679551966
patient_55	0.02944598591619501	0.20741733997067857	0.0118456347262836	0.012827489421208465	-0.002021552058123429	0.015211474255863486	0.004724415742340852	-0.040859909435252896	1.1119291072330001e-05	0.0	-0.0003585760471240465	0.010746656374806185	0.028940610243226774	0.008107715402418048	-0.014383998945856	0.2694541508167435	0.09781862572548221	-0.06246790889522689	0.04247688997985968	-0.01933760390326956	-0.006947200591583077	-0.008811973382169233	-0.06285302597159913	-0.037141962303943885	-0.00013556805580977287	0.00650862468921164	0.0	-0.000430427358643206	0.0	0.00716097465040003	-0.011237869571983163	-0.013704386118896673	-0.001322229745143707	-0.00017069103765745446	-0.07543020824369888	-0.0628156915341497	-0.0008237203130815357	0.0031731454296433825	-0.03278909305833774
patient_56	0.027257826455003974	-0.035565603073465284	0.004242167383721204	-0.17078517636442872	-0.09724522121597808	0.017211894083853436	0.04457698014571222	-0.02892145858394111	1.4446878277271001e-05	0.0	0.001096429695108812	0.03020167788946856	0.08151486627200116	-0.017257425440822413	-0.15977618729270063	-0.27275433607499355	-0.31758607087065355	-0.08276789959294621	0.4844683806248198	-0.025734980487862096	-0.005595649380557875	-0.013716942350519797	0.0013404540038497615	-0.03973168504715916	-0.00014394304599534718	0.004654232081655175	0.0	-0.000266656544346348	0.0	-0.0012127311001244542	-0.01682338135800617	-0.008514858964931883	-0.00640203397019843	-0.0004466093597928486	-0.06289503136731034	0.021101163876300167	-0.001187121799514663	0.0006817021482390955	-0.02057760369448797
patient_57	-0.02718008374411128	-0.051221770992955724	0.009962209506707677	0.02926006115323619	-0.026832257560339797	-0.07198739913232206	-0.025718501482371238	-0.05485690499832335	1.1425435890250999e-05	0.0	0.0004470794417074284	-0.020564803798724524	-0.03361792070349584	-0.022711973059444324	-0.01971292238298071	-0.35291702037644235	-0.41299545059621806	-0.07330732674768202	-0.0012697506990301947	-0.02598933479632194	-0.006213584908069595	-0.012758402341226915	0.0012796875981870414	-0.017077555080632554	-0.0002126811546008262	0.004006650246553612	0.0	-0.00016779678950479656	0.0	-0.002005915140233026	-0.014652959282192266	-0.015568395484985882	-0.003322798949042865	-0.0004075473804043014	-0.0653027097984101	-0.05225270695824779	-0.0009332461531051367	0.001166802485056799	-0.018140513540932414
patient_58	0.051345149644934016	-0.1765711682883633	0.03674321681918567	0.02083729242603029	0.08185947570365093	0.025516554678260403	-0.03552440944823186	0.3048736254923746	5.2673872898769e-05	0.0	-0.0005280461772749887	0.003270745724442225	0.01965318946861319	0.014782626474914733	0.009311415068289634	0.6759721565158658	0.1514984825823002	0.38827178266442774	0.3701076832501125	-0.010426461026021272	-0.002530719958429708	-0.007644996851341551	0.0020740596190380834	-0.04939487968194189	-5.573781830687163e-05	0.008221795739566962	0.0	2.58603099168482e-06	0.0	-0.037526931857447515	0.05713171231520608	-0.005696358270774507	0.06673109750792246	-2.101438483254338e-05	-0.06626877384619019	-0.15794687933109142	-0.0004842902389780499	-0.001183136151847583	-0.0427350177805718
patient_59	-0.04105099599207766	-0.08256463175792042	0.0018693637593816335	-0.006875070567822116	-0.11570465347427708	-0.08162323078240007	-0.024228128727564947	-0.041688951161909585	7.75071681056279e-06	0.0	0.002597368859640619	-0.0051816645104908465	0.05691809976880628	0.09075636452053637	-0.1519287823290284	-0.35767827827869964	-0.4312810895268821	0.04518672789126246	-0.03773154110450578	-0.02469335205324281	-0.0046587621114871644	-0.008765080602832244	0.0013679104672501086	-0.021952463160722177	-0.00016058112741245838	0.0035207694814266798	0.0	-0.0001362293586814973	0.0	-0.004093016735013691	-0.017646629621066535	-0.011738255667379831	-0.004669022155396867	-0.00037140314696850905	0.23151458559417615	0.21194855831460707	-0.0012646860711046542	0.0026781622068204974	-0.01684969716618264
patient_60	-0.03114322535831387	-0.14533119490681676	-0.0034595252576267994	0.004402205073373325	-0.02548435241768214	-0.06655083990539996	-0.03380267010696717	-0.05339282120350562	7.431365739601836e-06	0.0	0.0005927440255971728	-0.024202743081432707	-0.03858998165067226	-0.026619369735947928	-0.25484405069376664	-0.35495236461540114	-0.3835317342248727	-0.09026078748698975	-0.01730747717337378	-0.02816409793832539	0.036981750721397984	-0.010884483609792812	0.0013513003233518491	0.02954237208188395	-0.0001435785432432733	0.004321974428472275	0.0	-0.0002438374535906873	0.0	-0.001527983685582266	-0.01616069650824567	-0.013201741019314893	-0.0037162900292129447	-0.0005178165339000565	-0.08151967140689717	-0.04804001459951639	-0.0014307615824720352	-0.002064099644760196	-0.01560468594030196
patient_61	0.02874854397503289	-0.030583145527091106	0.01177993019565105	0.017545418583791814	-0.01103603614664381	-0.0919455362278116	-0.03352397220847056	-0.05850980247904475	2.0810889716174e-05	0.0	0.00123252298916605	-0.017111171218182713	-0.035823712291017114	-0.010284505428881865	0.03283813156705452	-0.2962532392181061	-0.20672816366316027	-0.07164636914467312	-0.007953960485586057	-0.02466181620382689	-0.007467776690992244	-0.007336231961189069	0.0015194872308883058	0.03506753956575197	-0.00017693701127451559	0.003863135686093888	0.0	7.10717242203272e-05	0.0	0.00011174899435576383	-0.015495344267672607	-0.015733352479255933	-0.0023301328665994345	-0.00034975824011921545	-0.10309246307074166	-0.0595133677302392	-0.0007262930941145727	0.00013427199534396433	-0.017551769748952305
patient_62	-0.029502345789363334	-0.13807749952461404	0.002433619976609286	0.0961384425083385	0.06034582272633056	0.026519484209099935	0.03276404650030631	-0.032556236079299715	2.1307519662504e-05	0.0	-0.0017271653013348348	0.037700544268172334	0.06756527602459435	0.06780123370037876	0.032694146945696584	0.5761124259305404	0.49819774923385113	0.13440887803421855	0.07542518132828248	-0.01282719737854057	-0.005231739397664354	-0.00903635571747339	0.002313011060102221	0.04989518960333168	-6.899997500214918e-05	0.007841655258207321	0.0	-0.00021530889594356111	0.0	0.00928487374426086	0.020630964383461712	-0.009072215285693647	0.0007324781658943407	0.0038410058606943103	-0.0831620583189545	-0.058733683411370904	-0.0009146060978566452	-0.004789950663064882	-0.027587482277033278
patient_63	-0.05318987571766829	-0.15764679676407098	0.008857026307061033	0.11019529009361792	0.06057725739347413	0.028125318985051218	-0.029947242363504115	-0.027846583826284715	3.70407377427094e-06	0.0	-2.5966637857198675e-05	0.035850710313572245	0.08223576766320863	0.001127846163729081	-0.16111527172383766	0.2678348013116682	-0.1379839040774869	-0.09801203876944978	0.004488174789478664	-0.021297532123242605	-0.0074151997017526915	-0.00995445232568435	0.0014968729192628791	-0.021832684167369405	-0.00016473383120519915	-0.0827731889109387	0.0	-0.00041997711122765153	0.0	-0.013699146173259524	-0.016658180766166084	-0.01048396330134944	-0.005325932341564146	-0.0003357332073784383	-0.07714735252055535	-0.026133349300209992	0.04246765303894372	-0.0016672046746600442	-0.024659005132307486
patient_64	0.0321674426795497	-0.10105069425382548	0.023794363123384562	-0.1846837675891325	-0.26302780755863586	0.05393298222190142	0.03238477223360392	-0.03678476547623646	1.30979157808e-06	0.0	0.002287416882327199	0.009769674813301533	-0.015079750712536349	0.10523199145646972	-0.19145633036669188	-0.30179363663580067	-0.36915052279819294	0.09749598292478306	-0.02051314126227943	-0.021768384717553105	-0.005135974679184267	-0.009041579650101314	0.0010154498813271528	-0.0189912082531598	-0.00011128894968561549	0.004222328206441868	0.0	-0.00030474189900027757	0.0	-0.007275651078509534	0.05914401404647416	-0.0072023071354818035	0.07553445462491919	-0.0003680359751897244	0.29376230264167513	0.2778103013651134	-0.0013592261146218006	-0.001290316569404885	-0.012847231602890807
patient_65	0.029215884794406347	-0.14364649286960024	0.030624125707463486	-0.20894465166468318	-0.0929081513323922	0.0327665007301192	-0.024818214196095544	-0.05092255704609936	2.3186587215194833e-05	0.0	0.0008263636480121833	-0.018880901108368743	-0.03760022598364547	-0.026366138464178346	-0.23550423510335403	-0.29352104914708105	-0.31007203661459753	-0.08573958188852711	0.030753537660563105	-0.02946625324044047	-0.006975729820060636	-0.011564673208184138	0.0008416875435443446	0.04643639905263188	-0.00012492273564933845	0.0040966929603624795	0.0	-5.6216875573720425e-05	0.0	0.014097551542576827	-0.017004040172750548	-0.011618898369989961	-0.0045891507911435606	-0.0004678380585282683	-0.07362261598935892	-0.04066248972707803	-0.0008247318105040604	0.00013771786436810054	-0.01679723788516871
patient_66	0.04048274187783697	-0.06981560212149912	0.030015178109931307	-0.060967190969327234	-0.013381138566004947	0.028951099644226583	-0.009586693151877755	0.7290348230588822	1.0060319233548001e-05	0.0	-0.0011159445382990755	0.010877536395255228	0.00244814281069003	-0.03952659524403033	0.058384801374995535	0.2835705873954752	0.1946426319242988	-0.04996408210832625	0.07759602224422296	-0.018697562254266428	-0.00651390817172336	-0.009301680133799005	0.002598164650263308	-0.05135381466485613	-9.495313960288571e-05	-0.059542300167317756	0.0	-0.00012187396521152826	0.0	0.011643027042971283	0.035130919802064405	-0.011594055876038355	0.011747044339694715	-0.00025059627816366686	-0.06198496104805726	-0.04050546118268685	-0.0006757263598829123	0.0017195552566794344	-0.04415285152010054
patient_67	-0.04014203988933767	-0.0466933779524409	0.02681527298517187	0.08718754236157363	0.05253907623667176	0.020688404983737415	0.03154324869918611	-0.027664805016774596	4.72637860387949e-05	0.0	-0.0024690499276968465	0.03989068822748336	0.06726209818516674	-0.03448350899512283	0.025941534949718147	0.26892209130005396	0.13189262509069186	0.051794857892986414	0.12566860772644842	-0.0160663878278937	-0.005466372119816113	-0.007272382158290699	-0.028784545612680842	-0.03354968605851302	-9.699892134742195e-05	0.008562000726185449	0.0	-0.00041561134813332255	0.0	-0.03573873579876294	-0.012834367826970203	-0.011189786187932989	-0.001886341713913523	-0.00023282576028626752	-0.07477773241238374	-0.03174370535069346	-0.0007948455312898954	-0.00013503500310448627	-0.027268870531227795
patient_68	0.021190357761245046	-0.19808702905581352	-0.03291096684106884	-0.13450369392239037	0.018093709531361	0.027752977140178835	-0.02568906997408243	-0.028296072278142945	2.3216480593775e-05	0.0	-0.0001884874614131192	0.0006340748229063491	-0.008068073807424274	-0.053893457701023266	0.336181246074424	0.4892151117403726	0.8489403198785166	-0.03237539952181327	0.34814316971551906	-0.011087277769227641	-0.005344231349569108	-0.009597210956710267	0.00212111420827455	-0.05889848465193842	-8.615471700355372e-06	0.006210466472406263	0.0	0.00013182709795920896	0.0	0.004668965726052857	-0.006009650629659231	-0.005793868362869241	-0.0009483572664871238	-0.0001229440081368574	-0.07357354797958504	0.0025402829290865014	-0.0004461598540277709	0.010078869106238635	-0.03157104893584962
patient_69	-0.039646478275637186	-0.087926262332501	0.007414714974770387	0.03322579818073233	0.03907703430148206	-0.09532245172752347	-0.04635209080462348	-0.05197420847530763	2.3407355867932e-05	0.0	0.00086039640622895	-0.0190156539323028	-0.03812372406723623	0.0053097813108069465	-0.0057518106345694165	-0.2388519266890517	-0.18892059666801553	-0.09813182017869358	-0.013909957835766823	-0.024877880442695125	-0.007826617175451132	-0.008579885952626945	0.0016498564687653233	0.03837928602779635	-0.00013351404728857315	0.005559607376451872	0.0	-9.519739412369878e-05	0.0	-0.0015512204341669009	-0.01657587356872774	-0.014410741902224806	-0.002216024755090473	-0.00041300555234777297	-0.10723064786108845	-0.05657045773049794	-0.0007299217377897445	-0.0006870664048207852	-0.01715273712195894
patient_70	0.02716614359722691	-0.17253074538383076	0.014692806124755821	0.014406324291537532	0.03916611908965918	-0.08339237001666025	-0.025250293311386042	-0.03373587006428588	3.4719603451030015e-05	0.0	0.0007538926213811205	-0.0012675596962277674	-0.01641585904801236	-0.042680140306065144	0.31575023291397	0.30367247079596443	0.9263367206498708	0.008158003155307151	-0.40095680209844514	0.011283665531901639	0.03338862230633163	-0.0087500344143376	0.0021335080654276612	0.07805338081005499	-3.85976893354493e-05	0.0066169440360681515	0.0	7.83926621813781e-05	0.0	0.0029900654199220013	-0.006989757642035859	-0.009661603768877251	0.0010404104391247332	-0.00016980401796803897	-0.0759640800855135	0.008756515910894512	-0.0002797683946229785	-0.0218482116157546	-0.020641479029976994
patient_71	-0.033121965858976005	0.03279186479569584	0.010823396699353926	-0.040071278278988334	-0.2346744193489281	-0.09761348588638205	-0.024413663508200675	-0.044995738611122736	7.322119839338712e-06	0.0	0.003201566287053449	0.008530018546664386	-0.02484250520298521	-0.00227109110571467	-0.2630212941890418	-0.3559615735289077	-0.4441786578940419	0.13548767096487396	-0.31225566545216976	-0.023900521815785683	-0.0028848094157310645	-0.007455155266267835	0.0010991818594449521	0.038303387486480725	-0.00013109503690935919	0.003729760032822551	0.0	-0.00012649771246854523	0.0	-0.005443027131955344	-0.014852200208944254	-0.007451655342903606	-0.004138314819243506	-0.00043327995051617896	0.2517884507798889	0.23918788120354761	-0.0008451903475067163	-0.0007450986025362883	-0.012647699411439022
patient_73	-0.06330633786992489	-0.1407459376234028	0.003832054446283569	0.08963866409903766	-0.02929281511367443	0.0421710494968284	0.027706475746425627	-0.04135537550578914	2.7662865728314236e-05	0.0	0.0015445563085611377	-0.0016203328104511673	-0.03493450665413973	-0.01889179453163452	-0.22649017177137926	0.10778849144957332	-0.17308514387329774	-0.10940286630178819	0.34711063634151573	-0.01497638708684772	-0.005582215486610887	-0.007917370387525243	0.0016094917117836865	0.04557711768575204	-0.000140994765249936	0.004846342132889287	0.0	-0.0003613844819456293	0.0	-0.002523809274996063	-0.017563150993072908	-0.004693224990973735	-0.0083635314257258	-0.0003143180417564365	0.38959641618318464	0.38374014931929223	-0.0009652908934195596	-0.006647482440057109	-0.012421230007496377
patient_74	0.05106456416688715	-0.1411973100105647	0.007495931041953191	0.07672233681774432	0.08169809519270156	0.031003186005152436	0.03372691029561905	-0.04066769583248911	3.4628727913608005e-05	0.0	-0.00031378079238258825	-0.02108650765579572	-0.03154408356069372	-0.044281273264514934	-0.16200599578999053	0.30711852231518155	-0.15054916545963568	-0.07628805811889318	-0.10406280592179361	-0.00485473382283078	-0.007330825226856499	-0.009127948847412975	0.0013678073399234721	-0.013476801497802315	-0.00012336593927173825	0.005765347002719887	0.0	-0.0003703706425001668	0.0	-0.042478887908029124	0.04193437374016504	0.07096845297195516	-0.0054604669733319885	-0.0003264514388801655	-0.08230105405716337	-0.12395798467017967	-0.00081583240089787	0.00019489949278824102	0.029695313957965763
patient_75	0.020706053196644217	-0.10773503648064019	-0.04122045971337235	-0.3151698956216162	-0.20571703873680852	-0.0866739028162702	-0.021487549735763313	-0.038451856021561766	1.4124321841884002e-05	0.0	-0.01475722526961366	-0.008425179124887407	-0.021326766783085187	-0.034681504558540806	0.09688034805103943	-0.28060921613649414	-0.2764942243257028	0.14255587530106328	-0.06956248865160358	-0.018002721041407016	-0.005667128173631717	-0.007440338580402887	0.0010942360365089896	-0.025208291704515124	0.016985985595359413	0.0031414027753611917	0.0	-4.668935828446033e-05	0.0	-0.005633079530706356	-0.011787022967018744	-0.009254248040908826	-0.003252253218215986	-0.0003111239948440947	0.2663752913188512	0.26251631093531563	-0.0005737312457433237	0.004786358463277836	-0.0145723139204634
patient_76	0.02480226243361664	0.07995089871946359	0.02955046250553769	0.008273966215752514	0.037690063416465705	-0.09116277712235324	-0.028384998654710388	-0.049018867774971504	3.2434497078900005e-06	0.0	-0.00046699680589906174	-0.014927961995565685	-0.025238604510629394	-0.044238193484063	-0.003316660106143914	0.1998905930561302	0.10235737001453998	-0.031089915231849403	-0.5125946268522424	-0.028028892962885386	-0.004916181371316202	-0.007317511791623379	0.0018493220152248579	0.026319035355492012	-0.0001061483727136472	0.005537122819466299	0.0	-0.000362426426704541	0.0	0.0026240810900141544	-0.013535461408093965	-0.014389924967969042	-0.00026412702568900747	-0.0002902683668240518	-0.08403674573739149	-0.031077566570915698	-0.0007989023908631474	0.0014261865132908838	-0.019213055217827287
patient_77	-0.05174878530336053	-0.003346646575178866	-0.005918598408896064	0.03982062795010327	0.09630921587419278	0.03942031159609899	0.03938985206957846	-0.04402158017734103	3.0508311356233e-05	0.0	0.000533742247741193	0.022743892101892368	0.06406587358675014	-0.02532944681267431	-0.026996850338352748	-0.30240692668675384	-0.28295132351583646	-0.02088784475105645	-0.01718587984332626	-0.02302508171005659	-0.004595289627991779	-0.008564182366761002	0.0011327176730270378	-0.032824414903323586	-0.0001126528395144459	0.004972664793968663	0.0	-0.00016895754906212163	0.0	-0.0031700302613319347	0.03336900330535219	0.05136188274941232	-0.004207497815585028	-0.00038236871541621234	-0.08596521308715112	-0.03538276469702854	-0.0012980601530403124	0.00183297964005029	0.03470436343351145
patient_78	0.02613140395103605	-0.0475638984667207	0.04328540655213271	-0.1567273369356504	-0.11992513931108544	-0.06750081477527815	-0.030837554519120913	-0.05178694250114599	2.3627814500587844e-06	0.0	0.0009392919814714133	-0.010810237268308244	-0.025765511192224477	-0.025326363143903855	-0.16594438133113953	-0.2902357092107077	-0.35724069403549813	-0.08371487427878303	-0.2995841526790482	-0.029426348548873372	0.04166600532537247	-0.011871261113955575	0.001005174016114332	-0.01868017765177098	-0.00015872973899694294	0.003431974401645341	0.0	-0.0002547569664521645	0.0	-0.0028873599933263196	-0.011048003452591366	-0.011410061211509741	-0.0026927785919956164	-0.0003842616577067974	-0.049793180435638726	-0.09322308145608589	-0.0014063196768273809	0.0017527750473108619	0.025189338216877175
patient_79	-0.03523055921709403	-0.12017992539710287	0.020774211391004174	0.030554101010443927	-0.00986785886717364	0.03393287604525242	0.05716183197288305	-0.03470196750499024	1.6529074085333e-05	0.0	0.0008366375293965552	0.029926406848224372	0.07355122372527108	0.007921057185753798	-0.093723802161376	-0.272558712176194	-0.31039105775190956	-0.08378453879615173	0.6280307611945694	-0.01930377606797566	0.029941932743298753	-0.012086502112163324	0.0012763119899838746	-0.0331722664734066	-0.00013649464948299313	-0.03753088713700723	0.0	-0.0001800670645930489	0.0	0.0015877940936803892	-0.008481502746822904	-0.005315267484125388	-0.005158491028066497	-0.000242512646553241	-0.08060525823708897	-0.10080399044655731	-0.001246956657698968	0.002613747530712365	0.04090549708668557
patient_80	0.0229267675202875	0.0113399330453279	-0.0061456524581454	-0.18052596172625557	-0.16107741165199685	0.04094758773568501	0.034931972266796174	-0.05368888545151121	1.374540850928e-05	0.0	0.0008371067914464722	-0.014548771865435356	-0.025514795188260827	-0.01873867014356952	-0.26275686652806823	-0.2914943391017512	-0.32277720122347875	0.39307888791926593	-0.32555468308800223	-0.027659520551986908	0.03610748734063744	-0.0130438520421673	0.0011623167970330564	0.038813689179879506	-9.019496157468721e-05	0.003568328327165563	0.0	-0.00031657843206453685	0.0	-0.0026471754867071033	-0.015257586233076133	-0.007946928422845091	-0.00481995669861388	-0.00035220796886797185	-0.05097210444803468	-0.014435180119099831	-0.001344499350145405	0.0021113706588677546	0.03139402132123344
patient_81	0.01729906585843693	-0.040031724031226214	0.008609188204575053	-0.14315624835797974	-0.07289200529993857	-0.0771247277954031	-0.028524230536635366	-0.05844089933894968	4.865308053613324e-06	0.0	0.0003335301156674208	-0.015260654427267897	-0.026165366202476274	-0.022371100211327263	0.396862890122671	-0.27684662273335386	-0.01793196290624072	-0.043816207074504045	-0.014396308998959845	-0.024855079926295008	0.03364185906647022	-0.008836763414007803	0.001371580368042789	0.046089940595677066	-6.970135614769107e-05	0.004193547331716715	0.0	-0.0001050398038117265	0.0	-0.000631535894355385	-0.01443467084047614	-0.016354934479887315	-0.0014593317132795811	-0.00034053001169780865	-0.07737767826173535	-0.037940761418696865	-0.0006213652638285349	0.0031105048787647117	0.04246395587213061
patient_82	-0.031828302186682964	0.021582699227330616	0.02435552725289011	0.05220204734398862	-0.018825906807430074	-0.07750273748554724	-0.041076730109133645	-0.05021117531694115	3.062935332891542e-05	0.0	0.0008972552835652005	-0.021732189050896737	-0.03803647183953284	-0.017110811973582673	0.0013173409079260548	-0.30892483253607717	-0.3182962494718979	-0.08264713066192296	-0.02800242817231442	-0.0236183881925015	-0.0056812249365764175	0.04710691702188816	0.0012992778139967783	-0.019689409779449652	-0.0001986845184220479	0.004063655588262496	0.0	-0.00011728399505173828	0.0	-0.00137367823515136	-0.01021993339044948	-0.009690001239983951	-0.002404889926853117	-0.0002931739012566979	-0.09122771244303364	-0.14981666048230852	-0.0011291821630387982	0.010860431104293295	-0.01063131368207071
patient_83	0.026952955380242317	-0.16475330625354923	-0.0013606134763738107	0.028696499885619904	0.03294217450362794	0.029302932871222737	0.044570309171834036	-0.025943822851501683	1.5958715930654e-05	0.0	-0.0005647709160924041	-0.0014666602235710383	-0.009590278491030986	0.11436500599777796	0.06089075565049076	0.9758379761407138	1.0573676323136925	-0.06441723167969018	0.28643693525554786	-0.008084150103117372	-0.0041683807866821345	-0.01011780240713534	0.0021356007364580817	-0.03383246608062073	-6.667049784748517e-05	-0.10903119419021232	0.0	-0.0003250295229963073	0.0	0.007188680173402264	-0.010114786907266821	-0.007554431234631129	-0.0015704373079463581	-1.9050172338826843e-05	-0.08008543642140119	-0.1340829607095343	-0.00044058948331231716	-0.013428729890614001	-0.029259512103076094
patient_84	0.037404986370052885	-0.15212361875431393	0.025513254950428804	-0.040182216387071985	0.05561008843289735	0.042179179997342296	0.03447585412686936	-0.032469157991033434	4.062927429082e-06	0.0	0.002432478595896189	0.005148370806655133	-0.024192145603250004	-0.044874641731704946	-0.1609842398688189	0.2245254379015244	-0.2091350265047579	-0.1174927617959481	0.4112142281452097	-0.028294295162787333	0.024169780791126205	-0.0067636890735970415	0.0012937826649165902	-0.03666517755992386	-0.00015536238227569442	0.00580100919651118	0.0	-0.00032636949516219523	0.0	-0.002062131043716157	-0.024891372141417335	-0.007452075400491728	-0.008996714220113923	-0.00011868855076855888	0.3376794268275289	0.33572698661815265	-0.000724091786148119	-0.0013543089931098713	-0.016998782229629212
patient_85	0.029328030266038346	-0.0383442755603025	0.012702544718273296	0.0017637806680117923	0.06215659026830442	0.044257403907902046	-0.03557710696234053	-0.05912246451391256	1.9242287779983688e-05	0.0	0.0007207088932752405	-0.016307363798734122	-0.03666767127118632	-0.030834033138782125	-0.18039912535225233	-0.24867771602364833	-0.3042554560179073	-0.11861650626643712	-0.007962524312995399	-0.02549640021677286	-0.007758289018792775	-0.01144570502606871	0.0012695659888685034	-0.01978600449315041	-0.00012929654652729455	0.004547723220361073	0.0	-0.00031132918706386277	0.0	-0.0026156245951795497	0.05121729788957704	-0.013061412491196411	-0.003526363949347473	0.030277044147103523	-0.09406123463418335	-0.17712478971539544	-0.0010611984847010967	-0.00014515975883024198	0.03241483102327509
patient_86	-0.036657596566719686	-0.1726339644514989	0.016279360403126598	0.012750060958442513	-0.01686760329079044	0.03666927811837875	0.03646718399239821	-0.04097908402065434	1.2107064340779e-05	0.0	-0.0008556134089720665	-0.012624490440604867	-0.018976644470623343	0.06256864755095376	-0.22556390126893144	0.23765696135742956	-0.06525130933526682	-0.08530408888454327	-0.4423263069111667	-0.02458394982569215	-0.005854015763181676	-0.013044494054190637	0.0016657959903920955	0.029719258665827693	-0.00021267533317812567	0.006920768959026574	0.0	-0.00041544995505521647	0.0	-0.022111777519254607	-0.014450808839198774	-0.011112671284232439	-0.0028563891317144037	-0.00037367643834954235	-0.07537126649858213	-0.039724674464237796	-0.0010260407766632907	4.497367595792009e-05	-0.012488923782713468
patient_87	-0.03801931966374018	-0.1566492906197373	-0.006399388340264306	0.06660328597119282	0.0492633923400958	-0.11337297365732703	-0.05994268299908449	-0.04557896256281693	1.1798233840127998e-05	0.0	0.0007704788551580403	0.03376400253642649	0.0825079603656414	-0.0363574912996062	-0.18086819062089954	-0.24620113413915612	-0.31975914559225055	-0.10585846192938213	-0.0004727827832998463	-0.038293402328594205	-0.004836434169116574	0.03192562805995134	0.0011475819060397395	0.0318021629393082	-0.00011542473412634466	0.004676471600691065	0.0	-8.982597253128235e-05	0.0	-0.0021210566374793485	-0.01623226773676817	-0.011260569230017559	-0.004711086365057383	-0.00032707116597474725	-0.09160375086452602	-0.09448044390464308	-0.0015649190016377016	-0.002411111193662476	-0.021115813990949247
patient_88	-0.028648390151758435	-0.03610889992163829	0.034996010396745256	0.047139304817033	0.042843267544876606	-0.08419138411243798	-0.03593875181534359	-0.04967823651307844	6.019886508720857e-06	0.0	0.0009581188970216734	-0.02324934470443523	-0.03877398875736177	0.10451527407011801	0.2663402823059562	-0.2706166391637909	-0.16637353319413045	-0.08060489414209446	-0.10549349747521315	-0.021352342960260673	-0.004032719079064787	0.08473191122065021	0.001737470364088553	0.03642373375852401	-0.00012190731588000906	0.004635252039968658	0.0	0.008575104211202054	0.0	-0.0011645095693262244	-0.01310724043372854	-0.013951301264890161	-0.0017868412161795135	-0.00035356768396815517	-0.08742866044934287	-0.04227041055234615	-0.00046541620282182527	-0.0003668817637817992	-0.014558461082423074
patient_89	-0.03347865178047796	-0.08129488660644396	0.008622534861199776	0.0026569822647213026	-0.0338447530084404	0.023869895048636458	0.02627154988377543	-0.04520692676376521	7.896744250659e-06	0.0	0.00030924696933714847	0.01656250378497963	0.04569229889353222	0.015266150952172222	-0.047529382717806226	-0.31839927582907573	-0.3762091827489796	-0.08791891055035818	0.07201875125152056	-0.024735995315793968	-0.006019612488437977	0.0571997032009122	0.0012012454233231342	-0.030960659836296988	-0.00016928287423328576	0.004803567367175882	0.0	-0.0001622479174573606	0.0	-0.0005262799451447162	0.022735217024583063	0.04894988634212899	-0.0036123941801939896	-0.0003721181124461917	-0.05419028517125771	-0.12509257884790045	0.02067442254367995	0.0020995467511517574	0.024730393787904932
patient_90	0.02123425599996877	0.21386468765307623	-0.009166483133324006	0.023450220748384386	-0.01657296533976616	0.02747316726110622	0.02681630871894292	-0.05487495987633479	1.1675054116512406e-05	0.0	-0.007187524603488506	0.016560917462354285	-0.030495503092293555	-0.024167194752197328	0.03499938342099099	-0.2518343449265221	-0.027907796213257195	-0.08309472330175945	-0.11269703072561485	-0.028505551134415268	-0.005985512454612884	0.045467268924417145	0.0015045715049131624	-0.030049221097509685	-0.00012608831414035604	0.004281717643240934	0.0	-0.0001673676230447315	0.0	-0.002097787714619545	-0.00888826047535896	-0.010097581197174329	-0.002162932157174137	-0.000260045428885665	-0.06189315381346718	-0.10279548600364903	-0.0008553370611694844	0.0025598685067025023	0.02505964461740549
patient_91	-0.03457716628063844	-0.1906513363816954	0.00370541661282552	0.038633287463278605	0.01895887156760836	-0.04474006793336221	-0.011635363210086241	-0.04818251423619371	1.4657003148820443e-05	0.0	-0.0005097895273978281	-0.017899365058458766	-0.029915847548980613	0.09721153205530589	0.05988270181067108	0.31236184030837033	0.20127308677647132	-0.0814631273555103	-0.3936227795497902	-0.022937235012859304	-0.00472828834398785	-0.009009232586356518	-0.024549790478508936	0.03234808035588059	-7.514583724875733e-05	0.006274746910618095	0.0	-0.00015147017240045967	0.0	-0.02378013193779563	0.045522489647055686	-0.013192088764337986	0.010716533915959265	-0.0002847644137609521	-0.08179513489606242	-0.0020651092637222063	-0.0007438951315076909	0.0029581796228260963	0.04534960244551308
patient_92	0.03533026252611659	0.29595898808322973	-0.010375449594405643	0.019399960843309492	0.002913121859308536	0.017526798794975137	0.003166390104308248	0.5676194662935466	3.0120848425578e-05	0.0	-9.53983050892933e-06	-0.0054124822223343815	-0.018047483239687884	0.12728949535290027	-0.003140362767385798	0.1707824273429578	0.10141500424758845	-0.058473643976515104	-0.043608373941120916	-0.02703503032417225	-0.00595735902231194	-0.004584975403983863	0.0018973170446783814	-0.041628301344819284	-0.00010889290979192515	0.006627694943210025	0.0	-4.214821492479177e-05	0.0	0.0067125836432883924	0.009970931828890693	0.050248625237280485	0.000515821483851957	-0.00010752908899068236	-0.06414851756346436	-0.18435490151953215	-0.0006728997378176165	0.0022909621017606894	0.05358641657419561
patient_93	-0.02950926684150565	-0.015792764637575424	-0.001716940691286908	0.02693982425216252	-0.013774943347873238	-0.09025731884717941	-0.024790777499015218	-0.06095551651957774	1.6380074377725247e-05	0.0	0.001154471879366621	-0.01610299467802063	-0.03429719626729892	0.10440065856595857	0.05461953883372513	-0.3026425159649395	-0.15245435394151985	-0.081797578310285	-0.32826572195375936	-0.022916376276337913	-0.005472773056940608	-0.009127863582892711	0.0014992154762743489	-0.014791134983389959	-0.00019159498157435945	0.003720140429431567	0.0	-5.2063678184156205e-05	0.0	-9.279938062863976e-05	-0.008194473434728478	-0.011469469584359406	-0.0005383285295958703	-0.00033054207425061577	-0.08711262779604233	-0.16020445722054497	-0.000997305680892708	0.001008859684158467	0.020423213900980536
patient_94	0.02295596244570161	0.20141032594540997	-0.0014885511316515818	0.010596007488399868	-0.03763263376029799	0.026322884843304858	0.033090521251261516	-0.05463216628017364	2.7063818463620003e-06	0.0	-0.020618856522784956	0.021057290729125544	-0.03868161027640045	-0.027753258382571682	-0.04720714058185986	-0.2792628481492432	-0.1800694795097445	-0.07458767314352645	-0.03396521184458507	0.00022711714675262992	-0.008056910178471231	0.034028908373319434	0.001443042109714745	-0.0299848008050168	-0.0001268208830239582	0.004665836786025141	0.0	-0.00023442022261741332	0.0	-0.000629060950852096	0.03243333148603292	-0.012377047107960741	0.019367912308123163	-0.00023744311844250306	-0.060891296673594796	-0.05185861455623485	-0.000953097049850589	0.001307303158675214	0.02482488491986178
patient_95	0.05484781015144376	-0.09269597297724179	0.023237972697161643	0.10771703582018746	0.12259235781140163	0.02697961426578994	0.021032616564717582	-0.04040910161624593	1.666062569553164e-05	0.0	-0.0005284582863602227	-0.018940326970914353	-0.025766219122015266	-0.01067823087717138	-0.10422198477541275	0.41168233326872494	0.05194458699445917	0.08121315930579116	-0.37857804542366447	-0.019791268432285954	-0.0051042318870897305	-0.009615498860037349	0.001801368797994329	-0.01201604687674302	-0.0001323280476280363	0.005586523480316943	0.0	-0.00021577353904946633	0.0	0.008234223744374042	-0.008284707193860813	-0.008963136668266633	-0.0034388172719242095	-0.00032513694074018634	-0.07469010396822552	-0.18280942276064244	-0.0007817042135473158	0.00044967393182479315	0.032565933081475845
patient_96	0.031470146157162315	0.1340683887070972	0.007386546954065841	0.0017095755850008942	0.003394425585669957	0.027328081396668785	-0.04525656605226981	-0.03715889259725673	3.9431403913153e-05	0.0	9.816688383740209e-05	-0.0019825642756159233	-0.013291648916729435	0.15952553028950814	0.22414291240277784	0.6433929343147133	0.7587201285130333	-0.1256007182978597	0.3536813276844222	-0.013773411832132406	0.013721217833297652	-0.008215750616382633	0.0026788277036579812	-0.05478406907824622	-0.00010505461323332873	0.007254873727154983	0.0	1.075177105947056e-05	0.0	-0.04686119651208059	0.01343656502665308	-0.009795949489032384	-0.01293613779732913	-6.015841376325035e-05	-0.07819945738805982	-0.0045518218069756314	-0.0005818381633418286	0.006853729870798776	0.06492700870282052
patient_97	0.04162225412380915	-0.25535516641974015	0.003907176668636696	0.07530405928562177	-0.002015097804618342	0.01840520999759069	-0.035985294168042435	0.3201777145973976	2.3916645076021997e-05	0.0	-0.0013860457587609551	0.006439908687022656	0.03244383776757148	-0.039651855839371336	-0.22061559843597384	0.4094317865687566	0.08360975304440393	-0.10846920453070527	0.2617536107806699	-0.02288148527662319	-0.005974699533254111	-0.008878528971968901	0.0019655353016604007	0.06233226193106084	-9.567732627378093e-05	0.007452471752932947	0.0	-0.000522285654040812	0.0	0.01199736179251452	-0.01447120232587378	-0.010161429237027168	-0.004079946279823778	-0.00018541638941726676	-0.0773009192088701	-0.00456729782096303	-0.0009798895115249538	-0.001360721052644261	0.07076373363722828
patient_98	-0.019944702055826685	0.3491514214735073	0.03709177197653542	0.0541314069628244	0.024371107760316542	0.03608350049776821	0.03407658301383289	-0.034684981295222087	7.662129687596707e-05	0.0	-0.000673765052024319	0.010279532179211646	0.033642364755411304	-0.023254868149095307	0.2508048636953752	0.3252395402530731	0.8129883100379836	-0.07043973070483095	0.23964091051437822	0.008064825792567966	-0.005000559329842208	-0.010188092768511793	0.002340711882025288	-0.0447356119108741	-7.371017120136816e-05	0.00811240792494386	0.0	-6.856694292617359e-05	0.0	-0.03573137666831685	-0.003129090395530415	-0.006421428305048804	-0.0007100511100987346	-6.385129527834372e-05	-0.06686208539298824	0.010565171316316289	-0.0008078819114058104	-0.03679072796776626	0.07542945358965834
patient_99	-0.0738459199442672	-0.054132582221315645	0.005682758946490205	0.03411291678617563	0.026379316681289282	0.019175533051279284	-0.032374891671508636	0.34358754956241233	1.7763457103659e-05	0.0	-0.0010814791648245856	-0.005281027915153702	0.01364491524556779	-0.058478956161538385	-0.03263866830942786	0.16839750476943416	0.05145398104861474	-0.10370872667661021	0.20423929959798864	-0.02286629585227811	-0.005996451774240304	-0.007711621470231585	0.001925751821716659	-0.05885022490627969	-0.0001277940518535938	0.006798505979647996	0.0	-0.00021605840477987193	0.0	0.007078257438781463	0.007050254105152178	0.03685011752318173	-0.0009112020554945978	-0.000299900074925195	-0.09166993810224898	-0.24788244610631238	-0.0014909013503250383	0.002538661080344988	0.06589162760708263
patient_100	0.03523367665165572	-0.16689870561983267	0.02260434000487849	-0.0037816169794860468	0.0816806744232536	0.04200184706162172	0.049386201106885276	-0.043925147627259485	1.0879608942535001e-05	0.0	0.0003701069990493844	-0.012309018492012096	-0.026982245689370802	-0.034439598045187696	-0.20312214627616373	0.2337930809015537	-0.1403481347845494	-0.10229204861120868	-0.4083873024683005	-0.02647664173557041	-0.007925371715501107	-0.010826803191450357	0.0017085847556065088	-0.009372297945808218	-0.00013648226199989931	0.007412716236801476	0.0	-0.0004631941902257649	0.0	0.005315622179359642	-0.018097426977663908	-0.01212610383850939	-0.005743289380716859	-0.00033245380252758564	-0.08674424365680396	-0.022026429104739585	-0.0008265051908114225	0.0084293552667013	0.030792861523928305
patient_101	0.03998873170459138	-0.11284856835928458	0.024821116993691838	-0.01293421596907949	0.09103947016717781	-0.0996896412773539	-0.023668271014285355	-0.034378151112417356	1.1791142395973e-05	0.0	0.002254356294307379	-0.02667160802247888	-0.018193926745820745	-0.05013358654310948	0.0012288600711222513	0.235697610483221	-0.03680322233345141	-0.06986002308913576	-0.14853909892229183	-0.01766801484605216	-0.007755882914712795	-0.005914226513267398	0.0013891888321927626	-0.02968344810300848	-9.467212012737744e-05	0.005679918366738284	0.0	-0.00010203962820654224	0.0	0.0031183594845918417	-0.01937726841484792	-0.011262533716778812	-0.003921857123125097	-0.00018082690377695026	0.2849139063659	0.27424212787078334	-0.00040057949093644886	0.0046731881232208485	-0.014025799789856012
patient_102	-0.06111959667907144	-0.048217474241581605	-0.0018762129390349077	0.0543769416514835	0.13322182935842744	0.06543696262392754	0.02939477947465836	-0.03835328027092068	1.03183370629854e-05	0.0	0.002579721744915971	0.0012600852965908957	-0.025253496397433087	0.04871243519269641	0.010685204260831726	-0.3417675944228938	-0.36122986919942934	0.04026160686142903	-0.1021949857257904	-0.0157298012796435	-0.005292794796593165	-0.008509408405279079	0.0013625162760455593	-0.030042266773136622	-0.00010181947952881399	0.004989485724584713	0.0	-0.00018989430076899299	0.0	-0.00680096726974847	-0.014800750386441184	-0.0074771466449548366	-0.003927245675092649	-0.00041894230374758655	0.3191500895612628	0.3186951409041252	-0.0009024085897484544	0.000772031688186577	-0.01545352328416195
patient_103	0.027173276609578183	-0.025152769375194724	0.013718660639530738	0.024989151762800667	-0.0033926695377241895	0.043438324600577956	0.04454841276065246	-0.04853418117796034	1.695919035351278e-05	0.0	0.001627533949060708	0.02408107073837059	0.07706144677031826	0.012842874391066858	-0.23497468971155627	-0.237824605566062	-0.20000629735669967	-0.09553636977209665	-0.3438030137883485	-0.015774804092754124	-0.003960151153106861	0.0825094756217133	0.0011453884234024182	0.04284315325712062	-8.284062081655685e-05	0.004775547325518182	0.0	-0.00021148524378632354	0.0	0.014694229735940654	-0.013763557553684665	-0.008663287010610185	-0.0046679834932801725	-0.00038185625388085376	-0.08556756516293827	-0.048657457059115866	-0.001128049926442065	0.004469267532607523	-0.014538459233524122
patient_104	0.046192516392075354	0.36227339910728285	0.03285957342149092	0.055046542915948356	-0.009476546325187024	0.027407426026883237	-0.017769134401443964	-0.040491340397973884	3.6574418084303884e-05	0.0	0.00038760977977621893	-0.008547682477667027	-0.01599465285558654	-0.03516815729710225	0.029887525377356818	0.3312881343115852	-0.11857427380904335	-0.003725694687715503	0.46467434743122715	-0.019840043124442895	-0.005840940138649608	-0.007394162423563128	0.0019366860597978925	0.06964576851046812	-0.00010848815661721362	0.007039426654219246	0.0	-0.0003151602822491971	0.0	0.005155569184042479	-0.02044364241302118	-0.009340422343408601	-0.004258432356941601	-0.00020695039121693907	-0.07555069914752269	-0.035012355282468384	-0.0006147867205684708	0.005371739877821215	-0.02638985984744622
patient_105	-0.03199257864654628	-0.035910930022331894	-0.004093240435044047	0.011493025337898803	-0.04018830929859083	-0.06086822761294635	-0.02394934249738469	-0.04620707258443344	8.990482496146e-06	0.0	0.0014857496569539652	0.04008951696273147	0.10090011444401056	-0.0037570138445400807	-0.07255106946111653	-0.1442373159233573	-0.2843326306056345	-0.08413249165341688	-0.39489633584293166	0.1702951834583972	-0.003313925429497811	-0.009401415402795106	0.0013151227770369983	0.030485310444448858	-9.430072436658629e-05	0.004321457758425338	0.0	-0.0002107225263926651	0.0	0.011343601422328662	-0.011553994200549747	-0.00994091597165116	-0.002937364589169937	-0.0003373698077668374	-0.06114413335070717	-0.020700655707315628	-0.0010350224850068182	-0.0005306563686382646	-0.011962281128611005
patient_106	0.03313863922722792	-0.15596627664166243	0.0279592588894053	0.005779158440538307	0.09847420812685721	-0.06808357428978329	-0.03849967616336893	-0.04675370688670297	6.074919191183213e-06	0.0	0.00091656932136069	-0.022769661173568746	-0.04125512692630866	-0.03409837448704081	-0.05612561966035485	-0.22457111007680677	-0.2861278520076996	-0.08317535180721217	-0.016215954299248006	-0.028204861628612667	-0.004694882922896956	-0.00985721122011067	0.001339967705600812	0.034447947919828366	-0.0001085561316854001	0.0044192620725500694	0.0	-4.751255425678545e-05	0.0	-0.0019501044124331593	-0.016632402614267978	-0.013083934674559025	-0.004474262324437671	-0.00034295432399581994	-0.08530743871317333	-0.015483336659416489	0.029445124250387984	-0.001657810846850722	-0.016390299860677547
patient_107	0.03153960360111222	0.4386793126095449	0.010470390501328683	0.01398020061162237	-0.07925052775496245	0.03012998899760005	0.029229110843524187	-0.0507262173970668	1.5580409020706e-05	0.0	-0.015972808833374718	0.01709882455531205	-0.02954894591517447	-0.02956389703315027	0.01124271427135197	-0.3129487040982035	-0.2900572316608322	-0.08885646814091246	-0.16432381606274846	-0.028208223215403026	-0.007763771179595692	-0.008047181018575045	0.001320352596790148	0.05548412004849554	-5.1688671286399145e-05	0.004466818116790158	0.0	-0.00010452889814635687	0.0	-0.0005454896472824691	0.03151921367602912	0.04655189127405646	-0.003243188322162528	-0.00031780463070777164	-0.04832054212421624	-0.03084873683313721	-0.0008143287821369211	0.003833192893207445	-0.013447549264624811
patient_108	0.027008226106609818	-0.1470024004440568	-0.002793063901454978	0.005546528061614973	0.05864184751895246	-0.12574526461559488	-0.02502895634911884	-0.04208199943461168	3.1879379186421e-05	0.0	-0.030026516001521165	-0.023377013389303213	-0.020836582474983656	-0.04131720687552473	0.2757811619360077	-0.21699567649166	0.15536750045468384	-0.08187889457237771	-0.4705722750581138	-0.005029630170432741	-0.0036607089743856663	0.024508020798885356	0.0016367228283620916	0.06162958829691629	-0.00013967764610347728	0.0039354792615308234	0.0	0.00016703378103465546	0.0	-0.002522443088856959	0.03334204011486572	-0.009911623705066543	-0.000751975851450348	0.006857274328351322	0.2996326413586918	0.29021075489122766	-0.0004926636051426438	0.0031258669010777148	-0.011157287661537669
patient_109	0.010226810257130963	-0.23232647898712824	-0.10320730312773543	-0.03049431854753097	-0.03308651159324846	0.029695827552906975	0.04003183065716243	-0.02590240997148062	1.2284334346057655e-05	0.0	-0.0010180277312341387	-0.013987570665077144	-0.015153444272566829	-0.05125569784322417	0.16322129214075246	0.4579162259079096	0.7657131073978478	0.9050470026684038	0.3223293772722851	-0.013170064948981102	-0.004593138049220057	-0.012527492892090987	0.0020315935055585967	0.06640978687706844	-4.890086002550839e-05	0.006569819880736852	0.0	-8.982752576656541e-05	0.0	0.005146404441448751	0.021326423012554427	-0.006660536994517171	0.000961175382245396	-9.710090993650592e-05	-0.08984195233602765	-0.0477662757475526	-0.0002954575728635805	0.0028424088936378124	-0.039597722483103184
patient_110	-0.04275233896363724	0.1456357122108654	-0.010200655395857234	0.027223733760046866	-0.006105231627507656	0.035643197605897965	-0.020029710174936446	0.5570483224743802	2.3188677543489103e-05	0.0	7.133451027277941e-05	-0.008843076329027887	-0.02504148826682004	-0.03634198407105475	0.14497297960277436	-0.324333524256422	0.08617284546310122	-0.08337894133895278	0.004952359148803435	-0.026297344708393094	-0.00605655496946996	-0.00915523851016229	0.0019252734814142317	-0.05366728384601508	-9.459248520206107e-05	0.0055114983176971395	0.0	-0.00016024901622811445	0.0	0.003783257553825697	-0.0062782161493264085	-0.011144477233875228	0.000326391080037393	-0.00021438597131795563	-0.0910016533022481	-0.10304746737435329	-0.0007967635122635337	0.003061020133302228	0.05344166385532609
patient_111	-0.05199910479100924	0.4416098557281644	-0.011802156567036579	0.006991286975924045	-0.040729435448657855	0.030170122917547993	-0.016893260364723873	0.6028455407159471	8.616876638355e-06	0.0	0.0014681746282140234	0.011799209802625742	0.05863920321853147	-0.005847713447963206	-0.24187081780886793	-0.338047296220125	-0.423853733807059	-0.09453644011171208	0.056217639868377446	0.028378170555029617	-0.0029408778854211086	-0.008596500826748793	0.0014054498706785256	0.07244569148106295	-9.192169769575267e-05	0.005867468611494514	0.0	-0.0001648465658375089	0.0	0.0008653089950776954	-0.0063997731246408455	-0.007634567413803997	-0.003493402438895897	-0.0002741232460335873	-0.049835967318917575	-0.05177876587596875	-0.0012405735463274757	0.0017046244693203652	0.05802981099418864
patient_112	0.03151685227599514	0.38841470976733694	0.016726734829797113	0.03770466861143158	0.05379373711408773	0.03663333357727646	0.01504002797837618	-0.0658655280063868	1.1728352200477645e-05	0.0	0.0014812858419853009	-0.010471914154822348	-0.02966099141131162	0.13874836015663658	0.06607658157207061	-0.254314249000333	0.12410969236057028	-0.0759499681503345	-0.3546637832947448	-0.027409796294152765	-0.0037582467919996723	-0.0028641728460292106	0.0021222403914068298	0.05766177535418742	-0.00022132413793157473	0.0044725919636140945	0.0	-2.0001019830850646e-05	0.0	0.0013579722793830263	-0.0054473151033368515	-0.011737658538077986	0.00034294944857544523	-0.00021967334699398214	-0.08392158026879276	-0.15279429617212595	-0.0005373564029417586	0.004957080345641352	0.021839923703943137
patient_113	0.024575144860388812	0.01568189807002897	-0.026167453733902387	-0.22389477940170666	-0.03948410927051923	0.047392292526231186	-0.025307861177540455	0.36722985498007055	1.8954023066568385e-05	0.0	0.0031601596504767853	0.0278647833793278	-0.0007352621795859882	-0.04111525417910166	0.31554945600964823	-0.16043614368036915	0.6947341200460798	-0.05977626237451717	0.3627310535863974	-0.013411382373999565	-0.0049990771491889244	-0.0067291862798087975	-0.07219047272714647	0.10488870252978559	-4.0443230971155124e-05	0.005836732123805921	0.0	6.809341109888077e-05	0.0	-0.008608203627754473	-0.005811224552641968	-0.004758127191586823	-0.0013578184393046092	-0.00013221477129452629	0.2862883513483142	0.2609540415729463	-0.0003162553341586768	0.007208110203666783	-0.044784771143730244
patient_114	0.041695871167503194	0.04199933762029653	0.01405306951252962	0.06783028627124542	0.05180145558145376	-0.12567387430686705	-0.021800111742271408	-0.04651721297541718	4.270208493846e-06	0.0	0.004164351283722829	0.026772348083031	-0.013825300591868497	0.002828824939419282	0.22483207150550444	-0.24601180277186704	0.022822603080956405	-0.05092076153231239	0.012725816274262659	-0.01413511227766417	-0.005740525643168248	-0.002075135753198315	0.001634996450752239	-0.03218674099373078	-9.80923911583042e-05	-0.060857530571053545	0.0	-0.00013313615137252295	0.0	0.028534838095685945	-0.012166978182805996	-0.011333746144043344	-0.0018653276781818873	-0.000252924659517272	0.4798799073409834	0.45371513338241115	-0.0005194933346626475	0.00346069255299926	-0.01433597204811272
patient_115	0.028178612655089797	-0.06143059727427632	-0.0044865250504897295	0.002797766260627634	0.063944367629776	-0.09999286118737162	-0.038675993927199476	-0.05397408447745636	1.0386482316120404e-05	0.0	0.0015994670973377176	-0.011818523445171253	-0.030891313638770165	-0.01715699264827318	0.05331470343231461	-0.25542844537859494	-0.16078091706849076	-0.09456343787746871	-0.336219629309879	-0.026327498376475036	-0.007050482139058662	-0.007373049718884392	0.0014659684034992516	0.038781222075397005	-0.000148952933306487	0.004012874681089805	0.0	0.00013449007668560068	0.0	-0.0020838216385940505	-0.010547007514617224	-0.010929070267553923	-0.003012410001890858	-0.0002980699462098836	-0.08404899393100507	-0.03030127545583077	-0.0004410749513198454	0.0019468854767476925	0.022899785031623446
patient_116	-0.04042039439842579	-0.13450393176742426	0.010764415195178356	0.06897418535409545	0.052749372871433275	0.04149523843097998	0.04460484007473851	-0.04875228175613862	1.5225195313e-05	0.0	0.0007399414725810725	0.031673059589758135	0.07877553434295317	-0.007972906668295376	-0.03200011755725159	-0.2653140200625606	-0.21545572922499012	-0.10006452861812097	-0.027035243597310365	-0.023745494464448756	-0.00792217881801729	-0.010468544500861073	0.0016180578222521793	0.049676498516389174	-8.100286915175086e-05	0.005911090628012698	0.0	-0.000172801408150793	0.0	-0.0005304174071523788	-0.016197258282611846	-0.013070708089675816	-0.003892274701970985	-0.00040743091834248053	-0.09834607605280743	-0.048200907469531915	-0.0008317505488492417	0.0016410387690531708	0.03892977814312344
patient_117	0.03765195092039923	-0.11674646226749986	0.014844622681097397	0.07550892669845745	0.04246174101355207	0.0255584475191098	-0.05333555591774081	0.2970663035747105	3.3570936972314635e-05	0.0	0.0007185007904068389	0.018265287689566527	0.06447131735410899	-0.02937273620122656	-0.017959973002361834	-0.19065605733144128	-0.25717138415285734	-0.06452128391117933	0.3171613439981156	-0.02226987867393732	-0.00310842859358463	-0.010935102579495063	0.0012822491907655902	0.0739274235735331	-0.00015347312752443995	0.006516276303705085	0.0	-0.00020542065230702097	0.0	-0.001200298160315541	0.029939269907576317	-0.009123455020237514	0.029524575672574473	-0.00016571095501336373	-0.08838353274878054	-0.05411986118748146	-0.0007752538551948911	0.003033410251911258	-0.03551159382094747
patient_118	0.02803438670914718	-0.11036953138319695	-0.013298185034733467	0.0121017648864412	0.09963641263817358	0.04141795404122759	0.03278353077816692	-0.03221297061830558	3.1691390461914e-05	0.0	0.002418582760268569	-0.02804284681642226	0.03438104903334991	-0.02403112829851942	-0.08073402997917328	-0.3674914902223015	-0.37296177760356664	0.09985710597042814	0.3260632961840131	-0.02254608333032686	-0.005517093815451952	-0.010651897877522624	0.0015173814857620976	-0.043477564691868774	-8.861206392600438e-05	0.004708470527742558	0.0	-0.00035953649452031324	0.0	0.0035193869169556514	-0.021780927222276467	-0.006726279929997949	-0.00837292177392988	-0.00027545827751813143	0.2963160201643621	0.312661324065711	-0.0007737090703069288	1.1739315828188616e-05	-0.020902248181159738
patient_119	0.029649457075453592	-0.16480795990034372	0.021072036602592617	0.005647678635498985	-0.056694086694692045	0.021578678870058002	0.028422298267259574	-0.0369787774383415	4.787958613655229e-06	0.0	-0.0006396411448674449	-0.018843478256332622	-0.021285708935587434	-0.0335364752568754	-0.23274338500814826	0.24247673248482562	-0.18367383161799322	-0.09165345507408183	0.07949696162700957	-0.027321597246727506	-0.009796925104644933	-0.013635410621487196	0.001568090913156814	-0.027613033202706444	-0.00010961844238902706	0.00531562678596091	0.0	-0.0004332294018717752	0.0	0.0031029134067163677	0.04571826073085321	-0.014736102177889721	0.021754246420702214	-0.00041769701442480615	-0.08818038900198853	-0.0662639156016904	-0.0009250004890824086	-0.002796476697595484	-0.023410658056621635
patient_120	0.02564126942689013	0.222417446762046	0.007101322846263466	-0.24026081462713939	-0.05463941763903529	0.017504088327575055	-0.021533498071136945	-0.051501238770370834	2.1567366226568997e-05	0.0	-0.0015422574129163528	-0.012379269015305496	-0.017505418708660354	-0.006758528532373137	-0.02180136092400092	0.3227658634446232	0.08069812938573415	-0.05789940835929475	0.2906658207480252	-0.02539164901081741	-0.006332024745740444	-0.007281737195461729	0.0020074546537146324	0.05539126809580706	-0.00010654582162828376	0.005811988603667746	0.0	-0.00019244631284606574	0.0	0.006607157951920865	-0.015313181875596736	-0.011051985518185236	-0.0016094114978834366	-0.0001977247646822136	-0.07468593624586557	-0.05535984641650133	-0.000750284670825298	0.002170708093367212	-0.033818943933915324
patient_121	0.03578267591205766	-0.11055712051158335	0.006437628253528654	0.034425233551875205	0.05871152147185528	-0.08305484247206917	-0.037613499684420584	-0.053594493166609664	1.7499807125418323e-05	0.0	0.0009085345555291886	-0.01833726663853784	-0.03344601667648809	0.14709628432457383	0.027368262181468456	-0.30646663233103044	-0.13691687633920208	-0.08521431306153027	-0.03941523081818243	-0.022800063858379578	-0.00825062828095401	-0.0070247371289073116	0.001978210077528347	0.03296054247104508	-0.00013055640686076788	0.004203075095109699	0.0	2.775839520802166e-06	0.0	-0.0004942696437764722	-0.019116128890805426	-0.01749511773907369	-0.0025028545771236532	-0.0002798156718762967	-0.1040264435790644	-0.0880759977457449	-0.00036928085317204195	-0.0003157293455412862	-0.013897066557503921
patient_122	-0.045351619223856277	-0.0580549204227251	-0.0005040417095475342	0.04041003060789289	0.1627180475986986	0.06538915832105846	-0.029703994913007924	-0.041118199334072895	1.6178851941551586e-05	0.0	-0.022372432086980476	-0.013277414826656522	-0.024954726586843164	-0.02313656674228905	-0.25137121213149216	-0.2950270225406974	-0.35627501747890855	-0.11078132051819158	-0.17470106582695485	-0.019296808026846347	-0.004081980441169918	0.08465083800979122	0.0012748305239272406	-0.02452902588226823	-0.0001056318132360734	0.004644964877048384	0.0	-2.7015319513451332e-05	0.0	-0.004843932415340343	-0.013052896944738587	-0.006819264771528568	-0.00587306572311074	-0.0004454117660927393	0.37394271939348767	0.36293939776729334	-0.0010665987627666903	0.0011001173971259604	-0.008740350327077063
patient_123	0.03228212576811665	-0.03534441137688947	-0.006874544209640734	-0.03351710334123106	-0.007147303864778947	0.04179930178226052	0.017558323102569506	-0.04481625633572239	1.845013226280428e-05	0.0	0.0012903909644572682	0.008985494381368885	-0.013088342129225933	0.10741899709298047	-0.21513241188464996	0.2397128294531667	-0.324554303022909	-0.07265889957109589	-0.57439096257194	0.34608284667083306	-0.005504067173004879	-0.007390372783659973	0.0011769580006118301	0.03198577010360819	-0.00013406808301393196	0.004854248651677204	0.0	-0.0002003425678334808	0.0	-0.002360461330021136	-0.020411469106894682	-0.008287873870955847	-0.006905892278249695	-0.00026846952275708563	0.23122576206833753	0.23898226198466216	-0.0003747462009124286	-0.0003603030781750736	-0.015908933422985005
patient_124	-0.00986291452184048	-0.14849650977532233	0.012265068188099915	0.01750493485273265	-0.037158077295937446	0.035059353212289104	0.0413080994402631	-0.025991509680973877	1.9027687295873547e-05	0.0	0.01580293121538906	0.01670123647956753	-0.020664188162641036	-0.030731400245039925	0.03245857188559327	0.6681734868374585	0.4625511773153703	1.4454452244616383	-0.0030725345837459817	0.01402101343323671	-0.004735095717180414	-0.009641256162985357	0.00210512993968868	-0.02650848784093355	-4.070918287595818e-05	0.007112448530128215	0.0	-0.00014244102342491456	0.0	0.009110734308465903	-0.005012977755958612	-0.0061735014475634556	0.000586018704091095	-2.6746290801634246e-06	-0.056055912112709966	0.010757772891737299	0.01181832641345169	0.0035535460304065842	-0.026756103038526317
patient_125	-0.04541378716055013	-0.03730757207276798	0.012515933973304177	0.038238950798121535	0.07253350837580695	0.03598574334194603	0.04360023438267231	-0.040680466182410564	2.4728963562520152e-05	0.0	0.0005465503486037968	0.029424713881687006	0.0638212009910173	0.04017370617681157	-0.03466476878931949	-0.31182581258894254	-0.29023210721255105	-0.0903121291346173	0.02777441040778016	0.014041075596674	0.025560713248879558	0.05147213267336739	0.001290491250706394	-0.031152838936682373	-0.00013337368739683097	0.005463458632835936	0.0	-0.00027400157694239485	0.0	-0.0019751352342212854	-0.0183367798800242	-0.010562549919226765	-0.0045071226900621954	-0.0004064180668407964	-0.09145833419319084	-0.0500694992755466	-0.0011553474093621765	0.0004209224738158196	-0.021713632430853738
patient_126	-0.04300849951049634	0.07958580770848665	-0.07136369168256855	-0.01272145724128382	-0.1533477232731026	0.0218727163311254	0.024457418426700555	-0.030358638907248506	2.1469260479435748e-05	0.0	-0.010265111479894404	-0.002839552814572036	-0.014627156634243082	-0.03668684531862734	-0.1400435240800247	0.6952997236293552	0.8217813544479512	0.04887317222231137	0.2980311201220076	-0.01661544107567877	-0.004661995936451899	-0.01401590953344574	0.0019027860568245087	-0.04795499846283351	-2.271445526922846e-05	0.006108881904615503	0.0	-0.0003050677166534166	0.0	0.005916161877490505	-0.0023562617467254602	-0.004800809815801382	-0.014047540910822411	-0.00023918208137424545	-0.05226424681809615	-0.18946127694394274	0.0026341886637995804	-7.486687001957067e-05	-0.03616648380678894
patient_127	0.029321885181476822	-0.07188894275743711	0.016699448760599832	-0.012854618273344297	0.011660375110814263	-0.1402182253645928	-0.023559018284274046	-0.035112906539131704	8.204289263637e-06	0.0	0.0024528200218622144	0.022210185108101833	-0.01105178558029993	-0.04678313773587703	0.05803546928861104	0.18055844377629868	0.11958545953191069	0.7795027564372965	-0.3893824751958753	-0.0009373675533781799	0.022454760864647687	0.044053759859934656	0.001691698883796805	-0.026999712733210973	-6.978184370393818e-05	0.005536176177435488	0.0	-0.00014160654715206778	0.0	0.0019662746743192273	-0.013983404265819096	-0.009179637236290762	-0.002613168919802878	-0.0002903314296866363	0.30258600470609986	0.3091551528264884	-0.0004939549810778149	0.001196500550560483	-0.016068982333140608
patient_128	0.02552006597864958	-0.12355751101683024	0.03104005047071391	0.006370680930791116	-0.0530696299670549	0.03350372467738441	-0.015660746284983006	-0.050329253261379533	1.3326660087369999e-06	0.0	0.001580955867192607	0.01901245483552471	0.0652345078823092	0.14416407265792933	-0.24661285971861063	-0.3132936858221426	-0.3062079340038696	-0.08834173722898278	-0.36088419719675835	-0.027583583463809437	0.037973484326855614	-0.011081404278995653	0.001266524793645477	0.04337168751316	-0.00010533717631174138	0.004293252291056613	0.0	-0.00029974930608790755	0.0	-0.001646556115704076	-0.016640788184176723	-0.01079937526463192	-0.004458995448175854	-0.0005675507680791721	-0.05917568690548304	-0.025034134161821285	-0.0007972216210484882	9.499891577630407e-05	-0.015087973166229625
patient_129	-0.05134423180941086	0.2121090000745468	0.00926431256466868	0.02885053345170554	0.012996426765690634	-0.046199341287245815	-0.008024026508055284	-0.05527264541041497	1.4195184288085459e-05	0.0	0.0003964413906160376	-0.01973159036566836	-0.03342826204543171	0.11276455923451267	-0.009904393935142967	0.00727668453654385	0.10657085632953907	-0.08667953955834637	0.04856111015502749	-0.028854208220571484	-0.005673923576579306	0.014497827919735093	0.0020883423795570104	-0.023026038631587035	-0.00017355985323971518	0.004735577977678697	0.0	-0.00025262435759363673	0.0	0.0037589829755593517	0.033413721683040805	0.07531212410549391	0.0006199109512882473	-0.00034253218074788177	-0.07599052222411617	-0.04969908371514265	-0.0007422995887267689	0.000531818680585747	-0.02270764571859101
patient_130	-0.06713250908182095	-0.13208738885926752	0.01230357270309502	0.14353030309875903	0.12277871757790432	0.05022163433184781	0.036593444434072676	-0.03276094739972726	9.764899492321e-06	0.0	0.0017719278182996689	0.002838716767784458	-0.022773029856771734	0.06920839201252692	-0.08022776009441245	0.27210282557741566	-0.10916238883950859	-0.10166301712679189	0.24434703665756158	0.00991165412560734	-0.004860310923717498	-0.006250654169920658	0.0016665923804803939	0.05572047103015306	-8.527967968730902e-05	0.007405020634152822	0.0	-0.0002552172779682861	0.0	0.0032462974056308457	-0.01858814164344079	-0.00751951039835232	-0.006707052194997078	-0.0002980329998189792	0.44719744303389897	0.404006678830961	-0.0005344119521301128	0.001917143899428495	-0.012525642859728467
patient_131	0.023549821131509115	-0.06576505497013939	-0.02058763642052206	0.01724058073336075	0.07237643068491961	0.03668727884035041	0.053680484638622634	-0.04513128166362709	3.464074988073e-06	0.0	0.0007580833324383777	0.01993299435327672	0.06744445680819018	0.012042201610201793	-0.00829755496044037	-0.2317270214285484	-0.17185691038726109	-0.09111726272466444	-0.014560124980605285	-0.025604518733664428	-0.00857422800466223	-0.009743113494044005	0.0015126479465758858	-0.029935817429465304	-0.00018497201006818006	0.005815389440147741	0.0	-0.0004703251538903217	0.0	-0.0015760068701011455	-0.016098243637517558	-0.012270437388236029	-0.005685368221373397	-0.0002899856223955017	-0.09268792176109641	-0.04533077788552422	0.03685519148744388	0.0008171268214365319	-0.019754483302225827
patient_132	0.013361137636338845	-0.1539266349782556	-0.01742871996623257	-0.22999004451782765	-0.1540438453595762	0.03613230448328598	0.03287302414287532	-0.04844231759990778	2.0859481300890827e-05	0.0	0.00020106889588387343	-0.007393963292203904	-0.020677763965088664	0.010052798716104054	0.3048097069461652	-0.1797987801369219	-0.1270423448785709	-0.03463341198125048	-0.3456313132953721	-0.03247235456435855	-0.008159575279081073	-0.01234575249895812	0.001400553299251385	-0.03320110066377857	-0.00011739879929126321	0.0036109713708356228	0.0	-9.866053217653352e-05	0.0	0.009342539307523719	-0.011288415106391805	-0.010322416010046097	-0.0027648095326609553	-0.0004362091645946915	-0.0679052219458256	-0.030810891757904812	-0.0009973399015423255	0.003079753243116824	-0.015169970096611037
patient_133	0.021716693731674893	-0.12278581390584023	0.004960197421676114	-0.002292845427457921	0.02310544095859059	0.0456889704576807	0.03709281444716327	-0.055600650003060824	1.8694876341365002e-05	0.0	0.0010319686608659734	-0.0146099602338035	-0.030969275710185384	-0.019615554575208603	0.023317930346246886	-0.2275463214833927	-0.16054320617726922	-0.10723932357484671	-0.3688279405835303	-0.028785027092847467	0.029927327307132705	-0.01254752886936834	0.0013648812178935	0.028331106865552572	-0.00015779234530049625	0.003250930843156944	0.0	-8.20634005802114e-05	0.0	-0.001777206105983596	-0.012725232049420348	-0.011739234916738474	-0.0034486263559166913	-0.0004181574820747438	-0.10147327481919474	-0.20288732834399134	-0.0008756847334282687	0.0026445521281430163	0.012070003510037819
patient_134	0.026676714584840177	0.13557649543075015	0.01022351456076058	0.012883349024190782	-0.009970659994255646	0.03532102777122368	-0.023178030300544546	0.462114771383009	7.523905606464e-06	0.0	-0.0007789524830333505	-0.001265776519056655	-0.013226581590417476	-0.04789088344876309	-0.015569993655244425	0.6994436174721579	0.35370242721527234	0.03494697705680851	-0.03729689713573942	0.031247504044439645	-0.0045945636891461285	-0.0048509148398730075	0.002131503674644269	0.06293797803488897	-0.00010697427855815747	0.007458982785714655	0.0	2.866047797766527e-07	0.0	0.010624597251994071	-0.006533996055958148	-0.012054025573795337	0.0009903133114338369	-0.0001249095133620594	-0.07749247258642533	-0.004864218161072001	-0.0007217783944536644	0.003744590742280412	0.07835747367766879
patient_135	0.02479877635354428	-0.18308793066701856	-0.06812114263619097	0.0007096238186659192	0.052314810888534444	0.028646267233807494	-0.045602598743520684	-0.04330349147276186	1.387151485987257e-05	0.0	0.00037185886115248334	0.013754626684745036	0.051055903374754144	-0.026935015069197245	-0.1354676645556533	0.05167138496285445	-0.21695634955197074	0.08750483954013566	-0.4922064973348298	0.039091884879983795	-0.006338455565340792	-0.010912945256937461	0.0014625748103651323	-0.020207524157739788	-0.00016081579360835183	0.004348946527638861	0.0	-0.00026569473151397013	0.0	-0.0016570415716786998	-0.015670029554141145	-0.01077862295216262	-0.006130126939391744	-0.0003409114661116766	-0.0675692211633161	-0.030401884616494478	-0.0010337844003746677	-0.0017985495585038994	0.0250772861998728
patient_136	-0.03772078298465637	0.16371304186221627	0.01817973472019337	0.03142264226540328	0.048089090369241624	0.034919627706157655	0.03741503089151359	-0.06471964777956732	9.874183339079999e-06	0.0	0.0010434093924414336	-0.015234810078225088	-0.0320301142916824	-0.019799318471282162	0.14699496796183714	-0.3210954891319229	-0.17555130516403544	-0.027842498159674402	-0.006219537350504025	-0.027558006397008176	0.02783472303768162	0.05057230873370202	0.0015008898406869064	-0.029932010085198687	-6.348646035548898e-05	0.004975696137346997	0.0	-0.00041456195078216137	0.0	-0.002320478437034747	0.031048081776715808	0.05915812084217534	-0.0026271843903697724	-0.00021568648672414345	-0.08603957624480488	-0.06852272882567996	-0.0009135150072302078	0.001107869016750516	0.02854159107012582
patient_137	-0.06219993357525351	0.021457339374204645	-0.020253274103379182	0.06548684127500622	0.06705285585544112	0.026591971967553644	0.034714017586779826	-0.04368100055145356	5.012667292954741e-05	0.0	-0.0003889990206633515	0.023916057249292445	0.05349620746664816	-0.018744278107592313	-0.07893685468609589	0.22191021393426305	-0.308360236175107	-0.09954885024333765	-0.08210901648676933	-0.025183537972648117	-0.005122907739102052	-0.010302252260775288	0.0014772660894412362	-0.025353323599917887	-9.806162215292218e-05	0.007252697495130077	0.0	-0.0004550281476765889	0.0	-0.04194507871595797	-0.01917943662267832	-0.011325580295118048	-0.0053643173855963365	-0.0002995779655838928	-0.07695902385109765	-0.03527483594591859	0.0031980141421156993	-0.0011125381905877552	0.03925119742620108
patient_138	0.031537080062224526	0.3239813598717205	0.028573834808549067	0.04388541279780437	0.0031216256284606714	0.03126716491470204	-0.01969333469964842	-0.061167200344241654	4.0772399559160994e-05	0.0	0.0013799399844999839	-0.011319481383162265	-0.02758672177777485	-0.033051371399819424	0.27822290628194657	-0.28246218345401564	0.3128216729807293	-0.10315199584398166	-0.016004358021347077	-0.03288372558639251	-0.00398415795342404	0.022633495728259366	0.002202485632027345	-0.02738623497215076	-9.595404634367816e-05	0.0046215031937031845	0.0	-0.00019688477424342445	0.0	-9.835549002124953e-05	0.030515312505563254	0.08206710941787562	-0.0002863312594946742	-0.00018105250603314915	-0.08258066201337452	-0.17748053414131598	-0.0009120573056834779	0.0041170070200045325	0.040935572371823936
patient_139	-0.024907276555862033	-0.13851330893304106	-0.001415812214930333	0.014899929306604992	0.0440453716884598	-0.08753159965927415	-0.045488622731182475	-0.05187227624530375	8.728038089323e-06	0.0	0.0015554564090351764	-0.0222053988246465	-0.04379690437959846	0.0009324113087136218	0.05146607465880267	-0.2479666896087355	-0.18044340874047637	-0.09175289693925912	0.03453842389473712	-0.02389508717517226	-0.00784048605262631	0.06220446887051434	0.0018889872881040564	0.03012154031832359	-0.00014750883794484011	0.004423654848105615	0.0	6.55186639953155e-05	0.0	0.0005415761721539958	-0.015538088524383932	-0.013605702373507809	-0.0026774610458018024	-0.0002901466256035109	-0.09476486568058644	-0.0720777515535449	0.03917515388850297	0.0007647887951806659	0.02703030273762896
patient_140	0.02876378333577716	-0.038678924938651396	0.016362787933997747	0.05732655782150628	-0.006652136509188521	-0.05929628590751017	-0.03707808184506136	-0.040269737571498675	2.5531367175379e-05	0.0	-0.0007394778946580257	-0.010589266874893455	-0.016476181030436837	-0.006724187343371117	0.2450222049602945	0.30961100868131697	0.42742423653224626	-0.05813268995395043	0.3622129861254979	-0.016438482419089528	-0.004991027621743359	0.04876631519725959	0.002518294648212389	-0.024519664766642513	-9.227019787456917e-05	0.005699643525848808	0.0	-0.00022294267838756233	0.0	0.005925310933953678	-0.008565317690334225	-0.01212650989341083	-0.000782821856503684	-0.00022736043209869094	-0.08740297563065078	-0.13125203884028355	-0.0006510378250183088	0.007680456074625313	0.07869113323176018
patient_141	-0.034210414822588284	0.2743163725701802	-0.01796226135717911	0.007929654324412012	-0.13598077821276927	-0.08853265994554528	-0.026911819397901687	-0.057177242022960116	1.614672146449e-05	0.0	-0.019064372794570534	0.013463708556966457	-0.035137451108681425	-0.025495490186034045	-0.039140192621313095	-0.30872814517738084	-0.33296923034448106	-0.08854532047768383	-0.389461968391571	-0.030542803595518718	-0.004941340290258593	-0.009435169513781786	-0.02796539587989951	-0.022904387239402243	-0.00014557828375748124	0.003782000762209167	0.0	-0.00020316683352235792	0.0	-0.0009206628858724781	-0.008484156858631502	-0.009084451521013066	-0.002090864987315324	-0.0002922843308877433	-0.04782521100121424	-0.05965842541937181	-0.0006290739690664564	0.0003131323183563029	0.019916246626218062
patient_143	-0.04484442663557778	-0.10263397941867222	-0.013271008863087543	0.03822571582971856	0.04770546173695466	0.05219742293917843	-0.05226627509350971	-0.055224476473207294	1.4537088782256456e-05	0.0	0.001120634781100087	-0.0207414599100543	-0.036914721410168945	-0.01923605991545821	0.05178474820415887	-0.24912742897162676	-0.19718779777735926	-0.10927951356513674	-0.33559599688280206	-0.027472498478695134	-0.006947271808145318	-0.010345680560392478	0.0014991973485468538	0.031197624730240264	-0.00017236473187528872	0.0040691827584203736	0.0	-0.0002662941813178665	0.0	-0.0010731069035420553	-0.013551954697509751	-0.009312132433676935	-0.003434070827082367	-0.0004223473941135183	-0.09808926301756035	-0.07114128972945505	-0.001031259723093315	0.0007168677764076446	0.018101448441136533
patient_144	0.030849231624237174	-0.12644475680648756	-0.0013076552555889493	0.047919716897355594	-0.0025428523698234175	-0.04333504080245616	-0.03062340104287119	-0.0366262522182994	5.7226670780733005e-05	0.0	-0.00029497250102861303	-0.009329652729638989	-0.01609060293533412	-0.052515103297553434	-0.022313808700303858	0.28343786769085166	0.09439041995449513	0.059546567820916406	0.4666989283435224	-0.03464081822872302	-0.006405426447019543	-0.00843391312270835	0.0017092556162487612	-0.02852570773004905	-7.452075596622447e-05	0.005738860932742278	0.0	-0.00032054607407406335	0.0	0.006729241204191863	0.045742165114235275	-0.015419806400948042	-0.002373099050015764	-0.0001795507383214752	-0.08422016052378503	-0.027363629230291005	-0.0009147127013320813	-0.0015079859691411609	0.04926797654219598
patient_145	0.02761432029883401	0.22929555058696202	-0.001512091774886398	0.06796118877289314	0.003644169048442219	-0.05044086129294773	-0.01778817384464118	-0.05681325465143917	4.0186903152217006e-05	0.0	6.6199915905057036e-06	-0.010322997503417338	-0.017680419973331613	0.1637418644587544	0.20118929539913835	0.3072645222661552	0.3984739741980807	-0.07042799436972312	0.32887520364243045	-0.006579869753874769	-0.00385313184307791	-0.004228992619414399	0.00259293328202781	0.0455162669955086	-6.210445793233468e-05	0.006512569806845886	0.0	-7.983313666109092e-05	0.0	-0.04105719573232183	0.02953501611746919	0.04624248935633658	-0.0017353614429890993	-0.0002057327594897089	-0.07815766105146107	-0.010058543428228057	-0.0005035124681976607	0.0033530769123331005	0.04418535699369631
patient_146	-0.05666150471495818	-0.13047740566118088	-0.012591272325689786	0.050423785703436065	0.02364930333988309	0.02568101216820759	0.03208136874191192	-0.04361848417396418	2.5684593414744e-05	0.0	-0.002569996903766655	-0.023000496911809262	-0.024222677778715042	-0.03462441273382879	-0.012650510109969324	0.20927238429764522	0.02361295769800284	0.01881342398179357	0.28494328825821386	-0.02046134652814393	-0.006374890038583989	-0.012520861379926302	0.002309715384413396	-0.027538636811235653	-7.832964518621769e-05	0.005609917151429356	0.0	-0.0007425530596967358	0.0	0.006700807875762483	-0.014606021063592696	-0.010672042324559034	-0.001713721290780077	-0.00040274437735122006	-0.11076517374655945	-0.2513544738441707	-0.0011929626529640501	0.001031096822868265	0.04200252304067537
patient_147	0.030923311003212516	-0.03496008995366944	0.008143212180161494	0.01107938790937283	0.007363738005510247	0.024493321784221426	-0.02901799746913392	0.43768172563619684	8.295915710503e-06	0.0	-0.0005684640561322004	-0.0005490249130920609	-0.011746276146696244	-0.06924717222590031	-0.01385624820022899	0.18892648531521247	0.0901257213840841	-0.07598275219393502	0.27937465102937126	-0.024798667872089567	-0.00620278949741688	0.014551043363740619	0.002088078994491043	-0.04889463778209675	-0.00013086980415065108	-0.15632871814732305	0.0	-0.0003402174758809142	0.0	0.008413031530680164	0.017957530866947857	-0.015468932833748903	-0.017501575734472377	-9.091477173261385e-05	-0.09889838955480185	-0.0341627782355614	-0.0006008805740475868	0.0005324217443000264	0.07056898613295777
patient_148	-0.03284132531092118	-0.10982769770604324	0.03928862098042765	0.06888008583642669	-0.05092300428479669	0.03832445055702398	0.03530242608028402	-0.042990877756777325	1.101448523888168e-05	0.0	0.0014895268198222029	0.025366561512504302	0.07512438417584257	-0.010116852706721342	-0.20623619931739878	-0.27620869925869235	-0.31750992799673305	0.09663706556666889	-0.3738695639408585	-0.025109414016513724	0.031932100444550165	-0.012150590148644353	0.0012275266312895118	-0.01639965744955165	-0.00012117047103771938	0.004529263283441332	0.0	-0.000290331651063129	0.0	-0.0013208086196980129	0.03672315607654682	0.05820732315055817	-0.00521740353716858	-0.00045317850001451497	-0.06766491131265208	-0.0843333585730864	-0.001186639095778746	-0.00014521785493241005	0.023877262647118577
patient_149	0.02625345658617301	0.29868969400821027	0.0011676439426010696	0.0523388592612263	0.044695946172707675	0.03424853746286944	-0.037992850675323354	0.3989460975327067	7.022857150953e-06	0.0	0.001750883262737319	0.0032122449822073306	0.05269158118751293	-0.013971367782386439	-0.20698598427242945	-0.25197310967325837	-0.20998429369437246	0.22682178625966362	-0.0018314167061517176	-0.025888952785675063	-0.004861910709116579	-0.008602892493582499	0.0015816499369562614	-0.051794955682750964	-9.97784519244186e-05	0.0065920308225193005	0.0	-7.754547788007784e-05	0.0	-0.021575457437414926	-0.016135661577847293	-0.008946284984956534	-0.004760289863872107	-0.00025065043296867127	-0.08019467226975552	-0.04025197779259053	-0.0007575396212136902	-0.0020265739975220925	0.06024383947172858
patient_150	0.030148760030506296	-0.09032630329875063	0.0158721935537145	0.005022588827618788	-0.04993787651911325	0.03786452237988493	0.03673500325776181	-0.053292488776195725	2.1220198843316805e-05	0.0	0.0010270242763744707	0.03408794275354512	0.08455688357258741	-0.001944660659153945	0.0646150843688562	-0.31449989799985767	-0.3179863805323952	-0.0787392557764437	-0.10040014497538813	-0.022141010110687285	-0.005831994699307735	-0.011255130308700654	0.001461296063271949	0.053760610626581835	-0.00010885005877917021	0.004822685703858741	0.0	-0.00022592540989031955	0.0	0.0004746455499329109	0.051125091956366546	-0.009564021842180524	-0.003488436608755119	-0.00024489598627707435	-0.06649304689601637	-0.04887512053343196	-0.0010630799727069228	-0.0028766550325486657	0.031935480610516646
patient_151	-0.026786531150067256	0.039583729939211505	0.014923760925308645	-0.11780774028841438	-0.12995311512795252	0.036886588604907816	0.03480022323290986	-0.0506692014405788	1.0532283525178509e-05	0.0	0.0005296472011612837	-0.015562405847333156	-0.02957238558607047	-0.01811445883462474	-0.2820390098719574	-0.3548353178066066	-0.4158261063707278	-0.08245309419318332	-0.04499535582828893	-0.02476783934650398	-0.005700037558943391	-0.012773509743424914	0.001029808976798945	-0.02247193080034615	-0.0001639216401796894	0.004044712028950538	0.0	-0.00026132140605895487	0.0	-0.0022906539721153575	-0.009393577536380732	-0.008733218369751428	-0.0035384501796254476	-0.00036460923443873444	-0.05726940066916677	-0.05471557062356142	-0.0021512289083833996	0.001396330404212179	0.03677520074237346
patient_152	0.02093680424900142	-0.18809979322956852	0.01920063558061478	0.011988921239580645	-0.11459753976621043	0.019987212560516308	0.008657115998599071	-0.045456957979614104	1.5315372880024002e-05	0.0	-0.0009601993688312507	0.01428678343545239	0.04025595526741222	-0.04170076291652749	-0.02503928922480154	0.34710070217352645	0.09398863915466832	-0.059906718541302216	-0.05082949670326475	0.3226332805525437	-0.008002453117580419	-0.012141665702113414	0.001920567059619517	0.043370026781811684	-0.00011175534757079947	0.007180700592618022	0.0	-0.000283131420425434	0.0	0.008158318680415496	-0.005684578568494188	-0.00885442237359266	-0.0011013140170634298	-0.0002087298178394427	-0.05145086424392594	-0.1654679080115378	-0.0015397770378972248	0.00217139701127533	0.0365055373918819
patient_154	0.03857227735442604	-0.1745986392637007	0.02958093008738212	0.1041885753237962	0.055862884745905374	0.034761669515461606	-0.036744944785725625	-0.03499491601259198	1.1321398373482999e-05	0.0	-0.0007172180194929953	-0.01630719419564686	-0.023552080987089566	-0.023925333853937553	0.03891279910697163	0.5521367075126937	0.49296062316388556	-0.026374102078459936	0.4282673144993773	-0.017194036879418197	-0.005096315453492131	-0.005281272812947137	0.0018885921291266123	0.06057251218658979	-5.974164752355006e-05	0.007123460058897735	0.0	-7.159257364866754e-05	0.0	0.009587742919863635	-0.0017027826542249497	-0.005004775171305403	-0.002035176202367912	-0.000152522944029968	-0.09152553352124786	-0.20849729471035405	-0.00035878120732956575	-0.002315728725121989	0.05381852160420216
patient_155	0.019712996543836684	0.394826845266344	0.0013400649223722007	0.07589662353309934	0.020059736334220223	0.02786594634659699	0.017049631854889485	-0.05576754308826055	8.189510378607e-06	0.0	0.00018997135213609864	-0.005784702158385461	-0.016884253566031605	-0.04007235483606785	0.1653865761684063	0.3381045491212503	0.2190758075737275	-0.04986230339078453	-0.018297229206861474	-0.022038381474303873	-0.0054782335182499385	0.0445758225693402	0.002121056750049524	-0.03507122397883208	-4.37965941493508e-05	0.006600999323377443	0.0	-0.00023603270075397867	0.0	0.005984073343951929	0.03753495345327049	-0.008471226449431747	-1.2786930582343843e-05	0.015952949544131248	-0.06483560460219595	-0.010393888053695798	-0.000582178377707005	0.0053604808135652784	0.06633526256114829
patient_156	0.035466769186938765	-0.16916519330860372	0.010978703933025233	-0.010177150249590317	-0.00994606462164477	-0.0713637555226363	-0.027829932449860283	-0.0463161940722621	6.900816806680821e-06	0.0	-0.0002500647834533117	-0.013610332662543743	-0.021577865243497193	-0.035322219227681036	-0.15664470633118102	0.2927173915035613	-0.14793470720049215	0.07773182174919656	-0.45181742925431334	-0.024138735120743497	-0.006685375177916321	-0.01094021883245544	0.0014660172407313617	0.02028598942146541	-0.00017792935234906947	0.0046343101732383854	0.0	-0.00027503140452523825	0.0	0.0052425718567628895	0.05535448335408221	-0.012789238274084338	0.056633885262915976	-0.0003576847318578073	-0.0754384619935406	-0.09684029765097792	-0.0007813045178144451	-0.003209037311833141	0.03164481159036366
patient_157	-0.043000956017487775	0.24033622501905272	0.0609561008947152	0.10276048465979816	-0.044530750811698924	-0.08853473389703978	-0.017135109431303665	-0.03931945110412118	5.0057792746821e-05	0.0	0.004588867442286781	0.006576156845997149	-0.022600059562321664	0.11935384012275695	0.007078312422552076	-0.31525906682695476	-0.33983117974272914	-0.07670689364144408	0.37172620407974	-0.014975859721298253	-0.002296713519578499	-0.0030083352541803703	0.0012361236616908623	-0.030100922207908148	-0.00011414829222778791	0.004399049340702469	0.0	-4.7618788062977495e-05	0.0	-0.00405291992238683	-0.012271797251028765	-0.006899718398612443	-0.0036362089691660423	-0.00023721254942727453	0.40472755247441244	0.3934358794610261	-0.0005980912455866555	0.003033727213212159	-0.009642455957095801
patient_158	0.030296881359856136	0.11766854227672084	0.016687188899834286	0.024809830411395725	0.027259860388521198	0.025798677538859716	-0.022933567661923705	-0.04232615969636759	3.195080335467e-05	0.0	2.9508496719614895e-05	-0.002846027350930878	-0.012172100778146646	-0.005046770827478016	0.036852098486614714	0.6694880723617396	0.66820718395849	-0.0033619413166047518	0.4979610513290665	-0.010595793506765922	-0.004263873102777796	0.05864093790993872	0.0023444399926938007	0.08124617647972654	-1.1876343779365795e-05	0.0073428119760423705	0.0	-0.00013850814444470516	0.0	0.007999031005297618	0.04143383225636197	0.08495744967602345	-0.0013721266957936692	-6.784074538365816e-05	-0.07725275742726236	-0.07668922761054958	-0.00029328825721695683	0.010759982168704546	0.07318959019509672
patient_160	0.012135595611017229	0.025612897938246077	0.013356261805010324	-4.960785296540489e-05	0.015522038436465957	0.03553275912632848	-0.03353563643181075	0.4167600581806657	1.7177028900747564e-05	0.0	-0.00047656531104232674	0.0013170933357002134	-0.00927203090020377	-0.07294170139100623	0.09678187062106142	0.6189827009575882	0.8177918768086792	-0.08428677606726223	0.07755964049651397	-0.016321327536621254	-0.005544279699495278	-0.009210098079987133	0.0024853766574428325	-0.0607033786113009	-6.258804873438003e-05	0.0071093065611260485	0.0	-8.786076494765696e-05	0.0	0.007358612634306507	-0.015248506774040112	0.03019865698114159	0.001544411347618026	-8.725252973591767e-05	-0.09092554824402263	-0.2380065642406265	-0.0006983386130056488	0.0064409826995332296	0.06832503388125998
patient_161	-0.03570722636862684	0.44972920422249546	0.019819305481921307	0.037872491921920645	-0.02113414897627866	0.040122412575118734	0.03262406635650418	-0.054251485401073614	2.4232883762126002e-05	0.0	-0.008382360048603628	0.01989242399327812	-0.03288912395919887	-0.011110153935291973	-0.22023086015195475	-0.2931380815932045	-0.28403359673577677	-0.10141339148957698	-0.3464843910212169	-0.027776122837668293	-0.003774581706884254	-0.006682427079208284	0.0011705582826128892	-0.02191431351117336	-0.00013196230253119002	0.004452538606327242	0.0	0.022419219607336664	0.0	0.017505620203320596	-0.009587418715533778	-0.007043796593548589	-0.003961987442802069	-0.00023239595123822788	-0.07036040071672728	-0.02638989532594065	0.05103848266175656	0.002830918608913709	0.026595717431733813
patient_162	0.02009841028943187	-0.12045257630849798	-0.033025891141043394	-0.19343790869612165	-0.04280990777049617	-0.02702420862500489	-0.017846689641719447	-0.04460651154425554	3.3355957931287983e-06	0.0	0.001270256701020917	0.032079352005185545	0.08643018286063597	0.18694981425896626	-0.007415034798115248	-0.2396947899091383	-0.15849425233083203	-0.06975917572066036	-0.004628982496241818	-0.024461105675452927	-0.0076851987330822415	-0.009135111431924107	0.0012888709242701202	-0.02710920746620003	-0.000175673956779377	0.004931366379338567	0.0	0.012123437430438772	0.0	-0.0001212660562169129	-0.018094942716932478	-0.018237800607225595	-0.0016683526715023217	-0.00046237890731318834	-0.06510591186544222	-0.02787364136255492	-0.0006165211518161913	0.0006063621438999628	-0.022015997257539572
patient_163	0.03864971640283485	0.0704779338046719	0.018832978291115913	0.061172955431906824	0.07771940623646799	0.045149312415238896	-0.02963150177518784	-0.0535387258349102	3.3467587365564996e-05	0.0	0.001555955135318202	-0.013036527931188249	-0.03251363589088791	-0.02157569276281337	-0.00938001935349357	-0.27328403914326155	-0.1639760625452579	-0.09521906519013318	-0.007496409404434599	-0.0253505752654005	-0.008337353819156866	-0.005698712734156619	0.0014579854473633536	-0.02091889696546902	-0.00011177624158224433	0.005200697305946229	0.0	-0.00017556803492435445	0.0	-0.0014580183902555316	0.056651810006763365	-0.01226256084274523	0.060593623939344976	-0.00032839126828164265	-0.0986436011236197	-0.12847479373776216	-0.0006659458175482713	-0.0014108285347080227	0.035705477564431466
patient_164	-0.04744010232708304	0.2606908392378226	-0.020471356298179443	0.02955666809062723	0.04625173642247136	0.03323638987002922	-0.022802906017983862	0.4897949409669725	6.493917985903001e-06	0.0	0.0009584598133190855	-0.002181589410153871	-0.016277710878216268	-0.02970174669140077	0.37696432997386575	-0.2659518184388075	0.17573121939003464	-0.0409223447734149	0.2863012161019827	-0.0004936474854896813	-0.003502362010334484	0.02530102409906732	0.001766553828697201	-0.06672308581895275	-7.098034871106202e-05	0.00504913653860607	0.0	-5.3872598330511644e-05	0.0	0.0005181665851744095	-0.004327510696035412	-0.007964107056852993	0.0003207645619778463	-0.0001995493009245573	-0.07737039919123424	-0.18665730116350365	-0.0009587742844844395	0.005083368159251335	0.06664532266295367
patient_165	-0.032652436099433475	0.04253211731046468	0.00890257643734287	-0.07027431445776681	-0.09115120722737208	-0.046943826618972145	-0.025852772849186873	-0.059427763381201384	1.1511026990035e-05	0.0	0.0011032642761952462	-0.019397936210321643	-0.03779350812971534	-0.01869332915919577	-0.2324093307540734	-0.3251566115342607	-0.33861664897044297	-0.025752499279088133	0.1554807747882402	0.005204274200756527	-0.005567698997630726	0.06590055263472569	0.001167108899755759	0.04436453457427602	-0.00014293872626377927	0.004273084877116512	0.0	-0.00017021191955751764	0.0	5.412157874819259e-05	-0.017724350740591394	-0.008960821268328126	-0.004615230533740355	-0.00040306390136953495	-0.05651225689166514	-0.014064175534134677	-0.0013039502151971124	0.0027995548317251238	0.038979613943908385
patient_167	-0.060989655617982245	0.5007236248692939	0.003550280265548283	-0.09327130661449717	-0.07196003040562378	0.02399119441254562	0.01751825080361366	-0.04995691658304601	4.7538451967698074e-05	0.0	-0.004028454993576477	0.014219833723327637	-0.02769038700328127	-0.04256515222092944	0.14569902058192508	0.2581187196994792	0.27758315742926526	-0.07219491609311493	0.04408919039168139	-0.007408836370531294	-0.0055083832467612516	-0.004765115033050153	0.002198026636487079	-0.04112328534831794	-0.00010752512318878946	0.006916160684670519	0.0	-0.0006933172029143193	0.0	0.004549733667281484	-0.011561663944959165	-0.01178628272099714	-0.00024455769951835455	-0.00017728832685473097	-0.06877651462667601	-0.011963544332073568	-0.0010639411176046906	0.005099908795799677	0.05330691284242067
patient_168	-0.04368380878403952	-0.14366783900888866	0.02883672768376024	0.08510992966744936	0.07869922716672323	0.029341046031997626	0.03213399172258018	-0.05006871627249846	1.3111926719274992e-05	0.0	0.0005593604211138664	0.04354137207608733	0.09362263445841318	-0.011176827745009913	-0.21759180801140654	-0.29352967925343704	-0.2956934811860711	-0.12040348981565595	-0.004910769212771535	-0.005170787230885448	-0.004523544164582731	-0.012325349995805179	0.0011180258140046084	0.046355796263399564	-0.00015544159562129803	0.0049549637079124055	0.0	-0.00025257455949528147	0.0	-0.0012922301706450958	-0.014471700284197076	-0.008306870875301608	-0.006364185083567017	-0.0003442606846835311	-0.08463074319691738	-0.04649985518258379	-0.0013066461172548142	-0.0009137657841360475	0.032637860385800924
patient_169	0.021848796884863915	-0.13538173607995352	0.002586286512943609	-0.010596622735249622	-0.06377480376859318	0.03124706764829372	0.03624514987378752	-0.057678374164846745	1.6727946929091838e-05	0.0	0.0004988882789166289	-0.0208845036608392	-0.04087408899818589	-0.02329862672415861	-0.11087320610462217	-0.27868927761997336	-0.37283530598893855	-0.10337210019199239	-0.0348216527424447	-0.0298821939089646	0.028045952015757828	-0.01581852866584811	0.001276956966966251	-0.014880685947523183	-0.00018356884119575157	0.004619511554886474	0.0	-0.00019889363519309426	0.0	-0.0011793749053781403	-0.015274699737509976	-0.011850804657613711	-0.004529852527905819	-0.0003783242757577096	-0.07266715364416379	-0.05253222792381607	-0.001325089839809538	-0.005731005188789455	0.02568466704829893
patient_170	-0.04826845802228589	-0.14220008098397538	0.004389226530552979	0.05249784968697563	0.051968489360623475	-0.052765291580582484	-0.04191644451270122	-0.04940102487023906	4.8868538736264e-05	0.0	0.00040430597772669755	-0.03164427650926044	-0.04479857818364159	-0.005065594170859927	0.02814191099578673	-0.10443714531024094	-0.28775022364809905	-0.06599598564463233	0.45555017328822167	-0.0013127533088237186	-0.0049256984492101145	-0.011997757808456156	0.0013971796536414714	0.047838647294543325	-0.00010512559315222618	0.005225973069713812	0.0	-0.0002827173198244409	0.0	0.00023241423326190316	-0.01745184023101618	-0.010349035632275098	-0.0054744913915196	-0.00040246491116957046	-0.08806047620961217	-0.18524781487734784	-0.0008956053416112172	0.01098775955566482	0.021028776157392525
patient_171	0.02681900649715384	-0.12680204079677757	-0.006457146016718957	-0.25641043826212484	-0.12527246418758758	-0.06816055941569282	-0.022875984252398927	-0.04382494485666703	1.910686745254e-06	0.0	0.003370003997867153	0.0067294603263062195	-0.028858738985789955	-0.036013930720033074	-0.24541284182437365	-0.25898924702488374	-0.30735157715412564	-0.07540067020852904	0.06837649178164301	-0.020876069311934677	0.04992824245694761	-0.006772286089589141	0.0010987176866083478	0.05082471972130444	-0.00017532526591659952	0.003964696658833275	0.0	-0.00010903106175022694	0.0	-0.0038859334880664447	-0.013592176920154625	-0.009776260789306232	-0.004341364056186609	-0.0003663852225778161	0.3554491217375113	0.33569000420830053	-0.00041045480980966343	0.008424762581826142	-0.012109402301163228
patient_172	0.0338708773739283	-0.10132418841231582	-0.02845510361221624	0.07494178689926347	0.09650829402624109	0.044886897378387115	-0.046587603714114544	-0.042593938326712974	7.993475826003e-06	0.0	0.0028371778583461886	0.005268461547672438	-0.03016980207113519	0.028391167506036034	-0.2754232425402679	-0.3500531628828189	-0.351252690542076	0.07001226555520641	-0.034033589179664335	-0.023473532653849806	-0.006845185414546166	-0.007006574769907823	0.0013567263546530864	-0.027936644290755888	-0.002134116224839033	0.0038951977353936435	0.0	-0.00027730205979099274	0.0	-0.006870312852915211	-0.026977328065900478	-0.011880500607825908	-0.006807311487332176	-0.0005744614375884506	0.32371654095791597	0.32259289345306863	-0.0006153750715886246	-0.002250795320645822	-0.017156321487854533
patient_173	0.021378988077713802	0.05255471921287901	0.01392771039746417	0.004033912049359709	0.030333778258768852	-0.08206279233144893	-0.020439131373169578	-0.04077678659642091	2.6265970312163225e-05	0.0	0.0002259142451443383	-0.0006013218457994858	-0.010753935104635088	0.018410320679755798	0.3300764700031024	0.4130723785264254	1.0393185696612728	0.0671086634837232	0.27883513170788	0.09831803027751515	-0.002815280217719209	-0.008822222269549158	0.0022846197082354775	-0.032527258847061084	-4.999176815430167e-05	0.0070166667289853326	0.0	0.0006767119628166474	0.0	0.005283009720576248	-0.008895073848337211	-0.009476305903618667	0.000731199486930796	-0.0001220281684656761	-0.07412571108302035	-0.03239151307341425	-0.00046366218477926214	-0.027071528728104203	-0.0329846184045213
patient_174	-0.02206631529049309	-0.25767967363951444	0.0018114618850866599	0.024098782952405914	-0.07626498526668307	0.025107963852531473	0.02521680631423544	-0.03728528345282769	2.2757056049255914e-05	0.0	-0.0018275438454015483	0.014980553909303935	0.0283476529885021	-0.04266092190282079	0.24855950308037295	0.4780008277668541	0.8883009379053426	-0.07143673511334078	0.1042910713479783	-0.024868114982489913	0.01699206124838574	0.03199266379707516	0.002495623202484116	0.062281963955234915	-7.140453647911968e-05	0.006056765588237978	0.0	-0.00014525835480956419	0.0	0.0060275354300200175	-0.005445883588008741	-0.008561589153895826	0.00045616523608081773	-0.00011707554985669648	-0.06130312225526367	-0.0048242999146033945	-0.0010163838261748317	0.008005128496655734	-0.04056837400466891
patient_175	0.030629747970819302	-0.15170731716885869	-0.029685146972163484	-0.20727668925488563	-0.01683816515816532	0.01883811518403131	0.032337930905220046	-0.02816701900964812	3.0012735217100003e-06	0.0	-0.0014961914831011043	-0.008265426933977978	-0.011806056755042088	-0.036527120916206114	0.0231623143517872	0.5798854509697591	0.16830182750188916	-0.06123666962119821	0.1194979536371973	0.1449000992993694	-0.008939418475184204	-0.011664023978441476	0.0019597683653162215	-0.034569195827762404	-0.0001275893330494175	0.007112699490021933	0.0	-0.00023014121786155606	0.0	0.010965010723100042	0.04918340856155062	-0.009323938082836259	0.04435153069788494	-0.00022048929903369186	-0.06981666236520095	0.017304245815178223	-0.0007014198213526003	0.00306173336861693	-0.025100586792965604
patient_176	0.013979596123038084	-0.15150609927911746	-0.055520220535051526	-0.1309316262807182	0.0037810687969917654	0.023924203157286324	-0.020455816201726665	-0.03506081653270586	1.2103573096321854e-05	0.0	-9.243757347833143e-05	-0.007159425021907981	-0.01489544513949857	-0.021832973302362686	0.1454688232669164	-0.11987840453315533	0.11659635976509768	0.5438667376171996	0.3935799683863048	-0.021401633573727062	-0.005745179071692608	-0.010304539371762322	-0.029069006936400087	-0.040112879575495516	-9.150067348520157e-05	0.0050694387368026604	0.0	-0.0003182952242618449	0.0	0.0023883024546357857	-0.01370581328914587	-0.010963706000062214	-0.0006502398615168884	-0.00029129711672309586	-0.08477147203602474	-0.08741492175789926	-0.0008089145214676352	0.0005505702557058549	-0.029009813401153182
patient_177	-0.003388793792007562	-0.16259352915053696	0.00682096811378402	0.030350893686095747	0.016835811933970764	0.03426295958330262	0.03362121515254529	-0.04644789091175103	3.2425226453426686e-06	0.0	-0.00011077989432073023	-0.009858851298437386	-0.018231589938273632	0.16252735164225882	0.3690909800109549	-0.21121193629750656	0.29470531476063355	-0.05852260760976593	-0.27544539319378436	0.03582126877451728	-0.0036119588649861823	-0.009123439871467739	-0.03157699247232895	-0.025922101931508262	-0.00011082922626587278	0.005042609508957066	0.0	-0.0002396351661042232	0.0	0.001542809275791218	-0.0107772920363603	-0.011533512746540608	-0.0003117734176904773	-0.00021690735094794658	-0.0783116342649138	-0.031269469667673466	-0.0006612327807688356	0.004177474658911564	-0.021807297950674768
patient_178	-0.046653394661285014	-0.10564775685476327	0.0010175533870035065	0.049770651543866895	-0.05061958280476652	0.04289943396616591	-0.030962437397022556	-0.03707399565164992	2.9197422795007146e-05	0.0	0.0029738751968364165	0.007994021701533372	-0.014381693057676576	0.06819743817929305	0.2048755170621663	-0.20743383949189506	0.10140326537082213	0.16240216081260278	0.36838247911583966	0.30922581792670767	-0.0035822456120443887	0.021443313562381196	0.0017592063834248439	-0.040916649211387365	-9.917153029905513e-05	0.004722472110256202	0.0	-7.996936657319767e-05	0.0	-0.001287883156053645	0.022438937962285372	-0.007651734498583192	-0.0012941859875788843	0.0001037167474747195	0.3612239313099856	0.31641968102024853	-0.000746293942107246	0.0018687334067934206	-0.020558287537199703
patient_179	0.0347073641172257	0.44639958637589416	0.01467743280822454	0.04529178712148816	0.0676660295124652	0.03627939316606488	0.03342319731074954	-0.052399315656465675	2.345069812708e-06	0.0	0.0008559816732995166	0.03148110726206522	0.08197104066464757	0.05064066139634495	-0.03920559581250624	-0.2818644016367452	-0.18552984158824334	0.05755462855362595	0.05280243839702286	-0.025170182177357135	-0.005830905694308536	0.07699869627023943	0.0016256437747431583	0.05951576248459222	-8.811728149465904e-05	0.005977294452070178	0.0	-0.0002583034426318562	0.0	-0.0003285871863496234	-0.013722191119083564	-0.009501821382945596	-0.004895040618670024	-0.00026598190908170996	-0.08252226905338861	-0.08642503424820075	-0.000697287930776041	0.0006017587365333501	0.03944314435170869
patient_180	-0.02200357031188402	0.05454684850572848	0.0019552335687736963	0.02978002620824951	-0.02294644672855241	-0.05822585394472672	-0.027546605881206273	-0.05144542535599912	2.2949565249037555e-05	0.0	-0.005928656559057566	0.022725900110173544	-0.03024031647968978	-0.037029075074908435	0.04216214325758027	-0.269897115183962	0.17238584749488614	-0.07195614815039586	-0.06718312356501475	-0.024555878992357227	-0.006474940909889336	0.041343077415143974	0.0020477063057813033	-0.021250267027338322	0.00726132119556328	0.004138459605375667	0.0	-9.224536720071482e-06	0.0	0.0014488706798104687	0.03416441065229771	-0.012367858948564726	0.004672118513795243	-0.000305091613885141	-0.06262666956709478	-0.014420777952093707	-0.001262961903264236	0.00021942202786706368	-0.017313532901288543
patient_181	0.015761561525090353	0.3096251807788529	0.001333833164995572	-0.23692944372745062	-0.13002590804402878	0.032374768101098225	-0.040025798854164026	0.418008050073244	1.68604941867335e-05	0.0	-6.677217098428442e-05	-0.0009050954540063237	-0.008153505024285744	-0.07062621586276756	0.22339628450222698	0.3016928780819839	0.8584732016604016	-0.07318091579725833	0.34033287305155235	-0.01734998735715315	-0.006351501515162149	-0.0098094268319817	0.0020906058849350538	0.08549382702292775	2.273260737997487e-06	0.007521669641564441	0.0	3.3045845240359945e-06	0.0	0.004042638998931406	-0.0033447923140615	-0.010161160231733872	0.00022699853885377517	-8.210252052290789e-05	-0.06761615545697088	-0.06119752089634654	-0.0006407954343614427	0.007991753622885069	0.07790478108552717
patient_182	0.024020056784989943	0.8715404831820669	0.011928785550812926	0.03577110532214448	0.01105161773733367	0.015943747709356068	-0.014179111644230975	-0.04991106162074876	0.0	0.0	0.0005237721556659983	0.0165584221438735	0.05761946816027032	0.103067518640716	0.10989487739763314	-0.3005544368134956	0.12609294458191983	-0.08772437789246226	0.45108806553312236	-0.012123706232671205	-0.0037717872486318126	-0.0056528363530413605	0.0019659089784948088	-0.04381272166991855	-6.334308460158967e-05	0.005066578986488525	0.0	0.00011169100151380067	0.0	0.003747152573896032	-0.010764461436524144	-0.009148877982434933	-0.0007103688652045581	-0.00022518272588369214	-0.06694015783413632	-0.009884960782507666	-0.0008870828134339213	0.0037401339692869607	0.0629001838837744
patient_183	-0.05325735264398026	-0.12408183846728399	0.014832283513888824	0.10130873150234883	0.02899985330478973	-0.11308368047512364	-0.0428395816389775	-0.0261822097846396	5.716109100529e-06	0.0	0.002793919404626418	-0.009742732472462805	0.047313662065938206	-0.03130502129488552	0.1824682798797654	-0.15856744317021135	0.19666869541467225	0.12732794010006654	0.5707822367167626	-0.010937088763951115	0.013220345386335524	-0.004593694963690551	0.0019956884773492216	0.08699427259807425	-3.608562938423775e-05	0.005889216201687775	0.0	-7.133792600332722e-05	0.0	0.0007256837454322079	-0.013218466540647376	-0.005350051779869046	-0.00289595407497917	-0.0002067104446977242	0.4533246462803676	0.4209466564481492	-0.0006348308590741332	-0.005551312865831258	-0.02101984083942109
patient_184	-0.038492669641012195	0.2832519844546529	-0.001209997346306637	-0.1901544115421311	-0.18786264153384166	0.04414888446124033	-0.01886083719114805	-0.04105324580249131	2.5917779707631982e-05	0.0	-0.02172635836795108	-0.011871252405801036	-0.02104509989311224	-0.03348443999896765	-0.07771844716700857	0.2198177886124678	-0.34220651008909797	0.04725511552676903	-0.15285777911887596	-0.019753570615163606	-0.005122778285925816	-0.0036592849485384523	0.001295259855810259	-0.030871097833089802	-8.676052433168659e-05	0.00583879203195891	0.0	-0.00027974285063434793	0.0	-0.003167575390576278	-0.01602304006048275	-0.007323514262011734	-0.004349534072002472	-0.00022817018714485702	0.22790029097596068	0.2142850263103072	-0.0009600827249257117	0.0020682198495249244	-0.01586049878464411
patient_185	0.03874426302787708	-0.0005509057548558998	-0.0015342038569536131	-0.04382834809294137	-0.15984860584696572	-0.08077892050127534	-0.02013601506885463	-0.03517172550817595	2.5133092640188e-05	0.0	0.0017666020774644068	-0.016461849636615303	0.033115800084714625	-0.05234353931336792	-0.08550850367752974	0.30954287573896927	-0.1715886815123425	0.046117413482314754	-0.48002340188110837	-0.00982519510360666	-0.004131494721176641	-0.006398564583024419	0.0012315553609496418	-0.01691607974853345	-8.480748487268024e-05	0.006153685273021316	0.0	9.935584178767681e-05	0.0	-0.0009794355157760407	-0.01703179474546769	-0.00896440082221589	-0.0049338368428786875	-0.00017926617385122584	0.2285086590448439	0.21418885756968506	-0.0006574260992621274	-0.000665849642348024	-0.018385620763058604
patient_186	0.030340982167641854	-0.09006631640658391	0.0033362280743054963	0.06887874745439772	0.03556062026558112	0.06288051143680705	-0.051226000963601276	-0.04257291833669713	1.4903605615522e-05	0.0	0.00269629545856803	0.008018368899192822	-0.022931707333313817	-0.033050063351588006	-0.03620693011646377	-0.3558393396167805	-0.4616911316207166	-0.09088390605470492	-0.17976340944130517	-0.0232644856950058	0.01688327407352997	-0.00675493512467428	0.0011658447709553784	-0.030528797374613247	-8.672528446759658e-05	0.00421673324989147	0.0	-7.564736923179156e-05	0.0	-0.006169760935574532	-0.013677267552565302	-0.006909635164409083	-0.004445274155955797	-0.00031185121044916795	0.3184379090811293	0.3014435156557632	-0.0006203238777648702	0.00036433688250204967	-0.01149378969448977
patient_187	-0.03653324806482876	-0.15508573219151298	-0.005816608627357344	-0.009242900249638992	-0.04135116313719644	-0.04845228073936656	-0.01570844301029262	-0.03651482819272596	1.4281492478913e-05	0.0	-0.0008444138984985902	0.018942834126892218	0.04426147846424725	0.12754393631296035	0.020095018345083836	0.37798041469281296	0.15170308857597042	-0.06332990478184575	-0.5313200139803788	-0.025636043180106878	-0.005756332921014272	-0.011170056257623651	0.001895385871710062	-0.019678346177426278	-0.00022628960578100117	0.005897271481428959	0.0	-0.00030562322308029993	0.0	0.0058110583415957985	-0.01054966844248124	-0.014410286737025593	0.0006109452829325282	-0.0003065401899345781	-0.06441469784383613	-0.0030532303794102746	-0.0008704637419956577	-0.009621483983920489	-0.02154377058491528
patient_188	0.016894084386947495	-0.046101322783893374	-0.00163330134056562	0.004804622652015501	-0.049570239522836526	0.03718633565073973	0.03560089042207721	-0.05722242934288846	2.1345099371019635e-05	0.0	0.0008494164168774403	0.010932231780597617	0.04311806825451885	-0.012890538966521765	0.1620927117716316	-0.28085655113888464	-0.1580723481610672	-0.0645823733477307	-0.13181140154700585	-0.025659897668952138	0.03359290497275859	0.040360652971666376	0.0015882107439646185	0.049773066087429416	-0.000137507672229406	0.004364326368444113	0.0	-0.00029018139339737916	0.0	-0.003693682640046187	-0.012087700880531538	-0.009456731462936088	-0.0035839906445202605	-0.00030158811711215633	-0.0779800004834717	-0.10448667994519574	-0.0008906715525848093	0.003204967267989424	-0.017512319764868056
patient_189	0.037530971776817905	-0.17044353399818668	0.006533029370468585	-0.01868881546686246	-0.1113291547092845	-0.07922116060138577	-0.01158807424623876	-0.034838640321978386	1.739429490374732e-05	0.0	0.0011453912584782925	0.007600746483514449	-0.01881819783170372	0.07460335458096283	0.035887866619685765	0.43507661804929926	0.15337510020519804	0.047480213396423034	0.1345551851019753	-0.017052380896079144	-0.0069499545474826915	-0.007770058589058938	0.0019078442231040631	-0.033238855550847025	-5.877763667246957e-05	0.005368886048022001	0.0	-0.0001125236516000534	0.0	0.004536723846233423	-0.01875256575595737	-0.01237689954457408	-0.002342776360423431	-0.0003009789456239111	0.29857980059231926	0.2920778969546462	-0.00070001685390483	-0.001457947274791406	-0.021938815817187388
patient_190	0.03483633575032767	-0.19079127496980205	0.032487009868024656	0.03720647210762771	0.049150728308126654	0.0449060947730618	-0.03516361590434397	0.3135804860335167	1.8913361549028153e-05	0.0	0.0013686463318129296	-0.0102169666546106	0.00980912035033963	-0.033365370990362075	0.30261882029731846	1.0244484517248695	0.9153033345605605	-0.045895832313896684	0.37167613096309937	0.0995814707720243	-0.003598568387455656	-0.0077102772133868834	0.0024164088900491126	-0.06436311777176779	-1.1383450028264763e-05	0.008565075110209118	0.0	-4.974915951850373e-05	0.0	0.009019783922622872	0.0014736678228806533	-0.0034892036934863367	0.001560057992320421	-6.684801243350971e-05	-0.05593950186848737	0.050186610600446394	-0.0001323562328575478	0.010840395930120253	-0.05353540690290419
patient_191	-0.0600901864537243	0.10399981423155324	-0.01115900924886704	0.035167725952912815	0.07742902658659863	0.034353593591679166	-0.030461513027248907	-0.02838693589132135	0.0	0.0	0.00026289010827075504	-0.011796857508074106	-0.0202574752092532	0.08143436314737862	0.14123621557472701	0.9444573674403403	-0.12161277896266576	-0.07170790409161015	0.43025843685954585	-0.014192327971810003	-0.0030284906994751037	0.04768709857141837	0.0016426806433248308	-0.021993933685108775	-8.881364931569671e-05	0.006716385025580478	0.0	-0.00015428772236335416	0.0	0.007884303155008736	0.04071079976746057	0.05240426867763428	-0.003047279814086673	-0.0001989749144222083	-0.060814818126315735	-0.10805696038964743	-0.0010165496172770483	0.0009429002609339113	0.05506876312458041
patient_192	-0.0513421751866356	0.7086213207416211	-0.009735979935214356	-0.01364773342603013	0.021803462383674033	0.03920044161668767	-0.014446720925453946	0.8163104153942633	2.358921141855037e-05	0.0	0.0008485397474737475	0.00081683909822663	-0.013163125502381214	-0.007721211947537761	0.036481823509192386	-0.16423131783939446	0.1226701013954209	-0.08310894450068763	0.08623809971768975	-0.02373575810346665	-0.00307477626737069	0.02262639074477007	0.002251869076846774	-0.03742312776063537	-0.00010599321551475013	0.007046107079364216	0.0	8.493119493019397e-06	0.0	0.006296404979433896	0.000596979491250299	-0.00591884823281239	0.001143763002592513	-9.569847982303903e-05	-0.07606706985158519	-0.13361552914442634	-0.0005329697851144331	0.0032628452377969296	0.07737328685993339
patient_193	-0.051251116883956165	-0.1274856593835031	0.018324588194682773	0.09446595897302554	0.0948423969724679	0.03932033588955977	-0.017929876781495532	0.30368288647667824	0.0	0.0	0.0021086422134533127	-0.024340745940149778	0.014334675897666689	-0.008633656900280555	-0.14217662515061852	0.3693879343653792	0.01799479983316882	-0.053118452313748524	0.44178062537099017	-0.0033332753652370027	-0.004209517117355808	-0.006544035542994807	0.0015776538602392295	-0.062493770515899216	-7.425769062895877e-05	0.009041317560438933	0.0	-0.00016726994121270432	0.0	-0.007677431884997741	-0.011392915296613263	-0.00603494118386334	-0.0038349525199546843	5.700280794965199e-06	0.4525659208946314	0.4447417199394568	-0.0006832784739588641	0.0008161683259615567	-0.03853391376226018
patient_194	-0.041986958619728176	0.12626208167120784	0.037772892605388415	0.061607370396342426	0.03806330025599611	0.06373677172103132	0.04781562001089859	-0.02718190497792695	4.0965151838802e-05	0.0	0.019477968890502274	-0.0070620893146949755	-0.005211718235067719	-0.02826715671226963	0.45338004000369414	0.22907873765318446	1.0065076472562497	-0.09252820018422123	0.17273134461718787	-0.0033791619805378873	-0.0017602361941762177	-0.0033593138768032433	0.0018788090824303507	-0.042468171435869485	-5.000578916062723e-05	0.008762816427310608	0.0	2.7671499768349168e-05	0.0	0.002468588964862837	-0.002065867076873331	-0.0018496959613842452	-0.0012067675311831572	-7.492033023526124e-05	0.4056730597286552	0.37630664623013055	-0.0003614854439923775	-0.019982220699401317	-0.02115998069357132
patient_195	0.026106790144241422	0.05595586997532394	0.015761395764688806	0.010743133162717286	-0.034180484884220444	0.030215412038383387	0.02896668474704426	-0.05733505107187591	9.085657134758999e-06	0.0	0.000565772772819825	-0.011254008486394226	-0.025719267974724763	-0.012612743865961664	0.04209309242331924	-0.2985262940541993	-0.3491508899803313	-0.07761487791393758	0.03958009286859463	-0.0035083054809859297	-0.00600870481478406	-0.010273469844416188	0.001470374535778517	-0.02538218723945321	-0.00017645143922049195	-0.03377327869282748	0.0	-0.0004294666743689786	0.0	0.015289130550590996	-0.012215945514994709	-0.009513423788997229	-0.003965605866698389	-0.0003683029044003226	-0.07590569923827466	-0.08310035083575029	-0.0007407169776385448	-0.007031144458136252	-0.01715620221136703
patient_196	0.02277695911859421	-0.007549518302482667	0.003933138769132707	-0.01196785617429758	-0.07091496810627786	0.042648825536104024	0.03462477194078403	-0.05325619807176867	1.490724986008e-06	0.0	0.0005865758094004025	-0.013210401370211754	-0.025487308509416114	-0.024171001326046403	-0.0234767125128297	-0.292953742602725	-0.26497786643835175	0.05437515300616457	-0.3837817752468009	-0.030957234603857242	-0.007475692197173043	-0.012118489881709145	0.0012790473449348359	0.03226034005953204	-0.00025033778736296297	0.0035305632980882893	0.0	-0.00032062921018819753	0.0	-0.002504542974879231	-0.015161462533753929	-0.00943904839819953	-0.003132125941402917	-0.0004647580890851877	-0.07634726970246146	-0.04818010595766053	-0.0007868265523041631	0.0014425228469085061	-0.014444950958560137
patient_197	0.04171836124376708	0.23448668694264138	-0.0009801735036465457	0.0444558874211826	0.04652010916809091	0.04243439320849683	-0.035161138393233364	-0.05623105415521053	3.2029492604022e-05	0.0	-0.0103781374722256	0.025266300760205748	-0.03690178147109751	-0.02386324790048547	-0.01009882645312795	-0.29182776603354044	-0.20003481116654176	-0.08585591791349384	-0.010546343881818417	-0.024207732574919916	0.05918327054793623	0.03311279109803034	0.0014741285946481247	-0.02778780247294396	-9.008910924285948e-05	0.005830053460601789	0.0	7.266924577506042e-05	0.0	-0.001793928829265226	-0.012541069666620077	-0.011135156637365855	-0.003540022649756502	-0.00024366250688284848	-0.08691840442227566	-0.030002163950940165	-0.0003888788250047902	0.0007885969618251806	0.034363722163172086
patient_198	0.01166130849462735	-0.17648743617593876	0.006701109139021115	-0.1639353449993374	-0.08921029185333629	-0.052395574715679356	-0.025908624232508722	-0.04059739620477418	4.284409851898386e-06	0.0	0.0008286735340667982	0.0206481361155429	0.0684671160774073	-0.013796586153973582	0.33896076802683217	-0.18905618640585042	0.3383271647250269	-8.719200410731348e-05	-0.17558312327648745	-0.021863904086926064	-0.006260678138659864	-0.009023459599399444	0.0016940336503227804	-0.0356131720664651	-0.00016522809983179833	0.004372980777424737	0.0	-0.00014546035336388146	0.0	0.00037297414977407344	-0.004527319112183664	-0.011697077058671733	0.00019333456389748342	-0.0003001949853539684	-0.061132081237287014	-0.0682131262124513	-0.0009565695354950931	0.0019646547568230085	-0.023046106586536035
patient_199	0.01583451761115819	-0.15582861187270775	-0.010438265843110537	0.01665928315246801	0.01801700357860395	-0.0763579731438114	-0.04210836689544079	-0.04752109386919046	2.4106796903240997e-05	0.0	0.0008111709718279025	-0.01671516385926337	-0.028036077773050658	-0.025822357948418372	0.2696482660688893	-0.2363471054070119	0.12794320557429237	0.06924940499500726	0.40940828581439237	-0.023374816810906373	-0.005822659803075977	-0.011569177582647767	0.0018716830978542612	0.05524986298374637	-0.00013382071529829582	0.004537884541790527	0.0	-2.024948489756966e-05	0.0	0.0016374675902389017	-0.018144223709496702	-0.013324500077557318	-0.0011498818174185265	-0.0003538126300224702	-0.09581577294849522	-0.04796429862810759	-0.00085390910274239	0.0015440710410189798	-0.03199858338224375
patient_200	0.02943600546759313	-0.08889280358912799	-0.005108298905562734	0.010421404547221761	-0.050525301555406	-0.06209724385007093	-0.02431116523713642	-0.05200537840701524	1.8062490841731e-05	0.0	0.0010994499981028432	-0.01332450620118048	-0.028482597007112722	-0.005998294753540922	-0.2735986883143406	-0.2826033006942158	-0.39341265824273647	-0.08418642784396901	-0.34475289810249654	-0.011076186024115137	-0.0045954527044414885	-0.011874857796230218	0.0012406905641756155	-0.014967269711815508	-0.00019698063610774002	0.003302224391309289	0.0	-4.97197115623731e-05	0.0	-0.002890686509471459	-0.014402429392198568	-0.012005369855558829	-0.0037324956126749127	-0.00048607499614290755	-0.05611808550258317	-4.5792057783496234e-05	-0.0010330630172669442	0.0020246928725499414	-0.012511679279506914
patient_201	0.0357416890852925	-0.06169927368323479	-0.003541394593267694	-0.003535184387960347	-0.061483029738689625	0.03960790649187297	0.035918235766791394	-0.032225166056005644	2.899559687691e-05	0.0	0.001690229565647767	-0.012467530262743571	0.043330837183953974	-0.034243257319324594	-0.19829941695184522	0.29007587318373607	-0.12764386026041613	-0.07159348000560864	0.03515006934244351	-0.011859521974422551	-0.0063696695302986155	-0.007262515295081608	0.0016216612390552846	0.06860911273986955	-8.301782217537442e-05	-0.060797905406620896	0.0	-0.0004511376048069324	0.0	0.001481781092010239	-0.01858208110383568	-0.009120109196601656	-0.0060800444382806285	-0.00016395462888549724	0.33826514079229925	0.32251594847346454	-0.0005196417881557387	8.783289083589394e-05	-0.0182392154153065
patient_202	-0.031969566434595205	-0.10002992737408073	0.022918926946591492	0.05409954102363082	0.01668692218461396	-0.1198741525942981	-0.05469081167241018	-0.03306816120945838	7.142631250415001e-06	0.0	-0.0006119327911469738	0.015653580848808423	0.03628516989104943	-0.05064952602408301	0.16289533941643453	0.5119053918407157	0.8169170769198223	0.027071070582444904	-0.08719433254860917	-0.03318137562767279	-0.005619321965097569	-0.013941956302914758	0.0025975165447121268	-0.04244678355321147	-0.00010053611710834655	0.008093692913072515	0.0	-0.00011686831497427167	0.0	0.005051854361318514	-0.0054687669009623055	-0.01151965096930464	0.002259199043321524	-0.00012876493990711556	-0.06952608142809591	-0.005721992018579355	-0.0008551771504551679	0.0036798760736559822	-0.04387865908579416
patient_203	0.022746433186530912	-0.14601078839851606	0.009408758441881897	-0.21751200611536148	-0.07449017124197174	0.021062490931765095	0.026524782205961116	-0.048489423173079124	7.641567224126991e-06	0.0	0.0005900222372340584	-0.011508305496271189	-0.024386921732572044	-0.0054638691653503815	0.005497620496996618	-0.22366074083218948	-0.0014947956221099167	-0.06718194890393824	-0.08224378701509616	-0.025084627808919208	-0.011674865014679061	-0.01291810008921634	0.0017130914924081803	-0.030322300454701398	-0.00017921526638200094	0.003656945405819298	0.0	-4.501863157617049e-05	0.0	0.000180466808373622	0.04499072129840639	0.08701969012639524	-0.0016831433516098326	-0.00034383340912544656	-0.07247846081101858	-0.04681952544679993	0.01619675057494384	0.0005602914193297986	-0.016947685981299608
patient_204	0.014121017381922672	-0.135157979739731	0.0068880984724170365	0.01781000492801314	0.038212635024558086	-0.043513086796126844	-0.03894720960302382	-0.03165235052647812	6.405370209794001e-06	0.0	-0.0006093659625978337	0.017633146323317223	0.04318203652065808	-0.05354295166824719	0.152195266946281	0.13187053605248603	0.18292776634660182	0.023681325118915235	0.30663223752040863	-0.02056477756167121	-0.005779382300504846	-0.008973717992204283	0.0019754346946486354	-0.04818325583508825	-0.00011831902001209551	0.006167126805702406	0.0	-0.00016718112548681663	0.0	-0.02200998386381322	-0.017093092397925138	-0.012458816599507278	-0.0022830307010893573	-0.0002843842691832635	-0.089996604965124	-0.04560326908681685	-0.0006843509842252306	-0.003576035834826557	-0.03142104187213226
patient_205	-0.05567413820199758	0.15945560532763664	0.010266961437193821	-0.020160809649666184	-0.015961341144554626	0.031491833321359214	-0.027230932828141496	0.47821282557190975	5.254004322234e-05	0.0	-0.0010901306760269752	0.012343603182992036	-8.120503460223046e-06	-0.027881332964051705	0.039515891749525946	0.14441971094652825	0.0804409042989803	0.31000399805859524	0.39494507115111077	-0.015383203903493514	-0.00286916624561415	-0.0037164690599812166	0.002767868587411164	-0.05032291655364463	-7.040969912686936e-05	-0.07171165931630324	0.0	-1.4355974540174476e-05	0.0	-0.02609767153303121	-0.008347854271156162	-0.006999248935786106	-0.000927104988961521	-0.0001500910130068669	-0.083628036121553	-0.009625501205536876	-0.0004943910466966479	0.002372664142081514	-0.04305366188421466
patient_206	0.027940504519654227	-0.1143823699142722	0.002437780782743065	-0.007597147423405048	0.05802889241712931	0.04133050411631418	-0.036584440003254726	-0.05333451240805184	1.0595130204503001e-05	0.0	0.0010309269159373157	-0.012794587709617443	-0.02816616341667098	-0.028176426802849788	-0.2530966949087995	-0.26496330919989797	-0.3245396224945729	-0.10541827321378186	-0.26280651041745584	-0.02439311133922422	-0.0055097859538864044	-0.011899148531104685	0.0009640549828392221	-0.01787274796187833	-0.00019890699761838202	0.003905456377089761	0.0	-0.00022119568884973104	0.0	-0.0025610653721614123	-0.011656945127914715	-0.010862840189411936	-0.0041215449992922	-0.00046681102455217857	-0.08014148125385973	-0.15726619003096404	-0.0012726037267306886	0.0002741445666830492	-0.01117494896100333
patient_207	-0.02951103904124475	-0.17338994666577945	0.017472964541232715	0.006670316992745504	-0.03242474590639115	0.0203039834626356	0.033133487968935935	-0.03264988184239482	1.8136271136214e-05	0.0	-0.0011010897730483595	0.0331675651193478	0.06546503375958973	-0.029568918179215132	-0.19310090844230335	0.5222880907252914	-0.07290350035354164	-0.08250454561011285	0.0054890159961726226	-0.021280540244252414	-0.008345071321515941	-0.013421848955066209	0.0017370408215025843	-0.02565259668858765	-0.00011536623388613467	0.00832845538366823	0.0	-0.0005705584659139608	0.0	0.011225751345590783	-0.008604962969207713	-0.009113022236888616	-0.002823727408736027	-0.0003443959433233092	-0.05798915802700771	-0.12613946701612222	-0.001380395849770077	-0.0007239761782295541	-0.023243683722243422
patient_208	0.04657335559339281	-0.11490794557508752	-0.0004979888876040086	0.07054210726425905	0.025810622628142394	0.00477541464712764	-0.04448037179665456	-0.022191328940939385	0.0	0.0	-0.0007949235247016827	0.020327704012428834	0.044408288495556204	0.10718119412978343	-0.09709892054845583	0.536976426592193	-0.13058652191122783	-0.08908067558448952	0.35394113296081264	-0.010590312410700181	-0.0057363530132982544	-0.008048027032128594	0.0017221062316426941	-0.03536863741270242	-6.207076329964562e-05	0.007552486670292019	0.0	-0.0002107987912474183	0.0	0.00790889439485753	0.047643612690485206	0.044627422006680705	-0.006595787851907929	-0.00023222326867804296	-0.07763708709715447	-0.016019974466535317	-0.0007449907741232574	-0.003813639629535653	-0.03018636977549758
patient_209	-0.026225221318419343	0.09845582960079564	0.017639345293743752	0.04077361961483325	0.025952901635588454	-0.04385482863426649	-0.02953850549456286	-0.03650936274628056	2.5866238961832004e-05	0.0	-0.00013388826774927436	0.01930779371037049	0.04979700453652055	-0.04275667002499347	0.17816854983225824	0.13437581543030477	0.36529296825653257	-0.11446185880689104	-0.006264315927515835	0.004702662383550994	-0.0041477952213003	0.04047195458139991	0.002360908843822648	-0.03232062549759321	-6.048731865401773e-05	0.007836669791515	0.0	-0.00015074929728234546	0.0	0.004948621920386627	0.024925292410446703	0.0703249929272813	0.0004789284337429243	-0.0002117679942812709	-0.0729652446704249	-0.04245907899921519	-0.0007806376021545379	0.0036762312464486075	-0.0281812162646283
patient_210	0.02782489631834014	-0.1315752544491068	0.014577357104204073	0.02223010868391068	0.059643146658361665	0.017364493612406818	0.023032242813427722	-0.0402758598129744	1.389972748831e-06	0.0	-0.0008566927268628421	0.01590276380661028	0.04748290596618343	-0.040067603594004006	0.007463371369549857	0.11940839579108241	0.08681455542563009	-0.09558522561144406	0.06558975286022513	-0.02086719682649353	-0.007344589558012029	-0.0090702274951837	0.0021129417483127183	-0.03093550910336101	-0.0001808089014484481	0.007410241357593595	0.0	-0.0003108119462081155	0.0	0.00572846786535229	0.04339399686983511	0.08777502795765275	-0.0020347942602805093	-0.0002168674229362528	-0.08394482021762519	-0.03273180174366312	-0.0007836113746820281	0.0016623628982340543	-0.02433937339687428
patient_211	-0.04004146687165986	-0.09784788267305744	-0.009138197319289922	0.03186760096992636	0.07332132975130647	0.03457822798894161	-0.03616962227139878	-0.041275658206414684	1.2627084563094424e-05	0.0	0.0055305435970984486	0.035921854961946366	-0.03840047806945193	-0.019814682786837557	-0.09523628165301176	-0.23793861117336437	-0.3053077922672353	-0.1129695157936197	0.1511892590328091	-0.0022448432078716243	-0.005155453559629996	-0.01084141639228554	0.0013357874378652395	-0.02374769309185063	-0.00014036440059817526	0.004864513843702417	0.0	-0.0001915301560039725	0.0	-0.0017358188255580847	-0.014455141346295141	-0.011133658462455993	-0.005022814627804724	-0.00030242661079850634	-0.08960408576314059	-0.11571478300292502	-0.0015290647465005258	5.2344193192640934e-05	-0.01438686975388182
patient_212	0.03374878266678054	0.07371130193518907	-0.09807754561335838	0.05277455540587273	0.015651975046179174	0.010480176430579975	0.013278640193740818	-0.04386065250973191	1.8197333317034267e-05	0.0	-0.0007361210966217847	-0.014019573092265562	-0.01931291896954628	0.14724450587252427	-0.01688958520875477	0.39964280470188335	0.07531041431628793	0.08314401826026767	0.47499748401652503	-0.00996141344547336	-0.005544073967870027	-0.007053910028892366	0.0020388889268934817	0.04480420139046484	-0.000108942155329931	0.007195271500573529	0.0	-0.0003195565067881259	0.0	0.0078194201048972	0.04549400676297221	-0.011965525219964008	-0.0031354230701649334	0.0017531990146567847	-0.09182126907866196	-0.04276954287181175	-0.0005254618216290834	0.002124685829888952	-0.032977127195008664
patient_213	-0.057448758856024254	-0.1448080342563603	0.011791735053069113	0.0962067405026259	0.012581848030596799	0.02895699195853314	-0.04050912664484038	0.4684648927615847	3.3640083993259997e-06	0.0	0.0010582947851467564	0.012416551936091034	0.0507385087187481	-0.024892463670030954	0.009270784946720229	-0.08507008002901671	-0.03993877226253195	-0.08372814401952425	0.3912848014483638	-0.025483038828285006	-0.005289493730535638	-0.0058294070285424505	0.00202830872349893	-0.06099162548984441	-7.966156105587648e-05	-0.06801985451691946	0.0	-6.311977520808569e-05	0.0	0.0060671786976954105	-0.01487510763641678	-0.010034315223552092	-0.00311703455341598	-0.000256552573036253	-0.091843561077804	-0.013471981950995632	-0.00031326693112860004	-0.0016563748607398225	-0.04111286495293456
patient_214	0.026244988098781924	0.10209250539225727	0.00014000311029797814	0.021780487049011598	0.04381755101069555	0.03807159725625071	0.0340305856899356	-0.05179841000390153	1.7071754952451e-05	0.0	0.0011785041007502215	-0.008542862840144511	-0.02058161114231392	0.04605126909405048	0.3590296324367199	-0.1968332711209177	0.1404308405306783	-0.06473922718421721	-0.35950383260417296	-0.0337080298564039	0.030932737582579185	0.084425000859756	0.0022339549487040648	0.04845531047315988	-0.00011599261345635654	0.004848414197731286	0.0	-0.00024689531892530317	0.0	0.0014167641649951135	-0.010603082154309105	-0.008974198808056355	-0.0008391639616155456	-0.0002476138439400006	-0.07792821689672497	-0.006373012322346503	-0.000527389771542593	-0.011960502239280553	-0.014501265140517156
patient_215	0.025109425369806718	0.057402597404604426	-0.025400493242514054	-0.2559656447100226	-0.19410785403302172	0.038185953225817214	0.04018391769374388	-0.050966607415931266	2.245111163986e-06	0.0	0.0004492691331238819	-0.014934018525007338	-0.02479443320924678	-0.02307077727532346	-0.032400097636790325	-0.3386313211498909	-0.3526053999171094	0.12694634375172623	-0.04834196880753722	-0.025264667439738396	-0.006970460345896361	-0.010699483487458437	0.0011872143412239506	0.05992685464117103	-0.00013115903176467452	0.0036986698213541253	0.0	-0.0004977311853341439	0.0	-0.0027221132578517087	0.058495961041076815	-0.009957411504665923	0.05613825464786094	-0.00037648773393528993	-0.05902877361813186	-0.04123569541145093	0.0353642574121076	0.0017828570176352144	-0.019039287398336952
patient_216	-0.03844367927711496	0.1564145325304014	0.017852715105593452	0.007772999229003566	0.017337006543481328	0.03293573236345718	0.03683444312699929	-0.04356910912504201	3.0847880680268e-05	0.0	0.00024183373779618791	0.02378418369679671	0.07416925092944662	0.0017081024416681317	0.04236410807992118	-0.22905537458933636	-0.07499254965665138	-0.09445890988144712	0.1224705514846095	-0.0212828719698398	-0.005748111774035998	-0.007811348144411664	0.0016313093706167164	-0.040528143596466455	-0.0001346431649383369	0.005291535195477656	0.0	-0.0005023606918709116	0.0	0.0013826135869267155	-0.009640941486924674	-0.006724073437841497	-0.0028972104386316955	-0.0002688037816403964	-0.0881080261152316	-0.17374147653297223	-0.0009034569991033068	0.0011213886374235585	-0.019702397001500956
patient_217	0.039698424144091506	-0.03166404989409861	-0.008480652266333146	0.10335498836691538	0.11273653129041077	0.03301910723013867	0.03836696606365046	-0.04182478783842084	5.184471008149447e-06	0.0	0.0009958853268183044	0.0287814524052552	0.0805551191945527	0.11456071362049525	-0.15003545565929607	-0.24380084934847157	-0.25974268526017624	-0.09476811260418132	-0.014653176057012883	-0.024551291612367576	-0.0047679692993555425	-0.00895035704521447	0.0013779032919554004	-0.02774348938396512	-0.00010765504451903619	0.006197972876584768	0.0	-0.00034043184820862436	0.0	-0.0032959136986849802	-0.020056328679961443	-0.011848751805791093	-0.006741784352226879	-0.00032818514841570864	-0.08999849247702471	-0.05167132349747245	-0.000857101700600686	-0.0013463327340592448	-0.022244002219020162
patient_218	-0.03711004050778449	-0.14188329029703964	0.006309819504764608	0.05858311274463337	0.06271131414768501	-0.10045807158737072	-0.04618531383262742	-0.05127508712346292	7.403041301843e-06	0.0	0.0008889079483518368	-0.02070074853688797	-0.03927331115452167	-0.02291595663240804	1.4548384556081276e-05	-0.26163348654682084	-0.32221657366340234	-0.07215571662592779	-0.04907599075895124	-0.030722661129133466	0.03977315101546386	-0.007410672168868677	0.0013453708709206488	0.029577846712195755	-0.00019545901099514475	0.004896973244905542	0.0	9.53287467341378e-05	0.0	-0.002706788535182687	-0.015231887595148055	-0.011921220124706994	-0.0026307317832414893	-0.00045573851756349355	-0.08941178212197384	-0.05532773673046573	-0.0009500105787485459	0.0002567631864887034	-0.014084943957282672
patient_219	0.023926472242392294	-0.03239298002625418	-4.353510508580197e-05	0.03118223112491301	0.12105211026863388	0.04984977195007414	0.05784140779042846	-0.03817716201573228	2.2361491014651998e-05	0.0	0.0005830547251061336	0.023618884452805532	0.06990400076668875	-0.0224469358712972	0.26750585394263093	-0.23000460452454305	-0.2575334564910864	0.2123907143804491	0.10242099797179845	0.02056848465011141	-0.005615777430577696	-0.010022434961750088	0.0015795213029972221	-0.0379860507365128	-0.0001759560848297675	0.004845761265476745	0.0	-0.0002779973588694668	0.0	-0.0007293672980502513	-0.01344943544147379	-0.01064455559353415	-0.0042606565482002845	-0.00028509609271015713	-0.08778314299345279	-0.03298109163892388	-0.0005524988448955812	0.004063326968618471	-0.024281461969038697
patient_220	-0.03359408583651325	-0.10105910324917422	-0.005112728683893113	0.012987104140342685	0.04315664358720792	-0.08196967097505851	-0.036803045244366187	-0.04777267588399516	1.2796540745577622e-05	0.0	0.0011928498696394453	-0.014405943187095767	-0.03249687807679552	-0.01758386126991758	-0.21604580023613884	-0.2781580518538818	-0.37811955734883446	-0.08824031425740164	-0.35772038594651306	-0.027007999330254863	-0.0034022425689703203	-0.010782481832953288	0.001148013308435386	-0.010709041837750637	-0.00017100724449434885	0.003952010065634382	0.0	4.234662330639059e-05	0.0	-0.0036161596148309156	-0.015094312208588347	-0.010312312146505324	-0.004520984336882767	-0.00041829039649513954	-0.08225859339776782	-0.029292922653409312	-0.0008706939670503197	0.010199621174103168	-0.01394988143175015
patient_221	-0.03772604014172914	0.17893158911114881	0.01402182775710154	0.048900735211104766	0.030637318821566884	0.05065323401607249	0.04689165809810362	-0.05806307461126219	3.5639545180823536e-05	0.0	0.0009357805451666473	-0.013818627640529048	-0.03049662631355713	-0.010877019754865878	0.03801771749010209	-0.2930746278412182	-0.16706492793958233	-0.07738490872394628	-0.0025318185498489493	0.014926010857319713	-0.007364327556027791	-0.008228431008411325	0.001422162624464479	0.06032701764189131	-0.0001210795952326545	0.005248565912367177	0.0	-0.0002975588501376744	0.0	-0.0005693747396182066	-0.012616184734704262	-0.00973154263318678	-0.0025768987160553146	-0.0003764105624347007	-0.09617141215352577	-0.07926920512580246	-0.000994037352920923	0.0033816041593756393	-0.016201230098411352
patient_222	-0.034255071747722084	-0.13195144894136535	-0.0014136022821994837	0.06690164480555494	0.0659886832232625	-0.08294275235880227	-0.047751271250915626	-0.04208007847924021	1.2162627091648e-05	0.0	0.0012745074467257827	0.041602728573891454	0.10902689108582723	-0.01766816126645314	0.006495099606097233	-0.17693632867612133	-0.29418928011799805	-0.10097413768919354	-0.39509305627427	-0.019050631365670433	-0.0029134330943293165	-0.011051674327192116	0.0013837318414293073	0.03492317002963835	-0.000176202330873545	0.004712013235933441	0.0	-2.3907618838253455e-05	0.0	-0.0017541102820222345	-0.012861334879973927	-0.009835077751374854	-0.002796956721422623	-0.00047057882454892044	-0.07470522873020843	-0.041546775932138666	-0.0012028013711474412	-0.0016756696236806309	-0.012895828430786955
patient_223	0.02217972702883366	0.022148959093295027	0.010540827025474883	0.011014418280685398	-0.02137529285484089	-0.09878317892235733	-0.0375012894456345	-0.05813177482491666	3.825711553786e-06	0.0	0.00074331299947582	0.01683567728639006	0.05738504310506202	0.03447956508778973	0.0071203525610638065	-0.3301577958200349	-0.2363590349342765	-0.08606628161979459	-0.09885503105043243	-0.009357465717722469	-0.006886748585469662	-0.007331094179423546	0.0014599737429515961	0.04486326751875719	-0.0001540833066840776	0.004790057538959915	0.0	5.3631688539168025e-05	0.0	-0.001060202727352496	-0.013952940648336846	-0.01166400611394764	-0.002772530970700531	-0.0003295137694169721	-0.07194348516271086	-0.023954807335253108	-0.0007948918116717035	-0.0003984838638814761	-0.022198307122754894
patient_224	-0.03006515342354513	0.22530307060519783	-0.0028439976380804036	0.04736380053816895	0.02935636066601842	0.047734714823276014	-0.02757933417209725	-0.058923331849507106	2.4922581765625003e-05	0.0	-0.003959364276273941	0.029425923710908033	-0.037157206235866484	-0.016385374452955303	0.19577203482970051	-0.30851995994394893	-0.17502076310439071	-0.06512504834722775	-0.09237698854730489	-0.04086659981175376	-0.004439926590586899	-0.003520109197155264	0.0017795585180349328	0.05792406795729958	-0.0001496698360105891	0.0060902337195947506	0.0	-7.98949130903766e-05	0.0	-0.0015598629797966021	-0.006560011319735501	-0.008483673926373564	-0.0017271043019008044	-0.00025586807057714826	-0.07959621149269264	-0.03412080709820241	-0.001132734573068973	0.003356496716802192	0.03306887038836781
patient_225	-0.05904898836053588	-0.0737005797127964	-0.022406053529156932	-0.06199790315330084	-0.013752341685967513	0.0298916537793466	0.0378352063613894	-0.03699071296647624	2.5243741175329e-05	0.0	-0.001469578361299556	-0.02079196424920815	-0.025772726872732986	0.022777732900231266	0.09789976703526722	0.04104541942813287	0.0669051088192852	0.05286334248990374	0.3666195137245812	-0.020496769555519302	-0.004659007909043867	-0.008259681290933222	0.002168392618696857	0.06242205052122344	-0.0001106601580971358	0.0068359199982055375	0.0	-0.0003168263467606049	0.0	0.006291713938177348	-0.014265372175574166	-0.010434283868262149	-0.0033839992150137637	-0.0002181234026410283	-0.11022867072115156	-0.06199922103424694	-0.0008900298418891001	0.0013243145073612253	-0.025238284470141373
patient_226	-0.0726914631943218	0.08293858335230803	-0.012842534430172305	0.08480889894494816	0.0851882751220972	0.03624260018648958	0.02490831307112186	-0.04147171438630993	3.41662193785642e-05	0.0	0.0026366417545286586	-0.013252000450737971	0.046411954637842735	-0.03159744333325146	-0.25505083200586265	-0.17254829155605644	-0.27593272639861405	-0.10667894169625294	0.15219355758122993	-0.018917821980273596	-0.004529883829180821	-0.007113512262612261	0.001245665924022412	0.059466363647963	-0.00015625643459132372	0.005495791932343619	0.0	-0.00017902021807310428	0.0	0.001002196989211105	-0.01782285254135603	-0.005038214637204345	-0.007169791021479958	-0.0003009483378172408	0.29221301391930526	0.2735970218538759	-0.0011208249212012321	-0.0006942549099629913	-0.014557117886358464
patient_227	0.024375600370261267	-0.15749636712415951	0.010811114670010325	-0.0032283361874989804	0.028228250167010974	-0.07431562104157542	-0.04167152706653341	-0.04144769018417458	1.2034035618704235e-05	0.0	0.001030439423777839	0.03268504717575724	0.08054670922965118	-0.050274877724426764	-0.10640626878346776	-0.324687219522593	-0.3670107835470339	-0.10299178934431036	0.19317689308276328	-0.01713610240799369	-0.004561064848270977	-0.011543413547282545	0.0012980670658329578	0.0411054400292172	-0.0001591180691515046	0.0042351784109600325	0.0	-0.0001396734422399589	0.0	-0.0010512428229581972	-0.018597713930846707	-0.012888920255839731	-0.005506425579464985	-0.0002720193381102609	-0.07543612371380098	-0.028806428394176475	-0.0008525423020304709	-0.002024882772379478	-0.017735563094732815
patient_228	0.03621314053946997	-0.09805088597900621	0.04720090644159871	-0.006612605628691906	0.09523994427014379	0.027199123590830755	0.049192025421051645	-0.03580551643911802	4.059230325350394e-06	0.0	0.0007808572882166682	0.02233852295066169	0.061124433493292205	-0.022011254164799907	-0.20008191077990356	-0.2925980805928998	-0.26570109074066806	-0.08548253834722036	0.46270662881321145	-0.025797225095861128	-0.00403904420012981	-0.011477037736377801	0.0014289623611671558	-0.04155543850952103	-0.00011616218031343073	0.006312173053973723	0.0	-7.522292242340149e-05	0.0	-0.001494957361485042	-0.020904516425132427	-0.008204077270557199	-0.007506432199435392	-0.0004483760858280727	-0.09104694449037871	-0.046537344411673856	-0.000935019865482156	-0.000468677601915764	-0.023696509125267724
patient_229	-0.06352314933344305	0.34903144974210626	-0.005966363940705142	0.023441877428869686	-0.01071575976033472	-0.08891107531525334	-0.02976331672967158	-0.04655914051783752	1.8937774517632384e-05	0.0	-0.0005754867014109741	-0.02662091860598307	-0.03865039520817783	-0.026361337692124717	-0.05336615760237061	0.47291505069513695	-0.2975566532240441	-0.0858088284703459	0.1132941498042831	0.2890323352226342	-0.004076126983818469	-0.008027574011330217	0.0014757140546910335	0.03065746650843413	-7.654820333063983e-05	0.005896247110234941	0.0	-0.00032767518782905763	0.0	0.003811821890590838	-0.013039776245387302	-0.00997498690110815	-0.0030110786372653394	-0.0002604976636729147	-0.07225315890504798	-0.16698303237832654	-0.0009980703256749855	-0.010412324178664842	-0.02304504289324178
patient_230	-0.05109181534652807	-0.12959159338191095	0.013412991375058702	0.08890815590329904	0.1329409989050776	-0.06265667214534505	-0.03953224952639879	-0.032715047152882	2.0164268577902e-05	0.0	0.0005723707914410078	0.04715583226023933	0.1084122013824623	-0.020431699422124083	-0.11971260975064432	-0.053731820677015936	-0.23556402771348736	-0.10920114077154094	-0.1725017952586171	-0.011617198576509825	-0.003907026480732338	-0.00897028488356931	0.00148367770451688	-0.024881593780504408	-0.0002158310907290717	0.006154216283404226	0.0	-0.00017650568248610515	0.0	0.00042795432791945697	-0.01488734008644618	-0.01008638148147509	-0.0045998216726275245	-0.0003551717090975627	-0.07892151577210131	-0.041418459822445006	-0.0010561193503744403	-0.0028772623274365117	-0.015747687433585622
patient_231	0.02576661262806803	-0.15703941867286755	0.002593988816062319	0.011321784499898619	-0.030059072272231698	0.03084704810279781	0.030526367510458605	-0.05576877955220245	2.7607989079409997e-06	0.0	0.00038654272272952496	-0.018198108206466876	-0.03385642924032675	0.054003344381838826	-0.22523875862565673	-0.18807342897154836	-0.25242277564226323	-0.0796779370127809	0.07315586267873604	-0.02863840716857277	-0.00727399106123188	-0.012962939093363374	0.0013346961595658352	0.03536662495300516	-0.0001249314891278314	0.004277355494529484	0.0	-0.0003204653963302242	0.0	0.006321654126862609	-0.015469508101175344	-0.012716459238151552	-0.005835058811504591	-0.0003644060734514534	-0.0806607452453883	-0.15545488998953905	-0.0010821361304404413	0.0019683439706686128	-0.015862832960172817
patient_232	-0.03510037873553591	-0.12146391747108648	-0.005948023772609298	0.004366257929347695	-0.04500287762175504	-0.07728369807966892	-0.03733772011782143	-0.04537722319968536	2.519216464501e-06	0.0	0.0005816517871692877	0.0263261338699507	0.06060997764884293	0.042513732327043564	-0.0463243625417916	-0.27565041158268655	-0.24833475219997825	-0.09539023806952587	-0.041416556187167136	-0.027281922999782417	-0.008440307998353136	-0.01111096107945469	0.001562190234527144	-0.025360934009771754	-0.00011846512164192139	0.0043325107666367215	0.0	-0.0001296252179515468	0.0	-0.001225754533388002	-0.019351010401911922	-0.016650571649063906	-0.003553663012211502	-0.0004063195703332862	-0.07416702787320047	-0.04552835346586541	-0.0012216827203326754	-0.0019824861134724527	-0.01888297749490375
patient_233	0.03296973188830524	-0.07450227060472532	0.008960898526376179	-0.031059891325771333	-0.10130902505572582	-0.1036064048718929	-0.02494955257788832	-0.036226641388094935	1.1281068345929999e-05	0.0	-0.02058062025817586	-0.00869797457376958	-0.021573623039962114	-0.03308764852482778	-0.0033482517799699506	-0.2869152400426618	-0.29815305762486244	-0.07530558062687329	-0.3965847233702429	0.03150453580749016	-0.004547172252737433	-0.005545287287142106	0.001438249767760484	-0.0237519455679722	-6.674992135792769e-05	0.003713246362386026	0.0	-2.8733680008246124e-05	0.0	-0.0055663598230009945	-0.009457055746147665	-0.007554704414541223	-0.003197150023251269	-0.0002881822493254487	0.26188759590634186	0.2614503025616007	-0.00046315002472912566	0.0021352662713192533	-0.007132107683749949
patient_234	-0.07040763369581177	-0.0669122354697427	-0.016155294548629004	0.08715932637483846	0.03427935250192203	-0.12933227839170552	-0.05260355812448293	-0.03720179276524169	2.9040526987523996e-05	0.0	0.0021431095150771895	0.005325834320106106	0.07440608798432832	0.016861054982100367	-0.1164988879649724	-0.142864332445611	-0.34639898766881067	-0.1339154249515265	0.3642732026675881	-0.021424387359607652	-0.002861040497022807	-0.007629839715101561	0.001177688515153117	0.04915745467118384	-0.00019503929003842436	0.004404154151583018	0.0	-0.0001143233683061071	0.0	-0.004283264796106923	-0.020221011779115828	-0.007915500229910995	-0.006206951074066603	-0.00037783567337630803	0.27364101284786774	0.2648919925224044	-0.0012783571596021476	-0.004633217105910255	-0.012266689940819406
patient_235	-0.023488090597706974	0.02240341076999541	-0.07902344285294492	0.06397824751831643	-0.0012867341247686129	0.03561420332591605	0.03164873936645124	-0.04008958250891512	8.53941461418e-06	0.0	-0.01237138930911917	0.006023957687842596	-0.026162070643757643	-0.05549162187817714	0.23337972971876347	0.5315860036183807	0.9060832470924645	-0.098652245952429	0.05637729784633124	-0.01713680690668677	-0.0048807298228615995	0.025625077238971183	0.0023552926888724315	-0.05081980713755071	-7.600431563193016e-05	0.007055464282714863	0.0	-9.964152375844429e-05	0.0	0.00503418171509947	-0.0038917578894231857	-0.008536609130289372	0.000983176360320967	-7.986767728939003e-05	-0.06889320162375354	-0.004445706524471798	-0.0007658469704001005	0.0067665965643642365	-0.03933028080368113
patient_236	0.03711785790596647	0.02633109311914101	-0.002806000750538067	-0.005170547388038	-0.11763832900481924	0.060365166500460025	0.026335307432715817	-0.05044660718641867	8.851398690639668e-06	0.0	0.003427743203037552	0.016590172415911358	-0.01762612119384903	0.068801546581426	-0.2896482624217736	-0.3015140986691639	-0.3268133939882403	0.0803208217414132	-0.17571631837339804	-0.021110747040312433	-0.0048342794538379745	-0.007783609240703685	0.001171742210168362	0.04812484302611506	-9.750239159470977e-05	0.004346743372689874	0.0	-0.0001789875961383722	0.0	-0.003957484640890866	-0.014918698102817696	-0.006589934705644808	-0.005336190125680565	-0.00027145236216055793	0.3791501457295957	0.3674383875496771	-0.0005945435394595809	0.0014062634919032079	-0.012802041115326724
patient_237	-0.039950645044789006	0.5492175203492244	0.012568577316424712	0.0820634158260358	0.12268873793965274	0.036941516633388786	0.038001093038350746	-0.038737995440422404	1.8613679440660546e-05	0.0	0.0015633550941996865	0.0338779626791396	0.09681911591510771	0.07532662134299636	-0.139712417137692	-0.2859488972212429	-0.21043143723124966	0.1371434821635298	0.020061310908079236	-0.02056182810652805	-0.0033455553127184185	-0.0060016991418785385	0.001155389372390096	-0.029900606846555742	-0.0001752446996883034	0.005029635970950314	0.0	-7.053733464484709e-05	0.0	-0.0021999313087821652	-0.014234336329317802	-0.008200496001060018	-0.005026474689419894	-0.0002691053028755562	-0.07859416861953353	-0.006025223516555817	-0.0009276047477444664	-0.0008769510090258776	-0.017600616581581633
patient_238	-0.041931341210948735	-0.10570719679711482	0.005384134055357789	0.054323875761184144	0.08792634167917787	0.038560911796834116	0.04348504835604092	-0.04129776973143778	2.8026651392363635e-05	0.0	-0.01343870256160125	0.007721218632706549	-0.027585735185280024	-0.01889762238416177	-0.05170412205894937	-0.26063608716488834	-0.31215905604812555	-0.0981753580239023	-0.3406984383061259	-0.025937735421063562	-0.004438559748630241	0.038211088485291346	0.0013611788407173245	-0.02180321429576332	-0.00018464843476082018	0.004298755406677649	0.0	-0.0002600937706591269	0.0	-0.002471508800835633	-0.017346588483449346	-0.007946530520775829	-0.0047469775100625385	-0.00033246109060086783	-0.07841001919615624	-0.03754759609897416	-0.0007933684958996909	-0.00921842592779297	-0.014436490667138941
patient_239	0.02683419529206446	-0.02480028254328059	-0.007819406787352571	0.011602751955535902	-0.037051079508577674	0.030023393309385207	0.04156134041115447	-0.0384413336734651	1.0723636498402001e-05	0.0	0.000895784451495263	0.014479967468196043	0.049756964386148815	-0.02230703469540279	0.03181530633367907	-0.2923149356739694	-0.11139134552877356	-0.07964818554282314	0.3593946065901581	-0.019312556293666433	-0.006743206204295095	-0.011456477327136923	0.0016507421254824337	-0.0465598686788723	-9.892575745750039e-05	0.006027516350443732	0.0	-0.0002616972807180338	0.0	-0.0001354884806349765	0.059612890786555524	0.07526432504991915	-0.006070478065883234	-0.000312711038848759	-0.07081330034165453	-0.01385414624358538	-0.0006177838882151398	0.0015786656138012756	-0.02016160889197923
patient_240	-0.014717909289392896	-0.10474720024303183	0.042393693044742914	0.03993286484175197	0.05430190421202646	0.044787072524823876	-0.030774718717505083	0.3924001508522833	1.3547678292318e-05	0.0	0.0002855032557673405	-0.011667324089868168	0.01230229065443091	-0.04551266695293685	0.36900046855975105	0.22480071641590682	0.8666281785751474	-0.0476904893776016	0.35063377201192575	-0.005841004293690527	-0.003619514016137701	-0.006916888824573518	-0.02959322588231569	-0.07047478499810364	-3.434060478553163e-05	0.008346936908360017	0.0	-0.00011506048455838823	0.0	0.008916656327781266	0.02835420987163013	-0.006284570729790679	0.026089955870965697	-4.426433052776352e-05	-0.07464367323188643	-0.05423766197313485	-0.0003312511293682824	0.011792856099847735	-0.04715858397492753
patient_241	0.013810700936853946	0.04944444771558442	-0.01099939863872631	-0.2131774212394423	-0.04548071703252887	0.027673825000875642	0.026453041689950708	-0.05158600727040771	9.055069206971904e-06	0.0	0.0006993935418236499	-0.008451005203702988	-0.019413261232710224	-0.020292438488315186	0.18446308943174358	-0.26611736149289983	0.0543695577256569	0.008216138897326341	0.025143571935474486	-0.024568797314597206	-0.007423995653786903	-0.010851540167040475	0.0019507068424190525	-0.03764163931828873	-0.00013532669662713733	0.0041513385648950804	0.0	-0.0002259693553564347	0.0	0.00014240523003951534	0.06052662091220571	-0.011428719219447703	0.03931748058762677	-0.00031442764121866447	-0.07102841919630838	-0.027430753737603505	-0.0008421166959682942	0.0009504580351959592	-0.02067154942852808
patient_242	0.02520945012708701	0.24391940685782892	-0.0063446353790545815	-0.009923799210170881	0.05257825065832066	0.03069404864700564	0.042426557987956116	-0.044770133009580576	2.5241579507592e-05	0.0	0.0013345025942323955	0.017497732025084665	0.06278028903022666	-0.018650428997804173	-0.1664377815152419	-0.22496629148661326	-0.2785656149001663	0.1456844868284324	0.39121601059854816	0.0038174884221365453	-0.004617970585524393	0.03732690615753005	0.001386296178594475	0.0596077958376029	-0.00012305263183083354	0.005177982623308219	0.0	-0.0001020227070886153	0.0	-0.003284973226271468	-0.021094231857014062	-0.007723598553164951	-0.008698670412503587	-0.0002968313394081463	-0.08804124683526954	-0.06016953297002946	-0.0010905763578995665	-0.0007977317826470261	-0.02803604654234042
patient_243	-0.04850862117699999	-0.16082479104486327	-0.007700476968980022	0.04459030374101253	-0.08062231926637338	-0.17498123088607007	-0.042197512961448504	-0.045956390043959516	1.2327688728981579e-05	0.0	0.0022125289098685096	-0.0058343185734545545	-0.0347618467110642	-0.04009508795934341	0.004130690537140635	-0.31638971121378434	-0.21372426996115979	-0.08406627719725762	-0.06543080754098006	-0.020212159741706214	0.020971858233070108	-0.006893718607816639	0.0014252411867790406	0.032967030420074386	-0.0001150944632617208	0.003549871790845893	0.0	-0.00018236563560441538	0.0	-0.003795359616708873	-0.015975700374830624	-0.010522613494658445	-0.0035755702757393117	-0.0004350951716087773	0.29071900794934125	0.2916217551394149	-0.0007283764448201189	-0.012709569791168112	-0.010718723153946943
patient_244	0.04156339713147828	0.08962957810465964	0.023611859895884133	-0.006182500799658489	0.07440516971418489	-0.06929340761404998	-0.03229432877090904	-0.048211970484326704	1.6177199230915e-05	0.0	0.0006353987827774782	0.028849346928591174	0.08360919469021232	-0.042915227440308616	0.01608694924845642	0.3945633300916914	-0.24606835764604823	-0.09105238756536879	-0.4407462731936424	-0.022876481024271103	-0.003925225099712358	-0.0065925669172944975	0.0014643437752921598	0.039318739692047994	-0.0001578085295987799	0.006493552170423011	0.0	-0.00020314359176561104	0.0	0.002770920208286865	-0.014314569387660164	-0.0109553751433149	-0.003218200590393282	-0.0002959586762125775	-0.06156035397943325	-0.022720989689343645	-0.0007864343106512718	0.0006020462035463323	-0.021696639218547743
patient_245	-0.01912675029637673	-0.11041209462168004	-0.002944212732507171	0.06611819449033629	0.0313071523793602	0.0421831447738304	0.04925129351934147	-0.04460844626894599	9.409419197726557e-06	0.0	0.00026986876365386414	-0.016804910117021902	-0.028125318852703328	0.1168391906154878	0.2577042481255046	-0.05505490797825339	0.42871918945326504	0.16431882207561377	-0.376070222228412	-0.027999313053425366	0.02428842562928064	0.053677165921478975	0.0023562994222415955	0.04501281944299675	-4.93883291145226e-05	0.005778202431720254	0.0	-0.00013001802392236458	0.0	0.0007597122936935271	-0.01238454359953987	-0.010989492154658916	-8.92589238914314e-05	-0.0001910358077755841	-0.08856643803068835	-0.024240989458631308	0.02360872599721559	0.005133702398955619	-0.022677848510172884
patient_246	-0.03875137181376074	-0.1477818297633171	0.007687123319961204	0.0026702684000625464	-0.008568351214403927	0.03250565236740465	-0.034369799338570574	-0.047891984992007995	1.5434583235735998e-05	0.0	0.0007661236059434917	-0.016864996975241284	-0.03527926790381691	-0.02838577966307333	-0.26784245478044993	-0.33349019512477596	-0.38294275361535285	-0.09432497430365439	-0.01727672662750189	-0.02629010753824045	0.03633560200429397	-0.011220430673219086	0.001240899920570858	-0.017745476219414642	-0.00011002741077874794	0.004631656504467261	0.0	-0.00014587381099191024	0.0	-0.003448181312578137	0.060771378035034546	0.10732487048970402	-0.0035941219791450975	-0.0003526313822085055	-0.08640532879823512	-0.021153158519069463	-0.001486219171277084	-0.0004226506950379532	-0.013310175084263853
patient_247	-0.05610094598559935	-0.11551550120323144	-0.004923041114804284	0.05422314153651034	0.0080716377234864	0.03334036631919685	0.020566776708021796	-0.028905556574946426	6.296409479066e-06	0.0	0.0015899464495185344	-0.027704530107881733	0.025712972790785934	-0.012926566130616945	-0.23070006725319345	0.10848384672368867	-0.1375268074851364	1.1154770070926934	0.07259444295140355	-0.014652687681440808	-0.006111559424043273	-0.008429413784940526	0.00180400204819986	-0.02900792584769724	-0.00013108526650567131	-0.1269423034504132	0.0	-0.009002526720464444	0.0	-0.000581707266791007	-0.023114421301268374	-0.00909937653090495	-0.00670033471179976	-0.00020515075266189643	0.26166558015118985	0.26135056820140135	-0.00082828909641966	-0.0029019166389463997	-0.019185790985587092
patient_248	0.027201272344532467	-0.08256165899099434	-0.002930747182083857	0.007256089402887151	-0.022135805560162706	-0.10332783437967084	-0.03200288004744192	-0.04849398598736758	1.7691874600586576e-06	0.0	0.001084811027796304	-0.0091866344462498	-0.02495677634497638	0.054003944002119865	0.07157889818237811	-0.26108396454085914	-0.1468613739010944	0.10773422986206055	-0.349742286015179	0.016879236989100627	0.043160687294194686	-0.009416615861401738	0.0015984759195000412	-0.014826872277930803	-0.00014800200360234048	0.003681547777790079	0.0	0.0001929468725689119	0.0	-0.0004494008459708876	-0.015573120103224907	-0.01421884273899214	-0.0015261268738791843	-0.0003817625434683027	-0.07445368904340023	-0.040041619585419665	-0.0003964318261043119	0.0011054804353372314	-0.013471138569095861
patient_249	0.03190249992825396	0.044030155714294875	0.0033122175174848303	-0.0072594722433030005	-0.021921857804588926	-0.11386979047944708	-0.026336948593370973	-0.04453282799239293	2.0651836231806e-05	0.0	0.004419885865946468	0.021871032136063794	-0.0180077891776484	-0.013748776435127206	0.10720236713339613	-0.2800424345707262	-0.13322063771736953	-0.07644316578675898	-0.14169470306865575	0.07567832128611218	-0.006477605582460343	-0.005218473674690467	0.0013137550217652502	-0.02828439781899824	-0.00012055324154741531	0.004165858944628762	0.0	-3.509760991481122e-05	0.0	-0.004177400796665963	0.044374285633197896	0.07445245523672281	-0.0026791155645468395	-0.00017838799978210266	0.347919818356224	0.3382729111475697	-0.00038489515066567526	0.0008556198094037888	-0.008770523238660401
patient_250	0.014436261520515501	-0.08150334595321337	0.003228565169093325	-0.23884241634686923	-0.08245692783522682	-0.070808541861447	-0.03671720805427619	-0.050244609846987844	1.5251699430252277e-05	0.0	-1.0683651467804623e-05	-0.012656855967960354	-0.024208629045200533	-0.011453935859439289	0.29389551586339935	-0.2873273066782055	-0.04607984067966953	-0.06737171464322644	0.031105888702175157	-0.02471283724250918	0.03554234777649021	0.03735568287173361	0.0014183955858905752	-0.03523133228736627	-0.00013391248669188552	0.00395405495940778	0.0	-2.983687431342128e-05	0.0	-0.002939025207481746	0.0260207052242262	0.060363463486689035	-0.0008688744527082466	-0.0003511460444823849	-0.06531612294508155	-0.10204604601910162	0.0023631202560435534	0.003018419721143465	-0.02302695846996978
patient_251	0.02805328666428356	0.24048946375512562	0.012209044728891172	0.0201103071433146	-0.023350406261281403	0.0110436146558817	-0.0171424864815655	-0.04722715199032823	1.979098292897801e-05	0.0	-0.0016079690410166485	-0.013510012054004237	-0.019147294335828402	-0.03896902499639558	-0.017235869391916264	0.4668988213876056	0.11368330999895467	-0.0873402197603631	0.28767092934659233	-0.025241930346893576	-0.005601310182787542	0.025792286431094803	0.0020139542476384363	-0.03800840800272407	-0.00010112802751751222	0.006444770207400415	0.0	-0.00039739348795697036	0.0	0.0076863095092391046	-0.013329852634387667	-0.010734775132736886	-0.002329029901802574	-0.000248680536568005	-0.0764403224952746	-0.019237235960450256	-0.000641936139847201	0.00120973520791855	-0.03880172602119803
patient_252	-0.051113164785996916	0.27677510385030346	0.012583609010975313	0.05525642411358114	-0.014803706906081284	0.030981457186863296	-0.025911698626315306	-0.05163701147263034	1.3282614542306523e-05	0.0	-0.0006250416099954946	-0.011626205347913683	-0.020854895070287597	-0.04013805515708036	0.039324404434790114	0.9287120177424254	1.007207635095955	-0.0936648391562645	0.05658626500753598	-0.014810743583522589	-0.0057607001849216	-0.00913937097938264	0.0023772692521011047	0.047143821185299556	-0.00011702166378398629	0.008404059208606755	0.0	-0.00023530559297453284	0.0	0.009914764229783438	-0.004595895877995006	-0.008741787306037864	0.001045422416470358	-0.0001294808457302875	-0.07013185091959884	-0.2020152662475909	-0.0005092897444188236	0.007460169681895833	-0.031884555652777105
patient_253	0.028518538510781063	0.03136797699468287	-0.018314208948062505	-0.006152080329977625	0.03912696552189493	0.020241975494276816	0.03063753682307514	-0.05827441845570026	1.577302636502e-06	0.0	0.0007878594004363703	-0.012607845552200021	-0.025787286071070965	-0.01766143802266397	-0.23862891556469865	-0.3857593010478047	-0.3335877307289063	-0.08709124222853325	-0.01724382429489447	-0.028507385220317552	-0.006019548497770993	-0.010399284470970488	0.001216940533402039	-0.022555577103222837	-0.00012814947706705772	0.004331085525862932	0.0	-0.00026552470669281234	0.0	-0.002896853075642074	0.0475219928079085	0.08336834707040804	-0.0039799269198265005	-0.0004004617946503654	-0.07176618034452621	-0.09140158359189937	-0.0009832371896471362	0.001672821550511088	-0.017814855900628514
patient_254	-0.04814767369274753	-0.05050540141360016	0.026659536048386934	-0.001550963246681982	0.019298735742123804	0.02665800334682972	0.04402916353624329	-0.02606025296820492	2.2286811603591014e-05	0.0	-0.0008814563043583616	0.025080926031047543	0.05462307961252882	-0.014781405720568672	-0.014111850145810947	0.18265533522034066	0.07870817434626737	0.06814331415243816	0.39809191518382997	0.02389748615652498	-0.003642491776770764	0.0638352591641767	0.0025231164712114064	-0.03849687355720294	-0.00011992744482718108	0.0082580936676037	0.0	0.025497257929541127	0.0	0.010913985174498552	-0.0139187613192599	-0.00712008393214134	-0.002645696052742973	-0.0002645692209148918	-0.07808542957842175	-0.020778354596588153	-0.000829234428860711	0.0010932220898638193	-0.03173089045781775
patient_255	0.022288713025878225	-0.07502558962617382	-0.007440588481733535	0.015570471457216992	-0.024750526530025595	0.034533413733220955	0.03933812632096468	-0.04791097432577638	2.561811868887861e-05	0.0	0.0009100730243335714	-0.014590449593948628	-0.03014789523989682	-0.02002842977042466	0.04829164688445144	-0.1603658329961452	-0.12837380518657315	-0.08046695501241281	-0.33250317464558266	0.02869631561944893	-0.007139067730159516	-0.011288926197571264	0.001648688942164381	-0.018245338629832637	-8.76967181530712e-05	0.0045502284733391655	0.0	-0.00027151570233854697	0.0	-0.0006216457313549271	-0.014783513303367905	-0.01093587139281629	-0.003847349452278243	-0.0004767602161325889	-0.07506015714484589	-0.016143791627247783	-0.00041701279807195084	0.002170269060148976	-0.009567209171850687
patient_256	0.020378069545545413	-0.23122157366693688	-0.05274715190258461	0.003941831643344868	-0.0009190411714652391	0.026715212734387355	0.02721001451160353	-0.036469427611478256	2.8043756261955202e-05	0.0	-0.00040093837073870416	0.00266331516882585	0.021894194551727413	0.150658070300662	0.26575584750915615	0.21231996369942505	0.8186094362510358	-0.0674830261284646	0.31307050087538485	-0.016482053170485983	-0.00600978894942957	-0.01043650941231577	0.00271727921605418	0.08348445650425917	-0.00013826902153909595	0.0071228543169244065	0.0	-0.00015471690357682133	0.0	0.0025787979747288027	-0.014459154202012034	-0.01008097733876014	-0.0035654306721523087	-0.00027029819223035087	-0.09330369446738139	-0.04503372880770721	-0.0005124365524495883	0.009972052048527223	-0.039104087418894595
patient_257	0.021164944519966773	-0.14358516053398254	-0.020363981039848676	0.03341092331530031	-0.0021980471297161634	0.029418075467918386	0.020711159879816702	-0.05976167166231471	9.062787725348e-06	0.0	0.00012819791934813178	-0.017789668196136827	-0.030244942236137252	0.10476929892817251	0.04909125178300994	-0.26800091871512804	0.13235241757846766	-0.06995439254450718	0.03216217548220402	-0.02357252293607391	0.055468182921902344	-0.009064566004631685	0.0023215298407344947	0.04776222831875926	-0.00014461728039354138	0.005145396831549003	0.0	-9.67431178461098e-05	0.0	0.0020125519318143796	-0.012121468520055058	-0.013096767466897221	-0.00028508624257984476	-0.00021620701515555948	-0.09350650056771434	-0.19272289572486534	-0.0007859073692905061	0.00420545991179687	0.03087743952935656
patient_258	0.01918564556672219	0.015755631951316084	0.00880451376119087	0.01860322526010634	-0.008938926129210071	-0.05705745913872128	-0.024595878337496623	-0.055464198708560314	2.0982944911784736e-05	0.0	0.000528133825390065	-0.013874722451141828	-0.026133279592710775	-0.03538187266117799	0.2582600631996692	-0.29886913805387083	0.13801678131234396	-0.07893194171383111	0.14093946404710145	-0.025342980015558104	-0.005620198083378267	-0.008532559679247953	0.00186437070859854	-0.035576181330565955	-0.00015184834740915852	0.004461532443243527	0.0	-0.00012761821029531875	0.0	-0.0011555230885797432	0.03205528121093079	0.0599447825856983	-0.000653473484451456	-0.00046062330933562684	-0.08350891342407968	-0.027705765359114176	-0.0007312797179579562	0.002967200845170852	-0.027887000260857216
patient_259	-0.0602420329136192	-0.04466939106078576	0.0026854140904290992	0.11764563330215197	0.08403263724609226	0.05427183505547174	-0.04634005770582366	-0.040899717016369366	1.3506314569892001e-05	0.0	0.0026652326985301803	0.007636928058123811	-0.029186059374534133	-0.033047011806303386	-0.2951787140239285	-0.3069335844606122	-0.33426166445034	-0.0824503722802477	-0.206554307881221	-0.021594844573776154	-0.0045263108457869235	-0.006003201976041509	0.0011644572151521437	-0.029369990118477247	-0.00014847554863406831	0.004833514407539063	0.0	-0.0002626414395006769	0.0	0.009972624285862701	0.02237472697539697	-0.005731062645489865	-0.0046887898691733414	0.003749599756044792	0.3670854555828031	0.3482153436373669	-0.0008631991851381173	-3.845725748038097e-05	-0.011406393086014911
patient_260	0.02438466223760956	-0.10851121635871516	0.005422441051978658	0.024839309893934364	0.04371728200228918	0.02932694819614836	0.035897619664968315	-0.047019694048900024	2.0375886904321662e-05	0.0	0.0011059416130731396	-0.016807760175369543	-0.03116424624696391	0.037264145821426585	-0.022363471405846654	-0.2976591535854743	-0.19432016169825544	-0.10118151680707704	-0.029389914823448993	-0.02577546993880121	0.030887794813491073	-0.013441692537522176	0.0014912130203466479	-0.017801327569089916	-0.0001859776838691535	0.004713347179611161	0.0	-0.0001877808877167304	0.0	-0.0017806295009250414	0.0363529338445579	0.056232248376105555	-0.0049673332617962895	-0.00038211596612930263	-0.10617792023545695	-0.06256199398768464	-0.0006120219292735673	-0.0005125526607557479	-0.01808988703140379
patient_261	0.02646983507345557	-0.09738893014730872	-0.0002303939423634813	-0.1364513352890753	-0.07594012597896212	0.03523385031190025	0.035907275472013306	-0.049622669343897474	8.518798237850307e-07	0.0	0.0010466213128184426	-0.011679946068474277	-0.026406409726470723	-0.019574009356303487	-0.021375266982374498	-0.29731192346224744	-0.3609616294529036	-0.08189445108395203	-0.10433181265748233	0.007290190055068001	0.05525774511876119	-0.011248217013118782	0.0013358973620428206	-0.01987230677072873	-0.00018331815240604202	0.004098556479100843	0.0	-0.0002296677434446125	0.0	-0.0021277824678695083	-0.013788330389690764	-0.010908366852673884	-0.0033650782539005647	-0.0003680333966778203	-0.060867809895382353	-0.011698104478493707	-0.0005373778732969131	-0.005325955723768265	0.032822444973688754
patient_262	0.026917858507225282	0.41694262933161225	0.004169113941748944	0.021096510038620266	0.004561673779182186	0.02654602572662132	-0.014046894891663265	0.5070050447001365	2.072947856139141e-05	0.0	-3.0061372267799268e-05	0.018193708952032407	0.00856113873105613	-0.03167548674359592	0.15390415348433545	0.6280324558675319	0.84106166112558	0.0728804326163281	0.29200730959452753	-0.010997051040242744	-0.00407115980212446	-0.0052131618208779975	0.0027801125222181033	-0.05650026731291505	-5.722547091681365e-05	0.007904825499190174	0.0	-1.209099618755963e-06	0.0	0.010319378947002307	0.027304963438493438	0.05442503517683729	-3.2964027026982016e-05	-8.072447405680342e-05	-0.06198763892351625	0.0175156267077204	-0.0004520099878071696	0.006313012469554596	-0.05983694692583929
patient_263	0.019484450907637813	0.17292139585748867	-0.010823953615227502	-0.22691342151410546	-0.14959315398630146	0.026920417957323507	0.015561905503421744	-0.054517411479925254	1.2695348738108037e-05	0.0	0.0005925834575288571	0.012820941812977304	0.044885438598551784	-0.028091909328184044	-0.03586842084902199	-0.3581041009807436	-0.34616028131788584	0.046397478018185785	-0.06239539385669908	-0.027804947459132073	0.023382855511208115	-0.011992647022276091	0.0012810637604026244	0.04569464823162989	-0.00010588872133775667	0.004283334551860123	0.0	-0.00010376413825240702	0.0	-0.0024015641213660024	0.02393403145628527	-0.010122389284913264	0.014340964030351675	-0.0003636771258343866	-0.05839143593792044	-0.03278510299268401	-0.0010803368667329494	0.001406364911291124	0.02534186263741684
patient_264	0.03394174243149841	-0.1009890875299396	-0.07317522953292696	0.02326609441782129	0.022652436630494478	0.047361615635093196	-0.013342637670372623	0.370157619403823	1.3987712446874e-05	0.0	0.0025213623437050554	0.027857150713817207	-0.005486476579807386	0.09265998955143537	0.3584175370755143	0.018367442398183033	0.5964855375586919	-0.033388161974727576	0.07553379084764689	-0.030614821147976264	0.01016630048368188	-0.0036930239127316205	0.002375549939025211	0.08316824680824336	-7.763007971873154e-05	0.006887321760646246	0.0	-0.00020201681910045867	0.0	-0.003049410474465671	-0.010024384244254775	-0.011215241027820812	-0.0006355767313167209	-9.353729979713638e-05	0.35031890133256965	0.33272899812079104	-8.91946212990389e-05	0.009413523156304681	-0.03958022219078777
patient_265	-0.0526394110012642	-0.07929603203516655	-0.003510964757342514	0.05193830402899643	0.06601771673497359	0.03274037059575099	0.03543237382826742	-0.032448100840058364	1.791979381669184e-05	0.0	-0.0008450056747374716	0.026175937416227812	0.052206301435210586	-0.014432624940502493	-0.1730851277089541	0.19623857204021974	-0.06768183577059876	-0.0884120146616631	-0.37228251700403137	0.24669753343322376	-0.004909336161254023	-0.011330976037186373	0.0018416039766011882	-0.0245456046837417	-0.0001551208818502091	-0.07112357611033118	0.0	-0.00033054231879283693	0.0	0.005379327839022572	-0.008446424920106792	-0.00699070819894525	-0.003787046804196002	-0.00023953723922676693	-0.06710463555162867	-0.1411623533225442	-0.0013634145834276986	0.0025008634461394005	-0.0197034187586749
patient_266	-0.03342831044915737	-0.11565237326630112	-0.02115138842934724	-0.019867847232574898	-0.1205238984561765	0.055691177498171235	0.04673761888681794	-0.03944845649948911	1.0572967690164687e-05	0.0	0.003429316629124274	-0.005063545467873056	0.0641217956901411	-0.013239631820859566	-0.1053875737863209	-0.2653509749223995	-0.2851715969690447	0.36775882079998035	-0.41089785987443334	-0.021197173108595698	-0.003088359461063719	-0.010142208385384622	0.0013550583926959742	0.04055511579140832	-0.00012653520145980836	0.004288160546120939	0.0	-0.00015124086013619694	0.0	-0.00436443616853801	-0.011484878645265326	-0.006764174118463702	-0.0052013244533744675	-0.0003113922104560937	0.23843040548733732	0.24475326406900133	-0.0009122645549327607	0.0008124981901512176	-0.012465331673250157
patient_267	-0.03982359734217032	-0.07323605858804307	-0.012755298563682918	0.051825501435060047	0.1196275190638043	0.04570414614447324	0.04689214627971273	-0.043070966704750316	1.414080741351719e-05	0.0	0.0011492158216003495	-0.014494952956296046	-0.031138052028885352	-0.015527784241762758	-0.26469246649187217	-0.2633793645637654	-0.34575823100537184	-0.10933449290126006	-0.3349063206668606	0.039972299197485614	-0.004296507319712205	-0.01231855250794484	0.0013122262323776459	0.036363918105691034	-0.00014129239807025325	0.0047798154343416275	0.0	-0.0001840893972216438	0.0	-0.002927214173074056	-0.013587802864969016	-0.009643790594400898	-0.005700406610331951	-0.000474677607157428	-0.07994376525612973	-0.011405275258369756	-0.0008691562730956502	0.0013238318413235745	-0.011416620744799454
patient_268	0.02785541548984935	0.016037450073144922	0.01955511525169523	-0.20144005412790023	-0.1942433070618241	0.04737187945247216	0.02958123572217334	-0.05234016474375892	1.2863923798431013e-05	0.0	0.0022796587124906654	0.008019257526744735	-0.024340124485235242	0.12118923165340789	-0.29490108558637196	-0.37439377857441614	-0.443880247457573	-0.04562429943503487	-0.1802349682403322	-0.027159260804375553	-0.006667457171307411	-0.006768719888646147	0.0011686479966706255	0.0489803273443226	-0.0001247582713996316	0.0036065687338439857	0.0	-0.0001714664427102893	0.0	-0.006469623510614916	-0.01640532604880376	-0.008549202802775989	-0.0052460244870142945	-0.0004050167949397292	0.2735713565066341	0.277439877174894	-0.0007549487833508731	0.0012514702852940481	-0.011975568416316282
patient_269	-0.03786776985936953	-0.1149596708618838	0.00015153794848140096	0.05590628056075255	0.03230205747242245	0.035306455830351954	0.03304082219174289	-0.04442069978815426	2.2670829471253003e-05	0.0	0.0007436432120826403	0.01404609933581473	0.04323696155307071	0.01998822635898531	0.026550432008836534	-0.23478099831784824	-0.12956262119315232	-0.09921136832649767	-0.35274191477003825	-0.013979871405684295	-0.005646610884312739	-0.013412292281557376	0.0014817980258976266	-0.027510436861411545	-9.79149721583834e-05	0.004511975468940382	0.0	-0.00042953416011720397	0.0	-0.0013700918854687993	-0.016456852312339388	-0.011896799202222069	-0.0040567242847187705	-0.0003683472325438854	-0.09391923727829507	-0.0630793550085063	-0.0008771332088421145	-0.0007170091585430031	-0.01763652899124128
patient_270	0.035471079523383534	-0.18312210734423431	0.0021298944434396112	-0.0067274166228416055	0.07058310035153999	0.029168824329321573	-0.03219934182229618	-0.02138375899002182	1.6232600149520998e-05	0.0	0.0006560870097969574	-0.029322840844105625	0.022952805226244783	-0.05807210048076858	0.027237116510084883	0.31467296284893076	0.33780758547975787	-0.07139675873344643	0.4108619767308796	-0.032056809152177325	-0.005247000370478089	-0.005062612067606419	0.0023673301125899694	-0.05685157964662347	-9.517260626843204e-06	0.006348157938229583	0.0	-0.00020339706039683742	0.0	0.004709677636164805	-0.016128156990479516	-0.0066661168765543375	-0.004266574139562819	-0.000144782515706239	0.37505862683807967	0.3873488431979156	-0.0005416200662433199	-0.005109272816051086	-0.024170049889292146
patient_271	0.04481697568592079	-0.14097083174840674	-0.015738094901150457	0.09830283790002768	0.043964616938094433	0.04409592370514324	-0.05098083800644169	-0.02268238798885446	9.230380052473e-06	0.0	0.0017463468022559626	0.005911178226730071	-0.014642955144564736	-0.050316378778985885	-0.022321627856338178	0.3010952482705081	0.062252166307686874	0.6729997675945231	0.3862516671392736	-0.012271836463020259	-0.004035455919159573	-0.006100023149901082	0.0023645970093266132	-0.050820173073948885	-7.669795862304049e-05	0.005619990230053512	0.0	-0.00047651171504263035	0.0	0.0064688899689213505	0.0379100238482764	-0.00742944438975223	0.003125791017962112	-0.0001519008540661306	0.33372767244928836	0.34637359031601156	-0.00015109062652721324	-0.005144892183345772	-0.02412584055425164
patient_272	0.04008988298254125	-0.10917486638664822	-0.010472569697057144	0.05938196458001739	0.0480527417129137	0.027584973918472314	0.037865753084384376	-0.028765559370039596	1.7327316420348e-05	0.0	0.00035858166211608295	0.019020823905773997	0.046544039833979055	-0.02237333753210334	-0.1345070475727854	0.13123099608429326	-0.15181384391342628	0.05370822035386103	0.33405730529539157	-0.018501301576567708	-0.008197410972865846	-0.011783567116052933	0.0014633677655678486	-0.03565160596014364	-0.0001315201362409135	0.007094325084774734	0.0	-0.0003065922065342958	0.0	0.0030637251328926346	0.05849495815515253	-0.010981381058438407	0.04402097938024993	-0.000239908263842688	-0.09581762973119773	-0.04816859433149205	-0.0007046261847254891	0.002090365786488254	-0.025328699995565772
patient_273	0.03880150067780294	0.5213700941108987	0.016674103110108134	0.036684669356906854	0.008309871674577354	0.03238854091681443	-0.004475648739194878	0.6094390702116477	2.7204446752937e-05	0.0	-0.0006982871450812424	-0.012166776016580621	-0.02207560323360476	0.040237092206029695	-0.022520479959945404	0.1467356122554966	0.06036559090894986	-0.055746868841220855	0.16338419498422294	-0.024505707593028492	-0.00586963291774092	-0.0018969148108431628	0.0019944177584139042	0.054193406703386085	-5.938691688461364e-05	0.007837758867954542	0.0	-0.00015876979673011316	0.0	0.008649300247937497	-0.01062750438421573	-0.013475487131906376	0.0009996739368907384	-0.00012047840241887893	-0.09484312139119658	-0.03086922556800464	-0.0006469729315956823	0.003375691817570734	0.06343535646175855
patient_274	-0.05600288192899639	-0.10720553331274402	0.012328656812700916	0.09385365155494714	0.008312339617507545	0.028261039180836937	0.027066367838429164	-0.021641862749344022	1.1640810122534998e-05	0.0	0.0008932607605844128	-0.02270235112083666	0.030603361443630153	0.17952989837088185	0.2116556874552865	0.40190937987496744	0.5011807751257153	-0.054840888276006014	0.33093063512106774	-0.009589775765768652	-0.0039896418028710825	-0.00643110370094146	0.0027208485520276698	-0.05750441400849177	-6.512308838776852e-05	0.007343345029714333	0.0	-0.00018469796933906233	0.0	-0.029330331775030437	-0.010368226104108725	-0.0055535660671043145	-0.0031630217149072044	-0.00011904745339011107	0.3284187007823304	0.3315321946047686	-0.0002555120230544313	-0.019496501126651664	-0.027251689155123417
patient_275	0.036196680891883555	0.005566244338850954	0.04226892253207057	0.026966750851656326	0.08600700722459079	-0.06031959698006979	-0.026623630671959896	-0.04716131218498156	1.5481387939784666e-05	0.0	0.0009672322038767558	-0.01679300109895078	-0.031161187002677084	0.08834500544360446	0.003067886295651233	-0.3581942037475075	-0.3594268180178332	0.06979670281405038	0.06369204337974636	-0.03399269660357575	-0.00516691740874935	-0.008226090051729746	0.001485320140502783	-0.023896967403716576	-0.0001820714953833549	0.003981079746091094	0.0	-0.0002804379582954784	0.0	-0.0018477195262942788	-0.017594296623789554	-0.013877753248571732	-0.0027727948923310717	-0.0003249988281445372	-0.07952416603410345	-0.0034602731736326463	-0.000570964821913717	0.0007421601621971335	-0.017527562060837457
patient_276	0.025568417743063218	0.38158649251127785	0.017371991546121502	0.02616432614509372	-0.013299989204235991	0.017403827087847094	0.006212022582274349	-0.046463913760411375	1.3436972958899e-05	0.0	-0.002001938855888898	-0.00840693163532907	-0.015077566043562488	-0.04112144542984677	-0.01042075811727291	0.3337914907875219	0.17719001695483028	-0.05668782067518545	0.1012479716413713	-0.02283474399712835	-0.006772583913124259	-0.006978139834543214	0.0025633507390241494	-0.03340651282560694	-7.941755589606704e-05	0.006281974230883902	0.0	-0.00021297014938204776	0.0	-0.03610939576858327	-0.01110719704173969	-0.011687860594065394	-0.00010364533476320297	-0.00022178188106503237	-0.07412162725777689	-0.05843588648005277	-0.0009000645622550866	0.004987173142914157	-0.026822300932867173
patient_277	0.03700244053169908	-0.03600597997878213	0.0016150845523653307	0.003082109782286055	0.09767341843194083	0.04145053115731985	-0.040882883556991205	-0.0470932668533362	2.2648264990169372e-05	0.0	0.0016555888753407193	-0.019637646358265603	-0.038509862884509805	-0.022532140159185775	-0.19945490500637283	-0.2638635580528456	-0.2344156407695655	-0.07748148821355647	0.4587805808695515	-0.025083192178384565	-0.006631847639447856	-0.010358970519296124	0.001319597537005748	0.05736430318905111	-9.727586472862695e-05	0.004605456927714806	0.0	-0.00038188988753634813	0.0	-0.0011684691622054356	-0.020570076049658995	-0.008415956307714901	-0.006976319117596057	-0.00043826786432358297	-0.10991889085092447	-0.04974990786197615	-0.0006266685802039768	-0.00044793667388496597	-0.015823971655085825
patient_278	-0.04530835823368621	-0.15838516585780632	-0.018118678298608946	0.04557402484224269	-0.012696550424739496	0.04364814807648172	0.04022194507149589	-0.05025667291809	1.7259345473559067e-05	0.0	-0.000469634039147054	-0.01896996550217089	-0.024587857160740634	-0.012223353529091395	-0.1330095949074151	0.22500870495630637	-0.11777159791871739	-0.07516144412521095	-0.42139817704904553	-0.010672672793925475	-0.0056633306859189166	-0.012266604484113082	0.001382630652158085	0.02338089133693895	-0.00011877870694891727	0.0062323081044804865	0.0	-0.0004363976130501381	0.0	0.003925795143022076	-0.013955379845721476	-0.009824247201494482	-0.004662761571760206	-0.00030840296478556713	-0.08783097310002726	-0.029224191257183084	-0.001217379593413908	0.0005298632079199204	-0.013459764867658644
patient_279	0.02681875575551446	-0.04810853635804993	0.017576359857294485	0.030602295979617177	-0.033321328598190904	-0.07022043639235044	-0.034126548524861085	-0.05625535848512156	2.9747106484197e-05	0.0	0.0006565988680441914	-0.021906144563243073	-0.03983902358065008	-0.026441744241269115	-0.111592790595489	-0.2768150935359524	-0.3695160784274313	-0.08872895074621708	-0.0294084331249225	-0.027756487559388657	-0.005116102839886664	-0.011240959831430641	0.0012377199825634008	0.03251127899033429	-0.00017141670319522023	0.004034528475629558	0.0	-0.000244279999904989	0.0	-0.0013044847689679207	-0.016239582251845033	-0.015787378268861216	-0.0033323176934016547	-0.0004089005144352101	-0.07994377954106359	-0.04119933066282348	-0.0010165302468045391	-0.0009123385520383883	-0.02012806794237386
patient_280	0.022458013704151368	0.05512080930803151	0.023916496253750526	0.027310724610410828	0.007542120599117503	-0.05991379597619569	-0.029316138733894985	-0.051423910051791547	1.935804868374274e-05	0.0	0.0007995449647807149	-0.01602820477163218	-0.034076514335365	0.08658925845652905	-0.012093390265386566	-0.28175017523299173	-0.22076270582222107	-0.07942539113666586	-0.019044558966209005	-0.026803237012205723	-0.0075615223267873795	0.052872718955489575	0.0012928407861140007	-0.018244664338363976	-0.00011319515869915403	0.004612165077114309	0.0	-4.123193700144515e-05	0.0	-0.0006113352930710288	-0.018219541387806844	-0.01693374591897241	-0.002069170605221745	-0.00035658426637843544	-0.0816889647272886	-0.04356845241167459	-0.0006012031346797177	5.514790877640532e-05	-0.017508993389771983
patient_281	0.021907888317628528	-0.0042851492952326875	0.012473485299040608	0.029020229825820934	0.027098028427508886	-0.0540347642673964	-0.0372028107887084	-0.049907486636778735	2.004660918205491e-05	0.0	5.192763279562607e-05	-0.012212375918367777	-0.021326071589966487	-0.034759319057565186	0.13534319864337557	-0.1871354887090294	0.11901806221331246	0.16773369192495305	0.3621419659976041	-0.019188076458429452	0.03541940402747976	0.05575285267672418	0.002217325091369531	-0.02719207265021941	-0.00012957275096099694	0.004927655085807841	0.0	-0.00024848003713842393	0.0	0.0014391441259207108	0.06051421655957516	-0.011000391975902248	0.0411251756326721	-0.0001835550533038567	-0.10392102134962684	-0.20593814844564876	-0.0008948074926156939	0.0020082371500241385	-0.022426444983846563
patient_282	-0.030610288454187895	-0.021172945844372966	0.004201711987634934	0.0370874004653078	0.02044053291016277	0.039771291778782775	0.03714917416144415	-0.04915120484837982	1.7574911733055e-05	0.0	0.00020176877448425156	-0.01992892795381679	-0.03170482567294688	0.09321580775133928	0.05614373013434714	-0.299839717474802	-0.12339021336638947	-0.07453641419671087	0.04207260003387762	-0.02195912153403851	-0.00819324651152955	-0.011529782591493194	0.0016275836712675929	-0.017437097221032097	-0.00014447201816962906	0.00435838567792757	0.0	-0.00032697274675167165	0.0	0.000512975409057162	0.05127073426523973	-0.01308820127387343	0.038359248167942894	-0.00031979151497342706	-0.10316093040226529	-0.19298460066311768	-0.000979459390032871	0.00039864736696571326	-0.01197102690664522
patient_283	0.03644098638729246	0.011063962863952042	0.004546747774660663	-0.015022154508670161	0.07477053839792257	0.04575999377716788	0.021432166332148582	-0.05153567851165913	1.778068553958e-05	0.0	0.002463099787785276	0.007531559318581171	-0.018635677394753643	-0.02808314490750184	-0.03482317138670061	0.08284825820133497	-0.15983279371596731	0.04067841356528817	-0.08187900514532337	-0.02048390669214146	-0.009308656365025352	-0.006887119410907205	0.0016844548623142991	0.031274117590896704	-9.39212117278296e-05	0.00524087714805469	0.0	-0.0003500017343998147	0.0	-0.017196415037958965	0.037084621875012325	-0.010186810515732553	0.006982425281758757	-0.0003251030015583898	0.3435046207685148	0.3249736365061516	-0.0003006714036936746	-0.01365791229704605	-0.013998699860340422
patient_284	-0.0584746843232716	0.04598426147593163	-0.03426252072631988	-0.02154562853318829	0.0031010023267541305	0.021063801751230397	0.03799550618304248	-0.032834078749483527	5.118707301834431e-05	0.0	-0.001974056284139851	-0.016676510453323013	-0.017070982616107292	0.19340552421040882	0.001843655481383751	0.4697384500991669	0.09794917385696644	-0.06013779756254634	0.42750943612584785	-0.016997407040331883	-0.004476555576976421	-0.007144638885684621	0.002238768568639761	-0.02942058177460963	-0.00010355419449525843	0.007633152942363763	0.0	-0.0005995374975051075	0.0	-0.03655829789653431	0.03161358827978423	-0.005717678850421337	0.03282933500757026	-0.00026786935399804556	-0.09155333106106216	-0.14412981404399347	-0.0007560840806425651	0.00030869101425786143	-0.020912733368807623
patient_285	-0.02324275545782455	-0.14576100415898782	0.014196957888762341	0.022878468109971305	0.023233576320246856	-0.07301883311585325	-0.027077896821722697	-0.056669854603855034	9.493262234630798e-06	0.0	0.0007166467986938098	-0.018875492118296647	-0.03794680409066373	-0.033005936218299003	0.035354824573815676	-0.23358186033677936	0.03708965667776357	-0.07795370362908086	0.00562246574612585	-0.028254808557443657	-0.007628105516670412	-0.010595007990759204	0.001918830695270394	-0.01981893114094974	-0.0001637209839174325	0.004458500680370359	0.0	-0.00028504927203794187	0.0	0.0010190024029030943	-0.012887457624977594	-0.01483303115777885	-0.0002684186917469271	-0.00032928922988149375	-0.0808005323289395	-0.02906126671165667	-0.0008857035387820125	0.0003316248648383576	0.03509416271443013
patient_286	0.02680337704233723	-0.2346988726777174	-0.0041453441395844	0.03621802156047448	0.01336162142882774	0.017333539142836727	-0.03345649935844492	0.3874110618650682	2.2354299966486356e-05	0.0	-0.0003312318722221128	-0.00398184693683327	0.00499131641304626	-0.05827503394561177	0.2659705983569138	0.2281870828072119	0.4179653960295092	-0.05856141473508363	0.3565527732017986	-0.014767287215845143	-0.004393749957435617	-0.005677972048661797	0.002366326543839855	-0.08096313596205466	-6.900901870860142e-05	0.00893263826487261	0.0	-0.00018368322726222138	0.0	0.007206532012345704	0.034946868202507496	0.06997721372459813	-0.0014211373939143534	-2.9214582563858626e-05	-0.06968153839834788	-0.00895889214718426	-0.0005513071300156489	0.0026169665063102182	-0.05254787195407557
patient_287	-0.04413618291194092	0.04300309059735336	-0.02725281600950605	-0.012120926214738542	0.02108417360310031	0.014399922221116407	0.03711066048056424	-0.029102895177282907	5.7901318276133e-05	0.0	-0.002513286397812288	0.032671737576784265	0.04420811001018594	-0.02733645728879705	0.018135866486365188	0.4567866413610549	0.19329628594111173	-0.06610029565642637	0.2861908108188367	-0.019365591578875317	-0.0047182429414615425	-0.007613799584000598	0.001989351093311562	-0.042238741344118855	-0.00010601782374575753	0.00755380879789087	0.0	-0.00042004976089689045	0.0	0.01062760320761916	0.02434275519970763	0.04540579382327534	-0.00231077382887384	-0.00020429119574212964	-0.0783705631586904	-0.1478339940124836	-0.0011019994258523987	0.0018378169567979158	-0.023603950482014146
patient_288	-0.059196202530431584	-0.11322604867205378	-0.0220699828033662	-0.011997370943658967	0.021295043153749797	0.031172604632774572	0.035813655362811135	-0.03952066958000047	1.4998622029975001e-05	0.0	-7.544897378559192e-05	0.01750433020686162	0.048949436336295005	-0.02953516184494719	-0.025851893705360448	-0.24678790016121005	-0.17084977441963528	-0.0892320142048978	0.23555028681437132	-0.022737664748248815	-0.0057509270019509	-0.010893230258659731	0.00134740737803023	0.05590939325524478	-0.00014177520724088108	0.005507651365136432	0.0	-0.0003512179384097424	0.0	-0.0011223482697741022	-0.01607159345338306	-0.009124463450255176	-0.006526678569602134	-0.0003948595710351169	-0.10489167209059913	-0.04328351736815225	-0.0010420613997703125	0.000166970227362369	-0.022858958580348
patient_289	-0.035746290702908176	-0.0924029313509887	-0.001809893169981042	0.017095478307948747	-0.024498385327839888	0.0361914181034715	0.03144229584638741	-0.05644932175149288	2.5600617815196e-05	0.0	0.0011176007355948672	-0.01519620335902664	-0.028157517984430922	0.052886212999373884	-0.29446385218334664	-0.3141673221379531	-0.36094446632393246	-0.08796490187185337	-0.35578080108339516	-0.028919709013034898	-0.0043017274012208066	-0.014557532176173922	0.0012166260721565808	0.029024544084181477	-0.0001609696153963752	0.004172548438133773	0.0	-0.00031105848569827214	0.0	-0.0023330719312573394	-0.015518858014838448	-0.011481595994386855	-0.004880750744040381	-0.000509880450718917	-0.0810075171407046	-0.042390165210231326	-0.001393906626628763	0.0006940536197306524	-0.014183601619455182
patient_290	-0.041291312550546015	-0.06196633754286248	0.008654199706043579	0.027254452025762214	0.05714085775278539	0.04666404705286745	0.04555695739155218	-0.044574936640438594	1.1805145968090589e-05	0.0	0.0007629588542714245	-0.018021400926442444	-0.030919256076440388	-0.016496553763243785	0.03178164773990722	-0.25666165340204117	-0.1368017531376152	0.2516376761140363	-0.3275261303983217	-0.02328753239724138	-0.005914927364822089	0.03326216706999126	0.001518721960913517	-0.020125607485443755	-0.00014140963441982706	0.004387221152667239	0.0	-0.00011881366027628437	0.0	-0.0012598040548415172	0.03530626453470031	-0.009599954179998172	0.013935476755470808	-0.00039775435601248154	-0.08487025116481131	-0.039927280705476305	-0.00047393994375298444	-0.007912945990276359	-0.015832863760129684
patient_291	-0.039796264931014985	-0.13228099641436422	-0.001180750259732464	-0.010608885735763612	-0.0165642042766481	-0.09206931682774437	-0.04462071747688573	-0.046022654572813855	1.804892346568816e-05	0.0	0.0011901905280148415	-0.015511981408028815	-0.029677884742272426	-0.027875191417489703	-0.08783485431697764	-0.24561395647927842	-0.22090995045299855	-0.1030888930759346	-0.373950793255936	-0.016981625723865346	0.02289438568949158	-0.011382747112019222	0.001162969064094966	0.02366999582485874	-0.00015508825406972024	-0.0409877792256381	0.0	-7.171609714734689e-05	0.0	0.012612472260361987	0.04740632712429425	-0.009264787361336709	0.046943122721326364	-0.00045035851758044046	-0.07482368942049215	-0.027187413522223976	-0.0008960566814514209	0.010636576386030223	-0.008378674947493477
patient_292	0.029404027548487435	-0.1193695926812142	0.04788342432456122	0.035571290600360045	0.07070876154490005	-0.06601119135499134	-0.04220269909667135	-0.03754594052833792	8.392061089714e-06	0.0	0.0014472215386201774	0.026733616064080642	0.07331864223690024	-0.022818877040844843	0.03338716204828854	-0.19050038642143544	-0.2828225538027436	0.0027014672845495856	-0.3734020164280464	0.02010831606790691	-0.0034992201862296774	-0.01048694868176795	0.0011865303075247519	-0.015912585523110787	-0.00014692466669288953	0.004848469478602206	0.0	6.434493376078897e-06	0.0	-0.002146374045283809	0.048663579231661	0.07121950875512145	-0.00379288489739185	-0.0002647130860230435	-0.06258434615394037	-0.02327409881039828	-0.0009846640340874684	0.011949340432464492	-0.014068440515809634
patient_293	0.03267618638302065	0.09700386862824667	0.003720600522753809	0.010036782290189217	0.005575258811207215	0.024490075105175403	-0.017677139643822278	-0.0486055048335587	6.2345650752665494e-06	0.0	-0.00032129644706708994	-0.013671418697752933	-0.020437866208742755	-0.03451295136499469	-0.22659246612424472	0.6766963385043289	0.15997544068681374	0.04978023947492445	-0.0031344628698689015	-0.019232330136040587	0.03531597945560125	-0.008515675643326318	0.0023863274896669	0.036938310478756224	-9.822018012587593e-05	0.0074018984643347985	0.0	-0.00047490300608280835	0.0	0.008927239205530365	-0.011778528967184131	-0.010427277120455835	-0.00152846094140762	-0.0002635066873885963	-0.07187809472984594	0.0033211992640698688	-0.001050797014436488	0.001270147521290354	-0.02606473161612326
patient_294	-0.03458615132197258	-0.09615537929020426	0.051150651032713074	-0.008901441403491035	-0.12401776673474464	-0.10528775023670389	-0.028879693241641757	-0.04257126118901837	1.161568281880513e-05	0.0	0.0033579086898449166	-0.003367455346751691	0.06033152735907727	-0.030337218078709937	0.03228248544750389	-0.2420622142430383	-0.374599037109846	-0.06292080648301167	-0.4323588261727119	-0.019147153091474498	0.032862512088455545	0.04522520061201632	0.00156453815759716	0.046172635818948	-0.00019252263055521407	0.0036034681397825396	0.0	-1.63737349482526e-05	0.0	-0.0037849086500780227	-0.010651986741026789	-0.007094615716326692	-0.002823561433398371	-0.00038868835299917914	0.2518937078828489	0.24434766160784246	-0.0008970388868615807	-5.833893355332097e-05	-0.010075676618777453
patient_295	0.024949637420086334	-0.16074970140546715	0.04370145493773343	-0.007139888107398602	0.05867673488922445	-0.07284152150805683	-0.03235730553475887	-0.04824830089887672	1.2917579370913873e-05	0.0	0.0010054483061341343	0.03010039436712554	0.0784415309586019	-0.01922886264657248	-0.23069051056611428	-0.27933555304032964	-0.34158011603148025	-0.09512281683273863	-0.3728676986775957	-0.029604661454051207	-0.004137879952857733	-0.0123821430216699	0.0011754201555739087	0.03286315564405875	-0.00011814152968541698	0.0038205261394179428	0.0	-0.00027255326234212787	0.0	-0.0015123464763254107	-0.010961303093825004	-0.009966279577557255	-0.00488763844000983	-0.00034152724710017924	-0.06581773415252881	-0.1335564793658435	-0.0013347502322264776	-0.0003232838596416502	-0.014133446830742264
patient_296	-0.047786605700207554	0.007824286237896477	0.01590302450053245	0.05044547303551617	0.06829881723924942	-0.08268373195071846	-0.04941098814481762	-0.04978221698098404	2.614571215033e-05	0.0	0.0002593786067779337	-0.032431964927345985	-0.04588275954563399	-0.021356287299182743	-0.17141239091913743	-0.22507859320442236	-0.2771076911650603	-0.08695450333468382	0.18304703079090134	-0.022773579130063108	-0.005240355500435913	-0.006687377146722497	0.0011145732986215775	0.04465699096179868	-0.00011991469164394697	0.004450593972465023	0.0	-0.00016525928945445266	0.0	-0.002261894704678607	-0.016711501550393564	-0.00970110776272389	-0.005180201896781098	-0.00031710854137391345	-0.09787618911661515	-0.046865050740009156	-0.0013377515909421779	-0.0010691716615887645	-0.01595825435046968
patient_297	0.031089337864484846	0.17340186172968658	-0.017659117490752507	0.0025370322490048656	-0.04940956690735725	0.02043828582952267	0.024002498232707548	-0.052963483543736076	1.997134524644712e-05	0.0	0.0021582220671514064	0.014512455628146872	-0.03025406361007537	-0.028731445384936313	-0.04368348003561866	0.3283370018763093	-0.32258927379484903	-0.09865323056191101	0.13012028198872433	-0.02617386142747307	-0.005519844290449779	-0.010070085378202946	0.0014583048132906376	0.03812506262794613	-0.00013241555385129172	0.006074324784582978	0.0	-0.0005114252701329813	0.0	0.004198684025733554	-0.018049607261400907	-0.010465559852796225	-0.006313496807816128	-0.00016778357026856695	-0.05445889243163304	-0.10880385223266817	-0.0010710950111146973	0.0009665292441854252	-0.025309538778410707
patient_298	0.034125191039641775	-0.180859233008625	0.011578861293091706	-0.14007722444297044	-0.05403452445349374	0.018505701063864077	0.0283761137618109	-0.028016674711831235	2.6637990621166937e-05	0.0	-0.0019491555049749726	0.01789429230158519	0.03599247691211723	-0.012923906545992096	0.015815376810511546	0.2650065174462165	0.11256862044260477	0.027671928528736737	0.3999927819234022	-0.010111498311902683	-0.007628230598158591	-0.010047155409317554	0.00239386702540457	-0.043221380381905906	-0.00011679173690436735	0.0066156592625115805	0.0	-0.0002458907023487033	0.0	0.007136813312512828	-0.015489545136879047	-0.010020372581235974	-0.0019543265400958337	-0.00040656237412135804	-0.06485053104180168	-0.0246762116216312	-0.0009803492458687175	0.0019789589231628464	-0.03218671719608839
patient_299	0.026692371810449395	0.03197756600521664	-0.001971125456732102	0.039421819988114455	0.011198191900949405	0.05241187962637806	0.01591088694424601	-0.05703824922808219	1.7183746108858508e-05	0.0	0.002558603104268473	0.009033450140321279	-0.018560846618742705	-0.029669914980539044	0.3265514054087813	-0.25881777122095184	-0.020971767773112285	-0.09158242243864775	-0.4698583665955762	-0.021591300876237306	-0.005511211212331217	-0.006010785545095042	0.0017489103194613207	0.05522192793616674	-8.705320275828071e-05	0.003765606086067437	0.0	-9.377787301143516e-05	0.0	-0.003644386143362853	-0.011232731830456817	-0.007819847235455252	-0.001840641165247664	-0.00038526529026710883	0.31734545550732063	0.31436462779422714	-0.00025361433699952083	0.005416911452341209	-0.013155030565119137
patient_300	0.04959478634065372	-0.15416927411887543	-0.025205214011317176	0.08633614640735526	0.07736270445422734	0.04061132043422621	0.03858005632250038	-0.02162859598435936	1.5402338895855002e-05	0.0	0.0006674034219367408	0.00721883622918246	-0.009630725931339275	-0.031221860578299402	-0.20965555489015342	0.14320098795958836	-0.12414447417636365	0.08958319953140002	0.4772208248036663	-0.015361510343954433	-0.006144345794940699	-0.009224557837793959	0.001535315528490007	-0.034541165908013205	-0.00012222806854405945	-0.14193054545088266	0.0	-0.0003175544698206699	0.0	-0.03862806992509374	0.05213598328914285	-0.008067944783564136	0.022293164300042002	-0.0002070635376310893	0.3416329191249583	0.34270851184786283	-0.0004884436826644901	-0.004196216955125457	-0.019469864702192384
patient_301	-0.05269130302253549	-0.014970174466702875	-0.0026609783931566947	0.10117698099954817	0.14309586556275541	-0.09500619353013459	-0.027189174781853686	-0.03971774735207882	1.170519430265124e-05	0.0	0.003345551374789329	0.005027079964875559	0.07990187708406629	0.06737363231671058	-0.2255693705870795	-0.26230763446195654	-0.32464883359097285	-0.09097409094524352	-0.4258096031791243	0.0019583516495346757	0.017392115544576495	-0.005310043055196044	0.0013723853266873226	0.039636350850300456	-0.0001240725333737182	0.004597172243333272	0.0	0.00011890117934658564	0.0	0.028200475847136083	-0.014204132377297195	-0.007203073381713328	-0.00461548150665067	-0.00034155578050779555	0.314035720198681	0.30324364072643045	-0.0008262357184578845	0.0005798050153047793	-0.009035937668898136
patient_302	0.0375016490961782	-0.12780369113018103	-0.014391023654514527	-0.0221060712323486	-0.14852160986970495	0.0367339586824887	0.029743876181501205	-0.03797518215323822	3.7490663758918862e-06	0.0	0.001986338152075149	0.008333851621945361	-0.017536169253961637	-0.02599756242655975	-0.09660525200825071	0.43194563953030163	-0.10733290259918939	-0.09276708425028747	-0.46951972801524633	0.018142506668032177	-0.006426961665877432	-0.008047882130127009	0.001448025865605016	0.04006109741747607	-0.0001195405678840886	0.006144568498293444	0.0	-0.00018070227174533558	0.0	0.0003810444605826264	-0.012693755774298092	-0.00787223352454974	-0.005051984773785992	-0.00025677704105512054	0.24827057270161568	0.234597260505355	-0.0004880572654325763	0.005874783458931593	-0.01212935911982078
patient_303	0.019536727386962823	-0.1411066417553988	0.005249606367504593	-0.018279891584667248	0.03756409992120767	0.026817910571361223	0.02729324503174728	-0.04450438408225097	1.233675303607e-05	0.0	0.0006273357887327406	0.01705773792618006	0.05226683249089599	-0.019939334308686812	-0.13054964164785063	-0.20435154679774054	-0.3038390536915931	0.030709864400573435	-0.4299365440922772	-0.03380759547264446	-0.005369962035728562	-0.013102987705698567	0.0011190128398864563	-0.020684667095616813	-0.00016696486615405237	0.0038806207475369204	0.0	-0.00010015580271637551	0.0	-0.007213541381535951	-0.01839785111681851	-0.009635756218198056	-0.006663850567049335	-0.00036439052838745003	-0.08063569348212443	-0.04118275866398739	-0.001104982559655226	-0.002128726928232693	-0.018628375566357946
patient_304	-0.02825990306439562	0.040236135226338315	0.026475207364720674	0.01844354489847231	-0.047073913749080036	0.03812939303538724	0.034029429301174405	-0.04525533121419442	1.6551428609779e-05	0.0	0.00030525976375172603	0.02403074587023035	0.05723570282707218	-0.007799351492479064	0.023385426662006558	-0.2440270182278455	-0.15020421394816083	0.5533694909064123	0.08146345425535718	0.0005078595167965029	-0.006233213700899008	-0.012208150515473002	0.0016215840405706654	0.05381963609117079	-0.00013343509228135928	0.005127063654304469	0.0	-0.0002429537476135028	0.0	-0.00858717748588413	-0.01290525078235573	-0.007666012211754503	-0.003643235610476293	-0.00027496116038991625	-0.06186450030428131	-0.01736579550829008	-0.0008516190812615305	0.0034212832612295725	-0.02545777786527039
patient_305	-0.03471705104920168	0.027686807249441947	0.020282145853063416	-0.03259091533126569	-0.17192488709760256	0.054510178829366464	0.028525615758941743	-0.04589120697141282	1.552880308172e-05	0.0	0.0031030465725595323	-0.01572164651797467	0.03842784653282397	0.0571758267203202	0.08799171300539	-0.2644691005932842	-0.2824192378957619	0.017005922994353526	-0.4000113398028823	-0.013607046142078295	-0.005537709160184509	-0.00825144109081431	0.0012033968081445376	0.050638128069874534	-0.00012947396475920277	0.004209901532406093	0.0	-0.00026004119453595416	0.0	0.027756102112685463	-0.01112083111805863	-0.006384308231180564	-0.004001035922279587	-0.00025970156117361836	0.24880618435421997	0.2524586543276807	-0.0007323707257061037	-0.002817958585210643	-0.011008389768162284
patient_306	0.02156356922944797	0.2193682450756569	-0.015493900900532218	-0.22874212091697546	-0.14407119212160563	-0.04535198473719051	-0.024769148076915354	-0.04715118552589662	1.7056936796491e-05	0.0	0.0017927789644370245	0.02066696011290097	0.07508699555952386	-0.019256486395844093	-0.1892523261916534	-0.31554125470136396	-0.38669492824627	0.14866272001955436	-0.12909255290059118	-0.0274934725244524	-0.004704940642486103	-0.010474416130140473	0.001159173280440462	-0.028618470869051237	-0.00013505424290312	0.003790017886962954	0.0	-1.2672889154567789e-05	0.0	0.013518069464997916	-0.014196032292974252	-0.011665469156045357	-0.003944319294658416	-0.0003783512744398701	-0.036255244142457704	-0.019138026332886374	-0.00107775977121937	-0.00034617574220503614	-0.023669770877431565
patient_307	0.05274847028472168	-0.05052505695214737	0.002746649007487227	0.17908339720095245	0.16560130703358286	0.04470794180398121	0.03312407386852605	-0.03512226968696539	8.097426192321046e-06	0.0	0.0036537006194918647	-0.015255652399480483	0.057814955844040214	0.08016152194327043	-0.13952880761194916	-0.2903552309558251	-0.3117923013127935	-0.09027963540038421	0.04383028800404342	-0.009825329559769275	-0.0036470509778084564	-0.006409624810993563	0.0013157853067412048	-0.03167677673207125	-0.00016095195552746832	0.005673431305661653	0.0	-0.00014070872559603987	0.0	-0.0032613868477007883	-0.01851644285213619	-0.008924532499656768	-0.006560967039273662	-0.0002696955864543208	0.3918463398829817	0.3764133677283246	-0.0007699328380875696	0.003912687349103981	-0.015206902066396457
patient_308	-0.033605219607689835	-0.11230159811033294	0.002815238149787977	-0.0024370669061823374	-0.06405658058719757	0.039028951458582026	0.020873817805285272	-0.030556810175694865	1.2696327471530326e-05	0.0	0.0014808566355283628	-0.025763628805095796	0.03309119670311977	-0.042525928741657	0.04110978014481646	0.20874955577231394	0.12411745832490291	-0.06205329544515523	-0.44573054563622205	-0.012765297465085326	-0.005673522529167851	-0.008195417436201391	0.002302110659262564	-0.03134622628565267	-7.648049129265711e-05	0.006113826807624659	0.0	-5.6307992504743655e-05	0.0	0.0032830715784306053	-0.0094586348056105	-0.006733734961863945	-0.002259737574426997	-0.0002326934644236894	0.2847959799245785	0.27319575642119714	-0.0008334300982107183	0.000441892568010835	-0.018429474069206198
patient_309	0.028295862884583748	0.21482682657128774	0.022743814599717294	0.04930597266683202	0.042318959737343016	-0.06712577165902534	-0.023122912944338055	-0.0565557065858944	2.7746390676518603e-05	0.0	0.00046636319134324596	-0.014116340542082752	-0.029063734712053205	-0.03500222787058868	0.2684975823577117	-0.2903271095986826	0.13334886327591833	0.03132147857864959	0.00898909863907802	-0.04213468236661342	-0.0036799217670326428	-0.003119851345495246	0.002405124006053532	0.048305146392203076	-4.268142836751973e-05	0.004910807715144804	0.0	3.120803655634499e-05	0.0	0.0008857692589326609	-0.012198997295816902	-0.012161045802435343	-0.0007227220722284231	-0.0002894110708115587	-0.08956591097822945	-0.06199604835830069	-0.0007139412842821409	0.0016870632126069376	-0.022884515392983595
patient_310	0.036168760747576224	-0.17264703253268954	-0.011503533001732798	0.05073146294328397	-0.016461336478235063	0.030879037299929933	0.02485590923264644	-0.026258956983720133	1.9202228184007226e-05	0.0	0.0005781435132402638	-0.03273961774510464	0.010315497827273166	-0.051265208820278706	0.04771766602312891	0.23889654638132501	0.18806321611906524	-0.005956249561575522	0.30480332303773067	-0.014664582323099876	-0.004933820601151989	-0.007291182667846741	0.001961543895731459	0.06430099664785097	-5.2794507184925246e-05	0.007107336834126003	0.0	-0.0003899312016999953	0.0	0.002098727832400455	-0.020315196610652283	-0.0068188516999645125	-0.005551283348212604	-0.000168327630381617	0.32051784209413	0.3075701026320298	-0.0005532397944990426	-0.02609059772794068	-0.029594673509753387
patient_311	0.019901977531135446	-0.020079269624242748	-0.09237670023487021	0.004117037253312574	0.04019881264389191	-0.1105283562302814	-0.04238118491640895	-0.05849862350661837	2.646166788617788e-05	0.0	0.0007714044002184721	-0.02607074430661195	-0.041026163768514125	0.05064226214252988	-0.06726110362018693	-0.4228129730131414	-0.40542944986542073	-0.09418765846535178	-0.07410784410436168	-0.030333638482696927	-0.006047030984569303	-0.009776721379725796	0.0014045009370491266	0.02454952325930118	-0.00016823477259927732	0.0036798834210292285	0.0	-0.0001512099440870009	0.0	-0.003575773751796345	-0.021667512488519267	-0.017641244128760957	-0.003148240262992144	-0.0003837095083894714	-0.0893358298117996	-0.08163606873089795	-0.0007574705347497421	3.5757758431367016e-05	-0.019995115296580046
patient_312	-0.052807114273749525	-0.12270185314799774	0.012696023975979043	0.07249050172814087	0.09809518726215033	0.038788928054561106	0.044160177925909073	-0.035556864340880755	2.4470834216487e-05	0.0	0.0004893248027786524	0.0298986114268511	0.06713152086959479	-0.02055117478576621	-0.013117888669118151	-0.24430479082557	-0.2343940340855435	0.06217932167996427	0.03158916009957318	-0.006251881256099065	-0.005946737725508099	-0.0102470151759245	0.0014929042087418157	-0.03317007318782646	-9.766462009143163e-05	0.00557555856228163	0.0	-0.000219237508144531	0.0	0.009200434141887932	-0.016644709678816292	-0.009710996937080267	-0.003720971674292257	-0.00038627906344586104	-0.0862000439502669	-0.044725027054494125	-0.0009991958736200379	0.00031435079253607493	-0.02275753965041949
patient_314	-0.0359553228611474	-0.15521487942509515	-0.0014083689667814658	0.012597261216358083	-0.05876361349948525	-0.07618162635038014	-0.03412993524586079	-0.04711368113150214	4.1786063822960005e-06	0.0	0.0002618176918362843	-0.028193320979043857	-0.03523501042961348	-0.019755214937037115	-0.2358021650565952	-0.29385830851354355	-0.3473369472576205	-0.07968131080202595	0.11863757379161281	0.011791808174836476	-0.005176923619468431	-0.011143190266327424	0.001278156728281405	0.034521064312040634	-0.00016595057741680891	0.004320132569162876	0.0	-0.000265802398843445	0.0	4.9381677559698235e-05	0.05232456157460813	-0.012612654974074941	0.041271909326466155	-0.0004696691688772844	-0.07099984015000234	-0.040332736552354316	-0.0010490622356842934	-0.0009323675394641474	-0.01339677919687249
patient_315	0.01770263725787965	-0.10621130438313198	0.006138025765318472	0.028221602017548725	0.008841971196643933	-0.040728823376368274	-0.017185539042248815	-0.03945372760700692	2.3457051565021868e-05	0.0	2.0224426604202706e-05	0.026513018929275326	0.06326744139858817	0.18958901367436043	0.20623068930004695	0.04739720433982789	0.27017067961829744	0.024862092702516353	0.15601278412712827	0.47708038888066623	-0.004188401436176248	-0.007128392998695347	0.002092752273869733	0.06328001325143595	0.006479324305496662	0.006377412839291837	0.0	-0.00024285904591913338	0.0	0.0032744612251251752	-0.010737035400380528	-0.012304001755396317	0.0002343107107471647	-0.00014704821430357962	-0.07812778491298815	-0.2015735732044559	-0.0007950336623460754	0.0037877972248209295	-0.02125326820072104
patient_316	0.01883216915777476	0.041046083393528415	-0.0101672239703128	-0.011702505229457537	-0.07865102894900479	-0.14115339616447525	-0.025745171436748916	-0.05866418027033153	7.807648226059339e-06	0.0	0.002419879435888859	0.006497977045806013	-0.024399502783860157	0.04742680234507206	0.3566616803539779	-0.12906990234446486	0.5752668355121141	-0.039444516793287795	0.024655973733894408	-0.021756255241188807	-0.006291509895676075	-0.006629552597225035	0.0020291275844367147	-0.05260570241536927	-0.00014709686234463514	0.004485991704999338	0.0	-0.0001423630958996616	0.0	-0.00669351394023728	-0.012093919864041448	-0.012238921149292583	0.00024157785754643085	-0.00033753118609836054	0.2659387891894564	0.2594104920211126	-0.00048109065321908873	0.00509185104368182	-0.023463901104816668
