# Supplementary material for: Integration of clinical, pathological, radiological, and transcriptomic data improves prediction for first-line immunotherapy outcome in metastatic non-small cell lung cancer
Source: Nat Commun. 2025 Jan 12;16:614. doi: 10.1038/s41467-025-55847-5 (PMC11725576; doi:10.1038/s41467-025-55847-5)
Supplement: Supplementary file 4 — Source Data [file 41467_2025_55847_MOESM4_ESM.zip › Source Data/source_data/unimodal_shapvalues/OS/RF_pathomics.csv]

Patient id	{whole-tissue}_{neoplastic/inflammatory}	{whole-tissue}_{neoplastic/connective}	{whole-tissue}_{neoplastic/dead}	{whole-tissue}_{neoplastic/epithelial}	{whole-tissue}_{neoplastic/tissue-no-class}	{whole-tissue}_{inflammatory/connective}	{whole-tissue}_{inflammatory/dead}	{whole-tissue}_{inflammatory/epithelial}	{whole-tissue}_{inflammatory/tissue-no-class}	{whole-tissue}_{connective/dead}	{whole-tissue}_{connective/epithelial}	{whole-tissue}_{connective/tissue-no-class}	{whole-tissue}_{dead/epithelial}	{whole-tissue}_{dead/tissue-no-class}	{whole-tissue}_{epithelial/tissue-no-class}	{whole-tissue}_{inflammatory}	{whole-tissue}_{epithelial}	{whole-tissue}_{tissue-no-class/invasive-tumor}	{whole-tissue}_{tissue-no-class/tumor-associated-stroma}	{whole-tissue}_{tissue-no-class/necrosis-not-in-situ}	{whole-tissue}_{tissue-no-class/inflamed-stroma}	{whole-tissue}_{invasive-tumor/tumor-associated-stroma}	{whole-tissue}_{invasive-tumor/necrosis-not-in-situ}	{whole-tissue}_{invasive-tumor/inflamed-stroma}	{whole-tissue}_{tumor-associated-stroma/necrosis-not-in-situ}	{whole-tissue}_{necrosis-not-in-situ/inflamed-stroma}	{whole-tissue}_{tissue-no-class}	{tumor-core}_{neoplastic/inflammatory}	{tumor-core}_{neoplastic/connective}	{tumor-core}_{neoplastic/epithelial}	{tumor-core}_{neoplastic/tissue-no-class}	{tumor-core}_{inflammatory/epithelial}	{tumor-core}_{inflammatory/tissue-no-class}	{tumor-core}_{connective/epithelial}	{tumor-core}_{connective/tissue-no-class}	{tumor-core}_{dead/epithelial}	{tumor-border-50um}_{necrosis-not-in-situ}	{tumor-stroma}_{dead}	{tumor-stroma}_{neoplastic/inflammatory}	{tumor-stroma}_{neoplastic/connective}	{tumor-stroma}_{neoplastic/dead}	{tumor-stroma}_{neoplastic/epithelial}	{tumor-stroma}_{neoplastic/tissue-no-class}	{tumor-stroma}_{inflammatory/connective}	{tumor-stroma}_{inflammatory/dead}	{tumor-stroma}_{inflammatory/epithelial}	{tumor-stroma}_{inflammatory/tissue-no-class}	{tumor-stroma}_{connective/dead}	{tumor-stroma}_{connective/epithelial}
patient_0	0.021002067597180735	0.0037414132459074496	-0.0012908423859114885	-0.011748903886344517	-0.008345407324117456	-0.0196895228543633	-0.007390600997516773	-0.03126180204250523	-0.005223261771154113	-0.0026104533908603666	-0.007621221719245564	-0.0029340528709447195	-0.005712510215955639	0.0008629177426064627	-0.015520667274194579	0.010663961286934958	-0.015588843577560003	0.006727271102677608	-0.01426729608246595	-0.029904132993251578	-0.00050843461584903	0.0014363892257473463	0.0056378225990879795	-0.005824146577948695	0.007584290727852478	-0.03020431696145195	-0.019645522462466335	0.023730616593677468	0.024235107832863777	-0.029813394818635083	-0.008673042389709779	-0.10540777461659623	0.03513293627070316	-0.07779043332855438	0.007082422057146253	-0.07824746638548075	-0.006826732342201526	-0.0007549138209233208	-0.009892062837877769	-0.002548932698764151	0.006961987432918942	-0.010991760746980335	0.003076244147401599	-0.002119678201233896	-0.009158234685166213	-0.008252271215363252	-0.01406472223851838	-0.000386593658723439	-0.005096804658539752
patient_1	0.0258515116495393	-0.016285034487631363	-0.0012580404344269148	-0.0010131003997620861	-0.010447809468067478	-0.002694465284432762	-0.0060986640212570345	0.10888388350236258	0.06733494735692791	-0.0048376849222929695	-0.0023041266086486142	-0.0007081584637120019	0.021949812210549063	0.001431867588683396	6.662084232446445e-05	0.02583490236547322	0.05883686479747194	-0.013792078952427485	0.1435259662691173	0.006191277275357973	0.0005970967154266878	0.03381626582058838	-0.00715890427114389	-0.018408534721973895	0.01438172746849921	-0.0236763972176715	-0.01289718839946465	0.0332244581000506	0.03258366691492705	-0.008179582444575473	-0.003496067632607373	0.0030223158349178686	0.05119529141598862	0.07773182950291596	0.013216580956483806	0.06001458887707832	-0.00110630138872687	-0.00066756124568245	-0.011400150927077019	-0.004399597141046295	-0.015336388054215016	-0.011149764095468608	0.0005644599770850509	-0.016794789329891858	-0.0002529198140393496	0.0030955222859167368	-0.011473899252272914	-0.003883630583695166	0.08836802794334857
patient_2	-0.011788432767177053	-0.014574813588443982	0.0012103842369638827	-0.01849507192775014	-0.01294709089441153	-0.0033814303594553816	-0.0038572562440883865	-0.033873797268037686	-0.012073647159727247	1.232708760859924e-05	-0.005847285939182877	0.0006727497369035041	-0.010766911700043413	0.0008773243108068987	-0.0070373476029344205	-0.031212853676085745	-0.0160749822933749	0.004293795133525142	-0.021631285979476608	0.007451775374135489	-0.004812329131206426	-0.0021943575929076102	-0.002295873623648718	-0.0003499222981441703	0.004931376496484194	-0.02083997708874513	-0.016227035640493194	-0.015567399486635224	-0.004394975729577048	-0.02196091460595129	0.005599867173714257	-0.09738852269460137	-0.015801083602105807	-0.07278583935854939	-0.007797910315952223	-0.06372746075277282	-0.006502380176586594	0.005897843901939747	-0.013056818008577371	-0.015886424236873323	0.007418013212015808	-0.009198665265523095	-0.009866458546119047	-0.017544744287243258	-0.0023283372295587576	-0.0038484972627235757	-0.01773639387916666	-0.004748955430945647	-0.004120629452787304
patient_3	-0.006809236154149972	0.007008958114911876	-0.0017973845794433667	-0.016743326461793728	-0.015501287129997538	0.009539549734150596	-0.006167430076372094	-0.049836570078482245	0.030537774331687695	-0.001749084101550972	-0.004052204316054848	0.005434813300069873	-0.011778261577294431	-0.001508482563295302	-0.020602325719355514	0.026234354340546308	-0.013376039260779883	0.013698854696058948	0.03188966979532846	0.02693840878846789	-0.004551666496460078	-0.004686528242690671	-0.001453072345519531	0.011060624610422847	0.003135012610904331	-0.009776594796696994	0.007354646262940762	-0.017447989856602446	-0.00778466646657739	-0.039250804428369084	-0.00324426241064545	-0.11631613137501164	0.0014314025007860112	-0.09629455831392136	0.012682101514233674	-0.09132475335744215	-0.006636338793269522	0.002659325216858307	-0.015531670879510524	-0.01491418142314557	0.008973726815919826	-0.005997603651020783	-0.009389651242566341	-0.001071510832448483	0.0028144656052208816	0.02190968790404197	-0.014415200819461451	0.000694295183230014	0.01871872473990355
patient_4	-0.013423851986768431	-0.01773220045494721	-0.0008286869324975871	-0.014375557547621548	-0.010880609581893186	-0.024770622863014277	-0.009221822340658605	-0.04698931045325241	-0.000523681588869363	-0.003354125993668772	-0.00677502978156774	-0.001647339616991203	-0.0009123843865551998	0.0028218049374313207	-0.004547918729826954	-0.036003976620968506	-0.017702150329486365	0.015449433235769356	0.10250021657173561	0.022562031816566557	0.010378061243537772	-0.001143779449525127	-0.0038540026841953887	-0.019867195927087748	0.001670940706720003	-0.03258454924963539	0.010017947563922977	-0.016519328875860762	-0.014801974921524965	0.0033802702649724558	-0.007571272202003749	-0.03658592169823535	-0.019861678152180158	-0.05105216594134305	-0.007926176000318301	-0.08682031866897828	0.026399087900880035	-0.00396777480011528	-0.009852415269510051	-0.00896470499769728	0.00545373030190891	-0.009276697421203784	-0.0012456493360463769	0.011223604293871712	-0.010233391344206083	0.0047089931230198424	0.01967027580737004	-0.0006638645519012279	-0.008380038998440304
patient_5	-0.005076899157749104	-0.014502209054248281	-0.00058592841618389	-0.022130016874722158	-0.00866858836492752	-0.020222924872596484	-0.003945981801038393	0.0012402221456821313	0.04400065957901856	-0.001288108557806585	-0.0025249519758695827	0.00019397809633917598	0.020843518149988537	0.0027757127151147778	-0.005128673789994317	-0.022307145771076176	-0.024212838405075012	-0.019206179894400998	-0.035019949807292346	0.0013494729714427587	2.2172402396194654e-05	-0.001051528384331494	-0.010904952735157975	-0.0039888025697687735	-0.03697879865173974	0.07682076966724065	-0.028379561599154387	0.047373943420849746	0.019601132336892476	0.019712472970131522	-0.006076156875363396	0.6204198368003453	0.033710940115878156	0.13894564724199185	0.007456378621451828	0.304735552070489	-0.001602254731943944	0.010077690200183969	-0.0032616479718165147	0.01855364276031854	-0.03190873959146489	-0.014636311634608405	0.004760344548567664	0.0012553752013921308	0.023399136380322413	-0.008129266755536348	-0.004471120659923012	0.012285112471059387	-0.004270776041578002
patient_6	-0.012369056169581442	-0.019949303191861337	0.0034240640390155418	-0.018325538220440106	-0.004386496195213405	-0.01975676967152468	-0.009911013805127161	-0.03636783088480433	-0.026766597758436803	-0.004195664797954338	-0.0040082089998480655	-0.0009388632667252103	-0.009310800967268334	-0.0016351701365866973	-0.005188081202254427	-0.03109829647047567	-0.020321653652077103	-0.014842284501838847	-0.04112994654349487	0.0005815700580533333	0.0011581416296736749	0.001138841797942721	-0.004424708279263954	0.05122790449764587	0.0015634075628098059	0.11044536564180288	-0.0205903304155371	-0.013732338656058204	-0.0009974958932682549	-0.01758594964638968	0.011201875114836524	-0.051404445180453784	-0.022714534239210472	0.008566405294542088	-0.008679033360078027	-0.07911214445077262	-0.0073964999929900825	-0.009903961304938196	-0.010993612637918792	-0.012597093409121692	0.006595719014068733	-0.015283343191213114	-0.00193570442634582	-0.013533916901476989	-0.012448591372229503	-0.008467843063459624	0.007926583148350857	-0.00408728267793336	-0.006384300780252661
patient_7	-0.004347320391734379	-3.399771030528392e-05	0.0029714792194540252	-0.008934780635768537	-0.007549186033415364	-0.014834713291213724	-0.004380305149681475	-0.025191437647214453	0.003392637721047867	0.003161677168903172	0.0007865617391874321	0.001964779919152299	-0.010278615735033823	-0.00014449372455347406	-0.0006230346087928441	-0.020738605261846895	-0.007072264231547715	-0.007089806109357191	-0.03020594212131935	0.016380052460863402	-0.0024818752993375024	-0.001849133755669271	0.012027970398604693	-0.008612961776636093	-0.02702228896912701	-0.012241573934433514	-0.00906148897110039	0.030631802992259097	0.03008869915900089	-0.020956870810822467	-0.002379645418154672	-0.027214250954334926	0.021343650527692933	0.06195829466833777	0.004523846743811909	0.551021326410408	0.1091027393572368	0.012152129255475517	-0.005109405079819326	0.19662060218720545	0.011904399573828916	0.10532266972862894	0.03219563408648558	0.05207752038738331	-0.005658186214307525	0.008085600464756875	0.0186394513872043	0.01653109473246548	0.039013452051195274
patient_8	-0.012777255707908462	0.004369456070622089	0.0005698234015711379	-0.006852400276038283	-0.009401939812831021	-0.021108869225663362	-0.0023866891235653533	-0.03270181084630064	-0.020924780962453444	-0.007419967116373549	0.004664803188366882	0.005274732621232188	-0.007354830707214456	-0.0017998455136772982	0.0013018120964940218	-0.03259214929452516	-0.013247289438060608	-0.008796311961160087	-0.03159931455691295	0.03551414855591446	-0.0035847898781484304	-0.0006775523843450048	-0.00973830433832339	-0.015457169919376994	-0.013249136765380103	0.017532946292610766	0.004082616134360859	-0.011500794167826654	0.011784341496553791	-0.020193298747383355	-0.0037285296404552994	-0.10099415028761495	-0.015539909720561636	0.031968303153566024	0.006009364453547705	0.050199925347183184	-0.0010306507955654782	0.022954457917466455	0.10174085401862047	0.014083048203277377	-0.012380434941653083	0.04405605836138721	0.04592106599589819	0.040730151822719524	0.04974724343681396	-0.005798981831462625	-0.012107817098185895	0.021814410318222663	-0.006308503573987621
patient_9	-0.0035675946367968135	-0.01798992059534645	0.004567345149674538	-0.012635600386078041	-0.015548421453686442	-0.014960545304332369	-0.007426116526623116	-0.03162956924703059	-0.011590456366212335	-0.0005263212954407401	-0.005279483850503197	-0.003148555080413369	0.018487663549882915	-0.00010642757046497694	-0.01338207402357124	-0.01958177484756418	-0.01665456660815954	-0.008407285054946895	-0.036246557252766015	0.04792645398257914	-0.003672006266819351	-0.002278362751123085	-0.01305432744857135	0.003864116495187515	-0.034355663591219464	-0.011729360965815195	-0.010586583675691314	-0.008250802086723042	-0.011810294885161306	-0.025979277631487427	-0.006067970914502636	-0.0994384416565755	-0.011103705158881323	-0.07386338462685861	-0.006539302802574924	-0.06559687205821817	-0.00750775805664937	0.0135558347963473	-0.012066578475565647	-0.011787131321895367	-0.018506135963501924	-0.001155640836378714	-0.004815889462045783	-0.02094581491287807	0.009380812557963206	0.0009251395143754535	-0.016666019666230217	0.0019178147010390184	-0.005774939616381902
patient_10	0.06696766539086767	-0.014317075050574841	0.0004930054711095405	-0.005420742474804925	-0.011106289815525704	-0.00016958948355725423	-0.005030283385382489	0.1368714374561254	0.0564456994531918	-0.0027328968635755703	0.0026457672003355965	-0.0057901832991571174	0.02670098876998084	-0.0005023232453176471	0.003529486093457822	0.1262676042654103	0.026362947370811317	0.0012007325170179872	-0.026199280769371787	0.03014354579516565	-0.005218926957975024	0.0018181515537294322	-0.0031767952087321995	0.00230631297659474	-0.00042180752568625647	-0.021546413181433244	4.370201550427783e-05	0.09806806318820314	0.00807209938324809	-0.016792940731235658	-0.006465764199720175	0.2644902747817196	0.06608300227450002	0.04071153398089636	-0.002195147536210238	0.021583639489068305	-0.0030541904522854947	0.0058731524870835414	-0.013755692912558612	-0.009120628295619852	-0.029909179274300274	-0.01622374524226302	0.002280000232655251	0.0031242675595626497	-0.003741628383040338	-0.00044763795485344254	-0.001398018443777966	-0.002886451906239316	-0.006950272145458911
patient_11	-0.013884855562071356	-0.01748082149629104	-0.0008728702272192668	-0.01838450321524005	-0.012845586057250818	-0.02040045241290876	-0.0052428173362804135	-0.036158489004310464	-0.022639093655002697	-0.003657222265780154	-0.00727249863825604	-0.001907486077888967	-0.009848295639359975	0.00017929749461771707	-0.01048644050935705	-0.03294933971815925	-0.01898566040373841	-0.015467414064932421	-0.038537874539154894	-0.03841993849737306	0.0012307182888381086	-0.000784652453545719	-0.003501932665618567	0.0004468395499909679	-0.002227515098687887	-0.019546085258692662	-0.01986013722247535	-0.017298539667401885	-0.012903689819481805	-0.02086570114860039	-0.007191869345745423	-0.1138050783265995	-0.01943570495742575	-0.06660496911832375	-0.008321919608686897	-0.09768758800839175	-0.006099705048833321	0.0005142519199996902	0.007326041492001518	-0.013992200111718329	0.002238148683174092	-0.01412272533110869	-0.0070996972864085075	0.014404386774562688	-0.004397149007991788	0.0265256252722326	0.01459393394338696	-0.00218918497404336	-0.008700691599092661
patient_12	-0.007238076326981333	-0.018524262137613334	0.002380611595506445	-0.016304114758394224	-0.014030399716167874	-0.017421304291266603	-0.008735051249980686	-0.03700163633661615	-0.011274354541913998	-0.004937145295101367	-0.001782552086796954	-0.002284613760555848	-0.013143967140932855	-0.00200008645042558	-0.001248727203770836	-0.027134118326402903	-0.016777400302541684	0.013370723667029159	-0.021848547096962666	0.003775521016057611	-0.005456351388353475	-0.0017334572456498233	0.007938983306141428	0.011259348044700015	0.005425253921080512	-0.020160103791983044	-0.01611262191658683	-0.007602641458349672	-0.015159292365558304	-0.016959019648584275	-0.007701561786539279	-0.034911389759611444	0.01494480012817006	-0.05629861203380613	-0.007405188615555894	-0.06525530540326661	-0.0011291096231127364	0.0029037482673207444	0.003035961606228482	-0.01324602454071922	0.006987326527032057	-0.012773230589773487	-0.010107683720306354	0.0014614660740507929	-0.00429543235576783	-0.00233222547196978	-0.0008297192086535249	-0.0008978482831492598	-0.007657973104204795
patient_13	-0.008003445538107723	-0.01805283922985994	4.741798498179661e-05	0.02268522651409991	-0.013310400943186182	-0.005169316833872723	-0.005107889433215568	0.051633432989282343	0.020973584389688486	-0.005633279023755429	-0.0036283124902396512	-0.0027671751898667584	0.017925639924677238	0.00022196655454536005	0.0038521043273027134	-0.00425759549052385	0.058246126740000674	-0.009875805926807934	-0.04438431832222252	0.002478983146495309	-0.0014741476273888352	-0.0064873863292417375	-0.0072241352997286816	-0.019982127603244658	-0.04077565055696472	-0.031831688470441426	-0.01749074533465919	-0.01453905903025864	-0.011216296844009014	-0.009053166825196919	-0.006762170788680728	-0.09815777548073944	-0.017142103158408667	-0.06443688852458497	-0.007672544992318554	-0.0016537045378353418	-0.011444303535408437	0.004489321576749526	-0.015837371436793608	-0.01480939615434327	0.006793112861839752	-0.01603322043150214	-0.011068235838092445	0.010135545419466511	-0.009773817569890843	-0.008489189498166634	-0.005442703774558532	-0.00688841385747755	-0.007001444107810764
patient_14	-0.008641506988413889	-0.019182005380046867	-0.00043254497114993855	-0.01847558231105338	-0.014144406852711972	-0.01000978020930929	-0.005252518605018247	-0.03696731477468298	-0.02400978796011472	0.002399860841916156	-0.008500661911529228	0.0024953964063030034	0.006941184352636843	-0.0018208215310802501	-0.006367311088797562	-0.025303612256587373	-0.0175727374208564	-0.003684497243224031	-0.03637814260405151	0.0009401004173825529	-0.00050915366855162	-0.003268198855895827	-0.003474159331610553	0.0065213463435425546	-0.0012246513091303726	-0.02969727243694196	-0.02015280519128062	-0.01800674576461996	-0.01357337974575797	-0.023013326595838483	-0.005465862022961207	-0.10770182781365537	-0.02123249430048462	-0.07729261984174847	0.01710822713366804	0.1301222844469075	-0.010672967091192871	0.013857160567714575	0.0003071280080765357	-0.00692304379681704	-0.03246713442909453	-0.01391876635267387	-0.00911171436243073	-0.02246943084474029	0.019347045633248378	0.0009043609238375901	0.009548464057437355	0.006961833426506352	-0.006928080630240555
patient_15	-0.009611424045775821	-0.013339513343462948	-0.0032873129142322512	-0.007910134797947306	0.02921823614733042	-0.016827172768753985	-0.004845943608690312	-0.029200048659896994	0.028027684628246955	-0.007275040421424644	0.00243789358407565	-0.0025250319940669534	-0.010495186112234316	0.0017360142236977085	-0.004439645755146166	-0.01687733056375719	-0.008624722077179013	0.02364295743534815	0.042203833712378264	0.028663524048370196	-0.005144656621375901	-0.0013113976678396466	0.03766055496594291	0.026478010122750598	0.16020598001773376	-0.022960688576425952	-0.005282837150975201	-0.01067171473060179	0.0020045724967548088	-0.03328911273964147	0.01544179796470102	-0.0930162470074345	-0.001387943451983112	-0.0841406208999045	-0.003953072295037182	-0.004346011247494638	0.03137586880150494	0.015688855755712595	-0.010514466870708679	-0.01432172297769741	-0.02965026011499402	-0.0012297924902965505	-0.0034320208056919767	0.0030530699249236345	0.016262503733096467	0.03503585903527556	-0.0021003892155043325	0.007341556385948482	0.03742339056025429
patient_16	-0.010552176444970602	0.13323941643823387	0.002734660236238846	0.0019323691350472587	0.01419396935191309	0.2574778567840931	-0.006617941286334643	-0.028812770533310147	0.0050963254549274495	-0.0018995133331308292	-0.000244980229222	0.01612499744771006	-0.01886157149548508	-0.000843611140159527	-0.003157515292518504	0.09324538849369572	-0.012136181675969686	0.06366621079942235	0.15299292174995519	0.06973455634464734	0.002212584821871093	0.0017889696599653854	-0.0026980078344551934	0.0066091890261551186	0.005634177038649379	0.07302578573853014	0.2540639047376634	-0.015049090635300416	-0.00277561188539289	0.03709884280530278	0.001351405456519566	0.04908924816837754	0.033561574638024366	-0.08400984268038464	0.020775310784567926	0.011822920218965532	-0.006359891095336352	0.006786329881898308	0.059482894765465776	0.08371619925916338	0.004414324377945921	-0.007346888494909133	0.009163965075392135	0.023018567443433578	0.001666528867235963	-0.006057593179256888	-0.015113491420802013	0.0013499343328722269	0.006906291382044781
patient_17	-0.010750420833635812	-0.015722453954284323	-0.0007010028340345083	-0.008926430089054038	-0.011237228948627444	-0.023061525881436236	-0.005880330709532834	-0.030279885448629668	-0.022291437788057106	-0.005108901499847729	0.00017167650962789175	-0.003550343547611174	-0.009928329297729063	-0.003718963791787851	-0.004073605640063565	-0.02451451457944607	-0.016932451054909453	-0.008610989647802592	-0.023555001195259394	0.03966369209391659	-0.0030747550127698197	0.00022595159941597197	-0.013261904613037424	-0.018407363324730912	-0.02118235898200984	-0.028176768558133024	0.00019069888057358703	-0.014182070692184537	-0.009763656897948465	-0.018528570430439942	-0.005619866295178766	-0.09637787600211097	-0.01787888572310042	-0.05083828046820564	-0.006846700716085932	-0.06593571806981925	-0.005349035531762537	0.003919567245430808	0.04751731716890774	0.045565814821447004	0.003632412040281034	0.09426374331494948	0.011709462070227777	-0.01633851226723965	0.005537489557155392	-0.005107976312426635	-0.016274333544474183	-0.0027233983480672193	-0.007354216543282068
patient_18	-0.0038213043059376474	-0.011212104555976155	0.0021964700265923284	0.10776128973237718	-0.009035662670591627	-0.00171237470255002	0.0005632910192340129	0.1626662804741218	0.05066619660146382	0.008431227673059703	-0.0017106685104229706	-0.003837712764982245	0.05257825498483396	0.0014361496153430095	-0.0001418970747549679	0.025272582642150793	0.16082232541113053	0.0031440091464398612	0.09337419130180576	0.05419915950694298	-0.002653237833154465	-0.007436117654050547	-0.012477158667850407	-0.017049192676634326	-0.0008240584306298682	-0.026919025160084327	0.016892848505323455	-0.014794243023377536	-0.008067757719186566	0.03603942797543715	-0.0031999977646017526	0.08113533442364051	0.01554660880783656	0.046736515955978	-0.004407397391940072	0.06692983688255716	-0.0032071323752029353	0.0059550716591135686	-0.004791957192622227	-0.006837231718935463	-0.02769990480016599	0.05347911692103511	-0.006796707265782963	-0.023474930064921296	0.015702789304357683	0.00021976728024526924	-0.013296928222336683	0.013785838139142446	-0.009581538899276251
patient_19	-0.003964208340888325	-0.01454596586652409	-0.0005064591905030703	-0.01729770023103151	-0.01235436720835124	-0.001737012405377181	-0.009416357237200449	0.010079121088178631	-0.009549441135768999	0.01172534588987609	-0.00827176224175103	0.008183346266756552	0.032558552596614804	-6.706573899564775e-05	0.000556702358378176	0.01628369142283499	-0.017419640017773044	0.05009267216296502	0.140414372776606	0.004659077325260791	-0.0033503197603099405	0.001903729187818044	0.01149546751577888	0.018819460258298178	0.011871585361769011	-0.018427990778376382	0.015226114355049003	-0.004235991094829342	-0.014399056021525547	-0.01966297212046388	-0.004878140534583904	-0.053699617636764306	0.023227449770646582	-0.06586063904893613	-0.006822461754681961	0.04022302566757694	-0.008542128964436752	0.004316040986440481	0.006265802368167986	0.008790167440108182	0.0071627427184753015	-0.00905643517785747	-0.009490850722945194	-0.020062468741690577	0.003126872103804397	-0.0069443045862464395	0.010264741455731363	-0.001145332716651951	-0.005673285541774435
patient_20	-0.011102576470752183	-0.011174038775120486	-0.0020361871326093663	-0.01826889012362149	-0.013530500518100482	-0.0014603169313347707	-0.007741279797107089	-0.031500583259644895	-0.019756977889380058	-0.0065369210208061435	-0.005116951526089945	0.003611283742617141	-0.01660279986708367	-0.005151117988170762	-0.0023059406776325935	-0.02780371587740287	-0.02005023374742376	-0.009326472088959002	-0.028892104026342378	-0.008655684038515635	0.005792434503676126	0.0013388311681827082	-0.0024532668196194057	0.060627291670217895	0.0037875456736054273	0.01111599587933527	-0.016926252646437955	-0.017486554559377244	-0.01281583571424033	-0.010571835348462793	-0.005541360634790367	-0.06797614662976764	-0.015059836910311056	-0.060655197496390485	-0.0065551457984946585	-0.07142160370403688	-0.006223721374696176	-0.008037703485823486	0.018296964939786105	0.00210563488791539	0.005980830798832905	-0.014249609709367174	-0.003939593887133169	-0.01961328746775435	-0.007526695551067658	-0.0031376974517087763	0.003503948673360205	-0.005406030534654895	-0.004646134601297761
patient_21	-0.0078072806875663855	0.00020441048859848592	0.0004209586303588876	-0.018739592131798676	-0.002136236640061816	-0.019927345628786924	-0.005387057015742226	-0.012331706520882623	-0.02106395254124585	-0.001915772011206267	0.00013240280915294506	-0.003443201380571989	-0.012493382465636391	-0.003536524153687261	0.003875202009927321	-0.02890754074162874	-0.018252129183482086	-0.014433567339018034	-0.024250722753333034	-0.03565891461379046	-0.0023978078767897355	-0.00146393789409066	-0.0013605780377814337	-0.015417640031540971	-0.034723877320058445	-0.02336347063478123	-0.02700610788557415	-0.011472015890812948	0.0023044072596934313	-0.013097639289602482	-0.004611186580637703	-0.02228944966292346	-0.011735906900627292	0.021591956125972898	-0.004491211505892489	-0.07283577046742866	-0.007419960598217801	0.006146701009259378	-0.011891489711447363	-0.005593652902960289	0.006899690036199947	-0.009410351631147743	0.001509778480315079	0.009962796171413407	-0.009928854871998495	0.0003218890902710905	0.011076206996958837	0.0009684524831374433	-0.004978287685803835
patient_22	-0.007960379770758188	-0.020288014898872123	-0.0013975215003727995	-0.019336224313967462	-0.011297478902580286	-0.007161967313651065	-0.008472863120531932	0.00032421011393122813	0.0003934139799975508	-0.005187938413214057	-0.003411963344281167	-0.0015856679656566898	-0.014293546863130642	-0.002126688412864743	-0.003701888862091533	-0.02365469400125689	-0.02356927088333801	-0.01144387178633683	-0.03960328709988235	0.006220224799244244	-1.102305113060432e-05	0.000619950074054482	-0.004266790326451232	-0.01283203007238123	-0.0016480517440493874	-0.02631930465235298	-0.017298858663016142	-0.016301029821846995	-0.013109220769915764	-0.02198298129785373	-0.00029531354131429114	-0.10048655333477029	0.0015855305958671839	-0.06118155051285313	-0.006849276145818512	-0.08467799291130726	-0.01070851750754575	-0.009662963118069419	-0.007327948023921257	-0.014749613486017466	0.003650307078460089	-0.010988067771817147	-0.007552136842086467	-0.01661049664391523	-0.009482099185237916	0.013506774687494595	-0.016066461077426007	-0.0026778575183802056	-0.006762000021491224
patient_23	0.010207495157204625	0.024491316190853315	-0.001143084757528188	-0.017175171706199657	-0.01225513678535139	0.22231126071587376	-0.007863381541012971	0.020305716878522756	0.03973690787111204	0.026265038909169786	0.0003154008955379481	0.016673045061693002	0.02054827937010505	-0.001825585919177994	-0.002547853853692376	0.10224490984024767	-0.01014112717849377	0.008238364866459746	0.039237904064113205	0.05695795292397043	0.0030612005516074555	-0.0016758646528178636	-0.011638208987688121	-0.015984772642932476	-0.03492073196579551	-0.02081866400220865	0.2238541930588165	0.057136218442305015	-0.01042603050968769	-0.004058658791127338	0.009925467856236797	0.5674662147508134	0.038290513122015375	-0.05443604200752	0.018474428604474215	0.04111024020329259	0.04770120318107125	0.009626567101128136	-0.011770925620335737	0.0077038359905263155	-0.025313934071097235	-0.012252070864751677	-0.006800978983999223	0.0076499001949899255	0.011629789437852677	-0.007334452864439352	-0.015462839674471927	0.005186827879908701	-0.001557763867681357
patient_24	0.04722720184393023	-0.016325153646907488	-0.0028212783018901184	-0.01445448149378182	0.00012010750358850002	-0.00020927967185426982	-0.008156027114141503	0.015770423616585375	-0.005818426832044691	-0.007878344122975462	-0.005499131245179555	-0.0006101326926622807	-0.013832665106689193	-0.00020971736734067486	-0.001846452728023811	0.04827175350672555	-0.018044965306220274	0.027415655337406832	0.008419848211543198	0.00952692808459307	-0.0022976001838850607	-0.0012641102261000683	0.005037227398096287	0.03040252987542459	0.0028215171364679202	-0.014796675483881559	-0.013102414775705515	-0.002966564944549646	-0.013653187690388268	-0.02305688762518741	-6.655262429009101e-05	-0.0823165515330533	-0.015867952801277712	-0.06256839221851758	-0.0077078028530877885	-0.054431115971820654	-0.00447113490324058	-0.0046152267235998416	-0.012869444096596705	-0.013702078709356278	0.005671639899528314	-0.009839906034840482	-0.00836053707015036	-0.01556193752262777	-0.008673081762763504	-0.006280945235937838	-0.012649197349304465	-0.00784883827409373	-0.0062898977875260435
patient_25	-0.0072197120536435155	-0.019987694891678943	-0.0003792204033668958	-0.016071011487245764	-0.008680249004319225	-0.006444070755200227	-0.010353988101433478	-0.04155808884791287	-0.02461706554111929	-0.00833721439670485	-0.005597956180219857	-0.0011896893838819244	-0.017923349009107907	-0.0038456659780270667	-0.004005557889263201	-0.02006574493298826	-0.02050605355689367	0.007946395480255069	-0.029854867481452635	0.009332878393522826	-0.0011782644316677407	-0.002241637360324473	-0.003259169524341115	0.04064810836149069	-0.00046009937649488095	0.08516896843178631	-0.0010017051031578292	-0.01401682180388706	-0.015427873927542125	-0.03332082989308325	-0.005442096582112219	-0.10446624009303576	-0.016552917531566444	-0.09189800331168321	0.017294534677023177	-0.06420604872902308	-0.00794749618620367	0.0076036788443156	-0.00735892217817407	-0.00881894165659015	0.003407908752314242	-0.016459531207359768	-0.009567137180321003	-0.020324034274606002	-1.0454529244899105e-05	-0.008301147199969964	-0.015114193490347863	-0.006060827257217275	-0.007585100163702646
patient_26	-0.0005930673649171658	-0.016317287933159005	0.001553111737314987	-0.0021306065821218444	-0.008539365532302915	-0.001195148612773837	-0.007405582457492601	0.06736856248384333	-0.020479690979877837	-0.006467417204248828	-0.0014347098341820053	-0.0016013999332833851	-0.009920924899849819	-0.004241304577720917	0.009322255192298751	0.01029051670029172	0.008791911531301122	0.005000228232445538	-0.019861997007930416	0.018863310054788376	-0.0007796919422350509	0.0012479447303933308	-0.004896006298829122	-0.01827275076430189	0.0020942572748702238	-0.031169282011058775	-0.011434843496039673	0.00675425994776832	-0.009794739241664468	0.00857587805377068	0.00020560382075129812	0.0022734536127003114	-0.009549775099022217	0.03511061357912751	-0.005488038299593867	-0.0050814780013106135	-0.007999510892054161	2.2027112633786708e-05	-0.008127733220636162	-0.010782836572851553	0.0073754434662334145	-0.002198279587900214	-0.009812311557367144	-0.019825736911378698	-0.011629162439432229	-0.006195247520777727	-0.010253214566474864	-0.00686612654644081	-0.011710250543834438
patient_27	0.03849263858597627	0.0032183792637606456	0.0007559946095653304	-0.014054149296615814	-0.0036470910513224314	-0.013469100029085206	-0.007465166625830604	-0.0003554787327183669	0.00041928812495532595	-0.003817078555110788	0.00023707281424409281	-0.0027216602179630472	-0.008071972938486504	-0.00866188158485827	-0.004780194046615033	0.0918974749084172	-0.014872174145347958	0.01978116463186576	-0.04128337031510737	-0.0019942543091992617	-0.005912033327519385	-0.009771813008741435	0.004134661263868864	0.05522761631756159	-0.0012249153642595483	-0.02804622102639818	0.0009260302959541409	0.028359485473663282	0.014999708376926874	-0.01887148427277733	-0.0058591148207565195	-0.018928106154239115	0.030791921686429555	0.024440053639679635	0.0035692431384414087	-0.0106659137784122	-0.006809823813712383	-0.012766807108242115	-0.011936608621924732	-0.011266306165389628	0.006767486628283876	-0.011349741832008167	0.0007770387661692217	0.0001412220622372189	-0.012602239917748986	-0.003129040711774262	0.003960132065653761	-0.0011091531927183943	-0.007894162730807215
patient_28	-0.010361017527860157	-0.019679762846509213	-0.00034205825172753363	-0.012795106271164957	-0.015952608687171785	-0.010094135537491097	-0.005578778655353421	0.02667720781493526	-0.01873300965360113	-0.003827748449572107	-0.000717731577290969	-0.0024764090952041967	0.019355539339280192	-0.00032893730207825706	-0.001362305325299708	-0.026373948943797777	-0.012754041716501296	-0.011798654450588385	-0.030475248932724814	-0.001526875528205745	-0.0026607921599948302	-0.00040218910529266224	-0.005255708949580959	-0.02197277036596152	-0.0037429858653828052	-0.03687335456290544	-0.016296319255685907	-0.01796468951376956	-0.014486424104944114	0.0004346890113584578	-0.007262863832516069	-0.038163201328058394	-0.016439945347604016	-0.005469004106025288	-0.007622999554494208	0.027785506913646722	-0.010338737350747543	-0.012901079354111188	0.00020093693027006885	-0.00625261012042797	0.006094750957483734	-0.013195281298929596	-0.005863187861369151	-0.01785863067333624	0.002127504614589909	-0.00860616345036218	-0.010792703066589797	-0.004829109478586585	-0.0074446222979995084
patient_29	-0.00936486761750086	-0.01856329558955431	0.00011369963308508385	-0.009927561423847627	-0.013624440064723775	-0.022924428454506676	-0.007504363349417994	-0.030206510825211867	-0.017038874654191547	-0.0043557397786022885	-0.0020200835828657446	-0.002134725168669187	0.002533729226443882	0.0017851052256871163	0.0037269543249337	-0.027495417029307526	-0.020669142809901175	-0.01566573588892544	-0.03397853581817448	-9.510643248451869e-05	-0.0040044185907953545	0.0026604031082195674	-0.0031613379622548125	-0.018433224005989072	-0.004624385252059581	-0.03303575611270101	-0.019019687979125104	-0.012724255156127575	-0.012067309224638077	0.01065272210714253	-0.006623674368992276	-0.03831315271530896	-0.001715251958969989	0.026124135073634595	0.009834158680365525	0.04052531870352615	-0.01215069042601464	0.004433499587001197	0.04462693270573084	0.007377502991527578	0.00872965406433477	0.005457225082862983	-0.0030350397218775575	0.01535316358326456	0.006896772577294041	-0.006240154686919372	0.05024378846017874	-0.002734670417701116	-0.006772612987800088
patient_30	-0.010543863855142372	0.019970213595371326	0.00221777024806751	-0.017666123381846616	0.036251744068179964	-0.007962326901381366	-0.007995915873433857	-0.043417000416675296	0.04379526265033316	-0.007261549900981963	-0.0024941316730741707	-0.007762731046444957	0.000628361100752768	-0.0017025479057515133	-0.018708006060873153	-0.0026462909069330646	-0.018138562773800368	-0.013450942320372831	0.08299056739837801	0.0057685422918439784	-0.002022130789036376	0.004318404852141451	-0.019302674626717788	-0.018672220348912333	-0.0007480088723526681	-0.03664012313195913	-0.0055708893899127565	-0.014630770460923264	-0.0075846896938064935	-0.026492335759645172	-0.009594437593353577	-0.10583001092083469	0.0005631949035235099	-0.084901786333115	-0.006685638398021578	-0.08943986370005978	-0.008472217338577734	-0.005521198676885679	0.002887529818429845	0.02019656527581409	0.002709864954730904	-0.014763988297455035	0.01017345002886234	-0.01098818656623982	-0.011739847763803442	0.02317925601150325	-0.0030108381030168256	-0.0034415697320774176	0.0169911300326709
patient_31	-0.013804233798272034	-0.02094180654006158	0.0013243183698486711	-0.01450868053287653	-0.01043587697428761	-0.017286921189159164	-0.005690648708363662	-0.03783821388672613	-0.01424789883606593	-0.0017909558460550879	-0.005590425940929421	-0.00033171948621070637	0.003177323932580752	0.002770538384931429	-0.006257640429759282	-0.03201156389650547	-0.016355921718151156	0.005327913443790541	0.037165803357839484	0.005090090160710287	0.0025996008367684493	0.002151290876064828	-0.004124546511652078	-0.021229393439821505	-0.00035414981474521324	-0.04271728944209402	-0.015293123052879333	-0.015202511545852237	-0.013369423190629679	-0.01915978109381329	-0.007956408856789318	-0.11479190584171599	0.0031648916926849263	-0.07299051005308423	-0.0066140403629645125	-0.0899364211027489	-0.009007508727036248	0.005080181217443488	-0.006330028944896935	-0.009105745063348415	0.003579162956100402	-0.014203382811444829	0.00016271634400724766	0.03193558629517533	-0.007731124387907978	-0.006153552753531297	0.014417052079854378	0.007433727372329536	-0.006692404130866386
patient_32	-0.011238915225522596	0.01166075125281592	0.003873836393133686	0.07899077435855788	0.011537022003749208	-0.0026609992606133753	0.001398414973636573	0.09347175745557909	0.01719780530783406	-0.005371984346921527	-0.005787033332928429	-0.005571218072962456	-0.015789512085633933	-0.005170932379114968	0.00025072328315200705	-0.022203719599605855	0.10511727154904087	-0.01918944222713411	-0.027867871376679516	0.002530821875695172	0.00748823305506502	-0.0054571177345479885	-0.013718064802255379	0.0039142375462184915	-0.0012604256054271517	0.13185210691725988	-0.011849995694842875	-0.014277490483074024	-0.010629239810810494	0.09523487479707045	-0.006392041503500209	0.6293317766075436	0.0008397966256226765	0.13267928142040064	-0.005743292846487791	0.014060199108264046	-0.002650055797245197	-0.008019029671778075	0.04163378426237794	0.023292366238360146	0.004531184992723315	0.04756134278670623	0.009394459284850285	-0.02528246066553806	-0.013039578396161171	-0.004225081889018048	-0.01448082903442851	-0.006190585614952798	-0.010526421581593998
patient_33	-0.011132340499593838	0.029918079515033984	0.0001573218785988714	0.004379236604470241	0.024540510995608326	-0.009673354849488808	-0.006188554157367704	-0.04272849738873033	-0.020085592477286737	-0.005308013700619366	-0.0070971833749370085	-0.002273354448816078	-0.014793552626694574	-0.00033229135714400086	-0.006557368543992457	-0.03050448609509542	-0.023069465432350347	-0.018997923811686298	-0.03951193504741139	-0.005494846329176129	-0.001021588635452077	0.0024479525105336403	-0.007834545964884341	-0.017468233281990396	-0.018374954952942432	-0.03327864303086193	-0.023752924576569585	-0.013838117650599726	-0.009266966639725328	0.011808967066683608	-0.0018110010170381463	-0.043369552712069125	-0.015114897491321897	-0.06211927054577186	-0.008113017662942833	-0.09320755430741823	-0.009930239164151526	0.006298380724775894	0.007936745401280221	0.02080261587951869	0.0045814488815747526	-0.012510702357171744	0.001070082067824983	-0.01071939726058473	0.0016980576333507308	-0.009607083454568099	-0.020625064041099202	-0.0007519475112618217	-0.008247009917226595
patient_34	-0.011263360689118868	-0.018834654508648418	0.0002169756531221642	-0.02028186336118871	-0.0036169950278679476	-0.021947678085202562	-0.006344558502236454	-0.03840717448777952	-0.01744202543174901	-0.0054502333488879685	-5.009463091119881e-07	0.0029962492140691403	-0.016876500018221677	-0.005997714808486924	0.004232013538534292	-0.03511891967131852	-0.018032699651738537	0.027325664174268675	0.06697672018893085	0.018447730548224035	-0.0013105670437621759	0.001615563345566172	-0.005894166085257186	-0.017924104379738844	0.0004780827066907032	-0.03966445986776746	0.016538311415287315	-0.017726584720268692	-0.01125052914885988	0.008065611608748875	0.01742337740892509	-0.029397396408300653	-0.003165681269733764	0.03266188318051521	0.02933678531890035	-0.009839472693775298	-0.005647988993083958	-0.00808952672486271	-0.005618903284464637	-0.013432153291279883	0.005524179560998004	-0.012460844599649655	-0.011327692026469905	-0.017717968688829102	-0.007796150576439675	-0.00710141684767289	0.00384825222726525	-0.00601959302290213	-0.007793882406029233
patient_35	-0.008922578200068209	-0.020177152591619632	-0.00014062530274316082	-0.013688216798536832	-0.011403700327669276	-0.01984657508416017	-0.005702063651994021	-0.036613989784228466	-0.021054218215861845	-0.007384490286694866	-0.006017567693680538	-2.3313464651090877e-05	-0.01826054430602763	0.003271813803559349	-0.006321109919013632	-0.033577495782448855	-0.020350774067523218	0.005464420970422617	-0.03320528018257911	0.03976254341687246	-0.004854096782695931	-0.003443937650132979	-0.014235432069790761	0.009590664971460631	-0.03828500656998192	0.006296979245452846	0.00884728315685806	-0.009280253053608913	-0.01055652987858185	-0.023789357416354098	-0.006686219152515962	-0.11356212683806717	-0.01287815998519571	-0.06902236470023554	-0.006756251955456861	-0.08750065447534194	-0.002841851059702142	-0.001678721641360296	-0.00899682923697436	-0.013327827965990175	0.00976056901892671	-0.010792953693473748	0.00467212193231874	-0.018878689949993102	-0.001958597915319227	-0.004411851456508478	-0.003522431963061083	-0.004207489341523813	-0.005108329163211406
patient_36	0.027490932149435765	-0.005902849014105561	-0.0005875651089514375	-0.021127781603428996	-0.014945549837889982	-0.005809309696100201	-0.009365042234815308	0.07492675916994454	0.04257238767342618	-0.0054359500534865626	-0.005661119177010111	-0.004288451739120201	0.017030618447723283	-0.004668649231863335	-0.004821339860338071	0.08545890292862156	-0.012534134738647085	-0.01788835626486678	-0.041257841901108344	0.0020648033972194366	0.0011937522697738501	0.0008229114841285329	-0.004085448484223374	0.006704786942803745	-0.003171302235193274	0.08574163091115572	-0.021708102014736705	0.05515307580344589	0.018920310996284134	-0.009023124571411491	-0.006202485122706618	0.09720960626908479	0.031669822314818075	0.04234479010852454	0.00478372528961128	0.17882240314038356	-0.011278310744477448	0.009253149789011685	-0.005489520007748239	0.0064164787904812115	-0.040571364827700636	0.034876023864948466	0.010041928423701212	-0.002704195350959308	0.014430759087827882	-0.0062444809273324445	0.0020822234120571608	0.008918468539068298	-0.014058833328401722
patient_37	-0.01246562655614585	-0.0027679314990226556	-0.000902181570020673	-0.011397276447631857	-0.009938344668806198	-0.02311042481371011	-0.006488048922632749	-0.013908495929592986	-0.015205570428090766	-0.005611770114102513	0.0005737519418796526	-0.004553413488085591	0.0035655303879716686	-0.0024845031016587503	-0.013239155515366665	-0.026542362084846918	-0.002090816849576073	-0.014003904020783291	-0.029291556699072095	0.01881732474350391	-0.0018919691640967183	-0.0003621601760376194	0.017397059570550762	-0.00814643666612525	-0.03640820036724254	-0.02615550613578807	-0.016699234648485228	-0.0037112927665442896	-0.010445021509969859	-0.026694708933682757	-0.006837653218719311	-0.09594122706042917	0.023913947612745276	-0.07202192022739236	-0.007645482960057512	-0.05321294997387989	0.04008633890409714	0.012877161383186982	-0.008939528981127067	-0.015542447783959865	0.008514329373582628	-0.014090089739705533	-0.0019818330804834455	0.018351461067647675	0.00996832618312318	-0.0024304555231672922	0.002605463602769928	-0.002483024904232971	-0.008416327575818705
patient_38	-0.01278042903930374	0.03148964810313584	0.0008290259267964505	-0.0072670766751669535	-0.0017099856364960588	-0.0036273321508125656	-0.007257640172109543	-0.03181691076647926	0.000632834363990589	-0.003037525287407442	-0.0035234820680414636	0.0004861660759050665	-0.010979019503689721	-0.0005194438973902118	-0.006524482452208147	-0.011261488845593574	-0.021197734457511518	-0.012425533363912923	0.08737624231264739	-0.018276052272706674	-0.001354065552733301	0.02428550605564606	-0.004569570641833328	-0.014038561802927861	0.0062453061482815675	-0.033011425254020614	-0.01567656187968085	-0.015601693406965956	0.00061067744371183	0.016197901973063984	-0.0007380799235018114	-0.031288651113328014	0.03791509506475847	-0.06768844768317354	-0.001997213045838344	0.018651675526342018	-0.0070612059573094054	-0.00720221081223374	-0.005077702464247779	0.013564800659661426	0.009068541005701253	-0.014950612940118697	-0.0006467909712030831	0.010476360596424126	-0.008500913449681515	-0.008566964147666906	-0.01598700021227595	-0.0034026250604140946	-0.007041413700866461
patient_39	-0.008334673036770296	-0.015690087877639054	-0.0032054548689508786	-0.01278462083706541	-0.004936227175148878	-0.01403131822145786	-0.0032481321249376773	-0.02862150379158477	-0.01785979176993382	-0.006658314979149494	-0.010332005966975462	-0.0020739587808029565	0.002628856356052603	-0.0024928830643143373	-0.010930259647631306	-0.025904224004215038	-0.011766987767267144	-0.009754784446108729	-0.026268861472199773	-0.035421529635223555	-0.0006667922511994207	0.0010664007425002747	0.012454014551008984	-0.017738280349043484	0.005446850302162632	-0.021200753926918017	-0.021827438899275763	-0.006340675210129681	-0.01199775151692301	-0.019653111726754185	-0.005122089909130838	-0.02282939661203573	0.008764004783081328	-0.07886990682452855	-0.008625412569295924	0.05957209364734587	-0.006094336302584008	-0.003367137250848879	-0.0041708577551304435	-0.012647883559656512	0.0051431455533106985	-0.013499868749670614	-0.002205646174279849	0.010799952957888078	0.0056543611444676845	0.002588613632803129	0.02220109076472524	-0.005485964717277331	-0.00889293005507707
patient_40	-0.015018026187589345	-0.016860827475624805	-0.0025338194979758464	-0.01723628823359487	-0.01301438688996995	-0.0256860626181276	-0.008947211407545874	-0.038252036727469976	-0.018351177284426964	-0.0054610847265583636	-0.001743800013787774	-0.004631954425614473	-0.012732844293302093	-0.002779289234715786	-0.00566086750954483	-0.03753660575575466	-0.016190087445415443	-0.004695355174569997	-0.025923585131405535	0.02265553627426223	-0.0009496223947694785	0.0006461474284848387	-0.01150614294436695	0.00472442059373648	-0.004550345100643927	0.11217231885662157	-0.007946967256128626	-0.01783945637662016	0.0022868820251873414	-0.015835613485604284	-0.006148298406711693	-0.09489691044017294	-0.018936331639514775	0.02938573935347886	-0.006511337757839449	-0.08738961470402677	-0.00497462224744229	-0.0031757215264855585	0.019847811001936538	0.001772426403393378	0.002394398480274427	-0.008364302596755739	-0.003320585269468548	-0.007306320928612225	-0.006837598666141258	-0.007916834852163027	-0.019786106163161975	-0.004973711906921335	-0.008523815196068147
patient_41	-0.005158571026233876	0.008197493413635699	0.001209899554872784	-0.01761529185980831	-0.004517763266254319	-0.022425430863861694	-0.005218999701475553	-0.03382069800828595	-0.02247323516165394	-0.004960585652483283	0.003155759998081098	-0.0019278548438696954	-0.013465571866810864	-0.005343798694960501	-0.0013237844345650514	-0.02193990439564474	-0.020216812157675595	0.00593475688840282	-0.035252814084119406	0.0050265780543691544	-0.0032496895457832797	-0.005413870548746768	-0.001141416596812526	-0.02053913224042571	-0.010359847632809475	-0.034539677354947756	-0.014726252693190571	-0.018763076335819924	-0.008690468900155027	-0.018859700562508498	-0.0008115498104003037	-0.0941875966754661	-0.014933092394774618	-0.04314326232616985	-0.007254288089255529	-0.06259576945962632	-0.009586513867764625	-0.009272181649725892	-0.008166511599683964	-0.010226882138468722	0.009782946655699024	-0.011097392764028264	0.0014594934165927781	0.0021018492319579353	-0.003405962411522547	-0.009534929231442493	0.002680554546065061	-0.005739611390262065	-0.005164582058195315
patient_42	-0.006607960673232533	0.028600832856533812	0.000934889385424738	0.016243537984824072	-0.00599309297107893	-0.015688828975595898	-0.0075990160413568365	-0.03356724704136482	-0.02208116260570184	-0.003714176550235785	-0.006601849697413012	0.0021575756060605226	-0.007781887341758767	-0.005322366289261188	-0.003836511122114959	-0.023186426174034627	-0.02150824823076276	-0.015825153636686816	-0.015588251732882356	-0.03775890190570759	-0.0015676931353987762	0.024371893201400045	-0.002747855706568415	-0.01804743645339985	0.010361003325477664	-0.038730628591060225	-0.02845963954963257	-0.014208363835676863	-0.004579992607106887	0.028943039277507885	-0.002706672231551325	-0.009865608517557894	-0.012659149818042508	-0.05069834200453188	0.0038068920105651027	-0.08296810603877823	-0.008005740030786104	0.00505759023214746	0.00457720321453959	-0.00665860631504004	0.004409001422028296	-0.00958848759094382	-0.006031078024758537	-0.01860010808581122	-0.009960138731271558	-0.008467130063418237	-0.0013568278386344864	-0.0011216979743492413	-0.0056606466735853725
patient_43	-0.006316103038053571	-0.004491522258156987	0.0004422557870611947	0.03662947500697644	0.06768733859430105	-0.01850072314889132	-0.004166535096635462	-0.032047323408090155	-0.00912972773193148	-0.006185779978813154	0.0010553278720232258	-0.0019238050957847738	0.0005358522777220941	0.0028854466920888878	-0.001717195767997033	-0.02456412334444881	0.008678076237923719	-0.011104808354105999	0.13924122342593992	0.04391496481904307	-0.0012092600741525075	0.0006070809507721229	-0.004343591852322482	-0.015918022964471895	0.0008659622839298764	-0.029998161445677986	0.019060619389161496	-0.005682080834627081	-0.01264407318695375	0.01228069769823817	-0.008557130143786926	-0.08661663048128815	-0.015256646978488943	0.03671254091962163	-0.007605390180108209	-0.08280356271984399	-0.00935648274248728	0.0073517591032875185	0.04853076935233117	0.010261289205177205	0.003070666316494915	0.028563338680127573	0.02860756915284749	0.012783756146215014	0.015144120749345916	-0.006759358114342321	-0.01730395181898735	1.2798097213720383e-06	-0.004131361047118287
patient_44	-0.012629905377538499	0.007362586284352801	-0.0008817259344427022	0.0088397895513632	0.005699591652587741	-0.011247637264970882	-0.005521141849785239	0.030183531501023913	0.0032221010430490893	0.002506270411439389	0.00017263425938543757	0.0002726956710994739	-0.011083036953261197	-0.0035323146334828187	-0.002117979921669096	-0.02766654930880516	-0.0006409186994575622	-0.006408660911684474	-0.04044644595061985	0.03807559928021429	0.0004823525163201364	-0.002739577676838355	-0.00903355700132178	0.013550768125602597	-0.029063792058611076	0.11372007934007618	0.0078999224232715	-0.012021078805756787	0.02560280603446656	-0.0368321129118044	0.02620758527988877	-0.09698165037748506	0.02654157066527624	-0.05736292992856292	0.0018293004534215332	-0.07348994415103133	-0.003949560244410101	0.006595261876382197	-0.007135980261670997	-0.010264385079557925	0.006998593711384029	-0.008352024217520394	-0.005513283240574449	-0.018788375677036572	0.007049614620287668	-0.002231113534118088	-0.014200846415030824	-0.0038891780722420523	-0.005239584801093992
patient_45	-0.012890456292956407	-0.01753025625684929	0.0015179247106786857	-0.016703321264689465	-0.009668828879423483	-0.020916531940407913	-0.009043443007533515	-0.0376190833669836	-0.012397724985028282	-0.006527899031476714	0.00042576878970888697	-0.0012777358600711839	-0.013361884588899317	-0.0008613949858334462	-0.012522785589877137	-0.028545505030603997	-0.02007462718948695	0.005702029143571261	-0.03356802343355148	0.09884318316734252	-0.0001288165881334343	-0.004469939460632583	-0.006368929817701538	-0.016115256252164204	-0.03300283981250419	-0.02755468969841386	0.05798348062542009	-0.012131326119764583	-0.00963269196900472	-0.01747464792738723	-0.009054976598991477	-0.10362448245732893	-0.015804165847610605	-0.046569357591516015	-0.0031401306523079044	-0.07936476780125112	-0.008843983704849168	0.006438472793771292	0.009897049583682321	-0.0019600421660558548	0.007578235982545374	-0.013590347626027876	-0.0004407798470970833	-0.008417510491549417	0.005321885926614791	0.03482996688741344	-0.013491598433850121	-0.002223871463569839	-0.00711509697870435
patient_46	-0.007848641889507341	0.14856490128619101	0.001238189418342098	0.08863490811184192	0.049102201970801555	-0.00314769626175275	-0.004730875527494988	0.06323188370647491	0.050858448702062874	-0.002676436140307002	-0.000542398926929712	-0.0056376921198939	0.004243916703773203	-0.001428696793039087	0.001222508468777031	-0.003409274169370391	0.002666533700585329	-0.022625507323848663	0.146065605818982	0.028601651892445058	-0.000898291034578143	0.018591240368391763	-0.004195294123343164	-0.011981362689485544	-0.00032182862192645697	0.09680790297763554	0.005081292048158968	-0.013644059326547766	-0.004980127947882952	0.050359211725165894	-0.001390588144145525	-0.010969715025279506	-0.015847026497524078	0.027170901806606668	-0.00509805941251551	0.010884198618515036	0.08463609993251327	0.006501727222147578	0.06590813533554701	0.10081501957735367	0.007038125033462672	0.05218238989023535	0.016946462667792123	0.026296102491141622	0.006498236690249558	-0.0008967047163818559	0.002421401413128642	0.00443286977467453	-0.0027202796164447333
patient_47	-0.012130510582622314	-0.012114020111717916	0.001100963969585544	-0.018565664427080197	-0.013280282405831189	-0.019744807555144853	-0.008829886970655051	-0.03478430861187333	-0.030433061140551342	-0.00501525944178825	0.000550393145677492	0.0013863382870470142	-0.01261711836458262	-0.006383747862314008	-0.001845668225291708	-0.03241181154924384	-0.021919303702662957	0.0015523747470629534	-0.03652933504156306	0.00795284013683656	0.0012549058820555598	-0.0030058910161522073	-0.00356780016774481	-0.016573418229040734	-0.03408052295474946	-0.029525474917810685	-0.014593354532916663	-0.012685312670298494	-0.00646993581851963	0.034971744814174976	0.0008275090173948268	-0.017461118902088544	-0.019875185214540788	-0.01449803623839682	0.02761561901629087	-0.0068419689193555755	-0.005482281556130652	0.009469191273325444	-0.012496316922003472	-0.015619351502975746	0.0011952856202121838	-0.015843947323473547	-0.007578962986539029	-0.017695771503606902	-0.009527962973315778	-0.005400596089220594	-0.012986532201300548	-0.004453086436193169	-0.005165509665348389
patient_48	-0.007928164028703392	-0.01614701937684464	0.0010846884772857369	-0.01875617285244804	-0.011196618281872146	-0.012597711439143075	0.008125457079151348	-0.028566707356433633	0.0042365975740164975	-0.001980394648424863	-0.0017992973756986383	-0.0034609433026706214	0.0061806170094628795	-0.003658090585379603	-0.002942728915358972	-0.02578515978854496	-0.021549786733406035	-0.010601427984627865	-0.02458969184670978	-0.031203672801325563	-0.00042187200363136783	1.7874865293722835e-05	-0.012591232108616002	0.009997591683963237	-0.03641635813869007	-0.032343798583741576	-0.023603616439098554	-0.016849838518790614	-0.010879626595503239	0.01672866555994035	-0.00592834156572411	-0.022156157631333516	-0.011640871462719686	-0.058250980268981054	0.008117987685469839	-0.07798094094797965	-0.008667108653720014	-0.005249370093997278	-0.009697766688081127	-0.0038892263562953933	0.005274515601661029	-0.011771430636649776	-0.0052687246031694656	0.0024334167144644788	-0.01087265723784892	-0.004955406851313039	-0.016060123359267545	-0.0032706889104376145	-0.007260177226462149
patient_49	-0.01218417469845232	-0.018685189669370893	0.000609257982050215	-0.015000724866658868	-0.010648401760134894	-0.010864244443776878	-0.008145533427472585	-0.03805859875360817	-0.029209466414668227	-0.006108686927718904	-0.009680229898725476	-0.003712721660848134	-0.01577595892578914	0.00011213185946011754	-0.005006755278475621	-0.028480049624559318	-0.019254427544581322	-0.0016582247150872692	-0.029224157490148284	0.005758599248525922	-0.006092383274470986	0.0017718559131333234	-0.0035731724534865824	-0.002644321647230013	-0.0014797517996942625	-0.031578491048548984	-0.01684192463994882	-0.010082083650180713	-0.016378008699729774	-0.026797608635040864	-0.005068123615953289	-0.10160281719051492	-0.019855668780081857	-0.07542304804881662	0.005265032008249619	-0.09448890227675787	-0.011397269154068673	-0.012002470757222505	-0.011718992800246651	-0.015757578447016155	0.0067781746330602514	-0.007778138855119122	-0.004666449296036927	-0.023393635363945436	-0.0063182871810765675	0.017472461017711872	-0.00322405483684042	-0.005099834176849647	-0.0009465150459186874
patient_50	-0.011598310877542341	-0.015010908203369358	0.002721069413752887	0.043704208940618466	-0.015202056894495195	-0.007842716620845224	-0.005896662453593949	0.042250247965483385	-0.02453903040010309	-0.005151715068948805	-0.00045387863298567983	-0.001760439124621474	0.02737339979362327	0.0012978946749943971	0.0216425963386458	-0.02693476609673537	0.09430173359786326	-0.0019673895420667343	0.05250055489440679	0.0047393584972876554	-0.0034483812018207233	-0.009398343463783649	-0.006862888548002801	-0.019642897959629417	0.004978883621070098	-0.038249754617882686	-0.015785268629893927	-0.01603175979644071	-0.009967567082744471	0.0264478039957994	-0.0061423843187475395	-0.027474410129167928	-0.021320542080652167	0.03209027217808236	-0.007701906988264582	0.03352952080863175	-0.010661738771320366	-0.009176238404203521	-0.007148530055597586	-0.013727865645514686	0.008852413690732646	-0.0009677553216082283	-0.0089948425378772	-0.021830356754119977	0.0037776200533416425	-0.005997575391007346	-0.002653697305393622	-0.006907938096689219	-0.012172933884426553
patient_51	-0.007141839640454959	-0.015245797728979242	-0.001757499775092711	-0.017932534115338617	-0.01048157426171355	-0.015850944810496516	-0.008594015670227405	-0.04178407295287965	-0.022367509208212545	-0.006324047988495186	-0.004613024328760955	-0.0020755417760414435	-0.012705223448156413	-0.006634890010507415	-0.005578616052312901	-0.021756933747483463	-0.01935870741757355	-0.009171483447381432	-0.0346691902895748	-0.029897352067344278	-0.0009922980393924068	-0.0034991301155395645	-0.001156513403473941	-0.01718703547587403	0.00012556974707087266	-0.026451506237268486	-0.023088622977277012	-0.01830651841726536	-0.011565340533732904	-0.013975268213359544	-0.006831070211907874	-0.0928957883428464	-0.017243041418339582	-0.05868610459763592	-0.005657835415229182	-0.08852192001648947	-0.004253824901170259	-0.006364478206035671	-0.006555069926926428	-0.013884970761269275	0.005973825026207219	-0.014220677698791866	-0.008719480728152517	-0.01901517471917651	-0.011571520432210299	-0.0077252622223537215	-0.0010978020433636568	-0.0020011592832839317	-0.006866672837180729
patient_52	-0.0027972286700898965	-0.0168563487345003	-0.0011157906861466492	-0.016255643197952318	-0.004194772608753571	-0.018190628545947173	-0.00486373722353311	-0.032965167463451656	0.004316449882269102	-0.0031029542081425386	-0.0007783745903410446	0.00035722532248007923	-0.005420021351830549	-0.001055454082179663	-0.0015778740750777732	-0.021554747714854217	-0.01722703090028906	0.02643222529635458	0.06936651234435151	0.01995299317259785	0.01291468298606794	0.0029878606188619987	-0.0018557547133515727	-0.021346526570622405	0.002438671329109401	-0.03672545070286728	0.006846891965238578	-0.0039888355382937755	0.004294665279306088	-0.019253283777098867	-0.004034897364084435	-0.10508616105612216	0.017169678207095723	0.014992184248279798	-0.005913420674207993	-0.08310960588718373	-0.007854646108355103	-0.010017291928979011	0.04305314384119297	-0.013984548862397196	0.004388853934175338	-0.014907675843897366	-0.009128362364644906	0.08228307903621836	-0.00921705271835019	0.026031337037790498	0.07010699630825756	0.003832121174851002	-0.007234915148878815
patient_53	-0.010328213159624835	0.008401280275434133	-0.0007598818197810457	0.005443117209511201	0.02851511189882749	-0.020849323189972603	0.049542076423523644	-0.04942617118325915	-0.016076254104666406	0.009545905558360076	-0.0025352345952265737	-0.005170083957605712	0.002259040714269842	0.006319085300373704	-0.005880180744229599	-0.03166808913074127	-0.02318910678265559	-0.01830878560118742	-0.042057369568846203	0.01698409394966569	-0.0004657538895899256	-0.0033756011785389716	-0.012391878063362609	-0.01527242689262982	-0.05130724570189518	0.12039696498809598	-0.0173393576585814	-0.01598215864481629	-0.01046074731503171	0.022116520711901014	-0.008104795613438902	-0.08649335554683894	-0.01528594457759979	0.03196522193163445	-0.0076343460537167986	-0.100390882459079	-0.006859595484438232	-0.006425533020721355	0.04231030152582571	0.008573807385911306	0.004242087758484074	0.028698420845984812	0.001362312671158829	0.013964515415366594	-0.008877018030472347	-0.009430681315624885	-0.004643578420332715	0.00857129514976931	-0.007117279134798957
patient_54	-0.00412392272262965	0.014591141778445123	0.006189765057399778	0.01731418404172888	0.036330876104060376	-0.019105738036150652	-0.00681765395541675	-0.028216678071579616	-0.01981636218042323	-0.0012140316204306471	-0.000263912444026046	-0.0036085758028574426	-0.005287526484702095	-0.0028451666386822157	-0.001001584204669898	-0.01960767806033602	-0.015366953705182039	-0.01853345820869053	0.11602216540107929	-0.036532760277503705	-0.0023550647953942024	0.031405640266333766	-0.0019160623189385074	-0.021818621823842595	0.0123196790138503	-0.03865773878343154	-0.011201864506406518	-0.01635487464238766	-0.011094022336185925	0.022957873354308003	-0.0025121809861256635	-0.014745144796337763	-0.017045081407989753	0.06543640616969557	-0.005779760920324215	-0.06892246957572958	-0.004800001366910542	0.008677905641890492	0.13050739285844704	0.016903452478127638	0.008102511198805649	0.030779586123264032	0.01668052005275861	0.024727176603519606	-0.008325599788536567	-0.007142289462599724	-0.0146578271051045	-0.0006439621857882078	-0.004515694716278159
patient_55	-0.014599118832249099	-0.01711560501822092	0.001590154527652776	-0.009236682703707729	-0.010866647341345721	-0.021488705594886675	-0.00936355307223456	-0.009420441534058131	-0.025810985972586548	-0.0008291442531968414	-0.002651467164114129	-0.0013679361538481477	-0.015291716165000658	0.009796579617883275	0.0019220553570853214	-0.033396711396700945	-0.010584429973711607	0.000488516202298967	0.030693012368118274	0.009094571266093058	-0.00430132661705979	-0.006054827943787557	-0.0037430884404473772	-0.02276126294496734	-0.0007544852905905671	-0.03681903653975099	-0.012883719296284043	-0.019382217654955455	-0.006119453896857408	0.004124799028373502	-0.0037385244924930923	-0.03241999808022016	-0.021180377305117775	0.03803783792544528	-0.00919420112871454	-0.08626545077569304	-0.005458079397331882	0.0043974248289658695	-0.012284675985558961	-0.012452394767248798	0.005696847314247994	-0.013356086310887229	-0.0019763666233576288	-0.0013375332951398979	-0.0066954703681578465	-0.003879285596990374	0.007313552763686583	0.009512154037087878	-0.006904177082096108
patient_56	0.04401312816450418	-0.015743765875602368	-0.0004925410151553644	-0.009816667861925905	-0.0007383972777089847	-0.00962531658517166	-0.00929113247174834	-0.023380566079568493	-0.01545737481246879	-0.007630485038255935	-0.007945037313773995	0.011071342168951084	-0.013213884685614416	-0.003469834338223318	-0.0013752506918738392	0.08134367456536812	-0.014661224056739414	-0.011305821239133079	-0.0347434350758696	-0.032914285101818125	0.0003502138384470761	-0.0010812166856429592	0.0031391420418508055	-0.01576448945834228	0.0001688918423712698	-0.023996663020074475	-0.02661636823803746	-0.0064409068792960975	-0.015156773678881965	-0.014409826446800438	0.03703282758905226	-0.030435024292395217	-0.016170831093106814	-0.05590312735522542	0.04202791343493782	-0.0001308440586828161	-0.007319072405675902	-0.003243031962023108	-0.011072764777475678	-0.013851380250764173	0.009836198183540262	-0.004207456629548141	0.0025349834943925865	0.00047402965733326497	-0.009712617808665228	-0.004589196521809734	-0.013932197496679202	-0.006961982135047662	-0.001767163456236634
patient_57	-0.004438126794367294	0.007374239222024377	0.0014208149039669168	-0.016199873357891633	0.00803550149890287	-0.01935215270422295	-0.005317945180613613	-0.02771950597844368	-0.01969993137094541	-0.005896290571974053	-9.939264006407265e-05	-0.0013393521895538113	-0.012628406441878577	-0.004236412398898059	0.003290605294230445	-0.01735785623912111	-0.018083233147877954	0.007589411263997117	-0.024902238174356602	0.006275479022493017	-0.0015474153735413408	-0.000449075377056791	-0.00408573303950424	-0.017509303063033024	0.003914347675652338	-0.03148433102129124	-0.014325300595698347	-0.0024054260265164358	0.010957575204446788	-0.017020095332191777	0.030449450664170815	-0.015251848132725293	-0.0200573041983154	0.02977587367091431	-0.007419109869816164	0.020330971029179343	-0.00373758109593365	-0.005250049302694617	-0.011223004566114652	-0.012373201632404194	0.010217386008237865	-0.013076650041427409	0.004387668594267566	-0.01735750698884186	0.001756049394794853	-0.00566810271400622	0.002098020218493182	-0.005350986356807102	-0.005336425308159794
patient_58	-0.0061137935601245615	0.01574044758033151	0.0005345917877970076	-0.008065658777006912	-0.01034227382644979	-0.017443627699660083	0.006811352270128984	-0.0326214447212197	0.0619786711250121	0.05007315869736673	-0.002189731166158762	0.0009639714309206618	0.006397690008777938	-0.0020469627489409963	-0.006811273329660915	-0.02365145411962809	-0.013338720607151345	0.08559914379273138	-0.004709473021970631	-0.028074604978757956	0.0025249750898352673	0.0019108265014098765	-0.009361360507745711	0.15902264385578851	-0.034173873596128355	-0.01930916837846718	-0.021686002894675545	-0.016085176371653943	0.0028092296598415125	-0.02103106842206321	-0.00617258452634019	-0.09122838274625782	0.009210596686618755	-0.07600009283780297	0.003600259692219267	-0.0834900236114199	-0.005852254274662765	-0.007106806940959218	0.011185888378295655	-0.0010605496522880847	0.01069765201235768	-0.00774260936334349	0.006287596946870615	-0.011363530688278715	-0.00645995180192377	-0.00932316813401213	-0.0017760594483559012	0.00301670745986341	-0.005243567343716967
patient_59	0.028665358891674625	-0.017387695074392175	-0.0007961093190586155	-0.018193488104723633	0.003252520565730102	-0.013307682254050142	-0.004150800595161723	-0.008368983243723321	-0.006159299581764983	-0.0058453383473675855	-0.006626575293364103	-0.001418007349567699	-0.010479556935019332	-0.001913391396413011	-0.004506336282475003	-0.016610133020600822	-0.013256498190108741	-0.02382644527195787	-0.04038670115671428	0.004597296582142977	0.002956717676613288	0.0004263960514456929	-0.004731941437149672	0.046418170787419416	-0.046476521064082774	0.0976875832235109	-0.017264251901921872	-0.017338673777811734	-0.001733243900694656	0.004092305421249432	-0.00141463075821535	-0.10107263003766759	-0.019854208772936106	0.0496800899585378	0.003948068670616223	0.011157312328438068	0.09157804948497283	0.008058020685210127	-0.008147904342501582	-0.005533632625762891	0.0061121246880202615	0.01735429987707877	0.015838897329887292	-0.02041552807774603	-0.007289019084675517	-0.002376373589674422	0.0036891409882609787	-0.0038463299550300263	-0.007787888726546472
patient_60	-0.011126956933668032	-0.01448548155142817	-0.0008401844768494025	-0.020394914484987932	-0.014627072844491242	-0.008363911637881716	-0.007370876773210431	-0.029447372909008288	-0.022716133752047955	-0.004921119525050588	-0.004111925610568502	0.0008103760355763703	-0.010564384651162433	-0.0018722565849151867	5.257568378714031e-05	-0.025991474687041757	-0.021761843909896137	0.005201089130180485	0.1544771022768896	0.014065772968651991	-0.0016239957248005816	-0.005039773957777231	-0.004764033585732248	-0.018170429424109864	-0.00026790983607637706	-0.029276980137712252	0.008533489872722632	-0.015868562717224716	-0.011383373524317404	-0.003612812762600928	-0.007640958349228533	-0.05977617771590396	-0.01995185814906681	-0.04277894235006054	-0.0075444587751793135	-0.03354083055512771	-0.008896735589866577	-0.007975683740358399	-0.005465934700747386	-0.01364147761589024	0.008976380948050693	-0.014274132387708667	-0.00959495532732613	-0.014743586681940217	-0.00235656491877302	-0.008047189744064298	0.00934541429108688	-0.0040466489355935	-0.008482308430507747
patient_61	0.002146240870419941	-0.009517712707587922	0.000354542246765474	-0.014843648067979729	-0.0043976210223414915	-0.016524108257635173	-0.0070704809845484815	-0.027858904941254516	-0.00883831251064622	-0.00014495337300032498	0.0010327015149655863	-0.001532361531495623	-0.008855116840915618	-0.0022916844977668035	-0.0011071669114604043	0.018359165903584496	-0.017497069196202083	-0.009858228815176173	-0.03993875353358708	0.037933408037456734	-0.0030868758620106003	0.001106141751605618	-0.010793298493059262	-0.013229963722137339	-0.03163756001813617	0.0046921300104235675	-0.003120701289171049	0.12414324438696546	0.023157385071972007	-0.028722255475470936	0.02963830694722026	-0.020848648042858808	0.05669093556051246	-0.05466713279625338	-0.004568608841776217	-0.06841810871413327	0.0029985685560892155	0.0019868015016006367	-0.005661480635300217	-0.011516781223191351	0.0036827326482116907	-0.012102512181719127	-0.0020373683448941696	0.05489527219355359	0.05162641522821895	-0.002064900062162399	0.018543507510095442	-0.0005702302461359479	-0.005392626326637933
patient_62	-0.0056729376997558985	-0.022334078788259316	0.0013773410107629786	-0.020507463667769676	-0.013849116226797503	-0.009302367325679411	-0.008157537246116316	-0.0014147718785911614	-0.013275909016496036	-0.006904179843260998	-0.0030870955943056487	0.0009014896731603641	-0.013313747278708217	-0.0028769115045680573	-0.004106139552865349	-0.002203729818092807	-0.021143572918730612	0.0009483633383739762	-0.002941509507149609	0.004513130190770908	-0.0014715054544702092	-0.004454830551679908	-0.003581123137026185	0.007522685297163292	-0.00103318120547401	-0.022604268178706467	-0.018117302644592496	-0.001983729554920374	-0.01699762390929791	-0.007386211582685417	-0.005957081487559805	-0.019262571669844776	-0.007354175343673026	-0.06417757697185161	0.018330227389761325	0.0049950770503585686	-0.011155389759271057	-0.009011501843394939	-0.011993051915362435	-0.011038570298185836	0.0074132036432089585	-0.014622263412247644	-0.000873360045603261	-0.019966408959085	-0.008395091549055423	-0.006750627189404101	-0.01885948931623451	-0.006698811850778139	-0.00768943689806679
patient_63	0.029896424253433168	0.000562181557644994	0.003625078651635718	-0.012681310770387765	0.046711213910802046	0.07128854331391922	-0.00240047367323899	0.10780864224500235	0.04559590777153764	0.004155971201666279	0.020301720434878042	0.00037412627550788584	0.059770725520159204	0.01638959839795491	-0.0005559424015748191	0.0837967942523151	-0.002873794597018543	0.05911070206146315	0.07157526901213145	-0.017873891439864075	0.026752401363172112	-0.0027177238135695932	0.021468262009073036	0.11074612573024142	-0.01407326068226644	-0.004253066201133815	0.014705699531905612	-0.002553014159470338	0.003776436773098607	-0.0103456503803347	-0.0025175477138836807	-0.023567446394844666	0.03434720497517732	-0.04991234916185189	0.0011801664812157112	0.021233763381039425	0.06380698031800927	0.017261667868307417	-0.0038665246128169162	-0.0053004011441553055	-0.015822002186396383	0.008813082337088834	0.022940169933314783	-0.01402687304178353	-0.004544776786472685	-0.007882796995068437	0.010621517406382704	-0.0004557565498609346	-0.0024390802764008702
patient_64	-0.004362295868999629	-0.015697981339919235	0.0021069808924662546	0.0229901476922018	0.014322017076135486	-0.020858148295358512	0.00466300859226472	-0.03701951062762778	-0.023103500193214117	7.056537760869197e-05	0.00599732405340633	0.00221814830379248	0.06549506789883014	0.010763398022195433	-0.001818015871325058	-0.0204056893024155	0.039525771132774834	-0.008585670710424561	-0.020385022982352376	0.00842193397232826	0.0059885889926247415	0.0006012111820582524	-0.005510619757806226	0.024166141428388063	-0.03175143010127978	0.17841841630780755	-0.014822320785799084	-0.003835841843890079	-0.003185793558192025	0.07131648409846517	0.006796139089209177	-0.09612852123987685	-0.013728295059953113	0.05360947575131267	-0.0035761740254732217	0.10804136422590829	-0.007498636074534287	0.022040657303119195	0.006491898683772561	0.006896040842858282	-0.01608843132996413	-0.012262347632230162	0.013180464246411117	-0.02038309636994986	0.04910472384906491	-0.005671476901259699	0.013334392750306212	0.020894387615218113	-0.005539974762623871
patient_65	-0.007814472693003614	0.03086984560634024	0.001779881000999945	0.13793579093031283	0.004879518860673872	-0.0012587542215057512	0.2259439636462565	0.07394396842148283	0.00024414480768076294	-0.002849248831158803	0.004840504984622338	-0.0008437164191745302	-0.009106267069649312	0.008371626806791415	-0.002335600979057885	-0.010662999098800911	0.08043605925258243	-0.016189025389987056	-0.029641983471852144	-0.03906446957990578	0.005713515399133785	-0.001409334897730284	-0.009897483149681254	-0.011224152521333916	-0.0007854607592827312	-0.027551902548684903	-0.02615889605909181	-0.01475064217411704	-0.009502120637660056	0.09759437125700993	-0.005425655414136739	0.2975127097345405	-0.01376706198302368	0.06472199667051708	-0.00039522373803455843	-0.0669908264810923	-0.006519348538698876	0.008435472913433663	0.023742372069654537	0.015784373563937904	0.007842651477439146	0.07462398044418245	0.0007169170528045061	-0.017922801259668292	-0.001497809939437696	-0.001978334294283412	-0.014922236866869132	0.0022243054095463953	-0.013841471647750889
patient_66	-0.008274008774917027	0.03317161991258451	-0.0026448657400259916	0.001322541573442948	-0.005294484754657877	-0.00019328586093333451	-0.006759175450057994	0.025891676094687583	0.034090950833630125	0.0007828988934342353	-0.0006601746495981658	0.0018708997609713936	-0.011750115815651578	0.0031925285376686596	-0.003476544048751064	0.01073715888521319	-0.017661728139634524	-0.007302818535052109	-0.02535086729861845	0.010783114272191514	0.0009104036923256016	-0.0021883361135734782	-0.002360313864040699	0.009049423500722775	0.0002021814092691849	-0.029175672785872915	-0.013333756596295637	-0.009026748432202018	-0.004831060231854563	0.02286663133477217	-0.008225550154352645	-0.02339762658769578	-0.01185821126834498	-0.0393345752701614	0.008575520882263437	0.026340744234590322	-0.009495328073984647	-0.001362618436266703	-0.00562716203079748	0.02247904668738568	0.0021387270093871785	0.0009129178224476091	0.0017746128793273887	0.025007086301849633	-0.014289329881552211	-0.002426466371674362	-0.003203851982530084	-0.001461567834404637	-0.007293993484993935
patient_67	-0.0034239011637581473	-0.015699275926529695	0.0005164866534295893	-0.017885832713388342	-0.01036998591363943	-0.011983061165674533	-0.00892886842655103	0.0688702040806435	-0.006580804341807332	-0.006013520139251113	-0.00041493747765073156	-0.002275294483499471	-0.008523034211463765	-0.0038786745874223377	0.0021665396634212948	0.009747173589137278	-0.011876818537671223	-0.016388049876978582	-0.03482946254441607	-0.012632943338295172	0.009977486362925888	0.00023530102193751196	-0.002191581757483084	0.04643733689339439	-0.03038346660522733	0.1981633306832084	-0.026966558149224502	0.008031995322811408	0.021111128903491653	-0.014989910505072292	0.02205981718347936	-0.021879185683282554	-0.015463400227999118	0.03246750039849487	-0.006554519466311605	-0.05631689024290539	-0.004367132086248415	-0.009061839086070961	-0.01104702584855078	-0.012336217489645944	0.007444976487145793	-0.012233381803523995	-0.008417604877209205	-0.002756526468387207	-0.01075419419216764	-0.0047598981843622185	-0.01077207471265125	-0.0020118397034204843	-0.007209723853049788
patient_68	0.02392563000497484	-0.01600727741714351	-0.0003410839422425986	-0.011894265019648458	-0.010161490385078414	0.0030317943217767363	-0.0037391265167952075	-0.024712223809860448	-0.005487832958120102	-0.004089241179306046	-0.0028270540472123407	0.01458750681974389	-0.010938118493899909	0.003073242479893601	0.00083247780902862	0.059939050522749504	-0.013914660883360727	0.029420025340549247	0.0940935387136824	0.0018395528731471643	0.000750936932763057	0.0019802835160617448	0.00939551610297809	-0.015295381634089182	0.006653492397344637	-0.019545521872926425	0.011999599455779655	-0.00800133161966728	-0.005065917460128117	-0.016585886436284	-0.0038100251769030754	-0.06706741323604748	-0.009686577884763483	-0.05682157840839947	0.04616538590103708	0.002149132831388855	-0.004380711900502988	-0.008488608489460297	-0.01118502073825959	-0.014137260591511533	0.008799708936066125	-0.010581433691487252	-0.009587884147122777	0.0029093286756016333	-0.001827176939202534	-0.0019270654624428036	-0.015989612952373496	-0.002984778134448604	-0.0052233986168305595
patient_69	-0.008662761993393248	-0.014575107258707105	0.00046178511637882556	-0.0035654667525828448	-0.0020469732665732497	-0.018413985261483634	-0.004437441565949257	-0.0375590295694899	-0.021102712022258198	-0.0015930020637173969	-0.004071514869030702	-0.0012059292243799637	0.007926427801115864	0.01375395397009123	-0.006837778038291022	-0.03126229612670486	0.0005588030734962101	0.013948225245298733	-0.027425011197427872	0.008137163928356145	0.0003322450045210991	-0.004561959851674705	-0.002503250351424218	-0.020541485764290438	0.004223190836662839	-0.03730979212714117	-0.013988455286757915	-0.01756725817652625	-0.011303222335488661	-0.020863752120650784	0.011223847695399755	-0.09784111175692274	-0.008223061569566092	-0.058762712300712935	-0.0034613484795714853	-0.07402861511861135	-0.006658595738139019	0.003603691701378547	-0.010632173912378785	-0.010342373793794237	0.006017130802898963	-0.005263178069153493	0.006135129918993367	-0.016610777249591858	-0.002126123121772128	0.003246910568584202	0.0018087205310231868	0.010978962444888359	-0.006803732867786361
patient_70	0.02937677262635898	-0.00857233648937363	-0.0011019671372226112	-0.017594312704887784	-0.007741670288099873	0.39684159528668755	-0.00353800468949437	0.09706792430443854	0.06506897008297614	0.10685551502203275	-0.0038029260238423663	-0.002273360308745951	0.04161336911827032	0.015642431203894195	-0.0026959214146017913	0.1306940042156963	-0.020036581988205005	-0.016523627746668552	-0.030940173606275687	-0.033665461891572414	0.0059835308726264155	-0.008301428501503066	0.01752913964595192	0.00697018490177415	0.010864549457221994	-0.018696782651304058	-0.01773932347644047	0.04268269816999628	-0.012824749188880786	-0.016634539593203632	-0.002964595678788226	-0.000583262990741456	0.0589238792643631	-0.049533680233133204	-0.001326921232999799	0.0716689626154971	-0.005616393714810274	-0.005330758713467931	-0.01390642806204212	-0.0010798342041811481	-0.018194281390877157	-0.00897919592830677	0.000398725289272431	0.045149599341634754	0.010021685099044131	0.008558774162548455	0.012677402781117706	0.004087081278519231	-0.004232661610702827
patient_71	-0.005723475084291469	-0.015790587008984763	0.0018823756129203561	0.016219994783018762	-0.011223640582540382	-0.023592874774351395	-0.005527049012624732	-0.030340184481377465	0.0053855971562434424	-0.0038796093952218114	0.0027032772577917853	-0.0006057769114562311	-0.00948996336227299	0.008129574430864485	0.004453176285970924	-0.024376494301509236	0.010745083726721638	-0.012500115746686755	-0.030469069465646693	0.010858652988168935	-0.0024406252151038953	0.0046679305592597494	-0.01582580504352807	-0.016066039684074253	-0.034218073258098884	-0.03209121734673	-0.013568088014188222	-0.0026433658166698736	-0.011369041300411673	0.029328990624918574	-0.0034581884648585528	-0.01791784544584049	0.02806706121266763	0.10612698510874735	-0.007790462897944951	-0.07820049404610593	-0.004968663674032317	-0.0033125685713734725	0.06064780018439211	-0.009536292104111612	0.012129900638143554	0.005544122809825822	-0.004177785910514423	0.05835518476396993	-0.010542822684056057	-0.00596165201258069	0.046905754128683565	0.03771649903905696	-0.003925274249871942
patient_73	-0.012437305851383322	-0.015101591671779959	-0.0004587316220439604	0.0070184238638940745	-0.011885271268442181	-0.006308722167159056	-0.009703562091152333	0.048317914495193334	-0.0057627081671890075	-0.010344136253610305	0.001900250220417313	-0.0020555697946342323	-0.008316344132089	-0.00119784746369108	-0.002595594414675919	-0.03087961995662833	0.0069543552326150416	-0.013513887240157244	-0.038326495135542996	0.0326630229973667	-0.0031986772042343066	-0.0009514698589591068	-0.013310215273132198	-0.01734393005110667	-0.039538960097400266	0.11002532845216477	-0.015843518009615126	-0.01695609206925824	-0.009954789385202284	0.032888120311955024	-0.0070453950821104975	0.008947216183665486	-0.02125105435962664	0.05356554270537926	-0.006257269897165516	0.03551976895516075	-0.005953975295011512	-0.0066535878163748955	0.030105501750660565	0.011030137150433343	0.009469539712745903	0.01777953940496694	-0.002367761813395593	-0.025017234106233445	0.005654938676511667	-0.005079754973160242	-0.016478508611536498	-0.004419680990484662	-0.009096494309568638
patient_74	-0.0018025033227679007	-0.01972814130606938	-0.0015455487686463298	-0.017411005512827083	-0.01565443185151837	-0.007164711712612678	-0.007774082867979364	-0.008497776261293088	0.03274630919055167	-0.0064105982116332986	-0.003692785313016476	-0.003579091771169213	-0.011309748653768383	-0.00034413253736372164	-0.004851725167010251	0.01765778004337001	-0.015441120737686219	0.0197899845787463	0.18569350413895286	0.03476520621650986	-0.0029573822162918388	-0.006992503025053983	-0.002024904412593235	-0.008873173500405361	0.001393976604343227	-0.02227069534732502	0.013653942676132833	-0.009594060704805752	-0.014891705223779668	-0.02401312829860423	-0.009978183970831868	-0.08368908712959376	0.043202252313875845	-0.07602769547663434	-0.006544064821272709	-0.07563772392612828	-0.009255946360582006	-0.009678066884698041	-0.011125822999225937	-0.014570131580729789	0.007901186495331544	-0.01445234806698236	-0.007987689423795763	-0.020494342129972237	-0.006959864456951844	-0.010871147927786423	-0.01613095519187189	-0.0038115180591233675	-0.009094443175391612
patient_75	-0.012002381504299227	-0.02016318280508124	-0.0009444169595232913	-0.016984592855904358	-0.009982659330988007	-0.010471241222161112	-0.009983593626731523	-0.03380140425790693	-0.020669654600810022	-0.004647402166502942	-0.006712377372197292	0.0019392689412206056	-0.01016593717573092	-0.00637043210856098	-0.004021955860943651	-0.029801940308350008	-0.01943318362654852	0.009043521254637612	-0.02540731759160415	0.009183384242788136	0.0032832667281975747	-0.0008814815064032982	0.0008695869592982291	0.029852718016202547	0.00036271784757582	-0.02569065199282596	-0.01710931842593482	-0.013851434613071947	-0.012172595504836072	0.0042176515036068465	-0.006000974685521407	-0.08556390370134424	-0.018937764988747198	-0.04415249736598325	-0.008418283695523861	-0.07322731153150061	-0.004877737828116228	-0.007491689118482441	-0.008820696128792221	-0.009475002410038317	0.005912849804006005	-0.012714770932794113	-0.009447521326826965	-0.01963074277246634	-0.012271289419439193	-0.0011221355305452716	0.015970689223599777	-0.004579798680759619	-0.008281880109243737
patient_76	-0.013218856052324524	-0.010467368986312944	-0.0007175646082142417	0.04052499113003668	-0.014748489539635227	-0.007292032117664462	-0.010349313771085097	0.04999111282138511	-0.02382306997091597	-0.007181095639621933	-0.001649045343453831	0.003526233705126385	-0.011738164094516555	-0.00405405841442702	0.010673907146674256	-0.030688126020431403	0.07591980838607745	-0.011727171679126378	-0.027571534038564174	0.00610935801897503	-0.004859959364546567	-0.005288897361957249	-0.0066792453245037775	-0.023710684543924488	-0.002616254486035201	-0.033570325359939396	-0.014742889342711663	-0.01773048688121685	-0.010607103124652987	0.028614083977637275	-0.000454331274461813	0.03608298449496903	-0.027893283496143003	0.040064603869935045	0.024236095337410824	3.932215638294245e-05	-0.00837494661918217	-0.01132095931513121	-0.01002481278139192	0.00041219306288649407	0.0033219864567161327	0.016438836247033836	-0.007674289458759365	-0.006181580644770944	-0.010555059850028721	-0.002097921224781958	-0.01826137056163918	-0.005419264483891796	-0.00953998400851293
patient_77	-0.012106851817367186	-0.01879073348280067	0.0014866867206956875	-0.021819070996595902	-0.014625496732533499	-0.020382043340102043	-0.005471575545567603	-0.038554881463331	-0.015853449522203113	-0.006153557042707648	-0.00045429890302037886	-0.002148147993552134	-0.0142337884310044	0.0017834514632665383	-0.006495569072775119	-0.032848395265025934	-0.02017591494918802	-0.016274731742747982	-0.037670978259758396	0.004563498487940889	-0.001996976357892838	0.002392096167256973	-0.012821226503738	-0.016833055712062218	-0.039855431979032185	-0.028406525523311944	-0.015434836970411574	-0.018773030560063547	-0.011550248832959511	-0.018747605801985034	-0.006370452998233357	-0.0959017760500514	-0.021238589035868564	-0.05318053390523048	-0.008409623774277803	-0.03057019598373694	-0.007468214521603998	0.009539072445208763	-0.005261365405880396	-0.005122333559668137	0.008139791282852445	-0.008293593996527193	-0.004494182030497465	-0.018871900147439905	0.008371200124713159	-0.007800703169931253	-0.011894063907482242	-0.003305295845673122	-0.005502923121040987
patient_78	-0.003801230640455623	0.017402591954665942	0.00644483023436374	0.05683582475377305	0.0011471310944112312	-0.007998934479716216	0.009521087347542246	-0.02742342367554436	-0.018036738475268294	0.1341745564115168	0.0008709888071593851	0.0023660933568953046	0.09550339002787489	0.019958602111732546	-0.005081072132969938	-0.022158055051874525	0.002488155032511223	-0.010764092494172312	-0.021401989535550944	-0.03237043139619975	-0.0029500225483141762	-0.000984084470648323	-0.00348605116324177	-0.012559188461307493	0.010131928881888876	-0.02557043782313822	-0.012995808651615875	-0.016612814013952898	-0.009345535953481185	0.020056850872709777	-0.007332517573607343	-0.02313669402193915	-0.014691673102806961	0.032865099949242	-0.005972345611679641	0.26391477773053673	-0.005576573296074255	0.013822631482840915	0.05127853351079227	0.014766755315381028	-0.019223595185619377	0.040294167281906865	0.002536534564240536	0.0014660375708378068	0.04532642895243812	-0.007355569595587523	-0.006628964574497912	0.021207663116366855	-0.002386891660636907
patient_79	-0.006983190593003715	-0.017775911272692627	-0.0002307478097772443	-0.00845157096223122	-0.005356241674462328	-0.014483835751589904	-0.008844472554564152	-0.02731167116405819	-0.022744541949052077	-0.004842732999736704	-0.002690008191697008	3.1343193140305827e-06	-0.009336762904727035	-0.0014371132261628702	-0.011967664978294141	-0.024503416946186348	-0.007374850920867137	0.06702429336182468	0.32951180151582404	-0.03013212848034616	0.03923288799357931	-0.0048542600209202065	0.012280230317624374	-0.015435673990966592	0.008509942370575738	-0.0206882553515282	0.7432204568270785	-0.015449527544901002	-0.008178661300985643	-0.020714963547288107	-0.0073456309901084385	-0.10266066701155065	-0.016317259639413488	-0.07083792046412402	-0.0066988188846752025	-0.0513337145290029	-0.008105778462320594	0.000517499121548844	-0.00920011580520681	-0.004975672319216184	-0.018607166643117998	-0.0004776008609380139	0.005996772124367672	-0.0018705690463916064	0.0038391526263208487	0.012942970738668591	0.019527423517260282	-0.00460348420727349	-0.007456465774077994
patient_80	0.001074802883230913	0.02109910414189843	0.004525088164841761	0.015299019631044236	-0.006032499162346347	-0.01885115501933754	-0.006658738181424905	-0.027273474765922873	-0.009379448093113238	-0.007009714390398968	-0.004158898147718897	8.921973167518471e-05	-0.00951381584651877	-0.001772436862425409	-0.00990408444057377	-0.013787831271105843	-0.0028555628488291162	-0.002716910647018043	-0.03131245258643846	-0.03212198919061317	-0.0010377079901021363	0.0016247797194991892	0.007858773307341084	-0.014995198926161676	0.004476838410648267	-0.023151788326442317	-0.017320288358453454	0.0032466050074168307	0.030218364259922893	-0.02674665373481999	-0.005724469500314804	-0.09986014616456851	0.033834145418090336	-0.080621699864299	0.012363104657548639	-0.06051213410772638	0.002287750988029985	-0.004784917451760723	-0.009855094056322625	0.011999335334603218	-0.028612750707407594	0.010003178726562428	0.0004224184843022566	0.04171996336730798	0.00434609929059438	0.04620192953928857	-0.010330989932892611	-0.003985848558176691	-0.007446171805898965
patient_81	-0.007076009960982741	-0.012502494915184596	0.00047652892089762865	0.035913907482678344	0.035403521192299586	-0.015518848076668446	-0.003696129590901747	-0.03612321241564407	0.05241000820319856	-0.0014919247781789078	0.009035471031173251	-0.002181696019755352	0.011125885889185427	0.0030984668545157674	-0.006950495223817553	-0.014381066325987693	0.06093695903057093	0.035573120398526004	-0.02723262400955624	0.11002516832749981	0.014071961442230205	0.014232573606196097	0.10311583564198092	0.07178077362593639	0.05241005924152	-0.02214630376261646	0.5257308108796199	-0.009077039520083123	-0.005703726536635035	-0.01570194335309612	-0.0036509596207316307	-0.023910648217554203	0.027569052850532794	0.022432253036008754	-0.000930208586548166	0.00809601309415552	0.12719366318655198	0.01149445694995078	0.06253984266408108	-0.009107285636996804	0.005009079066992954	0.00219985004917105	0.011736349562074772	0.04962692365778106	0.005991940778053956	0.04423921893550489	0.0002770658092306748	-0.00582848774857201	0.04582589930996266
patient_82	0.025665627733451702	-0.020075258952076326	0.00037939335384915604	-0.006794336375808966	-0.011281837197880853	-0.003479082207741807	-0.006641474885797365	-0.02421186167773927	-0.0032906833655360988	-0.005075655646657522	7.660313086729188e-05	0.00044913037391427	-0.007590523013507734	0.0020321794736863673	-0.011805645030310372	0.021214040036938667	-0.009888358939778142	-0.01724915140743978	-0.028225859624057197	-0.027267218157856897	0.00258087843576188	-0.004005118350635399	-0.002214596401934303	0.002950023745343267	-0.009032556727273731	-0.019558430425070383	-0.02588427393207259	-0.003555576528426631	-0.011284472350755838	-0.027526859779961162	0.02082710674796068	-0.08657266406776573	-0.015327134835977195	-0.06605228506021224	0.07054724023759115	-0.07388403346848013	-0.006817134717758292	0.012028687029939679	-0.014865296745862977	-0.012019741572038731	0.011878653380670815	0.002260414876773592	-0.002542460048528684	0.01102509888223988	-0.0022875142201415795	0.022682523152343856	-0.013704544641705594	0.0013276005550658311	0.037301570100235264
patient_83	-0.008859760702307866	0.021081703083034777	0.005061422820992772	0.11740717168851386	0.06973482723052252	-0.012237629259337095	0.0044150994147927145	0.047787411395820635	0.0459625412744195	-0.0036171116494753235	-0.0069715634478151045	-0.0011265407697388823	-0.01359446935007615	-0.005272829502348304	-0.00692399117497579	-0.027049758073687084	0.09163670858177878	-0.01755959612438055	-0.034594710462177033	0.04591348523284327	-0.005244229562299335	-0.0013856103702058662	0.017204429633363893	-0.017430562578795397	-0.02916355120560457	-0.0361695974694743	0.003692763426830549	-0.012723055862326511	-0.0036143439211261336	0.11927542928797907	-0.004884331647367448	0.054659090825569426	-0.011800188559282703	0.06643579525451015	-0.001508439259904395	-0.04556846899265222	-0.00948678590601098	-0.007674896224980921	0.020223317914679538	0.02426824575723268	0.0025227403108409084	0.07001205525990767	-0.0015698230628794496	-0.013549711432146491	-0.0067414237870741965	0.000871356835233615	-0.01403855373254929	-0.0021717240882176934	-0.006693350143021536
patient_84	0.0053662710545082926	0.010009609356016434	-0.0015648913809678262	-0.01080550087447139	0.027192886929442158	-0.017071328236854033	-0.007664212243204592	-0.029466594205685728	-0.019222925800150992	-0.002685075067472552	-0.0024235108075701312	0.0009060531640050143	-0.013546095790272012	-0.00123623734067308	-0.0012086194883734816	-0.0172716821087594	-0.013511746145412196	6.256419830485902e-05	-0.03156986924548075	-0.031993102311552286	-0.0006664343396880714	-0.007873821796890067	0.012073463219215954	-0.020404216618653593	0.010926824836374168	-0.022592000574738754	-0.01752750267054788	-0.003036940731080018	0.018923803912883553	-0.016811367356530427	0.021482197619459163	-0.03252505181957735	-0.015154426576004838	0.05619457748489402	-0.008982217257818847	0.017241262672626687	-0.0062772477056476424	-0.000804842620241387	-0.007498742443246711	-0.010774987040402407	0.007650765214704828	-0.008221143393094902	0.0055852104343105035	0.007718426067726527	0.0035624527570319053	0.021749618761537744	0.04886135006439181	-0.003918306467294112	0.004675147400864609
patient_85	-0.009620765533240644	0.015132063618232898	-0.00034160993785074345	-0.010537991977263564	-0.00013867903456142545	-0.020606899093959054	-0.007668998982815427	-0.030874069441341696	-0.023448328509430367	0.021292123252179444	-0.001125064942064565	-0.0004093646933471253	-0.008566046848602274	-0.0016842321721858618	-0.001061044815154057	-0.030784622389459088	-0.013639602365299064	-0.012906809277013036	-0.0329590170541382	-0.029011500054165952	0.009755436875939638	-0.002625071552750391	0.002021309427742242	0.030967457056609554	-0.022812900138177158	-0.02805827138482413	-0.022145550525131417	-0.015222278273403516	0.03993506797245549	-0.011056304588414915	0.0032434393770991495	-0.0899059877691457	-0.0039992184544727334	0.09500106384568753	0.013087166290312735	-0.07195856676940557	-0.005554510452540588	0.003605220532383475	0.03316635714606994	0.05168430010054768	0.002183037162697632	0.0643753281397807	0.0029303528028514986	-0.012660405904248112	-0.006955127611299006	-0.003149288812835962	-0.015887067802994728	-0.004323071441900082	-0.00219225888870086
patient_86	-0.0015606908386987938	-0.01629855803513215	0.007503906626654372	-0.016284573977349975	-0.003367364498963971	-0.01820480004564903	-0.00532269451906963	-0.009684615367380887	0.00941767596297915	-0.00411866265743107	0.004221400430720673	-0.0042686843723879365	-0.007250763551249211	-0.0001323972683883062	-0.005055604514335157	-0.008994328310212796	-0.011848563349408044	-0.01692610259839619	-0.04053169837561679	0.10339870931373113	0.002256508227813236	-0.001880835881774575	0.06422607104509152	-0.011316453549535803	0.041450227148846545	0.14493375141987472	0.020362140431463026	-0.011154324556620122	-0.00511259198228668	-0.025496664551217088	-0.0038856327488161983	-0.09088259115043104	-0.006015771916865094	-0.06257121001173102	-0.002263021004120224	-0.06950508307579292	0.0056607776869212765	0.0026143841402709606	0.03310523170556937	0.017492624454041032	0.00748653102818948	-0.009725783244957266	0.00022746213892587804	-0.01903996909747491	-0.0005385670132412516	-0.005612081314328848	-0.01648500181938901	-0.003996405942702772	-0.00633071009598839
patient_88	-0.01263200754034695	-0.018400289840323946	-0.000333434255283007	-0.016191351338481964	-0.011906468747547787	-0.017761717056451815	-0.006465588784137559	-0.028368324178830204	-0.022407151849668256	-0.006469811673557635	-0.0065824018088625254	-0.00262537996625818	-0.012658085801763704	-0.002385381387792499	-0.002719010943053215	-0.0298818994459337	-0.0177080274929118	-0.009367597767830449	-0.026882877786726198	-0.041918089387829156	-0.0019426664648310007	-0.003286765859342695	0.00675799276925865	-0.013185723736755195	0.007438960932869182	-0.027128262870764835	-0.02763481847117273	-0.016011197510225676	-0.013833736231214852	-0.016124807259056236	-0.00884726191978567	-0.1012929777693606	-0.017950357400916866	-0.06918640039155007	-0.007347811437307261	-0.08108189883065259	-0.004427273721417025	0.0021452481879356113	0.02011487250851516	-0.011493438133541457	0.006945444913204538	-0.01261754936907352	-0.00542294721419494	0.029898981040725227	0.002434453888155172	-0.00481048856882641	0.03525315850731872	-0.008021303062772102	-0.005461104278611032
patient_89	0.045977054337231	-0.008602233294640355	0.0003832533444529704	-0.01470615335441751	-0.008632817960313977	0.012382935300516757	0.0015651350851535917	0.10271837669405913	0.050264568483982884	-0.006702506954940509	0.004796068406957492	-0.0023433614570087377	0.002722307561031821	0.0018176664960752231	0.0003890737748945279	0.09200208896705654	0.0026767245522631715	0.016868133816552625	0.14103440616758653	0.009707556620484383	-0.0027398675721139482	-0.004228624336904492	0.000918788940589335	0.006549252432939326	0.00676659589983302	-0.023040810634161787	0.011354752267125482	0.07068285619191092	0.02697171355656204	0.011143888105548757	0.00010474819493457057	0.807180428326377	0.048570266352942794	0.0877827848695776	0.002500785930461687	0.033400715758822905	-0.005576363839862521	-0.009000425223660008	-0.011943538718873874	-0.011480822659294813	0.00515206254175283	-0.008447953269697857	-0.00833047851260911	-0.003474157997100568	-0.008572386023158183	-0.002512904651038903	0.003630617145932614	-0.008348382711250598	-0.0026719804026462623
patient_90	-0.006056914888113122	-0.0025103107253260427	-0.0019446649156751963	-0.01848031586807013	-0.008465278483103373	-0.020543111652511138	-0.003722596130235376	0.012957843355690547	0.04463931490629259	-0.004254389948118113	0.017417251439474132	0.0018988549744687446	0.02620791874020134	0.009794024549904709	-0.0014457830515362722	-0.02405961489215889	-0.007126608248792482	0.0008133729844133936	-0.022612375194840204	0.1363177789850695	-0.00428659544641768	0.01413526109364036	0.002857633332119671	-0.014975705009851672	0.2906826700957308	0.12718533968414955	0.27742969727942063	0.08341934139419188	0.03470525688802252	-0.03357464460873566	-0.004986179706728314	-0.09043948223447361	0.045428908208807364	0.06094569763416671	0.005545629275354899	0.027793524431657963	0.0027333908824580377	0.0020885843970910355	-0.01168258016190685	-0.011911668343853085	0.009523881096793849	-0.009919477960550573	-0.00018636226724612868	0.00297634755543721	-0.012456206386999265	0.00038860593740869205	0.003567177540089647	-0.0031218787540849406	0.014915145804435813
patient_91	0.05399154465987592	0.015153870239543071	-0.0013998874200583946	-0.0115714752813383	0.08197611714225457	-0.013238079058809025	-0.0019592266904590403	0.05826552892603597	-0.022581716030110947	-0.008294575185500154	-0.0008907623065261244	0.0010599614548939744	0.010641187700518917	-0.002607669078135622	0.008598164100248279	0.04812314480337286	-0.021285858290400545	0.01876830088056251	-0.02717146140488799	0.007764079919962617	-0.003974435857438506	-0.0025528262502495687	0.0023779040245064473	-0.016719207409831162	0.00019387287345281077	-0.02912608758252143	-0.014724752430676351	0.08076057901997992	0.038148963538422766	-0.014134242605056175	0.030211348518021475	0.012135175573466224	-0.00046459398077726796	0.056490103667566564	-0.007462886660752238	0.05215173517344864	-0.002277305028973534	-0.010433628897379916	-0.013864950352694343	-0.012035118050704922	0.012128592472124273	-0.013701841746930763	0.005452482189826917	-0.022088125971678876	-0.009423417183277234	-0.00628018315275239	0.023656145640293603	-0.0005027005014217729	-0.011474465297959521
patient_92	-0.0059231606456394735	-0.012458295050513884	0.0002902559525439357	-0.00796961176055112	-0.005882840589512269	-0.013330670094949244	0.016969415299644092	0.038596318246874206	0.030581047315190856	-0.0003004017048595559	-0.009403055330073753	-0.004693720301560147	-0.007336586805687052	-0.004955378614365848	-0.000854621990404088	-0.018097661908817043	-0.009182175713020758	-0.014623713470572166	-0.014629240036650826	0.009735998690093723	0.000272491856155597	-0.007561277082496819	0.006900436794559738	-0.0041642475032868855	0.002859827476361973	-0.03357823197086314	-0.015024839746269478	0.04750513991727938	0.011631187992187549	0.021266583033026195	0.013240097365638914	0.599186252537543	0.02699918382009332	0.12235841811101544	-0.004429169977636055	0.30138227670797413	0.05438270578788762	0.013201528541759797	-0.011654951910436228	0.0022225161717458353	-0.027908910453724445	0.05511539672654357	-0.00668822331329867	0.0305624958286471	0.03034616712189459	-0.000353107670131212	0.0015264016248518497	0.011240676328539676	0.03617772857044249
patient_93	-0.005176990702952174	-0.012263655759072956	0.008383084888754156	-0.004609344757348913	0.0068654213011857855	-0.015573278426690443	0.0008760248280098048	-0.025652004114987702	0.01751067523669281	0.0024852760209452974	-0.0027622587030393447	0.006503312096794854	0.010490834970572863	0.0002338456207856602	-0.002551480553058812	-0.02017987478193487	-0.00806300675280447	0.02050192875601958	-0.020543391115525673	-0.025748702990980123	0.009173510158452615	-0.000796361280240543	0.01242222854076686	-0.014083045499457447	0.012429637580885802	-0.01380529592893784	-0.016603186942352244	-0.003076336009415774	-0.008607672657863474	-0.025592007212975162	-0.003967249953964708	-0.10024001091995696	0.005989639131757057	-0.06330776106602606	-0.006518894800711727	0.01912406827815365	-0.002082159896380089	0.004082546498696906	-0.011270621582856117	-0.0006137769096297304	-0.017848684422666107	-0.00987300880003046	0.023422184954338853	-0.006204853242205897	0.009104698903721137	-0.0060979185765736525	0.022323757111133116	0.002219484001538605	-0.005921611650952608
patient_94	-0.01170544202444963	-0.016505460956250294	-0.000962227836595228	-0.004797301228498003	-0.012797762652355675	-0.020869206800364446	-0.011438972082867737	0.04506148868096701	-0.029864633545464047	-0.006462121452864277	0.0028026862318269704	-0.0015477456194409626	-0.013253001951200662	-0.008210239287949927	0.003765714212137892	-0.02720571755634937	0.02362120573416064	-0.006238945788764445	-0.024411580993473028	0.007183555857559603	-0.002881522507088682	0.0015932509175217368	-0.005796832000021474	-0.01602407398765588	0.00044624532392086193	-0.034799395014142726	-0.015067526971824417	-0.011549970367931135	0.005991343958498478	0.00909944572031531	-0.0009193590728630347	0.03531826056949308	-0.01816003419255895	0.05944348611858449	-0.008367121660651525	0.01585554072896961	-0.001804688552329718	-0.004210237746520207	-0.008418345048565838	-0.013029603650600146	0.007816970875134045	-0.010343093401540309	-0.002343920793569274	0.0168919358518275	-0.014651736335819216	-0.0027980321679839716	0.020197567066376834	-0.0038323595137536044	-0.00965451175791479
patient_95	0.00765661365648735	0.016877373157725275	0.002410330735208693	-0.008915900019551379	-0.004165749496718891	-0.0210694530885139	-0.0051647171551582605	-0.024269865792845614	-0.021141093597079493	-0.0035640980287126867	0.0024667737175384755	-0.000437024088946148	-0.0015677753644082243	0.001782848311293758	-0.004288534013318881	-0.011492582629005018	-0.011657712254690944	0.05912359426818229	0.07287016824890814	0.005375030032255443	0.00022467505598294105	-0.002195486865911304	0.0059945417307879665	0.12041496055915563	0.004226381399615669	-0.015032205256254831	0.019357818255685274	-0.0060415526038577	0.023848752139641164	-0.02286262183630485	-0.0037234678935123226	-0.09140459968721716	-0.012862833956470506	0.029399857147864746	0.007331854525212899	0.03684589281649688	-0.0036712281861889266	-0.009962089684314286	0.012465471554698203	-0.011074463695331722	-0.022680817846543674	-0.011974431496542448	-0.009175174554560617	0.03962603162369856	0.006027879548744438	-0.004687484111457394	0.03169913115221082	-0.0049997074207246	-0.005877887401836456
patient_96	-0.010113828199363479	0.00568071966583077	-0.0019150935532059432	-0.0068514439335911415	0.02225541628168115	-0.018437000188361457	-0.007799307907449623	-0.03153094157967423	-0.006113804011800748	-0.003170115756215082	-0.009255605292418674	0.0009054025997902403	-0.007216577915497639	-0.0036899787881253775	-0.003406026865322495	-0.029251352144161226	-0.011773386356202738	1.2259188805099612e-05	-0.022346768201166302	0.014238475224186465	0.004772214904835782	0.000944739191637877	-0.002400752905731311	0.022238638858223615	-0.004755859644684235	-0.032582958977775044	0.0023282988498021626	-0.01592962442711572	-0.010746735155324308	-0.02818740248836564	0.0037560556566851987	-0.12167846224064012	0.0038506735503794336	-0.08498331838347577	-0.005341045335391144	-0.10117050765062716	-0.008470873121039032	-0.004979185646132541	-0.008001962266435625	0.00035121081043295796	0.008928298129982245	-0.0018245200441692326	0.004685150233804672	0.04472072954904646	0.004356866467519423	0.020621553634773408	0.05113760866297972	-0.0011608815581864767	-0.008733676397357767
patient_97	-0.013435452843629674	0.008177450121016963	-0.000962942677161016	0.05638877821402072	-0.008401227205258125	-0.011848651326688133	-0.009800013495180473	0.03007865151640632	-0.01625932621454064	-0.006041817017130223	-0.0007964882614695848	-0.0003385046804817504	-0.015163005427237966	-0.004565274587671968	-0.0015373027831507462	-0.030451057136659222	0.015000650244937588	-0.023255104162409355	0.020123056326076364	0.006131342472385519	-2.5465262815552274e-05	0.000449607479467999	-0.009417243880908905	-0.007698218645720531	0.008449898990729966	-0.04031308638847337	-0.02101582859354124	-0.018822165693333875	-0.007945363240539804	0.03741975675583544	-0.007275424772297559	-0.021781974262709045	-0.022553915707619575	0.04238529265608884	0.00747602399777088	0.001289867787253423	-0.0075296273972301105	-0.006908565001296939	0.005634893435989257	-0.013684167886237835	0.0013508669608021503	-0.007582531206008189	-0.010310446742129453	-0.006906093908425931	-0.010535840365289624	-0.005520996078945009	-0.0028320648619558257	-0.00420683540489163	-0.0084455404223723
patient_98	0.035595070280828534	0.008347112747276562	-0.0006684270994374623	-0.012032145045262344	0.0401043225916435	-0.009947955038074125	-0.0069180337707968505	-0.0026845157669647445	-0.028387521160964456	-0.007761729244425269	-0.0021081921134395282	-0.0026551955076075163	-0.01339188354131596	-0.0014233744613106646	0.004183191381794339	0.09812070650392941	-0.016344340235788894	0.12622620122395325	-0.01278116725780752	0.029216194331849573	-0.00022155269473251506	-0.006250798372564105	0.0026553941290477267	-0.012030016157360508	0.0008755808009722759	-0.03179534567839984	0.033167655760083965	0.03229044259931463	0.00358043729137877	-0.027427422245688754	0.022203019300784287	-0.02001904508814984	-0.003585647613923578	-0.057680952151374275	-0.006769720667306886	0.004829639743014477	-0.005884348249257138	-0.012273202300714443	-0.007528419474999425	-0.014223688280836366	0.008334497697032343	-0.014285327716627112	0.0010798517662254814	-0.00712334850970054	-0.0011680053866568918	-0.009935591032131421	0.026369675381052976	-0.00736424100307674	-0.003835579474860734
patient_99	0.003221849324135071	0.018530116536931505	-0.0012431590804514107	0.04933470179010573	0.03731483772109463	-0.02176071795183595	-0.0012972915507334778	0.03676328014461463	0.0395706636100029	-0.005810348572022586	-0.002438829075810792	-0.005128864146854073	0.0237329027346589	0.004202854243022468	-0.0029160232274912344	-0.01933695582632505	0.050645316160970594	0.0213451584311655	0.01975155399331982	0.05310394521386304	0.00019396679868686941	0.001311343818683646	0.03061262809543602	0.0007278016723888518	0.12249704271272976	0.08321883855771248	0.20731043200219582	0.011640606146938877	-0.0011293645520430362	0.013735281009378151	-0.003227489273688636	0.031120729860005924	0.017885526822230824	0.0528020427703755	-0.006944343187846294	0.27003886020010176	0.06922695215838376	0.00465569568104709	-0.0074016124509936245	0.07726025769436774	0.004629609636295213	-0.011149544289253544	0.009879836190306685	0.034179392938954715	-0.007832556506606709	-0.010269509451318744	0.0018035342364527323	0.010268817570882903	0.031504333664438076
patient_100	-0.003586397347226854	0.010561524725899883	-0.0009064918204260458	-0.01597504430663271	-0.004982173177707524	-0.011709412096433742	-0.0075746725316557	0.018513020357477126	-0.01874416854067098	-0.0002507404319911747	0.05805087655163132	0.0019934655232460314	0.02263748249380854	0.001174458002078834	0.009076349610044547	-0.018365369664517198	-0.0009574879087581172	0.0427466979353423	-0.02871158680463824	0.0021675425322458574	0.000327322452358704	0.00792094970498931	0.0039449939705143424	-0.014857454335220762	-0.027567632996524486	-0.026089836127186312	-0.006969718689160093	-0.0017069912729390443	0.025821820171282497	-0.018568003592145194	-0.003714946067579031	-0.08989000448062684	-0.00970808364951357	0.06436616307782674	0.009496998004275036	0.032204795150127384	0.0013980168030036683	-0.00964237978113448	-0.0014811483946162156	0.0063770809523173745	-0.02357767058180182	0.07598673542764169	0.0007988218080737389	0.13875588833769653	0.007523509937820147	-0.0032646013466790225	0.10328608624419147	-0.004955891481537892	0.1749339591239687
patient_101	0.012663829155848445	-0.017952074665168846	-0.0018069337721073199	-0.02076120015574705	-0.004429152108116018	-0.005097070046665351	-0.010582107293461311	0.03936016047550383	-0.025264837824645826	-0.006116289848670293	0.0007652092335649098	0.0049787867611279174	-0.012787821301649698	-0.005650070588310126	0.07408715011488587	0.013133051837243236	-0.014778618022384189	0.006458550100140834	-0.03159408693995172	0.008698027857648975	-0.004955153982596176	-0.005454144179443594	-0.007231596028429979	0.002876535232409308	0.00018810315318916075	-0.030396803180671384	-0.01777311563561576	-0.008303667815869626	-0.004429000883582868	0.014218088377668367	-0.0005323923409774906	0.035662098169508896	-0.02234973749303972	0.06408565229741553	-0.00930924715178994	0.012962004732079155	-0.004951960631469375	-0.01089257241056423	-0.005591206595497436	0.0015680641752082922	0.005564629200165797	0.0016428120825104182	-0.009797155888461324	-0.01970271071443419	-0.008555536552690191	-0.005689733030604627	0.017122508859997193	-0.007315326796373669	-0.008280332546303724
patient_102	0.015394655991947488	-0.010854584934070861	-0.0020762969218796005	-0.01583924787293971	-0.002623030405072503	-0.01702909056609544	-0.004806612514401542	-0.03722988344502023	-0.02173862814860157	-0.00948262337932669	-0.0010845579741178425	-0.0015042405164408773	-0.000650621934663932	0.002439052194112961	-0.005176745076767595	0.012012204650579821	-0.020366706437431152	0.019793239381525926	0.05462133188174015	0.024054787265409282	-0.002320549598282432	0.00041156790452992915	-0.00251879504335844	0.04910721592687338	0.00538111425287735	-0.004481827229388887	0.010182875649687293	-0.008926082693373433	-0.0019976322726104677	-0.019035213192986365	0.005164265669102299	-0.056657928441106585	-0.019899842437124417	-0.053246035620007	-0.007280746320162418	0.015088971313240808	-0.003492303885031101	-0.008913584936520754	-0.01350689248626064	-2.8121851931324145e-05	0.009049047689692374	-0.004233057230345097	0.002516435729800085	0.017101332894618307	-4.771298989941844e-05	0.00311499980047603	0.01614685433883777	-0.00026595968067475595	-0.006988107232940511
patient_103	-0.0015949514396018322	-0.002916707975451972	0.0005736810332842584	0.004162834438122992	-0.011080060077295345	-0.01718532466746371	-0.004756633888873147	-0.008412096092065372	-0.0059140560454108305	-0.005657106019227087	0.01842890847209698	-0.0029893129519053597	-0.003290911868783216	-0.001677282832321777	-0.004973031456142572	-0.019382786940191722	-0.002561002701614804	0.03309747116542515	0.029103686678670627	0.07450525282588746	-0.0013261664114286307	-0.0009648148926946766	-0.01573897995303811	0.006655922035259044	-0.037486601993640616	0.12138115295185647	0.04615315622239842	-0.011819932893653923	0.0007428127703761823	-0.02774809241338189	-0.006166009702775203	-0.09483939602011654	-0.011512664071352206	-0.06769199119220111	-0.0076209661141942876	-0.06596802300923862	-0.0013039033169357532	0.0034644982748303675	-0.012520002887043755	-0.0038269216707465152	-0.01490822205652891	0.0002792814288944912	0.012986952990431233	-0.014894670261474873	0.005711497586702201	0.0033400479191198883	-0.002226142249864484	-0.003234193402881852	-0.006317651012474605
patient_106	0.004045077907419331	0.26065003780081736	0.005644848538556922	0.12380942827028797	0.056835308778685374	-0.0014264201014436827	-0.006253006566304144	-0.019147443198873525	0.05885567978140745	-0.0042233978102394175	0.000928196633188475	-0.002670660751071044	-0.007763855660140497	-0.0013578787218247034	-0.009042814541232671	-0.01998319039692667	-0.012135069221376183	0.00438304245217141	-0.0283344706659652	0.009201319446108481	0.004224200850029852	0.014903002324057753	0.013314791861950748	0.05691512370271156	-0.028781926699585982	0.11873291164070693	-0.02056099521796273	0.09331607245700715	0.00810899004416762	-0.030311639941634036	-0.003087222753397969	-0.02958755409560673	0.060523613041838245	-0.05033177205201052	-0.007011710611196167	-0.05280046495369926	0.19553978171336697	0.014494786371024032	-0.0031370992043175173	0.1651183258129943	-0.007578816633625671	0.0045169837374919395	0.020675605020412827	0.0450816417455341	-0.004773280291142137	-0.00485517542572578	0.012127650364079803	0.02223199347132687	0.05548890089321087
patient_108	0.0287006714688823	0.010690994585949257	0.0003194959964897191	-0.009543162358510389	0.002514287895129564	-0.01938326963838327	-0.007966122514135955	-0.0337786704134431	-0.01972776683028879	0.002591186690115522	0.000496534435031496	-0.00411520716761973	0.011270677732216499	0.004319329203504296	-0.0007843429476962491	0.015891667308981176	-0.009981071756722389	0.01185394105919332	-0.018842274386815464	0.011263151784537108	0.0053925807262986784	-0.0001556854334310349	-0.0037525511561666406	0.07667147211444282	0.006488951805765888	0.13042473972713287	-0.012214456665777277	0.09757077133813225	0.02927069514614401	-0.026554636235732794	0.013989917023843904	-0.02517853968176191	0.05189145900385601	-0.05969329782433743	-0.004766392423466927	-0.07030284982113649	-0.0054015244826264705	-0.0026220167396699572	-0.017233808850629556	0.001846336208824398	0.0048390737798037035	-0.006947349175698705	0.001569865526405595	-0.00038969676598900804	-0.011121915941972755	-0.006042066840148409	-0.009803230515047327	0.0002126075527570136	-0.005879045078741193
patient_109	0.029657918907555182	-0.01811566121864159	-0.000638157649945522	-0.017331777106678974	-0.004135035068449243	-0.006910982384418005	0.041297047959420956	0.015601468184609288	-0.010369521409900379	-0.000503586060743627	-0.002858236706627065	-0.0036111703247086293	-0.002592286753772627	-0.0025368559807270796	-0.0069282985712416445	0.06610023454562096	-0.01754349578061419	0.011078495167895037	0.05038663516235001	0.007759762572014139	0.0010394719288600125	-0.0017379951709873864	-0.0013956558402295272	0.04654358475270788	0.0008616879581749009	0.08918555677100815	-0.005235829948475731	0.0328957226580383	0.007738212611113165	-0.022086937608078627	0.012016461384276297	-0.03154183585327271	0.012553253051098107	0.011196691027368462	-0.009969914834596603	-0.07221893467837324	-0.007049101689868094	-0.004034224407888573	-0.012183812360120753	-0.013565625473740786	0.003199114454470316	-0.011349714539091876	-0.003775305339341974	-0.019145976126308386	-0.003801526034466182	-0.005172233422840211	-0.016410696740535507	0.001512962449976262	-0.0041094991594780575
patient_112	-0.008492081482823407	0.007393503340274562	0.0009686877666853387	-0.010404515591845305	-0.007573187637772312	-0.005114644349571186	0.002216586020939092	-0.03102274566485305	-0.0013168007394374608	-0.0018896897849283254	-0.002331804014083301	0.00423834258902522	-0.004783725186160077	-0.0008390693772606629	-0.002574850690436305	-0.022008235330021365	-0.015861030713769583	-0.010686957267525823	-0.0043244300169780064	0.0021971506251679943	-0.0015219660100649545	-0.002176517390706372	-0.009718307720752155	-0.012921947065530856	-0.026696324154373695	-0.022994267193433372	-0.01813523241485275	-0.004259626562218458	0.02734719113975199	-0.023058655535816163	-0.004899556791553909	-0.09193133047898075	-0.01227583636944887	-0.020171271271843844	0.011619817505981478	0.07525195983037668	-0.006858172411843119	0.027762237830359266	-0.0068421139903849315	-0.011709134313754178	-0.007377554289776834	-0.009993873405957586	0.004774439826473484	0.05537624776763672	0.05674426163389436	0.00795530251925385	0.016193506897857077	0.01769355360067696	-0.0050503550030173636
patient_114	-0.0016912039393829586	-0.0023885255816424662	-0.0005815043710314667	0.06365376154219518	0.03695191175722409	-0.006868701918698076	0.001922990240240455	-0.005142909205634696	0.02713405439344041	-0.004454175033427175	0.010178788792728106	0.0024023879206852405	0.016667705678313615	0.014371263330086828	-0.002610249918147824	-0.012692907641259403	0.1460723934940158	-0.01411385291493322	0.09138170158410876	0.1177983717851194	0.006210117252502665	0.016108782066778318	0.06403377893264064	-0.0013646936347573011	0.41880592235604897	0.11807166492229712	0.03751293876090555	-0.0065150434986137795	0.018758681728976462	-0.009741494259994966	-9.642452710626998e-05	-0.07396569792791678	0.01832738744515942	0.08754544344973918	0.0013427498970527574	0.06721157048042795	-0.0014894177292961788	0.009343145832214217	-0.004208722313083354	-0.006692805137282371	0.007259517219247887	0.004938531616654428	-0.002275970800131125	0.018811949164689	-0.008405282520567386	0.06313838025357545	-0.002012703887334086	-0.0010521837851884801	0.06314737103725786
patient_116	-0.011842583605349162	0.011169041262103115	0.00023913659468261913	-0.0063669922594784155	0.1009554132239283	-0.01152605413049175	-0.004348258039179707	-0.02230074852670622	0.010078017387957532	-0.000367796790856542	-0.0021421769487075396	-0.0005629201338849236	-0.00517308720131707	-0.00568546533884111	-0.00012522313339834797	-0.024471098855310486	-0.009078255497329768	-0.013748984450796704	-0.028951205625715445	-0.034162607939374284	0.0020843365568746545	0.0014829572873569993	0.010726351892002122	-0.009090538056229183	0.00898201245214317	-0.023483607476667747	-0.025352940756490458	-0.01728285134746266	0.026572714053289016	-0.01790590767368572	0.038378228049647474	-0.0975387499656648	0.009856175709404114	0.06674277875484977	-0.00648554317482941	0.0008470615078548083	-0.008109452257048181	0.006119427607022388	-0.005496418057557142	-0.004859177691538534	0.006754719243359742	-0.002947329008376879	-0.0012655724018392923	0.04196898408704757	-0.006809372207674666	0.03185146050767108	0.06667118528024348	0.00013691213866470853	-0.004378763122934031
patient_117	0.04457854009890548	-0.0013477655786040832	0.00043265246026143097	-0.0071354772640887945	-0.005284949867759296	-0.007238302322076493	-0.009008058665229647	-0.04081786532290639	0.026241094104562036	-0.006876010913032368	-0.006570802171575488	-0.002936888358360962	-0.012717815376198892	-0.003365906464354735	-0.02134372438428743	0.10763760207767976	-0.01582491411359565	0.06148761951032324	0.07713206268641072	0.030104709500774228	-0.001095606025086313	-0.004508327949449758	0.002152546317521414	0.03491105285003513	0.00017020629881197023	-0.021164041079669918	0.009829477589893477	0.0297580031334482	0.02254248801896184	-0.03197897390186958	-0.007532717013412629	-0.11269796107429313	0.03949846094461442	-0.08560824478833676	0.009109235505741255	-0.06741018306887595	-0.01172439903699434	-0.005614113541786461	-0.013049290828571583	-0.015396740006534328	0.006979881291038559	-0.012751495000955874	-0.002492526056247614	-0.01893394479534066	-0.000291702300564929	-0.00958155358665438	-0.0055465505320338926	-0.00846083657016043	-0.009092367975522228
patient_118	-0.004128800749830542	0.024602011009295665	-0.00044838737805690963	0.05122710796823702	-0.001064822705017933	0.0856168824809776	-0.0018021377332812136	0.09837818183908816	0.0480387498492982	0.029971254733405683	0.0011633867233331653	0.0028268490368419507	0.03202333618588051	0.005105805290763099	1.8223754044609896e-05	0.0969699995435314	0.011573808768076115	-0.002035344736600964	0.13390848026735505	0.0010217500027865142	-0.005820162555915701	0.02360965658567098	-0.0037161736228624818	-0.005243105352066788	0.012077681039825436	-0.02736054579136062	0.0004919078759187098	-0.007335559322867031	-0.0013892502244247501	0.02562946929723439	-0.0064942176493754935	0.08758913842995347	0.034414657488703114	0.035429314855357254	-0.0015734127517446868	0.265700475655938	-0.0045074853564250165	0.0043894324276763964	-0.0138151882109883	0.019463486998914238	-0.03658729687600201	0.04567951487297075	-0.0009045432299318198	0.019794256245872187	0.012648534598350393	-0.002050151745362119	-0.006264281460999857	0.010276177659741254	-0.008478730843207946
patient_119	0.030632144215397696	-0.020589694538462936	-0.0002326477799519626	-0.02119378360642921	0.00135626798511771	-0.012663881830447074	0.0064372186632848105	0.04337427813365828	0.043248743029719906	-0.001506545824279969	0.001061925069912354	0.0018892942725870566	-0.007942317240385405	-0.0030080257328164084	-0.02304383372690894	0.07436700528316362	-0.019993514836805188	-0.010745967574296862	-0.03273435569438542	-0.025484057335895857	0.0074983528882675565	-0.001098270578797634	-0.004140783019325882	0.03690778702628636	-0.036644976771269315	-0.018612667671710693	-0.030474430904194015	0.05730987076345293	0.01764313046158919	-0.0277838690844083	-0.0075429001658841545	-0.04034332565071472	0.02145261619589873	-0.0607251490964362	0.004153746205973513	0.28258972178361985	0.08188585518773449	0.012305900603293774	-0.021232367047846843	-0.012308077916412466	0.007292765484067914	-0.017326383263164432	-0.006511173016738743	0.019170434095317056	-0.008630835966695267	-0.0020903217570312094	0.00023635692035221923	-0.006174476232080459	-0.0067003390956203515
patient_120	0.034991194170463966	-0.012526783759269815	-0.006207059211501568	-0.0187181407014402	-0.005027102290192208	-0.005247964328648816	-0.008006415412655116	0.035464928218371466	-0.006325614859438503	-0.007164032353396462	0.0020852696184112778	-0.0021103863350623933	0.0033206317747501994	-0.0016653982519790568	-0.005682817200776685	0.08287243815092415	-0.022165153035669412	0.0008161226025919238	-0.02809251608492965	0.00357597689132389	0.0027410454206144032	0.00025735374309704406	-0.00282137090149841	0.0501808067618363	-0.00035419140129476197	0.09775591192706537	-0.016644916563297397	0.016928252188060728	-0.0021838239686989493	0.0022234437152611657	-0.0015978831862789096	0.017335268979737802	-0.0025481417720028834	0.04830809171755401	-0.007788168114325235	0.03520990481116546	-0.006111881750017978	-0.0029007246439803408	-0.01157546832896736	-0.016742945361635505	0.0064797642856911876	-0.015080214149286715	-0.008349754403148587	-0.02211281942264701	-0.005805893341162628	-0.00520727083625615	-0.017645842172903714	-0.008581212406053336	-0.006125750203746573
patient_121	-0.008130105512569206	0.11311352843788923	-0.0002076326312131415	0.10494571028485529	-0.009812421222687887	0.044895902813641406	-0.00856991037435139	0.07003110892765443	-0.0008914399437472939	-0.006073712618027848	-0.004965527648726802	0.03940560735233975	-0.011204506250157353	-0.003961043831142531	0.005748353735449114	0.0371777737280858	-0.003197546345413885	-0.008115055347718211	-0.02086168421349154	-0.04370164308423365	0.0033866801342768756	-0.006725019167991448	0.004690234017135698	0.06959660492886496	0.013475729576763735	-0.025414702037542564	-0.022696599644503688	-0.01112084871272489	0.0007361400287093148	0.043179663797462284	0.0038635464074506585	-0.014427862882107971	-0.012557745739568367	-0.04120908627104562	-0.00516318763662654	0.02034521045352415	-0.006315409481600761	-0.00020805666362964676	-0.008301416586200589	0.0100351362604592	0.003674262371249099	-0.00041040451030712605	-0.007439214664994882	0.008679589213732884	-0.00996284161108913	-0.002213048485413231	-0.01552073604391512	-0.006970383485433405	-0.004324745623839363
patient_122	0.044261861872747825	-0.01764135734326477	-0.002020085100660934	-0.005026719167407997	0.10160375872027352	-0.00274562242101611	-0.006517524145394534	-0.02936795137096754	0.06962574314828912	-0.008412212847800967	-0.002004133433554013	0.0012812819946113867	-0.005580652013539113	-0.0010985959067308438	-0.0054357773524298806	0.12729685446573857	-0.007804017622688392	-0.011364662176622464	-0.028748936772052414	0.040569768290791085	0.0010762072563278529	-0.0021526435854803665	-0.0006032730227800602	-0.006614360133843945	-0.0355493786479803	0.14261188213536402	-0.014254796949071584	0.07751778161171523	0.011434363681482682	-0.03482423325212309	-0.0013858044148384696	-0.09172931143359797	0.059719565856765244	-0.07182648021845947	0.012183125055953592	-0.06581158035189284	-0.008629722229718502	0.0042112547981853375	-0.01189911360843596	-0.016257313774646814	0.0074787174173628415	-0.01214712589515397	0.007480306556546075	0.03884828607891949	-0.010741481312574757	-0.009047202438755796	0.01904162633081144	-0.003980365974107311	0.00747526683531052
patient_123	-0.007376110352438026	0.11343175757261605	0.00016303409526715392	0.06549658775204166	0.03455929608310308	0.2261838439047508	-0.006597319910314358	0.0976512869555205	0.04253393813650152	-0.0005155166024099941	-0.006174251408807548	0.0004883930732390877	0.020755624148374032	-0.0023108005392408816	-0.005241847298638573	0.09503089074327574	-0.009370260493858756	0.01037272429079152	0.140578093638666	0.02862466520473884	-0.006992076016088483	0.0053190692111631166	-0.00235788830239143	-0.02210171410261391	0.008234476345471604	-0.031153348572801783	0.19704732220094898	-0.003490382423949822	-0.004389714135790341	0.03767424764992971	0.0008361225999055028	0.19233415736742926	0.04062949896556786	0.00779700113742074	-0.0049282922999681605	0.038984914141533114	-0.007776858345481538	0.0049965059810219425	-0.007045665338499979	0.02242528580822807	0.007629309240067058	0.039308036961946194	0.0011445642656178778	0.022584312241714134	0.012864921226532062	5.841526324657394e-05	-0.008782671367505643	0.0023849226567258216	-0.007805816934190223
patient_124	-0.007893181918551798	0.08373726309048102	-0.002193301518412466	-0.0028322677167201367	0.033316677393247236	-0.008198721037976064	-0.003224098884099542	-0.04278544750567624	-0.008191215596480478	0.012907020429609267	-0.00764510187312485	0.0008166537493164748	0.03072968248787678	-0.002848843965753302	-0.006009409963468397	-0.02860452194139916	-0.019299414520136574	-0.023196469382604983	-0.03485027881700483	-0.04959350500198839	0.000645528021933505	0.016699614443169686	-0.0033105320198059496	-0.020139264160840775	0.009459149428553528	-0.030929094652479203	-0.03160394969254587	-0.012940830515835954	-0.01007034879130524	0.011926403889809718	-0.004360679241445228	-0.043687610517894694	-0.019126997143739066	-0.07066081337114312	-0.003361802669461047	0.057064185274469305	-0.009494743020274657	0.006443778753493858	0.030393235096448357	0.010262309496623672	0.008781941382992802	-0.01409893101186276	-0.00025620914841505604	-0.02077180174931292	0.011111757640439257	-0.003736585642504483	-0.006936428781538872	0.004381574891433691	-0.005701479820142561
patient_125	-0.007354714089711561	0.002556905673857074	0.003680288736469851	0.001338664977779114	0.050045542841922946	-0.018500740052988848	-0.005077756745650423	-0.026865097549676763	0.023095217953635325	0.00019722414477284106	0.00016050141329059295	-0.0010813105250101884	0.0005659655890301194	9.924427334908564e-05	-0.020425814592334595	-0.024704893757357054	-0.01860719178146389	-0.0004928315294547929	-0.032024470190735455	-0.03873157359658046	0.00026452379649100554	-0.003098763119392325	-0.009781806845791632	-0.015338378678742624	-0.000574044971701156	-0.030093264139176137	-0.02798925435888651	-0.003397238989729992	-0.009208287312059565	-0.0054636907901834805	-0.0029324948408912233	-0.10255317294598874	-0.01238554583753492	-0.072844641528736	-0.003679583295164736	-0.07829424095524062	0.04778422586187532	-0.005996666467348533	-0.01112878982202922	-0.013202098723463592	0.010844157460315433	-0.006499571177627758	-0.002892119399487731	-0.014448426981624261	0.02970562797012299	0.02270806490839821	-0.009710046175412245	0.036846898061040856	0.005455832122993584
patient_126	-0.007701017294220113	-0.007177808730401474	-0.002417775401997094	-0.010381557452694794	-0.010455529004138604	-0.020474561760380726	-0.006153081356244722	-0.03207707597380125	0.030393195027641182	-0.003515664166046517	0.0007457237362023159	-0.000996431197154714	-0.009251703232629027	-0.002659503781897657	-0.007700868886214238	-0.026129941900779937	-0.015403092782229346	-0.013084234905068154	-0.01704822747299195	0.024426146408030088	0.0010562164693403815	8.889702898337196e-05	-0.0023411663600568645	-0.013426497958986568	0.0464855901048496	0.09736473950995618	-0.016936950465427574	-0.015089146380589924	0.002476741308387888	-0.014695894546762046	-0.004672466492174327	-0.0417849109089064	-0.012579562839638207	0.034887754191114534	-0.005114909173935807	0.04924085383110618	-0.005895869210441703	0.0010114001419447534	-0.013715350257841218	-0.012033112323474638	0.008871566357503212	-0.004728957612696347	-0.002312027977305771	-0.011560646064312095	-0.009424998900325686	0.030634927038828558	-0.020890129289691625	-0.002683763261258168	0.031334567998994936
patient_127	-0.0037130838919096644	-0.015195005931080283	-0.001845645132892756	0.12339818122763165	0.04991791110413044	-0.01082913855006987	-0.0028683474814822705	0.05267548545373562	-0.01855562301932749	-0.002935551905300807	0.02903586970423336	0.0019504103234626118	0.05062103631373811	0.0065190961953798575	0.00639885986814528	-0.012988291707256135	0.14588568592628687	0.05880122253083715	-0.014585614141652534	0.0028795261409893867	0.00665230808393089	-0.007308491373906899	0.04775014066834424	0.001724817682449276	-0.02165173754135928	0.11431036870412523	-0.02518149847380594	-0.012563379986319003	0.031096427044156584	0.021083443466048436	-0.003560244714774639	-0.09406260598676285	0.014620498053959773	0.18633793333982915	0.0032211179512981127	0.059229110190627036	0.0138686035761402	0.015175904687364693	0.07974920128317009	-0.009525133417343649	-0.029362053209276717	0.06497905074994481	0.011319188789543006	0.07402516491358804	0.02721191934819855	-0.0051061761314031735	0.009528981624263796	0.007293023311987768	0.09767308679636325
patient_128	-0.009732430211042632	0.0277599763445332	-0.0024775203044623763	-0.016027846483232785	0.03160763646328495	-0.0035230544566158314	-0.0038072240115757665	-0.029105002982350036	0.0490099438199762	0.002064999107023151	-0.0028459634474116233	-0.004290759261478455	0.024445300703476593	-0.004108606134086996	-0.0164743385599508	-0.01900338576795625	-0.014610798020104848	-0.022099948291101856	-0.03451599121754092	-0.027543579817170212	-0.0005088997776131389	0.0010296379930075424	-0.0031911137498112484	-0.007064672068220618	-0.02510121065981252	-0.016493378490025946	-0.029177322363382566	-0.015010796247323861	0.00018084282295751603	0.01737826226013387	0.003292968741469932	-0.0395477540814745	0.015917993963818308	-0.06139223793458625	-0.0051682635517448705	0.07311006686894672	-0.006852237729608985	0.009444973706328342	-0.005786115365467983	-0.015473315136785307	-0.018982767599761877	-0.010869162862190286	-0.008128296228882654	-0.020106427363979607	0.009500463553506443	0.010424781991506036	-0.010871311850769082	-0.00013285553531128293	-0.003017311904871402
patient_130	-0.0060971568995520815	-0.01737771075604838	-0.0033976360549508	-0.014054119482564804	-0.013396507760809395	-0.008893547141270346	-0.007162643005432626	-0.04107024758699433	0.028316277757986893	-0.001018720910947378	-0.007307291299817581	-0.0015272889680699548	-0.011214642619413111	-0.00048646452169975375	-0.019983540206205134	0.016560776633882498	-0.018385567564340136	0.0019691069382124183	0.053174507970175956	0.0020704373497309396	-0.001471929186640678	-0.010327494366799911	-0.002972106093617596	0.04923332767874673	0.004757139402168376	0.09184486956888825	-0.012223864611963186	-0.014370323689658642	-0.014975642901334905	-0.024965106850780426	-0.005970544800444721	-0.09662448358011806	0.0031638093022812947	-0.08133750840734706	-0.0071210652083704825	-0.016078777845435707	-0.005895416279342518	0.007450463899067571	-0.012549479825191395	-0.019132398268753445	-0.003353999469678774	-0.01566382830526351	-0.00970498729676305	-0.01949696531911449	0.009016094140146931	-0.008725097160215	-0.016195599970941554	-0.0031348718656709217	-0.005487895191115893
patient_131	-0.0024710431252599144	-0.020188102723288227	-0.0008449002190966197	-0.01817319675572975	-0.014513124621574508	-0.005941611324826561	-0.00609593364234708	-0.029326833186641886	0.0375836132971809	-0.009039134010189768	-0.00607687043533502	-0.005624395633021161	-0.01141255626429064	-0.003517800985988343	-0.013205918241622332	0.02203619138647583	-0.015401135050866403	-0.019084249505918357	-0.0383820463804091	0.004396499579143466	0.0025290929055346145	0.0021879234844858	-0.013686778512324289	0.018550022049626424	-0.031107346646323874	0.14094848074216812	-0.016135628517691486	0.004704246351131457	-0.004703410796241541	-0.016973318899846546	-0.005637488605962977	-0.023035066131729422	0.004997479922681291	-0.045938695330379885	-0.006642337239402812	0.022544474330236666	-0.006724398150945422	0.002358970761084046	-0.01475543675485944	-0.012995924078689481	0.010313289679717447	-0.01110566166955372	0.002714338923585078	-0.022392591757157302	0.0044251922832646215	-0.003656469326161246	-0.01637404644991185	-0.007552290643751344	-0.0067053612501159
patient_132	-0.0145386122505497	-0.01902426654687893	0.0009968125768159263	-0.0139041466071125	-0.014157533120269081	-0.016033256894225453	-0.005946893735307586	-0.03498571901465891	-0.019210885929269672	0.005902999005963494	-0.004718434677973159	0.0027627366761536353	0.006874687440259273	-0.0014385740481756531	-0.006526994942887205	-0.03259788374529637	-0.010854060368204273	-0.015068553466121494	-0.0319552327157957	0.004951732309019458	-0.000859463519914408	-0.00014544757696664717	-0.0017745493033118254	0.004666651272077239	0.0012005495939073833	0.09197780361217132	-0.020156274971319884	-0.018430248802044087	-0.013699161335012547	-0.028963024071920668	-0.007307523353238624	-0.10003136015255959	-0.01438105547971837	-0.07791224269050574	-0.0020599364391680557	0.019466882764323973	-0.0016440758010838074	0.0026781172968511823	0.000257056945669586	-0.01508468370500037	-0.02705599979967431	-0.0037451150624096957	-0.0004786523586803431	-0.0027461250759477345	0.009297964868938895	0.03358910621379791	0.03092919321432702	-0.00021571133202978403	0.01798305649413115
patient_133	-0.002329916721989799	0.019960849865765247	-0.0024528626614504206	0.09837474752881699	-0.008164052848909002	0.05163675012091556	-0.0065058295616121295	0.11106530348717433	0.044411501000147624	0.007680557430920352	-0.004251757151390919	0.0014272305662321547	0.025764159452399737	-0.0014829148021187333	0.001466362350893886	0.07002877891308742	0.11783135361090531	-0.010558887240002597	0.007314696966164786	-0.0003366684972860584	0.0015041059384146233	-0.002828283170193519	-0.005241855630078771	0.010497001796095503	0.010410083052656586	0.08251490383870103	-0.013386266735420711	0.011695634007063225	-0.001993831014225261	0.10787598752069932	-0.00445652778822978	0.8223618908978316	0.035840481809778356	0.057975390905970876	-0.00224044753056164	0.3220492294763369	-0.003090668864921689	0.000634173959745446	-0.011822530357055485	0.001056010712325775	0.004935452497843147	0.02279603911370305	-0.0050152865238643875	0.006741214075049512	0.010171892626942229	-0.00034544034557425804	-0.010133432851024462	0.005324108483489114	-0.008439076941240688
patient_134	-0.009672389605642373	-0.000458804835477848	-0.002527410984395343	-0.0217710875379688	-0.011969949291793099	-0.022747511506793737	-0.007670943524037021	-0.03132506938225853	-0.0262228770355014	-0.007089547165046324	-0.003983626222071618	-0.002096246359111948	-0.0009724095814569702	0.0014031420147804672	-0.00821658087436389	-0.02441299239030467	-0.02419155692446564	-0.01840930559268579	-0.031411021208269975	-0.03718709093623625	-0.004416779867127687	-0.0019100554694430544	-0.0041907797707631195	-0.017176805146318114	-0.018695880277019943	-0.034569303827615215	-0.025276940351765694	-0.013524418987672777	0.020046083649560148	-0.01583109358285735	0.014156450598434796	-0.09649885854529501	0.0053420897429831814	0.05329254321701914	-0.0004593619092526934	0.0034241862402312577	-0.007989488881327252	0.001362969748794406	-0.010616131607132396	-0.006588815335428207	0.006711959189830086	-0.01426347373626944	-0.004871439519298378	-0.010667598431560857	-0.006781130702218546	-0.007867226993847575	-0.015519930221948785	-0.005058219665368447	-0.008305238781923996
patient_135	-0.011336728987552558	0.16235219987018856	-0.0009562279306960503	0.07115161409533297	0.0323381810501979	0.2999176770452758	-0.007028254627388092	0.05419358708652264	0.039855409148304606	0.008726302339526627	-0.005492315532177888	0.01097708562669864	0.024646144294570082	-0.0029280353212268466	-0.0008924104061655582	0.08953547385704529	-0.018353643601854534	-0.013969881819293574	0.05372796335441867	-0.03266079783207099	-0.0038241290804304933	0.01901618842933924	-0.0011172513214841417	-0.015126557742960081	0.009742020550458717	-0.02095923487772885	-0.017533940698926612	-0.013018315579258127	0.00167429798416886	0.022711116847661406	-0.002721527147800477	0.02979736765227863	0.013101951539984535	-0.0599590600550048	0.02438255996034205	0.03609934701735397	0.01669144421213757	0.00787838473551181	0.036026735526195376	0.0992289738478995	0.0051582278770933255	0.054862252343011425	0.024162434278031247	0.023421639674738128	0.009804040581666002	-0.002446817238615917	-0.01395022032232108	0.01115784765119109	-0.003961424635403661
patient_136	-0.002342235365287044	0.034437071118001074	-0.0022841528515935854	-0.004648023806013248	0.056424021570548745	0.06666290220196287	-0.006553828979081185	0.055498757110444365	0.046896040680555834	0.007747923673732844	-0.0007183777395068455	-0.0035463329213449566	0.013596326695267374	0.001536568009410158	-0.010905827330893037	0.08338054113267844	-0.018893926325193537	0.003152293260976836	0.22869673428372336	0.012268992922697295	-0.004425171948434894	0.019972916929324992	-0.0032417503878351926	0.032648561919318184	0.016555329227103035	0.0715653947718788	0.015269335610603472	-0.004972368615140713	-0.009043169368790228	0.01296114418143544	0.00038923019888765115	0.04370453121279767	0.04608985104476011	0.026787467025318826	-0.003899618006026626	0.017213437563621755	0.030177868070374463	0.013580306062155269	0.07688717696444841	0.14944871313311872	-0.03198066059214551	0.06465391874832765	0.024708238687249064	0.004680112942502895	0.023605328206027485	0.0002761551684729238	0.005707130245944227	0.013483070802908816	-0.003977372410644037
patient_137	-0.006975654013891942	-0.016177426808493746	9.203580005165556e-05	-0.018227389207098477	-0.006500002177348815	-0.012935294198877822	-0.00473583447336356	-0.03249671805693887	-0.020200477042311635	0.023673301543890107	-0.009897861201304864	0.007537205172202891	0.02432851958037795	-0.00018212854476500209	0.006505251972290328	-0.019629196904951466	-0.017064143553995593	0.06898041239129338	0.10146480642063103	-0.02770473885532944	0.004233249682884981	-0.00091035905763089	0.012008705580393329	-0.01793059235185908	0.010614792731004906	-0.018569450197376543	0.0031484177901085816	-0.008836082233369276	-0.011918310592547615	-0.019590034753121818	-0.004114450158433097	-0.027682159307313263	-0.017065903693180368	-0.06429984746185692	-0.006984171866922466	0.06863877733774654	-0.005786895531629843	0.00027837000438224246	0.011820624831713013	-0.01265889303455373	-0.034177653517488825	-0.010752535240073403	-0.003254551003596345	0.010474431790280549	0.007875179666408457	-0.00922444347433742	0.04451175542187698	-0.00201521572425003	-0.003254725370222119
patient_138	-0.013863246899448477	-0.01912827206680517	0.0045797992017269544	-0.017385919802312643	-0.010844198441019345	-0.01592491302851511	-0.00648610953883333	-0.03504766466547342	0.006498228089467092	-0.003171307873048394	0.0015507981492433951	-0.006556142271016949	-0.007103688613911543	-0.0018176109065195152	-0.0049790306178920975	-0.026929968145477212	-0.016192844442518672	-0.014294624083142068	-0.041207326558271466	0.010723410510547647	0.006356249182413905	0.000642968376272958	-0.014904156537049183	0.06642931317821839	-0.03963743256106104	0.11137130047265646	-0.014052346535226034	0.001414101613975408	0.002546322547080793	-0.0294442428680873	-0.006786306487900114	-0.09028269028663344	0.02690018498247	-0.07938541896518143	-0.007063845808656345	-0.07901265056745051	0.005222231748267956	0.0036859112771375287	-0.01138355531365143	-0.01428977219842039	0.00804684915239635	-0.00667883545824749	-0.007145957892392653	-0.021415540073271448	-0.008604409236801724	-0.001806679870482448	-0.01685800731804498	0.0003226795285962838	-0.004583824679866878
patient_139	-0.01127120024580196	-0.016923084220010976	0.00039697815237582537	-0.01442204373429608	-0.013900107229765504	-0.010294084047468123	-0.006824040716240726	-0.028238684817560596	-0.01681355557789296	-0.0036251507289885563	-0.004098224088695573	-0.0009129809933218299	-0.011922714338066586	-0.00024946448874308097	-0.012695203977394529	-0.026243150938527984	-0.012264208601973142	-0.01750896071873928	-0.031811813341398994	-0.02696622377242852	-0.0023246850180494365	-0.0050615674986990225	0.0033943715862851105	-0.016434679137446454	0.009116971459797259	-0.02700617601738523	-0.02501312271734114	-0.016127210388325305	-0.012137464460332963	-0.020244772229194092	-0.006747525766188775	-0.09615028742598283	0.0010327078357083102	-0.06687000091257972	-0.0062411022579158225	-0.07170681844148011	-0.005610483429269857	-0.007135641940962759	-0.006364611149409049	-0.011976522291564701	0.009340196074339984	-0.012533660848593127	-0.006743387321365626	-0.016285840747579754	0.0017449236481778332	-0.0002179948023285208	0.01818665530134226	-0.006371800962930198	-0.003486045164504642
patient_140	0.04903746129955324	-0.015297120041793994	0.0002836513367375004	0.005137441778001709	0.017386123160926588	-0.0025130617090812018	-0.005190679452782636	-0.034709583352913236	-0.020508351211443964	-0.006722153977983123	0.01484960334243433	0.031541491200862214	0.008341014943727413	-0.0012248573353192504	-0.011823622670804272	0.13077631874563858	-0.002017510637725129	0.22422700163999992	0.01406130699814889	0.008622196012901609	-0.0014669834165719669	-0.005704373236252189	0.009494012414151334	0.07490474929722393	0.003944970555367442	-0.016163687637137963	0.030846926707075673	-0.005532520602482569	-0.013451930777928459	-0.02630951107019619	0.005364532914629713	-0.09730598292954251	-0.016234044974193035	-0.0749317120967778	0.02295785733643222	-0.07398589708505592	-0.004616445023866482	-0.009003624778043215	-0.008819571310161634	-0.0046789386812318414	0.006753559986416628	0.007410913175993572	0.017631975480080365	-0.01825152316461741	-0.00907260237393423	0.039751513053728725	0.018702861854942493	-0.006360877527459793	0.04493737415663857
patient_141	-0.0043177454393665635	-0.01586592197438255	0.001412075394645481	-0.01850587282658609	-0.013305884451734726	-0.004206647730612385	-0.009843046778689649	0.05205625593287586	0.03165172730231893	-0.007205505020598665	0.0011365120258259838	0.0007337437747155309	-0.012814411580206481	-0.0007687724908163001	-0.004664920301110526	0.03486125119736227	-0.02299394496297577	-0.012805575252632697	-0.02997398660230386	0.00783252896343524	0.0015273625443879735	-0.005094113467326985	-0.014498126308402021	-0.0019314725766045751	-0.0022873274501541817	0.1335268198347572	-0.020418189361447365	0.0333130251362586	-0.011651678710257874	0.005271729402591113	-0.004585715873819693	0.044682280715050676	0.03538656963776559	0.0248978219373816	-0.00566371276464303	0.004721642653394556	-0.0068411450001753795	-0.004897204483814133	-0.015759656443322976	-0.012959072476092843	0.006203246509380622	-0.014542317212138674	-0.00733914476967206	-0.006778646454528606	-0.010229945925069303	-0.005940622964088509	-0.020639839468698094	-0.0069130338274546056	-0.006448088704574745
patient_143	0.04933082936434407	-0.002420651452267743	-0.0004342261502738057	-0.016299120014210224	-0.012711430188449191	-0.0005184201715662632	0.0004747138430297788	0.1262610457611658	0.06849669982323758	-1.0905888089824089e-05	-0.003829387921796536	-0.0004149642641439111	-0.01109963118260704	0.0014932980138610337	-0.001654409194615965	0.11439361593324456	-0.01724131293549902	-0.013528143686172736	-0.033623863777353186	0.029328128890607173	0.0018110308094203378	-0.005121587322225492	-0.012163899386623123	-0.014303063909186816	-0.021522688623903042	-0.016222930510322763	-0.0018756194749176872	0.07709839588406127	0.022318979956882194	-0.03170979250994471	-0.004268495992181292	-0.09331279091088815	0.052726090341570664	-0.06663131397425101	0.006815246493284621	0.38632603867690996	0.008748476404217493	0.007569802609785653	-0.008432901033922337	-0.0069201173883819125	0.009265637064219257	-0.000499852038127973	0.0013219870209774628	0.03795421476289769	0.015466390746203755	-0.007906349159634472	0.006736551567674488	-0.0007828862819236668	0.043848233576000845
patient_144	0.01913230194361319	-0.01946861492389961	-0.0007168827567392724	-0.011905453075645967	-0.011718031284125675	-0.0055483742283955	-0.006848497770894335	0.043014787775545786	-0.0018901658207567409	-0.007098450559646934	-0.001335477080779052	0.0008829961674485776	0.023130147053975873	0.0017541186621412889	-0.002387211404312745	0.01011729038470935	-0.004825407603964875	0.0020745601636945614	-0.02699265775482411	0.000426105939344384	-0.0018726003214850858	0.0007665248343570432	-0.0045882339829830384	-0.0019495171998644549	-0.001545651948874906	-0.027945069067754992	-0.017848877353028453	0.02276510836114726	0.001987710510316329	0.007424487806797712	-0.003396275915616973	0.020707989119098914	0.019942438929564293	0.04128845519442703	-0.00953358271319036	0.052057032076714235	-0.008092397658969222	-0.010141592107662445	-0.007900876024368479	-0.014438531019155225	0.010148569827565776	-0.0069436914078916424	-0.00227968024160971	-0.01699939546456216	0.0023098026000214727	-0.007598071835356978	0.0014495388055587566	-0.006121057302080619	-0.01133007723626477
patient_145	0.045376591749629824	0.00013723029283873824	-0.003185162713563539	-0.016626178346179868	-0.005781746525595977	-0.007155433708296304	-0.008538833421305007	-0.015747359221038083	0.008725900632714256	-0.006095604632293707	-0.0032699720510003132	-0.004504178754474342	-0.010697517851486062	0.000905655856822792	-0.004919510307184542	0.08073247402540983	-0.01664931771590269	-0.0017059301546181	-0.026714339496866916	0.015407652857728297	-0.0031682657650494513	0.001597339507901662	-0.003975176728543594	-0.021075553771525177	-0.004014406965150527	-0.018996266520595072	-0.007603640192399331	0.039804610778957326	0.019558364962445302	-0.026744852100597617	-0.003023470577983838	-0.04637618055289834	0.0258780051471172	-0.05522733354643754	-0.004913605751538023	-0.0699128503099569	-0.00818386708996461	-0.0023848382098905787	-0.015445261945775453	-0.00710592233170494	0.0058829858577520025	-0.012949164257061569	0.003661261125001794	-0.016716402981126893	-0.0131188906755196	-0.0054857975296262315	-0.013672629046589056	-0.006057640069736373	-0.006116907743956182
patient_146	-0.0011292712086635169	0.021898095764760456	-0.00242867730556415	0.07900835594613709	0.030966576746536204	-0.015884360721137213	-0.002057726168089192	-0.029989563631227553	-0.014611027282418197	0.01705542274858036	-0.003401857004505288	-0.0004888213052716069	0.03621274653645562	0.008632044633315971	0.002830334660205253	-0.018003377255132187	0.07213124300599628	-0.008938738928081495	0.04199505065408917	-0.030793984160621294	0.0017662418302436817	0.0037306889156926023	0.0074323884446432465	0.031862979475041166	-0.028269092072466036	0.10178828360543726	-0.016421896986212436	-0.006164999463056196	-0.0013978315864011123	0.09007951198952954	0.0005248269091817551	-0.06156409964655441	-0.010341882477816882	0.07291449090259547	-0.002123142438747086	0.32290417443282654	-9.880508827164923e-05	0.01219259980573467	0.05628901910896709	0.10007265546706032	-0.0274904551813261	0.05838641136698396	0.016930421611646165	0.054563010139227146	0.023866906331883157	-0.005171158875421201	0.011675586988600446	0.015689818094863833	-0.00609960185328646
patient_147	-0.005665823271690442	0.007015498375010947	-0.004676108752733958	-0.02136647466861411	-0.012059119152892135	0.02877339518471195	-0.006588760932765258	0.03081509557232069	0.03906159620821463	0.004253027477355743	-0.006982851653314125	0.0003280132070822204	0.01831518775600958	-0.003436040493212679	-0.004289268120581357	0.0992940071513678	-0.016060312885609565	0.0072413255450377466	0.1327362715540103	0.04301391322923876	0.0013290414453068233	0.003998093298009672	-0.014034309586047029	0.04334952506305495	-0.000894456515063912	0.090924703492743	0.26779722859824145	0.04533048782075595	-0.012625902431171912	-0.0014974254087771143	-0.0052100269183711105	0.045933800749601385	0.038759828635699885	0.012654257845046021	-0.0074004638502249845	0.08954332732874136	-0.00568181555900672	-0.0007626886990386641	-0.013804004832462125	-0.007201338124668262	-0.03688091262677167	-0.016000464426636135	-0.005347987575398457	0.010962759148976396	0.00872130959118803	-0.004357650838090006	-0.010144095187989302	-0.004006043170817015	-0.005075513775393419
patient_148	0.04687339611290334	0.006660761759174517	-0.001937349146457042	-0.015830881685716287	0.007343620444809859	-0.005119750757602522	-0.006005773221651887	0.1538825339475029	0.037339856885387136	-0.005452572534524865	0.01837582002126962	-0.0024487495631284385	0.016186239961918928	-0.0005628913038243813	0.005870597390524804	0.10752216264627912	-0.017264805032008317	0.022087919614200466	-0.027207024358293988	0.003681572747285256	-0.0014236857000524186	0.0006193943080104592	0.009607384925707327	-0.013638149944110358	0.006894817615950633	-0.021186832250442177	-0.015133632870963486	0.10627944213226921	0.03531633195180455	-0.014562864974609189	0.016795263030987422	0.154358379089486	0.042847100474716855	0.06762470701279288	0.0010899535842864281	0.04935105979844562	-0.004475645656824566	0.0033769869606141826	-0.0149687459375597	-0.007406783747563342	-0.02991076361846531	-0.011603856442102163	0.01686030800480168	-0.006763177362493622	-0.008861619653422475	-0.004300742514388113	-0.013951402920731003	-0.00635194647508684	0.003922508469047014
patient_149	-0.01140157614232367	0.005158904889768353	-0.001547457841866756	-0.007384244787229813	0.001167840306179398	-0.005097585271921161	-0.009175521390224279	0.0006664702985846431	0.03018360839670547	-0.006689188917808375	-0.0018035161628442212	-0.007632204959259346	0.005375243942636181	-0.002638204956679902	0.0006139706013721487	-0.029497349689985207	-0.01191583607518236	-0.012978416985394764	-0.000721204062168872	0.04900148781905835	-0.003325445750742673	-0.006043013165421453	-0.009276550557938693	-0.016272456859822995	-0.045317106468810466	0.07944918397648464	0.16036250915086625	-0.0137416373307178	-0.011387785681509126	0.010647230458956715	-0.004903146905087258	-0.028339665670324053	-0.006520400986667301	0.031681920243833005	-0.009005401150710654	-0.04842654782061247	0.02397544970779683	0.0024701073245357768	-0.013149072179379719	0.006873362628138195	0.006458068208652	-0.009768823125480717	-0.005364499886161439	0.016260084006803878	-0.005782944317020279	-0.003689443586625112	-0.007845883130659686	-0.0031098814002822285	-0.005273711413702714
patient_150	-0.007531326998428321	-0.019103939673705925	0.0010610443937703335	-0.018012820966111488	-0.01494139086060879	-0.004874064410444553	-0.0077928599100110275	0.03967136474692657	-0.01144136455105253	-0.006904758838923341	0.003166053146744736	-0.0008724082907856819	0.013680386899539538	0.0029730584572975572	0.001426011487385785	-0.021343587727377735	-0.006900119512310533	-0.012305199165769705	0.058726067511018366	0.006947321793256275	-0.0033430595657143953	-0.006636571981031559	-0.005779109139148098	-0.020069385692615415	0.010711121812710682	-0.026774965946492552	-0.01690762072299862	0.011387210630707105	0.014640647552810283	-0.010695663865458654	-0.0031667121403007497	-0.00679737646744125	0.015513043708669533	0.06510207279516073	-0.0030578353604947656	0.02926463097919053	-0.007057970896611436	-0.00996501708992516	-0.012764940442972066	-0.013789871882381611	0.010830377219525966	-0.011416815662033402	-0.00694934285751405	-0.0168895145098515	-0.011353266676822026	-0.002091950999121027	-0.017361875128695498	-0.005275611946238866	-0.006643756179310481
patient_151	0.03880660852449572	-0.01902874284804346	0.0051931032331691196	-0.010213835417907524	-0.01165860997192907	0.00680624711503363	-0.003605743559141754	0.015579806031022934	0.05983741427671463	0.02509867166396707	-0.001576501852586584	-0.005501074902037818	0.020011952175582857	0.005830699958395508	-0.011175120425982857	0.13375428761113325	-0.009835513679103602	0.007853172493302064	0.28588478187322897	0.04096718529911654	-0.0050611795760859704	0.02422555231668426	0.000500952427876012	0.004784262181212385	0.024961502620040186	-0.01805293685850107	0.020926083736128632	0.03288541726847026	-0.012165134827725943	-0.019353763548606878	-0.0048079051170981804	-0.02717119991746125	0.044113466294021554	-0.05522670672472847	-0.008151665601985481	0.07816469770485727	-0.006509378614141253	0.006194975859288543	-0.015025140844047387	-0.01096976157968228	-0.02526826182084714	-0.014197596069170624	-0.007134870280538884	-0.013410650402178632	0.00545500559609645	-0.005121303035429569	-0.002119478522560424	-0.0014207230757407015	-0.0038905825916943733
patient_152	0.025479046640353498	-0.017601998810268617	-0.00027297392737386675	-0.016372867392929473	-0.013945059939239265	-0.004638910437178001	-0.007367090207242241	-0.03868750856877256	-0.00336940368830613	-0.00395715222987855	-0.00580532589718788	1.914246496957782e-05	-0.015516743909712161	-0.0039180793210700235	-0.014796426157074079	0.024752232271554587	-0.017745628337239944	-0.014242223903766248	-0.02964581184511943	0.0037612077970002726	-0.0047599841329676535	0.001473384371119091	-0.003462329120778882	-0.01930765558018265	0.002410548608514662	-0.021090369495394116	-0.016603979613521357	0.017371624054451692	0.004426962602173307	-0.027651606663712178	-0.0034589317992726083	-0.1043371317600831	0.004001494479238075	-0.06694346503368379	-0.008235210978957677	-0.0071614570577892	-0.008057737981197162	0.005405791433083082	-0.016808143722256138	-0.01567131683461725	0.009382973565293704	-0.011719310581292242	-0.0025929418043226476	-0.019288901904778957	0.0014042873668246964	-0.006412372593918754	-0.016981118102575864	-0.0032521621909933477	-0.0077293215131630545
patient_154	-0.007840833320156424	-0.016197132543527233	0.0018557319132601676	-0.015864045350191723	0.01677475293576138	-0.023779070061800536	-0.006183398348654685	-0.037421180617964345	-0.007184623726834823	-0.003410321441657245	9.809311519499659e-05	0.0018863087589698169	-0.011057657538760953	0.001070971906975781	-0.012869735071856323	-0.02317145391801871	-0.015313563858355044	-0.011751504881313077	-0.025138973574587064	0.004385922758267587	-0.0008148165103875378	-0.002447391958469965	-0.009676857940080054	-0.014915251368037405	-0.02877102361658814	-0.023778096495451807	-0.01111450127825645	0.05082347218070638	0.03143556814604453	-0.02784063675069428	-0.0038223979863566153	-0.11273335758867198	0.06161622039396071	-0.05790517963148338	0.004124750570969317	-0.08611412414537606	-0.00401486497968208	0.01131075500218341	-0.0019525066288793612	-0.010472961707865672	0.006256063029607409	-0.0006103557290978602	-0.004834052880755198	0.03227211751294764	-0.01007629699191801	0.05711294648805664	-0.011219127396561238	0.0035869850271837323	0.03228444195586739
patient_155	0.05370296064775742	-0.015127229761930478	0.007216525356522286	-0.010223447442262256	-0.009709998422338162	0.09813705413981431	-0.006128586813909155	-0.008102297522980188	0.06536002771790608	0.044137385770921383	0.0031720420863462166	0.005248244964781429	0.01360164004879298	0.0014963442372778288	-0.01190718710713991	0.14809539639232358	-0.008901046469371888	0.03370705374481244	-0.018355498810869245	0.00542150101072504	-0.0025755351485745636	-0.0036207377833001354	0.005687310785506852	0.018863720977092047	0.004651286748764911	-0.016595939914859654	-0.012591094182722891	0.049880164971951794	-0.013712629783398685	-0.02744353304888512	-0.003404220786977738	-0.08480418697466277	0.05022418496135305	-0.0672145108708798	-0.007387915829901259	0.017928606929704275	-0.007475481719530966	0.006205588422484532	-0.01598569996653924	-0.013294294015817611	-0.02081815259135057	-0.0053547710002000825	0.0019115948451963749	-0.004768659341054893	0.008680248078441824	-0.003104553055186407	-0.013096599465093926	0.002109649501476922	-0.0012333591366128981
patient_156	0.05404965278687603	-0.006601263423731182	0.0032988456504547126	-0.010314331111819078	-0.0015411402972582227	-0.0076132828578458645	-0.0025798656758710646	0.06338322515892486	0.03159028227122391	0.0062248513253569775	0.0014502003048999248	-0.000668008176741125	0.031455092036859165	-0.00244358973399786	-0.003689928113594252	0.1389357856110752	-0.012417777146485924	-0.007239246418552693	-0.022814207710721804	0.0038919841380572677	-0.001884120883725341	-0.005165567918491056	-0.0033913368090561515	-0.01931908957329236	0.0007734985543606048	-0.02908177495144723	-0.016312412631992186	0.04846820636477264	0.007872808552545135	0.005628310073869822	0.0004769515456189951	0.0645819743336802	0.04180100287166959	0.05381866559969737	-0.00667780955483383	0.12662020047867878	-0.005228611035045985	0.007473453483542395	-0.010922947604023315	0.003655496369306557	-0.02614007746362157	-0.010269096470146899	0.007141372167591472	-0.01787874655535807	0.009698604363266616	-0.005271008915626282	-0.017409390764872662	-0.0017034625466993143	-0.01160509684201172
patient_158	-0.003660719461923403	-0.010824076632073758	0.0015057062847444668	-0.017425347754897295	-0.007465744646754923	-0.018070097338092367	-0.008413464576992961	-0.031827502307998294	-0.014836044314245815	-0.0021132487142538183	0.0009117829414797538	-0.0006588215132616289	-0.009130381195612807	-0.0038483008906245396	-0.004736419015094667	-0.019959443792047827	-0.01873321912097171	0.010397285210426205	-0.03165267796411539	0.002842009991750686	-0.0007371247228545155	0.0007466939062085985	-0.002069039953839754	-0.016297871513634737	-0.02999338830117685	-0.02913952458328546	-0.018743349918132056	-0.01147684485986695	0.0035153129100284277	-0.018502513004299843	-0.007588464669959786	-0.0953914355108145	-0.015070665690238495	-0.050076627340094354	-0.007488071485274171	-0.055339316168609515	-0.010270999646897599	-0.009892695470821064	-0.009609874413679392	-0.011409742127851681	0.008531459006895383	-0.014578168605913617	0.0019070318077872048	0.0029904851121884666	-0.005490746369776794	-0.009466019243090183	0.015650393375911523	-0.0037828200388764412	-0.007841172950154187
patient_160	-0.005593994824623292	-0.017347906620171837	0.0013878138559104284	-0.016941468680466094	0.0030738115664524627	-0.014092274276278545	-0.008482123789904322	-0.004589016919162356	-0.013628505034210335	-0.004887688232725188	0.0009261277526147239	0.007400002797993118	-0.012985727895381232	-0.0025766608926960045	0.03211585646142621	-0.003105544167721833	-0.01945768178860316	0.01535923599060599	0.02878771884459448	0.004553095205121767	-0.001503520350587702	0.001393372768261465	0.003953292178234331	-0.023301188242132512	0.005676101547390337	-0.03208980900979315	-0.006289514538134048	-0.009889568555679793	-0.00806175955572861	-0.006765359342980538	0.015421786304073357	-0.016384841619473605	-0.020785429624100724	0.019691558824877928	0.0014209818770566495	-0.006724803665894432	-0.008339341131450581	-0.00208016791181042	-0.015283530087625565	-0.012463969255725958	0.005539857168323682	-0.01207303444117805	0.0014406857567415695	-0.02316471921453274	-0.009647179872147013	-0.008400134021791864	0.01716977312018886	-0.00182110729715017	-0.00636767646650946
patient_161	0.09968760283657568	0.024847623827326703	0.003712315079062946	0.015777723816462568	0.060228187645025744	-0.011933259773241474	-0.004377348209479476	-0.01302739500576781	0.05711999528424308	-0.0045846496673683425	0.0016952878193639109	0.000932322955508938	-0.009009309878526018	0.0022394434339332546	-0.003657995228943609	0.0004396204901271831	-0.013184211856282374	-0.009487559227674573	0.13141528772956992	-0.03184488133293879	0.005253859234008163	0.025235522830207198	0.00835754473522123	0.0719578351621383	0.01122158643830354	-0.016870816075383887	-0.020780223775522907	0.0015970472713738013	0.002843719784540487	0.052340898639373704	-0.0013659819071933815	-0.0873064665667504	0.032984640330729814	-0.056677453080378755	-0.0039509384594902	-0.05454682421985617	-0.00264016034035437	0.00928904259597824	0.11084867603045982	0.030595144753179836	0.011507058040831554	-0.008468882328661166	0.028321793173676318	0.07184459078121792	-0.002444427117469263	0.0353305667912628	-0.014103177049115291	-0.003763890860614132	-0.0038389206538635675
patient_162	-0.0052433566484905315	-0.017128478937482393	3.248281953959504e-05	-0.004213520887059794	-0.004896198991715812	-0.015251581922472685	-0.0035294979327509758	0.06834129659149252	-0.022274193147039604	-0.0035372509119168433	-0.0011571513136253908	-0.000751200889827264	-0.0166414038697178	-0.0010938282444460069	0.02728074421332227	0.0127286158908932	0.010511685338786077	-0.0009169180350221332	-0.035158646192901044	0.0067244072148691545	0.006786688367327593	-0.003380999882377823	-0.002271216902161099	-0.013093322066548663	-0.030204854901771463	-0.026428816147090573	-0.016561964346927315	-0.008687347905945931	-0.009803972545334936	0.019202781390149658	0.019715471829289042	0.1061448891555184	-0.017982212572281206	0.07237898778608004	-0.00451377730563876	0.022653601749399614	-0.0016988614816003174	-0.0022389526887092314	-0.013049740061745595	-0.014553313194988806	0.00798956248267228	-0.00017265685497391494	-0.00887771286059733	-0.01784994393845796	-0.009757187130894409	-0.0030306996733986047	-0.013114232683341675	-0.004941116256314045	-0.008138913367866162
patient_165	-0.012551799053248687	-0.01968122184400933	0.0031451090373292565	-0.01435522679712516	-0.0017138867301942243	-0.021160167458846937	-0.006017926752575731	-0.032811304505501585	0.01849533374751742	-0.00475071547820132	-0.003532716042255033	0.03399241215340541	-0.009096177652814535	0.0028722733423665013	-0.0032666641206074176	-0.024997574606054944	-0.01565461247673904	0.0003383622712140589	-0.016061588765418036	-0.031890341202090215	0.005863109183162477	-0.0008211621981041941	0.01774822932433376	-0.018124476533402573	0.00846835427513653	-0.0213037639302579	-0.01646996150751396	0.006255750545597048	0.00570226955622714	-0.02220828825214659	-0.001246342112685485	-0.10925721407053915	-0.014614835200712249	-0.07124766150768398	-0.007710692187430885	-0.07196820604995337	-0.004283529391756597	0.003685468410033404	-0.007044031142995198	-0.008399384844835722	0.012179596291364012	-0.012015665415868822	0.021806825065108136	0.03485767966875269	0.005594232995003503	-0.0018967964447682952	0.10948154212429405	-0.003793236152827341	-0.0053758706996023965
patient_167	-0.009449260295880382	-0.017745216013552348	-0.001179686217827943	0.006628886553614591	-0.0038118473475068837	-0.017050086231163608	-0.007560487559600046	0.05305184683527193	0.03388263366755187	-0.004127619112511488	0.013285396067918393	-0.006760309492759078	0.004688947358480394	0.0005339631349463967	-0.003991270598260186	-0.026721622774348145	0.06338421405863254	-0.0106530138118006	-0.026729622834430408	-0.029934734886599302	-0.003525604843920427	0.0007199191161198666	-0.017514064331653957	-0.007556847353551855	-0.04129718291585867	-0.033565164817157156	-0.02680577143656421	-0.012615458127606949	0.008033637418182934	-0.021696453818137992	-0.006227803585133592	-0.02499083152510493	0.0051391804495283	0.03874191446293796	0.003048731025388641	0.024836061279399243	-0.006463700287588472	0.0044085159984793955	-0.008951990637548908	0.0177073872363922	0.006192769875242063	0.030083131113510842	0.013523601430557065	0.0009785025355269782	-0.01077986566660525	-0.0018082729013989387	-3.4669068980126905e-05	-0.005749652295965429	-0.009407169094652224
patient_168	-0.007260228826708224	0.002777574701323249	0.001009842973818188	-0.017241398479415037	-0.0060795051284568925	-0.009380684038524562	-0.0016846774456550895	-0.026431599137115996	0.008117634226078668	-0.005908328655887129	0.00844406666519091	-0.0017460364704182324	0.013372855485179918	-0.0009002030808358282	0.0008259857561991008	-0.02025788411537996	-0.01815949258793036	-0.01270373738061853	-0.031509975253137014	-0.004096215627331477	-0.003931284101845825	-0.009295451082877599	-0.0051126580291104996	-0.02149839729979608	-0.04156295721215054	-0.025487103397988143	-0.019117334864928857	0.03279589903740888	0.02073372242858868	-0.026515364463506334	0.034979541223310526	-0.08600122396710454	-0.010435388276326943	0.02866110438982523	-9.458774392484208e-05	0.025440660305507953	-0.0019328144354124176	-0.004835079640253171	-0.003888217798668468	-0.0065480847153472485	0.00942182348145607	-0.011634109668377204	0.0008877558861413776	0.07782554464320013	0.009413526213945776	-0.003496534924894843	0.06924212665927114	-0.005721054875824457	-0.009125078960872774
patient_170	-0.006158782967790525	-0.01870371993394808	-0.0013509981031257425	-0.020234933461860144	-0.006771649004325309	-0.007431392973480214	-0.0074863901866136316	-0.01977664896737499	-0.021234505064467144	-0.007055002755228132	-0.006006341692482428	0.0009872631199168834	-0.013472267563126408	-0.005491151235196604	0.003606407315815893	-0.019290608974115272	-0.021107798042702356	0.003033894355275442	-0.034504070047455725	-0.015005729792103094	-0.00181343684952261	-0.0019972816062043468	-0.0023781017655607447	-0.014415874089540131	0.000672650408700698	-0.02602599699224498	-0.018797371374927922	-0.01710518717433753	-0.013416347031197427	-0.015014590338733839	-0.0038430588155670435	-0.035727700946592084	-0.019176182394724458	-0.0575733293277165	-0.010706085192682695	-0.027738678726444185	-0.00735000809847254	-0.0020299148153455518	-0.012121467114943807	-0.01292266712620653	0.007965383867128471	-0.011846003344376087	0.0007486248827460292	-0.021083473654221953	-0.010290062847468286	-0.009807628669602822	0.001420731879053664	-0.005764322158006278	-0.008318928492726786
patient_171	-0.005610197250094981	-0.013273566567257325	-0.0017345060855147218	0.001984109546637293	0.078608116214052	-0.016943684497049163	-0.0034356287210099284	0.024945352709060863	0.013994418662738579	-0.0033859493760341054	0.01596566850668544	0.02825932496377265	0.004695470453284309	0.0032646224966277272	-0.01552057693940929	-0.02360867962182681	-0.005289468440473331	0.05485821807032857	0.1869690634442203	-0.024495483653374738	0.03139623068318997	0.005162043699461072	0.012283757204262603	-0.012143861957909625	0.01658999871126345	-0.01622717973092262	0.02115809057155644	0.09785120764283971	0.05386254546793345	-0.021714508543478794	0.052004917710784866	-0.09466639861075063	0.00379266522664971	-0.07277496534330315	0.010122657504361731	-0.0649988084622822	-0.0023094080765627537	0.005219571958976222	-0.0016402390439290513	-0.012011307630040298	-0.01496703278125999	0.0012660878409928031	0.0009450802092693871	-0.0028991340720614985	0.005677107910707662	0.037528917108232675	0.07603350033794737	0.00032917569205160815	0.04402429668513686
patient_172	-0.01194655350397358	0.10820552163633965	-0.001533749101864928	0.08337199898485613	0.029459047737261036	-0.009034492642660598	-0.004332447883838591	0.04737528894475838	-0.007592764768840241	-0.001015080677755518	-0.002346115756583504	0.0012958090944675388	0.021110114626602026	-0.001215532390195537	0.0037567699138628956	-0.02283404300881264	0.07654142490022033	-0.01369270628423625	0.1169624961961273	-0.05620912446827754	0.00109120995914813	0.018997046394762025	0.005304110711210959	0.013969881618255969	0.009098353395848576	-0.025723668764227624	-0.016472948281852636	-0.007504277531136572	-0.006372630705970166	0.0874325795007043	-0.0017034327117270668	0.6028297352801733	0.03185554785644134	0.07475112765979122	-0.0055093909130872025	0.059654439296996736	-0.001121521834867267	-0.009885586231665588	0.0306162742224073	0.05667956111871214	0.006453232836917118	0.04908016733652388	0.006733466106169024	-0.003338526516623947	0.010508146821284042	-0.004091736960761925	-0.014387083760497016	0.001433257448064437	-0.00810989762729272
patient_173	-0.007356529878597375	-0.017866736842443377	-0.0014440460708647909	-0.00699660558058306	-0.01133694569195862	-0.014736934849073801	0.006327317613503568	0.047415103968197966	-0.022782370687693617	-0.0030756033396294145	0.003810275054639094	-0.000587308488162559	-0.018676694548552097	0.003213938357052224	0.042987270234987135	0.00047914991723076487	0.03012050057065786	0.001676091167331885	-0.03267151974137922	0.006058524086278697	-0.0024781539319172594	-0.0017576754733729899	-0.006020231449341199	0.013798264070737405	-0.0018515274213406136	-0.03177038536764952	-0.015917797966436272	-0.011786058263296184	-0.013644007999806586	0.029332886104074536	-0.005331769883865155	0.15839865428073704	-0.00018682408178682288	0.08323089792943587	-0.006396232671216704	0.015531639542117035	-0.004460894081359277	-0.0021804516494073507	-0.01232612629073144	-0.015301765460682577	0.005211430527666091	-0.002512234224515267	-0.009150495245892006	-0.022821832976565953	-0.008842008102184846	-0.006294558514153791	-0.015567792712831159	0.005448703881037822	-0.010576457047441479
patient_174	-0.010309131770185302	-0.011028760521351839	-0.0007736965765086349	0.07814406101986868	-0.016837570507877236	-0.01845475222435765	-0.008529834188588298	0.0404907679401552	-0.022699167565313632	-0.0031603162374509992	0.010153056787783483	0.0026804716294540443	-0.01165574026522386	-0.004648865809613313	0.05582028423730262	-0.02217880714450769	0.09599194783890151	-0.011562480979613498	0.019274657777621287	-0.025948337735184637	-0.0037187240176222154	-0.003211953902970422	-0.0043110527880721485	-0.021428799823392186	0.009776563839383669	-0.03724924714622343	-0.01523590637272324	-0.014077015557880167	-0.009102808776518088	0.07388897022217504	-0.004461289951060919	0.05068842692596745	-0.01336592172644905	0.06372848484571572	0.017798082443931128	0.01740997582141501	-0.007244227431605532	-0.005209814108657472	0.021821832884358842	-0.00418567586994578	0.003733985321925797	0.03901966434187377	-0.008286124341152655	0.0005610510836776871	-0.012748570186209188	-0.003519383682737578	0.014776849664789572	-0.006633736548269361	-0.0031614130193984556
patient_175	0.0629658921604147	0.020379207639217033	0.0021970576003185003	-0.0061422660451498435	0.002559109013417511	-0.013985924370263737	-0.003908382012602615	-0.014753731279999096	-0.006448734857648762	0.0059686536828994895	0.0018613120901836062	1.4162088073640296e-05	-0.003404716218958316	0.0011181955748877388	-0.001109050343262943	0.14293891882357207	-0.010941579817943949	0.06450140651210429	-0.02151794214792099	0.004756860486485181	0.004533415131462914	-0.00013315839417271593	0.004573452303814276	0.09524738155277168	0.002872939934438617	0.1537285576180289	0.011424859182969158	0.05922053149990126	0.0365692160176284	-0.02485081713640176	0.0038317283188383624	-0.090224446245367	0.03571633321581407	-0.041038282065208154	0.01187307408896923	-0.056012483415859966	0.00171484234336098	0.017550980424068094	-0.006547812040041207	0.01203986271532126	0.008880327751240157	-0.012414543611817586	0.008473275813967276	-0.018182708436477173	-0.006487248715697186	-0.0022682289500688944	-0.010955198820799312	0.0035583070562143406	-0.004771838337139886
patient_180	0.036929518090741055	-0.017026162748589514	-0.00105967283813359	-0.020064748533051895	-0.014592210249601216	-0.0022451884545548534	-0.007235166064609508	0.03804867122480104	0.04273736089582327	-0.006839867762673635	0.0029738581926495693	-0.002624525369889046	-0.010838854272057994	0.0008921580488604453	-0.00181108082263786	0.04356500574840754	-0.020522334690791445	-0.023012342882591304	-0.03841673537107554	-0.008251769299146335	0.0033970640590539414	0.001818246812787362	-0.007659669814487881	-0.001626785026907043	-0.015774710472156405	-0.024105808606551447	-0.02424390322228496	0.061601810687874445	0.0302558451809093	-0.01881259380780251	-0.0024580130461913075	-0.03046824151276202	0.03935582238396547	0.01534013802585334	1.1202006469285828e-05	0.0051706053105028075	-0.008425222108469358	0.003906747653088229	-0.010144984031932288	-0.00793319460093774	0.009077934414446332	-0.015104282571959601	-0.0027928006593317305	-0.02042564096081218	-0.010843641332268745	-0.003767435201809531	-0.012008255886149575	-0.006349556879850727	-0.005337551130147545
patient_182	-0.010707961490949698	0.0145113649785635	-0.0007343960494900067	0.007796247934620926	-0.006322670899912759	-0.011312009122223538	-0.008293037289106981	-0.008329089854227877	-0.015054436390030592	-0.007195286229822052	-0.006054474455373064	0.0003867939587777668	-0.01558795398119259	-0.0013428357967911386	-0.005812827225016175	-0.026188287009322714	-0.00864647302394663	-0.025495279668971825	-0.039349941888144606	0.0028245628521115424	-0.0011228832303784965	-0.006621562608604407	-0.011263906243081694	-0.016657607686544854	-0.0030590270761218325	-0.0352753241900541	-0.018992467185835322	-0.018080029269447028	-0.010278577475588609	0.01653015707920853	-0.00737905199835289	-0.028074539882756176	-0.015652018880345654	-0.06309860486965164	0.018976843006564426	0.01403775623463278	-0.012548563969670046	-0.008186421501010979	-0.012959899257119468	-0.013149381490730647	0.007412459826306251	-0.015951868665932126	-0.0019755969509318355	0.018241421998426863	-0.009052269145239322	0.0005177699260046867	-0.0173324920178996	-0.006226319196038302	-0.00878604949929016
patient_183	0.013211005574681184	-0.010686846010166848	0.005165237890027489	-0.007047910747339471	-0.001725369253730175	-0.01615423251941882	-0.0018560650710708199	-0.028106026515280425	-0.01623374499171966	-0.0057020090106836155	-0.009621144250886927	-5.3660255618596187e-05	0.004248348449164873	-0.0026687475090765717	-0.009183771337984795	0.00784120840955057	-0.010583948640511907	0.0014616091551700621	-0.028222294545738907	-0.03651964279064207	0.0019589769125509552	-0.003703486093744354	0.013876863143022786	-0.017988048020351647	0.006206051489464831	-0.023158336041313086	-0.024245460129351647	0.002583495304615161	0.003958228701879498	-0.020699199598232954	-0.0039184481369018845	-0.05840024721675578	0.00023817965037274398	-0.07448335634030406	-0.005378919631035418	0.041065114622996106	-0.009823304142743777	-0.006096110797308555	-0.010261713527830068	-0.0009440537829951119	-0.030623608677166025	-0.002430757252070787	0.00669248660526677	-0.0210028237455417	0.005079080535640067	0.004928886744463517	0.0002446430953924253	-0.0030806038448652766	-0.0016480242764900612
patient_186	-0.0055307990657126535	0.013079053169527032	0.0001498536718867727	-0.0013384641625151577	0.004613076034445951	0.005280792731801732	-0.001483766058554613	0.05952511990794546	0.03710191922150239	0.02438717026165858	-0.0032028435692592516	-0.0021150175571430386	0.030183305262725786	0.004260054456341431	-0.0026364152149725116	0.01922933768289058	-0.01605473341485182	-0.02300865295976954	0.057375728393863144	-0.048183592011160785	-0.0027881707055560333	0.014963552923857919	-0.004649844200644964	-0.021537561226838885	0.009823022373416295	-0.03130244656647906	-0.020058519342414306	-0.0027232324805855053	-0.011963183786014617	0.03885399357569212	-0.005759025545812562	0.48873149775215063	0.007018395882333721	0.057728550056036776	-0.006009087613878987	0.31182912846863986	-0.010485619596552101	0.004042772375887255	0.0023071119117741476	0.01768711552449973	-0.0312294791038218	-0.013707838888285067	0.004528056161802261	-0.011591000637082025	0.016089748108714	-0.008549725338800331	-0.009803833673326956	0.0071445586252872565	-0.003920804512597461
patient_190	0.0003519176016998221	-0.020027568740528977	0.0016545366689399957	-0.010521806725174398	-0.0067800044152080685	-0.015656398060823792	0.0008358416976648066	0.030314591643979143	0.02088610835420484	-0.003920245285812969	-0.0016091535859908052	0.002027990027801179	-0.013701285695131049	-0.0011363117647646614	-0.01755314168486677	-0.012504131833359623	-0.0032113650942936166	-0.01135046932153804	-0.03565332334601609	-0.027862578726369693	0.003545492647751001	0.0027579312935786153	-0.017542816446434087	-0.012334379738594437	-0.03692170685024177	-0.01539522559443358	-0.020205037868807663	-0.014517756423886872	-0.009290426118454622	-0.023861287032290263	-0.002208317687457631	-0.09702289884307494	0.0054776232581268194	-0.06340096277225384	0.03897426805426165	0.017618795297977666	0.003994299260701121	0.020264544320231278	0.026026819334812202	-0.01306348122844656	-0.01645527232653579	-0.01242047687842162	-0.0038638474154465653	0.004762468481241829	0.015070527681211835	-0.0027041507266375065	0.012484210448682446	0.006653809616523731	-0.005940323912535575
patient_191	0.0025455710966250985	-0.015468708131070206	0.0013247829871053417	-0.007770470609291037	0.01528835220711394	-0.0021620357658099845	0.028837875039825156	-0.03476606031119357	0.07863373379318535	-0.002459054451512464	0.0002116145491362182	-0.002197499990767747	0.011226214479699778	0.001897690236515451	-0.0051513411433514985	0.028163723048204567	-0.006641645783942935	-0.0035299144660009153	-0.0316544745389625	0.003352886289827987	-0.0016051500822224702	0.026634104595494302	0.025925366266802873	0.009856215463156553	-0.029794909093543077	-0.022415187633310837	-0.016032148401461006	-0.0026524931813938202	-0.009306309922465146	-0.025941655934356777	-0.01013138655104372	-0.08020881558113757	0.031111353441071726	-0.07350494812528531	-0.0032558836415382797	-0.08129351824263505	0.0010687018013212587	0.007144854882499862	-0.010960038345017367	-0.011054759375646128	0.0030502775149918383	-0.014148564948789568	-0.0016551468663882631	0.020031693105768897	-0.008046005408675939	-0.00926552884278874	0.004942287715174871	-0.001627060239028719	-0.006009305160708824
patient_192	-0.005722231048410482	-0.016203263884104487	0.0011189254300897975	0.000947457683389316	-0.008332381100955261	-0.01940413174707301	-0.005422781341853109	-0.03370531951733159	-0.025544705796371338	0.03194996008178544	0.003577610432328954	-0.004620807239589895	0.008123445975080218	-0.0026936628378300682	-0.003058600027788147	-0.022867508350565672	-0.007394590432312804	-0.015641691515196655	-0.03190412944902804	0.02034610670641603	0.0002119655471434809	0.0022945376544534248	0.01944896230863335	-0.001615741249836818	-0.03647219847076405	-0.03427988073693469	-0.01626102907088464	-0.015131860681212377	0.0030452441342370042	-0.019856622380108362	-0.0060458114018596765	-0.08784057501922557	-0.017589779521949563	0.01955918535840242	-0.00646907274450972	-0.093261150879542	-0.004700827451009642	-0.0052722453740197475	-0.008240597843826254	-0.014945281786762257	0.00425822796240697	-0.014443061619342515	-0.0020655863996423	-0.017498022827900334	-0.00959759538849539	-0.008146325236620315	-0.008915879563104145	-0.001196499596652164	-0.006064482088814405
patient_194	-0.013630993198147708	-0.01673433536159075	-0.0013326901150737176	-0.016271267519289426	-0.015292148363606834	-0.016332911145868614	-0.007875431330495347	-0.03445017208886342	-0.025572695158847067	-0.0054933508326866975	-0.0063128291510464165	-0.0009627091046251289	-0.01529170996506738	-0.00512815054191741	-0.0030247422697673655	-0.027231779241884545	-0.018833303327705365	0.006168928149407346	-0.016546260479160014	0.022585407198770387	-0.0016617309909259812	0.002792108893547499	-0.0022736881098953054	-0.011799587059373036	0.0041338543720680285	-0.02318697082164454	0.003201529748770088	-0.01613990689838993	-0.010753431501804587	-0.013599921508858663	-0.005393302094276044	-0.09309618857470918	-0.01954263559012097	-0.06440632277424432	-0.006642633084723308	-0.06887130662183766	-0.009783614895887704	-0.005883735977449647	-0.0031838996932233177	-0.014839321549136588	0.00798480827664972	-0.014443547438072253	-0.009260919143830277	-0.013894339609218612	0.0062777076862724915	-0.0059240590645890335	0.02283988023352444	-0.005622364906396327	-0.007206360946138695
patient_196	0.028012252339540303	-0.017006181183526526	-0.003815175699922103	-0.007912921098789324	-0.00015265299745241269	-0.00244853598791535	-0.008277297197577122	-0.03661662379928033	-0.021507608094468274	-0.005917434688383527	-0.0041738106427073405	0.009092777919986849	-0.007033834080594509	-0.0003376319474449511	-0.006253341807455997	0.02832782325996709	-0.009631935673642508	-0.004140549765547754	-0.023669018276991145	0.0050758376836551565	-0.002571989980969882	0.0015781219320026845	-0.002987451357544409	-0.001271880030577228	0.003796057408339459	-0.017542137887351605	-0.016553411784252996	0.07500265789118185	0.007042123832896248	-0.029992914264074733	0.0270569545852219	-0.08607862046557083	-0.00047998400306343376	-0.05899473163864081	-0.007188115923853602	-0.038787353816380904	-0.007206723456031956	0.003026167060593481	-0.012979434756276968	-0.008999966274599518	0.006384757855909698	-0.0035967587701825924	0.004248443457128485	-0.013668634785418663	0.002629707572798546	0.003914616426465998	0.004567945576734776	-0.006818286521138222	-0.0013566873224414111
patient_199	0.018938725137888038	0.004025834282750416	5.176150061986648e-05	-0.014134216864054399	-0.007022433444909174	-0.025339610477528498	-0.008254852614692089	-0.03534948170078607	-0.035226384825818365	-0.0037159643687463676	-0.0008825579471842612	-0.002105740713847714	-0.0076649449737993544	-0.006241507719745525	-0.005874961159507034	0.002909862999999199	-0.012968486122702683	-0.015180778345795698	-0.035112539406856554	-0.016024649327401615	0.0012923566597589026	0.003040467207826221	-0.005714403437131922	-0.023353508204303167	-0.041139920432125	-0.03165111774157047	-0.022149345368745247	-0.008563655226590215	0.021423067901243435	-0.01731262502269613	0.01809207491096942	-0.033862182191418615	-0.023506211942941904	0.023306639049829783	-0.008817798911136057	-0.0023771318395683083	-0.0078258859334826	0.004206364341601054	-0.015348417063018777	-0.0062925164951177625	0.00617253203526221	-0.013638822701741556	0.004240429434424504	-0.012833664812557459	-0.01068203880286783	-0.007054131197452514	-0.0013817967065662578	-0.0015725724226248613	-0.008961878020279868
patient_200	0.0036491498773566743	0.015343404732344421	-0.00012392859182285899	-0.019007763585354415	0.00214656876040924	-0.019157816776616016	-0.005041073753417464	0.05596314696044728	-0.02579489061127603	0.0403780754373285	0.03905380464040875	0.002510179702937206	-0.009310775251354774	0.005821886991510829	0.11114411948252124	-0.01959728679330173	-0.005904968007584804	-0.012999599284063391	-0.01495598485329182	-0.023701616552078454	0.007576545811707044	0.004845553809521159	-0.0018645438763668473	-0.004365400541346639	-0.03505865201794183	-0.02446166919586394	-0.022505972545737572	-0.005760754947243968	0.03699715897299051	0.010323824851022139	0.032696461569980614	0.0010325243212565291	-0.012041950957641339	0.23260649302977668	0.0074874441432363536	0.010876058923745378	0.0005959168561913397	-0.006295865284948151	-0.006634552897658571	-0.008710277549261642	0.005764526232926131	-0.008684186288050238	0.002988104830130059	-0.018593419775624266	-0.004435717281617845	-0.006715499232361641	-0.014389563984048552	0.0019290567114759619	-0.002927915200927827
patient_201	-0.017455344620376786	-0.018056842250948637	0.0016548578874830391	-0.0189166296787564	-0.015132227790796728	-0.020426549022913805	-0.006436088644131727	-0.03628903698867194	-0.02933066324289909	-0.0019339894763058339	0.001758407611934251	-0.0004108336834164569	0.007517381681327152	0.002769062678936273	-0.0009351380238429887	-0.0401324192218641	-0.019113378216359958	-0.016658136430989685	-0.038044115366684644	0.006003127425936132	-0.004027039049219595	0.000300828250627567	-0.015431567502275203	-0.02344184604477581	-0.03857026248338806	-0.03780389640714438	-0.016316481388784915	-0.021769169888057473	-0.011180517900972313	-0.010019849339064317	-0.005044950154153575	-0.09992974726839718	-0.022635331481296338	0.02663111188272617	-0.008023503077702127	-0.08617219931213999	-0.0074681734806176635	-0.00576176018619644	-0.008292777953657486	0.006624446084861116	0.006442186432248575	-0.001506944329524027	0.012402825537092366	0.003386238158472068	-0.006704815452992333	-0.0017346161584553164	-0.004719208384647195	0.009130339928344146	-0.007128139930817559
patient_202	-0.009173051483735624	-0.0017051759944114308	0.0003998951938052009	-0.011502461271831313	-0.015678032721692988	-0.016955768325045435	-0.005247525071823497	-0.013602376730524059	-0.005417215407179725	0.00011761673662905285	0.0010226583870184673	-0.0015647525658281725	0.0066930565100653434	-0.0038639009184878426	-0.01124135997631831	-0.02253669746490386	-0.011926584021583501	-0.01732058795803407	0.011109349891861362	0.002519018494597508	-0.0005831861286099107	-0.0010782266694154478	-0.01390239998759737	0.042656271346828936	-6.800638819453194e-05	0.09286156906268664	-0.017815627806127738	-0.01496267937125596	0.015904629137589277	-0.026110591314956015	0.011970315733349574	-0.10826645534897204	-0.0016120555638495465	0.05752091060353371	-0.006175705510197581	-0.0974881117360572	-0.001939278505476405	0.002408246817349833	-0.0009370541726274971	-0.006401215341589745	0.004940989828128881	0.0007626465212603184	0.0007743077320621423	0.03115844898416648	-0.007688989809840018	-0.004894475840481662	0.033179136027159134	-0.000827142086892497	0.030183794285693507
patient_206	-0.0014720766122145817	-0.016904223969172277	0.00526128119028253	-0.002351794627193803	0.0651821737681644	0.003671491007556424	-0.0073721305915797316	-0.025474304592112546	0.007193186247866059	0.002429734647216257	-0.004810532063739415	-0.003148886186072686	-0.00575202062547728	0.004524380805581678	-0.003107615362972685	-0.005148475191707486	-0.016771955229282764	0.02269330844359486	0.03714472561884059	0.030781451470361095	-0.001907605846190224	0.0016116520470155393	0.09438905483384928	0.0037683577000673634	0.13757598468211088	-0.02248155526789765	-0.014591131552028336	-0.013743146504653171	0.005932582483085164	0.001611001077173781	-0.0022473397225734747	-0.037126077221473534	-0.010922814580282521	0.04926492134394841	0.004030307466507212	-0.0684451751161785	-0.0040185198896834215	0.006750161015509978	-0.005181473125605136	-0.008448162887568887	0.009583609232705459	-0.011901720785277759	-0.001627619020147944	0.008096112162299642	-0.005930771003337556	-0.005310477482957551	-0.009099238078037203	-0.0008497577928045289	-0.004713677047620782
patient_209	-0.006288230316218018	-0.012355025203653553	0.0030541211443063905	-0.023276876025159928	-0.014604638588200259	-0.018476165722028533	0.15763701966164423	0.053747211815375964	-0.015526828243347756	0.02991223725553038	-0.0018572428565902701	-0.0037869979962392797	-0.0038584213723425994	0.008055937479214393	4.4479487535359054e-05	0.009761790342782272	-0.013558125551276345	-0.011665222268856152	-0.03204007744955376	0.004507205185880309	-0.0007549560001885808	-0.0025512577414163805	-0.005348876559958946	-0.018483961156054565	-0.03329085482861985	-0.04053113910044171	-0.0157994311265232	-0.013632522356377115	0.00031338620601873394	0.026347915945979974	-0.0023329281796956886	0.12166076780282455	-0.017894091215753236	0.13291920047484962	-0.007198752458452825	-0.02805035920734251	-0.008812728608889004	-0.010227714753706327	-0.010516271492137621	-0.013577591096005572	0.003984611198813542	-0.010681267380489627	-0.0004050306884140412	-0.000470031264318745	0.021003038585229398	-0.00025436221636082314	-0.016187697393865597	-0.0005615792078460945	0.0006562521043168879
patient_210	-0.0108945412544761	-0.01679718763443157	0.0003827131234532809	-0.018665028326967422	-0.007308734004992076	-0.021761438042982504	-0.009068250134314471	-0.03387971359661799	-0.022570420970222136	-0.003921825089626475	-0.000785887707952108	0.0009401224241448328	-0.014125302617362438	-0.0039010780510049955	-2.4098517494313903e-05	-0.032059442932442415	-0.01922694524396952	-0.012494641721896703	-0.038943007266806516	0.008146774099031981	-0.0022580410805003405	-0.00022228567639945168	-0.005280641030058566	-0.02159109495315041	-0.007217495912803621	-0.02731673935047907	-0.02187642369609547	-0.005395170392159844	-0.0017314099543080017	-0.017663001876720045	0.01070247453545296	-0.03488355550247432	-0.01726039102931482	-0.04195513381043098	-0.008627806229787725	-0.07287107780172766	-0.00860299724932527	-0.00530771454313715	-0.010951916370251565	-0.012207965194562069	0.0067648547991474095	-0.013957227895902544	0.0027570534222188144	-0.0048747274331583865	0.0026749084228541854	-0.008588980655968224	0.016539274922281366	-0.0068231655558653945	-0.00632355649983907
patient_215	-0.016476591742786133	-0.018795718683775987	0.001383990797612319	-0.018369868097599874	-0.009764201926719783	-0.017925235202773036	0.025417834890727683	-0.03265205615567209	-0.002584982414242519	0.000313397307871254	-0.00017320026498604215	-0.003777915562873377	0.004672487682113731	-0.003791475269964205	-0.008597061763918891	-0.03560214266421033	-0.015492886768347766	-0.01962318712958557	-0.03378938909596472	-0.021192811496171644	-0.002072271128106287	0.002748357436446275	-0.016207416923476242	-0.01576209426737513	-0.003047114967568436	-0.037054437347485175	-0.02687727546434993	-0.020576084458589522	-0.012686119584741423	0.003307649480728173	-0.007127509992597925	-0.035134402120290835	-0.01968121860441297	0.04957660126955425	-0.009167088763116824	-0.07884139733814824	-0.009140235942751518	-0.004188440490015448	-0.011570211201991804	-0.014548339452859096	0.0023542406705464288	-0.013968476032615345	-0.005503837084786748	-0.021991962501430457	0.0001362060457071469	-0.005688131228476119	-0.01253082881302829	0.006393948494183953	-0.00764324530753321
patient_216	-0.008232441495427335	-0.014477346773105337	0.0005768402605789043	0.11317233046149423	-0.011952941858815045	-0.014113187154958802	-0.003997731465011652	0.050651002111420367	-0.017816550831688403	-0.0018214663985575198	0.0492087414073811	0.002642751460033367	0.014023456923859597	-0.002619676939468199	0.18427224090946773	-0.015320517885714617	0.21392116908929953	-0.00914469851661232	-0.02825344256294057	-0.03315400351114973	-0.0034878203740363427	-0.000685018892595803	-0.0017139865418563948	-0.016133358883853834	0.004423203282792679	-0.0348739789327918	-0.01816089295199455	-0.009844630462541299	-0.008876316380812179	0.15561818817744977	-0.004018045622751394	0.09377090744769764	0.016566677811685276	0.21157502758287286	-0.006976973669730793	0.051948119432681156	-0.005790922339472017	-0.010026554900573952	0.0008195701602980729	-0.0030572849115058664	0.006353750579991098	0.02558167149577577	-0.0064919858848240045	-0.019609963389983897	-0.006924979324692231	-0.004285316420640589	0.0054237389419548	-0.006019154220909214	-0.009989177515778236
patient_218	-0.007281353476831839	0.022339003294901568	0.00017331789990894248	-0.015009834618935996	0.027544501096492237	-0.004638840631265937	-0.006350091915346665	-0.03796111621255319	-0.009652677245762327	-0.006453573705232041	-0.0068888310487701734	0.0006323251320092494	-0.014155029462016515	-0.0008757304101952179	-0.014695453494315178	-0.02708106751267715	-0.02037415681414689	-0.017797043637793487	-0.02613028592932781	-0.03425307123848503	0.00040664605645781475	0.02449560018105588	-0.0029690367075333886	-0.01617645707430747	0.00995272802341801	-0.027308103031689103	-0.02668796897066935	-0.01396691251550895	-0.010934310299382487	-0.01979771691695831	-0.00921950099762348	-0.09950997330915158	-0.017099498500133266	-0.07334773693088231	0.043147564560087615	-0.07176643905604906	-0.0060825872399256666	-0.008938202486482116	0.05657996323717654	0.0425339102886793	0.0022643440315917147	0.016643601387634776	0.01430549232155666	-0.019387672764882326	0.003494843181102296	-0.00973508302106921	-0.016427285470077314	-0.00212184302201572	-0.006934328746509185
patient_220	-0.01593963766449489	-0.017911954074727097	0.002076380987997472	-0.01725827533893342	-0.013880966828783139	-0.02037951925714727	-0.006075417545709528	-0.03153308921904332	-0.01932312272698811	-0.0026841894085593843	-0.007513367292949643	-0.002131402449589025	0.007126075514634856	0.002272424511020812	-0.0061647396709584665	-0.0313415571835842	-0.019012815021432237	-0.021616018023154063	-0.026797355647752704	-0.030140037235530066	-0.004748883881832234	0.004605515698320069	-0.00836283472910307	-0.01800656805318148	0.005290850788877974	-0.037137667136030006	-0.019396659452410012	-0.018818059016507446	-0.010490843390840237	-0.01701395656341886	-0.00484269092462813	-0.0874270051367023	-0.019646320091203564	-0.04494325272262276	-0.006232562174023879	-0.08037625067524236	0.061589803551273456	-0.00507889379446703	-0.007983261889978752	-0.005477293694862672	0.006073477096192885	-0.011948232438337283	-0.006161782061957486	0.03641882713603995	-0.0071295107743884634	-0.004395402816229246	-1.586837465291112e-05	0.02419676761011398	-0.006880780481238791
patient_222	-0.008499405765492919	0.006965925416106199	1.714402748724407e-05	-0.014689599956772372	-0.003864304145146119	-0.02176318684865406	-0.007937039918910021	-0.029413809821709734	-0.022065838215004165	-0.0017112056674848189	-0.00023821889543593628	-0.0024885383540381905	0.0023450376894919075	-0.00295475992980387	-0.00392066727615415	-0.02603644498942535	-0.017659346967357662	-0.01851149222936467	-0.038599494219700846	-0.028048003403288883	-0.000485258095540266	2.0426647234965964e-05	-0.0028373450628582666	-0.016265859087029776	0.001987937834723488	-0.032173930530441014	-0.02418307862866189	-0.017096168911500544	0.00399581184634375	-0.015358489828683732	0.003077119703109512	-0.09445309033230796	-0.013274991264886347	0.02480095167985037	-0.007000013486693725	-0.0807357452658292	-0.007124647416573021	-0.008225290950392684	-0.011890287451514069	-0.004001885639300994	0.00612641638295863	-0.01465096090026502	0.00603890816439525	0.00572853935264251	-0.011058816894755305	-0.007850557625931686	0.013630201615955507	-0.00015984575398364148	-0.007335166193898037
patient_223	-0.0038598097751306438	-0.017356409476719924	-0.0009842972685978441	-0.01642084545578403	-0.009672003684153344	-0.006881226581247899	-0.007531559475350232	-0.03849401599127988	-0.009556822343032451	-0.007238640559524452	-0.006811163606785939	0.002687899590304814	-0.009544143760476553	0.0004836673416638593	-0.0023314591263881627	0.00756753825679017	-0.018433562442499784	-0.02541417425282748	-0.03329579937414966	-0.04094986249414732	-0.000844417862884026	0.0018625994327299358	-0.004523958968967108	-0.014856693706567942	-0.000281220750336206	-0.018147107760386062	-0.029739531959158048	-0.015735122436711293	-0.015288839084045736	-0.01673241218636797	-0.0027316982298182056	-0.04474334008014761	-0.021579418276083784	-0.06039816996590912	-0.007987463708401876	-0.0012822139834875713	0.039167045590377356	0.006031365377965082	-0.013748813866497733	-0.016161311353512765	-0.027972126746271996	-0.013774346104704304	-0.001590365803971392	-0.021423214523909263	0.005696923128769293	-0.006162779545814061	0.014347310333056099	-0.0035326529793365687	-0.0063723611791863454
patient_224	0.028029680819598633	0.007507990590404048	-0.0023567662748594526	-0.021634831220163263	0.018347349386735195	-0.013735423736349226	-0.006183546495032118	0.043523945696773064	-0.018996157215665523	-0.006042147044199381	0.0015496169487658068	-0.000363589402160403	0.0189453810109912	0.0017014562667650032	0.015639721082062814	0.041056489775240304	-0.02117663447030638	0.018988250853186565	0.030989697560868012	-0.018733202425174934	0.011876249318394632	-0.0009040457696347187	0.010852108420104261	-0.01995391869445947	0.009044647175005346	-0.02515482279051978	-0.01374946575849706	0.01958257008942551	0.007517662996340615	-0.004084164934993853	0.028639666991626102	-0.0011184523648703922	-0.014141793612014834	0.05870106083569952	-0.007699438234481987	0.0573717187708439	-0.005391535362092429	-0.011177643922455113	-0.012559292331161058	-0.00837245844746318	-0.018398887201190487	-0.012939411220424371	0.004864358946364271	0.0023340631272082656	0.004443781987626265	-0.004206249835294961	0.013896535227553694	-0.0028465244528788785	0.0020910660841822128
patient_225	0.012295256467870436	-0.01658253892758614	0.001424490000495847	-0.016444834612253968	-0.00993322784807795	-0.015980619234006264	-0.007783789029146493	-0.008894616389402157	-0.010623931573925813	-0.0022497526899484576	-0.0002734258193176976	-0.003778652293591519	-0.01363336968233126	-0.003359013917858963	-0.0025266968569158327	0.012050893432946352	-0.016998923101419938	-0.015885024834413945	-0.03252557809721048	-0.02775203410484986	-0.001362422807663705	-0.0019396610986093048	-0.0028825391309928814	-0.019007713960118147	-0.00038887074136036083	-0.02952295653178559	-0.022641805780771605	-0.013697259560507068	-0.00129524886732914	-0.021421338847011914	-0.0033181127345388887	-0.03635356914468672	-0.018168826590178645	0.008217329926982	-0.00764263171277833	-0.011199087178855356	-0.009971278623451128	0.004886025903793883	-0.012569767987951327	-0.011910252225794796	0.007098406834625652	-0.01341159038211571	-0.000484620201283512	0.0017621487428921	-0.003166860435748349	-0.010575792605166095	0.012619602119407311	-0.005649844026515534	-0.0069896167737875025
patient_226	-0.008648056616457499	0.006567103080109512	-0.0031828607565856145	-0.015116240086874235	0.014458140331118158	-0.01835539288052622	-0.0032600620659966385	-0.023780775193371195	0.002698964670211288	-0.007225951517152965	0.007252347170862714	-0.0030861929224713187	0.0038601132029273412	0.0015570948867499193	0.007066450453317612	-0.022970369421793424	-0.018129426010945523	-0.01692890486426479	-0.03137074347322584	-0.03296119451216164	-0.0012814669160014119	-0.0014770363095746504	-0.002243540236501119	-0.019147894574672985	-0.00384937484955654	-0.025842473371338194	-0.02876869096422894	0.017013146851954205	0.018949166566921187	-0.02168097642189973	0.02101592608684052	-0.015574740767351545	-0.016086617709475424	0.11782908833644132	0.004230128031032577	0.03795961037258325	-0.008777424119348853	-0.008156054594537644	-0.006605698878021574	-0.009986127797108916	0.004527374114508008	-0.014122348556978298	-0.002482536830264856	0.024876025383953757	0.00302224479512105	-0.00642120958489485	0.026226711920317156	-0.004994677262400516	-0.006056666905118007
patient_227	-0.005822860261706697	0.0006544500549016983	0.0002464476499700822	-0.017179769311636065	-0.005025979347436307	-0.021019435018517774	0.07469803794709345	-0.033339349702796194	-0.025286090017678977	0.019625888424223633	-0.0011786900101751511	-0.0015716874319306742	0.0017125935331769406	0.011882077878835377	-0.00097808946745731	-0.02931891272371441	-0.018804320561734048	0.0002759983240523769	-0.03356516951477694	0.005595479029194704	-0.003756674920920342	-0.0006447640511249316	-0.001753417757816984	-0.02494939844619396	-7.231761931461654e-05	-0.0413480095844796	-0.020202926218670782	0.039795986730721176	0.021889510608779573	-0.018782529348902552	0.016118795813743245	-0.029903290765800127	-0.010601434903679303	0.03089321942628514	-0.008666164310033161	-0.07760607226729978	-0.00679900249737198	0.005791818407700326	-0.01385178491395747	-0.0035628707886283502	0.008152891024247709	-0.01228775253879421	0.0032344290360891616	-0.009281612577736882	0.017184251860977308	-0.0048429880102475184	0.007295857855721101	0.020347786315845374	-0.006091331001748972
patient_229	-0.012902671332532992	-0.006243718170568235	-0.0008299603245322682	-0.011551068988179664	-0.0069024792495616305	-0.02055591393333484	-0.00867005041813552	-0.006302688763448884	-0.005635137799751044	-0.0017085625755457279	0.020912199956325855	-0.0012761916862540717	-0.014099766051288898	0.0024647669428168924	0.09244411976083106	-0.026452222313087092	-0.005954526290114554	-0.0007884447763106181	-0.03205220051774939	0.0014599771828453139	-0.004058955755080321	-0.0010042625901096956	-0.004825953809743081	-0.01901487482754999	-0.004912583230677141	-0.03388483407918218	-0.01716264191791333	-0.016646677108089668	0.001966113320371117	0.00977548602026901	0.015192646010366476	-0.030361431518321314	0.0028562726350516636	0.07453861277534837	-0.008174086789844041	-0.010299207875225147	-0.008985938981222432	-0.009274186739669388	-0.006943142841085754	-0.010532417595684988	0.004390159199577412	0.013441184684698338	0.0011540104098200115	0.028450561303455295	-0.00927310831639078	-0.007102846157503903	0.058090361630869676	-0.0033227161180785342	0.08047519269773452
patient_230	-0.010634170427127164	-0.01199662389639316	0.0040511227213771974	-0.007785836585025526	-0.009000829663795838	-0.022305095515500674	0.21406327301947226	-0.037395951793242864	-0.021084998074222972	0.0313100155410061	-0.00015504095002496072	0.0011557388862470542	0.005582586650433304	0.02495559164764628	-0.010233250874902162	-0.03547031361468905	3.8486631889623e-05	-0.02147744459263393	-0.03370871720006129	0.0320468771613364	-0.0016894417629310975	0.0020219479802726105	0.005796181390236557	-0.015862582878744837	-0.03495550619644814	-0.026512405875745344	-0.01195452092037156	-0.010132378847875857	-0.008525417272988943	-0.021012070013303453	-0.003877004370481707	-0.09068959525527939	-0.010600857198853435	-0.059671544075796897	-0.0035045553539277837	-0.09164144768916767	-0.006534166062232624	-0.0010898994022445969	-0.011883823219166314	-0.0017915006777324786	0.005268448631778558	0.004948569605934345	-0.004302274208542534	-0.01762334788937424	0.028603321566396032	0.06546645656517165	0.0013300507116936668	0.03771295464256521	0.06275763476598673
patient_231	-0.011415255827450337	-0.016666597967800675	-0.0017674393076909612	0.0061990584972546866	-0.012829527755086736	-0.012944119070600725	-0.008551274928274026	0.015061591809757477	-0.02492974998226901	-0.004375886083037065	0.00021457157003290886	-0.00033327706993157175	-0.015036033113906031	-0.005199164858659056	0.008292579579986043	-0.03233936053546389	0.005594966941665989	-0.01498648041343472	-0.03694088863997833	-0.03764552687425565	-0.0008825807875552046	0.0043577621813596255	0.00038229828577183577	-0.012559378235175294	0.001971933780302213	-0.03827382980944227	-0.03151117921471996	-0.01763171199466736	-0.011681791847840706	0.022897329417753944	-0.005078220180536006	-0.017966269888530666	-0.013256674308151467	0.0750071372588518	-0.007623008182852865	0.01685857781337577	-0.009284066457101036	0.009247391511476936	-0.008436980351401087	-0.00819906067397484	0.002934749592109015	-0.005536781815157818	-0.007470071572386434	-0.019668827902094548	-0.012049994936044382	-0.0035448873594953766	-0.009053938610184966	-0.0028770438993649078	-0.0059518531088202375
patient_233	-0.015776100898585506	-0.01904280718151943	-3.273513588855919e-05	-0.0020047165410448163	-0.01218091161886254	-0.02540065169523423	-0.007948464057431676	-0.03163476977792857	-0.02984154637587089	-0.0025278978291048966	-0.001167502770526174	-0.004503030935461039	-0.007990624107778222	-0.004274395738149556	-0.0026370177529003802	-0.0399254480417774	-0.0045002403148278	-0.015433527511587851	-0.03148345788340906	0.006642644583094018	-0.001278336903740582	-0.003603498873468921	-0.01682790204967785	-0.022561003098785254	-0.005614451139163349	-0.03753384107199353	-0.015155893654732555	-0.0167937968377331	0.024962790678678955	0.008491877911687144	0.00013181039393935003	-0.02568200316859233	-0.02113446059401044	0.07969618627110092	-0.004988122280074246	-0.06937040127723776	-0.0028556076234002004	-0.0015030934273150462	-0.011639720781702273	-0.012293080127970726	0.004365311754328024	-0.01237478963322783	0.001119562575135011	0.000990822142866699	-0.009327647026653252	-0.005014822904411606	-0.003011677991977162	0.010557442060765553	-0.003148670350166949
patient_234	0.025011218162428118	-0.012523798040096042	-0.0005685304005650251	-0.010686657706609164	-0.008326499546748278	-0.009111435673551244	-0.010945145781029474	0.06636609794559085	-0.011111068064082814	-0.008220461463435445	0.013644806237086988	-0.0013508997491016134	0.017580216376819172	0.0008164204847029692	0.047529387824021906	0.03308263311940164	0.002342943253754639	-0.0023409154932000132	-0.03791539527088102	-0.04105938760615948	-0.0012807712117084713	-0.009771849486073885	-0.0021016598294582673	0.006703072068807836	-0.00440557948061344	-0.031690952600100214	-0.02381975515860857	0.008377258482941664	0.007777440606874448	0.009114381954431408	-0.001482539300310417	0.03057753083742397	-0.008892663235531128	0.07770356935320148	-0.009729580249398472	0.03992931236650671	-0.007881430252322413	0.00081852483733533	-0.011154056165912722	-0.016310708276093443	0.006299068517329678	0.016924246117568723	-0.00908068018436991	-0.02179141441875931	0.0054422037541741975	-0.005991899154747829	-0.0039179507672663485	-0.004056937494526409	-0.00982852602472817
patient_235	0.04975395556386915	0.0039539750274071115	-0.0013066505736978467	-0.014423018521716735	-0.007174122606304947	-0.004130854838371848	0.06410676770898545	0.03362472607508332	-0.015178478338369392	0.007037162879715464	0.001631567170307391	0.0004816126008565535	0.0017012283845262571	0.004761102706126657	0.0005558453403528881	0.10464919413950989	-0.01629218261813138	0.011547172534072874	-0.03072711564251485	-0.04087137651682057	-0.0021378782014439103	-0.00668124100339773	0.001375570165274842	-0.002875121402616883	0.006207736097997123	-0.041329629415020656	-0.01624332364904503	0.025785565505865814	0.022404804282478014	-0.017157038956137943	0.00928823802271999	-0.018978540285655588	-0.01536060059895801	0.04096012109389004	-0.004381679087138502	-0.07957068168329826	-0.006927402917907587	-0.0006221877173449833	-0.014208427871432934	-0.010134387820987627	0.004973459288860428	-0.014893832578280508	0.0007579023327921261	-0.022054052736633727	0.006229008511875589	-0.004012705228014679	-0.013250581486382432	0.002623825111048155	-0.004429812833503854
patient_236	-0.008367751485012983	-0.018775423596847873	-0.001095998953936534	-0.0046108175723553815	-0.012047038711977992	-0.01880489754673789	-0.009682047943423125	0.0424708591574303	-0.023750399267487798	-0.004495765884768998	-0.0011740530107765131	0.0015323480834390207	-0.01218693419820447	-0.0036176404723054162	0.002302416076248036	-0.02586910583269275	0.006068273369118037	0.0024397089142874414	-0.032737762648511116	-0.039492541542828705	-0.005389473704349489	-0.00200820473211657	0.009623975937611016	0.013419521810790846	-4.108293379760796e-05	-0.025428312498659966	-0.021217310720875612	-0.017239593908453123	-0.013204314814062805	0.03662751148374637	-0.00588275041000315	0.026310500168733528	-0.018430339463528688	0.1823042719281035	-0.008128886191930895	0.011525823663741186	-0.007869215575299944	-0.006841033002311369	-0.008738901784068881	-0.013267898710870727	0.006761683016326955	-0.010322541548663055	-0.008537953794407353	-0.01848034878708686	-0.010647858109193673	-0.006614279868281352	-0.014309701775863352	-0.002786312155349825	-0.009867598503136446
patient_239	-0.0021110153538879497	-0.004468864063977738	-0.001260992550667634	0.0032381870663228773	-0.001111456716170322	-0.016123103214900566	0.004725731410104089	0.0725852823494963	-0.026624304286223848	0.0019005679702509951	0.04212903478867222	0.0010291474659878477	-0.01530595630054541	0.020549077970662584	0.1755667965755061	0.01601402385406963	0.1257618749443014	-0.0065846465969591934	-0.033888458108656996	-0.020073034087656642	-0.0026500205417406353	0.0018510352562830078	-0.002974974951781104	-0.024341965380771997	-0.0012338784139865801	-0.042685888403345015	-0.013921238415853571	-0.009310672779474023	0.012027218636388018	0.04169335130087113	0.020363664403057515	0.1377050595267339	-0.02166079429837071	0.1942683860341353	-0.006873514051645279	0.019605750925594054	-0.005429520156630497	0.00910677693646441	-0.011221170409855138	-0.010562652293783377	0.005145578898721239	-0.00304672887997454	0.003284477465398731	-0.01982884611073484	0.011805178363699287	5.033150472218379e-05	0.006159992530569755	0.010214320935648995	0.017655710444228454
patient_240	-0.012293186892136196	0.02037228858948342	0.0015448019577974854	0.00811583741485571	-0.012334095517449697	-0.000730177228891599	0.007741672292751093	0.02473991120650086	-0.0018063534601948452	-0.005244803754513301	-0.0034924897023107943	0.002635017084051482	-0.009668380333130569	-0.004748768284929171	-0.004045965333523436	-0.015786590016312323	-0.020193291889459123	-0.01962466533802923	-0.025737713480302227	-0.04756249571490621	0.0036483133416215672	0.005022419822754905	-0.007322787552998956	-0.011441320768410104	0.01041628116832903	-0.03449718850366849	-0.01930221538101978	-0.01714055498884791	-0.011142514762588302	0.04751785521819166	-0.007453435252365376	-0.01959707002695493	-0.02050310826056742	0.06438540798114475	0.034635005285252825	-0.03340038380957372	-0.006005981340282039	-0.00742810022723482	-0.006850335046400547	0.009289458852871002	0.007372684686883003	-0.009912151983972956	-0.0008238767919976451	0.021345622348303093	-0.0029488435382407857	-0.005364145472408055	-0.013768064207224628	-0.00332944561832871	-0.005634831164225679
patient_241	-0.014857082588149637	-0.017140573249362946	0.0011702131552547828	-0.01995927417880066	-0.01491794275415581	-0.02336223462829311	-0.007138445021315488	-0.03180534235102396	-0.02893325269619669	0.00044465224301102767	-0.0014818412935118414	-0.004239337146706104	-0.010687919536364136	-0.002644485385338291	0.001213037965181492	-0.028401469694174775	-0.012294337261896222	-0.014399911180806614	-0.0338985891046879	0.00566336939301919	-0.0029224510944634006	-0.005750926041432724	-0.004291774432306733	-0.02326234648753042	-0.030432112676205443	-0.03871737754976019	-0.023369948622062507	-0.014305246162268123	0.0009983436142234705	0.016809017800421586	-0.004678617187907953	-0.03210109844117847	0.005733704068899698	0.06472957888804266	-0.008826695168314325	-0.0631519311505674	-0.005408747922085725	-0.00934123142372932	-0.012374421715214669	-0.01408784467885137	0.0025898495683604377	-0.0076437956923406354	0.0005687933876792115	-0.019399362663370973	-0.006685067161902325	-0.002210559149835784	-0.011835213632510326	-0.0007243585521445991	-0.004481131533443841
patient_242	0.012592549265055108	0.0008096788251943951	-0.0018255475667250062	-0.0106354404476779	-0.00871016704179377	-0.01960625086208901	-0.009542246037646862	-0.035891642684815664	-0.026848226879731475	-0.006469744928586588	-0.006391840134424512	-0.0022103785899100685	-0.008823773468865892	0.0028214809506958345	-0.017595156703892258	0.004962001017260833	-0.01061826339471155	-0.003988809799911905	-0.034060290166121984	-0.020189753003770895	-0.0029111953160686466	-0.008495916656428583	-0.004800578828300942	-0.021748303344434543	-0.007592114147973594	-0.028404419041743782	-0.019487818561865326	-0.0033438135478501972	-0.005561668531758319	-0.02406565195220706	0.011417020715947149	-0.1064645098411082	-0.018164638415182045	-0.07581900579191178	-0.007510429954907507	-0.01870113087583978	-0.010520723403249008	0.002714823829032728	-0.012293687146966732	-0.009840167512382078	-0.005074414966821843	-0.005684737690844737	-0.0011970145806980163	-0.014580696516652216	0.001243176080828238	0.02668914542804221	-0.00807913411886946	-0.004915522525020124	0.018600819137544716
patient_243	-0.007690157272074682	-0.014519169168906023	0.002817974660891164	-0.0077357924460253035	-0.013198841096764368	-0.017291768272791334	-0.007304726611938393	-0.02736233856707664	0.004813290708165614	-0.005045155752410268	-0.0006783476228002277	0.006865766712476059	0.004428275321810155	0.0009677627445874689	0.004218847644935107	-0.023085232004712068	-0.016602419116198305	-0.017813255327757512	-0.033242376057740726	-0.0420254633725973	0.000911345819276562	0.001585444163753487	0.012056888215810097	-0.016630210714168602	0.011851634201515264	-0.027257202167978747	-0.024787436680088152	-0.014968753712436576	-0.010538368735490572	0.013259258432756877	-0.006153878063926433	-0.013612637447525848	-0.0030107271499145334	0.03083895455709116	0.016345750523962567	0.023233724639158727	-0.003758940718763874	-0.008657021635287723	0.03154327277631942	-0.011560471353813905	0.009174303303416847	-0.008769630692675516	-0.006311057040483422	0.023458804194446965	0.006639594517608859	-0.00747901762463257	0.050127480180548904	-0.003325823924135915	-0.006055001113653413
patient_245	0.022517770798990918	-0.010005213985549564	-0.002055305811067484	-0.0005009109642141542	-0.009632943762256834	0.03273431709856437	-0.00846691145290371	0.10269919518467453	0.006947986990433886	-0.0029886669761065073	0.00585198179625741	0.013874440760410785	0.009921518084963868	0.001055515770388016	-0.0008799535481728621	0.12252399810746102	-0.0018550442480808702	0.0040817613691637	0.07186106603199005	0.007278313378382184	0.0021261734934513153	-0.0066293289187121865	-0.0047990955479613705	0.048578823650605125	0.00369876669399325	0.11216114129972014	-0.0112388957730402	0.006472491941398053	-0.009911907696512498	0.02791231403771471	-0.0026366872306688442	0.22680210341885418	0.0065162526058163035	0.048199478292679204	0.025950091145776347	0.041369533455203805	0.0416594760577109	0.004354137741393638	-0.010951990325677476	-0.010024610406262404	0.005603452482197473	-0.001254639350775247	-0.007354452727212973	0.012220882954605508	-0.008699362871271514	0.003938626707627058	-0.015610576236957507	-0.0015837773848294625	-0.00341860984894919
patient_246	-0.005228924602702755	-0.01691375283572536	0.007176948853436737	-0.020525676320969688	-0.013775828712426037	-0.00651656579758466	0.0011617145585520361	0.016363136850143952	-0.0013207345408635328	0.012722286301950401	0.0015801075773261104	-0.0030801954943077362	0.03179714218485286	0.00355761961614751	-0.002169368627048278	-0.022868579136434395	-0.017261776317670854	-0.019714127897660583	-0.028152325663643906	-0.023476183889301883	-0.0008197969041236154	-0.004436459038879483	-0.008952125120725336	-0.018324776172313137	0.00157083340953791	-0.023711096823940844	-0.01992312665612338	-0.006569451764113745	0.008032457008509781	0.010484455271822775	-0.004324706035217716	-0.0103108881201976	-0.014640837223574383	0.055385236944462166	-0.006546758032196171	0.42251161729077497	-0.006669898913525004	0.008955771296936288	-0.006723957329421034	-0.013210291121698005	-0.02519608619619752	-0.011468296600326968	-0.007440897575968426	-0.014277998118813175	0.02034359985134099	-0.005579091190574573	-0.014653729727758065	0.02011933570998003	-0.004574883152590194
patient_247	-0.012582724363399635	0.01523334021942711	-0.002391335015192958	0.023425885278100633	0.008156015922418252	-0.005243275571008775	-0.003936502995620303	0.0416343610101876	0.03354958585974872	-0.004873353538383937	-0.0066750047555189625	-0.002097003749335547	-0.011339921185051964	-0.005426198578957537	-0.0025509296142335754	-0.015713986503682744	-0.012108567206743727	-0.019810097351200193	-0.03499958349375567	-0.037425640478803285	0.002740486049895768	-0.00783339898913195	-0.004322126823862103	0.02481034803855755	0.0060476498078086225	-0.031083546347253334	-0.02604361119063585	-0.017438937291997445	-0.010505009092530208	0.031630173371698066	-0.008171411220042274	-0.012275779772042533	-0.023536640952282837	0.018788244550665124	0.018212317542592366	-0.09280300189469859	0.020348106224134885	-0.010237868325973032	0.023181213160710666	0.03964249228797623	0.002484249779374018	0.0314957897350415	-0.0028432583771565412	0.0010891420409762963	-0.013303315543838795	-0.0020067866506063444	-0.017963257793189163	-0.0059077183285247805	-0.005919473179905711
patient_248	-0.005142183656037328	-0.015437149946925735	0.002640800704990872	-0.01679307236367572	-0.013767953700812645	-0.004165119855069316	0.21319317208888997	0.004442214493984478	0.0041747280647971095	-0.002029127597235544	-0.0014784270319394101	-0.004024682535849171	0.0052768821463534945	0.002717639094122553	-0.004448707057832524	0.016875670172345567	-0.022255853828692117	-0.004895091758856463	-0.019322602419659926	-0.033279843443652535	-0.0005501933567614938	-0.0007242072927286624	-0.005082123594425864	-0.017891113306539988	-0.0010073115765874311	-0.039698122617188386	-0.020382986452289864	-0.013621613516380027	-0.01216454519530289	-0.0003985858839880721	-0.003548016041501073	-0.02274748432626339	-0.021052426726750367	0.0298274218965912	-0.00712700129989687	-0.08130005448231957	-0.008273955281155895	-0.009737130670745582	-0.005437781758741028	-0.01374248191984169	0.004344389861697698	-0.009305798848158093	-0.008067641060283308	-0.022521887274572525	-0.008420872980264327	-0.00328819743592003	-0.015526917744465563	-0.0014096040429696336	-0.006507349089031541
patient_249	-0.016233277474202935	-0.007711263987915745	0.0014216587083537631	-0.017212666635650374	-0.0008968297115649773	-0.02346172511395964	-0.007375819280601872	-0.02627624834584735	0.0032087661705611083	-0.0032943303733109423	0.000788845326941621	-0.00020736553843332502	-0.010337822350096509	0.009472760314360056	0.002111064410007894	-0.029267309766452004	-0.018319625117609303	-0.021658720932586775	-0.039223278939694656	0.007320243669852314	-0.004671802690759697	-0.001839927621078397	-0.01459177242397197	-0.018287746812756606	-0.04138700627712064	-0.03108542062395088	-0.01622404836478966	-0.014214604229057468	0.010863923305718686	-0.01153940009486113	0.038754229369864494	-0.08157323847085138	0.0186332406208458	0.045114989704267236	-0.006618584654937496	-0.08153350284481695	-0.005703680178387226	-0.007143326077085011	-0.007446269065330055	-0.010996023895238181	0.004875739129122969	-0.013196664037753558	0.00359870267490384	0.012948398605261296	-0.010277638319583924	-0.006046565595992715	0.07779252288367315	-0.0031590024757220925	-0.006223588368301192
patient_250	-0.0055068630554378694	0.007718262844406325	6.478550828846694e-05	-0.007180782907892238	-0.008816467243577014	-0.018111061616590672	-0.005441206104911709	-0.032067250623728866	0.036900756522502916	-0.0024363228959278747	0.0012687414071258778	-0.003913617954476541	-0.00213887324149576	0.0012957750306077196	-0.018408806272003163	-0.022425367438745025	-0.0080392524132626	0.019947199561378248	0.020912888335108373	-0.029946428256069385	-0.0033776220719277756	0.0007223977712383153	-0.002707024503189891	0.04985562729768249	-0.03704836378081763	-0.022852291481449363	-0.022266106069758127	-0.016605206065141105	0.021724558293573035	-0.01421957713050739	-0.007890260154701935	-0.05683804555049805	-0.010436139346870382	0.06863823790325044	0.005547252139417727	-0.08585634736358065	-0.003779455134507398	0.00505441995777792	-0.007224515634997009	-0.011308215448425172	0.009915503631552008	-0.014918215871568165	-0.0031100070320109045	-0.004646603395855281	-0.0043421491285008055	-0.010354043697914648	-0.006543030108582203	-0.0007562833187522269	-0.004251537212067226
patient_251	0.013910225015710528	0.11261251749003258	0.0043593709331188266	0.0007218951072504588	0.030578405437662062	-0.01745380075357829	-0.00014480105916226394	-0.0035245118802518503	-0.021386141313166206	-0.003566673979990993	0.00976151405582953	-0.002205005707300289	-0.006362427976053293	-0.0014239973149334448	0.0032356245592290345	-0.010343495220493413	0.0027243994870070403	0.024017011242076516	0.047902431697998384	0.03667763292525381	-0.0017777161650009848	0.0004858811403869768	0.05600896416277567	-0.0016312018819619044	0.21058432446042308	0.1010291564239953	0.003303284279014686	0.038081788749864565	0.01524424233094255	0.06522061138855711	0.0007268319339017432	0.5428127992498893	0.018407086378544605	0.11989301367618559	0.0008674987784608401	0.06565297399337988	0.05221929261287343	0.012010254696893126	0.04972978847894393	0.09299353335620186	0.0030486487504327304	0.04799400713769996	0.011782612660512639	-0.009344984938659968	-0.005754523905894171	0.003126911164745691	0.0013577218980065143	0.008389678096795021	0.022053822586301588
patient_252	-0.011042489553942453	0.00442266264513966	0.002014557326777883	-0.01737742956120629	-0.011902765808901601	-0.01706523793472738	-0.006914486595977698	-0.024729190949144803	-0.023907476865771306	0.010445845133309921	0.02195009402538049	8.501806613745e-05	-0.013984106524314144	-0.00394850205127319	-0.004351686283274609	-0.023181488804499217	-0.017978273816326745	-0.019434849691035923	0.00734739325574699	-0.03787203084342136	0.009272202912391048	-0.000170588756404586	-0.013583026754028091	-0.012901137951381585	-0.036328776777445414	0.11876766182704714	-0.025473385047784715	-0.012994975503624	0.01197566711500097	0.010150028323179183	-0.006652932601416421	-0.037352228383782646	-0.010631348479516302	0.07477195574499751	0.0036248470440098006	0.017878628009627404	-0.004954705296552019	0.000560526375082086	0.03126502715467364	-0.011788960476104221	0.004438623916646204	0.014215198859833949	-0.002374781397956841	0.057436914344280214	-0.007155021109499812	-0.009269314403106093	0.012918497012632093	0.00011444061952062808	0.040110121388292626
patient_253	-0.002296550161224525	-0.010673491350479014	0.0006370801544392141	-0.014620160835827399	-0.012933913499176117	-0.014775331479345283	0.13400646777829578	-0.03243827552716184	-0.011669907160580101	0.0396582439208502	0.002248821666169229	-0.000831456204821518	0.007818776160976598	0.0077794020593265345	-0.0009348068486124153	-0.016645118733371402	-0.01618682354920236	-0.023065749404154734	-0.03688152737852345	-0.015024363019027457	-0.002250812578375201	-0.0008820574606505941	-0.010682951009987746	-0.01642713008229965	-0.03152624691163763	-0.030590237097649	-0.0258520184427654	0.002258723187290309	5.849409845839863e-05	-0.016914306341061027	-0.0038314768746854377	-0.02346188021569836	-0.0020791089963885785	0.041879850109963083	-0.008227124763340872	-0.07789877798687243	-0.006879547906582414	0.008851552585224855	-0.012346672986922087	-0.005257846303047042	0.005727644025882716	-0.01205622192269775	0.005847226703033395	-0.021552658073054797	0.04762760522355754	-0.006681527706125591	-0.013571062232827396	0.0352743695119546	-0.005390225493334044
patient_254	-0.010115990937660071	-0.0179900112751791	0.00349889037263693	-0.009747652837326695	-0.014480712746929292	-0.011798514880379257	-0.003586355405308964	-0.034558347935456465	-0.011336669080200888	-0.0025003956763119473	-0.006626717112181118	-0.00010624201108914103	0.007679599462971318	-0.005774262359265145	-0.013129582026298462	-0.021075637584366955	-0.014779485285150846	-0.007080159670486725	-0.022147869040634132	0.005347677164382466	0.0013220320779447183	-0.004659992137487438	-0.001682053812826978	0.016907916145373233	0.003258011573301684	-0.027207133624553813	-0.01756630031822111	-0.016179656411262917	-0.012704663400984306	-0.01636199782971244	-0.0068831517868180505	-0.09561710351841604	-0.016973371903959943	-0.07675198664883948	-0.006567161020796824	-0.06509473726762059	-0.004468798579135865	-0.0040339254082784985	-0.009221445284623908	-0.012324890435691871	0.006274443224623916	-0.010257056948608066	0.0011879382100117178	0.003529388170932775	-0.010123365440465265	-0.0025983856173779833	0.009121456922557976	0.0009418359942873677	-0.007421628508237016
patient_256	0.016333044826133843	0.01039674539590486	-0.002332225035326366	-0.01155018268002806	-0.00991763325732589	-0.01840464686882344	-0.008039425744178803	-0.029024885308489057	-0.006602532676195078	-0.003541188713374588	-0.0003606383565912056	-0.002101507359779338	-0.01304415730334003	0.000526739792062186	-0.005979846460436596	0.009523204508061845	-0.015304444912675774	0.05255682260877258	0.047346487428614144	0.004388507693163775	-0.003035944112795599	-0.005394525483446144	0.009643919583870399	0.05487760322280056	0.005289061835263295	-0.029663678282324683	0.006865276751168753	-0.014881482024582938	0.005848444618918551	-0.01881101434997152	-0.0067709191960583235	-0.03378547240742189	0.02237159839152842	0.03287214760242298	0.005471250591063567	0.01814066444753607	-0.009314228818454838	-0.000809206707905098	-0.012024938859154328	-0.005472431195164642	0.007111524230104137	-0.0013429889306009679	0.0039836486074058056	0.011299553641554261	-0.01069190119202037	-0.006363465797080015	-0.013225550111575177	0.0021836922994695343	-0.006614579419660308
patient_257	-0.0004355916379010312	0.3035293203390465	0.005031552014240759	0.160209130621692	0.07177093755993569	-0.001990275391151567	-0.006434165910124934	0.06817293951724325	0.0036087810919230067	-0.004056882681361242	0.0037887276292776937	0.002675938342890865	0.012136285531152678	0.0020936217114484023	-0.000737194485914637	-0.017639990136533584	0.13430723487002955	-0.018256005758066064	-0.032325788320153696	-0.03349479435128235	0.002217284262285837	-0.002376942085589066	-0.0034357426443299695	0.007359339255397453	0.0018844308998372846	-0.02156743434655046	-0.02994672300705302	0.001377124729408718	0.009272955973624958	0.1578167981650079	0.005961919290819676	0.07462694293565703	-0.014413788694474367	0.04894335697663457	0.06400837456206494	0.08150340161507696	-0.008452803563229328	-0.007069109212970561	0.05167003161562807	0.09547042091888018	0.00739495138535401	0.09509427588753307	0.009071652077141959	-0.017659638497136573	-0.011293209214734716	-0.003594642118268703	-0.01697985721189561	-0.005381402223043879	-0.00570178541411939
patient_259	-0.005495299927764296	-0.0024479544232337983	-0.0019833671592036557	-0.011397906458350591	-0.011428230719413401	-0.010163704752015435	-0.006057640306038867	-0.023427896786366066	-0.009806240257283008	0.0189927354926208	0.01227403846397315	-0.001573755056867398	-0.01152993728383007	-0.004581655960375069	-0.004880266965020582	-0.018765973463200983	-0.009570336657677399	0.03512660432120844	0.028001099112277928	0.021126801373529767	-0.0037860448166861915	0.00015309100755668304	0.07323306247297644	-0.0039869748280989365	0.15134637954831645	-0.031788441679404776	-0.01587339940881644	0.023593158103879307	0.027367032193790806	-0.021703307055123196	0.024227665612159464	-0.008316542166744427	-0.010936219360578685	0.14004880955216475	-0.0006976165958170228	0.15157930097639732	-0.010770119529855293	0.0038820240046868637	-0.008882666272051752	-0.003588385712134279	0.0015990405927089333	-0.008575176883781687	-0.0035080415599576397	0.03928015018511235	0.006762032329488221	0.00854881241745498	-0.004109526066524016	0.007684645783127486	-0.005846108147749072
patient_260	-0.010621899495168157	0.0015050222282622162	-0.0005463871769337461	-0.010039204554615497	-0.0033742250856770182	-0.019236707128307436	-0.01023903243653989	-0.033671100838029135	-0.006354621146564161	-0.007492005482325645	-0.007850832370487322	-0.0024757500972246867	-0.008867161565417808	5.44672826460945e-05	-0.010957277229126308	-0.029757829468758278	-0.012996718444475032	0.021232378989360506	0.04520438117557284	-0.03671124553346756	-0.00128882582661976	0.00017600211421346602	0.005333140612508565	-0.02019347122361514	0.004879430511728377	-0.024115654664401763	-0.006667969291464429	0.023378025414285953	0.019881332096224787	-0.03340277323630255	0.022737920041920615	-0.11772103815037072	-0.015783128069091948	-0.02450323702145591	0.003283333596156587	-0.06298108427544434	-0.007338406816165261	-0.006252959232622352	0.004222030865233666	-0.014757672038679613	0.00760437757679274	-0.015557983779573174	-0.006769286860362605	-9.566068871598808e-05	0.002153431498744089	-0.007436295981016833	0.0004963019302053821	-0.0057501469309239415	-0.009431364765510247
patient_261	-0.0041712023887193386	-0.017825067552521067	-8.285950966044086e-05	-0.01706491046246682	-0.014750519659071875	0.002024988570655827	-0.007547544869324444	-0.03575403546003794	0.005111924020877176	-0.0014744389632640454	-0.002650943619632906	0.009786840654095096	-0.014419074200046815	0.0018785839120408368	-0.0037750351865169247	0.043380591447343464	-0.01981251247516705	0.001645575675696532	0.023878169742333165	0.00259728330435538	-0.0033007328980309398	0.001283979017354335	-0.002391298737078558	-0.01980382105851822	0.0019820316346787167	-0.025165608255493552	-0.016644038742980337	-0.007421375098319789	-0.0097652353783635	-0.02070805002238695	-0.004008029337438649	-0.08995992895682418	0.011280582545637477	-0.06130845680344639	0.030987724537085936	-0.010453081951822353	-0.007139223036242599	0.002358715503550985	-0.015284051024145706	-0.012503539826219275	-0.004305378818802685	-0.01856535745157505	-0.006016428425395264	0.01069482059993061	0.007876609245126273	-0.010608450135646002	-0.013796999019126156	0.0008529022501002751	-0.004864617090931268
patient_262	-0.007551842678858578	-0.016511055792051376	-0.0008008508896809865	-0.015357971764145242	-0.01201671931718305	-0.0011513504528256084	0.15679901224670018	0.058273291054918026	-0.01609906945106976	-0.0005410967206296063	-0.0003382153666128258	0.004214545822888951	0.0001303611781571268	0.01599724760843043	0.00022714680290920907	0.021057467400548056	-0.020602419962975533	-0.012624196577509253	-0.031957146664021274	-0.002811633839730563	-0.0036904749634611572	-0.004050939449335111	-0.0038080979453348303	-0.018946722369351812	0.0011356318616421838	-0.038194276247558626	-0.016594710206962918	-0.011216601675137758	-0.015605554620911975	0.005111044116126661	-0.0035133771401522768	0.026364413656186646	-0.02026218088011476	0.02609157764706379	-0.0006740533345567568	-0.07519972669514542	-0.0048783706465083424	0.00689171443102754	-0.01557494586111954	-0.014414790099620272	0.004803883161458474	-0.010580248328815307	0.0014879201176247858	-0.004133952296307538	0.021539731783907178	0.002671868944520143	-0.016000865655132934	0.004223856564794501	-0.004648662230653963
patient_263	0.008219189095558709	-0.005533086532460234	-0.0015352783315421184	-0.01343085461475739	-0.0049508425309746805	-0.022155925496121415	-0.00823106701129818	-0.0341613605363172	-0.014842134245425211	-0.004358683012967	-0.004963009642313763	-0.004646780556478358	-0.00940849117552088	0.0021680009966421705	-0.008056870246478354	-0.00961104158367984	-0.013576146274729415	-0.0019254237131042006	-0.039223109883975475	0.001442918881817004	-0.0020098992405509393	-0.0064255902188000875	-0.005865209924202355	-0.021808238041994842	-0.005626706457699373	-0.03180577069208468	-0.021475797452953905	0.025803657496375827	0.012118925641990151	-0.02597687811889599	-0.006007395474459013	-0.04166711886341745	0.023120393477452202	0.004816901373028921	-0.003359434308265525	0.0030979328573857	-0.010890840170494685	0.0022946400397551425	-0.013577834241231903	-0.00322873902081106	0.0076309068807861365	-0.01000802878103022	0.002786176426403184	-0.018025790341508283	-0.012383895014338625	-0.008589522527377502	-0.01700552914746381	-0.0013291611671466949	-0.0075066045301108095
patient_264	-0.004913923237711104	-0.016071729885337827	-0.0013008050922696099	0.037427098900204715	-0.007328249455005292	-0.016243876281061123	-0.00563440789600138	0.06919622393514328	-0.015022835508082673	-0.002886387891758409	0.010802712520590927	-0.0013329616098662887	0.0026327252483899022	-0.0035332949106531963	0.045506576402455715	0.011138104387209762	0.07008853439663401	-0.0033256503077702037	-0.03571395249331383	-0.04429614430080789	-0.0004764695507908741	-0.003197671458498077	0.0032361935924143633	0.04400064865076396	-0.0026809916050978028	0.07506783701179373	-0.02302731139253023	-0.010806255703133072	-0.0051515575650663645	0.06761181286432577	-0.00579297906937949	0.5573024948537448	-0.019335846250686003	0.11399302801157052	-0.008284368245929334	0.02936676163783812	-0.0069172361105429726	-0.009338954355456675	-0.018296346106853375	-0.009621110411623274	0.004264046263293816	-0.013871916674401416	-0.0010262410056805238	-0.004526415572090866	-0.016945001610792872	-0.007932023707468072	-0.010774824191053214	0.003383596658014305	-0.012278154261954295
patient_265	-0.002355440335887686	-0.018921702225554383	-0.002318554549081435	0.003281413598601307	-0.011347028700724893	-0.004635477597584553	-0.002217783801943747	0.05101183396039596	0.025321703585408875	-0.005431920223126495	0.00021215562281992604	-0.002440176394662223	0.023575806971573864	-0.004876767949203092	-0.0018707267103909911	0.005641777355629001	0.036568063767347135	-0.012355667533080655	-0.03398822953345017	-0.029869812067870295	0.004036853764817018	-0.00017205835837967202	-0.004456108285694138	0.060166747071670995	0.001614633682631034	0.12551136914853012	-0.02075218136032772	-0.005971622076900957	-0.004137243712772213	0.023298402162292096	-0.0041188390711802145	0.0677396187180247	0.020460908404522464	0.07664694281037936	-0.00580720438585288	0.07677688411808	0.0018912469399721252	0.004769001317544052	-0.004457813941808898	-0.008376236051497262	-0.02043795348772611	0.01592345305841334	-0.0056287018218193355	-0.019866455000868324	0.012358348620702382	-0.0035695506227960906	-0.021012838576180113	0.007407383228113165	-0.015141410504191013
patient_266	-0.01196191755891136	-0.0064379092263665595	3.0443323214026077e-07	0.06670630741722917	-0.01046146050060763	-0.01427070579418968	-0.007965188819025531	0.04605987091786371	-0.016883210427836293	-0.005606992285460415	0.00024458459770796266	-0.0009048398642528411	-0.00695109089480299	-0.0023411558407497677	0.002404424847164324	-0.02349002044488889	0.04689302964786022	-0.018608949200472718	-0.037266192410943894	-0.03411830713317057	0.009668791529383448	-0.0023439794700042186	-0.004898142116415464	0.001087485818305615	0.002243209508832575	-0.0252362640139538	-0.025828477614369235	-0.015864659390344885	-0.009185643131717675	0.039647665371497255	-0.0056903939462502415	0.046294174413977734	-0.014708818477421266	0.045055706729153704	0.030866323949828817	0.03280401689749236	-0.00826625016334401	-0.008034992855812217	-0.010952160299501601	-0.01288885400758041	0.00657406434174613	-0.007120497377232218	-0.006292062146704195	0.0001774458381795832	-0.010340165574231166	0.0012373156962740032	-0.009071642021074177	-0.005202544523633611	-0.010475747961737246
patient_267	-0.011189116914346098	0.00924000743364951	0.004044900123014128	-0.006121506627211326	-0.009639027940850298	-0.02452827989043263	0.0748752131725982	-0.036473161046209276	-0.026539979672190513	0.036241065771945295	-0.00036597256514599147	-0.0026601435640164887	0.008295961823765298	0.02392764596778708	-0.011378701795566357	-0.035417731784505684	-0.00915899568657039	0.0020636104683294664	-0.037604143679383514	0.0278435331838236	0.0004368082603032733	-0.0016953335824285369	-0.01951853965751464	-0.018401593178932085	-0.041894496477421626	-0.03598985254739229	0.001846486441707837	-0.011700381841410598	0.023754433718695445	-0.020034024425767346	0.010473072509667704	-0.09715252853203424	-0.019153149362090147	0.053914852963225665	-0.0006915810767972644	-0.08810529099820841	-0.003967884808561559	-0.00660837468969917	-0.011863860848796235	-0.01050541021434676	0.005962789472206813	-0.011624584165260682	-0.006683528760829005	-0.02225968682476644	0.04468633297993449	-0.005851079678270517	-0.008852115682459086	0.03706930281832031	-0.006590174040402872
patient_268	-0.010448023847071582	-0.011580222161600673	-0.001279531743392123	0.004746800079642313	0.0007341235975748162	-0.019906337961182807	-0.007974820179840114	-0.022428977488538643	-0.003459634031117666	-0.0012377451955761108	-0.0013850812314568372	0.0007647698301248804	0.0034142689615004897	-0.0005106227786578232	-0.014878256800595428	-0.03819809893867457	-0.007674982493078372	-0.01108922993615316	-0.031324903324147696	-0.03430681610636373	0.0009924003822542181	0.0010944848767098843	0.012251218043428224	-0.01885587619577438	0.012921855868693034	-0.02182386286876103	-0.014874887039628219	-0.017902515037479142	-0.012325113800063674	-0.019530790033227784	-0.0012861065527775442	-0.1088991513628742	-0.009419938817739046	-0.058579252607250415	-0.006719131246892579	-0.08539992290518254	0.0055199714284221765	-0.007085059316899888	-0.010230536514046238	0.013364047271489439	0.00872690857252162	0.0014572185295615222	0.010536952298617714	0.004531749784786681	-0.011039031448458206	0.060124029960809434	0.0299097478578484	0.00011064859797233352	0.04903863072310407
patient_269	-0.007867046097669438	-0.018193786564596533	0.001871258400005891	0.008004957712891869	-0.010922547340043285	-0.004897492105403392	-0.004725289668260344	0.04451766504938731	-0.022019080369444336	-0.002711495449637048	-0.004487009267452646	0.0028174540136895907	-0.014527882826601012	-0.002320519425374813	0.02414244228006068	-0.0017461046421156576	0.010015885413887968	0.00889208197301778	0.04359839302123015	0.02815287370498179	0.010034246863263962	-0.00014012939828946357	-0.004940727190150069	-0.01591261227593394	-0.00021311373280345208	-0.03360471754620638	0.004039536943440506	-0.00820621708148109	-0.011982606719573585	0.0808318517068932	-0.004469090813988511	0.7289017897587946	-0.005197800583892203	0.04846274806318544	0.013038538912034436	0.013948394164987882	-0.0073800662026728215	-0.006050895915773544	-0.0050356022528932065	0.007079739384514418	0.003455229702618886	0.007903321867000192	-0.0027539163633194474	-0.004848668584984487	-0.01072917895373427	-0.004652126484378595	-0.01615022618376837	-0.006084453540603862	-0.006552739423264635
patient_271	-0.01231688898018519	-0.02133106429950165	0.0009147119694703459	-0.012564058428295959	0.0024770559594779144	-0.01710650280095229	-0.0013545765177688466	-0.03261459297508332	0.024506850983439285	0.010627712659287882	-0.004149203615075148	-0.002002063359843395	0.001874618837143591	-0.005010706527425751	-0.004263266931365991	-0.023695089977303865	-0.0139238754364879	-0.019559233807218215	-0.027299421633106214	0.021666576301533073	-0.004312024740759448	-0.003985884558872786	-0.0016626049808271782	-0.02029463995316895	-0.029963616337683498	0.1267007311642695	-0.01607859746730986	-0.013247694680933534	-0.012656282685147817	0.024738768226089183	-0.005447140785282946	0.031163491796630624	-0.014465459066958081	0.05357470496306023	-0.005797438990142067	-0.011958173784070065	-0.011087011600601708	-0.0083672366583789	-0.012863012600934611	-0.015748683919122916	0.0033288930319847233	-0.0051940794429142225	-0.008190572257957737	-0.018470483717592502	-0.014629546916907106	-0.007551754083168909	-0.01888153671476917	-0.004001564662343493	-0.00898098872137441
patient_273	0.03664370437604427	-0.016837593248705717	0.002124383142956327	-0.01895262943545178	-0.018943059818672534	-0.006303677326555734	0.07876154599796488	0.040552358926292775	0.03390311636875131	0.0106575462790179	-0.0012675177972870891	-0.004214427532394404	0.002995696551552462	7.781890953624328e-05	-0.002727416616217565	0.09902317309749581	-0.019246521157718396	-0.014340038926667752	-0.04013054119425064	0.0027094645824937468	-0.004648526634141241	-0.004826729716784793	-0.009245561391968802	-0.023330513858034682	-0.03999487327547669	-0.03751708123377692	-0.017299287813786847	0.058707561372927236	0.01657728496227175	-0.0198428343032662	-0.0044494964758861714	0.023522179787241963	0.03443290076990763	0.03571527039250042	0.005823737261295969	-0.09203379386207577	-0.00867215672547212	-0.006860364765911741	-0.017154282117410213	-0.013532148070420308	0.002671985605758286	-0.017336106429201338	-0.009639896352076748	-0.02232038764634995	0.0036156918337725895	-0.00377950886996878	-0.015124243193702445	0.00892343099655612	-0.006872040798041158
patient_274	-0.008149252059927163	-0.01783897109695689	0.0016721989610927307	0.06761672986390992	0.048973482768648616	-0.007548226837170726	-0.006060540236844674	0.07096494440776185	0.0608214532439106	-0.0038613197659544186	-0.002633100803671946	0.0011880815922392179	-0.00830139651863611	0.0009174697430306702	-0.000731299898025993	-0.020785587806451553	0.10300443265730223	-0.02075341727067576	-0.040553994042342535	0.0014587747523974418	0.0014911127832106777	-0.00449724561473105	0.003704569286526335	0.04440616736364959	-0.026920995410883723	-0.02721364586175022	-0.018944211132556465	-0.008516498388044774	-0.013032220503076898	0.02015160118711959	-0.0002363416990906528	0.06777137107117243	0.04894799052825832	0.05610681072449074	0.003668159986125951	0.018553977134808785	0.011107641216034086	0.006149053787494588	-0.005304783443775094	0.011519701383379264	0.006704217637526564	0.02314765703654971	0.010837312463441863	-0.014440248707034434	-0.006707082566798059	-0.001504657080393294	0.007345707810873891	-0.005464773606850366	-0.009104467405684005
patient_275	-0.006569434127528089	-0.003654585120777793	0.0037179640085591424	-0.005098283764808548	-0.0062143100272880935	-0.015481216705756546	0.030778441568086623	-0.023969715615632766	-0.01875639614110465	0.024589182963968267	0.014266664439163204	0.000774199380214048	0.017132884675385384	0.01605575845558712	-0.0027157130514951474	-0.02554541163744692	-0.007376998931303261	-0.017283561257942157	0.07190528753138344	0.00915771403783886	0.0008397746132257287	0.027752314394720336	0.003450428647088059	-0.012993385417274479	0.07718325790064287	-0.019973470938961062	-0.013501491173387057	0.030773132964589663	0.016815510331275627	0.011934660221813893	0.03001168920157755	0.06538303408824989	-0.00942825160275621	0.07317593566070517	-0.0038033005674917774	-0.06460362606074659	0.02430665570764392	0.004216727234322899	-0.00398263929762009	-0.0059404216071243625	0.002545396660563235	0.007960004671666283	0.008551615846940995	-0.016501882009041048	0.0250419551465576	0.05959552980320991	-0.003931083601345992	0.0201270911660925	0.0498971554791306
patient_276	-0.0060682092530614596	-0.016256938689638456	0.0012039049205845554	-0.007057571079908409	-0.007961813645329286	-0.021340852660591082	-0.0035900776913129016	-0.03849284456519213	-0.018653062786791883	-0.007079798908082172	-0.0036812434324941003	-0.0019890837671136673	-0.006775826359798784	0.0021421264173853323	-0.013948786928054811	-0.030561432921542203	-0.009897004324286264	-0.010319265670128547	-0.036850386318739645	-0.01283748529666982	-0.0019835242364719665	0.0008589633482870698	0.0005760292787777979	-0.015007971939275343	0.005423548162649016	-0.024367634612216024	-0.01866186411115084	-0.02128097515644062	0.0011041587634339047	-0.02429862922432402	-0.006702848864585853	-0.10297307367718632	-0.021573065444633624	-0.07657439441160056	-0.0068389505752143994	-0.07680929791815007	-0.003628355162250272	-0.0035890570565703358	-0.012011312149795908	-0.009827049292577453	0.009752474542755317	-0.004110484308642246	0.0008910011512437494	-0.012865469144177579	-0.006907788806122477	0.008019752087829547	-0.005737864041155631	-0.0029779753960527894	-0.008681907811760075
patient_278	-0.010233081237110109	-0.017771430429224345	-0.0013717365189081735	-0.015488242906059949	-0.011303958458476147	-0.016324787948777286	-0.006691983593496162	-0.022762409747953648	-0.01673656408134728	-0.004065154247410058	-1.4616220607649548e-05	-0.0005777909486027301	-0.010520407533382061	-0.002684964354744926	-0.004250442308049775	-0.023727945057323327	-0.017268428760146372	-0.0190038696885604	-0.035122840515677406	-0.02895589239145694	0.0022761483578361	9.419172730141704e-05	-0.003034876390078253	-0.019148720251903725	-0.00014785826545655987	-0.039182793837911796	-0.021146784338024124	-0.01078728626624414	-0.012471040256096709	-0.004238507439046208	-0.002912995223105284	-0.018000548714659947	-0.013663717557579096	0.02058817075692324	-0.007978118390539935	0.007835471887020143	-0.009457976250385958	0.0025635624331765234	-0.014200522913910864	-0.010632449475767072	0.004415938645398906	-0.015835022329530535	0.0027903633447477327	-0.020380328278403435	-0.008767030929263845	-0.0036153175797718207	-0.012492952789626097	-0.0014624363560266475	-0.005170697334660992
patient_279	-0.007114056419236802	-0.01836462275717708	0.0014802736915631649	-0.020115217812164722	-0.010888984948740915	-0.014987109472391824	0.015746039167827797	0.013843381370563432	-0.027152034135053894	-0.0036284832661637872	0.0020995762717086084	-0.0012153473032931732	-0.007261152822138743	0.005988611737119449	-0.000849265161650502	-0.020063939400028576	-0.020007783779444656	-0.01207353590437899	-0.03472106473395454	0.00309568030926414	0.0016411792719981378	0.0012495833754307408	-0.010022299742947658	-0.010431900519793558	-0.02949029717964826	-0.03682160107330488	-0.01884267293182311	0.0035411924783816094	-0.010587559363757229	0.012526928056223057	0.015242522336559516	0.06927932751947431	-0.02310956904704559	0.03935889804311003	-0.0063641940859968825	-0.04041531083136435	-0.0102119521846482	0.009318142292003097	-0.011615307766324271	0.0011804257434649822	0.009265901220171858	-0.0030435367800951472	-0.007590189737851722	-0.00045239551076640917	-0.009083460753551799	-0.004334806982089456	-0.017114213599268523	0.0016186772251873093	-0.005172785830328081
patient_280	-0.006145980817381367	-0.019369202891095696	0.002086172717040939	-0.017819689303209485	-0.006212534043415349	-0.005121330600995081	-0.004636158625720653	0.02035510891495507	0.054294773553472356	-0.005369377613532523	0.0012302468940225784	-0.002406985008769607	-0.0073361039796097215	-0.0004192034487808591	-0.007072611422118249	-0.018891173713699524	-0.014678262502547685	-0.016351241160271965	-0.03347092316684392	-0.036852099517594925	-0.002908997242391459	-0.004600179617872026	-0.011100100793868764	-0.016430083226402378	-0.0027050223002298914	-0.03545453056167061	-0.029736185779853933	-0.015620092118762398	-0.008810557508421128	0.009260754781136823	-0.004817315354439604	-0.07556367517940048	-0.01098953703870839	-0.06623653861323796	-0.0069512559401576106	0.005185502510577716	-0.01077502929973131	-0.006844856828329404	-0.012474867552831568	-0.015148961229616452	0.008555254702412416	-0.013601858897603687	-0.006261041780098576	-0.024403562994248305	-0.007669873678600306	-0.011935484577798998	-0.014134160581460513	-0.003033917384780455	-0.008123367848581009
patient_281	-0.009074713600789234	-0.016938834965273084	0.0022187602957349957	0.07692589461972922	-0.01179636312451553	-0.01732213935318996	-0.006187504621507831	0.05180190050367428	-0.02202023719726936	-0.0015391079187779299	0.004025612927464141	-0.0002455350418725598	-0.014713638976523453	-0.0010239734657456947	0.02052729696764345	-0.02139680801585816	0.13700046650761957	-0.00985997680249871	-0.03438671167976383	0.005936444090566393	-0.005358339537118315	0.0024543624252422918	-0.003558964668577495	-0.018563497705040347	-0.0019179281669856043	-0.03412375465478921	-0.01742027574373378	-0.013063404455555505	-0.008663126343942743	0.13910872320060247	-0.006078207702439221	0.05059218864253019	-0.01745382323100706	0.09593788435990026	-0.005756424908923094	0.01996555721628631	-0.00561293226992586	-0.008916734719965031	0.01425741720979149	0.009619382864718248	0.005057816459667318	0.09203430267300605	-0.0010756667883258294	-0.01691496917333156	-0.011711822554022906	-0.0003050059375636556	-0.014376696293665643	-0.005039429075671704	0.002904566272857548
patient_282	-0.011975113421796486	-0.015966994105163147	0.00015923101440488226	-0.018576647538140166	-0.011086775568926167	-0.021155527753612003	-0.006107392656776718	-0.03631532640990791	-0.012455495236088172	-0.0021888978273794865	-0.0005362651153852072	-0.0030477215809153442	-0.008695379384873171	-0.0036447850493542444	-0.0024351929134081795	-0.032048424497876614	-0.014547050885354209	-0.016207724297797422	-0.03836313678465414	-0.030971499269058133	-0.003676579844879441	0.0014853360889215358	-0.015878402660327712	-0.017351228599621012	-0.04185086166416999	-0.037064756772605255	-0.024595778508986574	-0.0004119785888249011	-0.005645441240700437	0.008438724016475186	-0.006620003405864878	-0.09420941931683459	0.012481956598412725	0.04557230625385723	0.000290891334777323	-0.0796298205424537	-0.008783608000681448	0.0010804931021347682	-0.014236050267232092	-0.015525489929994044	0.0011559338175523232	9.306504694806165e-06	0.0028641266371536183	0.00562563174401844	0.016846791565115652	0.005177721740466485	0.0074941102868723505	-0.002512687946338022	-0.007657095352361312
patient_285	0.0013561176994943771	0.001666021071791929	0.0014004101834572428	0.07534185036360269	-0.006803938970847781	0.007880569724094491	-0.007945449242047641	0.12027453912041688	-0.004901527641894639	-0.005932695775137864	0.00048510257484675614	0.02780234564715895	0.01261101030851892	-0.0023553034199842236	0.12974443569549726	0.10613364867359457	0.10158438224997983	0.0028500120110649656	0.06132571785411998	-0.02669790916159728	-0.0031202005617579636	-0.006364861262166624	0.016021938767307568	-0.010249707491088094	0.02364689945163803	-0.022541633041489498	-0.008892977067620182	-0.012588201740851275	-0.009834329118030337	0.10178205550655292	0.003232200423003954	0.6865385475165716	-0.01876409165385578	0.06897135705074346	0.04179370119155188	0.03427773509229661	0.008734880317209896	-0.008323898089456687	-0.006837202824242685	-0.00022896550455794217	0.005744314133659811	0.050152271279386325	-0.007294932300252494	0.0014936520083289558	-0.0073459998260172864	0.0008174504753099271	-0.007730045588226959	-0.0071011425202411015	-0.008573362498706969
patient_288	-0.00504962373286715	-0.016991843560459404	0.0034165962143891783	-0.012484386710360815	0.016973267149113902	-0.01799933567593406	-0.009743061860480025	-0.024173019852876773	-0.007790830119574148	-0.003493118651935696	-0.003001052131171063	0.0005783953096699031	0.005645813131030703	0.0004473615860293631	-0.007220299019110532	-0.02588736879872324	-0.0018033739386423722	0.004653203971632468	0.026306655238705262	0.002640019092271904	0.00381340265885656	-0.000465280658265596	0.006016766749185073	-0.017485067836611422	0.12898337967162735	0.11574220745434952	-0.020642688632244898	-0.011906735862735099	-0.009554336158340138	0.010131997236713534	-0.011404848299031135	-0.11447884769152257	-0.012423231958716023	0.04496660693999496	-0.00271439010139346	0.004152659386259176	-0.005950609106439611	0.007133116443440792	0.020141540470288127	-0.013109536425131215	0.006873827884595289	-0.00590170417421954	-0.006453543035293025	0.041289518170412834	0.004314651003864021	0.030476189730046673	0.01226332705596747	-0.003826514821558128	0.030272598729524213
[truncated: 85 more columns]
