# Supplementary material for: Integration of clinical, pathological, radiological, and transcriptomic data improves prediction for first-line immunotherapy outcome in metastatic non-small cell lung cancer
Source: Nat Commun. 2025 Jan 12;16:614. doi: 10.1038/s41467-025-55847-5 (PMC11725576; doi:10.1038/s41467-025-55847-5)
Supplement: Supplementary file 4 — Source Data [file 41467_2025_55847_MOESM4_ESM.zip › Source Data/source_data/unimodal_shapvalues/OS/RF_radiomics.csv]

Patient id	Dmax	liver_SUVMean	spleen_SUVMean	TMTV	Nb invaded organs	Distance dispersion	T_TMTV	N1_TMTV	N2_TMTV	N3_TMTV	M1a_TMTV	M1bc_TMTV	T_Suvmax_max	N1_Suvmax_max	N2_Suvmax_max	N3_Suvmax_max	M1a_Suvmax_max	M1bc_Suvmax_max	T_Suvmax_std	N1_Suvmax_std	N2_Suvmax_std	N3_Suvmax_std	M1a_Suvmax_std	M1bc_Suvmax_std	T_Suvmax_mean	N1_Suvmax_mean	N2_Suvmax_mean	N3_Suvmax_mean	M1a_Suvmax_mean	M1bc_Suvmax_mean
patient_1	0.020364977817746627	-0.0840935859876916	-0.05682741944362788	-0.1588024431836965	-0.11056899033562666	0.005619655972291385	0.1299536859947876	-0.023787500581707425	-0.03878054842183353	-0.020003060668805445	0.0024779381074226227	-0.1566969434347291	-0.015470939190660235	0.018736635118248524	0.010268559952357783	-0.026357509613538162	-0.045112448640403396	0.008583805156978321	-0.0019837749883500197	0.0009027646974622268	-0.014746495708867144	0.010581239744134439	-0.005666254551138113	-0.05558465546219058	0.08168167190724508	0.009184862245411351	0.03933451087908827	-0.043871181150549256	-0.03473166589212968	-0.0010964087002614809
patient_2	-0.2661628252328991	-0.039602402627701816	0.054522887142011374	0.47075975797340136	-0.17052085363709182	0.01487768092442742	0.18893735674407602	0.2917622694433618	0.31662600088927506	-0.010842201766375363	-0.007472446923025595	-0.11817551830144697	-0.12231910466235094	-0.006960617090700003	-0.06010015902748177	-0.01922473631482976	-0.05704732741811641	0.005412393128200021	-0.0006796229405695528	0.0008257874335676125	-0.016752191948764338	0.016822107971767763	-0.004309392104784653	-0.08962270411712955	-0.09439954301281707	0.009308215125504098	-0.032976235322212666	-0.03595377280399905	-0.040056413462592734	-0.020302463901115956
patient_3	-0.11458662833240468	-0.10540900287695486	0.046465001912099	-0.24497409507512494	-0.11485099810578603	0.14483804841321302	-0.12039161734827443	-0.030089006477925843	0.003400072764235138	-0.02706410199337068	0.0007482290025752426	0.2288801508727776	0.023678642434119018	-0.004573276250600613	0.019372581457625243	-0.030566093068515574	-0.05069157582692342	-0.0065511749266136165	-0.004204578222028346	0.0009065054880081351	-0.00926302758061004	0.010708393915479042	-0.006013369224068146	0.07431354974113473	-0.0333973127385118	-0.007361866921454196	0.06937380199285237	-0.05080727874201301	-0.034503969940979574	-0.03755714070841645
patient_4	0.035602517129036414	0.22611717207487483	-0.00026787685982989804	0.4070043407038922	0.5150521128298192	-0.14345904166236464	0.28957349770830587	-0.01975193306847917	0.3478175581454821	-0.017978880230007068	-0.003751141830506391	0.3171155274836035	0.06180436209296781	0.030545779225144815	-0.000742541591851734	-0.02088508178462657	-0.0653163893898646	0.021837218274591987	-0.0009956005003565445	0.003128181813234578	-0.086928744022373	0.020519293552604904	-0.005732998362042115	0.14270702283820857	-0.010773596911792098	0.01245540159891241	-0.05255168674910722	-0.046642285551515845	-0.04677691957941195	0.0014438099693928242
patient_5	-0.09112992025561242	-0.10803400634869474	-0.06997046939690513	-0.22372548869684486	-0.11966601458378641	-0.00878085246802243	-0.25215492595114464	-0.030989911767988973	-0.05482144477967363	-0.02016454288806633	-0.005410698195929386	-0.12498164262615548	0.08166921458194563	-0.05456044063491748	-0.019615401246448866	-0.024882169766672742	-0.06008024730258222	0.01402184762665012	-0.008317036568574368	0.00039427662302432684	0.09286451553099542	0.008263500897848481	-0.007053693384511967	-0.03596691602955611	0.028882381007973176	-0.040417755924977816	-0.09462032252306171	-0.04399375063981872	-0.04492392202982935	0.001474672401139942
patient_6	0.17398098194856498	-0.08365150473037972	0.04034822117751606	-0.17004609712951418	-0.08912866130867642	0.2532580163238301	0.253896939177302	-0.018510378641805367	0.019250088295225846	-0.019630394207796418	0.0026817599175699616	-0.14563934225548128	0.16615436735186428	-0.012891307026758926	0.028127269743426813	-0.024881290037728435	-0.06349781632758993	0.02675342156330528	-0.0023685188201213636	0.0010006803324812588	-0.00811296154368238	0.01572703639401341	-0.00649094593593744	0.07059594365867636	0.10388343772663551	-0.014881692496750915	0.06914055637022117	-0.044468558507912	-0.04694863838249724	0.01231044016790636
patient_7	-0.191790247427956	0.011023121432872183	0.04798454809855514	-0.06067902379373269	-0.14251980960324462	0.012921548242033237	0.2309800055901088	-0.025049242861507462	-0.02587204375605685	-0.01511776645013482	-0.0030015584581616667	-0.17475172151792603	-0.0910321065320858	0.01008435678627663	-0.0257645364805022	-0.02150360056118068	-0.047485493716263455	-0.008547170385200913	-0.0016376478221737962	0.0007989065346534718	0.01163130310293909	0.010670093879246391	-0.006186264443121561	-0.08328883627691416	-0.002294601702744051	0.005309195239666589	-0.019651793963216636	-0.04118785531796219	-0.035359853368605795	-0.030125532766920367
patient_8	-0.1155097897549266	-0.08788686873602712	-0.006416163515283231	-0.26331481582012917	-0.13472229569127897	-0.04387710143752826	0.013782307316285713	-0.03090530544186889	0.05705267011011062	0.016738247740361242	-0.0015971961977456432	-0.17077805905863244	-0.12535943943427427	0.008419377535190222	0.0044337479426643945	0.036164807741017296	-0.05292765096811283	0.005877291477748221	-0.0035315324663113988	0.000970912233959552	0.000952190930824712	0.013557355288388718	-0.007888423777461658	-0.052621992175050404	-0.07153278509440897	-0.001045843142743924	-0.07576607061903519	-0.014331870382545651	-0.0378860287341319	-0.013898481516362573
patient_9	-0.17469266220545085	-0.10015320000630895	0.0528574692608452	-0.27493174933478487	-0.11326486189316486	0.03169886736759746	0.18572910912720725	-0.03711974262650388	-0.02698156840416131	-0.016954605471895867	-0.00027259419817070497	-0.1663785608318401	-0.077066023992172	0.00953206551781177	0.035553945318640034	-0.020876508220049238	-0.05098797340725111	0.008077156926125026	-9.04173637731359e-05	0.0003186187534498926	-0.00924553012829063	0.009584734825695407	-0.006159878754356613	0.05148149604397239	0.022318710340939605	0.003019542617508802	0.06721743019369536	-0.0475195768347569	-0.036538807384853496	-0.0295777466050509
patient_10	-0.04696069710483501	-0.03563945617819154	-0.009664061974361501	-0.07522059990147233	-0.14579927655435404	-0.025073077820472585	0.2637377124058867	-0.02705312981738561	-0.0448426032984797	-0.017240753052181538	0.000745719131055715	-0.1684157231589176	-0.16093244061415604	0.011854252374440604	0.006837459467960338	-0.025197613478699376	-0.04381519647387375	-0.001496827613421204	-0.000572108870683992	0.000618355673566218	-0.009424091825244327	0.010639220847931426	-0.004571291484182125	-0.08696766170170143	-0.06725831989727434	0.007932727642543989	0.024335381471217155	-0.045790654944820416	-0.03240954768618959	-0.016724100949560488
patient_11	-0.10992515377796237	-0.07736638598701821	0.019741386841960896	0.47677992109145106	-0.11715823278753773	-0.14265255988536515	0.055271999707601535	0.10720617490381466	0.32788382101688973	-0.011793891476828593	-0.005472784018884923	-0.07731600555653886	-0.0017667378089646468	-0.06715290422193726	-0.012316635722789024	-0.017746944930391355	-0.06701496209318333	0.015348320545818568	-0.003004873146323163	0.0010960666852533536	-0.030375532238993915	0.016002037481358613	-0.0060592285220875015	0.14022232952360006	-0.0293684100088483	-0.046348000120470044	-0.0659399804680529	-0.037861771724344934	-0.04966476241626574	0.049795993559593396
patient_12	0.08032078541239539	0.2988159606794774	0.07110596289506953	-0.23871783883865716	-0.09396329974435423	-0.003382713270301549	-0.29074959906503856	-0.039079441728554674	-0.06718755013667131	-0.02690819693885554	0.0013129283261675271	-0.15167157204448634	0.13767877610420243	0.003491441427588653	-0.011083503206627274	-0.02813186178738005	-0.05487690864245616	0.0316916819421688	0.008599984161777659	0.0008179580863697818	-0.032000433818551	0.012140977561413531	-0.006867121330412927	-0.022454612432236717	0.06727005831633222	-0.002649235600085834	0.009930182513574956	-0.05095342740555002	-0.04175575119791902	0.01485318735019776
patient_14	-0.14230756606262968	0.25413075887103553	-0.09387889024045	0.217855273339149	-0.16838223309652953	-0.08861294485533383	0.17039079751313987	-0.02327222374429826	-0.04784822495527186	-0.015815312679375533	-0.0030536211436443137	-0.1504102707311057	0.06841087268283369	0.013288599884987982	0.004278479231583803	-0.021552033103978442	-0.06077097045005689	0.003093407229837849	0.0010148665831495782	0.0006949731271739587	-0.00020556859186524133	0.01109367534478361	-0.00436977436616985	-0.10660626824997191	-0.016825175397242886	0.00654084074254317	0.017133947815346454	-0.04170246998408626	-0.04333412663404821	-0.003670445488842891
patient_16	-0.1455602776423115	-0.08387788144967974	0.0341161530576061	0.3813648701888512	-0.1338468248917445	0.0843484647806263	0.21484871142776613	0.07773563780982046	-0.0022026591426886053	-0.010991910978843795	-0.01940670479475496	-0.07772258661170392	-0.09769537080893034	0.054966076886474376	0.007341176429153578	-0.01718268984851713	0.10999613686114489	0.03203006673446215	-0.0004186952133127928	0.001135955195174636	0.003870530816004642	0.01512632342772775	-0.005002541469452663	-0.10999782585556578	-0.042495429933949606	0.05310312086648644	-0.015750582864609567	-0.03842455844372847	0.13069464423461546	0.06977396660215986
patient_17	-0.06882491532122564	-0.0988504034867316	-0.04880397020812177	-0.26144102901248323	-0.08150696233235367	-0.04470390640014733	-0.13665443688512538	-0.023979251093058273	-0.044441560333798986	-0.02440127064503859	-0.0008268558384825401	-0.14862383114672123	-0.10574823918510118	-0.050375373588742466	0.006241526304972274	-0.026596971712962044	-0.05883634325157205	0.022948214259990926	-0.007154345916423064	0.0008949726636017202	-0.01619655011864467	0.011758679703408883	-0.008100741410814138	-0.03650918079581737	-0.06780348865999321	-0.028463807107947502	0.032922043919493174	-0.05222143043984164	-0.04347267157495071	0.02878599998605455
patient_19	0.23752539858819371	-0.06742643094452273	-0.06584554468939248	0.6623038005800863	0.3905570906953376	0.10721672442862597	0.2639352382439397	-0.021431733438154396	-0.024522615830183173	-0.016905440657806654	0.007969418408384457	0.5601426842257747	0.008120765059066733	0.020370455199922418	0.022462276927364598	-0.023163405575569916	0.4437880500005862	0.001877901733132132	-0.0035490719311332326	0.0020544331426682154	-0.0430837893751287	0.0210225357830632	-0.005511265396473979	0.11798208179727292	0.028432381272216856	0.008225176811517099	-0.0022712732012239085	-0.03862648108296734	0.2674476765538804	0.004736413898428557
patient_20	0.26784468810498685	-0.0833421666871506	0.03366239220389814	-0.012629051762587601	0.4198915714184234	0.03959057926750815	0.07308570208360868	0.028630356030278695	0.15066149794955666	0.1160841322347259	-0.0012700192047408597	-0.10294093388541628	-0.09574955511608735	-0.07523404774336018	-0.008890765721291181	0.01835638184749029	-0.06120372612461398	-0.031417400744941364	-0.005291408982264744	-0.019256887464109515	-0.005261401430743522	-0.05201311818562908	-0.008383301957847552	-0.0055026978664576	-0.08754211858715186	-0.043468181247639986	-0.04856272032040467	0.05897842652414056	-0.04003490369198616	0.011365547848276454
patient_21	0.34979553631577565	-0.04591113774114487	0.025875237472028086	0.5605171326002943	-0.08394442281980438	0.2312062848400288	0.28457918607825516	0.09896089031550441	0.46173005858748967	0.15915977227442663	0.02378503340954564	0.050621397746788574	-0.02407576437112059	-0.0847471499314918	-0.0044294715802621586	0.11523249733707237	-0.04251763665227487	-0.043358809733878435	-0.0024689984018457086	0.002356714077572717	-0.06214709626458036	-0.060239201900840166	0.006905733638284175	0.12838347053678872	-0.05157070413268535	-0.05854403540168458	-0.04387912198208874	0.19483276764591737	-0.01824133181976592	-0.037211125437612035
patient_22	-0.0792347927256398	-0.1068149091990736	0.08232430866259245	-0.20445294170866565	-0.1195519617895141	-0.02471442268481653	-0.16074553663847463	-0.027317401581428723	-0.05095131128571356	-0.02302450289010354	-0.001055639653042945	-0.14646310387094558	-0.136591207950536	-0.004903160295271322	-0.004089480411521636	-0.02986930473296325	-0.044589528278160914	0.013880183404110076	-0.007323333444853153	0.0011080584302137083	-0.030182974686036555	0.010605468137532994	-0.007162502928361077	-0.04100020038178462	-0.08014229482493646	0.0031138242617292982	0.020569376521743208	-0.04914847210707172	-0.03370761790530297	0.00263184283884306
patient_24	-0.18603151428071782	0.016621146803625073	-0.06292223153901548	-0.2542672064191154	-0.10584549251399368	-0.04271770283264616	0.07389534659319388	0.005927758912592101	0.0987860984728739	-0.01836808273952533	0.004208956025640489	-0.15435924168397996	0.14098024315271052	0.01917256718182909	0.0387197245386082	-0.021786112929664966	-0.04562662780481836	0.008762638456808013	0.034951511704040386	0.0014475947106067624	-0.02032039480500124	0.011759503563923326	-0.005498605279472372	-0.04195161095041491	0.10811562130537711	0.018132976079705425	0.09899035357566069	-0.04463357810682589	-0.03255553350420937	-0.004671352255338269
patient_25	-0.13144833951065327	-0.06296105471497189	0.008442624938795537	0.5477603459121528	0.5270213829536013	0.0633547555937374	0.3008172198795735	0.03731968291073845	-0.012401651277060943	-0.019886331491419374	0.007844281186315794	0.3163394686575915	-0.0589043453478488	-0.08913417816897118	0.00864087293057819	-0.023288941643305496	0.035674211663498295	0.052012396299323936	-0.0017558918693024379	0.0026343287082282235	0.02364776450950384	0.01998825570284708	-0.005430638446187359	-0.07911201103070631	-0.01360223477214218	-0.059464211511839435	-0.04949720729426521	-0.04480014820576484	0.07847618377385729	0.07561078615785614
patient_27	0.23149290944376563	-0.08231360564123631	0.02912059198320609	0.444784166739632	0.31201293088386617	-0.04884894218021887	0.20582080882439271	0.14831283555560026	0.18193535367154717	-0.005692180613388675	0.000345124511250057	-0.13628653207353508	-0.13218640191624764	-0.10943734851306795	0.00463071998797017	0.008731757624689425	-0.08985218576478836	0.007030588539038336	-0.003160180766755261	0.002188770504756221	-0.004668048579559477	0.02019796197365008	-0.006788619022990826	0.06664741929411541	-0.10956392790472828	-0.078080707497112	-0.0007296748383702847	-0.015811804849374552	-0.06690824667502654	0.06137836238396468
patient_28	0.17575639548917102	-0.08350383864597866	-0.004144506738232412	0.5301853811507498	0.479715529217639	-0.14371789520159092	0.24155755555350897	-0.03074462141161092	-0.024131552698999362	0.05313405517692524	-0.01215469714423338	0.34997922721750657	-0.08202015003074555	-0.010552943208985664	-0.007968433585321065	0.11030284045304545	-0.07298627009396202	0.01879988623975915	-0.0014943469962194287	0.0021119669051426217	0.0011252426397320122	0.020089560842204403	-0.006975281731400576	0.1026059887190234	-0.031328109811634565	-0.013138690393241025	-0.06116603949166729	0.3325104092366422	-0.05085771415679871	0.07386009726114418
patient_30	0.17630376930437974	-0.08590582337995947	0.04340513481419061	0.39573765478825634	-0.10323514667037412	-0.015168511111525009	0.2842745182365974	-0.04551548285404853	-0.007611324889544568	-0.01927965494223711	-0.003922142472905049	-0.09663606425115293	0.08809765672193601	0.006128953922391648	-0.0012498428928596538	-0.029059609159542418	-0.077576960983505	0.006826368581708458	0.00012753059609582165	0.0015535528648606925	0.014076586119821441	0.015538503520808475	-0.006655519991279086	0.1359279998395837	-0.00580638397101429	0.0016926550000625695	0.012540948249816464	-0.05070989509954905	-0.05481529505504293	-0.030371094569406294
patient_33	-0.10394047753655944	-0.07810423927088428	0.029631972319640657	-0.3180677347801677	-0.1256936658665523	-0.046430924991625606	-0.24919208948393418	-0.035075816397957316	-0.05373105083009404	-0.022386037689137748	-0.0020947695878315285	-0.13906669200223704	0.060026552404311956	0.004330478159117555	-0.01866956981288649	-0.026862807430534735	-0.05370042135700968	0.0058965607696337494	-0.027581828866778256	0.000467284393665921	-0.03381293249301692	0.007929005406188645	-0.006554376235454232	-0.05006298012077428	0.041233624623602194	-0.0029294452217177185	0.009613488186282456	-0.0462753032949279	-0.04331350725961356	-0.000624614047479775
patient_36	0.21466123682800942	0.3355885849473711	0.03615377784161355	0.2857998920163326	0.3769248313512278	0.07446115604743958	0.29394223014783716	0.11612397845993808	0.13651131755328028	-0.015529287286833475	-0.0037491850970053807	-0.07410764147411812	-0.06433648927226857	0.030019484581801176	-0.03962898833808255	-0.012208853223486464	0.32960500647409946	-0.03784310196312126	-0.004020053495218924	0.002520203136579964	-0.026778061685759733	0.02219424389811465	-0.004745599423636942	0.05711089194943991	-0.04271328547484187	0.051410464176436736	-0.021751803703040005	-0.02716751200022268	0.2031919178229623	-0.026020733600597677
patient_37	0.12872375154549834	0.07305197910550044	-0.08388855296534539	-0.10721001254130011	-0.11245537057544809	-0.12399910000727679	0.10331903949750448	-0.045182029592780025	-0.016900976396847713	-0.026629523816564957	0.001847414264648326	0.2373734678025445	0.09057097276765594	0.012949446151549717	0.009937710601453383	-0.03559928137492386	-0.052130798316715764	0.039389188506954255	-0.0026447294741495896	0.0012306729085287199	-0.012982188629814474	0.01205927573291786	-0.007074622875374774	-0.07264740064582728	0.014799281171131929	0.006451692406004228	0.02858474619930806	-0.05366492712894307	-0.042788425422191814	0.05842693952229932
patient_38	-0.19179863786192253	-0.053800534393093985	0.0573279149421748	-0.1929119194121901	-0.06348968478760644	-0.11915900764293004	-0.18884434606200565	0.20829991366827952	-0.004334319457272488	-0.01937781082983202	-0.0018892165358524663	-0.07594132933145241	0.14584482453729708	-0.020075782404532217	0.04125209180765216	-0.021839325737311965	-0.05417019561952568	0.00638891636035746	-0.004526516992741582	-0.010740994985845827	0.04937731129877145	0.013355918655418249	-0.006414786132242211	-0.019918591301992934	0.09982791730193037	0.018684019568416046	0.07715954759137657	-0.04305363165197904	-0.04296718395701391	-0.007791402716998646
patient_41	-0.20813742787436063	0.4662122931406945	-0.04553289841074323	0.4730193036430196	-0.1576399610597515	-0.12237599003191182	0.25276652848437187	-0.015080533077989965	0.028244519128774095	-0.007500539793278771	-0.004051042846063047	-0.1395809158939848	-0.1037294075789805	0.01495802365713087	0.02613142758946271	-0.017501455772917843	-0.05608958651057657	0.011714711043626402	0.0026599861157306144	0.0008184127556475589	-0.004561174723282644	0.015839018861535232	-0.004919433763667673	-0.09148137124260874	-0.053301660710526645	0.010009450614418845	-0.04224469153273365	-0.031068137340463577	-0.04358089759848669	0.014317781443849788
patient_43	0.22014039225623938	-0.05296899775718633	-0.019841910144263654	-0.31592877135422337	0.3383866925469551	0.05503149313777848	0.023544841693705743	-0.012378450676347096	-0.03177514233125893	-0.004327444374279739	0.00043401200108009007	-0.09831071830381263	0.08488039074019067	-0.06435804462634934	0.017728447568293053	0.02391910589519503	-0.0336268035221954	0.023820793824011893	-0.003983594525549614	0.00274643712080491	0.002455430333544529	0.011914209710542916	-0.007641691298091457	0.036459480293036604	0.04335828802899729	-0.042570534365542693	0.014538966229547833	-0.013007027481108761	-0.01856496597460416	0.028426925704466668
patient_48	-0.21272919447522662	-0.04747023591913375	-0.014598178388806228	0.03254094001742978	-0.15444153628375273	-0.06888217668950425	0.16574463071796366	-0.03254446757698736	0.044264244019807934	0.019495344796795315	-0.002268967111710837	-0.18421148270073964	-0.16261728320768537	0.010437850508263083	-0.050145156033807495	0.008823707517145452	-0.05369744481512065	-0.0030874584991601316	0.0001057078434790191	0.0006183795635731281	0.056606436453020555	0.012517034277252979	-0.005595766142358979	-0.08262546257926394	-0.08914852979142707	0.0031456443655113646	-0.0970884978601782	-0.01785735176909384	-0.03736572551961168	-0.01305606986293514
patient_49	0.25423431069536184	-0.09087137028690025	-0.01825645427768382	0.512727970703005	0.4058461525506585	0.055901850848403795	0.2645826577806337	-0.04093127910932968	0.29629411949307893	-0.005943454283537685	-0.01220699535265078	-0.17231297868282291	-0.1336183323022786	0.018009071495389804	0.003173860436884882	-0.00020513845712890816	0.41708495892746744	0.03468871542907076	0.0005180803774976592	0.0025393280216881205	-0.022335064633462024	-0.00016649610086897685	0.025227396714569195	0.11513108028639941	0.10370450544070314	0.001282518750124544	-0.05072237819149663	0.07708277175987695	0.08367788331050045	0.07563071879286022
patient_50	0.2395128101191672	0.04515942607396821	-0.06349038218668689	0.5719890708374565	0.4732757193042438	0.05692498194537087	0.2073244613617177	-0.018703788484204273	-0.027948350937527056	0.04035251430709689	-0.00306138586152517	0.5342667400466197	-0.10568376606553663	-0.028526013076021567	-0.004756279056745528	-0.005963032208454402	-0.06920512669653768	-0.05927606276126785	-0.002906947352220726	0.002878558640801698	-0.06817982374493178	-0.14777131850415173	-0.006855424292526934	0.06658875719242313	-0.0989442954457051	-0.018132635835982163	0.022896199913269598	0.02037676357537402	-0.04598713678352061	0.0959158345849008
patient_51	-0.17764743492255888	-0.10125256538033181	-0.05619083554923104	-0.2517221293888722	-0.08521178346715903	-0.07587869393057631	-0.230448863998532	-0.03056173604505777	-0.00466057499057394	-0.021242577956376154	-0.0015870556769734358	-0.14175773454522064	0.12543964252620235	0.007492463582781067	0.02628840035618539	-0.024971173706440596	-0.05922009004719367	0.006965744931167493	-0.0057625887070968775	0.0008323026707701957	-0.013682696455424666	0.011029659294774357	-0.006734954440374319	-0.02343603443414486	0.03858738438381043	0.002560246171394543	-0.05244501421279617	-0.04809690800235947	-0.047332162127104074	-0.02410290751904219
patient_52	-0.09675059733629122	-0.10436267998050454	0.0014487651892931901	-0.24076990849291874	-0.12838560067368934	-0.017018017150917705	-0.15556214776416463	-0.038312437143242485	-0.05287417979931819	-0.022318406726344952	-0.019502064569976715	-0.1377479717913831	0.10912079780934505	0.005823876747360569	-0.00511961848910371	-0.02889329087097524	-0.025134764336252696	0.0089032356180053	0.0523977388533687	0.0006378876079759839	-0.03391207697203648	0.00858784093505067	-0.018236815007903126	-0.04878407456230424	0.05244937816722735	0.0008002409771471269	0.014066199976700548	-0.0503070757306529	-0.017641387312845667	-0.012924190615211655
patient_53	0.10882597056638325	-0.022171199341648996	-0.08563386200934567	-0.2619868424990706	0.235689234642374	-0.11514545973614718	0.019533706738678946	-0.03465419829289066	-0.05127254784553331	-0.002930514104324723	0.0033158413891897776	0.1888956074402881	0.09542120301555179	0.01607537661049412	-0.003616439934570232	-0.008384893504221624	-0.06410685276746224	0.02954024756954549	-0.0030694298067985293	0.002350828763521215	-0.026229915141187454	0.01695376965863959	-0.006992798882137158	0.014677291499582032	0.02707372264907618	-0.0014843045444391857	0.005038910256587163	-0.02639512147740679	-0.05258269870531726	-0.026642375331319662
patient_54	-0.18404754883077432	-0.04863350572616268	0.01967659582874051	-0.2755895648809512	-0.13376212710501403	-0.10074239664056246	-0.27420708796763343	-0.03194834766288662	-0.05086084552099361	-0.002146107255103119	0.004784943308146375	-0.13159683558239424	0.05275508933111289	0.009631376318295531	-0.00026590914316489605	0.009764926936450487	-0.010325018179677029	0.009373610380248663	-0.0070256859785392985	0.0009350175710756241	-0.032574802760321	0.009858626700849676	-0.006270222834882099	-0.03837008765438405	-0.024496051263622753	0.002148749345031029	0.025401547737889437	-0.024921036218807674	0.06224738398592575	-0.019777857354754725
patient_55	0.1350199135046602	-0.1205078743319444	-0.06259893191852657	-0.2978157127679463	-0.0821336838733929	-0.08601962657860492	0.012386913206309622	-0.032828393693823135	-0.04288057534943883	-0.024710846958084898	0.0042083804055539666	-0.1576299379142639	0.12681515166623103	0.005967015738209608	0.011722809949517379	-0.025219826953330474	-0.0484975284174019	0.023066371323164348	-0.002269874612343292	-0.006651443233706278	-0.01385002807794993	0.013438382371323845	-0.0057477331040042155	0.10470700642696534	0.07292606318204792	-0.00659742476639614	0.024449835262508504	-0.04464107534928464	-0.032450184349844834	-0.011103307284582198
patient_56	-0.20084236273576345	-0.03677699901264553	0.07271372954749396	0.46819965635225486	-0.10973836758413157	-0.10350473432327771	0.20572611042532654	0.23658703544087767	0.2439631085128828	0.11440784425709104	-0.003827696576362796	-0.07745736067535712	-0.04282152310501885	0.21637538513446697	-0.01860754936339074	0.19759874985531392	-0.0181432260872651	0.007520032281395094	-0.001130447430542188	0.0010879238166036915	-0.026482329333795667	-0.06854893409861168	-0.003835444546907688	-0.04695309868833343	-0.012042813916385599	0.23074824088460955	-0.04719073326538488	0.2424217981843341	0.013716732360891725	0.018013014963071797
patient_57	-0.012321309082107467	-0.10321200488485337	0.01999582651578674	-0.18174247169205404	-0.12054643553348791	-0.01626866504515267	0.025905206714295435	-0.028198583063145568	-0.03951909247973631	-0.020149954691279538	0.001550599560290897	-0.14846860121144986	-0.0972218142832164	-0.01667748737425628	0.0020894421113153323	-0.023009045541716705	-0.0477840173138959	0.007888370926764268	-0.0036338962749495243	0.0008019372795574221	-0.021067660988754233	0.009819204364325658	-0.00644642363997453	-0.06234354337676997	-0.03777991966003755	-0.01333670712230991	0.026248220751330206	-0.045074815728327805	-0.0316523575169554	0.0008932168385115031
patient_58	0.01511434141234299	0.5336276177197548	-0.05355445801606578	0.5515170886080984	-0.10032507034231285	-0.03972542548278004	0.2668682677243609	-0.019356249402149476	-0.029575557488883256	-0.011722476899440787	-0.0019860043445782964	0.3597677661364969	0.04678851708148856	0.2634636509604938	0.009744019551591453	-0.016997418448071875	-0.03411710762732221	0.04042860987800868	0.0025124743958278824	0.0011829320751712696	0.0250363021867323	0.01388236103688272	-0.003081649808380979	-0.07312684877906955	0.10800599152391213	0.24943148423950048	0.012959493713810227	-0.03309280017562361	-0.024418914365786127	0.05188375314756611
patient_59	0.186925877990899	-0.09734839431236221	0.03833562160746696	-0.31604601041306757	-0.07644891944824458	0.10619225591400763	-0.22587842605359423	0.09228417125724837	0.00886555746616508	-0.01300994566961749	-0.0020454968117032497	-0.14197861310684912	-0.11348862243478214	-0.03694323513721351	-0.05135266957710835	0.018292528154110456	-0.06829172153065778	-0.018063640674625712	-0.007836637640728032	-0.025626953115309797	-0.006476523763511279	0.01577967170807158	-0.00887289308236835	0.027059092082427592	-0.08174204640354184	-0.032262169593027946	-0.11233159991352912	0.01950333865153911	-0.05334356841575863	0.03971793183853627
patient_60	-0.18871789181117443	-0.034169317286078645	0.014367076787692471	-0.23830537898780435	-0.1290030305171908	-0.10051358039299142	-0.179014635547542	-0.01940915774926311	-0.04974466524546812	-0.01591397866478471	-0.014811372333117427	-0.12185195429718389	0.12901039187360805	0.015338914108015236	-0.007054801900480729	-0.02688066457617456	0.4245054729942582	0.008298750467541409	0.09043703242532342	0.0008494169949901858	-0.029940115677110156	0.008801791322660575	-0.010158777273358505	-0.058126642119567674	0.08030526091103198	0.009293907684561849	0.023095656279027422	-0.04512365478435219	0.2435194873141317	-0.009753078970390067
patient_61	-0.10339083960865994	-0.09574943306976964	0.16863447420041822	-0.21717006155737945	-0.08572585328719351	0.041259465376104254	-0.13832640435286106	-0.01878233298735781	0.0009731313158255117	0.029778373852423403	-0.0012461882906250796	-0.1536340169438786	-0.11601722646262229	0.007212344886486655	0.020109605796661	0.03974861581046492	-0.04726170242841035	0.022662141161863613	-0.007895371767449377	0.006450351131403385	0.06693425558644141	-0.0378729446861873	-0.0058078107705110005	-0.007023606231041793	-0.07438827542374506	-0.001003510991994919	-0.005671962555562957	-0.0017797109091456376	-0.034791891845401345	0.008917739751743115
patient_62	0.21899701761483686	0.2420308509323351	0.020817164276068337	0.7421618785884441	0.5832243082223648	0.0952604920238622	0.23573577948490218	-0.010643240974471429	-0.05472056143557649	0.1364533424556582	0.0007261941971827493	1.0480971031551807	-0.0672333376618239	-0.07800781433024195	0.010855466140994426	0.09924693176361388	-0.040930287717531905	-0.0991259016725815	-0.000426873654743508	0.002970665800730643	0.04252802989933745	-0.11538235581257648	-0.004161815980871101	0.11151047683596571	-0.049873533339090066	-0.04618164767649545	0.005897683711947399	0.04562613066578228	-0.026262442122583298	0.016336854006724796
patient_65	0.032216156584682666	-0.0870687184126455	-0.017780728203162854	-0.1942473517846771	-0.10736309685621279	0.04908991812047114	0.14858708793830586	-0.02574972789920068	0.03597512411895914	-0.014976479785305148	0.001189868082655056	-0.13067611936813647	0.2627430465215782	0.012760675126611123	0.0494132295609179	-0.023914125701479105	-0.046987464210731585	0.012872158398729096	-0.0007673366704526282	0.0012245246477825592	-0.02464549912121846	0.010193848803261057	-0.006228085771440131	-0.046221620153911465	0.12051911780336379	0.006195459161670351	0.08494682928639746	-0.04158115446002395	-0.03196279055298351	0.001971658051823413
patient_66	-0.18238028131351258	-0.0947845180532436	-0.0032490649688022405	-0.19628623714235702	-0.07222249854939489	0.011744043151756393	0.2826137370328761	-0.03144952905971035	-0.051252924875599674	0.0042899458530686165	0.005781024757904624	-0.15546281535936485	0.12953925811576164	0.009652210719752167	0.02018693216037102	0.023414218654983693	-0.028285552334314915	-0.003762658249352975	0.03124876352979682	0.001808023862330875	-0.012743993953156363	0.013596209570310545	-0.004935710846278953	-0.06193713981205672	0.11144645449757291	0.00214470145905067	0.046012647995868045	-0.014527956407675024	-0.003672632247327048	-0.026536941465956185
patient_67	0.33693666272423434	-0.08783970845468211	0.08872723514708866	-0.36070295035846184	-0.04238367178630889	-0.0038264166401161094	-0.2723811478312777	-0.04878241651344878	-0.05988998623259371	0.023032809456145	0.0037109089890715245	-0.13466707675806208	0.1205935555781078	0.014256927866122284	0.004950805211975096	0.026687212297927605	-0.06024889861545806	0.03006254146039512	-0.007626059753132412	0.001591947505673306	-0.019129075620880315	0.01655839636006012	-0.00570653681420928	0.06986577329716176	0.06462349946038519	0.0028266734079626433	0.02565310034767521	-0.010078737257420162	-0.04812198470425644	-0.01294992725810152
patient_68	-0.1912807804728413	-0.03852678298387943	-0.07540255186084024	0.6533603517935531	-0.15031987881441844	-0.12045534865838325	0.23202755249347856	0.22362766102369083	-8.145276665251891e-05	0.16263132025877503	0.050966208945764875	0.40371528040793675	-0.07894825034208866	-0.04159794471515596	0.015169619164852776	0.04461000028626847	0.2720199878176521	0.038755759139216986	2.5280597358509366e-05	0.0015417100052104026	-0.00507779005342037	-0.051775615067914026	-0.002669555070732301	-0.0100054773316312	-0.03877884776498115	-0.03240595357843943	-0.040257348550260384	0.050908680061902245	0.26035703163582086	-0.03971300001314771
patient_69	0.20258317146115373	0.45899680196157844	-0.06854760058207701	-0.25482925113251736	-0.05581516921552132	0.030355788203098113	-0.24986794609984497	-0.031808503464194275	-0.04890300627179464	-0.018079587907758297	0.0022538616429016974	-0.07186780035877409	-0.0656510803108329	0.002632556089734482	0.003872152008572571	-0.02481910498146399	-0.05684060000155694	-0.0021930791775606738	-0.005983870851186154	0.0019354568678243604	-0.003221841414102109	0.014637193164810977	-0.0076941107295318304	0.1355407750699623	-0.048931481377624104	-0.000690578283850619	0.016300862357965403	-0.04715699173826464	-0.043857743851892714	0.012932624261710593
patient_70	0.31154725618777224	-0.08641347992064238	0.02197835472778111	-0.35256941293858174	0.5235031641506314	0.020497328219667786	-0.3530690098911681	-0.04282231010036498	-0.05060409228273643	-0.020334950536612117	0.021072620545628255	-0.07564616238259654	0.07810332590479013	0.01661578335837861	0.010063448701899218	-0.020802319266598045	-0.030249095265012103	0.05607852840001617	-0.005462519665572254	0.0029144947412634366	-0.012283371374263313	0.021468435261492908	0.012957387616842788	0.07896700307783168	0.012529919385796102	0.0013770989610496637	0.013376945566576324	-0.04181689938414814	-0.0036283826668621843	0.00515108371688456
patient_74	-0.15348838300719256	-0.08759420169128389	0.045572573127275647	-0.11663225124747206	-0.1315088764678024	0.32848165778281085	0.23136265018783203	-0.03967595227990597	-0.04599418428614595	-0.01542885420344931	0.017541553722350535	-0.17840543636403802	-0.10163968281247207	0.007570559404102743	0.002996645013233276	-0.024914556448621516	-0.036803762272633087	-0.02346937285850717	0.00030476635371934395	0.0011842327888061577	-0.001198968846529335	0.010063098923467828	-0.006186439361189357	-0.08849461469005034	0.001172960364482508	0.001710682953813179	0.0251861207409791	-0.048400153647896654	-0.025242317759051676	-0.0378930166298225
patient_75	0.22765836597172887	-0.06700591905033992	-0.07684807571392337	0.5514221598614077	-0.0699702138983901	0.13735757154201683	0.14986446815856827	-0.023651507257487655	-0.0014869498186156282	-0.019334852487043735	0.000536445384332823	0.5305766894160512	-0.011313124003407931	-0.026779030617291043	0.023679610730461466	-0.02037917785547284	-0.05507547997583075	-0.015967028469943988	-0.0008975335939902278	0.0028553513678509506	0.0235850273396027	0.021491535133296227	-0.005077605508111307	0.17561625200505626	-0.03997399804415149	-0.01053713059906124	-0.02406028772295675	-0.04192707768855986	-0.03944726065428912	-0.02445760548464602
patient_76	-0.23201602770880583	-0.05362184658256809	0.04802925942178164	0.3744922653310899	-0.1562118615262567	-0.07087755367910165	0.2078043422900085	-0.029727446358856807	0.006033980270713387	-0.01706549263603511	0.05098974405521472	-0.15052910460382352	-0.1612477574353454	0.004812933501553443	0.013340658028643294	-0.0259753440479648	-0.04246096913628301	0.001855373801860796	0.0018904795463601375	0.00036181575638966567	-0.008637812889713362	0.01186835690407429	-0.004710630962683563	-0.1005889088956333	-0.08297855864934071	-0.0032881872250970553	0.029455765411887675	-0.04659535453437154	-0.022024814551134725	-0.00837830200786621
patient_78	-0.15585329828575667	-0.07350315863741129	-0.060294598004482225	-0.25876003316864077	-0.12789760846982948	-0.02571333651295582	-0.34622689780706556	-0.03827334843531563	0.022648001233910132	-0.017014675834751115	-0.002423424794937094	-0.08713962119610849	0.04754197659444479	0.006518938721723698	0.028605550142683237	-0.025467745623884895	-0.06571119772078765	0.035948005873297745	-0.007752895315383896	0.0010148294263530348	0.029698628802954912	0.012780123470577014	-0.00803954308324842	0.05876597254870331	-0.012219740723896337	-0.0017223657947908972	0.10029149286656339	-0.04176401896982695	-0.049693012063557224	0.06348490937127133
patient_79	0.034750253353723275	-0.09228903339645482	0.05271648705200636	-0.2539247020058738	-0.11302211874800036	-0.017741146107571455	-0.26677566852753143	-0.02880868984653936	0.016735306541031683	-0.015549559126065949	-0.00297037525283555	-0.1211546695652361	0.047282659264116636	0.00518865261146712	0.022040127948012862	-0.0279759953764223	-0.0535320973999633	0.022749379149982638	-0.008413870996387306	0.0009029740133195357	-0.03180832857007074	0.009771365428420614	-0.006806823129292311	-0.02760946714794831	-0.028015738136300924	0.00038740095705438684	0.05275427569918615	-0.04319573609098452	-0.038081863471088266	0.009319062989410336
patient_80	-0.19672644379510168	-0.08783448599981158	0.02410315237873875	-0.25496055069368373	-0.14071407855176665	-0.10005262460100724	-0.32175673823153894	-0.04044000965516584	-0.05963430629741239	-0.024240176430552554	-0.003642445002911217	-0.13450532593201298	0.029610710649047377	0.004308659364798142	-0.009776324381205376	-0.02985703579556745	0.04141256019899651	0.012541395740088819	-0.0075592211094648205	0.0008085566337091597	-0.037110493292824835	0.01150618402409831	0.03212164361631171	-0.054321443229398254	-0.04177109517433937	-0.00025595442398524857	0.01585187269425474	-0.05201232467359433	0.06631365358044757	0.05858894995403627
patient_81	-0.1874844936231888	-0.08331328428425072	0.05128381852907665	-0.2579686855488361	-0.1175360622718516	-0.012240600559725496	-0.28239168557568844	-0.03526166496863893	-0.007147263083653761	-0.02126464550011445	0.01940579249727063	-0.12264366171541649	0.12615247413952616	0.00033314847084060296	0.016211981013565108	-0.02558627453572486	-0.04319469414500674	0.017568441922199536	-0.010537522996388604	0.00045035678265366026	0.02360385413554795	0.009486499760814853	-0.006228474094746852	-0.03126744277640324	0.06151325189918853	-0.003625415087558706	0.04684859585597132	-0.046184323576009566	-0.016596076057987404	0.004928870627961923
patient_83	-0.29886270856844843	0.02410620965525514	-0.09600269621120955	0.2782345319685769	-0.180852612801654	-0.06555215470816406	0.13164087579082323	0.190410134735359	0.20813738652260733	0.06039907480171774	-0.007151137815924588	-0.14587579374094978	-0.14448835495523482	-0.0434276780390588	-0.031250504576029764	0.00414832131505136	-0.05754212685503123	0.003856992525801478	-0.0006449599020286974	0.0010154763129562503	-0.038065047364200806	0.009932357052930212	-0.004264754513886926	-0.0995131511286701	-0.0960116009439543	-0.02991811247214822	-0.08095308132050481	0.1050122478846282	-0.04307410789988668	-0.004733360540454308
patient_84	-0.13614267515170228	0.3937897847350543	0.008335575695000683	0.11630653588378809	-0.1424411054761239	0.022461021964689954	0.21287786572998993	-0.029930192934074215	-0.05620771225992262	-0.016997748602099082	-0.0013935630640229016	-0.15478300366255704	-0.04391285250717075	-0.05809754307756328	-0.002643423413703857	-0.02394561921225519	-0.055543420997580153	0.003496841163616858	0.0008048328134924366	-0.020479810077766142	-0.006506675891846153	0.012110754151133763	-0.004947035298053557	-0.10045930496645418	-0.046583106085773984	-0.012951937623021	0.014370540120473705	-0.04241174371123593	-0.043712780565214215	-0.013522680963228194
patient_85	-0.03687889410649643	-0.09982599907630468	0.06296158466424313	-0.22796162868435924	-0.1253278884718127	0.0022536659398748786	0.1165146897601348	-0.03404924302321189	-0.04131334274293364	-0.0235069447570245	-0.000640154321473963	-0.12784705220959258	-0.13082850938039034	0.01598619163376242	0.016609710799711578	-0.026675545929963875	-0.05167622841167597	0.005781089243818614	-0.0028059940972346353	0.001058238812166288	-0.005526683099582818	0.011928711113066915	-0.006885345887133131	-0.06122216137047655	-0.06907427061815405	0.012702975256431027	0.039243558445894874	-0.05009514773189381	-0.04054814086837299	0.0072049834085093035
patient_86	-0.20004757193450928	-0.02665830549722568	0.00541346974956984	-0.23443038571934724	-0.11309309781401787	-0.042769400966016995	-0.12673814780157072	-0.032926117199277544	-0.010915049798045078	-0.013616794612620215	0.008461020127785683	-0.13913742121655265	-0.011220609056854567	0.004231605980461001	-0.024782703051275962	-0.019874585579994858	0.009059837032417799	0.00946898344141135	-0.003788455517097328	0.0009941520246524798	0.17342140472034334	0.009407922721253454	-0.005570347754353846	-0.041820213305135766	-0.03184276585977783	-0.004835904036677182	-0.0720281622908255	-0.040670603549222265	0.08911198505654219	-0.013122972946574295
patient_88	-0.03112876881138062	0.5951227778711218	0.10231486553343422	-0.15409244083055085	-0.09969456552318637	-0.07678196349830242	-0.2503698508384862	-0.026423821238758447	0.02950009617612689	0.029830144063596135	0.0014074346185707545	-0.12111954846107066	0.11441501521114676	0.016156975987298636	0.01088931128808915	0.042373097919720354	-0.05653767751087905	-0.0074983611788077085	-0.007253095973100849	0.001575676381421838	0.029191511090570624	-0.04310727882683508	-0.005832954181076395	0.04970200313523814	0.04728226677993394	0.003959721359408175	-0.025262220219104067	0.0270793085459255	-0.03946310375423346	0.003932963543378224
patient_90	-0.2507878521511247	-0.05963585527460794	0.04225351538945509	0.4901923927928173	-0.1543723923500076	0.05895810609138442	0.04323810561538515	0.27079466059838125	0.2542093025362593	0.0168473033497927	-0.007133798889991156	-0.1566329520856128	-0.07253851776879987	-0.06278218637120067	-0.0616806290048027	0.051982914716551296	-0.0501987608947088	0.006597119796102117	-0.0016293433130391492	-0.006809815498356303	-0.03366811788710711	-0.09082856715326625	-0.0054885114321802245	-0.06644112644710617	-0.01977516391328942	-0.05232692459488493	-0.04812180970561714	0.10482686894373446	-0.03611314031860203	-0.011390664597934775
patient_91	-0.02305966585645098	-0.05059179126722059	0.06386362488271134	-0.20946337287145186	-0.0594762356150803	0.14147177597232719	0.05209979076753649	0.02953242723563558	-0.05136251725034071	-0.01672516123593425	-0.005302334017447713	-0.057493549460561566	-0.10725513206451258	-0.06065987753159629	0.010430619130308844	-0.020426432176064477	0.38348744597030854	0.016764666288655278	-0.0009883986246523929	0.0014505337382268156	-0.006368528490067526	0.016326353113794108	-0.0030505086067746266	-0.055970713262552076	-0.07597935845557241	-0.036369669018608726	0.03185838355623222	-0.03545898205318399	0.3520776909421077	0.013449724119961865
patient_92	-0.2603713113398311	-0.0686281824857471	-0.019292512959005702	0.39388945543424925	-0.15364920096393242	-0.06827527120835955	0.19108512030000405	-0.03541849919531636	-0.009034289942934383	-0.01686772416933028	0.02506642681177358	-0.16175943989142053	0.014478512588029796	0.007097538460452131	0.015196706209304453	-0.02734077901091719	-0.05839431495908723	-0.010256565199130872	0.0021796260580343478	0.0007293011420589679	-0.00032631758473691797	0.009888016167481578	-0.004653712511375848	-0.11033638030503592	-0.027574719982362227	-0.002755356710224405	0.0558619055255107	-0.05131251240625152	-0.025093454713746778	-0.0337298757333371
patient_93	-0.05387351872942833	-0.03471110191916643	0.10600394322170578	-0.24440037784385524	-0.09029435909460508	-0.09172056969378532	-0.29263043386217336	-0.006188056241558662	-0.02251774334445547	0.04646108585343318	-0.0022186393348385953	-0.08114079977972302	0.04393596327842599	-0.028393261475790455	0.03931608666059792	0.06795382289004386	-0.06033863134198197	-0.024664822810567814	-0.005632348184452756	0.0016697420689108322	-0.014502717028748996	0.01627061758417694	-0.007711998272654803	0.0641878221864581	-0.012843098773335303	-0.009560012079540867	0.05927358482433176	0.11094194318675334	-0.042100893008592245	0.004016717978728931
patient_94	0.18502034736839076	-0.08188042541315993	-0.07656070088723746	0.33629167110981306	0.4123888458347383	-0.05129725246292158	0.40936025095824674	-0.02536623600881228	-0.07528878739663912	-0.021007161250410963	0.008750138365224605	-0.07553959335969554	0.07019742172615655	-0.05428974317500112	0.013264180043877883	-0.02246830492612281	-0.049002410024377586	0.04242599283088014	-0.017047319067247615	0.002473754070040437	0.013707576992767334	0.01973412194190186	-0.005631097768045481	0.12242005859111163	0.11405932039658734	-0.043515975958269476	0.01140631585503997	-0.04661650767114201	-0.028516515393590923	0.06559773652057391
patient_95	-0.08959103176403736	0.7135823941721262	0.17482227529437647	-0.04522914099051704	-0.1365980542203835	-0.10402952385140365	-0.20591895598682936	-0.025815191886806362	-0.055863861425530584	-0.018801799490999926	-0.02034965164061789	-0.10550363375214337	0.16475416029832948	0.012518011090078772	-0.005214905323274886	-0.024157454183099808	0.14052233052236077	0.02239747429529718	-0.0032931368708352805	0.0010747055579604244	-0.023321281353450508	0.012401422850070882	-0.015135349910355955	-0.04361967185003998	0.09710379019125942	0.003445263406978405	0.0252614907058479	-0.03890273757552957	0.07736462319585079	0.01046756937893304
patient_96	-0.10030765789121411	0.1818577365503571	0.013125326304401996	-0.1892839693431763	-0.13385856307400923	-0.025323498998362493	-0.015422533870532747	-0.03296322804073801	-0.04858064731676893	-0.01991251261112464	0.00164648933327967	-0.14441705218027032	0.13299569832988048	0.00892796031242434	-0.00982781208111621	-0.027444322122467165	-0.04643832402108715	0.015292992680719803	-0.010878495995813465	0.0006689074878489679	-0.03812483468461558	0.010967181707291506	-0.004824311491566992	-0.03702484113524134	0.06106430200628107	0.00043276877653667485	0.017934416414648876	-0.046037537270918076	-0.03586080436290016	-0.0031101849442445066
patient_98	0.2675135802441867	-0.07350709193389533	-0.10203045459687905	-0.19785319596850123	0.24688959263918875	0.0480047956137215	-0.2268681376846823	0.2538303313987561	-0.027377974967031444	0.06889714353187956	-0.0004274414214731789	-0.12610677456132044	0.055067450146017896	-0.06648471965906905	-0.008971886740147206	-0.00449585163104799	-0.06953732201188094	0.0068350064558989	-0.006066201269527092	-0.04699007290730541	0.005931766201502787	-0.014714771348689442	-0.009017265854092356	0.019163541346917144	0.017671359112092475	-0.007119211996988553	-0.07146211248260106	0.02205056086104821	-0.05469344473050382	0.04730600001771754
patient_99	0.18615389443510427	-0.059807489039300846	-0.061126622908914054	0.3909381445157099	-0.1314617334915999	0.06024702342994001	0.16496573642147425	0.18018367431435517	-0.012994397481765325	-0.018859087657009083	-0.010676526002604656	-0.1350346116943717	-0.11509671934369202	0.03222757709434363	-0.03892811959533437	-0.02087666445159415	-0.07461875430891593	-0.043332700015054154	-0.0016312808749862169	0.0009962354973305446	0.012780688654277207	0.013048114782664832	-0.0056370296101754605	-0.10151181255665626	-0.061354063055126425	0.045023799098542455	-0.05730156269335194	-0.04595180193296074	-0.05395869657799372	-0.057901055478061514
patient_100	-0.04773291681432539	-0.061919199009809765	-0.04549572970291494	0.5942083557117299	-0.13666332697281752	-0.10096159645773678	-0.20214485184053488	-0.01359222758722399	-0.040537675173808393	-0.021157636619607404	-0.00286880504120719	1.1506841626552073	0.06169442747520296	0.022378096935661264	0.007727661068520239	-0.028322652010348306	-0.04189825296702555	-0.04079007538074852	-0.0026041076327935624	0.0015101225203454122	0.00978650823456473	0.010399168898091534	-0.0034372462252396053	-0.05794078742014719	0.00570781058919605	0.008416653010919784	0.018403576271080455	-0.0455087940894239	-0.02522881596278902	0.013515816840666573
patient_101	0.2337526701301592	0.044624877912031354	0.011458542333956	-0.2896949897591609	0.2893323576113644	-0.0449355514663346	-0.03109934830796385	0.13506509078677545	-0.060028876283131666	-0.019264628982360376	-0.01431450141518336	-0.12888424782112842	-0.035453714490802216	-0.06036677134209775	0.016126179990988733	-0.023152451096101197	-0.0446713538470183	-0.032510039208582045	-0.004568376359173194	0.0019240921579527252	0.004493705007221886	0.019404635168680434	-0.00829916294914122	-0.005753741405268624	-0.053796618054123974	-0.047142688791636154	-0.023136105756496574	-0.045167655184745546	0.011739193510337314	-0.03810750735459919
patient_102	-0.24821217489256014	-0.10635518101696267	-0.020356653733017146	-0.33296798815029965	-0.10651702073483663	-0.12302148037194954	-0.25851007021748473	-0.032895938102379514	-0.04042975526720396	-0.001244678763290067	-0.0024759928831521887	-0.13013835687512235	0.08689575921747711	0.004535546261667654	0.007322008906006836	0.006526431319534649	0.3020774292382286	-0.001248148905639401	-0.010190092313070047	0.000854127064177349	0.013020701946067168	0.009982361945536459	-0.006523084966841713	-0.052298350658441406	0.03209522933208427	-0.00013833214071946341	-0.03041153905247467	0.04499107744943859	0.16514836718087292	-0.01928011401341593
patient_103	-0.01787622104294347	0.02411344447574767	-0.08200488958970861	-0.22765546458607452	-0.12025380199116542	-0.006983319823542559	-0.14888353092252365	-0.03192091829606273	-0.047622014495160875	-0.02122396068508954	0.0004468090436579392	-0.14157408857453527	-0.10436935686700266	-0.03599889752387763	0.002158963883326626	-0.02705292150594393	-0.046441251965834714	0.016305198657314297	-0.009220729025669524	0.000944776404205369	-0.026578336724530773	0.01149829810229806	-0.00647154739209829	-0.038713758117222115	-0.053986634772308265	-0.013137935419464317	0.022945406709528767	-0.04663261545183827	-0.03206752603384603	0.002587797017614506
patient_104	0.22890572987169608	-0.06646080178510287	0.020445485892397836	-0.23459283164467223	0.25955760933794086	0.0036226823265092982	0.023839934619228235	0.1595741961701545	-0.026370082301085524	-0.013171280572194523	-0.002395555942845455	-0.10567118311458007	-0.03093267461325707	0.08293542032212828	-0.02521680342155587	-0.014539030042251055	-0.0651060293707117	-0.047237376441952215	-0.0044401562130922025	-0.016643473965647068	0.03686968658227275	0.021300736056332144	-0.008471418163333622	0.012320452791533775	-0.002222172057794177	-0.027398706083645374	-0.052674060229782375	-0.03562027735468342	-0.05025033619769774	0.008181916567394018
patient_105	0.02061510923648728	-0.0685496791654774	0.05827765643342603	-0.17172293434015892	0.3552176797301221	0.0391475352139167	-0.16815484361792446	0.10091504702328613	0.4257413876898498	-0.0036263918200701837	-0.0029516350461875522	-0.1172346460248417	0.05950644103994396	-0.07610108914849391	-0.03483023330252441	0.01828711090434505	-0.05390007171822461	-0.027296193305085897	-0.006140313843524975	0.002849754636072199	-0.016541668493982323	-0.08586554672047057	-0.006834771320149749	0.026274389831967122	-0.012314637809817959	-0.044457379508269425	-0.05934112519910978	-0.012538467536884581	-0.04377050878823826	-0.03413266133669971
patient_107	-0.20176325088322863	-0.10177134286632857	-0.028840574396184874	-0.26327658276370125	-0.12564687489271364	-0.02341520345645452	-0.20772430112570678	-0.04047093598477436	-0.06010841509251365	-0.02238875909613577	-0.03184333204937358	-0.13059642558919127	0.1035465895359166	0.002471898887673948	-0.007361155006483287	-0.02767796083132929	-0.03264271189523816	0.006980373002865461	-0.012336035269964915	0.0007483666570601324	-0.0333424687804301	0.009795214679605192	-0.006099649687013859	-0.047053348767380807	0.0535971295054631	-0.002041567772100402	0.01722246439386027	-0.05213385272584909	0.02043519257107995	-0.014318654141420906
patient_108	-0.1298532893074733	-0.07368734623209312	-0.03945896676457791	-0.0709286712304123	-0.14462105250026477	-0.11769965393992918	0.29471290283123247	-0.03048469836868566	-0.0559737149091466	-0.01967948825684134	0.021627433764762078	-0.1584118579739277	0.1054494652169253	0.008722176031326065	-0.002059792386656064	-0.02864609110568055	-0.016522465353541498	-0.013179056665800526	0.0023373340993665882	0.0008843891715577757	-0.008232892427576775	0.010816945943579893	-0.009739339814349822	-0.0925556550180027	0.024024530104236264	0.00249319091927603	0.023627032594790428	-0.047210611625051156	0.03912574872943379	-0.028763858526903423
patient_109	0.17335843663681838	0.14844453485786985	-0.02850683952499698	0.5416129662714708	0.45398110816849135	-0.07949629891695423	0.21482376410401144	-0.021251648051663356	0.006561005328352026	0.02167794424013022	-0.013365582922748066	0.7602650714817305	-0.05620353513662818	0.020783185379794337	-0.07975468062199385	0.0386849074322769	0.26228892183808	0.003801782883814964	-0.004171075070129525	0.0027511511979185616	-0.059678272146281436	-0.06545765227019755	-0.005657091676718221	0.11420340038104579	-0.07955953084396446	0.0025039653844034556	-0.07061169492053669	0.08470920313389697	0.16213555269515903	0.09447399656627754
patient_112	-0.05040750078549802	-0.044844882270114086	-0.011275469469976773	-0.13646094131918923	-0.08542951706092357	0.3758219482285146	0.04495415648294791	-0.01326216309910564	0.26119065007866427	-0.01457291941482627	0.00010342397491019102	-0.1543820912544545	-0.14469471285371183	-0.016639996628349384	-0.024380338182448953	-0.019994704137999822	-0.04785515835309902	0.05503063813550621	-0.001987923007192148	0.0010076563553959295	0.05727348919526335	0.01430598251730238	-0.0061648998605657425	-0.04653392103459523	-0.08268625148537911	-0.010064887164283913	-0.08052120474591447	-0.03537872559155828	-0.0379398902668612	0.09887568966970743
patient_114	0.003807586114144965	-0.11996908912549398	-0.054242055936010516	-0.24023656501839658	-0.08645860154956647	-0.0001507768125778979	0.020901698376769785	-0.014857475780152465	-0.059799556863424946	-0.02491888483428038	0.0010971304660901471	-0.1516566516850399	0.13868278372910361	-0.0005768817648003577	-0.00132843040693445	-0.02959301023063449	-0.05816426871744395	0.020645672699439004	0.0401853989330552	0.0011614598864948006	-0.02829382718785147	0.01211356841466594	-0.006831448008669341	-0.042165926975098904	0.08101085532566392	-0.013764392871710407	0.020171415857169264	-0.04732288691952159	-0.04561442011472858	0.05318727209051378
patient_115	-0.1701267664422084	-0.09389210288968147	-0.0036436866657136428	-0.17999578759704807	-0.10134754373954678	-0.1059930777508794	0.0406687798131423	0.29125315319684963	-0.017464119021039476	-0.014423956245972803	0.0024621176429871485	-0.13185405049491736	0.13569635840457334	-0.0336982322501903	0.005887698429672529	-0.01795385249638021	-0.04977399761458606	0.02686994867105146	-0.000832993444978261	0.000773807735932726	0.03448918311769796	0.014434730185282645	-0.005212900366696605	-0.025239477654204756	0.0588876490549173	-0.016063344656636256	-0.05278983075267539	-0.03457770499033042	-0.03374012123168929	0.017565438420578082
patient_116	0.2534817720187908	-0.07658995742657879	0.05388487704235815	0.5999415295521157	-0.10273988614589412	0.06440701218635932	0.21179884251438033	-0.016607040559224573	-0.031221287276697814	-0.010141416963047468	0.011223718517900811	0.9890910257946566	-0.07268944031131927	0.0222256651441882	0.01914709482452335	-0.019766227899670842	0.04316348937145276	-0.07225900422969687	-0.0015248399301706055	0.0014254140586030587	-0.03893515633670426	0.01572140382837878	-0.005599057301911517	0.1768371154982903	-0.037507392330704194	0.011671608049846597	-0.026830863505174395	-0.039277672408575375	0.09485392396287473	-0.031658732388610084
patient_117	0.16032165553328526	-0.03572697881168018	-0.10465746551642258	0.5312212129805626	0.3930603308013661	-0.017578160488845532	0.05247598578343687	-0.03133764304917055	-0.06663773435131946	0.0013134889793969696	-0.003772256615664234	0.8792711034504148	-0.11183543474534366	0.0200182884906569	0.008862632322047991	0.0067305218114795595	-0.06367777536459522	-0.11500081811036533	-0.002836536281116627	0.002559901029536026	0.027391351445670193	0.018773754824076117	-0.005954174728709096	0.02522877100904012	-0.093798577049176	0.00588490550965022	0.007695677717306532	-0.021293150305197003	-0.044274477839123805	-0.05816490121046935
patient_118	0.17728252161088476	-0.06250205425755656	0.030914904128297047	0.6568885869665939	0.3701244841798632	-0.047015445570207905	-0.1493864210136272	-0.025774130334699177	-0.07604328652974816	-0.013981450538181443	-0.004229404309519126	0.8597450253862755	0.04134458495001453	0.02633522767056508	0.008085725658200382	0.020436942102754138	-0.06520390320564882	0.0014766890747268998	-0.0038816232871141994	0.0025502642770724674	0.024524003700008564	-0.017454001307970268	-0.005986913168882094	0.08048741990044225	-0.01487638077107451	0.007797982535154842	0.008732878015026941	-0.016159645808448194	-0.04928737637343419	0.04118908970567208
patient_119	0.2069526797513828	-0.09475525359037676	-0.015169779207389725	-0.387630969984263	0.1686187639916959	0.20218874833466807	-0.3027175030336034	-0.012440343155017521	-0.08525301722688468	-0.011168475018901202	-0.0017491351787845284	-0.1327928506857028	0.057703851505385755	-0.06320324962414255	0.005032579500203774	-0.003417929565371995	-0.070293745536058	0.007466417546379421	-0.008412893994096072	0.001392878629203302	-0.018984625840488368	0.016630646178487557	-0.008697929420992498	0.06098526564921475	0.006077830040541335	-0.037839817668142386	0.015489382365764913	-0.03635212884943651	-0.05626593764662073	-0.0451880228737896
patient_120	-0.12163944784850943	-0.03566342122659504	0.010812032244105277	0.41715475252590734	-0.17827328078122193	0.039595912878442316	0.15364596272880593	0.13872258120671996	0.13793894795228367	0.03551499994797971	-0.008711085844409725	-0.1381720359213212	-0.13023466054870417	0.024380647175067702	-0.08440307657226186	0.10095217381469249	-0.059129993705702974	-0.023884383207529378	-0.017031199086395804	-0.01974654928089606	-0.053245216474894524	-0.09384153369634117	-0.005976248702980616	0.09528231644227544	-0.04189352581161275	0.016875401459948997	-0.05701721286968746	0.32424925974118407	-0.03928019379004966	-0.030828037274880482
patient_121	0.20784331780270138	-0.08484145159065651	-0.05149053151825997	-0.3188472179118613	0.41322940182293705	0.163037132855649	-0.0773658311934824	-0.018996091152233822	-0.05017511515344024	0.022681365709654844	0.018525270509657504	-0.11326917229028494	-0.1044892069506363	-0.03265423038882149	0.020691455636315147	0.06491179265349281	-0.037205167986634875	0.02744795772751331	-0.0035696960503488386	-0.019119907709381455	0.005519997600981847	-0.07203099389693618	-0.0072853853285110605	0.10322912304287227	-0.06964668684612002	-0.0039757799391191015	0.03933753636828148	0.031686383853309595	0.04005825576558245	-0.015092350879259236
patient_122	0.24266017940574408	-0.016907341285089108	0.04685362077115568	-0.2682529779505212	-0.11585930649511594	-0.039979105850474546	0.09134305962964963	-0.03946141976985586	-0.04884080166184754	-0.025271211899966922	0.0019966981438606663	-0.1500330375619999	-0.13174121139696107	0.012051082060982321	0.007141345533318764	-0.029959612964732422	-0.05946703723137553	0.01663467637961942	-0.001734464539368275	0.0012508882351332847	-0.00859988162058478	0.011835514601248662	-0.006712641299345368	0.0009761552137519467	-0.07284022914310131	0.009242892825005965	0.026212976551733744	-0.05665803605581201	-0.04573904817098084	-0.019245512044420016
patient_125	0.15786993575743913	-0.07372733462685212	0.008610739058077651	-0.34489656770241484	-0.11151944398771137	-0.05745489240681726	-0.4127899365888066	-0.046995681970578726	-0.068183223416858	-0.02574423379970982	-0.0011797179716631799	-0.09529598431512647	-0.008772587878837416	0.004909969540737433	0.007599245921445837	-0.030340872212107413	-0.07122565042884126	-0.0014791092508776007	-0.008239563403830703	0.0013198569370726399	-0.017831939754475765	0.011733182606315364	-0.009001122394755603	0.0657258571104986	-0.06689545155734368	-0.001859979779476248	0.020015778237392107	-0.05540736014927901	-0.054652890807281314	-0.02991568784222787
patient_126	-0.27620491266344854	-0.07320553944625292	-0.02044533387820161	0.40816996227436825	-0.18345445406034877	-0.10796586448543366	0.15133198320201618	-0.027516239060719427	-0.058486645189281934	-0.0174791755351187	0.02597394646576757	-0.15443424153302313	-0.15809238206021192	0.009217552709202636	-0.006521769834566907	-0.027823857042842425	0.21033745762677994	-0.01661542111150486	-0.0011592515298326715	0.0006168071449675246	-0.0030133503150400736	0.01167732535361294	-0.005131413565193345	-0.13100966314441245	-0.0648279202084812	0.0016824942288635224	0.009860898978195164	-0.049000675996322934	0.13275344668536568	-0.0334343960061124
patient_128	-0.1427132771056604	-0.09785124134344296	0.04156063408126049	-0.20600193857163288	-0.12589229756061315	-0.002923031767597208	-0.2705152238708313	-0.032566247906690104	-0.05863504099676807	-0.022257052679477866	-0.0008919507641104149	-0.12366623205183953	0.06269063926256829	0.00642696397563457	-0.005121273526000874	-0.03040129679500735	-0.053779853450918125	0.018225084847914748	0.0350051499985234	0.0009068828917849575	-0.03848910223828886	0.010145267809807701	-0.006156377951647592	-0.03781610767624633	-0.004719118589652241	0.00023670180556424606	0.014650750841786051	-0.05083742155971813	-0.03993533061308199	0.010023657160697651
patient_129	-0.1872104509498723	-0.09681374074152611	-0.030671300320528953	-0.27794589931025593	-0.10431667171414725	-0.07625194677013603	-0.22109311025345946	-0.03774274633248007	-0.008473320937059462	-0.0009397707916485859	-0.005763983950806112	-0.15566043253544842	-0.11973330573041328	-0.0024618799329281927	-0.008392600904564607	0.10462755004864906	-0.05662233914425419	-0.03574373593393794	-0.00831098897912792	-4.456320851360066e-07	0.01140563122133823	-0.08977406966290849	-0.0076997687303318706	-0.033136691439955415	-0.08479837237431714	-0.011934445918653764	-0.08071130030625753	0.3185567811098801	-0.04023421855449172	-0.03691252245717207
patient_130	-0.23814084600953478	-0.04532278380456653	-0.07282308915582913	-0.16815106462114265	-0.09908224858514818	-0.06961060577733602	0.2156234598218053	-0.03274567887152959	-0.04155362776878173	-0.018846075114452524	0.007345185791909428	-0.15727251652884244	0.0204204475737964	0.0067602046150631034	0.02438801376532733	-0.026605067699983456	0.02435184705705215	-0.01476213804485391	-0.017507927713446475	0.0006514468011981396	-0.018797155038534064	0.009405996405145294	-0.004201631983308942	-0.08114365711159321	0.08272514009526855	0.003775693133639624	0.06043600347016408	-0.0463245493354335	0.06431364772094578	-0.041187667213517784
patient_131	0.08533893441504961	-0.058366153962571596	0.01421151375759158	-0.2132605275540028	0.45107015921017357	-0.0612713718963851	-0.1637502312383669	0.06935830545209547	0.042563378267375294	0.0011371173603456754	0.004879662582331865	0.027889599218193194	-0.0695394058535464	0.1348363741475472	-0.0017615452462208553	0.11844626548166297	0.5264247333451089	-0.038533998072745275	-0.0040221763625776456	0.0020118485082021974	0.014706543551307459	-0.07392000966412442	-0.0039351770093551475	0.06449998487908454	-0.05306068255778031	0.1393677687460299	-0.014564370845751412	0.42623569457344573	0.34423809274021816	-0.002920512610693409
patient_132	0.16339732226586837	-0.06542254538309403	0.017193163591083152	-0.2279991928671479	-0.06711986855827493	0.04978379363888194	-0.27809341305499413	-0.006606522371745274	-0.02996182466777845	-0.018381809627319043	-0.001321916200900291	0.2775094181135196	0.06815333595524657	0.14323005373870146	0.0006404535255460278	-0.020996309789697395	-0.05313729009798248	0.06996240352948861	-0.00683536257339968	0.0009140820653529214	0.00481810662768462	0.014767079878585021	-0.0070286148699205495	0.0596888517957061	0.018652106433669605	0.17267056806213157	-0.002329046165404773	-0.03904932673358122	-0.037501795294697146	-0.011133660512316856
patient_134	0.2134023343035604	-0.05425636092361066	-0.08184268834438774	0.7051967926162142	0.39950781994170775	0.13699342975772386	0.011250738107207487	-0.028837099679088637	0.045352378465888084	-0.02041398119942989	-0.004304373995047736	0.8523213796766831	-0.020898770083253578	-0.003129829217668762	-0.03808990152967221	-0.025464925856961786	-0.059754992877945765	-0.06599562191195671	-0.0025748385018152576	0.002368184782893125	0.03262582200548711	0.017025078376850508	-0.005536817234854535	0.038776797511069834	-0.004213288517927005	0.0438317354377977	-0.02259514328957243	-0.04418863056326051	-0.037468105179693005	-0.013893462883561908
patient_138	-0.0026591430489020006	-0.11142678836661533	-0.020453353799979427	-0.1865918780959824	-0.1027625490590049	-0.008903893332003756	0.058409140669383096	-0.027723614968489293	-0.042851917595300035	-0.020702576280477215	0.001026521940238656	-0.15474573238864792	-0.09384527839865717	0.009795600691988633	0.001090915291237513	-0.027720912827853574	-0.05017521463211949	0.007094857350924871	-0.0034979560309422856	0.0005923280157325377	-0.02228161531515877	0.010172010624548143	-0.005972060313987525	-0.05042489323618204	-0.05726489338135254	0.0067285282561717705	0.024328190357661802	-0.046202628318437966	-0.040407046125712005	-0.0040932018556934435
patient_139	-0.16555222187608046	-0.058011427459707866	-0.017639207308087376	-0.18294749384608586	-0.12268853125544645	-0.11166465637611399	-0.19637046660910645	-0.032751613927211286	0.009010795946132334	0.0047334254003003964	-0.00402887897111112	-0.13145176248473342	0.09367861868262889	0.004656795478615298	-0.005030794224083622	0.05745129172162037	-0.05734837900223516	0.021787555533107156	-0.005117642097676756	0.0007070207831564943	0.14198780297569732	0.013988687162916324	-0.005451164536158532	-0.012705949875883187	0.022645711820121914	-0.0029950180852267184	-0.0671325067041238	0.1994891840278592	-0.04048119919737091	0.007873488538574103
patient_140	-0.03968024713395221	-0.07731078970861482	-0.018270399316561395	-0.10076360268168759	-0.15409565415371013	-0.09526440551632197	0.21264388227900194	-0.02569742738318202	-0.04576383007996875	-0.015229986329191078	-0.020272005811821397	-0.14606605716445004	-0.08874638826221697	0.017291147651021258	0.005457378997698076	-0.023877627717767642	0.3644076543839317	-0.010114690957675277	-0.00082672198734284	0.0009160992683137085	-0.007509533654547654	0.012373074019706477	0.08174711940672458	-0.10094844228251404	-0.01138778272165566	0.01086905160243033	0.01874804696936392	-0.041871285152923016	0.20732359329056987	-0.03944800632253222
patient_141	-0.21252976468989704	-0.09979895742074753	-0.04374801916290885	-0.27688069037788643	-0.13231898337574124	-0.0922619817256564	-0.017316484769784857	-0.036762064095539546	-0.05694031070996585	-0.01631531454805158	-0.005552417857452117	-0.16753512032400558	-0.15938870448729486	0.0024606557800744403	-0.024308149714230013	0.01770934789649299	-0.057986395732386786	-0.004306971338752346	-0.005844003702941595	0.0003531996868077218	-0.009814318106522883	0.008441898687664344	-0.007166869671578534	-0.060149266463004405	-0.08655587856867582	-0.0035869241080958908	-0.11613837544527676	0.031353555285226216	-0.043004174604058754	-0.024589513942647835
patient_143	0.16966761578173156	-0.10676628708569126	0.029917679289096753	-0.2876587397972526	-0.09608697347353898	-0.10285937361489582	-0.00677703877882221	0.06331449716495985	-0.05736317594606158	-0.02556737411398942	-0.0029610577683295333	-0.15635074353518877	-0.1010275026602837	-0.03496592955395745	-0.002978806745159853	-0.027044383958353797	-0.06471867845437133	0.021873339641208786	-0.003122647197054027	0.0009197874935930344	-0.017092818506571305	0.013047224597039647	-0.0072459621393012605	-0.05825507351088326	-0.0243023040696271	-0.04935748874594106	0.011793235565650711	-0.04623796921932771	-0.04587656420973641	0.049243856087051625
patient_144	0.017387781200122396	-0.03064166118079498	0.011796552785828994	0.6518327486421278	-0.14881201345910305	0.24123474380056031	-0.3068304747649663	-0.02730853377441186	-0.051407857688597104	-0.02876523795977916	-0.003998048475880255	0.8951580694821883	-0.025394002620367274	0.01303044659892854	0.008835272591057932	-0.0331322216803509	-0.04922561474823599	-0.066299124215595	-0.003843010311533584	0.0015791184074345306	0.017020667595442667	0.010677194696054729	-0.0056831621488729455	0.10693032078370843	-0.06892910577475983	-0.0010419996010522033	0.010329252481789229	-0.049727060117054495	-0.03527472969888679	-0.03470486182908157
patient_145	-0.06480993379673153	0.200342532751943	0.0004998691324768468	0.36853694812385157	-0.1716128535271152	0.11326938017513147	0.0645668330141507	-0.03519805219255469	-0.05137017493140071	-0.023299577887258914	-0.003770316548514154	0.4567595828817649	-0.08831930637476011	0.011762153727044452	0.006820869562398521	-0.037080346691823446	-0.05471105307330387	-0.04635735635878885	-0.0023108330387674137	0.0015245962908193224	0.012735448871746755	0.013019664908729184	-0.00470373513764613	0.12175735775394683	-0.01581400742540295	0.006510614644936543	0.014082348588592525	-0.052150924342011774	-0.039507260592035444	-0.03934063233565374
patient_146	0.17922716908742545	-0.041464239018829604	-0.008271549178307937	0.5333771294144806	-0.11934250905877036	0.010544587923689513	-0.26074127067037506	-0.02324768052107553	0.2654538132233685	0.021760508812350456	0.002349227906171744	-0.10685664217613507	0.032879724289735644	0.013478608162906207	-0.04139329832376913	0.11754511820383434	0.4037521355155136	-0.021040165059031914	-0.004233296004469213	0.0016200116918931406	0.030978086265161034	-0.005732272391551998	0.033015389483253776	-0.0589235616268711	0.01618273344525763	0.0041502087885974094	-0.04409222101302234	0.32227326599060874	0.23777297299956782	-0.024722460856865996
patient_148	-0.1660377056729796	-0.09224617142491623	0.06560205549823982	-0.2714598228571576	-0.12653251903437698	0.017011190302851545	-0.15653643953441582	-0.025367827762664937	-0.047400831058351516	-0.01990897022361724	-0.01245419222520783	-0.1416272011059314	-0.042765633859819886	0.0120492380074737	-0.0015094381352641869	-0.026659509959807995	0.14274288060308757	0.007334500493036761	-0.008088087178520519	0.0010037285873224142	-0.030399088961625312	0.009176906730100541	-0.0036619748518584116	-0.05680698594030131	-0.029239655824219328	0.0063205746021617005	0.021962764162778883	-0.048066697451231225	0.19017684966633708	-0.006379510323727785
patient_149	-0.12631010782580132	-0.12699365924306083	0.029998430460325375	-0.2418487792921751	-0.1314974704382274	-0.01633760284649016	0.017239031171951472	-0.03738933468337796	-0.028216773334049323	-0.017551120474255725	-0.002095189012449772	-0.14371628172306813	0.11039114638946985	0.005922337811791349	-0.0006650964614886172	-0.026743292072890595	-0.058428440209138	0.006049210922726934	-0.0038108303477964694	0.0006844681670226816	-0.03734661955897999	0.009291984659976079	-0.005959599698419764	-0.054908703006795984	0.04009302204725717	-0.0011352878228772347	0.03055551848514088	-0.047880575515031394	-0.04543558404579306	-0.01466201903433132
patient_150	0.20019560410112505	0.5607898072731927	0.05841959802429941	-0.062301414818928855	-0.12913857571651055	-0.10455516916385306	-0.37144254946999244	-0.02150086781190497	-0.0514764764823227	-0.019430232472801325	0.004057077322253716	0.40178520426522424	0.03126838721563235	0.023699909475910164	-0.0009801951794535496	-0.02720588464621324	-0.05018186673416427	-0.0655595971423068	-0.005535666832193602	0.0018742129420597385	-0.002747256751599138	0.015503202888374049	-0.006272272940727708	0.1040464230361899	-0.012192469623420712	0.013027855858119403	0.010240980321858937	-0.04227907194834656	-0.03783935086294823	-0.02605218460464452
patient_151	-0.018735120304822155	-0.10909864998493404	-0.03320974323662925	-0.30540525762524046	0.3755949518054624	-0.050319802938307505	0.08671936575855377	-0.026826484726454734	-0.014762189685672283	-0.015999075092510247	-0.0012607387130857482	-0.16980036086325193	-0.004919675744662574	0.026927826657205976	-0.025981156184777712	-0.017163223432537077	-0.054793720245202356	0.028213018678301935	-0.004389286131673656	0.0016207187737515788	0.01610087588556629	0.01835593921310252	-0.007329480699039992	0.07755264194095858	0.04589969878385818	0.013293162920137113	-0.0015542408419871722	-0.03883070621011497	-0.04569068612024844	0.050518271683797356
patient_156	-0.13045438810918206	-0.007190879136620881	-0.012921188957268976	-0.2654338136420013	-0.1009358328031948	0.19201320260455654	0.04773525066837548	-0.033467708361185476	-0.010837740406250984	-0.018521483466871075	0.020182521200692142	-0.16723095032230986	0.03152105910302672	0.009014654325097295	0.015375744124401028	-0.023900342532340045	-0.03505791449917278	-0.0027051432907677707	0.030151496275912758	0.0004918357631271955	-0.012585232875877775	0.010690040976915898	-0.0056672975787495795	-0.050498374851679344	0.03581409084355703	0.003508227867861894	-0.04225474440257237	-0.040080513691039446	-0.007190441024599183	-0.01700930770275064
patient_157	0.07278886370594162	-0.026405111837521346	0.06783899808078812	-0.06125940370253988	0.4919758095976539	-0.052632807800499073	0.15698685219258252	-0.010765208072525958	0.00329372383007976	0.014836973727896621	0.002941634680197758	-0.08434642193080405	0.15930860589999735	-0.0404401246045564	0.008886591336963335	0.01896020363183265	-0.04987461314248611	0.04080677196428399	-0.0014910140472662898	0.003042940962659735	0.013040071026534435	-0.093960846095733	-0.006634848017593846	0.15090843186405778	0.10255655457142397	-0.029488641194770304	-0.058018919702126144	0.04241342615165625	-0.038123401919623816	-0.014397679623245549
patient_158	-0.18200234039102883	0.042010498648997	0.0034666146309567116	-0.0855336740778751	-0.08034171491772982	-0.009012477439043464	0.19730336396704737	-0.009635808657785221	-0.03474983295352596	-0.008742709202019359	-0.009182269206705984	-0.12152224404080451	-0.07240089069809653	0.026819566741070233	0.0038886732101756716	-0.013522874854267137	0.5281137865853445	-0.0007433276194040473	0.0006173368246798895	0.0010644982248649854	-0.007038333132439284	0.01153371324150343	0.23434772572597698	-0.07979512467409781	-0.00026966050964520317	0.031702622499945106	0.027466105211641518	-0.032475564535370524	0.35701539130066967	-0.024555454963394934
patient_160	-0.10752753997910353	0.3884940049161469	-0.03620927791916115	-0.17196642982072188	0.29791128335256173	-0.0588253827190437	0.26669302098995096	-0.04149803525761218	-0.049712250406041054	-0.019065325356185787	-0.0006500405348551681	-0.02468988055848728	-0.08491159846461833	0.013056359685576382	-0.009253902726491813	-0.02325309987959981	-0.06110442956595621	-0.054886340499160496	-0.0052950181803676395	0.0011989488236286976	0.005794319720857267	0.014354742521719938	-0.00675522505598878	0.01945730116727894	-0.01992814554925755	0.004462461561587582	-0.09553496705990056	-0.045681507822887796	-0.04530063894674293	-0.03478664858236246
patient_161	-0.04474654582189073	-0.06042388776586591	0.046063340533140894	-0.20495600689303609	-0.10726148920008378	-0.08233426134537297	-0.16266681349156753	-0.02075399458644711	0.016250746658022272	0.2173128116657149	-0.0007712212699620278	-0.10673301566301077	-0.08701207063280701	0.021329163083009372	-0.04408953973851597	0.24998849550252786	-0.04241096503453083	0.012547234023950074	0.0660650925101585	0.0011638881010102504	0.05455180241813605	0.02310735504393844	-0.0060125354188131485	0.07258383915947494	-0.002377084720022166	0.012794491398437443	-0.06276205883789092	0.653016038867749	-0.030275987493031273	-0.016421039968704084
patient_162	-0.13628374970038515	0.004946717811865733	0.11323949943098842	0.6095006399870243	-0.14831226360179492	-0.12506499656531994	0.2930122119762874	-0.023294919721031922	-0.043452186684444304	-0.014793894505847336	0.019137155937347505	-0.14006616810083888	-0.1250268774013619	0.017778754197343757	0.020583742460692243	-0.022786519701058352	-0.05150364977168112	0.00801811462396053	0.0077438944621524	0.0010982085021666536	0.020761337268120888	0.012430012602661971	-0.0035030883239485977	-0.10043534411394768	0.014173200287883941	0.006088261397525895	0.03137986274017929	-0.04157053243547235	-0.03824641442951486	-0.006088776736166265
patient_171	-0.009871481597092242	-0.09774951215604072	0.017630949095464993	-0.2586867602155115	-0.11862726357443254	-0.04804347885271944	-0.32536683390602306	-0.029223786783169586	-0.05366927918834798	-0.021848497805561532	-0.0023011782158245207	-0.10613255716716731	0.028451642711360293	0.007055925291193487	-0.010517941251030198	-0.027694055848310598	-0.05639984025421968	0.12092945994857572	-0.009033519647422992	0.0007543189429154381	-0.02882833559001787	0.00855609733424262	-0.00643125346992599	-0.02792283175516505	-0.03336890384652388	-0.0014074746523034271	0.01304972678365201	-0.04944897650480613	-0.04350365493628179	0.015273396383223017
patient_172	0.12880881701887276	0.3258415089131503	-0.07415397947060617	-0.3652662128411326	0.2998846989750613	-0.0759046297498681	0.004394329193638224	-0.0473410202504278	-0.07424020902129776	0.007541266251498921	0.002246524121863398	-0.15340014399674617	0.1056426535002017	0.010463177627034415	-0.0052512680662004495	0.015326553851725091	-0.06125382732119607	0.019777375935780314	-0.006464537453959728	0.001796965951175842	-0.019946439868865434	0.016026283225827963	-0.006713899891096264	0.0766994574621028	0.059164700980241465	0.0003485321248322258	0.014605914103645366	-0.011478642312298636	-0.0338647198599374	0.049625625620663846
patient_174	0.11270846322909937	-0.08943014409651946	0.0093095260545138	-0.18440379268238846	-0.09852551979705255	-0.016091240624652364	0.14561483382615154	-0.04624117754412946	-0.014894991257526025	0.03604302209661648	-0.0012165242094951002	-0.14516610045220063	0.10555790826869789	0.008489251449458593	-0.002755248706751135	-0.0133437656634802	-0.06383149172410102	-0.019702379515001416	0.01484707329633237	0.0014875868208527885	-0.017624632053542092	-0.05291184124061338	-0.006735696334508814	0.08959074483019665	0.06893365688435442	-6.823279565781576e-05	0.023134618242028594	-0.030601158274411313	-0.05005901166300498	-0.03887351308997964
patient_175	-0.17798142818639198	0.1327775383117418	-0.06801567231980511	0.47835521752255244	-0.14060473952055955	-0.021897970138456152	0.26376250113137184	-0.016608563225138272	-0.036751275913406406	-0.015386193660753101	0.045382104844504036	-0.13849839461349092	-0.0703920930885382	0.021359729085645957	0.007283624296571958	-0.02352244378946409	-0.0005877819051418923	0.006877824891791434	0.006301757618639369	0.0009893241282547798	0.008275375053662253	0.012783950943714723	0.030282473533120382	-0.1018589733370448	0.023852747402992293	0.014758300538231522	0.024676495282455985	-0.04255678642128684	0.021761771671584936	-0.0014215545884656488
patient_176	0.18632695466155147	0.588276497696555	-0.08007298527550664	-0.25425398816161066	-0.07935159546528835	-0.04750014059413804	-0.36575984333095624	0.015529073605105097	-0.0638507498441923	-0.020125725823878674	0.00307160945553754	0.18621404297736102	0.1440229498113859	0.015266557951612122	-0.006417938938057028	-0.02621237946237116	-0.055591355940740536	0.007296915327272806	-0.0051773183997259765	-0.012890729580471588	-0.014515847350243284	0.015281563319732148	-0.006740988623575548	0.0729582262665951	0.08582649454854167	0.006815799062250818	0.00908535600228392	-0.045269034693647105	-0.0462612047590963	-0.014483842293132996
patient_177	0.0051771586439080764	-0.08959352975655299	0.06637557739466685	-0.34395246063094087	-0.11342706032986687	0.21555453108067785	-0.2175408111709056	-0.045473651416344546	-0.04423916108622684	0.018784415115498256	0.0025021224750556297	-0.15488647477193276	0.11742201265313446	0.003391760154191903	-0.0009916184271827058	0.025179232285854492	-0.051626756761463485	0.01672790154388586	-0.005400671428692378	0.001074851499207813	-0.03331187980884118	0.014266361583027796	-0.005703074050457874	-0.026667066018445696	0.030543567049207958	-0.0031732611340353077	0.03445306252677045	-0.009515838601759785	-0.03812330285955878	-0.009714873439150526
patient_178	-0.14300364563195755	-0.06801996266386831	0.01029754785893376	0.4271965540533432	0.37303209742982074	-0.15211623556632817	0.18726640309440487	-0.02170877876623726	-0.048385797997591656	0.03835986683189878	0.0279883202160471	-0.1574574109776539	-0.09845729442144897	0.016520065348847878	0.006521645987966663	0.13377342429439681	-0.05518011723197544	0.009111145024418801	0.000860732784011054	0.0019364478614530781	0.019484513941178727	-0.008610886585277974	-0.005472915108556537	-0.10635967897638242	-0.03372834038448481	0.0071003567046620504	0.016384596659742998	0.3791598779405673	-0.03331306776300061	-0.03635366172527019
patient_180	-0.12338501469485409	-0.08615933390780438	0.049681690282000354	-0.29525362702725516	-0.11781579009676404	-0.013378661129782553	-0.2291815601366033	-0.04894099067993322	-0.012986552771949383	0.07888115485423708	-0.002098551294438287	-0.14378352205929543	0.1602064703722987	0.00174658556482494	0.01802992263602461	0.03013905428108299	-0.05545303502276434	0.013787902668087453	0.0455476162402897	0.001155874430982958	-0.0018505446239060021	-0.004397593081405528	-0.00617766129661295	-0.02209886924888496	0.06678785062218814	-0.005432005470811357	0.023350748730509473	-0.024645913841098308	-0.043448232389449976	-0.015873353469205265
patient_181	0.2195807442410196	-0.06248576989762398	0.007005835371884821	0.5978348009229459	0.4021905672323362	0.15109769423551392	0.2658917094654561	0.09270961086720658	0.23538845144476844	0.056434348422617776	-0.009004803251933334	0.23499006343167397	0.05727794463082318	-0.06055718222266451	-0.06582702721010154	0.09058599076368229	-0.05952486413937121	-0.01750338221222572	-0.0032071488278909333	0.0023610456092404736	0.032508982871958116	-0.020050181199055994	-0.005793640224168519	0.08374129348156702	0.05377403654173001	-0.0445975889949064	-0.05388649566199784	0.2759095043314722	-0.04083656497538683	-0.02534909392874487
patient_185	-0.01617217261886811	-0.08819179179026175	-0.048760567451278165	-0.21358243872040908	-0.10749969119387545	-0.017739137421969267	-0.17568401159211441	0.16664410903001975	-0.05373015669660889	-0.020227521714836702	0.0007720001952940131	-0.13039210391916353	0.08009672549913381	-0.030524289380063192	-0.00182678983043848	-0.025442469200716373	-0.047603483009681605	0.021874471782280677	-0.007318736891044262	0.0010969003697150013	-0.028305726976930935	0.010844292230725482	-0.006606837158912982	-0.029554844575166713	0.004115192227492642	-0.010298957426254762	0.02539201071662884	-0.045877171087222085	-0.03601597379961871	0.017574719198310183
patient_186	0.22105772103272261	-0.07469150858622854	0.03848602151978224	0.6947813301830259	0.4171627403001018	0.19307091766099443	-0.2890871464150479	-0.028653411668914712	-0.08056139083531033	0.015519364083977461	-0.01838074218822627	0.8069842417350942	-0.024238283101796064	0.012911644141688555	0.006972312217487702	0.032946679784980726	0.2773289065173113	-0.10440702583272624	-0.004172290458399558	0.002406778486356238	0.01800368068271761	0.014991026690995824	0.0001536630408157739	0.04560763968604833	-0.04528828799026313	0.00315165808651727	0.003899673413309826	0.03817060302805846	0.13208585248203703	-0.020446515161196697
patient_188	-0.1761568322188716	-0.07995151349016463	0.037769007230323455	-0.31481168850916813	0.3679260554641979	-0.05902643254251437	-0.020477795356765652	-0.025548000471042394	-0.0012842338269379693	0.003137900829820639	-0.002200183913638468	-0.16222311414200558	-0.1052885939708797	0.015992236637646387	-0.07922471504615375	0.13115062438288136	0.2906068951110784	0.033445221501029715	0.027100421052227652	0.0016443924711064492	0.04960735956473755	-0.09811976510449609	0.04010389231724656	-0.048197053163339804	-0.0472205772966426	0.00679353395100653	-0.0910589118607323	0.1445957685616861	0.15914798128064297	0.07922771924498556
patient_189	-0.23650305553591347	-0.105608228980138	-0.05804222944732328	-0.1674445425133779	-0.1227068385377796	-0.015228799649964422	-0.009082400492126674	0.13547411024306064	0.06611863220368554	-0.005479928638112349	-0.0021649151155053994	-0.16119493681909147	0.08225270160069979	-0.0016445174587639822	0.002466381848062719	0.014470387076174478	-0.05563756074392102	0.005284310495016816	-0.0020191734141836327	0.0009114653482245611	-0.004327459148431284	0.007730722932368362	-0.005928997785827481	-0.04854625796234065	0.007305963133099958	-0.001882691013097204	0.06848254828184494	-0.029743243083709126	-0.03828073285531311	-0.02691756370727391
patient_193	0.30692004878938567	0.18616213095787335	0.03328912015817007	0.4975187781960077	-0.09440618340679824	-0.10754947328460478	0.2936190452847066	-0.014104802231312939	-0.05273497612172735	-0.01710820861934475	-0.002636631071893257	-0.04612904149881893	-0.06452783884813079	-0.06411987931952357	-0.0016758103162303447	-0.020169789628350306	-0.052253403842450634	-0.03260836670844781	0.022624003070834356	0.0013753754202000612	0.02271232636091333	0.016059294458901682	-0.00512300747365497	-0.07401887815992905	-0.07483628475495334	-0.05099285450294088	0.0020054619470336998	-0.038566508916310256	-0.03789807722232439	-0.007330412994402306
patient_194	0.2546976180368654	0.19435590870481004	-0.014764421896399559	-0.1545279073234421	0.4102931634628771	-0.040716350494238995	0.13090315076969164	-0.015847751392418192	-0.008874308717860558	0.04212903320312841	0.006199231561399284	-0.054481201145315704	0.17835882967680025	0.03939024742900712	0.04304328166627745	0.03711775846032923	-0.060795713331157845	0.013031770348686323	0.04357373367810355	0.0034489826411913693	0.03288412269154391	0.015158643370975975	-0.006565079037155585	0.04925728470400001	0.1343958368706716	0.019420479202262534	0.054330897443432835	-0.0009559906217413623	-0.047759123871146315	-0.007116183520727115
patient_195	0.15793967842894824	-0.04437037829901595	0.038971954954680435	-0.2718610040833039	0.30465300805959267	0.5914676624144822	-0.19324539266972837	-0.031730296962668006	-0.05655658630320909	-0.019865696130543314	0.0017788026147994517	-0.10134948911024505	0.09512699135006455	0.026353197925158497	0.020714491963956007	-0.023578665224517126	-0.055100572962508976	-0.029013056734986827	-0.00450965258020076	0.0032061638811084776	0.0017555820218730608	0.01961481493895513	-0.0059405629190167845	0.013387972306327602	0.04012878809004754	0.010039507983325608	0.027672344571402746	-0.04571316501131121	-0.04656733310748031	-0.013886355901379925
patient_196	0.20624698351170728	-0.06342825460580723	0.018116201208502422	0.5611581573566339	-0.10448839598997509	0.040732530437448906	-0.239835695679337	-0.021226908203980797	-0.05593362491737043	-0.027681782588230702	-0.0029311958561705547	0.8345167724625995	-0.031982980517605224	0.021694142594820432	0.010604929661434335	-0.03403386530642813	-0.058369726781272745	-0.08136045194446959	-0.004849442601650402	0.001807297626815231	0.022651569498577894	0.01282521462235839	-0.006444229558556606	0.11203741081122955	-0.04584839535956235	0.0041721093598042335	0.014729109064837835	-0.052737761912485935	-0.040974499989885296	0.056494048832256505
patient_198	-0.07501217766072257	-0.10430547145816085	0.1436502325763557	-0.12691323138198923	-0.085315999166118	0.0475097607343456	0.2788487326738842	-0.03460488334094743	0.007604474736065319	-0.018565522541427397	-0.000519579500658649	-0.15046672716530232	-0.15057381788621327	0.0075510941663795425	-0.0380077360312264	-0.01995238883584972	-0.059213000207978525	0.014282777492295885	-0.002762570421994529	0.0006892276406742572	0.09768177739241655	0.011906636671997619	-0.006825097958556165	-0.04200039520653316	-0.08458935764155222	0.0035859907016064165	-0.09249168660534857	-0.04089867266397139	-0.03750049136349611	-0.01571660186245912
patient_199	0.019079218169500055	-0.058630976173544264	0.0012556372155216957	0.2338864661005267	-0.11702234497439262	-0.1604229991470889	0.2710947110435706	0.20844465751617364	-0.06197830925090972	-0.018813607483733667	-0.003828745171214235	0.252924269201801	-0.11619298643468412	-0.06296930110523459	0.003675527702523364	-0.024006908145212537	-0.05361733702958741	-0.04455983054716369	-0.02121164318201709	0.0009069559662613188	0.015313687473918624	0.014044575802835222	-0.005722110405016158	0.1634705074345204	0.05848581941716957	-0.0521068753710922	0.009051534470303534	-0.04426814306388436	-0.0362557351741543	-0.018426200128107924
patient_200	0.24300245374393958	-0.09863596489041834	-0.058725920926181174	-0.11974106309855789	-0.06199585456559286	-0.09879679123564994	0.09904808570119059	0.04475733466911123	0.0204936639133839	-0.023239424965417362	0.0015814773680048041	-0.10974195032922003	-0.13544175758073204	0.013568253142441923	0.023228268633205748	-0.026391608077454623	-0.057216475040080005	0.0429581312685767	0.01816927183034824	0.0015040260995626514	-0.00558864156289619	0.015302958552892798	-0.006370528000107689	-0.04515599681589306	0.018106731033378513	-0.0016042911935246612	0.04009293936156335	-0.04673944117779359	-0.042805309863364685	-0.016134742076262514
patient_201	0.15302249303972418	-0.05157516490950961	0.030390142034275657	-0.28430944027390936	-0.13280582993967804	-0.09265128742825614	-0.34299044392237366	-0.038035892359493464	-0.06243147736708481	-0.02816452179145514	-0.00018347308344458503	0.4161995550033618	0.12660443204707517	0.0157517531808078	0.001813165380301629	-0.036328958753543146	-0.0657598859234388	0.03495164739810073	-0.005897989223703593	0.0013343784183746713	-0.007601034253974865	0.014234610676008268	-0.007081101429230391	0.09317153501765177	0.05039776398446774	0.007244830152997552	0.011521202816283509	-0.05046875566711542	-0.05014888344441836	-0.010680047971696678
patient_202	-0.20762623407526315	0.36185843064338596	0.01852760986674572	-0.22384835086051563	-0.12161997593898115	-0.07938870900619378	-0.06374522022011737	-0.040368726631143194	0.004377753371058026	-0.023400277247862488	0.001433469279775035	-0.15280824169714383	0.1178044009637583	-0.013248332046784017	-0.01545795580651411	-0.02483868456536006	-0.05388625232026487	0.003732610476831522	0.01179457416697611	0.000690166124445794	0.06415136998808073	0.011686943796958019	-0.007019987654293507	-0.036813384476435174	0.058234720101488203	-0.018844833385005928	0.06715958598579054	-0.04326519728677366	-0.04122306423731022	-0.012364515619088811
patient_203	-0.10177335149295282	-0.08927837858386133	0.055299622785377915	-0.18347040692784478	-0.1390710436036197	-0.027043212190130003	0.1670911323444805	-0.033973818644132237	0.007611824924982449	-0.016379586998393588	-0.0036506635650648015	-0.18388213514396332	-0.11830103517283969	0.0058842140806601275	-0.07500974059778769	-0.021235659462524308	-0.049256872453136785	-0.014856332835421848	-0.002883797291989484	0.00042039452632971716	-0.002605666721670244	0.009415810929239493	-0.005375146014256305	-0.0793743027414002	-0.023436925756376438	-0.0005130876924303516	-0.061894964589705344	-0.039361589448675474	-0.04094133400836848	-0.029530854120960195
patient_204	-0.13265165745347526	-0.09898900352641504	0.003245102593221344	-0.0981525325537701	-0.13776893640266835	-0.020578542841910658	0.20747671554270786	-0.036519141775410706	-0.04355253398586971	-0.018773948300313214	-0.003115169870341322	-0.16384339893620317	-0.16013283601545147	-0.040098777083312304	0.003656314734122515	-0.02482857664510975	-0.04922918969282879	-0.006199832269441296	-0.0011161128178265502	0.0006115981931429392	-0.014074915969941761	0.011181394584455743	-0.004521680309221582	-0.08546760511614833	-0.07041863049783208	-0.044713003522646455	0.019402150947148603	-0.04416291156927654	-0.0390292928097971	-0.02488246612191726
patient_205	-0.08092532038429857	-0.07047413437824099	0.009584371160414731	-0.24694588059955083	-0.08742526459475591	0.0263536774091921	-0.16775450411306267	-0.02893070207517001	0.4005986815443445	-0.011891143217892744	-0.002338437681542066	-0.13635364651152324	-0.08427444475053048	0.01413197281495428	-0.0007576759254381396	-0.016956082898315673	-0.04977596364358116	0.005548336875220515	-0.007626219427794374	0.0006508953921998328	0.03774252579805153	0.012028165528832662	-0.006810717209477663	0.12252418944290679	-0.057204604893096415	0.004324671708268204	-0.03419504318718767	-0.029423064322223632	-0.03591472104431787	0.01672828879080026
patient_206	-0.16964223352991858	-0.07281971293619781	-0.07286932893185971	-0.2693843371226142	-0.11725311899425905	0.016179183447126	-0.25167197049583906	-0.04658267818355627	-0.04450004668209605	0.07562740776275398	0.0001311173761719268	-0.14343115597758327	0.16656401435430496	0.005999911762232116	0.00355354863242644	0.036246101379677466	-0.049210831917193075	0.018322471788749115	-0.005731791744052497	0.001356894572109179	-0.03414681751911542	0.02115738876856783	-0.005483956465052318	-0.022788910447374067	0.08209001651642031	-0.007693618046243415	0.04523738655187452	-0.013024441969000806	-0.039286024951321816	-0.002495285457639831
patient_207	0.053852995589012444	-0.05819416934014419	0.05735014825013903	-0.1618765894296285	-0.06177929209766906	-0.09280121578627966	-0.24566191005641752	-0.005178817622659776	-0.004653729943263158	0.09096256071206554	-0.0011840210749850197	0.40174513039933524	0.03257056120678307	-0.007009435573972908	-0.021650786011508244	0.19190397238153903	-0.03954869739926637	-0.06592844644965767	-0.005028144146104544	-0.013976608732602392	0.07008419166112305	-0.06775468376139157	-0.006457537027097191	0.016337522139183002	-0.007230461093875797	-0.035803184365841116	-0.054513665724541464	0.5632667534490761	-0.027131707719147417	-0.027657740557138967
patient_210	-0.04611840027552173	0.2329145435211134	-0.07261605235191508	0.34432869577998504	0.3678928452831765	0.24495089776866014	0.3771343832083937	-0.03106471037761281	-0.01793104014061156	-0.013446521032485694	0.0030337515319978307	-0.11503984890390784	0.07924384568735415	0.014203419198265068	0.00674713382084101	-0.01469919577209034	0.09278240624443197	0.055077569418648775	-0.0016332607531291607	0.0020927490188449374	0.01951813189916129	0.01906620934231066	-0.004371557417052892	0.12757177469444095	0.018256263897895923	0.005841638838661221	-0.050054846242908034	-0.03946845730875529	0.15008496387111453	-0.03995808063314797
patient_211	0.21291086515565674	-0.07255910494728544	0.039209632494552525	-0.08931852397896219	-0.061314621296650634	0.023542853990560962	0.028918310799329463	-0.028108213049149112	-0.013343631590506217	0.1721416533462141	0.018815628712559297	-0.07530711687330133	-0.09523096953936411	-0.07816030923588876	-0.033673268951055824	0.20718000519534538	-0.04162312255085933	0.002016350221654227	-0.003705339755529724	0.021032763396857036	-0.013242090101200634	-0.09863733913139251	-0.007872198600850646	0.056923345564232355	-0.04407877946422044	-0.03634516064281152	-0.05952053191243861	0.21045059961916446	-0.017277209614080722	0.08895628766079816
patient_212	0.24194674962902765	-0.045513553798327555	-0.0867601903074602	0.6409340671751573	-0.14772647528176427	-0.028535631023812263	0.20444660285340116	-0.019837419064474424	0.0027409944995705053	-0.017673028743243363	-0.014025235620930648	0.7437740950677639	-0.11019518296732761	0.0034516697972870967	0.003382811628980818	-0.02085834560884917	0.3293435976540666	-0.06217933763557403	-0.01586210869035932	0.0019934103086489633	0.024491689595304726	0.015991091627330936	-0.0008466082793248536	0.17773344541896857	0.07996047829002924	-0.004722884787490336	-0.04412690678167888	-0.04193662572958827	-0.006690448663409725	-0.004309638975644509
patient_214	0.16768573527397646	-0.09637078152863204	0.07370749489791337	-0.3598048256353388	-0.062062827618025465	2.439414109016637e-05	-0.3322430369792263	-0.02955923769223842	-0.04228274286481132	-0.0215113486285894	-0.0023635924765307587	-0.12072638638613388	0.05048780951632406	-0.03178402148567704	0.027968090304913998	-0.022793467033126794	-0.06781538511153794	-0.021113138348841255	-0.00874415615796487	0.0010419288393049948	-0.011011642142455227	0.014118101100134122	-0.007975112844904592	0.08432450061156932	-0.012489339137043446	-0.014551212538129396	-0.0012774836167521921	-0.043575693748301066	-0.04753640916248502	-0.023691142820545696
patient_219	0.2883846494004992	0.01590632948098527	-0.0150601050382524	0.5857588454987327	0.449656296063227	0.028093222152526597	-0.03382619919347504	0.22866443316573462	-0.013373832446251389	0.03366742794976051	-0.0013586762628330711	0.8517828366776028	0.051418670559308044	-0.053873043755060766	0.005104453891566069	0.02689418107286829	-0.052029187721321236	-0.10680839207591167	-0.002860187830836937	-0.0058408564409276565	0.010490325226783566	-0.07085242512965005	-0.005524796567198343	0.0169061356835818	0.01928532973865387	0.007903029207747655	0.022605108465696758	0.007167579411844818	-0.031115153507166485	0.019615298935954196
patient_220	-0.18898181286760768	-0.08718441855640544	-0.01979474982025651	-0.20756994410368496	-0.11852638181694199	0.02665544949204738	-0.09778453284119554	-0.02118699521866193	0.028413725793686454	0.0001912871849686778	-0.0035345348532861334	-0.15434889750639516	-0.10779201110916645	-0.03690664207418686	0.01122514998125999	0.04641037807135642	-0.05287182798458682	0.02008947338271477	-0.006171170952657271	0.0008052460612160428	-0.014899735132460996	0.013907207761025046	-0.006065934616947699	-0.03885866721604532	-0.06022389970833876	-0.018992608453478034	-0.032470597025966004	-0.022808200433591167	-0.037835758990397886	0.0071879273979867896
patient_221	-0.21082345126412647	-0.09437636944973288	-0.008218309098915548	-0.21755201412486813	-0.11270340432524305	-0.0930165748015071	0.03495671326584248	-0.027858036377887686	-0.019312198578478476	-0.013773175367180862	0.00015248144142666886	-0.15133451442115572	-0.1145650435706251	0.1343763190096527	-0.01702801354152269	-0.016954518345002497	-0.05250297813554869	0.004225380479493711	0.041398496189070565	0.0005550301935667282	-0.008657522800525017	0.01077261537412417	-0.007377903569465554	-0.05187155867590467	0.01833218514496361	0.17377336605757526	-0.010368990551181402	-0.03590604559364286	-0.0370771464426248	-0.010738801905427002
patient_222	-0.1911051794304411	0.28591796090893995	-0.06524779737036616	-0.22447596270438158	-0.11630861571330472	-0.04090699643546273	-0.15071975844386537	-0.034613999246316814	-0.022761753877932077	-0.0163304284115205	-0.0016911169976204508	-0.13433974710184549	-0.10060789737663611	0.01052281647980911	0.026693824067667155	-0.02346726599323381	0.4777802764185919	0.007014334424332843	-0.005433128417256402	0.001222819221381061	-0.020635202228091027	0.009420293340938598	-0.002987552098541962	-0.04629929435009601	-0.06564962302928957	0.004524977833844742	0.003129812182975732	-0.04311311332341373	0.3569345026590085	-0.004487481759129399
patient_224	0.18687211156063488	-0.08663713534015674	-0.06736635313690717	-0.2845538182029213	-0.05841889628579202	-0.04516190883739119	-0.2929194783409528	-0.03304546852736145	-0.04035625065138349	0.023644043478120116	-0.0025634909516888795	-0.09099879295529917	0.1541400408786785	0.01673322658115563	-0.005687898857877824	0.08171320428647666	-0.07126387085387483	-0.015380452922061152	-0.008510346976481285	0.0023744288460461247	0.02393530460739784	-0.06910269449617486	-0.008058974536522816	-0.02556084030365406	0.09498521731223925	0.00658654082820721	-0.06774187289004574	0.18627038143109687	-0.05396101052624483	-0.03735816721861869
patient_225	-0.04855454213540107	0.26659950752498324	0.014690166581404464	-0.1424816699199676	-0.11946524421872151	-0.015803356134173153	0.2741041487467971	-0.025371017117626106	-0.0433355998026169	-0.018863417276969347	0.013718117328310126	-0.07301757576003345	-0.13882469032960426	0.02009630130641044	-0.00522290299911744	-0.022994218176550948	0.32842933729581425	0.005780785488372449	-0.019978600469534844	0.001367580315234463	-0.008086873254330109	0.012843604104724612	0.06031892380794801	-0.0937765928232552	-0.01768019198219843	0.012930678895396452	0.01398907742291303	-0.0427932464615044	0.20594628256172645	-0.016137593989679736
patient_226	-0.14883166115150467	-0.0937737826553171	-0.06670053943156533	-0.2644145919588397	-0.11866671768879716	-0.08721340421966714	-0.2600622430152498	-0.01149453583024304	-0.03308895615743394	0.03816202710921275	-0.0031815065643889732	-0.15983045876541882	0.08232999765996492	-0.01759369397760272	0.012624027895215564	0.00044374998759915004	-0.057320799652664726	0.01203594897107383	-0.00756658897256971	0.00013651341531650926	-0.0018986211904673247	0.004680480282664401	-0.006482892623514544	-0.032220183253618	0.03188861302836799	-0.009541251795904449	0.06550643094139653	-0.03241018017988158	-0.03975018915949324	-0.011326937318505226
patient_227	-0.09718285089602105	-0.08272702114345097	-0.08943022963377911	-0.13067228935822547	-0.13573627959320428	-0.052455967695292906	0.24157726809632826	-0.03425224178939968	-0.04960213011633066	-0.023349427654496466	-0.0015195025530509085	-0.14723906489586705	0.07451938763936661	0.011280047168101513	-0.003038805048623631	-0.027679468062274427	-0.05297506059816419	-0.008175728604520488	-0.0020348239107024265	0.0005595796136477926	-0.01167666738009032	0.010305899788020925	-0.006972057479061898	-0.07781555068237286	0.009946542018486037	0.006498242926186087	0.027841525241925454	-0.04655571597296234	-0.04120711516394247	-0.02711881904223326
patient_229	0.16421681074669972	-0.03520789105056205	0.0069966826496170665	0.4070345551455541	0.33857618668610034	-0.10352394312620061	-0.21409380983866452	-0.03221396554655898	0.02658045035990459	0.04707948188631553	-0.007591891457546386	0.3761935186463657	-0.04865001199514146	0.003324322867721296	-0.01956609073607807	0.1189951487930357	-0.05647788208403635	-0.10521681475561825	0.008045834320088801	0.0018227812919885005	-0.09002350953036536	-0.14034150309791615	-0.006284193332839636	-0.0068377018527291476	-0.06514711745717737	0.06536796113527255	-0.01699715564702535	0.15836710823765465	-0.040119544116224704	-0.04815502202762091
patient_231	0.2626824320909437	0.01630000393383297	0.04897456751804174	0.6146263594508656	0.3749585715299949	0.4076362126797351	0.35220811254427475	-0.01668965205618651	-0.006365483688190914	0.007441355773153465	-0.005483923270583224	-0.10185345235583242	0.008290577459758093	0.011953145024313454	0.011085322268784358	0.016474318110367613	-0.05730435940920895	0.015190241410235455	-0.0023143875222253496	0.002545505179566981	-0.04836580394390009	0.02570175921817757	-0.006213797376360867	0.07982614000808468	0.02967539798826762	0.009876935647753854	0.03153563998880892	-0.004623788584106506	-0.03962003511503507	0.0054268949851093385
patient_232	0.2621725475234589	-0.10149829710114783	-0.10834216066576376	0.5068017198307441	0.3472463214694561	0.053512279830048165	0.31464412682698123	-0.040459626499406036	0.1697988232480971	-0.02041704811367527	-0.00701797166980414	-0.09596118199029861	-0.09735560912005005	0.01366444625063582	-0.0013829649673415179	-0.02423458260297164	0.12168292634678858	-0.05311520961882535	-0.01659922058843486	0.002036054940300536	-0.02261080931062858	0.01980929355923451	-0.0070983825912396496	0.059762106718310545	0.0687092814733623	-0.0065092765729861815	-0.056662665364353666	-0.05115420679931389	0.16926913718507305	0.07611818698318057
patient_233	-0.006566270857287821	-0.11595292683950957	-0.07460778805601427	-0.21104426098927356	-0.11509289967394506	0.0038450098227944427	0.09792924193695308	-0.02937163711661147	-0.055072695090475195	-0.019091647365655516	0.001045327747428599	-0.14325440718558272	0.16691515343335536	0.0076947670158859695	0.004075210345365575	-0.02492923505302136	-0.048454157215770136	0.011834958954730088	-0.0014079708595631326	0.0009993475960911392	-0.026912401322375108	0.010562095925679691	-0.004959831472089996	-0.05796642107600993	0.09627575485117967	0.0037728217023775008	0.027543491069716652	-0.04800442626280097	-0.03904507851020231	-0.003081847118543291
patient_236	-0.16933963303093974	-0.10346049125596837	0.018298716511737437	-0.15407058576656404	-0.12495953549316488	-0.02638159673287443	0.23290387368926666	-0.03344866630259119	-0.051259275902165224	-0.02000378108116063	0.008637868762113664	-0.1565758368343782	0.1270129619723925	0.010967539187899868	0.010434355174876904	-0.02428623873970083	-0.029095585828143648	-0.008934490874527549	0.0022746488927681	0.0006015383198096697	-0.015598281650990347	0.010095231608923642	-0.00937144620119301	-0.07671399627873508	0.0827041750423421	0.006825036268208941	0.028168783272029273	-0.04464567699639087	-0.017171228570181395	-0.026011256508261225
patient_237	-0.1718581395943547	-0.10191319609949766	-0.08125314730622152	-0.23211502004586687	-0.11734182377603218	0.014985085713893488	-0.13231385808414917	-0.027914366288063805	-0.0503630357062342	-0.01885120349053878	0.0007464312071388435	-0.13549747953831429	0.11904948131240564	0.010317851233710467	-0.0018187029899171658	-0.02705272037015611	-0.05180885328052405	0.013656078376582566	0.05530684411661918	0.0006559248197669295	-0.031767373062525625	0.010494442901360328	-0.006255168189389344	-0.0418768905954917	0.08298316925864808	0.0031696777756039657	0.026112466496650583	-0.04594005865420092	-0.040235648407408835	0.005596577331749373
patient_238	-0.09981553933962649	-0.1015644546500784	0.04993502668446292	-0.1549229264602054	-0.11446301426765255	-0.00013114256298619474	0.019549959366980552	-0.0206437943278399	0.0015892138975880082	-0.018119304111024827	-0.0015599366805167955	-0.14953819427642634	0.09362667123522021	-0.025110723425196112	0.007518458642041714	-0.02158853894168945	-0.05605373371096132	0.008131740400101579	-0.0025335591346888784	0.0006500782539649674	0.00786702509095815	0.01050674887739985	-0.005651314305404866	-0.0520003311056903	0.007795274477540336	-0.009917408177862937	0.04113596463101235	-0.03883480895739834	-0.0396836244320926	-0.007111707915966631
patient_239	-0.014864593773887096	-0.04424797709447401	0.026747997291995066	0.5762123570819596	0.4668338905387924	-0.0766264617365471	0.33367214618701885	-0.01624592410287028	-0.030129407569815213	0.030828041120156992	-0.008721516794779205	-0.056514458899785305	-0.0885404989240597	0.03639335283849595	0.014591649810587312	0.018339062317131793	-0.057513355699560086	-0.04024793284317891	-0.0014869176970313547	0.002177855253533244	-0.034636151392353764	-0.08076630923324672	-0.005689499152968945	0.1008703304339953	-0.06127764603787307	0.020874426196705126	-0.011655349900562934	0.055597503611276806	-0.04192477686608026	-0.014384613960056738
patient_240	0.2927868313651122	-0.039134262057572734	0.046216855133128336	0.6816434638576648	0.49324003033698766	-0.06291630991497513	0.28349202648931615	-0.01184832945117113	-0.04492898943944603	0.027025704613508995	0.0009609824511126871	1.1326981954736162	0.08082637666107004	0.03470221592507147	0.019010200523771774	0.02214032895592747	-0.04814489613512218	-0.0788797117049683	0.00013777549477865183	0.0028391811486278636	0.00820641128537058	0.01963117297466241	-0.003711888707308316	0.10236654088942344	0.023830689280567106	0.016966194178451015	0.018654704559778468	0.0002379592427631391	-0.034840285350830766	0.12761742641106844
patient_241	0.3914177633087702	-0.05595556814906762	0.0016986061182192912	-0.10303419880069672	-0.08744856117020534	-0.022224003946799544	0.28488954771355873	-0.027411044791010822	0.04666381471875648	0.12727980192655125	0.010949958418533579	-0.12683874724104657	-0.07772040539208837	0.013149571626817933	-0.027000251167194546	0.026099610731460502	0.11333150568727234	0.024708773268608087	-0.002248386852310651	0.0021501539028442205	0.06291348893008729	-0.0477077781247042	-0.004781256250287978	0.13435294715763	-0.009671122179386395	-0.0007420398018001162	-0.03754029904144976	0.016311390210400487	0.17219230058336016	-0.012130852151624539
patient_242	-0.18519927194571553	-0.09498927865476882	0.02397968988978723	-0.2800307237256208	-0.14553592796339837	-0.00812242306099366	-0.2816428853114293	-0.03186337992490746	-0.06738966984127892	-0.023467386339489072	-0.057757177017303166	-0.1242548986858021	0.10228887912364934	0.00555944818768393	-0.01915512727405056	-0.034320093976044956	0.19674305354388547	0.00746413052429229	0.036965719348906356	0.0009362124300151443	-0.042085759760173834	0.008755780508754767	-0.00582602451418248	-0.06011666273715978	0.028508705650977403	-0.000825575853561979	0.0014973050545441203	-0.04983376588269023	0.16378750621485139	-0.010428443213334082
patient_243	-0.07881502696519102	-0.09841121278670595	0.03406874765944905	-0.36647059024288375	-0.1524816267957052	-0.05795242509826254	-0.42925968789607155	-0.03860251979751958	-0.05017795426034479	-0.012949739097273507	-0.0034142088669306884	0.14449387112127077	-0.04353318825503369	0.010011553319813533	-0.003602411663243295	0.0773546443332938	-0.05445360732304882	-0.039978290145818024	-0.008808897785893577	0.0005880910625134808	-0.018220174389400018	0.009604804258955175	-0.007246261232587553	0.04311172772880667	-0.1045631017722871	0.004074226560007695	0.012239224395586421	0.330605383572183	-0.04032653080150496	-0.038655603840670294
patient_246	-0.09193030779169206	-0.08526935661394441	-0.03174315761973451	-0.264612303545021	-0.0829823806829825	-0.07218200334208462	-0.20864914304057064	-0.03359992694338372	-0.04957190967700213	0.02094055838079954	-0.01924543324537963	-0.14118660313995976	0.11331336559176768	0.010848032547492857	-0.007796487064562755	0.01722433376160153	0.23718603757236625	0.009093721425929615	-0.006429928368378001	0.0010603148118445628	-0.03133687630227442	0.011452355309455238	0.08926292109422468	-0.05354389718310557	0.0636754426084559	0.004763332683923226	0.024494987782521464	-0.012027530979704246	0.08013144944174475	-0.009332291844235799
patient_247	0.161482375953926	-0.11572260933269655	0.03267116802446223	-0.33263419520319737	-0.09063775338516511	-0.10385017225810475	-0.01773765996036624	-0.05060273744827169	-0.0673052329975903	-0.023924446073193634	0.00167618007676491	-0.1019292938823331	0.07104812948414473	0.00621646934016536	-0.005038233597564703	-0.02590423392037765	-0.02968054652681307	-0.00757350104255032	-0.006434619131945062	0.0008439615119833546	-0.010308479521255272	0.013086144292137806	-0.00898838262163034	0.043589014352097236	0.01507388364577542	-0.004679912900465687	0.006646494088347297	-0.05431666027157877	0.05028244038379191	0.037814450109165294
patient_248	0.15896681272200483	-0.07280735619943142	-0.011646759418516178	-0.3364933802398501	-0.12563531106084327	-0.03969365134331255	-0.3616362140871782	-0.04504832590161336	-0.06374994982108775	-0.023051351935172704	-0.001986776444570867	-0.1309590709251727	0.024043341216503852	0.0042057820781459835	-0.004514232245572604	-0.030350902857939132	-0.06784607379120498	0.033258582354347775	-0.007707282181066321	0.001480154285500338	-0.022680057819464364	0.012353874789814414	-0.008147450313444583	0.08309222777562134	-0.03264860683451006	-0.002347505408425846	0.004722371919577944	-0.05292708222690191	-0.05134337380610436	0.045687189133386104
patient_249	0.2515950794260998	-0.04382472182458009	0.06940333979155229	0.48633645143331344	-0.13518228750662145	-0.057080864689054434	0.32398778291948965	-0.027047679917782966	-0.05203635460609773	-0.014958655063132036	-0.0014993526435346538	-0.11306010530236547	-0.09784508915513423	0.018896979657957752	0.003742990742010156	-0.026927221458073837	-0.06100695692946562	0.030597825303166962	0.014914655938707288	0.0016085575556023513	0.02043117318810598	0.013050766505711615	-0.004326994332341089	-0.07006553307850158	-0.012700502894739929	0.011253281144464444	0.015967751898733146	-0.04525569920703899	-0.04499884040900576	-0.027019089892615165
patient_250	0.21124333167725903	-0.07177475509316716	-0.0007196393284805426	0.5702368298828688	0.4512123568782384	-0.018320194958330465	0.25544186752693476	-0.017235188565040208	-0.059217699036055095	0.013181730961226183	-0.0028828095057766446	0.5089733857295593	-0.08419066832368298	0.027753708209856547	0.005373358828265529	0.02273982612103377	0.3792829898281741	-0.056468173922282865	0.01594139855423106	0.0026847382304028278	-0.022314820717105163	-0.1019959728968684	-0.005108990704065408	0.06639243800897336	-0.002361274988072072	0.009488282455277804	-0.03352677913542656	0.09126020271842972	0.23442414249723229	-0.03538938050162091
patient_252	0.20150300782008457	-0.04025284297895827	-0.03915336519021677	0.649555859576891	0.3434529853727838	0.19995593288769165	-0.2818489154859848	-0.025881510228104695	0.3363919419276749	0.014720808241944407	-0.006067624718221577	0.8747441222984412	-0.005813871334843576	-0.00345734782676827	-0.005953541247489225	0.026228114263215262	-0.06690239119786637	-0.13148601123549714	-0.005069570875103454	0.002861297531755187	-0.06193236863687611	-0.10407422042398606	-0.0071416770974148105	0.022284512314012093	-0.010614612105061977	-0.01002006212995621	-0.016289036220802727	-0.005150269359180423	-0.046946080009437265	-0.05573705143004901
patient_254	-0.07676743103299474	-0.09775170348388526	0.005452491228772557	-0.3530467536969516	-0.057286606670620424	-0.04985707666601687	-0.3266940326465765	-0.04762602793333119	-0.03777883814080124	-0.0028244072201202065	-0.0031474680605419474	-0.12800592203008437	0.039703287934031384	0.008154372737952574	0.017466897071611004	0.04034626468866865	-0.062245728781592895	0.0002618954189973109	-0.00944732964050567	0.0011577182231453749	-0.01742221990594718	0.019533533426777237	-0.007247824995733569	0.06791285079084093	-0.02812466080406563	-3.788104918511418e-05	-0.04322204892266214	-0.02377236591532437	-0.046542396500627324	-0.02275584141865271
patient_255	0.005844246514668893	-0.0961703403153051	-0.01925035729393156	-0.24540208531447455	-0.12483637308806009	-0.02415891096717904	-0.2561955930249766	-0.034047205268690435	-0.05967744534763295	-0.02009208820828764	-0.0023398605455087164	-0.12345124789386878	0.06987337580065316	0.004848387562229155	-0.013253955284738965	-0.031899715777264415	-0.05147518558985272	0.020087447441974434	-0.009374406359157683	0.0008139444116192823	-0.04035305456099722	0.009251226092618681	-0.005991830037698305	-0.042396543634017334	0.005643298184695669	0.00027972593974541997	0.008702409592356911	-0.05319510319283315	-0.038226810489721805	0.002411844071643755
patient_256	0.15879797284107958	0.2781582401686832	-0.04525648323798041	0.40683187416806527	0.379438669128822	-0.15738364609550362	0.22511676571145833	-0.02805245970518934	-0.08869517302792657	-0.02555228933857252	0.0019859644653870963	0.7173655057455942	0.08365375696566896	0.021224807632823976	-0.005710647086083316	-0.03603160474630787	-0.05683460682772808	0.03393558196865098	0.0013419039608080238	0.0026887927005435	0.01977088113454198	0.017106685898011318	-0.003929525157905168	0.14023032289859266	0.04352543346757609	-0.0017046425619471842	-0.0035541837673359914	-0.05728043372174638	-0.037503342631904746	-0.005099302569776627
patient_257	0.22118086468901685	-0.08232025207263591	-0.008864434177624354	-0.06893928595270496	-0.14395918330148605	-0.06261457181191536	-0.3067286508890897	-0.02840748466761689	-0.05667074591771997	-0.02434017553431398	-0.003537568178007944	0.5250347146906461	0.022631476350433288	0.013369091196595797	-0.007936841892412241	-0.0339747298066797	0.27922819759364736	-0.03536399265362471	-0.004787890447171189	0.0013878195951339694	-0.010405619921741584	0.011611159000841966	-0.004597270673845523	-0.046371756254245125	-0.026275684404299362	0.006712691969958149	0.002652011095874447	-0.051456649955566286	0.23192678377859402	0.017509921704559582
patient_258	-0.10801433260827847	-0.11237647680086119	-0.053543186164111536	-0.24892653854056018	-0.13601714045886426	-0.04199752931234849	0.03364570648123844	-0.031359885386914095	-0.04525236962324598	-0.020403482245912357	-0.004463549754739316	-0.1692632861946144	-0.11299252189287076	0.005626924228805886	-0.0016149657643075755	-0.026266512468894613	-0.04834682166089894	-0.0025863282550912343	-0.007983470995204786	0.0005601157424027962	-0.020911285564436412	0.009172083697184835	-0.00632586148477141	-0.07415929211642007	-0.016763211541771527	-0.0007200386266869957	0.016177356778177106	-0.04716942213191065	-0.041644086314904925	-0.02752402915836591
patient_260	-0.10550564488094052	-0.11103205690740625	0.018799504177396162	-0.24314831809064405	-0.13586226087736883	-0.05176367282414568	-0.29359018172102447	-0.038687591229182486	-0.023664063227015433	-0.00521780402192195	-0.004062111789868191	-0.13997152453871953	-0.0043120167017960025	-0.005945820598263851	-0.050135974942756324	-0.009086816285424381	-0.05571647788447435	0.012995599118609041	-0.010181975980338803	0.0004927491330176937	0.05058399284735875	0.008408866821015723	-0.006700400964961515	-0.030951467832946312	-0.06367714655983293	-0.013673493905256382	-0.0958901658623006	-0.02951283116454403	-0.04211755246659617	-0.0010572209950442423
patient_262	-0.23187823432654017	-0.07703459599418615	0.04409497450462476	0.31671815855401575	-0.15358280242642036	-0.07219947397158526	0.19529213934733958	-0.02751879113629122	-0.04882675470861255	-0.001759548455788694	0.007288271717172873	-0.1618499435861389	-0.13555548484647534	0.009710324653969354	0.009248197226558072	0.025478348161159743	-0.06383092237713052	-0.001087256023447618	0.00228018184865707	0.0006550787265132932	0.004629703014887107	0.012622360636234422	-0.004230704926753846	-0.113816694217179	-0.06952660714987681	0.003486246585116693	0.027537483557096117	0.034602771539299075	-0.047755477955274885	-0.01280275853774573
patient_264	0.23207404044538726	-0.08974503183765233	-0.042987815934746564	-0.35968653467471484	0.21635024213763296	-0.06236357177058352	-0.08726968708439373	-0.01969951657480771	-0.002218126907404426	-0.024153901093605448	-0.0028751470352099354	-0.11163563985168803	0.058425571290186926	-0.0013646236280545898	0.014645000973690507	-0.02655493541500353	0.2694113435684399	0.009630056656460188	-0.006186374684883336	0.0017762681128281083	-0.015601707640581212	0.017692193414989347	0.02078668135453515	0.022369148636331923	0.014720881370135799	-0.012041234736150765	0.0404186950994624	-0.051041371127786804	0.05984104494022843	-0.0014644532303198878
patient_265	0.22056889390273832	-0.0934133862787648	-0.0860084631591948	-0.36303839414513234	0.3391679890586676	-0.05343406493616906	-0.31748155354724295	-0.02714638999517341	-0.07377040064700875	-0.024720220333899662	0.0023841654812697525	-0.13228515792999077	0.07679969332967747	-0.0038003445016762537	0.008915565274592616	-0.023008324323483466	-0.06561506943451716	-0.005930080502621738	-0.006663614747195582	-0.0002266411815557951	-0.006240244729903678	0.022174041585537787	-0.00862090395806224	0.0398999789788919	0.0013971930514649357	-0.007577578558977823	0.020249674943142185	-0.0458894672710148	-0.05303605605177674	-0.016680665965685956
patient_268	-0.1736546418921596	-0.12381950941498944	-0.024443246362090297	-0.20550820973237396	-0.11603150674357458	0.006819857376871696	-0.07478845023430118	-0.03375440223694631	-0.05039743011737654	-0.020511810728442974	-6.021061660886078e-05	-0.13516033874224845	0.16869415277405142	0.011818869253881597	-0.004619410650026188	-0.028119004987910468	-0.04892088848879854	0.013438594535327307	0.032695015305800504	0.0007870440846086967	-0.03822186102186527	0.009670884294965536	-0.00531683891861032	-0.04069885749227473	0.08272685575874568	0.003176750444555369	0.02657742303850986	-0.047020485140822334	-0.03749087484704103	-0.0002907239464116521
patient_269	-0.05874663463980988	0.324783588826843	-0.019856352802437298	-0.27306174403837447	-0.13601159663898138	-0.11071441701269057	0.045787350807010074	-0.03337648544788312	-0.03673382458672034	-0.021126159034453838	0.0007483058707994833	-0.12750094018915623	-0.08595470754506884	0.015960882818196333	0.012914627167438783	-0.025278499963259114	-0.055190553890254235	-0.006954363118642219	-0.006654598294818875	0.001008196371481333	-0.005722169111174256	0.012080285443919465	-0.006679915964046384	0.08052682215744841	-0.010775564898875068	0.008998251650868757	0.02647736564747698	-0.045906136229648266	-0.04216809251043816	-0.046555380454445905
patient_272	0.22462823441279686	-0.059668233636768854	-0.007523168872927345	0.6250178690213254	0.432030907580424	0.17311097719510574	0.01675941742487901	0.04947412031667137	0.2592469759657972	0.0876065822000652	-0.00386642644259243	0.8834217986239374	-0.10651130275172077	-0.07985117513354027	-0.021462717134327368	-0.0012902893793114239	-0.058408668761720156	0.04474415484287368	-0.002962052218394468	0.002748585783459563	-0.09069831349384795	-0.14644799467614786	-0.0053815132941490125	0.07895936810602232	-0.10691137300016855	-0.05520399502663035	-0.06501793874329116	-0.006579023931624672	-0.035322793470431664	0.0757193866680062
patient_275	-0.017326391462084006	-0.04935003524601589	-0.04549500503789084	-0.04982841550518834	-0.07155363664684236	0.3782437656984947	0.2553978314029384	-0.04364718185748966	0.020322116155025313	0.005353675279250627	0.024921161930767675	-0.1825951750805573	-0.12023391272105725	0.011771040657207995	0.017852907329592542	-0.000712754438724734	-0.03875982815386583	-0.0020486154807524094	0.00020344586513844603	0.0028721726773272456	0.047988140659604224	0.015467383930921386	-0.004591302613820208	-0.05835630752299764	-0.01945646410241048	0.0026954997247539353	0.021333511522824002	-0.020647598551091707	-0.02658434581876048	-0.02021953434948538
patient_276	0.16147437766779643	-0.09067071221160818	-0.07325609465129011	-0.2587759300056349	-0.1142074288875788	-0.06557565964398407	0.08541033852737799	-0.03570353448557339	-0.0531154180755353	-0.02186665718148749	0.0021334015791618487	-0.13903355996448755	-0.1182215505605899	0.014322707087305198	0.009042179956986923	-0.027049235572245704	-0.035729847666003095	0.010859363604501855	0.02438068192533292	0.0008732587793277788	-0.008943288249174407	0.013951233679992332	-0.007004418703590733	0.09759740615426538	0.020276537206373905	0.009901176722375215	0.027100506739877118	-0.04795952787093438	0.008029220416158882	0.0030420092285143667
patient_277	0.2607042065464951	-0.05566408730638291	-0.06223906022640866	-0.3225141900015646	0.2815071327691092	-0.058556249917548236	-0.2825056421250356	0.19779036920666268	-0.05914230156082151	-0.020954062903727075	0.0002706142254282086	-0.12008029103333141	0.09202962573814467	-0.04856441351907287	0.024284652821443098	-0.02166951367849582	-0.06650678966610415	-0.006931008688476876	-0.006177983335453463	0.002164510754239811	-0.0008394878251570401	0.019865889992682698	-0.0066106651554310595	-0.00416628462904624	0.02996358368635439	-0.019376993582129354	0.03634426541044891	-0.04209279182413586	-0.05482593172948854	0.077901387252784
patient_278	-0.19123202171552026	-0.07107232419283777	-0.07849010922618936	0.14531531057647487	-0.12974634362275453	0.022037246552592787	0.28861812541873505	-0.03609453612723138	-0.0449408885722871	-0.017304647575402204	-0.002083929846242406	-0.1657244386074255	-0.15304137717317137	0.0006418367246978462	0.018858250013136388	-0.0239740758422363	-0.054213837247644454	-0.00812039383916916	-0.003565843843856113	0.00020442376405162057	-0.002000133406838685	0.010974275813218838	-0.0047084814522444654	-0.09200054213282145	0.02269278818248256	-0.003657802425819966	0.043990395226969764	-0.04700981560487861	-0.03956127027194313	-0.02595042055283649
patient_279	-0.17704588783483174	-0.10621632312558829	0.05873248808724592	-0.2652122431728276	-0.07150801306461693	-0.0029820491031873355	0.016838711660943372	0.10931756877982471	0.015358472934734677	-0.014465210292631772	-0.00146155604870474	-0.14557918333954786	-0.10807564148108378	-0.02476051484952532	-0.038354760191186194	-0.01784519235066694	-0.05314733074293926	0.012643850556636678	-0.004609585398224401	0.0007899408399497192	0.04800371031154212	0.014880880598182574	-0.007140397769658904	0.07535093705991043	-0.05564102446457837	-0.024654633054649898	-0.08563506920979239	-0.03903835956473231	-0.04135984332679165	-0.01851615252873344
patient_280	-0.22616402430924265	-0.10526640026976761	0.06394178771992134	-0.08056568223384782	-0.14898498806116345	-0.00764985287918637	0.17099915604217228	-0.034375024455597945	-0.03690489346877479	-0.01412918356887965	-0.004116320438913403	-0.17885839314382138	-0.12321071550525182	0.003397593108794674	-0.01554982802118651	-0.022270825479726142	-0.052043996770163484	-0.010477545202675418	-0.0016268809708117008	0.0004218951970628358	0.00429882624327536	0.0107885435808263	-0.005058356398581853	-0.09494380910037195	-0.024429468549386577	-0.0013364291214195082	-0.03772469064655051	-0.040536848932916064	-0.0380123114398379	-0.025255770373600158
patient_282	-0.23716369851306435	-0.07915009847248668	-0.08896331613332988	0.5057790528191887	-0.11146246490953608	0.08503770223858638	0.215546473606567	-0.021935844836050954	-0.018219374007358232	0.1691988737452638	-0.009473654338611913	-0.1737922149990019	-0.1608886452149868	0.021139748297487618	0.01196080094234058	0.02362757295458728	-0.06405178727164303	0.02135151561203405	-0.0005045782483843694	0.0009064442035852124	-0.010252700258639088	-0.008317904977768487	-0.004384387031434938	-0.09487481823366763	-0.09045227200334044	0.01187977189863089	-0.0484223431745346	-0.020042857501542066	-0.042407373528600696	0.05371770766414215
patient_284	-0.21811053709907013	-0.04803599344867475	0.050393488770854936	0.4144028210551694	-0.11644062065890061	-0.1312080426793213	0.24166582063570807	-0.025110309294512745	-0.04223792461759244	-0.012245502313940351	-0.007102985566089237	-0.15056815908341967	-0.1265595430072034	-0.06445354084107432	0.010523076409224568	-0.0241882542967938	-0.05905724282239705	0.014502462123464318	0.0018252063111075742	0.0007275975990277766	0.008522298067370655	0.014068532303586987	-0.004101297929679866	-0.10743154008589721	-0.021363889637820065	-0.056583147442498385	0.02489712667232291	-0.04575024437985736	-0.04542915598893817	0.012531726846237445
patient_286	-0.2408726832421452	-0.032771145748867386	-0.03685259802580529	0.42982994850471007	-0.15669517441726746	-0.05207816139111105	0.23181533564809875	-0.01918673022023323	-0.01813689118022224	-0.005055959637685002	-0.010992393389854289	-0.15054144894297625	-0.09672236196217916	-0.03434976342948666	0.010197202691622793	0.013397850573156738	-0.057474337919504424	0.001613784635638212	0.0008126311413301675	0.0010305266083478837	0.015459153207025424	-0.06028438370421305	-0.004177293517103924	-0.09726671618915779	-0.00859105923076013	-0.030935527205536672	-0.03839280258750868	0.03520741991167914	-0.043302814240907976	-0.008829016646297606
patient_287	-0.16862115982124037	0.5860559336486877	0.10361497474150852	0.18230671437277787	-0.1330055161273076	-0.12802374494294372	0.2854952626720138	-0.021047119674218257	-0.026071247538442	-0.012222186683526166	-0.0012003194256314652	-0.13154753769637503	0.1348542724943864	0.019532452086715633	0.018499614490480033	-0.022216516429106065	-0.053234696895314605	0.02014673648606638	0.002979507334628643	0.0012461711384200108	0.0050332006416925435	0.010508288113310994	-0.003693396320867896	-0.06578464403280776	0.030041627201716263	0.01248544448781846	0.04674845248134219	-0.0374816943627714	-0.03631133153861816	0.00806233981960157
patient_288	0.18242832333453973	0.2694810170618911	-0.011368351100940201	-0.27123641765512263	-0.09079971384183126	0.17911213821125965	-0.2962397047824599	0.041049089272398	0.018253373536007457	0.012212709207104842	-0.024995280576826734	-0.13204494152640622	0.12040477288904532	-0.028735374374932694	0.00550004535862862	0.0010607305730701649	0.059303769189803415	0.028289585031286105	-0.008824760264739646	0.001290959520799745	0.07067111983602122	0.015082526667322073	-0.006044948878444617	-0.03489349261769373	0.09401012645208107	-0.02617825526861243	0.048458570580737076	-0.02078018683703992	0.09420890647123034	0.05294523298794744
patient_289	0.1648475969552247	-0.1038159202247154	0.014844362086102509	-0.3616468926686474	0.3903201447817793	-0.043030510024502595	0.019814753885850234	-0.03701378079016595	-0.055318746702527274	-0.02146400968368278	0.0032240828991598135	-0.09466529402405749	-0.09496058344372608	0.021946990362738172	0.016919067208847855	-0.025652532822227077	-0.03481675469668801	0.022157850300095493	-0.004699448441670339	0.0021451540830313056	-0.001877421101206359	0.021372970016942362	-0.008037950771349982	0.08663229274323654	-0.06398886328102052	0.013234146604228454	0.01788432044738937	-0.050886386049974835	0.04146383981128265	-0.026381369604874215
patient_290	-0.17389971615777736	0.3641750428978447	0.054687186850809234	-0.1692497890987943	-0.12595762753641965	0.004123142098262656	0.06692965642258662	-0.03220212380695133	-0.04510764045060272	-0.015374917130443422	0.001529651415721796	-0.1600499250087044	0.09150940157666933	0.012141313751731695	0.000960862290540804	0.002642336551256088	-0.04391768430903213	0.012541491229816142	0.03432006781891285	0.0010666233063977156	-0.02469875201755605	0.012699212490434012	-0.004636931420454874	-0.04202362867396775	0.012834561692446806	0.0032416596071244393	0.031307934816465356	-0.036842653919642955	-0.0342267131588684	-0.011590742478258675
