# Supplementary material for: Integration of clinical, pathological, radiological, and transcriptomic data improves prediction for first-line immunotherapy outcome in metastatic non-small cell lung cancer
Source: Nat Commun. 2025 Jan 12;16:614. doi: 10.1038/s41467-025-55847-5 (PMC11725576; doi:10.1038/s41467-025-55847-5)
Supplement: Supplementary file 4 — Source Data [file 41467_2025_55847_MOESM4_ESM.zip › Source Data/source_data/unimodal_shapvalues/OS/RF_RNA.csv]

Patient id	B lineage	CD8 T cells	Cytotoxic lymphocytes	Endothelial cells	Fibroblasts	Monocytic lineage	Myeloid dendritic cells	NK cells	Neutrophils	T cells	KRAS	EGFR	CD274	MET	BRAF	ROS1	ALK	ERBB2	ERBB4	DDR2	FGFR1	FGFR2	FGFR3	NTRK1	NTRK2	NTRK3	LTK	RET	NRG1	NRAS	MAP2K1	RIT1	TMB_RNA	Biopsy site
patient_1	-0.005355468725978029	-0.027794932162256543	-0.034234880055602546	-0.035611037467654476	-0.043939948625241074	-0.05074226974535625	-0.18207997887012284	-0.005249540867547324	-0.03578586812942051	-0.13169176749087608	-0.05843568836437449	-0.02317085250048949	0.013128334652465197	0.0046221880426416855	-0.03178313543319861	-0.058862524262607865	0.025563221209427788	-0.08811880378422604	-0.035810740538438884	-0.030039350207385927	-0.032571342717856354	0.029917991277837036	-0.035598302315439354	0.20788441784283662	-0.005593871451664796	-0.013593145647115081	-0.02701918678763076	-0.09355573509160621	-0.10587179743564307	0.09569092616804348	-0.013038159254916805	-0.05783564646866011	-0.012118856861905183	-0.018183096975879155
patient_2	-0.038668606512467056	-0.0333185293713512	-0.04634845889572903	-0.04276071076550592	-0.01124920193092587	-0.06449875835192993	-0.23460203910004065	0.07130687470415702	-0.026414395413214664	-0.10847334456168423	0.02188464814894908	0.01362751822728414	-0.018674850352620287	0.1230736236054607	0.03653447920544792	-0.12347842733313455	0.019735790327759625	-0.05463140058468273	-0.034515943907665644	-0.02276357487810412	-0.006165720386675106	-0.042966011688820985	-0.02171101086823781	-0.13991751759080162	-0.007632150992274034	-0.030153817248016024	-0.03077362980895189	-0.007363532983189347	0.2930844777252737	0.1941806578378531	-0.000656729425339792	-0.016291749998771473	0.0024038033860715046	-0.0003520509291593106
patient_5	0.10901033345551177	-0.015317053998328934	-0.03234978465370268	-0.025711596489661943	0.0992276596713976	0.2269789293722192	0.6784019738698298	0.05027421608085607	-0.004742598074141913	-0.061566204587746746	0.12357906341273407	-0.017347353674234074	-0.02465292279977362	-0.008023386627357637	0.10975961668107898	0.16595610867073796	0.004135793586398189	-0.04879791185209485	-0.0315176235858394	0.05375133886015811	-0.0711909442769804	0.07729021338412399	0.025587315649385278	0.03597826062124868	0.0708324721620186	-0.03969545846682402	0.003904373363596268	-0.10295347506768052	0.23217044448806917	0.056428200753816916	0.01959809023788107	0.46372522812217504	0.004230909076030787	-0.0015551987856535392
patient_9	0.010208472654315239	-0.017781756814534182	-0.04115819402187088	0.02367042595075092	-0.01628066136976463	-0.0742804389765569	-0.18413437572024546	-0.02787972662054523	-0.017612130393236183	-0.0672552008699977	-0.04994718070610694	-0.04804679713715046	-0.02576450404693756	-0.006904282215997538	0.01590476875168623	-0.10912766233574649	-0.011071144737318808	-0.08877425212160549	0.026148450025615718	-0.02502565248642573	-0.043101957755136804	-0.03918737734790326	-0.030901662388962022	-0.1592879755391498	-0.012319515245482386	0.1263027843997024	-0.03654620183856677	-0.1279165885385053	-0.09638292343081434	0.1381168708801365	0.029479003011466935	-0.05755681234541114	-0.04116941776793441	-0.010118397480655638
patient_10	0.14237657489002695	0.3548022384045285	0.027465008864183824	-0.035470554171151185	-0.0317802126282638	-0.01118028457874621	-0.1782010356380628	-0.018673655108929595	-0.015085409536154082	0.5149695212554208	0.01081249975505738	0.03551919339462748	0.025581181767906004	-0.009819631223294942	0.026412753100001133	0.12818454008470204	0.03800003528966124	-0.047705934173400265	-0.048388409176970903	-0.017746046861829512	-0.04065584711300344	-0.018650937216793655	-0.021630125414392302	0.4760513534834095	-0.011940203646055761	-0.026638406305450547	0.007908933960686563	0.013291031479655524	0.24735864083575915	0.12387597102480984	0.0034817197922800856	-0.03783175561803112	-0.004155565337971376	-0.0015928757697066759
patient_13	0.08852298512574311	0.02221622868606311	0.20811153275840386	-0.015600788871027846	-0.07149606281031312	-0.008880969566417048	-0.20254509596794548	0.04208517836171805	0.04069444915303272	0.3406012008165878	-0.08080332490038432	0.003222803034283479	-0.007577680099489651	0.050612470649417735	0.0363840653637211	-0.07500270817461734	-0.01384631726683758	-0.04668409226403535	-0.04846016393548705	-0.035509224692907175	-0.0814530534201763	0.009124183329450536	-0.04333149940261943	-0.19003269005209802	0.00747810376095011	0.051109659847014745	-0.0033803805187072656	-0.12794863995754346	-0.12081765244354883	0.09430091327893361	-0.006636098964312026	-0.031787010508687936	0.0011395416279784878	-0.003387443958739254
patient_15	0.013786158046771984	-0.005144980262247808	-0.01849718263761713	0.08164454166753526	0.15415417813079718	0.05421112969424493	0.0066238645384814375	-0.009752603708831457	-0.017254281400534706	0.2269167555396866	0.31855896205221856	0.2020991917031336	-0.03458504731664187	-0.023966226414803157	0.07396736656080224	0.14399045375769678	0.007219450921345375	-0.08630296417689147	0.10824814598356534	0.16111221026494862	-0.04968648210142912	-0.03425456095934329	-0.07038346009834796	0.30533411000714333	0.012009831676690216	0.06959528849056243	0.05028628617521546	-0.016208710751236696	-0.06624238907920467	0.14145071914716215	-0.00731036089065224	-0.04508201600761461	-0.015238107653418273	0.0029497930572149494
patient_17	-0.06783621601983474	-0.007295892095192607	-0.040772360294392816	-0.03526167001948841	-0.02964192280932519	-0.0643171334525019	-0.12984703146502544	-0.0045553252101691085	0.07123880923921604	-0.12352752206545958	-0.06053327131061796	-0.02835209287952814	-0.03638301101667768	-0.008191964474181959	-0.04562288982411705	-0.05794606541756257	0.016351682599630473	-0.08525031820765569	-0.0510847896351072	-0.030856217021292962	0.11382326571045828	-0.04609767366125606	-0.01855984041735158	-0.17564563704411654	0.030729335581886934	-0.0082635919486901	-0.04897024342648508	-0.1476214600366707	-0.08537962395722086	-0.005552737606130049	0.002765736859818047	-0.06800345226633853	-0.006645869748154461	-0.00994372659658201
patient_21	-0.0072835998034108404	-0.03299710256615179	-0.049515736668665905	-0.0027493536166292754	-0.010627601310749815	-0.06558406366942986	-0.20407930497013294	-0.01996290243088287	-0.013717964233443123	-0.09445013822953437	-0.07324010607571987	-0.022198216165614883	0.00030503625380878926	-0.019578737249065094	0.032577530219242395	-0.01498791465168656	0.01134871107255136	-0.03645493840324555	0.07379445073215245	-0.0287418452986277	-0.018468947297973336	0.04031707743652458	-0.024900098858802885	-0.15363275679879201	0.017133889225167225	-0.03323830242906326	-0.02522361249943036	-0.12710334824942257	0.13517777795777622	0.11683474917271987	-0.008842622591124517	-0.06307996603833292	-0.000724929348609693	-0.0036891989730751303
patient_22	-0.006539367851932929	-0.027506460232580653	-0.05176268333550028	0.014189653912842166	-0.008770682446018963	-0.05801122901334289	-0.21774456462576658	-0.013071285320284091	0.06657770259104467	-0.11739237913574431	-0.04342776479192551	-0.02052184238257929	-0.02890410668967393	-0.023500006359761266	0.0645524986239019	-0.017011067063699228	0.03595305616420786	-0.045631621887956754	0.05725721964691199	-0.02805446903832113	-0.05302239987300435	0.10650359864261295	-0.016995678684869554	-0.13776677368528747	0.04624146314686672	-0.02160176105276604	-0.03687770704316813	0.0005304871602467266	0.27022743534330756	0.1258366305263929	-0.01702668745111585	0.052287074297907216	-0.00902221030754769	-0.0044267116174798015
patient_26	0.033716535657048456	-0.038143774565157745	-0.04540188433691009	-0.013670407752305089	0.1732739225863719	0.15019947989569402	-0.178416185708651	0.10561456931298836	0.003193843925232402	-0.09233886696320752	-0.06229130525168947	-0.017179296007693717	0.002161257614284802	-0.008046560959199757	-0.0387032656802674	0.2773093714611557	-0.0034359606499389326	0.14036373845510514	0.048288069488761964	0.07598725768731915	0.023755805533065045	0.05847866415976358	0.05825601906267568	-0.1168264691800932	-0.007520455848447406	-0.02165005189271858	0.03837930143608331	-0.07063062219803154	0.34752000823211004	-0.09141148341489078	-0.011008677517666958	-0.042891018222605194	-0.03891575914546172	-0.0075400189722151685
patient_28	0.06842297541121752	0.10191208494513539	-0.0002480373498109396	-0.035108860694317345	-0.007820731494139206	-0.03109004412477752	-0.2384497162565452	-0.017244147651468443	0.0008681240232803833	0.08408866747806533	0.41030366455427975	0.0032796430851076116	-0.03766665842849062	-0.01940988789315096	0.05629069489710191	0.12724413100663268	0.012117675383187594	-0.10056326621673986	-0.03046925477374466	-0.02467743227423729	-0.017737995588911332	0.06672507862831198	-0.011551587913012352	-0.13156196465567502	0.040536043666417235	0.05203336878359804	0.037102446775875736	-0.01995689010945606	0.27920264934737893	-0.054996086172472355	0.01695414840293206	0.40315813468915407	0.002642488185216776	-0.0021524802471492924
patient_31	-0.03518538343185342	0.015710692655186466	-0.04682019298789331	-0.04499388567681616	-0.05940271334136795	-0.06552083460896212	-0.20009838969959895	-0.01665489465797306	-0.01677525090076536	-0.09945579527379513	-0.04200613580924371	-0.025827683066291525	0.030767287171930148	0.0030318358139640716	-0.003848249363028161	-0.07680987510607955	-0.0004830491717883928	-0.04289262797026357	-0.04877353456047602	-0.02690491663174004	-0.015878910538120024	-0.001135638206709414	0.16533968246081396	-0.1418044475177779	-0.00894731613778252	-0.020645773379873847	-0.02829636141108957	-0.11587783018255113	0.17303771078025926	0.02677235843231374	-0.004784003200855826	0.06791755875822864	-0.042131326686318006	-0.010196805970254028
patient_32	-0.07595600497233254	0.001375091346057592	-0.03916231762294852	-0.013646535873548991	-0.027274993266169043	-0.015689106283818654	-0.1855599102984551	0.02773659045643746	-0.035276961362538335	-0.11971558836721574	-0.048349566759289385	-0.03798604559851322	0.024372943028070474	-0.007933218838260276	-0.03584832875569462	-0.101089316185042	-0.0042477711441653646	-0.041516314112983045	0.03562235842566139	-0.03541771049307527	-0.011139632372841168	0.010333615169629402	-0.019486722368535762	0.32532332985607454	-0.028634908555018032	-0.029358223581018403	-0.04032689611258626	-0.010589529350508402	-0.09819008070916592	-0.12396223477060397	-0.004768222912582672	0.03916842455447574	-0.05014866842070843	-0.010205477888283753
patient_34	-0.029171355006851116	-0.022332837803932217	-0.04341415586680318	-0.028892685670554426	-0.006984569136133028	0.03553843131323899	-0.21340355048142523	-0.023619753059132186	-0.008459278215713706	-0.12483773502504755	-0.03667749432716913	0.10154141456161779	-0.008078513746936335	0.0019440466047490593	0.036416033357628455	0.01825984778625557	0.00956040482368643	0.41329198713862175	0.023935689042382746	-0.017555299550434673	-0.043496074963627444	0.0736626223849068	0.5881315164518993	-0.12870890790748213	-0.003604322051712816	-0.026396831834921256	-0.03443686153779037	0.016033834918798166	0.22552328848074915	0.03537317194900305	-0.01909793360243355	-0.03474884016278896	0.009262596259011793	-0.0016058596719347232
patient_36	0.12895372760042703	0.13147378074189667	0.1753358862255202	0.049055113520484826	0.1861231680703553	0.41989063235442037	0.5780316298258965	-0.0017345075492160575	0.003461919435054605	0.3559344634636627	-0.07069918051085548	0.191592602679796	0.021390165509187112	0.046925556793671296	0.13325375703432601	0.15377407515601915	0.011685142187746623	-0.018506418955984805	0.022350992894808016	0.009668009634877366	0.08420099015412634	0.07063101687855104	-0.014447738806433375	0.3832815459595755	-0.0008500336388286978	-0.01004111236086752	-0.026821125690689764	0.06998860727518558	-0.07472846085342236	0.15224537421294515	0.02916737927185682	-0.05355303675015519	0.011646030968303855	0.0026426027974145293
patient_38	0.14268856071612354	0.15329295169353854	-0.009912630661528164	-0.03007739899282597	-0.060339955671842686	-0.05414060369637325	-0.16964552184708126	-0.010312640566337992	-0.03724409191617151	0.024224794813497076	-0.022931519152290507	-0.03826147165564517	-0.004376655289121413	-0.018025570150978196	0.06410386742911212	-0.10924850849436667	0.04497729036243045	-0.0485654564088261	0.2698333447370364	-0.02021422206196504	-0.05990709894718263	0.1291742004889075	-0.012906585108490045	-0.16420257165547078	-0.01754538083815206	-0.026498842965130852	0.033634070731424826	-0.08639675466979753	-0.12055559390115779	0.12645244441569367	-0.008861242188461422	-0.06463058190890326	-0.01217963361513329	-0.0030571612358546345
patient_40	-0.05637199699822558	0.06933959241651877	0.04942727612672562	-0.04418790841639842	-0.044972601826022425	0.05039812438165708	0.4542697853497355	-0.0334803608608918	-0.011756909571512193	0.028005831678353597	0.009187747736623886	0.007784488090808498	0.003121222808900032	0.03802710561362425	0.059646968401330394	0.10498329596290651	-0.00885534085501744	0.3230716438444777	0.017624532270138323	-0.039352425195935736	-0.010743245218585136	0.05070497325865127	-0.009387471395722836	-0.21104969062646387	-0.00611250513630753	-0.050301958470348046	-0.017206276085476136	-0.08080498062417867	-0.03415644736447388	0.13870428554434736	-0.014277584800814529	0.006240803343620057	-0.005536325983901202	-0.004027064476240197
patient_41	0.038155889669009055	0.053804797165224426	0.0830242175391112	-0.0006666278698290801	-0.05958412442950215	-0.05281153569319185	-0.22352589041983406	-0.01342497923347284	-0.02063034282414343	-0.09664869759280287	-0.025462901373172527	-0.014766556267367566	-0.022841118619002253	-0.002522431243311668	0.0504655120503011	-0.11694518880507282	-0.0034922666694425426	-0.052721015934296206	-0.040671997922600955	-0.030451959664877185	-0.057232949407627416	-0.04163303681070226	-0.024774131507330342	-0.1445524055338942	-0.014086956549817372	-0.013636552664684538	-0.03589011601264338	-0.13448905877552364	-0.10367587989869163	0.15384115201574894	0.009066623047113715	-0.053973650603965605	0.031089012410623895	0.06069692641709207
patient_43	0.07984770457948613	0.0032788230863195844	-0.0399204177445359	0.004843320748357044	-0.027911846079263402	0.24326302560573715	-0.19481338288768735	-0.004895625670100676	0.029982545356841285	-0.12065529249431753	-0.05553943170996296	0.04769333953647017	0.02221752556185771	-0.016143017882944838	0.045267061897807166	0.26742580358615997	0.02809219609680938	0.0025920996637650855	0.04374459379346953	-0.02241168114659144	-0.03135988268260128	0.13878369641999166	0.04727389421600794	-0.13380368781524388	-0.01005602097602407	-0.023935577843338197	-0.03227890944339076	-0.03601114528622951	0.4203842879388217	-0.011863375107618526	-0.01457503570300061	-0.029510469530637174	0.010800990464303984	-0.0012148980143955842
patient_45	-0.03536362038058583	0.025108979770490807	-0.008812424495459558	-0.024570138651032688	0.015981091060411946	0.7298934932677845	0.2613383266356419	-0.01263657801085125	-0.0013437497826508963	0.32888817772410883	-0.059032767606218686	0.17448845888801273	0.01922656589022188	0.09934672133562375	0.11050962280387071	-0.08590109756429497	0.022601018211297168	0.0029288081471828503	-0.01571270854851396	0.03634395487744865	0.033601024206550194	-0.02878957123208034	-0.01675221999478731	-0.14930650788189864	0.000891876512783813	-0.028538986894414867	-0.014915088842793441	-0.023807498002413382	-0.0641574770091342	-0.11314275240319979	0.0007194446635128937	-0.05949593432497908	0.007450571585569462	-0.009514017519147967
patient_48	-0.07053142744443414	-0.006331534184073479	-0.04120816098643793	-0.038773048949428686	-0.037153782712136145	-0.06459154730199396	-0.22074595520145937	-0.022108035412898453	0.022674858268242434	-0.09159127156821116	-0.014969344304720113	-0.0476667648742424	0.05361004324261742	0.0017474993209421839	0.007190515130878442	-0.10456408340443989	-0.013802093585093045	-0.038963739601758404	-0.024596007054739844	-0.03221340083750971	-0.005550308877149663	-0.04176735660947269	-0.04133371208482796	-0.009307293661158796	-0.0038448304528561415	-0.030777869715314616	-0.01544618420335201	-0.0930682935131729	-0.09379565586404022	-0.11169249069186954	-0.01632061879292056	-0.050746062758860386	-0.038524959142945604	-0.010566389711446902
patient_50	-0.05968390856209721	-0.03194455982614906	-0.05482876254975366	-0.009772106323182832	-0.028812233811775317	0.10111851644532224	-0.20170732762603968	-0.01777786020866451	-0.01598225090373979	-0.11857159922728046	-0.0648620119285125	-0.02917410659158576	0.015938424482357	-0.02132223787486712	0.023492887665829024	0.1369454463917282	-0.020251053986727705	-0.058423552425172776	0.029020989408173423	-0.032066004354720415	-0.03473987732975087	0.05072901849526692	0.024493777205748257	-0.06753120570468367	-0.019103985194513506	-0.03309908368070008	-0.03547635813019338	-0.007333116299582291	0.14866065422817415	-0.11657718389712508	0.03103887059621691	0.037878926681942614	-0.030926748263334948	-0.0074076372134243154
patient_51	-0.07752804953980424	-0.017683823798958068	-0.01832104068246165	0.009693076069462209	-0.029768744455440838	-0.05047232308131779	-0.1627969593518759	-0.02432949379055535	-0.028563394015907257	-0.1216540095978773	-0.05688248833605915	-0.04761036823988594	-0.0049071668178395636	-0.011270429174908694	-0.015328196348211405	-0.06456632938570658	-0.007487771571696694	-0.06514132049827315	-0.013602256471794562	-0.010706852542447713	0.06488335206738505	-0.04348744831843088	-0.023390925672708174	0.11072442711423759	0.026317667908528387	-0.026284577919390335	-0.03682138940847302	-0.11663626191632971	-0.08347595825694848	-0.1243075725178481	0.013226159550284795	0.1152745453073263	0.009327385500871364	-0.010201681912802605
patient_52	-0.06860609316277895	-0.027304988462791967	-0.03651395179773037	-0.04944519222577574	-0.01932966908413052	-0.03203896996255058	-0.222892334226051	0.006314333223559125	-0.020557144504238633	-0.0908790578260957	-0.03492691337839198	-0.035015249310860065	-0.02360247247836237	-0.023497267204846618	-0.02951366174147529	-0.10907475713191415	0.011355150230376468	-0.006274191241409348	0.025354785291912502	-0.03649854001501474	0.0826290417443116	-0.03619868400105264	-0.025106494247843846	0.035386681387198284	-0.015249808501004922	-0.034693937039186495	4.6239393405952816e-05	0.37907861092964495	-0.07133687025881155	-0.13639219221281132	-0.013492604027388977	-0.052894644728145576	-0.05338736155291219	-0.01622325013063768
patient_54	-0.06490548773941014	-0.033993130653554145	-0.025991828282877983	-0.03403782297839095	-0.035068955411921586	-0.05776649194094559	-0.16589491317494523	0.0021933406824783007	-0.032610076476616	-0.09991009270037075	-0.0479824283272633	-0.055012375915516915	0.06350270217946345	-0.017207198391371324	-0.03649349440273348	-0.09821989294571555	-0.007681179867467492	-0.08639090735157055	-0.03705015790234847	-0.03746051916008366	-0.004365538035955004	-0.03325334229742261	0.014941042997432789	-0.1559966193873997	-0.0063598214102774595	-0.0315730818864769	-0.0476460282059869	-0.13186162752840963	-0.0870521631677523	-0.1013878055365947	-0.009889617523216234	-0.06582639535575427	-0.0377632954052965	0.039422122879912605
patient_55	-0.0763992962671173	-0.004287772059785504	-0.042641059843446794	-0.04404890233357332	-0.02537028074114323	-0.06337604338776431	-0.181949053450006	-0.03206034975750296	-0.03970405988584217	-0.12689146737832038	-0.05964269699072813	-0.04315003237705086	-0.00558997414040965	-0.010602167020862243	-0.022702518515370907	-0.10747927619770317	-0.012463205444020471	-0.05578095885171292	0.015950530698684816	-0.04038896483722041	-0.015587580320617668	0.023490853992678477	-0.03043963895273399	-0.1674399397554622	-0.010910986180623855	-0.030233915023704882	-0.051308368852624124	-0.13578499224654597	-0.12495896220491637	-0.10683996560849016	0.03742980689314591	-0.03556454504900275	-0.02569933220397758	-0.015191202397514602
patient_56	-0.034504951646134104	-0.03366427474285171	-0.02100771411278358	0.20589197116977292	0.14732982097784586	-0.011310212817480543	-0.18231503665717852	-0.015780588603393264	0.020989353384021303	-0.08429947723924626	-0.04705436620402374	-0.03205781251288218	-0.006615035974129662	0.00036670019622848715	0.022553313601230314	0.3203385890475785	-0.0035885818562981374	-0.05284547998868189	-0.02725848499134092	-0.013962280920974117	0.029668687221417567	0.028863553684156794	-0.03958381466360336	0.43786275389510537	0.017909204140900383	0.1581031726924764	0.15422826989141059	0.014755840045256746	-0.06941393830140018	0.02101112146164325	-0.005160917787727977	-0.040223290206093054	-0.04089529656460786	0.04427787452586473
patient_57	-0.07009562272492627	-0.033069314106431005	-0.038753303723470085	0.1796357352931726	-0.00027682821022376983	-0.0634591815845043	-0.14389160451767233	0.008546682252188053	-0.03331877594939539	-0.10543555434718167	-0.056667669595529074	-0.052489840016018696	-0.02373738041163476	-0.01188024140563131	-0.025061742462431296	-0.07374006690479357	0.046270592372130874	-0.035593299773416756	-0.05431210352581541	0.001286493660083478	0.11920189655107141	-0.005678234976994878	-0.05072595598846946	-0.030277098285476523	0.009868506950495818	-0.018872244128002223	-0.03023034470246468	-0.07691855654986428	-0.07059794781596562	-0.11022070604693587	0.033899797103616854	-0.05210851124627693	-0.006425778805903948	-0.01360255755065296
patient_59	-0.08358785492053367	-0.036040977887913876	-0.030192195234292216	0.05136671172961737	-0.032806137482944565	-0.0598808498501954	-0.1851138779436744	0.03139038127351583	-0.014151116693745984	-0.13983480475855825	-0.061265940647315935	-0.008445725055066293	-0.009928689436829312	-0.020563953291322056	-0.019855438214216058	-0.11271510236909478	-0.012119792019238386	0.254596466488374	0.03848531011260739	-0.013790126256127166	0.024685619454412114	0.0178789279795454	0.23223265463590484	-0.058735725469264984	-0.011477721031234026	-0.02852873187139935	-0.01270351034433781	-0.0022730265588293843	-0.11172800875707523	-0.13561743781497881	-0.003423601664530229	-0.06705001032849359	0.028269839268159035	0.012022930637278852
patient_60	-0.031291616266906463	-0.008546781664136983	0.01967599420955842	-0.045472183818329175	-0.05020953967092749	-0.025997639337111397	-0.1668333257377421	0.1138949753322716	-0.019795851615536045	-0.08564572127610254	0.5295140165740744	-0.0041040172005845366	0.02479611499983739	-0.014149642608912527	-0.03735359929155433	-0.08821593683462373	-0.010385559413609479	-0.026582071108633833	-0.03793363747985444	-0.030954840127496688	-0.022693265550606648	-0.014589886392889178	-0.0026079858632888035	-0.15661393756082978	-0.01169539260694227	-0.038440386046214504	-0.03462611228837718	-0.12197889850829786	-0.08066316261891457	-0.02097238453642257	-0.0034788867847166598	-0.06341134408755127	-0.017058485343279688	-0.009909044260075094
patient_61	0.009271046162635646	0.011841921120895564	-0.04567632203124674	-0.045812259541451725	-0.05216948386081802	-0.058420756761677045	-0.12609788726748936	-0.008028793703187712	0.1822659843144061	-0.10665013443279259	-0.05235937972241407	0.03913999051980356	-0.03760415466670639	-0.01514969033331778	-0.0186539838734273	0.014648671797318984	-0.010213203720696366	-0.052625711928398496	-0.05272383703203262	-0.034365140626230216	0.01956541948268342	-0.042197915331249856	-0.02424484788068072	-0.18002657629717478	-0.014022175812417732	0.0627842861579118	-0.042535407534745724	-0.08887921828732766	-0.12230898105045557	0.13810127856487622	-0.004793957689270677	-0.06558723314640759	0.0698670339293925	-0.010135739857648561
patient_62	0.05187833550153976	-0.03429118627002701	-0.04414920182256517	-0.046179649335805165	-0.06825562184080679	-0.07613154290309447	-0.17482305465111828	-0.012268260291932051	-0.04641313689037562	-0.10245091770418985	-0.054080173514241936	-0.0320566532102937	-0.03768182379839403	-0.030989670261027117	-0.030097976075794522	-0.11462617583541275	-0.01380315292410185	-0.07978636455696811	0.014754580430757582	-0.04156045278814044	-0.042480675617968894	-0.03806607387508539	-0.011809360190247935	-0.1865340915375657	-0.012078075549155284	0.06160218794092542	0.011689976194885814	-0.14003057415957965	-0.09658230246320124	0.09705102849483566	-0.009372845527016154	-0.07353201384394763	0.014412720957567486	0.009820364500669632
patient_65	-0.043402739383001376	-0.02497177124004773	-0.03786230366743425	0.01061654644099882	-0.04836387050386994	-0.04620737509436276	-0.13792849296488532	0.00040126483223138816	0.010161499633977424	-0.10348932172956941	0.29333663466087595	-0.03249501760954352	-0.0024145181515676547	-0.014678077174389237	-0.043951772606792595	0.2190770016408807	-0.014525567168395905	-0.042029571758718125	-0.03834843650797221	-0.0309208303246993	-0.016303879782520434	0.04540455410068286	-0.038530343876015276	-0.15573047840412418	-0.005386770722801162	-0.012980113447219395	-0.011371275355436649	-0.08947443322622803	-0.05748326333445084	-0.07193854285150868	0.004619062863196728	-0.021474875513781574	0.009929599987896526	-0.009631667272939964
patient_69	-0.07379405985573351	-0.029863956766159896	-0.03922442670016813	-0.019842743126294443	-0.026568705085835104	-0.05632164907325729	-0.12644482268610965	0.000911708561195826	-0.013003727737995581	-0.10476946249969873	-0.05642854861764572	-0.04957584601311542	0.000839662599411519	-0.003433840802141811	-0.01979476759791017	-0.10345729221213462	0.014229697252668745	-0.04652525224748102	-0.03893030057981102	-0.031105497410732253	0.12349102425287897	-0.03848249735117718	-0.04041392570646087	-0.12971243412198744	0.021205364819113715	0.035374905333575145	-0.038818238624481076	-0.10934732714622336	-0.04068182054435277	-0.11271262082673925	0.11156684329981935	0.10029193223198447	0.04128451842745888	-0.004171657007627429
patient_70	0.15395279919879395	0.017842964744255906	0.11630925158949389	-0.009914705693192775	-0.05533594290179022	-0.04311660184487264	0.6250917004378838	-0.020688662978999114	0.03295477698565126	0.5384017736941317	-0.04996964261925465	0.00022708223742551396	0.06509032113568852	0.007942609321443412	-0.059133220036657684	0.16374576738777438	-0.012201689519963367	0.03374198561301178	0.2040053074704438	-0.019870858846366992	-0.05558723588878792	0.007813763013723801	-0.0033300172575767826	-0.16409231957769663	0.0034232272675478737	0.02977791233859664	-0.024983693735575546	-0.06332820637471967	-0.05883289950331252	0.1560206708179214	0.01935330120528618	0.002090062301258737	-0.00486324383935707	0.025841660844297242
patient_71	-0.056351480664563566	-0.01636669396240894	-0.021346900523230534	-0.014729691332917667	-0.00794470607594636	-0.006311695162515951	-0.2420370068442777	-0.021955895250925984	-0.008028903673897888	-0.14065694024781628	-0.04657221253122768	-0.025893060308339218	0.05913009711120348	-0.019883319744946712	0.024911455286928185	-0.11721572559863137	-0.004400342862727156	0.005209095086602164	0.040763588827244644	-0.028308330582929267	0.0539181091788704	-0.028062245952397792	-0.021993740930814885	-0.01878332996959708	-0.008612276348232062	-0.03918268383329822	0.023200618781854688	-0.0799972577523033	-0.08541447485118686	-0.13470196415256944	-0.01581386757219586	-0.05219360813452936	-0.01887456889386541	-0.011282755114068765
patient_73	-0.007157097351089764	-0.028244283254634017	0.0010230817261969258	-0.026639292000433898	0.025648767473764402	-0.012711987793803716	0.3267400585872632	0.0396124540343863	-0.0071382181479598735	0.21711482523313447	0.3529146987280823	-0.04284025080896637	0.031592671027834925	-0.030529659712731073	0.0663014248302887	-0.09249921157575183	-0.025110907852002904	-0.03177082386296979	-0.008178491641516253	-0.006041422358583487	-0.06032572039567337	-0.057364089094078155	-0.03986972074457145	-0.15733522981644427	0.005679255321447967	-0.04031175962385671	-0.028830625625860373	-0.11602311055443672	-0.12529407091487074	-0.04907356600922731	0.03079355400504694	0.5000653074852138	0.013501912572439316	-0.012054546669147398
patient_76	-0.0545607202337613	-0.008116746317730593	-0.01701983711298254	-0.019366379910692046	-0.04110841289755543	-0.0616116446203789	-0.16875762351323143	-0.009860358740353677	0.012044733613024302	-0.048790331428474575	-0.05736466610621202	-0.030258470766421214	-0.009195451327513274	-0.021221105142839904	-0.027025556085645528	0.18456332242787515	-0.013862031419328302	0.017676284862870494	-0.048777969367890535	-0.03464757463656218	-0.012760512050260148	-0.03878830117657674	-0.023355199007660688	-0.17740205874297277	-0.012860760632272736	-0.038000341356069264	0.02380875478351284	0.009105605669018309	-0.13077569028417785	0.10673244049808622	-0.016155186821468277	-0.06512644977841515	-8.490660420744999e-05	-0.0019127518754793902
patient_83	-0.03162547468850585	-0.03391836645284792	-0.04442511088831445	-0.046902933413098744	-0.06108428141517675	-0.0675538555574155	-0.22856401507092258	-0.029944586359692035	-0.02952742805838938	-0.13939593386743002	-0.05961310304175044	-0.03318898324293737	-0.03498839987220674	0.11555540534210328	0.018588082907430928	-0.10605119466329122	-0.01357663493685609	-0.010718262565869243	-0.05881350927913551	-0.03545267856395542	-0.03256944316338351	-0.03211178596945386	-0.015370535009883128	-0.17587952394914924	0.013731564539567677	-0.02012674785289073	-0.0421622824183403	-0.14450802559691056	-0.07867585545650733	0.08151954025822611	-0.010996227907475342	-0.06560843394158437	0.019099091478428868	-0.012195554584727384
patient_84	0.02084803697230816	-0.029977314229134494	0.002121520466845048	0.053153595921540404	0.092085505776079	0.48126137300688976	0.4801412736765018	-0.023489866180675913	-0.0011268237922807142	0.306423002643443	-0.05962270519081589	-0.07464699049276947	0.022624708758350966	-0.02333134869639779	-0.09649883374311416	0.10361243397684014	0.01140441992482913	0.41218356353352026	-0.039178605973244844	0.20964017463668883	0.03652722080037534	0.005866389724293126	0.03246488708834026	0.11320086072842755	0.004904410344067922	0.028700112301029295	-0.02851043747361599	0.011704968685770764	-0.056972093079112315	-0.04875983590376946	-0.017333300148425164	-0.04622896440341445	-0.033156845751021534	-0.0031072965981945072
patient_86	-0.04866613884264772	-0.026135881710651888	-0.03857614371239343	0.144064535971299	0.133222707554945	-0.05768207638118458	-0.17183168263216722	0.00239164751573088	0.08599598893627546	-0.10933700123701467	0.006829872926138156	-0.030132471682599873	0.0003736490313878908	-0.007613152839594857	-0.04355355623543609	-0.09765091863870486	-0.009321511697037587	0.2978844145764279	0.048230840403945104	0.24119248921641762	0.13375858915546118	0.015389874780591128	0.031135794366804692	-0.10076666134237568	-0.017294011159985672	0.1744971798685477	-0.016719123383182617	-0.031669144888942256	-0.08951333138013975	0.0015629772666569198	-0.013895845630241176	-0.036076010856948754	-0.05433021455432674	-0.0035241085329614746
patient_87	0.029186302437263466	-0.03741901036232009	-0.04278397582336734	-0.037200632270004926	0.04276250223756372	-0.07553217676786039	-0.27790628702578024	-0.020163249608341986	-0.004082094996799937	-0.13938345581475375	-0.017658954896224825	0.011727043448676998	-0.036275795505758775	0.07263361883360966	0.043545163447918055	-0.1312225106768728	0.007412514732690473	0.33955730115651045	-0.029459283780369497	0.038096013229636475	0.078943228189007	-0.01858811402651679	-0.017703569673421116	0.4264105608044078	-0.002817013337331704	-0.0234850931054483	0.0064200497596902965	-0.09122291290601017	-0.08803008611955328	0.14345609950514238	-0.016773644403455957	-0.0357050021173005	0.055117517748591485	-0.004773306407647965
patient_88	-0.02749821021909726	-0.019885314378754487	-0.0506019808506931	-0.04081070643113768	-0.046485431543414155	-0.06284480788978346	-0.18659201707472736	-0.027803925943516276	-0.0272344171993499	-0.10884218508408024	0.011756430793916356	-0.040925891594944586	-0.024471563585766933	-0.01730963677840539	0.01441900264735046	0.03476215849451379	0.00011107982360914502	-0.05126290724326532	-0.04865063662998373	-0.023885724816040118	-0.04999301049922778	-0.04177534377393356	-0.02401256833216598	-0.1335617769601443	-0.012740820284644669	0.11675674509141863	0.07114590083019409	-0.07771776732974896	0.40012931410874814	-0.057590289678709376	0.031074291970782864	0.07702582907075778	-0.0289462283260366	-0.009365592734628761
patient_94	-0.05708424958351934	0.005612603115640827	-0.03053922170897262	-0.01810335873822247	-0.03579053722107431	-0.05611281381262812	-0.21822928985613838	-0.023172570726422946	0.01764605093729741	-0.11206636022866416	0.06630257666710268	0.3081774884658113	-0.008871691522613403	-0.024833484088035856	-0.0603986230365373	0.1170152878218756	0.003129862952381022	-0.10031655143803211	-0.007314233454669698	-0.032934442986273404	-0.0073580630143313406	0.02353010253292841	-0.01895055709030113	-0.06803645108578425	-0.012598724963946192	-0.032650105084145745	0.023404284116746884	0.32820540670499193	0.21288446989900295	0.15890948744476652	0.001699460226081191	-0.03135112508397549	-0.06252229187223542	-0.009263648376903792
patient_96	-0.015480948859446458	0.009772484483475286	-0.025728993640437445	-0.03218740926238284	-0.05629047662110685	-0.053952680906581424	-0.1610402467565583	-0.011332989379896248	-0.03453966114760002	0.050754189090923	-0.07802205339824705	-0.03811587933076419	-0.04441890759954423	-0.011924325087447793	-0.028552246052338078	0.1414979078419214	-0.009282756259988069	-0.0476715880383004	0.11368797101464655	-0.03740786640996297	-0.012277055519833477	-0.01744804311027161	-0.03474310469347589	-0.16697417335997597	-0.017773492141904036	-0.01728629290678603	0.021549593652789904	-0.09821275484272485	0.21408384493732605	-0.044536745769422445	0.003786625058228396	0.005633738773706145	-0.0497641744514055	-0.008140651375507464
patient_97	0.09847961867815191	0.13460979723454589	0.23386467439753317	-0.034747597636515026	-0.03523027087847634	0.025109038353795913	0.621191512287901	-0.010749678418677428	-0.004940273254030056	0.33711538416001313	0.011856798106815183	-0.03368956606645859	-0.018280854595172903	-0.019390522304430245	-0.008010129785311524	-0.09108254443859982	0.0017950964435514852	-0.06987370675695731	-0.019913177020570078	-0.02078524967675837	0.037205406372621014	-0.05724732397306469	-0.028824819644687034	0.16541451177215116	-0.01704333503539994	-0.02306442893014455	-0.004680345447357182	-0.11482703236281466	0.206762599841255	0.048974749947875804	-0.008030324710170919	-0.015131336509544185	-0.058883657020650154	0.03130918904867009
patient_101	-0.007288522262491608	-0.02733814050608377	-0.028825015823619786	0.04130573052404202	0.002391537933926442	-0.025291448971362467	0.49472673615794494	0.04460365232708646	-0.009325805971418206	-0.10610506257565927	-0.08484787943519095	-0.03491390604939762	-0.0021840742657864404	-0.016885590975849043	-0.09239217558162217	0.14384285415822082	-0.013001316601026807	0.04463738658173831	-0.0422199707220408	-0.01015904565712198	0.007979444146321535	0.007367502864259079	-0.011444549780114308	-0.1695465099487002	-0.011492536031328266	-0.03261068637686051	0.007370894138974495	0.012919155310286652	0.08078977413503445	-0.13992394766047878	-0.022364078143071356	-0.06621996297412878	-0.010689072247646854	0.02780261389788754
patient_103	-0.06157157777082171	0.028504913935662027	-0.014042656785503904	-0.03168631745907151	-0.03871612310527556	-0.05503018413600636	-0.15347213629617898	-0.005635470841178202	-0.017320310204151187	-0.13863704842838703	-0.06042779402739458	-0.03071242549333949	-0.04435196755471896	-0.01956232569055802	0.010208574618696677	-0.09758725543591643	-0.003023860592603087	-0.04169692580072388	-0.043827534100938294	-0.029200551987584943	0.015119312604302625	-0.04454455245773328	-0.028941384592029697	-0.1844038667411484	0.02130537672144631	-0.02851804805349832	-0.040973223114894104	0.051482284994452954	-0.10597204592028903	-0.04045879448398328	-0.01956701828910764	-0.0585078570519513	0.007409910346455548	-0.009052592530429582
patient_104	0.0026041222178600307	0.060565205442937635	-0.021697231429819146	-0.03476380094758159	-0.0697279376466622	-0.0632169548849341	0.494127293193381	-0.012806144424044453	0.0248101929883723	-0.08103905417205304	-0.06884324069660056	-0.057534762160297966	0.008450453599332124	-0.025910896705704182	-0.08444947813798141	-0.09659677000366956	-0.003447853896818291	-0.051854989116140796	0.02350702282556285	-0.030626211751087623	0.00378947643201556	-0.04271202503395927	-0.0358278270008534	-0.1926329265382643	0.0033185503977463393	-0.02021261342518279	-0.03415828919198439	-0.019774252549847625	-0.12047786813013435	-0.08407155612919469	-0.02406540659126542	-0.07396361765398768	-0.02148778352865123	-0.013155799977930744
patient_107	-0.08157777945655477	0.004736084881836025	-0.008245728613724917	-0.04088876563832153	0.002467608332156981	0.08829868826757126	0.4707246788568329	0.034657582698545825	-0.002502073331332647	0.04261382398310671	-0.06808067247214317	-0.062054856130674046	0.032283558315863596	-0.028917239278558868	-0.07706133677247717	-0.0818610680986876	-0.01626817660326032	-0.03860917369072913	-0.0057806047416206615	-0.009773183461016953	0.09710679583900765	-0.040802082339648216	-0.027657627491649177	0.17742955263514948	-0.002996054724842796	-0.0356230965469045	-0.00212813965630173	0.34132636168675906	-0.09079814484350274	-0.16661233439181664	0.04108777779960241	-0.017599402511826553	0.004038559549458894	-0.012951752402296677
patient_109	0.03569231399355528	-0.03570979760181418	-0.016342802526221813	-0.04735546549312501	0.06984546789469595	0.2909641451792212	0.3242904848026993	-0.02162544140777675	0.008768748098505745	0.05033339363069081	-0.05475940519297457	0.1197820271996911	0.0315350169408175	-0.018104795701461663	0.006797569243781412	0.14698517442726594	-0.012684038566147525	0.2875166134485244	0.014350687467882322	-0.006426302696183186	0.038158569334718936	0.07392248124093827	0.22196327827527082	-0.16017213005573477	-0.017792376974116484	-0.04480064516202882	-0.039363042083205166	-0.008600752899625433	0.19010498933403044	-0.02423269233430795	-0.009507097806166499	-0.043334520410098845	-0.0023032796115518687	-0.015478160204840646
patient_110	0.010287926019548858	-0.03432808972035926	-0.045043689651347446	-0.05162317230622751	-0.05308161203937796	-0.06658164797258637	0.46069697412857996	-0.01972073202144596	0.003940085317851253	-0.09932153344131407	-0.07252200202755786	-0.05327756571451638	-0.041388417727397785	0.06662553245787867	0.046004492001413995	-0.10819385019219434	-0.008889053765682444	-0.014415271713277063	-0.060795508932355524	-0.04900398977297646	0.049960013539999085	-0.04201056173383089	-0.038571442792039085	-0.04735301279750856	-0.01116518699075536	-0.0353464098283524	-0.035656783915856506	0.31112248166448425	-0.11023281090201037	-0.030473874636264272	-0.003541084858675741	-0.03858330402568473	-0.019259999428578197	0.018394819045258425
patient_111	-0.059871918137829355	-0.04117117855425063	-0.049418442706147	-0.04527804532864433	-0.04193652548937086	-0.0755335676650521	-0.26405114314601247	-0.01666997656694268	-0.044549395762103663	-0.10990926909678662	0.015148693601669825	-0.05665247507599291	-0.02039025991612444	-0.0064551750604851825	0.046844356156631115	0.105290236366307	0.006841598213318101	-0.06106280179743201	0.04356345554620647	-0.03869468969709209	-0.025266071516314575	-0.03582658972152798	-0.03669682138858495	0.3900862290795806	0.01606853582648347	-0.04033214713654902	-0.018012626008762075	-0.033868237362920384	0.15669676100883934	0.10072589331442758	-0.004977176690625282	-0.0409789996803248	-0.018976922069909728	-0.014262654995730747
patient_116	-0.07053549337459074	-0.03055442680871188	-0.02697119391106182	0.09856893189463531	0.2872162191602379	-0.035408984430371174	-0.18301099746382352	0.020225590009015026	0.00019284892297285306	-0.08861758841945588	-0.05417071320065744	-0.04074313924099189	0.016874506939053284	-0.016088312035285775	-0.03769713340414115	-0.11262385705938809	0.003510542586746821	-0.028948584652869445	0.1553407972107963	0.006186056043599009	0.05534442148960622	0.013146415652220706	-0.031447552032218544	0.354969882973487	-0.008986989938442073	0.060503909180762115	0.08502833216687726	0.046614868177621005	-0.04888697268186011	-0.12389883046397325	0.043896593720563155	0.045142785302622314	-0.05559617958599958	-0.018295099119940903
patient_118	0.06459373667002864	-0.03924398200004524	-0.03540832388456348	-0.043112251394123086	-0.07622708647958241	-0.06073313672909757	0.5061478154985	-0.02050298619179065	-0.018882073095420546	-0.09359328863914892	0.0031287600374388467	0.19169848976761128	-0.002512342504001732	-0.03523106803912286	0.06256337958400535	0.10708535778233293	-0.022276125738266574	-0.0646415147007908	0.1168676936009922	-0.05235697170899651	-0.07680835157798178	-0.03945066577831696	-0.05410360333005748	0.34145263048874996	-0.021380938713872283	-0.03496315158472878	0.04935485547793124	-0.029183960594500756	-0.12125376681218912	0.09625464442728802	0.00190889261768703	-0.04041773215494272	-0.027227501175818375	-0.017560783707574985
patient_121	0.12203009613659672	-0.03303429192173493	-0.030322437539904337	-0.03953329042464619	-0.03509184139998533	-0.06162390378857575	-0.18310931871571268	-0.01527951631999535	-0.01808519595057895	-0.10522799377216518	0.07138655449480645	-0.027933962497477212	-0.002669528883787642	-0.012663206458291373	0.058791029393003784	-0.09485836988718517	-0.01602212321416911	0.000853246876380917	-0.04679924814508059	-0.03465650113377335	-0.05977270420571462	0.004510542064274433	-0.01547011496082397	-0.17296901172714674	-0.011853380576865977	-0.040613030887286454	-0.0021732679567084082	0.5608164592992382	-0.05088221412372653	0.1558579282598753	-0.012830600100017173	-0.05531684753046166	-0.03958836750225887	-0.0066316851761884675
patient_125	0.044178507124615685	-0.021576198599080793	-0.017685105439411368	-0.04201851624250753	-0.056144319857865305	0.006242825494503256	0.5054659760166406	-0.02622129815197638	-0.03503266633822904	0.25094388976910803	-0.050808346965685584	-0.03671814656644933	0.021187546340367316	-0.021108299124967127	-0.1077129709798165	0.12651440553883533	0.030757305113794913	-0.02972157501038458	0.08110663253584482	-0.03467881560847001	-0.056265672034426374	-0.01622127789683425	-0.005083289865857508	-0.18088064074930835	-0.006728595985435256	-0.0295910145828801	-0.018602042118876352	0.3486081790051433	-0.085415908861975	-0.12665128069534629	-0.017297966610243444	-0.01561246018790127	0.013886038911231411	0.01173738935770016
patient_126	0.057577176034853766	0.0029937592471204837	-0.02372001804009181	0.07779972895503728	0.14232401103252898	-0.0643586670948052	-0.04420852196314857	0.00435128181354962	-0.025520221024949746	0.020375464754573115	-0.02705091506329893	-0.02954303087362319	-0.034458056062620465	0.02190308763996739	0.028416488835416524	0.1153945434875076	-0.010098022478035986	-0.11119934974238627	0.09880306910669219	0.1634659916521855	-0.032679595934639004	-0.02217464575875472	-0.034166293147939245	-0.1748891509783879	-0.007037605278061617	0.004088361555466418	0.039001952518121163	0.2994027834393933	0.12757324552259697	0.12470138087221719	0.01326566523168063	-0.05869060021027952	0.0018877736640527001	-0.012272818682755775
patient_127	-0.06217692677149386	0.036196199873123336	-0.0199621036610652	0.126438543805683	0.2609630417150256	-0.01856816289166603	-0.165617835165642	0.021104439566009082	0.004829576726445943	0.1507826500108889	-0.04480165008413458	-0.03557240498545857	-0.0017639575819734098	-0.014274289159219977	-0.0388579414617633	0.19196272131259232	-0.004236480126291761	-0.08257309247378569	0.0017201777902368552	0.32012845230937403	0.13296185999989596	0.0060452375855987095	-0.04391449435810652	0.38776158283026524	0.015018500717038374	0.07769652206544768	-0.007076981731649914	0.003303225533786974	-0.02184121232845839	0.13926755334182675	-0.0069903005515625375	-0.04169444103489085	0.10885364554153876	0.0020709848484825972
patient_133	0.09326861046524847	-0.022078759718631318	-0.008908451691685923	-0.014732116218654796	-0.07620641898024058	-0.06355981077460089	-0.15414217091523555	-0.02265010692134998	-0.0312881908241943	0.3288405284370712	-0.04665524216129647	-0.043266903866212764	0.04545508977319173	-0.021292781111515554	-0.027588456232582458	0.09027604474515157	0.005320708923000476	-0.06486091914977507	-0.002338179605553381	-0.04159491627046152	-0.07941635894944293	0.0497377635147316	-0.026121282366553887	-0.21626957523248136	-0.02299121720210657	-0.04328840849925774	-0.008173744438809707	-0.047057351336512704	-0.10039479594103361	0.09994079882807966	-0.01166438500439102	-0.04715628942664397	0.003358854446475174	0.03968149750140381
patient_139	-0.048981097147927845	-0.02880165543246873	-0.031423065465239784	0.026717784452661063	-0.04210793252541075	-0.06345490138741783	-0.19615770470494315	-0.02194524107980564	-0.025695769968676327	-0.11221689796400876	-0.019938324476562734	-0.02550381002318096	-0.025398038654991805	0.017313905356947896	-0.013333824150437719	-0.10118986647011419	0.00826907516238214	-0.04594781956603483	-0.05586424736820227	-0.0320415069598492	0.0019568133301070467	-0.008869293555760138	-0.023238129018570888	-0.13160223769496743	-0.003716277958829301	0.018240388971791376	-0.04275103326885497	-0.14314752429454553	-0.10780355605799247	0.2645234926590367	0.04454587751742296	-0.06296014741520349	-0.012426023921877314	0.038548833415053795
patient_140	0.1368118870882819	-0.02039630087846484	-0.03715256123995633	0.1329750234681434	-0.01149499833778058	-0.06288403142461324	0.10968701581709808	-0.02110726410059395	0.22021332926432052	-0.0937299285786351	-0.06906564098371722	-0.035036273161986584	-0.00010631045565058548	0.001839364839592691	-0.03179733471196895	-0.009020938138620052	-0.0028501354050150117	-0.03703856202550256	-0.04817754929581326	-0.025762014230101556	-0.05468574601353256	-0.01649081867942422	-0.02377739789583328	-0.16208578214612987	0.014004093468784427	-0.0227622476368842	-0.038382995025573054	-0.014167091812789015	0.4018400434671027	0.14786092626163885	-0.011648798746226234	-0.05827711991982408	-0.028426295775869182	-0.008581006443246523
patient_144	-0.05069699580715155	-0.02615447173373723	-0.04592916988153177	0.05183055466756856	-0.03206250757807525	-0.024865103997755954	0.44871729461146487	-0.017542162658085156	-0.009987262060028224	-0.11297872205935694	-0.026976393408471723	0.09831686242757823	0.004563747387821731	-0.013475180646524209	-0.0771278655243053	-0.11229854562436009	-0.0016711332888392522	-0.05211235288015294	0.10015468343973614	-0.02853729300903361	0.044661887606666235	0.009378332841311326	-0.025207482752614436	-0.17554459109424608	-0.004047332412061493	0.048068556077732714	0.00037079053094310504	-0.009561287417364638	0.3039718364206043	0.10026743202607136	-0.006160258883607307	-0.003203993052223752	-0.018969637163058536	0.015357074757164307
patient_148	-0.06241271471145353	-0.0358529686506144	-0.030424402183978114	-0.043335286297081506	-0.02964511106636865	-0.061846729322512076	-0.2370445618688772	-0.008587751464631558	-0.0026811573398382365	-0.1248032327902044	-0.04404313585318955	-0.032333252047082664	-0.02231005394881567	-0.01691064275582017	0.09967712754234004	-0.13027505561581265	0.01486487479101997	-0.0730906867171684	0.0058837442414817745	-0.01285543895536308	-0.014208652100674422	0.1036309263012434	0.00829237691815108	0.23016692149142745	0.241219184334598	-0.033056949845880486	-0.033111212711840775	0.03346701501641629	-0.06304157409104097	0.05717643158434431	-0.008737464984088146	0.05781531020945165	-0.05088617978952544	-0.008570599804754638
patient_151	0.03778362701174663	-0.028233744978263014	-0.04446514499381178	-0.032619537367075076	-0.016589169072738365	-0.06427898883228213	-0.2004284201040554	-0.007935483650500013	-0.028961641793960193	-0.10834236066514608	-0.0045739784146033935	-0.03955153439341573	-0.013889041997463998	-0.017045056929957517	0.015677251874141786	-0.10958526385791867	0.04064567038487455	-0.048713553374425296	-0.054414849595462014	-0.02372299220374752	-0.06050183304662397	0.04160752531365168	0.058383269938059666	-0.15528271757319367	-0.006518023340517904	0.13104639916335964	0.060301305665051645	-0.06395212465062466	-0.1090347132505576	0.07165698312994946	0.0015244821447972512	-0.02781516237349422	-0.020221018905829672	0.04347564887902386
patient_155	0.13431914687745167	0.09279624023542046	-0.018127039292045285	0.004748026599205452	-0.05998161093376107	-0.048676284874225845	0.7228258369086095	-0.011968494766805	-0.028288861451677524	-0.07277416867206235	-0.07298623859011398	-0.007284596189080701	0.003489884757974917	-0.032579940150444804	0.1088948238679949	-0.079715056798237	0.03655490817182375	-0.07843064065895942	-0.026166879294503835	-0.024638259763586218	-0.05994932233325137	-0.018461799613553327	-0.03233210102713864	-0.16990365654237596	0.021504535781312825	-0.019762275540633697	0.17914877349741265	-0.0002659935449289253	-0.07813262434320184	0.19919374861167824	0.015743392063765068	-0.06039224726734493	-0.00046033145334937103	-0.01202106182943927
patient_156	-0.055231953517599484	0.045038628286804896	-0.035449929624893704	-0.0452847392480213	-0.05472398329378732	-0.06356827387532944	-0.1559223151406384	-0.008920041136173597	-0.027130453296347178	0.030231184927351287	-0.06529337046335484	-0.04570283650264318	-0.019931108367016514	-0.0006804832047062417	-0.03536022753646945	-0.08793521303086795	0.007820681313302229	-0.09139393028126641	-0.048182835447761	-0.038350808763279155	-0.021095613577755138	-0.02448281112092978	-0.04212492292447014	-0.1602083131898167	-0.002124504036173095	-0.026933882231354803	0.004543077379298568	-0.07908814306801394	-0.11242662230994042	-0.0870286499563529	-0.020597908066578335	-0.06486171650530274	-0.020152978961169327	0.04859085781638145
patient_165	-0.06375470953765576	-0.03208527743844213	-0.04104802553481598	-0.02577548873041488	-4.1842845540715335e-05	-0.06209799908520553	-0.21223268231596343	-0.017842750372474566	-0.01723236463250171	-0.12696500000566288	-0.02643151703046158	-0.033543340144877115	-0.023431782412521137	0.11803587205833109	0.04316488523103776	-0.10752262309888173	0.008184267834627234	-0.07625765455695668	-0.048351289804013146	0.00703852338930843	0.06653252693374412	0.0009929772669109629	-0.039233718562676684	-0.14333176795450162	-0.008544800205835883	-0.004437362417552567	0.07067903681883551	-0.11866526626365802	0.025221280903467834	-0.10519976995575638	0.010991072189279819	-0.05981947264928463	-0.04235028054381547	0.03955254879188313
patient_167	0.07344715863167534	0.012055302216562945	0.02855275909475985	-0.04031461141082913	-0.06524991117164608	-0.03184710969613018	0.4441294826496034	0.03505098483895304	-0.012734222150957333	0.19093856185241773	-0.004370613258568807	-0.0320484227301905	-0.01677578756181229	-0.029076440553805597	0.03613154219674501	0.05308770030908899	-0.005272653843387237	0.17601196942630776	-0.00705522917914179	-0.03011990665403985	-0.05855266619762571	-0.002048719215858493	0.00488867364916302	0.3612112223283962	-0.01214117566238563	0.09148889803672339	0.013377903584790208	-0.006795890700388619	0.07463102607684438	-0.16348121387773962	0.014948658894805724	-0.06592531985214517	-0.020879797856334502	0.0024098312727491877
patient_168	-0.002503526964017977	-0.032509297224362174	-0.018049469252304808	-0.033874734946069573	0.205492971672123	0.015431630840311551	-0.18135239584100954	0.0331874788942369	0.03602015977494049	-0.07394135587853767	0.49559281869126237	-0.04600207492144941	0.015853216477995976	-0.008193784432227113	0.07230984795782694	-0.09122677752626686	-0.01881051556276197	-0.009660219676970267	-0.019615442204371974	0.06103547460511201	0.01745701996021181	-0.03377894790284807	-0.017337082211119913	0.33566092114111545	-0.015338221297535825	-0.023691022443477316	0.01248126784251927	0.03973738262502819	-0.06372187115359257	-0.144028680543395	0.017135824765836975	0.6823418433298	-0.0237690866285278	0.04266362652232307
patient_169	-0.04762488840655008	-0.00525229214516406	-0.044093470001139286	-0.018931808343699917	-0.04548470915437222	-0.06543174527806359	-0.26034808814471394	-0.031183334135709288	-0.005696954512246008	-0.13128332793719533	-0.046742354929249205	-0.026845129848829464	-0.034063896982509966	0.05551460770592042	0.04167593019538482	-0.11547589271627631	0.01728462291570034	0.48163070049816015	0.01665071948693056	-0.028137520056938415	-0.035130125039568846	-0.012692098152098845	-0.028010085851168248	-0.1445717625835305	-0.005136907432891786	-0.03007785578240404	-0.03935412668870736	-0.12433946330081418	0.11201277004644833	0.15054626215926445	0.01828174631099	-0.04066884732741997	-0.016700615083848118	0.01388563709860497
patient_170	0.08763431592300278	-0.025207314227994188	0.041407996005221624	0.03230166926435609	-0.0538922043626586	-0.013044882217738812	-0.20175791234701534	0.04670375904778926	-0.007684355652399877	0.0062648026604908025	0.006897526657079006	0.4773300846283731	0.005622858038819943	0.015121439262499238	0.030153573460786797	-0.10403251303847631	-0.00993471490841323	-0.03457806941799628	0.025998810005426854	-0.02484676863078203	-0.054376126466717356	-0.010912904998657953	-0.017150376733398146	-0.146916929048718	-0.010339406472270109	-0.03710939963640316	-0.02175965113566204	0.03484269519302396	-0.1145981957766505	-0.008076628209626421	-0.01827157244088695	0.005897375741438761	0.04633757215232341	-0.008384884594581145
patient_172	0.11169327103958715	-0.025257231559916292	-0.009014587854702914	-0.040276295984637764	-0.06542623067319639	-0.06344071318054027	0.5390971548226505	0.0505160592152242	-0.004183119304129585	0.3168473467894451	0.009623953050378276	-0.06166892154492654	-0.002193794816634235	-0.03584210073351721	0.03223601485952878	-0.08889412069880918	0.009636533591723721	0.0013443101815962288	-0.03643602309355362	-0.04537164767091524	-0.03444874626450335	0.04483388566781803	-0.015573498902587411	0.30615830199207755	-0.020786155100487737	-0.000907893985771903	-0.02746245158761603	0.15209983515596529	0.13076583153729032	0.046614827663974484	-0.02418113320699474	0.3844581579047571	-0.034836105903032905	0.03647938979951622
patient_174	0.00023431984391939262	-0.0346589679066711	-0.039401875534708315	-0.01854464342580433	-0.04408567663490133	-0.047223957139945164	-0.2212283955326199	0.05665069806223859	-0.01964989366215282	-0.13542948818509676	0.3582506224567254	-0.001402825336228783	-0.04719181234217858	-0.025335393479360466	0.022602295273674255	-0.10366150706896639	0.003004615778846131	-0.037943809974225015	0.005508208268732101	-0.03489722088487672	-0.006569398473579874	0.04789555110122911	0.18323886262894298	-0.15426280454438007	-0.021591010188132538	-0.039302091566977414	-0.04717218749396963	-0.0291027272326972	0.1591233629844317	0.09677505821111625	-0.012251663328117016	-0.06573110237656243	-0.0068950408628434745	-0.011522122403544652
patient_175	0.12355402896865413	0.3081623437160519	0.4493374775884014	0.10749996925990438	0.014657367510372308	0.048703406780579196	0.507244631447957	0.05456877728728892	-0.017683241488127596	0.41117278311191646	0.5580957988584394	-0.048179306938066276	0.014728225246792492	-0.018877450792938077	-0.07525890957268186	0.14205812293826545	-0.009087869988891209	-0.051738566649146785	0.06116946553560437	0.026654648391609775	-0.007285931567620989	-0.008466917859397795	-0.032154368766601535	-0.11178470575092192	-0.005800507577711143	0.006277651956545148	0.012572511114125648	0.060793063157646994	-0.03344226799553606	-0.08183886689995941	0.005616112003040006	0.038357591420783904	-0.008471167542564077	-0.0017267797767222962
patient_179	-0.04130182706304792	-0.005295488976466241	-0.037414677193919096	-0.010786079968202049	-0.06285947026023406	-0.06647857146687877	-0.18772326107009918	-0.020314090723425954	-0.022510975611314644	-0.09977359986836065	-0.030308155579717708	-0.02950775053089977	-0.04255921329668632	-0.009666983578875337	0.006471687963020063	-0.11602366530726244	-5.4544239569497905e-05	-0.08224922716998159	-0.04914491126744844	-0.04022411240608709	-0.0348934857194244	-0.04160769347863745	-0.022130594349679563	-0.1700392190844046	-0.006360875219009687	-0.027196542969935518	0.02089607200921977	0.00860246715172849	-0.10437307038894673	0.0961787657986972	-0.013862391100904512	-0.06241269733609199	-0.02238509863880224	0.023022202520765048
patient_180	-0.0006458014103408332	-0.030403793582497646	0.10755693812472099	0.01147693871748642	-0.021652377023329224	-0.057105056157302506	-0.20714264102704164	0.055522401567859446	-0.004241421153158408	-0.1264143709698699	-0.057943132034170314	-0.024345582325120168	0.06308437944679408	-0.013801369118197933	0.06725786625118131	-0.12648490292294975	0.00985970054701717	0.3554104215901237	-0.02679609889921805	-0.014958992195038863	-0.019649932743423082	0.02855096426557653	-0.026959922626442943	0.4509244363752305	0.02645743992659882	-0.0295626340348629	0.0774634223509155	-0.0057329221078844	-0.08489543782447019	-0.1190815429840082	-0.010482015160564555	-0.03208347032768568	-0.005926659449127039	-0.004209560881314816
patient_184	-0.05412039672293899	0.016643563752395365	-0.040277187607383434	0.008443709035242296	-0.009005566793683282	-0.049917540583319965	-0.18412491194957373	-0.022997749459107437	-0.010924211288515909	-0.12367709449700953	-0.05298671158302071	-0.033793721211919134	0.05990781159873639	-0.020263291230296892	0.019961064966445587	-0.0008399216079762665	-0.011320616205877711	-0.040498947639092495	0.031336158508326134	-0.029088969413795483	-0.004215847321018116	0.0970903879439475	0.0018955064022165796	-0.1579865436274724	-0.00849133090215715	-0.020516028680059605	-0.03956349589951773	0.06651205026673583	-0.08539816533278513	-0.09278365364670052	0.04279627668985695	-0.05887346644604834	0.020054662750910765	-0.004235894127252676
patient_186	0.05011797535175264	-0.026059512725442643	-0.014751562173171712	-0.04717958715328998	-0.07441192865343943	-0.06200218908706858	0.5367254489191068	0.051534664024080155	-0.05550658062110208	-0.08723474462860854	-0.03404856911656704	-0.03878650300765412	0.002393842528785975	-0.019742796910856036	0.08623274676102324	-0.0641367802069866	-0.0229293960473435	-0.03964427260911984	-0.022869450641361616	-0.04163645869690117	-0.0934081469237221	0.02410106107708351	-0.02323972059117236	-0.21414380561008392	-0.006168376786589566	0.002941889162513145	0.04049652165361383	0.32333374404289367	0.2784742749323801	0.11872994044116297	-0.0052756362482218625	-0.046109818810407155	-0.03542867719534364	0.013667873214376881
patient_188	0.030732243295127235	-0.03428686766798363	-0.008434254280419974	0.08635051127204761	0.19329046361396554	-0.06272878392119119	-0.21592692282592973	-0.02096083829708474	0.020319258025918004	0.1065469815651467	0.4810182624817769	0.032426130266126035	0.0029478192149432246	-0.004469831323387827	0.05974838750024634	-0.11903521372775439	0.005021993947857188	-0.02921833895318822	0.022143187186978577	0.19978117544537657	0.10520833066712722	0.020218064490191975	0.02366845517470374	0.26932468129854253	-0.008635300496783386	0.09504059419681071	-0.022765571350519785	-0.031515670381192955	0.0708819906047929	0.12154390486271684	-0.006681683827524451	0.26159495291797424	0.03900135168746809	-0.008788833497057886
patient_189	0.01747866423656377	-0.026792708232524654	0.038135031001909465	0.001275243309428865	-0.023890632493101895	-0.01167449444107837	-0.18180172978572182	0.049504899763168894	0.008351564443525623	-0.058362108987578216	-0.08372875189387052	0.04342378253775057	0.05008318842752732	-0.020115216834676	-0.032386140103415825	0.13557646225948225	-0.004665590379291317	0.1113858457153362	0.027592105833930233	-0.027985288582878774	-0.05119741198600063	0.07488818729950898	0.2018917622554251	-0.149284563763889	-0.016968232100922454	-0.04341847430611408	-0.04378280289502773	0.03586685482154994	0.21245889136913423	-0.12138366557002733	-0.004731647701746573	-0.05554414958303017	0.06576735339900582	-0.011665201573525201
patient_191	0.1549532766377114	-0.019939666579806017	0.02423327041903918	-0.033254307141066475	-0.03624730813649329	0.011214735516887786	0.5253622858466622	-0.027675580511112963	-0.028369695086280716	0.17991362720485637	-0.06103752819250781	-0.04701915750771412	0.026263615558091476	-0.015527019718868846	-0.06664674921057193	0.19257022320633388	0.02772331388226354	-0.04499682689691448	-0.029355728887341545	-0.003748345018982579	-0.051312081097954196	-0.04133628326556295	-0.015608874906138524	-0.07936150596167742	-0.0015252623981674568	0.024953368534996013	0.09194741977687544	0.011496846980832549	0.23553245590809443	-0.09697082739165631	0.05171802117851489	0.01675652445182576	0.010541879734325197	0.007463354908449107
patient_193	-0.04636890583700614	-0.0019633644338528204	0.007162186793725701	-0.02457143147197422	0.07604677582109196	0.07990350513304187	-0.05238013437691531	0.05165179321132665	-0.007535070813330581	0.0359118076686897	-0.038772659417653205	-0.02947094117472833	0.09427359277224684	-0.004022347244117889	-0.009969217133530953	-0.07765673177095636	0.016976868310924195	-0.0004157005168396226	0.043851451310823915	-0.011522835630188945	0.0892049162225213	-0.028477703933167994	0.004215248825403021	0.484533188331048	-0.007907777240048474	-0.020841273172904583	0.02388637137608688	0.020114522548828923	-0.050187868986764445	-0.11714155886451988	-0.0013285208377972076	0.7247685193187513	0.05455958798108511	-0.01062920710285508
patient_194	-0.0018142430282951428	-0.028133386942461945	-0.009388639331439623	-0.04930045553224837	-0.03290027545213682	0.00200341156120308	-0.18408213989488068	-0.02118590648971911	-0.012988583029274421	-0.10289809882248326	-0.04783411215494004	-0.03934924104675437	0.009991636132245572	-0.02190005789691027	-0.013264514255177115	-0.06784816773772727	0.0008156005329677521	-0.005374620161684842	0.0760751932941051	-0.028776622884779605	-0.014847173286676922	0.07240839384892415	0.02043009882633112	-0.12875904356300652	-0.019008520950534517	-0.019632100133873384	0.021284611843550558	0.10051872350892115	0.04901389180705145	-0.041097797268175355	-0.009070042498965978	-0.04163723816236676	-0.023095181809456286	-0.010518127296318142
patient_195	0.0030216471249281587	0.01735657541441819	-0.012243198015641998	-0.032317694775666844	0.016720497665467807	-0.05222113543322184	-0.09352105783179562	0.0003638202328166029	-0.01921224945416665	-0.10455524587396281	0.01310107674755542	0.501239753762023	-0.012972230570624205	0.1346293952568712	0.16193640974853385	0.24024366367887878	-0.006531987247431155	-0.01038860721794176	-0.036787271611547025	0.23340503379254118	0.05322593145510454	0.04756433291761326	-0.013771473894394322	-0.14597762846289883	0.02398481157290004	-0.027354329621009504	0.03166309721534283	-0.1079336296827223	-0.10682789008939146	0.2191758073146081	0.04747917780964142	-0.055906102858465666	0.07746413668866933	-0.007015403743361519
patient_196	0.03779128025164674	0.07808352660894127	-0.003123692814945021	-0.024906425095886316	-0.07557356078431438	0.13537396981435032	0.43059707902874983	0.05129790538378853	-0.013586947100718307	0.26810582088433094	-0.07241833868346509	-0.031155280867393005	-0.00014017330612852168	-0.022833234987535818	-0.07299693805715242	-0.08440966069564054	-0.004868749747412141	-0.02534014097295462	-0.033676636494067456	-0.02919709932359028	-0.07891388123849996	-0.07043679882216904	-0.0033992880763984937	-0.2076872552176754	-0.017643446109470648	-0.03625050281443834	-0.004664308123077607	0.0035952192077770002	0.1531467044584672	-0.09199030597716845	0.001487936949354135	-0.06487750936463661	0.06314807880623616	-0.011633890472120174
patient_197	-0.05293310656531703	-0.029428065361220043	-0.04310635694880952	-0.04316910715349286	-0.04191865450398427	-0.0667374302165629	-0.1918376195291141	-0.028116108078307857	0.02053147714554658	-0.12321529759152548	-0.06847832017490794	-0.03077716293116089	-0.005346396969667777	-0.016231249708205744	0.007253734125464575	-0.10537871934003001	-0.01657729644061344	-0.05550405000923768	-0.001344821665891551	-0.035440910432054995	-0.03945500136959125	-0.03642517394409257	-0.03015729408201203	-0.17520754092913815	-0.005055565366727485	-0.013176458934648775	-0.040255650709464616	-0.1306750820136104	-0.09216163835175678	-0.09133889837431215	-0.01340118906446381	-0.06835248551991394	-0.018909535722445178	-0.009781632804638311
patient_198	-0.07727473679094407	-0.034066323157707905	-0.024614094255880868	-0.04637858448500264	-0.03639009406945991	-0.05435471613220447	-0.19060312507216817	-0.009098236398286523	-0.02841746443764048	-0.09793272739827304	-0.0647641427990991	0.003435497676815996	-0.030650357201398245	-0.019070954224516438	-0.029741809111078363	-0.11027139546667195	0.028767760353340947	-0.05307077869290256	-0.04114853555180109	-0.032361952707822515	0.002891398800937548	-0.010560351706657313	-0.028495727398407264	0.38736449813862495	-0.015727580107741855	-0.02586437933495594	-0.03761084657528544	-0.12304955921637874	-0.07400253217930702	-0.10648288358228046	-0.01348759095675485	-0.0604384694843198	-0.01864968638312874	-0.015088273498495557
patient_199	0.028444822937311556	-0.03340119622640662	-0.04342208017279939	-0.04944433835303814	0.09778833257992382	-0.06299406141749857	0.4110153641167314	-0.0018029701179532332	-0.025535636235363	-0.11786936606928926	-0.06016757947215335	0.28595906170988955	-0.01311135747023344	-0.017352539633877694	-0.033681521464166926	0.20258977533716446	-0.012389285333947975	-0.008752688838648237	-0.048434473041754966	0.0062970782596849404	0.10376341633529647	-0.03995078905200788	-0.02270080060430549	-0.05692340140927033	-0.022300833858838673	-0.02570942153049746	-0.025159539009335884	-0.0781215509717253	-0.08811301013092651	-0.11389237887569079	0.007502623928170761	-0.07015505296904373	0.018930516321216253	-0.010444305376183178
patient_201	0.002753830543216869	0.01198008459701098	-0.03988989344268151	-0.05298892024874639	-0.032967226949362695	-0.04481690469694468	-0.20631529354060782	-0.024663625726739587	-0.015423911465259548	-0.11575677574518213	-0.06232012122611607	-0.01991239432221659	0.012302186581086607	-0.016844034707568272	0.020826492418591625	-0.10585885581907033	0.012352760720146684	-0.0016350878371698989	-0.011984232342788734	-0.026080599156667418	-0.009242421387160131	-0.02631493318569421	-0.02389057574303804	-0.1697149943247762	-0.016427951237360773	-0.031867167578750084	0.040817723220449464	-0.13353296447788718	-0.08556302417511626	-0.10652542604178417	-0.0008055473202903159	-0.06288189906330181	0.027229132293147225	-0.012620604721753043
patient_202	-0.07889849085498801	-0.000427133809567477	-0.0400818757024324	0.09528645127449618	0.12568062178013142	-0.059976627712606874	-0.2535015955412377	0.006962704151062796	-0.010879462158403455	-0.010339885146352692	-0.05179794704488121	-0.050294473678703294	-0.05229399735310596	0.0629239672156145	0.040284314687750296	-0.13560400299035863	-0.012306142617201931	-0.03311191985288828	-0.04718396040932807	0.1614848395455641	0.08288152546583928	-0.014009781304955948	-0.01957752123803761	0.3705863000252002	-0.008792338231149895	0.035112931889567066	-0.016950573631154278	0.3622079490516682	-0.07695945746640855	0.1356809446059231	-0.0057287362812342	-0.04603547754897036	0.10891414551067466	0.02732494645764207
patient_204	-0.04905180061912434	-0.0033230306814303573	-0.016676705483496545	-0.013340052077431098	-0.05057005143069189	-0.062408895134058	-0.1992158374564773	-0.01836968084951188	0.006753562547020036	-0.09651189571448583	-0.0714121854317424	-0.02490975432346695	-0.004740405693798059	-0.012724313683712345	0.008095178008231207	0.1735691172942094	-0.006347109726139621	-0.026622321789123868	0.006868402761808353	-0.030871100811226973	-0.03299305698895932	0.016932151709645342	0.004503781201930651	-0.15323171388552842	-0.01298878742215288	-0.03303416339002228	0.014193864914337082	-0.00607477477698108	0.06666337529475369	0.10566597404904511	0.001944664661559739	0.010699358466458357	0.09371282016164222	-0.01117482622335928
patient_207	-0.039021202934214315	0.04065800832872363	-0.02871891378122822	0.1837074557399772	0.3723711580598921	-0.04858056816981441	-0.18406142624828326	-0.013790722002554847	0.01136229662831576	-0.09859637634848348	-0.04670195970646355	-0.026528470889531083	-0.006531685144021658	0.16338123636524263	-0.032620788166436696	-0.06630674071159	-0.001881346423282877	0.011972627889076293	-0.01919449706837344	0.4618392482248717	0.15473820488094542	0.003184888715216791	0.009091130059436727	0.2655076883289333	0.024774862184967605	0.06972678379962235	0.0132242737541173	-0.08960472479382155	-0.07446805002409967	-0.06028113038353388	-0.0036451121424456922	-0.02480301094681275	0.03621916353916228	0.011808473683379072
patient_208	0.10965492980583823	0.05851201786142374	0.010523497309227348	0.01093819635785301	-0.021057611267363812	0.03134701256779226	0.3785579802747112	0.05533799662983581	0.021312343094875223	0.3628841888071691	0.4400550180091085	0.16992605165965688	0.006471738432504945	-0.02125090997424152	0.014539338681273172	-0.07613249301925248	0.003667883061354914	-0.05064039813502861	-0.03641093942025571	-0.007194581272935383	0.06189017432989305	0.022286420629813845	0.23538706134500714	-0.021600313393808777	0.002995133803595915	0.11971558796056542	0.02279849806239342	-0.06466312448109228	0.25597264759626687	0.10953091825398216	0.00838326343739765	0.43951840294049643	0.024908011969297997	0.000909558669585098
patient_213	0.058696595771449214	-0.009326203977938392	-0.02304060040985621	-0.04226069018823573	-0.029019622228223962	-0.05132968375883823	-0.20053485220530734	-0.016689168391518815	0.02174492854356084	-0.027879067443786754	-0.07924639948037028	-0.024114955178220328	0.002580745427284428	-0.017799782739731432	-0.030075782848533628	-0.03160601615241209	0.013985471659298736	0.005334979854673525	-0.018571133198468676	-0.028258232973318115	-0.008208173774686278	0.012032727691126883	-0.025008072839849974	-0.15699016639509403	-0.0040553990900421034	-0.014794023626260217	0.15832212040734264	-0.12377021112594935	0.23976327572060313	-0.011140452175317254	0.013788924695551012	-0.05790053704237739	0.017972572630559337	-0.0023322270638090154
patient_214	0.11994827760294938	-0.013305738433193043	-0.04053575526163469	-0.044695060326722935	-0.05953802325725041	-0.05384730390932239	-0.17217324900311895	-0.02393287149470911	-0.019761225259189177	-0.07220243511788965	-0.07597355064744092	-0.014779083932039194	-0.0044521751210012525	-0.018915798603402582	-0.039734360150072555	-0.09678137387976485	-0.0028556603118674905	-0.04153913430161289	-0.055331370603906	-0.012747976366545817	-0.05462100917114658	-0.024310191653549286	-0.024605028332144695	-0.1497032623584897	-0.008035705081566785	-0.009154887964619258	0.10692373590140575	-0.11916099376567572	0.41710416080468166	-0.06886913799876763	0.007338735282673831	-0.05717279703518442	-0.00329593874556307	-0.003189947627008265
patient_216	0.039470456297536274	-0.017022257674952558	-0.03379358987910928	-0.04647827572051164	-0.0065432194212373205	-0.06105122419528388	-0.2129292434716221	0.09825791762252757	-0.011629758689270232	-0.1309052104131812	-0.06739340464467775	0.02788621593531428	-0.027994954448982912	0.162463455445719	0.02655904321780611	-0.10883960444148533	-0.00807461496656818	-0.03792105036532445	-0.01766103803845067	-0.014668530053129241	-0.0553943353025563	0.023091841112422986	-0.006468978595365609	-0.14794713411923238	-0.013016862159016566	-0.028552605770798517	0.003761740958482343	-0.006671814240660209	-0.11176653031595572	0.13694071083135176	-0.003887447539823289	-0.05800020892745823	0.15681705499180534	-0.0036126656757829788
patient_217	0.07525375000071027	-0.024291669907783878	0.019708696935040515	0.10787996019854854	0.2613711138425947	0.009408891289534357	-0.17134001170566346	0.036782036335704135	0.021463179518112305	0.4989656398663429	0.1238250751816812	-0.025725879055474982	0.010829727098914648	0.10798824934543527	0.044504066945376924	-0.06794010163685256	0.031049395517098018	-0.02514287919746593	0.06542487280665661	0.30999321133045854	0.15331354764078367	-0.01917223806259129	-0.013435793116068628	0.3632796568436072	0.0028564549994519626	0.10158168156505415	0.011021133118551366	0.006929660689378906	-0.0658057343506722	0.1755005280516305	0.025744706205904806	0.02863681715190216	-0.023717532703751175	-0.002300853674206284
patient_218	-0.053784655446986095	-0.02244059247049121	0.015900195859904497	0.021733882460367223	-0.049998597983276	-0.0037732289502994125	-0.17590659630057132	0.11591226240327782	-0.024509199847236575	-0.09585750431167664	-0.042833105418022675	-0.03702190408492866	0.0063776762773009475	-0.004126730318192964	0.030893700865497507	-0.0945938624953778	0.010122483573396266	-0.04986880551339053	0.08989853783310518	-0.02048375767678764	-0.04638372825606361	-0.048149793222199665	-0.028441414353024764	-0.16510724114083264	-0.011168067925158566	-0.031615264722907425	-0.026228127040837053	-0.12283561052503511	-0.08380058490945204	-0.10233694162350103	-0.01523339363773121	-0.06183888129576233	0.04140576254270332	-0.0030313667982595684
patient_220	-0.06815904412095758	-0.027449272138701804	-0.04585998122393903	-0.05044483323639616	-0.011688272611782726	-0.03266788072351672	-0.20055918238902856	-0.008543857570025383	-0.02639354882020795	-0.14216319052811233	-0.06204725360899567	-0.022489885479695992	-0.006744540330266775	-0.021269290886965893	-0.016478517414212204	-0.09964820324519348	-0.013599188794432206	-0.043935569515015135	0.03487420058284494	-0.03607910001529943	0.0005950364039117501	0.0421422349340411	-0.021631044612192958	-0.011403214056140037	-0.004792711358881609	-0.03303875196265758	-0.036608096244953	-0.13176202374138107	-0.10508810394942751	-0.10419861217604735	0.02598697402000524	-0.03688051588051758	0.17002774697130277	-0.010998702117299999
patient_224	-0.0458111347292427	-0.027751414300701275	-0.020030167498973933	-0.028688882037930102	-0.02615474404195233	-0.03651741791689175	-0.1432096077088032	0.007590711989650025	0.23424409344631084	0.31126565591429767	-0.032513854878753794	-0.03225675450922175	-0.015455901962247593	-0.011808866932856765	-0.022330009818408447	0.18460845901589323	0.0030620750066116063	-0.07536149699869785	0.2247797155481177	-0.029518982308717773	0.03269273010729769	-0.029618806767439398	-0.010999901398278469	-0.018970512768700917	-0.0037758060252381805	-0.029866211423887904	0.0044579238692893505	0.4935404433445841	-0.08086264991470542	-0.015956354901824416	-0.02031258508038157	-0.05846831147992192	-0.03991568059547273	0.01780487634642022
patient_227	0.08102978029618653	0.1722385486404429	0.36229603820183137	0.09096132681625618	0.21344265395508202	0.5189243043092369	0.39105307546679896	0.011418646150984502	0.06746509242132434	0.25015922995206386	-0.04724013308849364	-0.07691307308327006	-0.00543254555803337	0.040825572121460506	-0.06726822004169158	0.10450423229547001	0.017346361113264323	-0.09678056190585656	-0.04289765099647162	-0.026912965340396545	0.10379157867495467	-0.029187506474524852	-0.027313020202047775	0.3311070478414265	-0.0027397586572750284	0.07278867147580517	0.027592050307236285	0.21229448454713729	-0.031506725087058714	-0.14877967395354433	0.021151501045324726	-0.02136079521464803	-0.003551393031522836	-0.0027192960798266014
patient_229	-0.0034262791212988706	-0.040372859386342635	-0.013689827589396315	0.07304747433302686	-0.026632091065196494	-0.0656042077509547	-0.07931850922374122	-0.020599429955179792	0.07565047709997223	-0.07857670492868596	-0.0572781795189701	-0.040009557205945914	-0.03312515732951907	-0.01704828919798272	-0.01112943129927093	0.1144301903812739	-0.0028522676939621437	-0.09092500291632928	0.1309374775276728	-0.014187947985949783	0.04066831915423316	-0.01016017408420533	-0.044555317846183246	0.37573493727955554	0.008316257651609938	0.09004640370631632	0.01825606792825833	-0.10936685610904251	-0.061448676914390016	-0.07553250155234457	-0.01674746771508485	0.02241930646587396	-0.0025547078114042227	-0.0021176086985771696
patient_230	-0.06082028218557306	-0.019754850396201295	-0.020627836190268894	0.12929222870882615	0.1099097094505423	-0.06360127847800034	-0.07104130910474357	-0.018555418689299132	-0.016990106829263673	-0.1033586051780483	-0.05112929154936448	-0.010500821695534483	0.0037968224618879494	-0.018254290876219784	-0.0707213564262366	-0.07769843480439236	0.015779831096332908	-0.073693399850192	-0.03695475172889482	0.027101254238319397	0.09392959446101164	-0.001483469936927495	-0.04947232989346965	0.47430907192651306	0.021335631222442402	0.08281406189717157	0.005948486518463827	0.5120935079032032	-0.06464410738248547	-0.11992011769129293	-0.01422452104739029	-0.041117862896371246	-0.05254395838825155	-0.004211824945937339
patient_232	-0.08813241908003891	-0.02946861871740886	-0.027891649552819725	-0.04850582918839368	-0.020441401691182092	-0.04115345143265377	-0.21641344130463594	-0.02677183860073931	-0.002268766999042876	-0.11021978655425192	-0.02811011796051356	-0.04479210166209163	0.040896586497057186	-0.01985688778171362	-0.045109164617504006	0.10068551046701817	-0.013930507100504662	0.07186935464322923	-0.04192093127080279	-0.025501117539112085	0.05219897458852271	-0.049849385688866585	-0.025593772474704846	-0.1341384122799252	-0.012257024057006785	0.08571527457910483	0.012980490057048686	-0.0054434970322390615	-0.09484443058560603	0.07167912331605675	-0.019474924045423815	0.16415981874169866	0.014253875659567847	-0.00424664312405639
patient_233	-0.008311396090021957	-0.03207483108645509	-0.020842739475090064	0.014740894810719149	-0.034953846456836454	0.0013769177423911853	-0.18062998336562308	-0.021042881855201555	-0.014631860340815806	-0.11136179298815366	-0.05443579170785744	0.011164726227264507	0.00026343131552522005	-0.01611441930322349	0.05858781223736115	-0.009648115339983651	-0.01843199696596165	-0.041119170799685786	0.025361431784799993	-0.03432873508893669	-0.028669343999196586	0.018273828816323955	-0.012796434397757874	-0.16374113922462274	-0.003329497878959531	-0.0249446823079854	-0.04264409279705267	0.026336923818576264	-0.09856947780480589	-0.09565127238395844	-0.016340977691750715	-0.05825896052526671	0.023679719892641796	-0.004157227036729139
patient_236	-0.06432942217796965	-0.0252256889515197	-0.040492767538061705	0.013853324131382891	-0.03133756310326731	-0.0011114436842618817	-0.20974299184969997	-0.02882911206860967	0.07133691011865075	-0.12461085906638018	-0.05733974018829186	-0.02070393098060671	0.09124333446109353	-0.018630257573764724	0.01668087398291487	-0.09956471064061762	-0.011848322607229587	0.031028243871067385	0.034070871327063115	-0.029391578497716418	-0.01427763714501366	0.050028712442150694	-0.01207664267563627	-0.13700872867321792	-0.016754657901263653	-0.026103736093073874	-0.03825271429064085	-0.13833874977852714	-0.10632610163425749	-0.1076595262670872	-0.014637948464698656	-0.058668826653749756	0.030314530826590587	-0.012146439806316724
patient_239	0.028224655255734758	-0.023137785117421795	0.0214471671386482	0.055570624624449456	-0.013135610452771758	0.0698876967736947	-0.11393009363819574	0.047276561639091115	-0.00958479873505141	-0.05294667182837483	-0.056812168061718175	0.08843419075825601	0.016600804020818	-0.009020063852224789	-0.008960407632556976	0.20569374726164313	0.00012301929953396836	-0.03227294464929	0.038107575954182474	-0.014737845578114639	0.09953825260389007	0.0520584379735811	0.04737297134782409	0.3727012437879899	-0.017122425162945154	0.1784197603680254	0.1219262975169216	0.011364351182000883	0.3886185581700736	0.18285428226303452	0.03014340195492487	-0.02524832175040257	0.001557378304011913	-0.0010140132101809176
patient_241	-0.03562256349296229	-0.033107507011205704	-0.011117778982996245	-0.04215409357837676	-0.003502778907719929	0.22718517507575853	-0.12708688789006517	-0.012982239677743156	-0.0016339794729991542	-0.08783310737976686	-0.049992252333580345	-0.027643804553791732	0.050816098460544516	0.003139097153916261	-0.011911381167389122	0.21923250067172756	-0.010222474263232882	-0.05171422767878072	0.03677988069529904	-0.028002016586171012	-0.011160061376240952	0.024289475349196666	-0.004299881312868306	-0.1286088646792502	-0.011315875741183604	-0.021202166694142228	-0.03372762791142538	0.04575465322580307	0.09123437259137239	-0.10463934931850978	0.0751206551058036	0.06928930654387276	-0.002008374678277911	-0.0010384679572590762
patient_242	-0.05105409822820649	-0.035513112940810034	-0.04403791985690352	0.05036193207490018	-0.04791376215786156	-0.06709537329494866	-0.17312049244244007	-0.02082783827863651	0.03411047005006533	-0.12261687405170782	-0.05862609263727296	-0.044426517068882766	-0.014654171075926545	-0.026353147186503913	-0.04670439735717004	-0.11735189252134669	-0.019460256043994942	-0.05480849768701262	-0.007310291603608625	-0.03577912769399809	-0.002378695417508021	-0.046177221785404364	-0.034666711111250186	-0.18189918995193896	-0.003318856408709357	-0.03580534145302011	-0.04744410830624754	0.03906709972573564	-0.08726766528846303	-0.13185235375014814	-0.009740611707790172	-0.06468808542564186	-0.008404925788324039	-0.003972675503578568
patient_246	0.12787263468553073	0.08611221729749959	0.14427156429366764	-0.041994153199532154	-0.04452376463569332	0.008343590505775003	-0.13667369435748913	-0.009290061183625981	-0.03440894512177696	0.1884296830830971	-0.06434021457648094	0.051747185435265096	0.01848621551190929	-0.006782696100807545	0.0800921770818746	-0.01961763264812791	-0.016032874223240245	-0.04719916141718135	-0.03478766780441224	-0.03001793796730463	-0.062235200987512514	0.11854300295794797	0.035987339350084704	-0.14810038255314234	0.29869591010756574	-0.0374216534759143	0.03520598141700648	-0.09416629780687852	-0.0915801047063384	0.1667668886976186	-0.007503895241929907	-0.04089118504548263	0.0021090996225597474	-0.0006368629861424726
patient_249	-0.045786229849621	-0.004383922132546259	-0.022022574113127216	-0.04318128301981654	0.012514112573808682	0.07434131807578656	0.10112788045891011	-0.01023224254543922	-0.01100588539519438	-0.10089311763444128	-0.06260854269251076	0.0328595899364408	0.09493538302795373	-0.014093769559605696	-0.049608861991316665	0.1491563983263895	-0.021502478181196456	-0.07608538180203162	-0.018221323174423338	-0.03161013845872901	-0.0410119767161304	0.062310916597155215	-0.02084823919579419	-0.093548603049264	-0.012523692613262371	-0.02151712025262418	-0.04137032742352911	-0.10925973060837205	-0.08689228202170819	-0.12548527557026104	0.08033741659380077	-0.013127470354506345	-0.003173318330828784	-0.0006857251628802303
patient_253	-0.051237289023957314	0.020116335274142277	-0.043369443330009194	-0.004766073641554718	-0.029315222327884596	-0.039878019418102054	0.04465236657230018	-0.012011562347332463	-0.017759570558683838	-0.11383904253197265	-0.06055801847432092	-0.03399899411513048	-0.007768639665669442	-0.01887120681285219	-0.041624021529087445	-0.08569403502805159	0.004631156718292607	-0.05534124480513011	0.03944146312638614	-0.03348652000319431	-0.034610699042539765	0.11355614018455673	0.17526704516020497	-0.1772121255636791	-0.007192851468092846	-0.024965482213519657	-0.003231638906297134	-0.01247351072045113	-0.10749214979739645	-0.10439663749329998	-0.020695911106932332	-0.04878466984549657	0.002045961839652995	-0.0038513851057474452
patient_254	-0.043611726477321096	-0.02055928338626201	0.10648822713407896	0.11988186476742811	-0.052432239279405914	-0.06539183398022237	0.44176392692880967	0.07590428638483208	-0.02715257581194082	-0.003306239476157183	-0.06620072288934443	-0.04432372054125142	1.5137090968606015e-05	0.08902832262092182	-0.0804579510824618	-0.08461857135625506	0.0007919553799970511	-0.09292025826839502	-0.055170499169415174	-0.031049332416261666	-0.030604930942884565	-0.05695770657871365	-0.02506699433071075	-0.15830288531747663	0.020510396363364287	-0.030085619061809496	0.07572984901514011	-0.04847963663294364	-0.09886811815557937	-0.07936128238666956	-0.01715046686704736	-0.06538298123593343	-0.027953906846179818	-0.0036872849392468585
patient_255	-0.03296335898976418	0.08858434374455305	0.04790640990893458	-0.027424741817160935	-0.04214739982664742	0.11980633412870946	0.4709144711323831	-0.0036440236785561654	0.0028912458208524	0.2795463856911692	-0.06521805226125704	-0.00812505881039264	0.037545257026329375	-0.016784420520977048	0.005067679844226877	-0.07708226221366579	-0.0037485860288929713	0.32171647831073186	-0.039228399975364044	-0.025938013643816028	-0.02264983171671423	0.03423057872247432	-0.03773215376981806	-0.1806997519440708	-0.013386726895632053	0.009650946430867748	-0.0023319362765512317	0.005859150682365546	-0.0935372243138441	-0.001023227800431123	-0.011998771602356224	0.011995454542952979	0.10266641613369107	-0.011048828131139152
patient_256	0.10053591368695448	-0.002591889708537826	-0.01966906357149201	-0.007760142807642292	-0.014650394986489951	-0.06407889393854829	0.2455494919893537	-0.006906909380195847	0.00921526947366648	0.24807181185384578	-0.07799580016557872	-0.014575939618609327	0.02523234291628658	0.03551773446498333	-0.09838893267278098	0.1212888903319303	0.015754094538167295	-0.015874571819280477	0.0677519233692005	-0.026682231600359655	-0.08626777105204837	-0.026567035590239138	-0.02526312369357731	0.34405046812012	-0.02173707055936035	-0.03843569018262872	0.04809707304743339	-0.009688693924934065	-0.06873324947339313	-0.028522563193607534	-0.006741115203588093	-0.06629124842776588	0.02381183489085115	0.027424799610914916
patient_257	0.12835486017174713	0.031833225495198444	-0.03914507847448425	-0.0404867056843839	-0.05462837430894136	-0.030191414525208127	-0.13876366738261284	0.08265380633870788	-0.008298153010352655	-0.09085407183832463	-0.06457415692093318	-0.024978264842327787	-0.007712423623833993	-0.019546880547085112	-0.07386107513181492	0.17861401962523007	-0.015239123639697068	-0.08040249321418448	-0.04508144345131373	-0.024104705477831043	-0.051075899945857914	-0.02889497611923394	-0.03187862916936079	-0.1609498935981373	-0.007779987637247897	-0.013924316624702051	-0.031766957515800366	0.513307403089799	0.15273709315855752	0.12034844837833374	-0.022006294017776228	-0.06395869668501905	0.032029014908512794	0.05467084039923135
patient_259	0.04381092659806919	-0.025015120231843806	0.05766930012706925	0.10160034144394015	0.22388449105490316	0.5293525954052368	0.43406474537056683	0.012485093774270881	0.0783589744589079	0.25224454213507935	-0.04962540620534739	-0.06688913069995227	0.009418526854925547	-0.019096345465199924	-0.07372312029012987	0.12179297032010819	-0.01691028466591102	-0.04117892574378601	0.0022174839711809656	0.2116987395249835	0.10963869342620242	-0.03170761198397448	-0.05032892488541872	0.07907315801588907	0.017837175583994173	0.10112889580957264	-0.017911959562978384	0.25628717806148077	-0.029912740919361833	-0.16017539697938357	0.015913452252832753	-0.021523172136425538	0.00810895694010346	0.00017073392369449728
patient_260	-0.06520128052872125	0.004286313167006872	0.010603302374733049	0.06098789842506022	0.05860988710367474	0.032251571143189356	0.5094053852640616	0.00010536128134588884	-0.038942671078484925	-0.11583677604445175	0.3538256210045989	-0.04168616651984495	-0.011081240916319799	-0.022935662264231393	0.11862363196553768	0.13543112606951932	0.02256048454369627	-0.03866186333195378	-0.015894752853630557	-0.02786505576450793	-0.06532686285891905	0.06977013634467344	0.006972198844983731	-0.16207402939445464	0.05388314130519707	-0.012106893797248004	-0.015533673759300946	0.27486548840469277	0.24503879188071667	-0.02269345438809614	-0.030869622746156407	0.2681135254969057	-0.017821710516345023	-0.002539974973333614
patient_261	0.00906115113137878	-0.020654641979283725	-0.033406084350810654	0.08276178360784049	-0.0636775571716445	-0.05473182975948178	0.5822839683503667	0.0077088031947502664	-0.0007317443743077999	-0.08931663379673474	-0.06077624353460141	0.056836780045183256	-0.0036029043946154225	-0.01746769675718705	-0.08733232838280257	0.24538285761226128	0.03320357546870416	-0.044910821615371105	-0.05180881726739283	-0.03326447219572672	-0.060561565785030386	-0.028906057840109353	-0.016084218687009662	-0.206396538535405	-0.00793606994215445	-0.0322658584442038	0.021417195934065592	-0.09118870189821586	-0.06001084097180232	0.13379683088267746	-0.013088967073222536	-0.06623708345117603	0.010976136162932117	-0.01537318503267227
patient_263	-0.01203919091386036	-0.038361519023224655	-0.03666061321290625	-0.02108748365259734	-0.054799146360065415	-0.07497834852949596	-0.22636614729419802	0.001891417511096887	0.00129968122599775	-0.13898879582847565	0.1104122127866819	-0.04627139073509177	-0.010104076704720286	0.011193174949967667	0.01475913404682759	-0.08566990440475811	0.013852103616078065	-0.06504295948534695	0.006025077042519954	-0.04127318547243759	0.022347685615601902	-4.03021627504821e-05	-0.02961011177188498	-0.18701279619353164	-0.017068862354434677	-0.028843658721823092	0.00739532648369883	-0.14901924659733315	-0.12161815223058056	0.08902145045338593	-0.021534226229310272	-0.07508305099647161	-0.02279395041494633	-0.016094960085760474
patient_266	0.06322487768084098	0.00440858747750262	0.015342718707233811	-0.022051858966068892	-0.01806048792073149	-0.006724982132395984	0.4642294086734268	-0.006397296449754317	0.06244364645479844	0.27569671197437656	0.49448960553854976	-0.044428902019253556	0.01121393729565459	-0.026354336424750494	-0.10259308867630136	0.11302789502170862	-0.02303401963536108	0.03293417298559072	-0.03582386913205897	-0.020618372427145117	-0.04834507773046994	0.09631873730510625	0.0012074809526255276	0.567977985964726	-0.013095601241582409	-0.03227623600484442	-0.013574740452924092	0.3128029461512423	-0.01721229468142733	-0.11793687669855313	-0.004584840080971309	0.0019878431728287313	-0.00036638420379449623	0.0018688549386740821
patient_267	-0.014242438345596076	-0.02818363203882728	-0.018021647492159405	-0.02385427161276403	-0.031073273483659975	-0.03705529883264893	-0.1916793080487995	0.0744542543048429	-0.0323120948917737	-0.05336996136110593	-0.055379362571839064	0.04875463639977241	0.00538513259177427	0.004860196592602218	0.008794717033552606	-0.11065067065402175	0.03587802328400783	0.6548932575197709	-0.04261364672143313	-0.030980602985745457	-0.030908889490995798	-0.046579676237628126	-0.023671854197074273	-0.15537489426335888	0.004368846447063038	-0.031978794286893646	-0.02653615237196728	-0.12163467897381595	-0.10832646838138732	-0.10619945359827578	-0.016709301680913387	-0.03431601790354631	-0.0238776253088236	-0.003470567467065884
patient_269	0.11605456375084831	0.07658914172195937	0.00779668417943546	0.05541196907505268	0.060545991044579806	-0.054362342319547896	0.5180370494281241	-0.014748372306492494	0.002462417962254752	0.36227834264501446	-0.07840965325965285	0.2228081158251013	0.03134857933043054	-0.005072534320347294	-0.10583916146008915	0.12898123783760648	0.007583462746586239	0.008228286879925141	-0.0626827917437763	0.06995442047763746	0.11417413246027656	0.03420323786237055	0.026716932290934622	0.45283125824116843	-0.0021944559144615756	0.10733251041380319	-0.03442379030827502	-0.07808840275599915	0.0004869436181777781	0.12120537398964268	0.004645392248974022	-0.049491464178812956	0.009752577887487722	0.03881290957838395
patient_271	-0.03638676595697146	-0.04033523549517816	-0.031807290708045804	-0.01893464804891851	-0.045205664517287254	-0.028558976061954646	-0.15152515382829704	-0.02032466467137915	-0.004002545321570695	-0.07677517797449766	-0.06361278451354536	-0.03655874810373811	0.009400655433522477	-0.01788291152564048	-0.04416390080652432	-0.12463659513055171	-0.0112542198559146	-0.046190853401998924	0.010479961352502197	-0.03820933607347464	-0.022049316079665954	-0.011290157479482161	-0.031578193556470596	0.3197894913990335	-0.015105692610971819	-0.037537747421336524	0.003424247442648977	-0.0262062068108992	-0.09318321652485395	-0.06838064081513956	-0.01907014246092119	0.005014240457044127	0.009204164656083855	-0.0060790470864998235
patient_272	0.02080712581117537	-0.004412224983895401	-0.018816498251634464	0.06318345527281405	-0.010548203342195063	-0.050564309460717105	0.4749537519130375	-0.024550742143993477	0.04746339648055475	0.09560343944196967	-0.034424110664397406	0.015496722552373877	-0.014088492322671705	-0.03503719146224566	-0.05319776864795303	0.15272643351976187	-0.006603954416894538	-0.036435054379270616	-0.037043092262517535	-0.026028488465818796	0.09036695022797861	-0.03441411232578708	-0.058478994797425805	0.07120451429315079	-0.017030732028793943	0.11264377355947254	0.051523650693641884	-0.07720600480805499	-0.0982767222785256	0.14380152366692747	-0.008019809537536102	-0.07719309271135272	-0.03337736105504867	0.009518996833664483
patient_273	0.044659727845501186	0.03634190733527283	0.17234491288590256	-0.031254044242524	-0.007616238555131437	0.3496799250622395	0.4549902226633952	-0.01662025739408002	0.004479734066845912	0.3048739545177744	0.2974030585237418	-0.040445898601585185	0.0044787936204252225	0.008613836910725144	0.12431613222577495	-0.05858507957504246	-0.009936212101677897	0.272243744962915	-0.03593020375412627	-0.014064056745671585	0.09158056672812419	-0.04515320049371249	-0.014873060952838895	0.39998006567660854	0.015689214777089608	-0.005412414394935455	0.005276027600442439	0.27629898805363023	-0.08371066389210252	0.1381951700442769	-0.009458576375780379	-0.008574338280107422	-0.027428240811546836	-0.021268301425416195
patient_278	-0.04797268300296278	-0.03212208359865522	-0.030721101413912176	-0.006260672411659333	-0.03160885791341433	-0.058729682293229064	-0.23686940013025587	-0.006235539318536889	-0.03185744469904186	0.18536087607918206	-0.014529558697625693	0.03957298526075171	-0.020826059231338557	0.08166306560757523	0.04146093895518524	-0.10496142212435895	-0.003575259218721844	-0.018246469301161874	-0.04178608215179927	-0.031761681393716004	-0.010042121575178526	-0.0017548097775580388	-0.023097013566438684	0.56445017972083	-0.016851263872885835	-0.024473667326439616	0.005806205536120298	-0.10589267547953854	-0.10430008790713244	-0.03557160183550326	0.024851150621795184	-0.02391769724787524	-0.01717541129884591	0.018183324431237394
patient_279	-0.023241473697878778	-0.019272516531569722	-0.037410269326124526	-0.03197157634102133	-0.04201417182032671	-0.01549404232322238	-0.06993477908559129	-0.013963983860851991	-0.028544560488236833	-0.09226839594252026	-0.060079472420941846	-0.02263665985171333	-0.009940515577130314	-0.015615555130561114	0.060880010139262135	-0.09771308138262758	-0.014294507284876055	0.6779513288787914	-0.027959915614648244	0.00017195873595740493	-0.022170928174067045	-0.02506787886981024	0.03791127000256655	-0.1586914392324889	-0.012533385387790476	-0.022181071076201528	0.1091418171950259	0.03053372282274329	-0.09555145770848655	-0.09668704627115822	0.028491340873801826	-0.057493359749270875	0.001506886835018974	-0.009391147820253045
patient_281	-0.0392475650479703	-0.022999383572439233	-0.045646474759707026	-0.0486780499792069	-0.05801068796856789	-0.06702844331440086	-0.15132805251336	-0.010125665373846593	-0.014159155228733953	-0.12472842628862604	-0.06475666871167748	-0.02938642594012727	-0.03510433912330561	-0.001203583226376749	-0.03864703797378515	-0.08699229861357322	0.029339572560797788	-0.06019452501317966	-0.059123328117473735	-0.03115598613049915	-0.04457332709840405	-0.0061570344145448035	-0.033866335100993954	-0.14696528164125003	0.012040636951350447	-0.019939808476466064	0.07549889703044116	-0.1466197301891712	0.08441632874357959	-0.047387322578765545	-0.003955231334417048	-0.07403141378463494	0.011835799818448685	-0.0014606302994808517
patient_282	0.00812493954896677	-0.040650168396348434	-0.0019447570980632492	-0.02957481890941767	-0.04219285940606636	-0.051346779940103573	-0.09357827367217564	0.016215999222180207	0.03605412163521422	-0.10932240477625038	-0.04702494516180931	-0.028794268253657006	-0.003395063338831855	0.10006577650148664	0.03750557286835468	-0.11316338818046028	-0.003670725247209322	0.056169099682894845	-0.015903988494506967	-0.027231049528223496	-0.01585828138448563	0.008685025553086428	-0.008506058263691881	0.5360205805910205	-0.01651503230877643	-0.019356418838050372	0.025597436494088452	-0.09286228217149942	-0.05738172244884693	-0.12119677024348881	-0.01020112083058008	-0.058290654976250515	0.012563338556670064	-0.012165035769523061
patient_288	-0.08629617547880508	-0.02551270716908644	-0.038988240497888085	0.0994258864939437	0.16796707839600836	-0.007698980899581214	-0.18134220586934113	0.00725838701581355	0.005303834873370202	0.009150300691519802	-0.0503714927399409	-0.04093766335478552	-0.013206386503832445	-0.030342463618280836	0.007517252507465116	0.12082110621375051	-0.004446876431759618	-0.04908831656885111	-0.01011107811425108	0.1827489045871502	0.0671209236158919	-0.032498801953005606	-0.01158301100244003	0.3466726069084901	0.011159087040030236	0.01655024988406169	-0.02466646270805747	0.296507055928544	-0.0740082548685173	-0.09979008562341589	-0.013129244891241357	-0.044804466439407574	0.004265548854017171	-0.0036912153058299636
