# Supplementary material for: Integration of clinical, pathological, radiological, and transcriptomic data improves prediction for first-line immunotherapy outcome in metastatic non-small cell lung cancer
Source: Nat Commun. 2025 Jan 12;16:614. doi: 10.1038/s41467-025-55847-5 (PMC11725576; doi:10.1038/s41467-025-55847-5)
Supplement: Supplementary file 4 — Source Data [file 41467_2025_55847_MOESM4_ESM.zip › Source Data/source_data/unimodal_shapvalues/PFS/Cox_clinical.csv]

Patient id	sex	age	height	weight	bmi	ecog_0	ecog_1	ecog_2	ecog_3	ecog_4	smoking_never	smoking_past	smoking_current	pack_years	lymphocytes	neutrophils	neutrophils/lymphocytes	asat	albumin	ldh	lung_surgery	n_preceding_cancers	egfr	kras	erbb2	braf	ros1	met	alk	other_mutations	histo_adeno	histo_squamous	histo_other-nsclc	histo_others	pdl1	pdl1_tps	tils	meta_brain	chemotherapy
patient_0	-0.12309603345878478	0.013475048431408558	-0.03664499168973183	0.09374534017197914	-0.024378721802957793	-0.03201693194261666	0.15454219608607678	-0.054291977247678244	0.003289684946210692	-0.006921442627676966	0.00042368695098742205	0.057418434146279146	0.03443405422692066	0.0001156836296709236	-0.00535895305300774	-0.40205813256407774	0.05960388502432543	0.03332835021423433	-0.024377435385559684	0.0014152183039924005	-0.16569877897975502	-0.00882659349595566	0.000381062073447924	0.09880869490718953	-0.00808457556530824	0.04475804646886439	0.0	-0.013267683797190264	-1.3510036772042e-05	-0.03757610102919559	0.03637182839542318	-0.05442298257062376	0.0071132337630908605	-0.003755084933537654	-0.08207652988186354	-0.06281173205313269	0.3377617123934959	-0.025624161948470888	0.08332427757379682
patient_1	0.08498696481703226	0.04293770560319613	0.13954045179371902	-0.0556434071747498	-0.034949801131527465	-0.025343694676165568	0.15581993939566693	-0.0601724449616492	0.004083567870443217	-0.007038589936912295	0.000538279682235061	0.06839933232082346	0.059168708156851386	0.00247861044852407	-0.006008914193009494	-0.12172021091576475	-0.055267216482373	-0.0884927518010372	-0.1351684167931374	0.001345165886827509	0.02677777087433683	-0.008304902582162717	-0.00010067987155852659	-0.06863890992600981	-0.006888014179505671	-0.6577739937807668	0.0	-0.01496744650218692	0.0	-0.03201655269467219	-0.11805751694944641	0.3921501673273391	0.004593105389452388	-0.003340350424944649	-0.08904074111374526	-0.09668571236555074	0.44355414246455266	-0.024873240002628676	0.10468980694296809
patient_2	0.07340407752052351	0.0026052516668777343	0.044765320884735935	-0.19176006777597265	0.05048152262600993	-0.023241757815071006	0.1300494519466495	-0.04481319273017575	0.002776194058588409	-0.006804952976571105	0.000592686161644536	-0.0356705085958227	-0.014917044805746169	0.014237551191082509	-0.009234620086067626	-0.13845007842958348	0.0710577100629675	-0.009073657446289024	-0.019025121639096865	0.0038233752012965883	0.01996421571516534	-0.005355984081661732	0.00048944724517873	-0.05474445382369768	-0.007469504870961253	0.03784729371943497	0.0	-0.010268890813882546	0.0	0.1674122313725082	0.029096238986703816	-0.041661321077491334	0.004487144003991389	-0.002654951795764709	-0.06832007848751777	-0.09544943353310634	-0.01448206372620226	-0.01922760230320822	0.08688861718206675
patient_3	0.07447280581198852	0.004349525539893256	0.08078815315564966	-0.16533640581331263	0.030697517392290475	-0.03693005344641713	0.16602225408965676	-0.06163880902493239	0.003018263152897488	-0.0073350651215564186	0.00010909431992652197	0.0623395416557895	0.029986721849334454	0.0005905548711370082	-0.015635319498035403	0.11667978715953498	-0.013788279271416667	-0.09143002215118794	-0.05643066476666099	0.0012334123191773188	0.021503584790153817	-0.006321469056881388	0.000375029706681475	0.10011862038007312	-0.0078006977466882	0.04728806966321325	0.0	-0.013686161305883586	-3.95263906288e-05	-0.032205632204644036	0.03201133024279879	-0.04811261510963905	0.009770825230510698	-0.0034283075514484475	-0.08234038576226874	-0.04313790432762601	0.30448522017420315	-0.021566321727858207	0.09644731192907953
patient_4	0.03526318034703184	0.004143367495348663	-0.06531100075745586	0.03720329059604353	0.006422246713748597	-0.025233021183544237	-0.10775704808761791	-0.039717906602585465	0.0016493247607220472	-0.0046379519411680285	0.000381539687035386	0.04234731504513341	0.017820584782004233	0.00048318220168464004	0.00022487852301994704	-0.2854895926490109	-0.017634823816957662	-0.031154706668892734	0.016368678338479676	0.000554402160164526	0.01361175445142078	-0.005524473213799481	0.000854867288269518	0.06058868318023709	-0.005193240742955077	0.0303265214807917	0.0	-0.007512977748272685	0.0	-0.019697268197723102	0.01856669122124659	-0.03227929383614164	0.00680542003734329	-0.0014804232144715699	-0.0513822416034787	-0.07967370786452645	-0.010591216303823047	-0.011998339635816873	0.04761181655534761
patient_5	0.05047212408202299	-0.024313198829514902	-5.275241611007999e-05	-0.009377868578599584	0.0036351185413889104	-0.02297460119987147	-0.11835973886701569	-0.043213568421578315	0.001798221355064961	-0.003552149593283647	0.000582933906032876	-0.032845028051811276	-0.012124388897536973	0.0002729958593819111	-0.007673512354815405	-0.06427436902117807	0.20290666183362613	0.004976711212348145	-0.02680792356227952	0.001137680411594429	0.015069221972872072	-0.0067070965926770065	0.000396848858023792	-0.05155325987485686	-0.005373614578114329	0.03618007455869266	0.0	-0.009181403311165195	-5.638034427162001e-06	-0.02175359370728241	-0.06779938898401794	0.22241183432311085	0.006858320355674284	-0.002273490118175352	-0.05464342363023583	-0.07932433702241376	-0.011528820446448557	-0.012329647801649557	0.05216867077339288
patient_6	0.06128594792225383	-0.007429288316344154	-0.014709127948362427	0.07541495056444193	-0.030648696266425735	-0.030114683134432253	0.14857012610990322	-0.0563078525942589	0.00310709745335004	-0.006987038165696009	0.0006566142910924056	0.0611826420012821	0.028429228359554796	0.005083380899859211	-0.015753197928910955	-0.18059161796735967	0.43522182604519627	-0.12232640987623165	-0.0482407458556061	-0.0012049325207005447	0.01686644822231416	-0.007266231909161521	0.0011659708159263108	-0.06570998110366343	-0.00710110850859479	0.044441683523736335	0.0	-0.011209938116421165	-1.3510036772041e-05	-0.028463669639206844	0.030884595716386666	-0.04618042225795531	0.007843316153900371	-0.002870040913347041	-0.07105959506365646	-0.03811627622979676	-0.016230952061697473	0.05743076866289939	0.06679022816647871
patient_7	0.04714539661069991	-0.0065362703382763135	0.016831850182341367	-0.04922425771678375	0.00912600449913469	-0.015337503851199967	-0.08687585555114508	-0.034893984953065955	0.002119654340931061	-0.0048216600426530636	0.000652113036433348	-0.02592340502248896	-0.014375285594758426	2.3521599114801824e-05	-0.001978841742246632	0.07179761165462077	-0.08285255992319074	-0.03738025116084443	-0.023709561632361913	0.010536886318185895	0.01756427450592989	-0.004064486393301245	8.326828094160599e-05	-0.0406600896137552	-0.0032724381404251853	0.029521823571437462	0.0	-0.007939618989157378	0.0	-0.020588148005967772	-0.05376110301571613	0.2069171031231674	0.003937950206864548	-0.001778229309120731	-0.05387832766143486	-0.06920694262717611	-0.009648422940992307	-0.013471649947288911	0.056876339619737856
patient_8	0.09393206689469377	0.008406575944652881	0.274770624899918	-0.8377938812711822	0.21651535178665376	-0.03539346827831392	0.16985772691284753	-0.06512251994792022	0.004122799562168262	-0.007733013919760359	0.0013815742676840407	0.07362425181503196	0.02843080313250723	-0.00541214639183555	-0.007321712871360958	0.26268451011435795	-0.19006380160205516	0.20536665497154033	-0.15615444281265964	0.001915487210616676	0.020586551979661184	-0.005460389167688905	-0.00016098465995467075	-0.08007742170659408	-0.007955141698077399	0.052900348258350875	0.0	-0.016741542984161143	-4.1999731438401006e-05	0.17597756679010526	0.034674063840873896	-0.05657192803003922	0.007294314041557261	-0.0034253740025370783	-0.08887431578399521	-0.04382226563305199	-0.018623887931313338	0.06581368503988498	0.08181025347291969
patient_9	-0.10976287255086398	0.007130276154277829	-0.010022573449654949	0.003408631606701093	0.005480695851342445	0.05636013033472907	-0.12161031539375244	-0.04592718697176361	0.0022231266220056507	-0.004921186226472657	0.001484154990882896	-0.03436071151196228	-0.019686995032473228	-0.0028615777400162355	-0.001010395958045945	0.1452414172247239	-0.13620219442653134	-0.05403830068379354	-0.01864932836229624	0.002571157452384126	0.02119380534798798	-0.005651929306897158	0.00027053754356658384	0.08233412687042238	-0.006687049719270349	0.034718497419823	0.0	-0.01063937698136497	0.0	-0.02610204367237107	0.028802164378683284	-0.04075467895613182	0.0061191083943720245	-0.002996080115825	-0.06024329816632625	-0.057030694729788056	-0.013994796043178583	-0.021262676423690202	0.08643109703130307
patient_10	0.053501338863032634	-0.003943497153608143	0.03335642915610407	-0.06258789656012406	0.002115677305589675	-0.015985654071426353	0.09266367504682384	-0.04181565515586963	0.002563641953140481	-0.0050801530884633786	0.000734852616808481	-0.03277368218271775	-0.007924803842181747	0.001012879172110689	-0.007797628396623667	-0.19711711785191613	0.5567501422614026	-0.1051109900205131	-0.015336678951329738	-0.005138862626523355	0.014162164778754347	-0.004890095064831233	-0.0005461316723684441	-0.047160027619702935	-0.004261818632247009	0.03238283225334369	0.0	-0.008616005284498445	-2.7751478561877998e-05	-0.020261036050319786	-0.06527443679976207	0.19090230620390689	0.003056268701865593	-0.002558860517023668	-0.04700179986032686	-0.06983065228926208	-0.010780879061422215	0.04215093079417387	0.04859353920875727
patient_11	0.08305397676150009	-0.016846901162676373	0.049392740184891155	-0.0850678936833281	0.008916051362634446	-0.026599010129051862	0.1559252837442796	-0.05768460405046988	0.003091564043298845	-0.0063320652873217875	0.00058801049630674	-0.04652961443514733	-0.01975605937463022	-0.006919102790981953	-0.010856664855255261	0.1340751170603143	-0.06684570737361874	-0.08667200013062912	-0.05306651924464953	0.00020623343671166813	0.023125203992558428	-0.007886495584468287	0.000764297057591239	-0.07609154162709335	-0.007450820549434451	0.051061345122934414	0.0	-0.013915014577264628	0.0	0.17405528324396297	0.03353684756758266	-0.050135432554413696	0.00714177430034529	-0.00340205412023253	-0.07944768518712954	-0.13942035665833974	-0.017822353978090913	-0.024215427077429522	0.09559897264051787
patient_12	-0.11993354179237345	-0.005201833856938798	-0.05439382755639179	0.01610492165381403	0.013412618282222682	-0.029103045129417554	0.16028497101846015	-0.05772782168742239	0.002901940873743298	-0.006116935544921035	0.001189832243304791	-0.045669296173987926	-0.025000944592871832	-0.005675903306274374	-0.010179828970387607	0.11678975739386634	-0.08128332027566623	0.864327795195613	-0.1189213923225405	-0.0008053890510323129	0.01913232241949464	0.015333771699811139	0.000938435347134043	0.10572222437167177	-0.008716784985689046	0.04862670258924561	0.0	-0.014379303097698777	0.0	-0.035529596649085324	0.03220726093674419	-0.04864019561326312	0.006385272661925212	-0.0026585911107477405	-0.08426788304460085	-0.08648265963838307	-0.017396473181245473	-0.01840718230580169	0.07393772098337524
patient_13	0.07990465272129851	-0.009786732185747242	0.04646706940867691	0.07166212318762677	-0.04950658776656649	0.07171264272644298	-0.16188748958535862	-0.05596748135401944	0.003894489366037604	-0.007668437169828821	0.0018099849357436101	-0.04862178334179646	-0.020822793646480608	-0.003383032287707014	-0.004554897195247807	-1.2195782902839165	0.3530871215113977	0.037599781039763185	0.16032327513336558	0.001569791015090983	0.024028840164836977	0.033755433154575666	0.000385948964175007	-0.07835543486472203	-0.010156614534136705	0.0510799756610895	0.0	-0.01513818016441249	-2.473340809601011e-06	-0.035171894488965245	0.038447675067566085	-0.05326821473254986	0.006921245235848449	-0.004708051323285286	-0.08566230950285793	-0.10785927123023396	-0.016554021128834192	0.08116501831321704	0.09064180932108423
patient_14	0.07361681885379456	-0.016177873140008278	-0.0006703262668429327	0.1456781870122547	-0.05621524914518189	-0.02549145882552293	-0.15373594723887155	0.6030804533919986	0.0029813287014997104	-0.008276058895234618	0.0005905645996550759	0.05968442507973726	0.036726051616219994	0.0044083526931002455	-0.00833737026274837	-0.1289013230732412	-0.01320645678242401	-0.07241468175433675	0.07704338166601503	0.0016889111704645116	0.025256819615897683	0.025327817985594005	0.00096089277462862	-0.07885575344135176	-0.008901434805722124	0.05238436947545213	0.0	-0.014805354979815364	0.0	-0.03632435954652522	0.037041265673334406	-0.05238605104143197	0.006168266113226368	-0.003721325624422245	-0.07997003634285738	-0.13387392442900295	-0.0172920668595732	-0.02121579067727781	0.08432104467925
patient_15	0.09203230352880037	-0.014306352876465825	0.013542524135365585	0.0038441164498380443	-0.006454286443224702	-0.03265856770696089	-0.1882279218136354	0.76534938272214	0.003192686313862391	-0.008958807487910399	0.001329284144898798	-0.057092045284656175	-0.01900256606046803	-0.0055684447107064265	-0.013992352812199545	-0.2380518797230754	0.24654711878675303	0.8895714693163405	0.08932892298147004	3.3608811129133533	0.02547729346433677	-0.011290623828816786	0.00025130199524017966	-0.08349982968773094	-0.00972883362156876	0.05617210001534095	0.0	-0.013591487492039905	0.0	-0.039696312074411516	-0.10101241470381823	0.38887179542472816	0.009284886308994555	-0.0038402162282610308	-0.10031609981185871	-0.08603394897694884	-0.02214071824438835	-0.026650005869428384	0.12183933788714894
patient_16	0.06613817991742293	0.0010490453417433957	0.023928922365882576	0.005708077259677172	-0.010645925539954484	-0.026461054560859117	0.13524728039271172	-0.051073934432543835	0.002899544190767692	-0.005741705765105469	0.000672384556491459	-0.044364065185689354	-0.013696466816997075	-0.004759119115286104	-0.0035411955337655283	-0.02284248550114173	-0.0597314853970926	-0.0726620969687803	-0.0043363271132945466	0.003043591033204559	-0.14402613312094134	0.019869431601974335	4.7005184173369536e-05	-0.06555483103817211	-0.00617228765936432	0.0415983835790516	0.0	-0.012510455269811968	-1.1564823173178713e-20	-0.027883556291155128	0.03175565988407196	-0.045384868119915656	0.0033415954783412123	-0.002778137413498345	-0.06930483908116601	-0.059925930408979006	-0.015613948074293376	-0.02108590643422703	0.07681479857765866
patient_17	-0.08060260418215374	-0.0011681064627799666	-0.03136331526193033	0.09758659107040295	-0.007873565964111527	0.052609302831711835	-0.09044622843809604	-0.0389771422592168	0.0017602282647187961	-0.0032391058955147	0.0003816513259110689	-0.0295452804594141	-0.011894717848508773	0.0012489147660499397	-0.0011035616650305496	0.06322679289042052	-0.0783863180460851	-0.07554330307760791	-0.0227575260114508	0.003653385425258252	0.020212929818530834	-0.004061990122617122	0.00031774396129759296	-0.044596392183358854	-0.004477091454283078	0.02887129516531016	0.0	-0.008451948825714328	0.0	-0.022906391357726957	-0.07450214536925932	0.2601116477731601	0.003125292014809758	-0.0014539513287844899	-0.04570620708221119	-0.07228950901147717	-0.010971229577772247	0.07742002948429456	0.060929343985209744
patient_18	-0.14240391258263338	-0.02978818369652856	-0.050338490005730076	0.20380304277545655	-0.0668656994746248	-0.03602706783895705	-0.1765453183069286	-0.06841195296660894	-1.0854533130204282	-0.009246759440344149	0.0015759924297989519	-0.05086135537488804	-0.021955704094217023	-0.002898643556106402	-0.016770530880361997	0.06443738342494014	0.06130122208273215	-0.13780004644364735	0.08312447686921068	0.0019473706945137609	0.02469173972029056	-0.010831600309121302	-6.819958526404899e-05	-0.0779979736422029	-0.008570267690027215	0.05953977358577716	0.0	-0.016048659060900496	0.0	-0.03454304139122254	-0.11411860080181663	0.3677927964461063	0.007263065633941035	-0.005174074960414714	-0.08929113015885326	-0.1269281598596625	-0.018925547852735865	-0.022933511783063576	0.09924034479050889
patient_19	0.05423631811974027	-0.003403081342039601	0.01733344699322068	0.040914502368669024	-0.023990865924097108	-0.02019068437035362	0.11118282433701003	-0.04602993902630078	0.0026429657674952823	-0.004680395692035408	0.000523766771674793	-0.033062783878130206	-0.015444548983232729	0.00357355632875871	-0.007085010086214333	-0.07734866237481652	0.015675247326503657	-0.10316538844495955	-0.006039405823716379	0.0010868574800299	0.01691643868873188	-0.00624179782376177	0.00061496826261106	-0.05426422876698761	-0.0065882997379444995	0.03591146375492311	0.0	-0.01043202154978785	-1.3510036772041002e-05	-0.020822119494288038	0.02191451482341927	-0.035146072551168625	0.00474338731153198	-0.001981069754538437	-0.05733847006899613	-0.06730615835469164	-0.012193316488464626	-0.015822355412953647	0.061278059139157535
patient_20	0.06871733998967289	0.004508454598856226	-0.012730089914747063	-0.006006282140303407	0.011756602568570886	-0.021605090104785337	0.12935958085982924	-0.048975525482239844	0.0033085955422825553	-0.005936443033023765	-0.01822445865244304	0.04040512116358017	-0.021368415701157027	0.00028414161493120417	-0.004413682178836677	0.14104152161786698	-0.12807025765221947	-0.07089488990308651	-0.06253482947270633	0.00303176743976716	0.022913412741429346	-0.008090016028481927	0.00048153562075523297	-0.06023425420798866	-0.006699949442311042	0.04079197893626952	0.0	-0.012699059641428872	-2.7751478561876988e-05	-0.03058327608773149	0.028234125599165886	-0.04647969137506143	0.004635690075527607	-0.001742441220808955	-0.0664617884901823	-0.10058551485902516	-0.01427423474343762	-0.0203613587948119	0.07400308872373976
patient_21	0.05799912429413447	0.014340097722961763	0.030017974594326664	-0.027737754671022623	-0.0025942349827652567	-0.021268956381782986	0.12972266156017945	-0.04220308605269481	0.0021474684619364626	-0.004851770712830348	0.0012205597585036303	-0.03480788547348007	-0.014022711261022693	0.0001562382698256507	-0.005998127052826934	-0.046173431566019614	-0.03549518375907076	0.08613615667212068	-0.004929242462006756	-0.001308546136102385	0.01862511810105195	-0.006306635452413148	0.000755981846803246	0.08087007555153124	-0.006819036163611229	0.034546927806581904	0.0	-0.010390650548466577	-5.638034427162001e-06	-0.02499535734263866	-0.07915217984748348	-0.036673067623689735	-0.08021411942818764	-0.0027622548446779604	-0.0652646005866716	-0.08806490139567924	-0.012320129448964458	0.04876785451234771	0.07164232722994866
patient_22	-0.07962947514687649	-0.002078734403419281	-0.0626236707870497	0.17650464072244584	-0.0025622076982440302	-0.015282880158760979	0.11424390598267982	-0.0431063989819406	0.002133271395201402	-0.004319974622141562	0.000650049733784395	-0.024053506530883995	-0.011188873655217185	0.013440659613072453	-0.004408100546587513	-0.043565024900624943	0.000960423833317974	-0.05622510813260224	-0.09914393766196548	0.001005212873183878	-0.07399147147591677	-0.005324861362704075	-0.000265804789400968	-0.049184115804722144	-0.005453393055659081	0.032924903742864886	0.0	-0.00961796811279888	0.0	-0.026652339060073516	-0.06396393420025132	0.26414946621716295	0.005537304671546079	-0.001699574526341568	-0.06036053116320841	-0.08678392063068038	-0.013710973371560919	0.0821917517553403	0.06536575047098717
patient_23	0.05898184133290327	-0.008195836387763597	-0.04931250346517246	0.177973363542705	-0.05097144625271704	-0.024230766733649847	0.13883615552685113	-0.04665075892262997	0.0030036381272309444	-0.006402038187662182	-0.0031691068007792473	0.05165511538758082	-0.011773445479752596	0.00035954488248215506	-0.005116695848418839	-0.1631576816254097	0.005789299088919359	0.10711912175442699	-0.0043756671191355866	0.0044752719235282	0.017186555300997542	-0.005117986327455339	0.0006316603089459979	-0.059286072190171846	-0.005785238361884021	0.04351542844814614	0.0	0.3638212632534757	-2.1684043449710093e-21	-0.025795522786625745	0.028119513289037855	-0.038424576350006144	0.005381151747394655	-0.003587053707734833	-0.06724542377609032	-0.07302666918206774	-0.013428579000750564	0.07776983231753273	0.07588667287322648
patient_24	0.0527590639729988	0.005157662322675358	0.08214298071484696	-0.01226555408165464	-0.019311035375138775	-0.02047962228579133	0.10822833693856738	-0.04197246126135484	0.002250757092730758	-0.004666379074514186	0.000192054217357624	-0.03232886153482231	-0.010568273202498884	0.0007171655229667251	-0.004815495849885081	-0.007989816453965744	-0.04724503123660671	-0.09956804807251504	-0.01410264345830579	0.002095280844983451	0.013417664325638163	-0.004797193413998425	0.00036300467184333	0.07629526988434746	-0.004370019062938736	-0.43833920363751944	0.0	-0.009612396995978932	0.0	0.1493982705271165	0.02510355786054557	-0.03955982295231805	0.0041941518318355415	-0.001988334912611166	-0.05193550891588866	-0.011625182380781453	-0.011985825988566184	-0.011440929691264897	0.06505716310685297
patient_25	0.07430136457704799	0.004384843579303421	-0.0007255187922044834	-0.04490657624865104	0.019804039316554427	-0.022659529646348108	0.13565340811752288	-0.05287789949885365	0.0033061544462264503	-0.006033186832607323	0.001078432525423945	-0.04261272033213717	-0.017508737106680394	-0.010248358467320202	-0.014438999825177299	0.08787942736828568	-0.014084457005849317	-0.09759142727214376	-0.006568219924054094	-0.00598528128977677	0.01874527857974678	0.020670164163089137	0.00123432276573504	0.08612602039532921	-0.007766263204361601	-0.7507026674832115	0.0	-0.010693969811972872	0.0	-0.03202150640740188	0.029686175683080386	-0.043640698605905935	0.008073573855082191	-0.002222963632326813	-0.07102515443561223	-0.11486399334301167	-0.017337516159681567	-0.017758919089062394	0.08246101564983047
patient_26	-0.11480029620387576	0.003450324916098384	-0.10383345114096652	-0.0552191454944832	0.03884311149653104	0.05952153304032813	-0.1494642157753399	-0.05985869549405324	0.0030243890747488973	-0.006438643563087625	-0.008608170853874237	0.04899186762297302	-0.023668209342072925	0.000556541625981166	-0.01785980190666451	-0.38634681070340965	0.8835169739387134	-0.11153804184603355	-0.12189328329570107	0.0008259520103541649	0.022106022862714	-0.008322458607075011	-0.00014941768000787197	-0.0655931566435041	-0.008403983156274527	-0.803859730175745	0.0	-0.01280267579222655	-1.1774912066924001e-05	-0.03357968097010086	-0.10616746720977584	-0.05044829430852928	-0.105024797535255	-0.003098651690503827	-0.07941934470376678	-0.11901550845851297	-0.017683765665315678	-0.019236659122084488	0.07550724230208067
patient_27	0.07185032368880362	-0.010774322033611767	-0.02333420291289003	0.05638956854240166	-0.012405672998241463	-0.03146011388769361	0.1569900556402984	-0.06125763560665882	0.003556956790596555	-0.007916065122485409	0.0005586343520101651	-0.05558848258650989	-0.01707561010942538	0.002759330558036234	-0.010496153630005835	-0.3805511695002404	0.1587126427085177	-0.16193301134032445	0.010028945884143426	0.002578625027875927	0.022919072746764812	-0.007163081051149465	0.001225237943739115	-0.07598453882934982	-0.007552524564978374	0.04601795453126477	0.0	-0.013626454636570718	-5.638034427162001e-06	-0.033930873034137915	-0.11286635537334322	0.32089935964758587	0.007064031143204526	-0.004127868053917923	-0.08263910838138391	-0.04146312894891398	-0.018492795993677293	-0.021615310739163028	0.08077400606582347
patient_28	0.0865352166301121	-0.0006929484409956915	0.10026714335539193	-0.17232708481825135	0.020734284304636006	0.07830456974853715	-0.16885279493136113	-0.057675775624547364	0.004704314161685436	-0.00886974946169161	0.0013552387114136768	-0.0426317624097738	-0.01667062218472908	0.0024732504082345163	0.0012940615630811236	-0.04332042489865654	-0.12312451592603313	0.02998636859945308	-0.007407836020308494	0.0026595127036648353	0.02374241641358396	-0.007103918190309349	1.606620379831097e-05	-0.07714160445158888	-0.00855932471771255	0.051538690407058434	0.0	-0.01633263626459629	-1.1774912066922998e-05	-0.03334661151053531	-0.11194179344691753	0.3726560973155248	0.006405158593957361	-0.0046548827592573115	-0.08665898447205844	-0.06728733719171008	-0.01857352211229556	0.09078319096387047	0.09264726772575893
patient_29	-0.10575926239268851	-0.03296380393700362	-0.04458934315081815	0.008778421648222436	0.02231374774560583	-0.02268901617300653	0.12790741127961436	-0.04768183179493924	0.002535531306515712	-0.006580418958526722	-0.01729097589790241	0.04463138013668501	-0.024506988662765156	0.0002876587141445303	-0.010759221977308091	-0.036873460054753934	0.11100884790408357	0.024996060571780054	0.11426831223791063	0.001033263553101149	0.02005520894616715	-0.0068848415750441296	0.000652058002585023	-0.060116104635988064	-0.008272028755839956	0.037943754360190124	0.0	0.2439395870025346	-1.3510036772040997e-05	-0.029541550643147656	0.03024179782775135	-0.04445308163283121	0.005298793543417875	-0.0028723578699400994	-0.06731794595869275	-0.08091386885664764	-0.014706578887040753	-0.017076557306590957	0.0704894230395043
patient_30	0.049261447230817774	-0.0056630699160286355	0.03363891526027779	-0.12004421512144753	0.03711242365548746	-0.01911963224843115	0.10228492021555109	-0.045213797306173475	0.002120484626341075	-0.006016412396933962	0.000685351403906069	-0.03449075813816166	-0.012187570815306456	0.002054504399586877	-0.01144469408645857	-0.042809008823662544	0.2553531131112711	0.003452001526638458	0.12863749594641685	0.00026283293827946184	0.01420819458697022	-0.0056585920056393	0.00022386046604184494	-0.052087086302087034	-0.006365608993979461	0.03197175776937705	0.0	-0.009035005635839054	0.0	-0.024967029191968023	0.020609310893302996	-0.03536667699625553	0.00567427694485741	-0.001222685765090747	-0.05271958598236065	-0.09510752059681896	-0.01359248896980928	-0.016916990185584516	0.06839257116955248
patient_31	0.061121008417567325	0.006787390108944627	0.013753458234290711	0.06240046307770952	-0.0241325487397955	-0.02268388799143412	0.13258114589413073	-0.049629688399314136	0.003561333681191407	-0.00799310135432929	0.00106220000610733	-0.03919645835466401	-0.01668129510793178	0.000910433330730278	-0.007723166741454481	0.12747258698474775	-0.09403800397511658	-0.09328843657284246	-0.11493414144405534	0.001130379777938981	0.020002989170293146	-0.007765124033934344	0.000618280833767755	-0.06046979700180464	-0.00921547160681092	0.039965398361108316	0.0	-0.01145102285109695	-1.3510036772042e-05	-0.02741025210111923	-0.08965743136542625	0.2828663123558359	0.006571184885410198	-0.003076589450449208	-0.06829422377795628	-0.025108549249708192	-0.014937940804914203	-0.01920129789498031	0.07111960210325892
patient_32	0.07806488966807823	-0.010040749804200616	0.029296856392873046	-0.11111249159676127	0.03548840874192697	0.07523035844717475	-0.15524355147951074	-0.05958568651156433	0.0026716972582528694	-0.006684488764139349	0.000965180797008027	-0.045840759189198686	-0.021230279533308184	0.045564288462390995	-0.006862679578457339	0.10427992038016344	-0.11916439904327605	-0.11997594432696199	-0.08370516339421231	0.0007788074610216559	0.022417197480344323	-0.005551418496104887	0.000726232470922942	-0.06900789774754551	-0.0075147591151632645	-0.7428419748821136	0.0	-0.013152609713770903	0.0	0.17598002523844275	0.03410882282111062	-0.04882255595822639	0.006167544946416245	-0.001860734351953012	-0.08008504495627823	-0.1466790307079134	-0.016126966591569227	-0.017513850885851442	0.1000109164726961
patient_33	-0.08978162188072021	-0.003193431841265274	-0.08322240650073828	0.16015202212159363	-0.04378861366820905	-0.02162544705976302	0.12661352335940865	-0.04706176371548595	0.0023316943554772722	-0.004776371457420497	0.0002732206593120203	0.05641841983749234	0.02665779514163731	0.00014762337285746733	0.0038942714043409626	0.07894288429730904	-0.14981642043621565	0.1719963167906025	-0.00484294737032051	0.0014682512319445342	0.017716100954431612	0.01039474094736192	0.00028575529633391097	0.0840397324752748	-0.007687137188897935	0.03825470998669782	0.0	-0.012893652706365485	0.0	-0.030653864185965638	0.025217804625349668	-0.040413324956639976	0.00632525705319093	-0.002250545844620456	-0.07342648845604567	-0.06532330006886715	0.2810709744727842	-0.015429977941547886	0.054504822357325046
patient_34	0.04950029883753819	-0.005614987381093265	0.013684179227119229	-0.10016866817950618	0.03028354922385665	-0.01963305900618976	0.09722952678357162	-0.034116846579473475	0.00225417288375135	-0.004528252898940812	-0.015643456582978686	0.034009731655704194	-0.016598047030253592	-0.00022756511980045343	-0.007290523964461918	-0.11715519642638693	0.324547193589394	0.00423356433408092	-0.06424456736601952	0.000878876575337429	0.014616654453114488	-0.0055724326942051565	6.1562358960060015e-06	-0.04622901891765473	-0.005845404475572985	0.02796115825232488	0.0	0.16990141280486562	-1.3510036772041e-05	-0.019146870552184024	0.022937609832266104	-0.03516558051931822	0.002238638246544303	-0.0021079573266488618	-0.05091493196487237	-0.07633092072493311	-0.010942727287240953	-0.013392235025589363	0.058990298558145186
patient_35	0.06840899159991885	0.0016715889473349899	-0.000380761339315792	-0.06830754159446173	0.018162184361222886	-0.029011149022586426	0.15874509258719066	-0.051876113505088334	0.003168144965637512	-0.0047544137873755145	0.00045379555631576597	-0.03933010321865256	-0.01832274038125704	-0.00034390190795199416	-0.011415087148898474	0.0007285964189971478	0.06499617292809456	-0.10285592884849047	0.0095477610486038	0.0021748431999384817	0.022485095363857666	-0.007469564290425894	0.00011306372446118803	-0.062237424998708005	-0.004858965104052516	0.04493494854918259	0.0	-0.013801234703097283	0.0	-0.030098652379202798	0.03282160747777339	-0.045155144673891326	0.00679309790266376	-0.001837088241151777	-0.07109562132717323	-0.07781751699683509	-0.01612217604048172	-0.015608816601641963	0.08351373659746254
patient_36	0.07612766392541075	-0.0021981088579292843	0.0516418755970296	0.03998901550993479	-0.034882813797490635	-0.02277558856886246	0.1515596110231314	-0.05740971412187193	0.002620904462712027	-0.008059059527807857	0.0010065727439544864	0.06696864635045699	0.02641242222668118	0.004163002923687163	0.0005966438147796072	-0.07363400821187928	-0.10807608160084473	-0.1154219887283939	-0.041568128834396895	0.00469672795386266	0.0218733776298594	-0.007919465636135473	0.0005391523460726885	-0.07161830256754081	-0.008955679688424839	0.050036962186599816	0.0	-0.015574545017466905	0.0	-0.033494819652912435	-0.09800664544749377	0.29759154929487486	0.007343978852764022	-0.004290804601561336	-0.07570954622646674	-0.11633946616171294	-0.015044249680724627	-0.021884135808116142	0.08406847018646302
patient_37	0.058584978689270574	-0.002300871324706958	0.016218360912711383	0.09001333201446889	-0.044975453889739024	0.03527007114578137	-0.10472052085546357	-0.04224973523465419	0.002224660677643209	-0.003979641071228967	0.001428773417185189	0.0385668234213091	0.022791876355423995	-0.002219054741169805	-0.004278257643310704	-0.1443703089679064	0.005244362209867573	-0.11161411895660502	-0.004188764674412619	-0.0016069638404047916	0.01581397894430941	-0.0052856096883637516	0.000505437866490493	-0.05154735619586002	-0.005628753607016531	0.034679691378306454	0.0	-0.010980544775811417	0.0	-0.024603339649099686	-0.0719455040034454	0.2227113158668172	0.004630846212197438	-0.0034105895917813617	-0.05538878154172616	-0.06263763885066809	-0.011469809703560983	-0.016122432386041427	0.06051387936629591
patient_38	-0.053726843054374626	-0.0032475459667211464	-0.013045766657461882	-0.030498213619043035	0.024014921064382883	-0.01901120795313257	0.12437474338328325	-0.04001341051234937	0.002006265922721502	-0.004451871660327481	-0.0046962727627081445	0.0572493690890448	-0.006885287167474041	0.0006257575005880607	-0.004113820684541185	0.08844619245983477	-0.09863284958489407	-0.006438563535972791	-0.11425645995525131	0.0005877966409002309	0.01379555870790414	0.027923598612103737	0.000645840287251545	-0.046539226862398426	0.7453063694439007	0.033027905163912095	0.0	-0.009280989777243159	-1.3510036772041e-05	-0.019802215786466782	0.02834887456477083	-0.030234443052796562	0.008155695142437294	-0.002265024127849421	-0.05009024759553255	-0.03211974567405719	-0.010059875859474258	-0.009524100614443943	0.0687069131034666
patient_39	0.0731516595512201	-0.006886988592012227	0.09175100609358897	-0.39560212833178177	0.1301674474866803	-0.03215418944334618	0.15197770401685465	-0.0518855043353811	0.003045985763844961	-0.00740879460560698	0.0005418322816278591	-0.04677203653797646	-0.020518037294010333	0.006782650543952627	-0.011003336454257846	-0.277858786198259	0.3117072848800564	-0.14884743092632396	-0.03559832970480569	0.00232083926841746	-0.14994622095238982	-0.007421074733394853	0.000834568579399219	0.09026436530974889	-0.007263500810671401	0.04786198089951888	0.0	-0.012301395924456606	3.614007241618348e-21	-0.03032798011575274	0.03907900307298691	-0.05278763648242596	0.0033223039738456226	-0.003171687790139946	-0.07862540433059179	-0.06203273410588874	-0.015800132169737777	-0.023628428351473812	0.08211215511813962
patient_40	-0.09212604814973928	-0.00232948917491723	-0.03980719039763602	0.08013826971682196	-0.014113481315145462	-0.02521462000212354	0.1337756842980055	-0.05599982335432714	0.0027539471991214243	-0.003943665858629156	-7.9282938310351e-05	-0.04831794071924682	-0.00735829800651904	-0.0064891774655521225	-0.013852452770071496	-0.2897440746640696	0.6439214396899507	0.2699550675138839	0.04473791712487621	0.0014050769779633228	0.01888218216245673	0.019237217207784166	5.519408283379901e-05	-0.059695235146332355	0.19298543064426213	0.037533725813761555	0.0	-0.012516688691956587	-2.7751478561877e-05	-0.02399607349529128	0.03273361603888619	-0.04213016746269403	0.005144836908649576	-0.001899970503708801	-0.06770336429582961	-0.030835013148521006	-0.013822472271468916	0.04838176559406187	0.06866435297966904
patient_41	-0.07233419894112664	0.011633308415279257	-0.002030090168040497	0.13807478705441584	-0.0337068956560246	-0.02210556542330409	0.12677873092000905	-0.04418950303133098	0.002743770558108967	-0.005505676530354631	0.0002815190132876106	-0.03532115473099966	-0.00870734319295639	-0.002685651186218805	-0.002341860392011852	-0.2045700539953684	-0.0024074272326673174	0.032072408055827575	0.03413926074608803	0.000174887664747606	0.018973119094015202	-0.003344549244666199	7.727774634119001e-05	0.09151308355690232	-0.006368038928267379	0.038108630149232645	0.0	-0.010256094798033638	-2.775147856187699e-05	-0.02685648715868591	0.029636253839205234	-0.039428407467605314	0.005643815508494965	-0.0028616319750202628	-0.060218963253579255	-0.09569543041297415	-0.013040837850163111	0.08759417529871134	0.07478834046815813
patient_42	0.07210315302396057	-0.0006274681313977258	0.05606610723515697	-0.06384669742137809	0.0007979797859849554	0.06992808608576968	-0.16041677438546922	-0.05924079259611971	0.003036038301428468	-0.006380864390598083	-0.012997802299394543	0.06669322786552277	-0.019030907391550663	-0.0003816321717749823	-0.010165395064518336	0.0693862528572233	-0.05936185974531271	0.09027803852013859	-0.1567688245461186	0.0007051378611725694	0.02169121787429014	-0.007964838340789879	0.001034600847992292	-0.07063103509670181	-0.008085990090808966	0.04542931386298265	0.0	0.3470276421928956	0.0	0.1698687595877476	0.0351493147824509	-0.05030751707911194	0.006943648076749723	-0.0031772115096719076	-0.08216242180982437	-0.11384277713910229	-0.018627020469365926	-0.018357617781866956	0.0844674464370318
patient_43	-0.09360263501211412	0.02188233629244766	-0.022555658300063057	0.09725920661500284	-0.0362005009253802	-0.028555302463216418	0.15164943987862128	-0.05179913895435794	0.004299061951077635	-0.006893766642465482	0.0018279759094096016	0.05713495872917036	0.03632271971883171	0.006354570178921218	0.0021819957534022468	0.03319660121287575	-0.12814270768273472	-0.14408709409251574	-0.06092393703047769	0.002091414972087727	0.020102682985240854	-0.007244949515260201	0.000447993531164731	-0.05771030894716696	-0.008606563522647444	0.04447220364889623	0.0	-0.013166137659482631	0.0	-0.030854644344903336	-0.09455721109882738	-0.04518288176058434	0.005046443415459346	0.26723439582688774	-0.07497352843617117	-0.03932854954324709	-0.013955925967225136	-0.01848790066647293	0.09860922949550066
patient_44	0.06219083904793773	-0.0032590971254955903	0.09525153587349111	-0.14213053637621373	0.012831204202892924	0.054306958539768455	-0.11406866272338734	-0.04562214454219415	0.002001385627637726	-0.0055391822983059695	0.00032229314809081996	-0.03359295359833059	-0.016142675317561493	0.023019028314182958	-0.007209565249305164	0.11310282132081564	-0.08773516870085342	0.009347738889379285	-0.0861276021422972	0.003213165143614325	0.021266224925970138	-0.003889727353207556	8.33751852116834e-05	-0.058377882906476504	-0.005523975655354762	0.035938954627341896	0.0	-0.011679484128000484	0.0	-0.028452778008089163	-0.09210205035595295	0.30013758934845014	0.006235449441885901	-0.0019666076626857097	-0.06535231032495316	-0.069119807963962	-0.011426107505579076	-0.01805837323609157	0.08530257828200945
patient_45	-0.11007728710653648	0.00690730973124451	-0.0711218094373491	0.08937343325132349	-6.162902574360622e-05	-0.02591775737347373	0.15426726077487812	-0.0594808391676769	0.002863343577859262	-0.006729159507953068	0.000751036149595831	0.058766978366130075	0.05243958487075655	0.01817609888057447	0.0016711747937414355	0.1225948482917248	-0.1867124937937694	0.018355406295795892	-0.041438167315799836	-0.007195640517107887	0.02061378642697067	-0.00799641932439939	0.0010673867936933231	0.10748645415163831	-0.006888263572815474	0.047557003516568955	0.0	-0.012060017410466053	-1.1774912066922998e-05	-0.03179432262844794	0.03523074134253914	-0.04918157677974892	0.006282812393592917	-0.0031015649122162242	-0.08386009666438628	-0.1038492121364293	-0.01562680911648743	0.08807185199111428	0.10136235904406922
patient_46	0.06998810317012547	-0.013130225988710055	0.008681893460304868	0.03446926881318185	-0.015635671977478015	-0.02024923218076237	0.12414167833212333	-0.04982120972159547	0.0023655092696903703	-0.00543184585298122	0.0009670525806991972	-0.03494306842930202	-0.01872603801359905	-0.000422690458842248	-0.0048001407853850535	0.12646590093369833	-0.11341958959981127	0.0020523319358880248	-0.04333933966073191	-0.0006023922270998867	0.018960403145448595	-0.006039526339348266	0.00045165667893676297	0.08779730502817275	-0.006245120021657119	0.03718913456121699	0.0	-0.010048433380732368	-1.1774912066922954e-05	-0.029793712856889264	0.025875724435773947	-0.04287957207812229	0.006486467309375695	-0.002123161563289945	-0.06138383732952048	-0.07883147879455439	-0.013633935611159857	-0.017823751231511697	0.08776631202817167
patient_47	-0.1296832745231431	-0.02222280798273135	-0.008681019855145026	0.16058131388386443	-0.07851074449300245	-0.029196310149778203	0.15445204497053053	-0.0565897584113739	0.004123686306244368	-0.006970535256657583	0.001145291287505982	-0.04783684399184351	-0.019887066065863594	-0.013076048282399078	-0.010650363617685748	-0.09613937815845175	0.06798730453416674	0.06152240150055718	0.007568259190644862	0.00136089437317922	0.02202884949938875	-0.00837496752614664	0.0004104193866606	0.10155191782687423	-0.007497646778733248	0.04449567660697446	0.0	-0.012275073267957784	-2.7751478561877e-05	-0.03162583984398968	0.040065613896333764	-0.05097081292624958	0.005188677396325308	-0.005036750177152679	-0.07900451483060385	-0.06409035349937933	-0.01684151504106552	0.062639447073949	0.0835004587899462
patient_48	0.09126585002898788	-0.0011981276621650253	-0.020104944843562716	0.029233143918505716	0.007546148532138816	-0.03355896504825376	-0.14371572147216174	0.6707242394251546	0.00393602603837054	-0.006340277566543198	0.001185901061048151	0.07110912094974459	0.05434753696070741	0.0052703580613757675	-0.0035347808928166157	-0.5433238741625555	0.13395821213387418	-0.13791522018866667	0.034602427467666376	0.004284267988144812	0.022304117781432087	-0.009923312457611242	-0.000169319067193529	-0.07541907961678446	-0.007467712618303606	0.04703328260723767	0.0	-0.01112140864014734	0.0	0.23368259782375234	-0.09575675555820004	0.3803354203339987	0.009903515062839192	-0.003884795176351839	-0.07916429748146052	-0.1040727803268174	-0.016973683446813256	-0.020539169347363006	0.09847551623977747
patient_49	-0.12315174835770716	-0.005670325451672235	-0.03462034638403172	0.02686270966285327	0.009894950773478786	-0.030577351344917104	-0.13897672866254587	0.5347389249873187	0.0031215391418288564	-0.006257062788629092	0.0010003089000080636	-0.048081293628154304	-0.01815008190718411	0.003493269469114121	-0.011442183511462686	-0.04876771706281535	0.07546518677431241	-0.08717658414213396	-0.007267194894457897	0.002548912023797687	0.020898562944930418	-0.007070496674482899	-0.000617744200617062	0.08968763463169291	-0.006886456434651307	0.03894202312879485	0.0	-0.013100924512127273	-1.5983377581643e-05	-0.03179478667717351	0.033809741092630456	-0.049893726674320564	0.005868808410492024	-0.0029193088869120276	0.27429817255811456	0.08125044265250476	-0.01337099109050836	-0.016255313524137453	-0.04289889492410297
patient_50	0.05034357619314696	0.011075697512574534	0.02638601261947593	0.028589869865630307	-0.027421503933682492	-0.020759063816678917	0.10179476873111311	-0.03497612839052511	0.0018311174900191391	-0.0041850116077686685	0.0008046479882696317	-0.030169322527879912	-0.013434935363599972	-0.0030246321402718755	-0.004115342087390341	-0.1232190667680802	0.4166453142552429	0.09154535976273463	0.020825852483177868	0.0021310495795215977	0.0156101672038581	-0.0039447808957028254	0.00032747176635234673	-0.04947516979893685	-0.0052431450915993915	0.028771287421758506	0.0	-0.008467023106049824	0.0	-0.020745429460585635	0.024948368931531552	-0.03266412883460649	0.003275004524856882	-0.0023551282613395942	-0.05357027711370766	-0.012386352846613253	-0.009863512571084813	-0.013116805338406283	-0.02536631023804852
patient_51	0.05870923479434437	0.009681292166061397	-0.005053027736259901	0.014586708956905226	-0.0018179288643527288	-0.020237382190886354	0.12821660233889998	-0.04508085847589674	0.002437843252800504	-0.004857692172056014	0.0006927380662210336	-0.03572361877944691	-0.010704015331133939	-0.002993345222802374	-0.0016356606135911088	0.08631518976911233	-0.113760961039248	-0.08471084137184696	-0.005194986177202864	0.00968334797671949	0.018744418644554277	-0.005405070005348417	0.000447631837315048	0.08617271899858031	-0.005538042290364833	0.03526086853934312	0.0	-0.012241275105711111	-1.9148071199204e-05	-0.02356906367449065	0.02823963941373015	-0.03492992971583186	0.006251690418717054	-0.0018081767360441205	-0.05683331518690055	-0.05593911466916905	-0.011727685795181828	-0.01302951596886968	-0.02436463999887617
patient_52	0.07715902868614302	-0.005426828997887484	0.05372175076848237	-0.07528955731550284	0.0029085492620013007	-0.027579645671828232	0.1466970267731074	-0.05394275283315651	0.003051604259388389	-0.005656179800164649	0.000737365061386422	-0.04380691797631282	-0.018764653997893243	-1.7455455631997865e-05	-0.0049771463105322215	0.07392937904681492	-0.04510824473111778	-0.043982614833250507	-0.04406516174398764	0.002708435753744901	-0.15857423564125972	0.02009876047399733	0.00031350281452297804	0.09772500519520058	-0.008225328357569457	0.045494985014480245	0.0	-0.013550499620037664	-2.4733408096009997e-06	-0.03186166840274119	0.036485748609605934	-0.051876758607113625	0.004108862729724115	-0.002165383671046791	-0.0721274674060808	-0.08818855815336743	-0.01618880984302042	0.07539002733008637	-0.04444126951462026
patient_53	0.07299417982508763	-0.014284614393097235	0.03462169322724756	0.0036171785146463325	-0.013988186900525244	-0.027406974465456365	-0.14568584485415512	-0.05744768360507625	0.0025409695709984245	-0.007065919766149437	0.000923982310931221	-0.045673378200117964	-0.016593922710916743	0.00047001873606414	-0.010368082848389812	0.21887501126800352	-0.1250388850217815	-0.04226436283569397	-0.05464558157954433	0.002441639048035284	0.022451610115261277	-0.007956912492535776	0.00013727534260259402	0.10493772484458301	-0.007459567980219871	0.04291855080999845	0.0	-0.013639103421606753	-1.9148071199204e-05	-0.031756892706529705	0.032265518766128716	-0.049432536298593475	0.0071085670418658715	-0.003009842742994151	0.30773954092787553	0.0879508205865858	-0.017966564884182197	-0.019878686253584795	-0.038891817888165835
patient_54	-0.09587444022049904	-0.005933959832883789	-0.012768541179994528	0.12878259736614475	-0.03957866552900093	-0.018926880420498646	-0.12293690020748413	-0.048197749957821584	0.002925670809572603	-0.005921532578990442	-0.005578179729531379	0.06195777744108966	-0.013932386166492792	0.00018745735426794994	0.008407565893903936	0.10158369024612336	-0.16648817663491441	-0.10555589424762965	-0.00551834768057033	0.0003858782329690485	0.020277204444355722	0.3387624948605996	-0.00013081835903854387	-0.059162549820683134	-0.005254084918803768	0.03949758431263404	0.0	-0.009901591588589373	-2.7751478561877e-05	-0.02704589728749578	0.03385332614934534	-0.04482397453695774	0.005205009524540018	-0.002207137649168265	-0.06118206811466433	0.08688048419584796	-0.014108654988855045	-0.016081485543169762	-0.03133348882417959
patient_55	0.06580673540084278	-0.014154760979167352	0.00530144580390526	-0.0065070350051587116	0.001955409196747177	-0.023572502063194813	0.13075347112736999	-0.0504093849662336	0.003299608340865849	-0.005659085459530227	0.00048600995560653696	0.05628510831807541	0.03445537744850795	0.010057206951145387	-0.0031102165572958417	-0.09568130244854482	-0.013958952869839523	-0.09311557601658758	-0.004351027964478259	0.003225071032033336	0.02215285593962307	-0.0061989830540333975	-0.053309855639010834	-0.05955266266405809	-0.006483908004750917	0.04061305459556665	0.0	-0.01236117082944832	0.0	-0.027070413964518147	0.032054684243751394	-0.04273330606124343	0.006363718620216361	-0.003745528748321464	-0.06754885806289379	0.07421776916763938	-0.015779166087667246	-0.018927913598449926	-0.03542973001024602
patient_56	0.0712501356093085	0.04597658585220157	0.010927109878207561	-0.14895818099585773	0.06994831127619804	-0.023408351546001505	0.14417288098796924	-0.054549881124928694	0.003461695737822989	-0.005606468410098941	0.0010367033834708251	0.06838998942125493	0.035580692898037156	-0.0005473199389947321	-0.001668856512381198	0.10538121226708409	-0.1477615219122804	-0.013603555447963527	0.08602927336731675	0.0012988697668166707	0.022605322141614436	-0.008460874980568477	0.0008782690735005178	-0.055826965095893424	-0.006482130048876108	0.0387458998415831	0.0	-0.01148043126056767	0.0	-0.030553300038242845	0.03383539563915896	-0.04633080251459473	0.007582003530129246	-0.0027085796318653487	-0.06440299368445229	0.09281616278807359	-0.014917553472986077	-0.014150931786139284	-0.03813515161365038
patient_57	-0.11695119523190897	-0.003695771470291425	-0.001558078213727815	-0.06936238975765446	0.025747776247203414	0.07521037867889803	-0.14872406205332986	-0.06094919714508601	0.003562373154164391	-0.006972600967595845	0.0009068398091773462	-0.04111249464978241	-0.020373230737595217	-0.00048400538031236686	-0.006205888419829751	0.23008257016398048	-0.16169531074394194	0.010177212597605406	-0.007511529181109693	0.000358374210354982	0.02112931280830348	-0.00829139505700273	9.38177154044758e-05	-0.06418821849095654	-0.006091021816766485	0.04581311436344619	0.0	-0.011609205125167917	-9.396418828207704e-21	-0.03365202349282067	0.029385061700611472	-0.04949811173135926	0.005986447300805291	-0.002185756022554603	-0.07346520557057129	-0.06287796195453675	-0.017121574348602994	0.08402800572493112	-0.04132001482902977
patient_58	0.06444699555178385	0.001973844098674573	0.019680176968246713	0.026801814420083878	-0.02274331526225895	-0.01970624628294338	-0.1206503821648497	0.5099440524050273	0.002613995627375431	-0.005388557934010535	0.000917753672612709	0.0513705906095808	0.02755913375489887	-0.002676776549157273	0.0005036370939553074	-0.38611959414788843	0.019116106233199794	0.21556780079662827	0.17058926874496902	0.0013884313695317519	0.016505148174400748	-0.008541505556128157	0.00030777756010358874	-0.05100405581145704	-0.006148393185495879	0.03737294216317058	0.0	-0.011774272695223515	0.0	0.14357341462356518	-0.07581189328903105	-0.038887232125418315	-0.05302843726375203	-0.002807133910727106	-0.06108950025740463	-0.08347094194004667	-0.012910316043677634	-0.019388606264789436	-0.031205644599637372
patient_59	-0.08751411394300035	0.014713066719206162	-0.021103624331112573	0.002455769395130853	0.00696071428046886	0.049132233840564206	-0.11550064097594975	-0.04693147907856847	0.002763571359012412	-0.004877868705678338	0.00014692894803480498	0.041630794704183384	0.0340206537450541	-0.014786790417070109	0.001715558971426738	0.087143177415829	-0.13571744325496665	0.026579540238397703	-0.00583714609864397	0.003528930822698255	0.015615769253791321	-0.007223174161773689	0.00011124694805423703	-0.04905960222434474	-0.005122523733601147	0.033439403065136146	0.0	-0.00867459598254011	0.0	-0.025603581663191623	0.023596202035816884	-0.039779258079862684	0.00649404409142574	-0.001977366740653509	0.24333764667014057	0.06652292000068853	-0.01177692939731315	0.05758450713620232	-0.035348974758657836
patient_60	-0.1084935151425993	0.005775241379935974	-0.05334827302814992	0.002380715368118016	0.022757572733974062	0.05112569332519979	-0.1374883825056331	-0.05180754429184238	0.0021197585639499018	-0.00439739210980895	0.0013912106682436689	-0.04209628413760706	-0.019054983362492447	-0.000418415317408853	-0.005863976725816761	0.1675776676917798	-0.14323817636660557	-0.0071818835161606065	-0.00605807633710464	0.0030854701140918543	-0.13377335343161276	-0.007073349368948671	0.0004556692213585616	0.09596669385169478	-0.006505511157050063	0.03861281220214983	0.0	-0.014197332170007881	0.0	-0.030125888851793476	0.033085991931196296	-0.048969087674411084	0.005332277906733007	-0.0035652953433970252	-0.07010407909376175	0.021715457303976525	-0.01638922340389306	-0.016530863032191475	-0.041787567191649354
patient_61	0.08109960020616876	-0.002362334703019073	-0.015345113812297886	0.02804626329048007	-9.959006364699501e-05	0.06700846502361948	-0.12037612645934599	-0.0452542970419244	0.002250165576791097	-0.007049945435905182	0.001290698648202533	-0.0385736336775908	-0.0169370864604891	0.000669540536489995	-0.0072010209973965445	0.09850583602901793	-0.06590183651149582	-0.0006842980821788225	-0.00706925778544445	0.001362320005007332	0.022670624374324308	-0.005777140792424537	0.0002192020511919477	0.09391699119527872	-0.007096561216895586	0.03939177118637174	0.0	-0.012039530146737854	-4.1999731438401006e-05	-0.030980492210584583	0.027254034280967922	-0.04363973814479054	0.005241248400401983	-0.003355689898228392	-0.06685007934318374	-0.03169152801337198	-0.014991899917359887	-0.016238880143234706	-0.026553819753464464
patient_62	-0.09009878502875726	0.0018216842956838676	-0.05720011522259688	0.08627737797482773	-0.011740667149267968	-0.024537197992674193	0.13630020801310683	-0.04642467317076713	0.002354431221365152	-0.005330312863249491	0.00040304997269174675	0.05719708365293394	0.028766393485640137	-0.003181029794116659	-0.008618979711142978	-0.2464385421063632	0.21837622190097059	0.11928759403751284	-0.007089117286196664	0.003691474439366595	0.01933196507938417	-0.008012896402019319	0.000842000400494675	0.08404730630235945	-0.007870552892335035	0.03408118651203687	0.0	-0.01030116142135115	0.0	-0.027065293328745934	-0.08991571054204016	-0.0438459246025707	0.005741930193524362	0.05912112965605107	-0.06777966947396769	-0.05032658531944325	-0.013735691621679653	0.06943113931305715	-0.03388556212474962
patient_63	-0.0891854764433116	0.005526929844890103	-0.015250664490681494	0.08190148168867313	-0.013634176869829737	-0.01732599248365268	-0.1069559250695508	-0.03854435257685722	0.0014899524830161758	-0.0037335872332972865	0.0002961307284640691	0.046149588029105855	0.03713561621803146	0.00023556862229536527	-0.0029367236885593866	-0.04321312253842155	-0.06709986091967128	-0.07401685716565178	-0.007834317524537312	0.001778710317077368	0.018577668943004548	-0.003717777823281869	0.000615081908629448	-0.05208929218530886	-0.006075026496794946	-0.5161854263848423	0.0	-0.009034651177297133	-5.638034427162001e-06	0.1378058466022049	0.02364974184674935	-0.03466582186533897	0.006767218868710348	-0.001614502456022739	-0.05787870414392906	0.06836193643922342	0.28355835582564426	-0.01575245229212876	-0.03029765657189531
patient_64	0.07694578001154755	0.020158211200925945	-0.04084128694145357	-0.2175106845103009	0.20686631823122276	-0.016944660453531244	0.12764813721310106	-0.046015796724563594	0.002740689264687039	-0.006526982335948725	0.0010997867082332149	-0.026236903536987932	-0.013454069487341194	0.09060597215316896	-0.002888997258742198	0.13643468914942072	-0.12998866423206404	0.02918756197202531	-0.004536843447947974	0.0008187740770617209	0.017019757080730342	-0.004355146667071522	0.00041175381742873803	-0.04921986641836395	-0.007875512482880936	0.04157354375900787	0.0	-0.01111604304521244	0.0	-0.0267039741515962	-0.04369139649225823	-0.03448648437695728	-0.016235307244212977	-0.0016565549315897248	0.28102001253113834	0.07859345939299237	-0.014111757591821704	-0.013008091871297612	-0.0293779439257826
patient_65	0.0687422026826858	0.010651148617735631	0.06539867655908849	-0.24097241013808873	0.08081841901937623	-0.02729261439608498	-0.14066748206155805	-0.053612695790457826	0.003207566871593187	-0.004937116363899375	0.001101594207289453	-0.041398223419263004	-0.02265119774724032	0.0005058000720937295	-0.0056900054059278735	0.08433696220203218	-0.12037997270965488	-0.09296524362561608	0.001622133773536781	0.00479340101681527	0.02159121084008965	-0.0070471255580899905	0.001139888569860288	0.09568702390841155	-0.008144882269994444	0.03935933664282294	0.0	-0.009916890865598313	0.0	0.15805785568305292	0.030184204156566193	-0.04820881083737391	0.009540843448557207	-0.002030266931343378	-0.0705617739067759	0.049031641551178985	-0.016524727944009717	-0.01928881042060177	-0.03898869352750481
patient_66	0.03909745055206413	-0.00037058917863289423	-0.0036208771486348264	-0.099511836537899	0.0424574174764249	-0.014933886479479184	-0.08592273426426658	0.3309802178541917	0.002120698801434929	-0.002937161116047401	0.00027182732591966304	-0.02450530616192819	-0.010688096571903765	0.0005786630655720185	-0.006661068346795175	-0.046528581521891994	0.013779375051517526	-0.03901784167823139	-0.004431067106617459	0.001949022293814828	0.013674945613804296	-0.005993197170512638	0.000327365092627787	-0.03755253283309964	-0.002889954077418732	-0.4573051126266494	0.0	-0.00743653823135199	-1.3510036772041e-05	-0.017712430380875787	-0.05643659178404842	-0.03134200523621621	-0.052863529732635355	-0.0013424577935371171	-0.04693808106780657	0.04742252887632973	-0.00832466574733668	-0.011267588067995571	-0.026762887028322142
patient_67	-0.0920750528947767	-0.001446604652458433	0.01830765149798381	0.1268625795166884	-0.05931915013510027	-0.022877223864018068	0.13184330197980676	-0.048457580956989085	0.002918977616853119	-0.006172452752006837	0.001084816757581569	0.04560582603229401	0.03522264759718314	0.002932196855935378	-0.007286278195072287	-0.039850657782525854	0.03196653654453324	-0.12830746829199513	0.01343178373422561	0.003375020129348631	0.020664075704999042	-0.007429939882832855	0.04918116805816445	-0.05305720843091241	-0.0062868136947956624	0.03963333878220088	0.0	-0.012531681248243205	-2.7751478561877e-05	0.16328781522543243	0.026810663931164845	-0.04177793681712637	0.0054112141171697966	-0.002265264091112176	-0.06170583207801925	0.07328536609412147	-0.013267801691684664	0.08313607764065166	-0.03417028333410964
patient_68	0.04934468834117214	0.004610030250343955	0.11123801464491091	-0.1428645480109979	0.014322188109557009	-0.013684300846991395	-0.11495132968097181	-0.04822283515049906	0.002549430620559167	-0.005160815502803201	0.000551575052811125	-0.03520092803002649	-0.011513684753632071	-0.0007300239019651791	-0.009492035097462322	-0.13359505462818258	0.22554122483049618	-0.03674455956144842	0.05030637486753545	0.0024065080537347865	0.02006979405942479	-0.00493111899249893	0.000682347545114166	-0.051588431315239186	-0.004959702994506988	0.039008752731111596	0.0	-0.011665342033240086	4.956352788505163e-21	-0.025281137506037617	0.027643133133257662	-0.040412595471970014	0.005518085475717133	-0.002129226453057767	-0.06494567039298918	0.002345725288875657	-0.013563894842961378	-0.017912851826034262	-0.0312471391885348
patient_69	-0.11022775879176304	0.0006347885625183272	-0.06062220664772711	0.14649174836461373	-0.03836832032527546	0.05514572423727714	-0.13359592551733934	-0.05411587449051037	0.002303980264923996	-0.006224890141032478	0.0006616226679836909	-0.04339701227834064	-0.022167373871567853	-0.002333491886168221	-0.0076421416904260756	0.04078003243869654	-0.06984352874742991	-0.03004507323641332	-0.006858531893316643	0.001619137031436709	0.021151668178418813	-0.0069950979614994335	0.000393839538618289	0.09234995496216485	-0.006436590180186199	0.04100100320340985	0.0	-0.011990459998254528	-5.638034427162001e-06	-0.02954003213010979	0.0352789275687416	-0.04522247123617876	0.0061728652171414945	-0.0027516611719427043	-0.07483363628519459	-0.034893615369637435	-0.01609863058182902	-0.0182005096108853	-0.041214606657508854
patient_70	0.08378577110287398	0.004655974077804681	-0.0007766628383237432	0.04117084112237066	-0.013762015298874688	0.07682550815440162	-0.14629170216264367	-0.054530705250094756	0.0026538795684389284	-0.006537588662429819	0.0009918603316246626	-0.04126579558555546	-0.01804449844086672	0.00012947145740261094	-0.01073838509735821	-0.12399642739521821	0.5549263852529162	0.01241454606837566	-0.11645945394344288	0.0005548586897930076	-0.11221950046784489	-0.0048524769030241265	0.0008385909242896652	0.10222557585981085	-0.006423266969401728	0.04381702008804807	0.0	-0.012789521131167983	0.0	-0.030979075035633127	0.03785430861534962	-0.046816242480355326	0.004455968134929683	-0.0036094444535292335	-0.07133489503631343	0.09218777342195537	-0.016357333621338514	0.09529191728662839	-0.03822620136612726
patient_71	-0.08176181224902274	-0.003138596699733449	-0.04239236045743072	-0.10005994100013153	0.0851649308374622	0.06422062772258937	-0.11791746113683445	-0.05238054907480819	0.0031356487514824748	-0.004551973573872276	0.0006961810688258201	-0.035193095270182405	-0.012854245400112506	-0.003106511949538956	-0.00037915062125586194	0.13314570895539254	-0.12419010990459252	0.11918574379133898	-0.04006900541405027	0.001365602591024509	0.01583285571973233	-0.005702002009938303	0.00024904325722057194	0.07844896754377918	-0.0053950955029415885	0.0356764662038985	0.0	-0.008584938952544028	0.0	-0.022902907834486164	0.02374404723323077	-0.038860373805135275	0.006447769248425879	-0.002879514065666565	0.2511997050247924	0.06951729218086981	-0.013049068024276758	-0.015144378619312107	-0.030115993078260156
patient_72	-0.10942448184713605	-0.02055832757319231	-0.12588780030820293	0.1254199818646967	0.014744275091557884	-0.026667176808354672	0.13585883337657076	-0.05164348909788995	0.0031643671580784383	-0.005093319596314502	0.000467723399872828	0.0643431160816089	0.0339258233574304	0.0032116474318745476	-0.0018716051940442535	0.17931230447605298	-0.15559362439408625	-0.05745600567955777	-0.11437405898635716	0.000836137976690689	0.020218873633013515	-0.009124130636861705	0.0003793439048942822	0.09751868036893717	-0.0070773170823342	-0.6401496346619875	0.0	-0.009830413381161468	-1.3510036772041e-05	-0.027176379453522755	0.03232637167296313	-0.04575112832554759	0.004756745568972041	-0.002691107187576342	-0.07075653845220298	0.03878039000243481	-0.016240643882486364	-0.015163869860678175	-0.03345498895301358
patient_73	-0.09312248211497147	0.009665620203198208	-0.08397976192870642	0.08314042447376536	0.006374557199755575	-0.0201208433028524	0.11522947819522329	-0.04465396248227019	0.0026486001449209803	-0.00561501502557711	0.000179308926886294	-0.03552642729336288	-0.011370018648769107	-0.002692903503253083	-0.00035093405920770396	0.005681112151451069	-0.08756128781971158	-0.060411316663490276	0.03904767979689951	0.0024211349777776663	0.016113235549984162	-0.006542678813119384	0.00025058744990136104	0.08085540001154579	-0.006531739852102569	0.03564152847735322	0.0	-0.009901973052467487	0.0	-0.024451474350167462	0.02677965207613003	-0.03823315897725837	0.004618010727706473	-0.0029274746257253793	0.23184555610563976	0.07037363324485757	-0.014002100469299419	0.06349627399428984	-0.03301672936650718
patient_74	0.04732463259822706	0.002782749648702228	0.028126124133669737	0.06616376222959273	-0.042641309222852225	-0.01685588882165474	0.0980077193411307	-0.043981175614734525	0.0028538358633202147	-0.004835026311577392	0.0005034998929184347	-0.035074229526358	-0.012986988433834827	0.002687761702016656	-0.002265295438452157	-0.07570901391554823	-0.05063617576548367	-0.08601845087147804	-0.02222394078869561	0.00037694677291956577	0.014977482085994318	-0.005372015289599492	5.8421332498445e-05	-0.04325108203589733	-0.005562031935752478	0.02870503490720955	0.0	-0.009120728663726888	-2.4733408096009997e-06	0.08624337039798072	-0.06966766818598288	0.19316011104728897	0.002928975655441175	-0.001673197889371124	-0.04896338008814723	-0.05932795023844269	-0.011073484617196698	-0.012802550329837084	0.05531259824934548
patient_75	0.05634307673759002	0.007846135017748343	0.09051194975307116	-0.2920236580806018	0.06324630012103111	0.056745759681822425	-0.12280587832268025	-0.04297205279735171	0.003140994010667513	-0.005203991576322341	-0.002436672855759426	0.04805885162814505	-0.01408118153658066	0.0002779077144488693	-0.009508022283376352	0.20425493671430417	-0.11875027361172069	0.14163453339239632	-0.019227662794407515	0.0034317617885196005	0.018466869692554948	-0.004735760405055967	0.000699115322465553	-0.0520363254511365	0.3957102438507787	0.035136068907991966	0.0	-0.011216068811271265	0.0	-0.026222885702452844	0.02353456424509351	-0.03456899820941413	0.007353941409223882	-0.002164268726150944	0.23975392268068588	0.0798370541647634	-0.012839617917034496	0.060531624554624484	-0.03255459949591031
patient_76	0.070377374950679	-0.009819285677183587	0.04762121886478349	0.001950276645214087	-0.019445674419804243	0.07128560754862978	-0.15516552785420293	-0.05545824307372613	0.002980312533275064	-0.006857274522153828	0.000320217920381104	-0.04970918637678175	-0.015109204548743305	0.001634421050467037	-0.010511503737567228	-0.03594684909503702	0.02081743867118216	0.013186729227666075	-0.6944177967434507	0.000953700860489947	0.01983499109177667	-0.005399467144864547	0.001361534840489965	0.09672260772025072	-0.007157376568128763	0.04153709287860543	0.0	-0.0117185912200171	0.0	-0.03128664857490326	0.036701988680071886	-0.04905929049749427	0.008787402018586991	-0.0027939228883834145	-0.07744676043943316	-0.019122974397758254	-0.015500312347189966	-0.0147935335979731	-0.04306319707607073
patient_77	-0.11181942517166575	-0.007265418006411336	-0.08166101891584393	0.2459917166043268	-0.04423591415358108	-0.03744202033168511	0.1639830158981128	-0.05732474093051404	0.0025922800975609933	-0.005538974330519954	0.000643228174762363	0.06144783987723445	0.03744661050712422	0.016318781166841094	-0.007691623897928308	0.17043143212201148	-0.1306978285870888	0.015532671386855964	-0.006341880527460592	0.003800099823056091	0.02365516705287918	-0.005061547748063288	0.000621812287857926	-0.06395478391417009	-0.006984711470691529	0.04752019764863794	0.0	-0.014164921152164807	0.0	-0.029300729634910243	-0.107580380412923	0.33240594345550173	0.0042599617544833105	-0.002929994719958438	-0.07453582530883733	-0.01950851882554496	-0.015380628838282763	-0.01704380415421064	0.09819094363689512
patient_78	0.04405658739911101	-0.002572502625490558	0.030502198469833215	-0.19450967122292034	0.04244173922300108	0.04244268166094762	-0.086256560080925	-0.03234737065285985	0.0013726221790487131	-0.0036648115942906814	0.00016636362936905998	-0.02287186192539237	-0.012026762943107339	0.005376589003179203	-0.0021663369366034034	0.08870515269220014	-0.10659889454180252	-0.03569988409604344	-0.07546664788247513	0.0013233143753739421	-0.07040778749263571	-0.003336691657338089	0.000490751896636419	-0.033882730315263315	-0.003851347511809885	0.025102474839835045	0.0	-0.00735869580964843	-2.5284948838965e-05	-0.014941405041477417	0.021040743121359062	-0.023956372862746364	0.005066576988529141	-0.001842771601868235	-0.0413110332444044	-0.05446874827411432	-0.00838745264778038	-0.01084615144561547	0.050972923911981965
patient_79	-0.062191115346978174	0.0008751474553651991	-0.031350892488899766	0.029362910101717467	0.003289551373971103	-0.014847658578537093	0.0737794492097766	-0.02821643052580483	0.002092227330325953	-0.0042435067916348265	0.00038587870929437685	0.03298371195498393	0.01965310319833723	-0.00205970823431966	0.0009011184016422299	0.10107468233430646	-0.1024411833066992	-0.04506934454331141	0.07672622352205323	0.0008565684190430621	-0.08225988714487693	-0.0033560298296351687	0.00017073878477860598	-0.032903342419905286	-0.0034793115874877417	-0.3722039209368853	0.0	-0.00699981110303311	0.0	-0.016507725457263853	0.015377908220926505	-0.026306478852424143	0.003636039213182878	-0.0012964502045981017	-0.03954260929769878	-0.06707405241307712	-0.009618648782083399	-0.010464400737705763	0.046861754362777945
patient_80	0.06380117043139014	-0.004608650706671305	-0.007742666485622072	-0.18496470540991503	0.0903967605565309	-0.02304544048273467	0.11634412933524844	-0.04504584412462094	0.003192994106216721	-0.0066489903156169775	0.00018003843189585275	-0.03626339935758133	-0.018349904713292498	-0.003370614631096826	-0.005350439042880837	0.12534754506271018	-0.10943796667447044	0.17429162939276277	-0.17059280971736243	0.001151740185375049	-0.12495861283264828	-0.003818868149273953	0.000333388778786114	0.074750114884005	-0.00530222627230453	0.0369905972315801	0.0	-0.010741744764525859	-1.3510036772042e-05	-0.027294316923228826	0.02861771116607189	-0.04291151115470097	0.0035116459088240432	-0.00214969344572284	-0.06047953758870588	-0.03155584536176079	-0.01578094455916825	-0.018123710028977395	0.07045778448029448
patient_81	0.07014831147311199	-0.002697957962961784	0.015964456546865805	-0.2038661475967356	0.07815232673605735	0.06608122534197951	-0.14542206411647587	-0.05894645759923824	0.0034508920625583987	-0.00617470263116898	0.000394829209796493	-0.04298775573763378	-0.013700340799244336	-0.007376562401746671	-0.010590238404244534	0.1538689762597214	-0.03981604256773686	0.01501108657677878	-0.006526634064800818	0.0031583492614050863	-0.1260710777724928	-0.006205310953819932	0.000472612057414441	0.10488591791611027	-0.007279697917556846	0.04335157592852778	0.0	-0.010548721225774249	-2.7751478561877e-05	0.15449503755125377	0.03814186952342488	-0.048492954929721506	0.006956281075825047	-0.002055738252205174	-0.06822425027969684	0.08988496737211714	-0.01626828089316206	-0.017383323121212678	0.09255621399578291
patient_82	-0.062017557185063084	-0.004261428909613373	-0.06031082829995326	0.07580333232529823	-0.0011283749979700273	0.043009216014387765	-0.0850436598681957	-0.034172974416380814	0.002262936791472705	-0.0026448140553564947	0.000210663101247152	-0.023250150208332068	-0.011837975113590716	0.0013766619492563339	-0.003366866349462561	0.09374534126900218	-0.07601529429413474	-0.01632481433688733	-0.004722368655500473	0.000855276077220338	0.012609631463817996	0.019763794612200795	0.00046438964523425996	-0.03305481660140093	-0.0034686230514839626	0.026251536175836483	0.0	-0.006900054937830961	0.0	-0.016503124305395876	0.018809399302325308	-0.026348526318673862	0.00586609777454595	-0.0017518568141348843	-0.04267898976718753	-0.0510782327102311	-0.01081643509304955	0.05244414743209497	-0.02017273984641611
patient_83	0.0664884008837767	0.023279601291493313	0.03501191273665899	0.02831454712647806	-0.022199833997368305	-0.018114267303270894	0.11770218884040248	-0.04737256490465482	0.0025796452345364777	-0.005965435387198004	0.0004895225663512	-0.04285720215084901	-0.015667141175526915	-0.007816173544122895	-0.008728227447954812	-0.6464198422228917	0.48355579665425713	-0.00929668280032928	0.08199518508005169	0.001389032546651954	0.01766108696927853	-0.0034179654831507887	0.000732457847136027	-0.06087956619324867	-0.00603412601916529	-0.684327128875641	0.0	-0.01113029185871022	-2.4733408095990003e-06	-0.026660559248164403	0.027962014100536385	-0.04105921110510552	0.004322085455523928	-0.001403095681366375	-0.06350655439155214	-0.07818034733498168	-0.014148561645613485	0.060380193051495085	-0.03992140553508536
patient_84	0.05517787862952609	0.008478251354459829	0.03589096343472973	-0.036951763202447835	-0.001011989129990505	-0.016964313475022412	0.10457970848508649	-0.040190707310951874	0.002113834712515184	-0.004833228956728137	0.0011221933723207043	-0.03354526525595036	-0.017199190778864448	0.000407521708428992	0.0004540106533279581	-0.01472707875410568	-0.09711189358537918	-0.05625145690742586	0.036041462734307264	0.000742953430322581	-0.10933943980902958	-0.006147321320473402	0.0007913002124965569	-0.054905854987754334	-0.005311488276483572	0.030505722565097183	0.0	-0.010318986077211182	-2.7751478561877e-05	-0.024665341976399854	0.02710576875239595	-0.036424968323732	0.004534192252316687	-0.001836431296251346	0.2175062377079227	0.06118114352015809	-0.013046355540140284	-0.011754339429474188	-0.025318405552364188
patient_85	0.06516719584933607	-0.0031600464104109592	0.030161083619232042	0.0055073858277271915	-0.015633151504067223	-0.017447226352161282	-0.11664781721752669	-0.044141061369029296	0.002134607766236616	-0.007166022785719827	0.0014601747718899119	-0.02879411300735638	-0.015679815573716598	0.004527160393560307	0.001323979144167282	0.03998459826292115	-0.10565673899484734	-0.055648029809533386	-0.004532437903809948	0.001954988320283628	0.018274460799938927	-0.0032574263386515668	0.0005611369384944297	-0.05724168646926927	-0.00707015656656958	0.03642388007538737	0.0	-0.013241489578677035	-1.1774912066922998e-05	-0.02652462236658754	-0.08095971496569478	-0.03986373262047246	0.005154152822404596	0.18469200191615281	-0.06326280830506079	-0.08544906362751874	-0.014089066361936877	-0.015048044212002993	0.06663926471320807
patient_86	-0.09617650586680324	0.008307016857241228	-0.09822538524459161	0.010919249338558418	0.05165153642479238	-0.018072146326951807	0.1300234666610361	-0.04981581224927401	0.002528613206972989	-0.006602572806193929	0.0010493907054970838	-0.030431985161653737	-0.021051717858840732	-0.00931619708285834	-0.0053779065804192535	-0.05460402372888222	-0.048948774929251836	-0.09612194949697528	-0.0941908985083891	0.0031648566754705087	0.018847196137489346	-0.005261124065043118	0.000432923416401593	0.08422305447670073	-0.007768938933354296	0.04029077253634885	0.0	-0.011544792387282616	0.0	0.14403884547224308	0.03273805502565104	-0.04311601838751897	0.006430963333225182	-0.0031760610252111686	-0.06497837497386526	0.06885415359897866	-0.013602814381394664	-0.018287322746348967	-0.040986711251226667
patient_87	-0.1302953729525815	0.006770248881914707	-0.07874531000366976	0.15420291848739703	-0.03193039532250407	0.06025720898075301	-0.15448877088389446	-0.06380983731444419	0.0031283296469343342	-0.006601889580601574	0.0005870362679485285	0.06627789358367092	0.029037249089768923	0.000755351216713406	-0.0030929168895629027	0.08204793972651034	-0.1425141818594935	-0.052053024642278956	-0.000587761078869517	0.002032822158888928	0.021639851337840476	0.01996199076138887	0.000333620509470509	0.10601423075317673	-0.007332042855532368	0.04544626562490814	0.0	-0.01449085543658051	0.0	-0.03217764300529996	0.03227996851640591	-0.05203627535651435	0.007538403906293401	-0.0023769958953739974	-0.08282671528153239	-0.06954243821097306	-0.018468671289383322	0.05891927478554585	-0.0519926198173299
patient_88	-0.09043585956635412	0.021416213920904283	-0.05229768156627362	0.11533751841515225	-0.02320923894509602	0.05086004697196694	-0.10497315709115368	-0.03820078146685181	0.002705989181558337	-0.005571153960218785	0.000903917137337928	-0.031800883785867866	-0.016440400422327587	0.000976916002648114	-0.007350497071247725	0.1328328315016169	-0.056864612567768556	-0.0714011898300605	-0.030633210117249936	-8.252564062653199e-05	0.016113805607182684	0.04859115947181324	0.000679770755905872	0.07803825820544154	-0.00580389336319177	0.03418175617563486	0.0	0.2545833786756775	0.0	-0.021421073469530833	0.021963365822055592	-0.03639121145712162	0.004782569152040831	-0.0018011742747825422	-0.054756384459298736	0.018662909671079152	-0.012737701987668415	-0.014653741161379128	-0.029630158668196734
patient_89	-0.12257414546671125	-0.002503624808382745	-0.028347195819546964	-0.07325291395054427	0.05227477094352142	-0.028217669343389904	0.16137024774384082	-0.05938416968032612	0.0030850258469638982	-0.006477207161464901	0.001173891791391502	0.06893481614755763	0.04686465062432	0.02492525342578589	-0.007652765003346071	0.32502724286818435	-0.21825316443455806	-0.09513777156354353	0.0270935582720141	0.002121927615152208	0.026525851880252683	0.03761143676954743	0.0007767802156920481	-0.07458625441427749	-0.007136083582701947	0.04699975180256045	0.0	-0.013985312518378734	0.0	-0.03150542918996622	-0.12122404409439107	0.37393753413207675	0.005751794138378114	-0.003320052827024138	-0.0794330757297933	-0.1263889477282756	0.3841325402474544	-0.02351140685133862	0.08711566309330297
patient_90	0.07749439116227927	-0.01663164741116258	0.039370289921787927	-0.07487148684455251	0.008396531006029169	-0.02599959764003019	0.14216796663569198	-0.0564022711791841	0.003527047937812827	-0.006013127262534996	-0.008782280428572044	0.06448500320031622	-0.021377635551265515	-0.000135115073713592	-0.00825828621091069	0.08374675919879121	-0.03950517472061178	-0.08660164015870948	-0.053254271215678745	0.003289684553297934	0.02484010717624147	0.03241364088017249	0.000755875742315081	-0.06881650614685705	-0.007844277150681369	0.042318496190403135	0.0	-0.01306473999791557	-2.7751478561877e-05	0.17437816078688184	0.03582918059275281	-0.05109356594403846	0.007267564679021598	-0.0035271610073188144	-0.07190714640593596	-0.11752053976425168	-0.016412703770262063	-0.02111897685191921	0.08764223686880217
patient_91	-0.07796356186333434	0.003307699764898983	-0.04437368929744457	0.03981612834593044	0.002005367294761998	0.054061582304164836	-0.11793313860166905	-0.04538628511907589	0.002152241550749062	-0.004020133957721342	3.954828978164488e-05	-0.03780855353892459	-0.015004935199981273	-0.005846839397312645	-0.005422932820044902	-0.06750522632593339	0.02581451633824471	-0.06497331642594814	-0.04872035054090859	0.0017837017258578503	0.01660115011982632	-0.0038336422260296975	-0.026447123304053986	0.07992987084678793	-0.006075192809158566	0.03201358473073572	0.0	-0.011016070248320324	-5.638034427162001e-06	0.1259589141536693	-0.07619004783629696	-0.036827028662733144	-0.06467839614276434	-0.002210267873968512	-0.06299743910218716	-0.013149667590947954	-0.012604735906473076	-0.01684126322665465	0.0649897269113465
patient_92	0.07170650895679652	-0.031723597946136516	0.028454541205181125	-0.06773191427965665	0.00960089217056765	-0.02273682866826238	-0.1330322004731683	0.4880318368740215	0.002860386851440591	-0.006119344991708756	0.00021984658882821405	-0.04531738952910721	-0.015568115132503627	-0.021607103848355597	-0.008799600416624982	-0.011536056124098491	-0.012714066597059847	-0.18627259486866277	-0.022031864591310634	0.001290374429190077	0.021604853697600325	-0.005789914585311458	0.0007986754684350419	-0.06496965556685577	-0.006939628371002644	0.03788793043171261	0.0	-0.011177666425061093	-2.1684043449710093e-21	-0.030412252554715878	-0.09217537198305487	0.2829601035826699	0.004913130047098123	-0.0020482463555254933	-0.06907809512301599	-0.10007732496844535	-0.015096601736912775	-0.013911564517902058	0.08020913049586822
patient_93	-0.04952110004002863	-0.001974016941848469	-0.03239695477128036	0.03974684392782774	0.0007940431667841543	0.037393319460496226	-0.06379375686788444	-0.02683403590429493	0.001807849710384174	-0.0038928503046117167	0.0009708482822824043	-0.02161060503100094	-0.01087126311795135	-0.004319534916470477	-0.0020990186291094883	0.07736816469405572	-0.05986427780501308	-0.04756436634669704	-0.05427096878488782	0.0017875535867879588	0.010227781281024174	-0.003418349699119103	0.000343006882987018	-0.02815390161915541	-0.003908019118884134	0.020807844014686	0.0	-0.006378807883915167	-1.3510036772042e-05	-0.015569758390366933	0.01593973499155254	-0.021732572438991214	0.00310198378183705	-0.001621759199523902	-0.034795523597226964	-0.046894805875407404	-0.007359544576426982	-0.007286966064874624	0.04060224881852765
patient_94	0.06431350830870794	-0.018688373396678913	-0.016220526488562065	-0.08315705887692404	0.04477834549299914	-0.02427925130261833	0.14503906740481015	-0.05621956130212304	0.002774372153551023	-0.005749315272946279	-0.019729800349238057	0.05414471469820981	-0.022597434252329966	0.000774836684321581	-0.007734782079914316	0.07318077971577294	-0.09347952976919982	-0.13157543202477348	-0.007093183084363719	0.0017923323141575403	0.021517402675134245	0.02361186294590901	0.000390151171577293	-0.06954362372146457	-0.008698204270503862	0.046277257420528815	0.0	-0.013683813310014772	0.0	-0.03237606474366239	-0.11206039364829884	-0.04715470427694547	-0.09801867617326568	-0.003857383359428358	-0.07213893751501399	-0.05911832865498968	-0.015594327177524212	-0.01869933323654712	0.07951510147860535
patient_95	0.06823553263395603	0.07935014974233867	0.049658553386355025	0.09538356065983354	-0.050111492480354666	-0.020819745163248762	0.1283732793705136	-0.0463037189496987	0.002515323169669617	-0.005447184253724021	0.00010495881178086698	-0.0342833947838617	-0.014878085668912236	-0.006100881672670258	-0.003819351287746655	-0.10977833056614758	-0.02092672387966251	0.05636906658430431	-0.048026687515592255	0.002636260341985354	0.018531794858715256	-0.0051036393449011945	0.00040914805914060297	-0.05649606298011354	-0.005385569238929106	0.039114217888589084	0.0	-0.010461092673043319	0.0	-0.027970482490487468	0.03201300793750507	-0.04151918980669736	0.006003358931437535	-0.002366086166192715	-0.06440924569486904	-0.09250071133601347	-0.01310152012066643	-0.016245518247274635	0.09459977619802006
patient_96	0.051468314128357597	-0.00690731226748224	0.044983398587562326	-0.0037317002328115523	-0.01687257742560957	-0.025053526785296633	-0.11505940709691749	-0.04352208889191335	0.002517524287116616	-0.004748826298510817	0.000618296498664602	-0.033412160369516976	-0.013678701841439678	-0.01087283194547936	-0.008288176892023437	-0.27831142231860406	0.6651559542493515	-0.1123295418455425	0.09836522540282217	0.0018853762453225529	-0.11377368579555476	-0.007166432597683165	-0.00012293477350605098	-0.05434364572914593	-0.0054151476234602725	0.034588821911327845	0.0	-0.008773705873872247	-3.9526390628799e-05	0.10382169708925877	-0.09316620786232205	-0.039876322024451294	-0.07208088885346137	-0.0037998776801617773	-0.054100526765181775	-0.013986527443928207	-0.01199711169717714	-0.015186483541562079	0.05258581383089423
patient_97	0.05753239845168587	0.0032488460843690258	0.01655747626083623	0.06812023915427429	-0.02301420309979263	-0.028541050160918183	-0.14663494519688822	0.5232114109526976	0.002154076040345634	-0.006167348111375282	0.0005993637902085699	0.05651844029213675	0.037239616632195674	-0.004719005326148122	-0.0049675064356126284	-0.29272956275699197	0.02614650919127658	-0.1089160570411504	0.046234593133661434	0.0010705880583845	0.019421307990992447	-0.009239321362904639	0.001242058506622605	0.08634739321808572	-0.007450570299489169	0.042277743735940294	0.0	-0.011013416551523748	-1.3510036772041e-05	-0.03235891410985884	0.03000174638953896	-0.04640377104555041	0.009824755773267508	-0.002601332785375407	-0.07750438674311698	-0.03692150067381423	-0.015186166802549748	-0.020060810347654497	0.07016340712780682
patient_98	-0.08523705630909217	-0.011595054379904032	-0.023883525650847715	0.06927080635442841	-0.020712757541096857	-0.022231412617471927	0.11278628645796512	-0.04386587382196274	0.003403270869998332	-0.0038931660840743772	0.000513059640588924	0.051570367426711464	0.018882016896457347	-0.0018209406419062428	-0.010471115165126553	-0.07528259810719992	0.7431689295214363	-0.05501001867268797	0.030295460892992912	-8.1544589671047e-05	0.015783448471030817	-0.0061613239474910195	0.000368145204930144	-0.04776601290022609	-0.0038855413795380826	0.03278641597350293	0.0	-0.009971679106041803	-3.0224819371478e-05	0.10374718564645341	0.02984853392568965	-0.03724069126482683	0.004849894232523741	-0.002336997236624215	-0.05262971796320746	-0.014252528558757329	-0.010561040927929857	0.04880937815868466	0.05685719279174056
patient_99	-0.154557592842008	-0.00390981322716703	-0.03560945399208617	0.07937902244847286	-0.01244998960415316	-0.03398965935132933	-0.19259003092546428	0.726539569433091	0.002880544772459425	-0.007528625034997927	0.0009408979588796435	0.0739677710773171	0.03418789831176167	0.0006427494237346435	-0.013101505122948323	-0.07289886051611937	0.04629495980827163	-0.1976101627580255	0.1413962928041377	0.002840174054915135	0.028615124161754088	-0.00835832092554775	2.0955223506035682e-05	-0.0836820123039597	-0.009006107983470584	0.05206205977184867	0.0	-0.017437989546474894	-1.734723475976807e-20	-0.043010940514508815	-0.12869122312047254	0.39606556005074545	0.0072683508566788865	-0.0038896723329558706	-0.09034381714597245	-0.16980782781767517	-0.020173608490198572	-0.02518200815683228	0.1030793195710946
patient_100	0.07553996782816859	0.015963224810813748	0.03355767933268291	0.004599474066047984	-0.015808648781452536	-0.019202161148817082	0.1421338466812802	-0.05560582805334989	0.00242207937794371	-0.006971006077333114	-4.3201564870112885e-05	-0.035041209944903604	-0.014236995297157521	0.011815000052415156	-0.004215669352282731	-0.0042944256945310864	-0.07137118123344446	-0.09696617048124775	-0.05672066757000225	0.0021620866472173953	0.023048430440017538	-0.006428004010963753	0.001077384229606792	-0.05908574597149117	-0.007660988230281635	0.044911801988853355	0.0	-0.009324224423984673	1.1564823173178713e-20	-0.025752422080052736	0.0401284996716192	-0.04587479979570056	0.005901775200410537	-0.002353343066785032	-0.06430340202635187	-0.019381504491867298	-0.015461527397469923	0.10703781636482003	0.10182675718312434
patient_101	0.06732457088026757	0.016775329086803337	0.04835234887436497	-0.026498717481677748	-0.013173937048310456	0.05179382188901049	-0.12630331693258445	-0.053446116166366534	0.002207471882793628	-0.005841801082376674	-4.744892899390101e-05	0.035332827396047845	-0.02599333595521515	0.0003267262899482292	-0.005784294988282716	-0.05098907696323157	-0.029710841089650462	-0.024898018124060305	-0.026977656291432756	0.000989930707961357	0.01993122877791025	-0.0075346984697545315	0.00042017804650369895	-0.06225266168354529	-0.0063464161102781205	0.04117920391366439	0.0	-0.011256347065291643	-3.95263906288e-05	-0.026937295885587353	0.02784165739227228	-0.0429856404472066	0.006970070803139331	-0.002883019927508975	0.2607546348875983	0.07491254369569318	-0.014611595646301373	0.05564320617457142	-0.03666060889367005
patient_102	-0.10590714567284082	-0.0005757952043750673	-0.11754489475842723	0.1650608610520031	-0.025513974762732677	-0.030188039125093984	0.1447797945143604	-0.05780799553551628	0.002440352593721444	-0.005655177068348651	0.000516817710398779	-0.04772822694129401	-0.01707601990944368	-0.009292258740582315	-0.007601080495899629	0.24648387304176098	-0.16309610732870058	0.07937958187680681	-0.017887646081958232	0.001999750996462816	0.02190252288779418	-0.007979179139266534	0.000172650050601382	-0.062407089803435116	-0.007983882266690936	0.04065691841751517	0.0	-0.012408634742658489	-2.7751478561877e-05	-0.03024798562648157	0.03284764554575325	-0.04783601964580601	0.008341046389070319	-0.002724503124936372	0.2693139941298992	0.08471490939576456	-0.014627900973319253	-0.017883686404747568	-0.044278747370132265
patient_103	0.07014550824806799	-0.001909776575058037	-0.04639214932822852	0.06305100587723574	-0.0045990756419773595	-0.029154738580234377	0.15071273759631323	-0.05697628236390884	0.0034100761145562752	-0.005954268186042992	0.0009210898410781802	0.06160384606178741	0.024918269980991815	0.0024357993379876403	-0.00616656799824553	0.114101185131138	-0.1185646154924509	-0.017451245902873253	-0.13683010722702352	0.0005771908832512268	0.019447954693606394	0.007956773274676419	0.000266895261035793	0.09306226611564189	-0.006575281301592227	0.04027760134856338	0.0	-0.012845786860490888	5.782411586589357e-21	0.15858022997699198	0.030777918677008183	-0.0451732966339068	0.007611635332542823	-0.002439089205577218	-0.07839207784874558	-0.0421894669253126	-0.018158713968275796	0.06523063946134917	-0.044427142471529846
patient_104	0.06753614166924278	-0.01710275386137883	0.02153802911057434	-0.10285490378805165	0.027212745364854726	-0.025965322535114747	-0.13667929155691774	-0.05011950843403714	0.0028313786645375273	-0.005443813296150723	0.0009702083849017337	-0.03567576770279945	-0.017314203250447878	0.0042716776201425785	-0.0038096387900357557	-0.03942806337785669	-0.05472124556462158	0.010029438535158855	0.09796499353592941	0.0028487233129973976	0.025874238319230483	-0.006942252691526196	2.9948061225444997e-05	0.09643535088551473	-0.007603319564477019	0.04317853169833555	0.0	-0.013349987672956708	0.0	-0.0304978449698799	0.03647232960089945	-0.049365021890791415	0.0037885285998713407	-0.004635730766726406	-0.06785478260647229	0.06701111946310777	-0.014707925849946922	0.08816874690361892	-0.04121206910195136
patient_105	-0.0770769274659259	0.008228350818821083	-0.04122264994595129	0.029421250019562376	0.004275149807032086	0.04237564423074656	-0.0955871752050596	-0.0339093486324142	0.002186377477219517	-0.005036654394716278	0.000725424797412375	0.04418720575110689	0.022000399421999148	-0.0005307723879954501	0.002673073501142601	0.022773177009908573	-0.09990355755306135	-0.017845063230347354	-0.04698878217094264	0.002553146836818464	0.013708897995427662	-0.0038257365695513862	0.00012404756950437897	0.06154579091131222	-0.004818421285504383	0.02845511724151663	0.0	-0.008471824130037074	0.0	0.09502094162816255	0.025207786438974727	-0.03390426774112094	0.0027351934375868608	-0.001573409743538906	-0.04913602760302193	-0.03431696701954359	-0.010837605024067271	-0.012318527009643962	-0.02863573828242882
patient_106	0.06517455036551023	0.002282644779559667	0.058230910471667424	-0.017155853744685784	-0.019332629757084826	0.05573918363787821	-0.12275635913478762	-0.044967553743220263	0.00212108539657387	-0.006545903189492508	0.0005997227946014591	-0.03603181080549196	-0.012834083563506243	-0.0003956518000116996	-0.000717623700492533	0.057699572998659986	-0.126671693927632	0.003197821398122536	-0.006683798619135901	0.002236861220191646	0.01820343905058684	-0.003746824803359406	0.00039469484174709484	0.08355159509676106	-0.006026653824275771	0.032790704689496956	0.0	-0.010819393152857383	-1.734723475976807e-20	-0.0260189452218243	0.02746074524960007	-0.040066856004814765	0.005287738774536493	-0.002728509165087488	-0.0635727786818183	0.07635780964557702	0.29827104829609313	-0.014788076560669881	-0.03423784428296238
patient_107	0.05411414648543752	-0.013760304530950663	-0.0007469451903032635	-0.07939187777274695	0.025694457660330627	-0.019358219373776697	0.11815787520218231	-0.04059508350811995	0.002436083534188983	-0.004172035165119309	0.00011706342133644909	0.05214882328633031	-0.010290037459948286	0.0002472596693937989	-0.0065986750552163975	0.10625395764241363	-0.09329007427678361	-0.08727856221627465	-0.04251652583550013	0.003115906164068003	0.016904373153657105	-0.004685376367286842	0.0005237599778666971	0.08808061994758509	-0.006201146370014962	0.03127958675353839	0.0	-0.009423951647833244	-1.1564823173178713e-20	-0.024294656701698662	-0.07126045522560708	0.2465934896755365	0.006168111929678786	-0.001749250084511006	-0.05498428225024884	0.06867146582925569	-0.013599740717835273	-0.013833781944140214	-0.03293128937178408
patient_108	0.07043440913461824	0.016991050702607775	0.019988500734968617	-0.01064954090487976	-0.004373093979241758	0.05998868202889882	-0.1306757825969049	-0.05232141180390637	0.0027860341193936063	-0.007124486161907208	-0.007202030964303751	0.05035566266253829	-0.018142445423423418	0.000344972056744435	-0.012622731772805986	0.12881917171587323	-0.002025379941859847	-0.06600198411171329	-0.09748177963268309	0.00080096700301303	0.02034165896501608	0.02476629097939371	0.00028243741651235105	0.09175498821422753	-0.006931745205763143	0.040123070001207094	0.0	-0.010701917288825602	0.0	-0.029442666806370865	-0.0982050080412984	-0.04427768057377808	0.006245387132041949	0.12868405482594572	0.26119772494737875	0.0798678322123959	-0.014715959524959637	-0.01800229099770157	-0.040332903434302486
patient_109	0.07093090662573034	0.006365627022035799	0.10082545891704249	-0.13682273343301565	0.008404237740258308	-0.026877076036350155	0.14780613867442155	-0.060618129953954485	0.002405267948199974	-0.005935145057503025	0.0009548673803345931	-0.04292695466336178	-0.019737546978679677	0.0003681681036008425	-0.014077204183770698	-0.3315920521513972	0.35574949573787373	2.2387140427936827	0.21372286022994483	0.0050251020690366965	0.023276631982969663	-0.005035469506461214	0.0005094026170958861	0.10359718033670667	-0.006511702130354386	0.04475603735893982	0.0	-0.013985438239065586	0.0	-0.03028848765940432	-0.09738531893187848	-0.05164219755027014	-0.055193090541665296	-0.002735309422394409	-0.07347262354661424	0.07368207801967623	-0.015451560245410105	-0.02119626342191577	-0.04817403818513499
patient_110	-0.14467151296475142	-0.017846035416648507	-0.07070405688406996	0.054673760351197795	0.01350665461477224	-0.03313852825998203	-0.17628750290400375	0.6519617832327614	0.003417724559458914	-0.007368086651375169	0.0009563734658418738	-0.05066780867062534	-0.023387772278152138	0.00012464291017126413	-0.01230773553031926	0.11692436916453688	-0.02345509553861462	-0.0714155196345733	-0.00805080948499235	0.00417422402294435	0.02132673813782959	-0.007022714639171404	-5.881366439909e-05	-0.08091296509586783	-0.009752405447707363	0.04687971950434608	0.0	-0.0160332891656117	-5.638034427162001e-06	-0.042018223594321676	0.03933950693560661	-0.056414764526174936	0.004177769383944897	-0.002978704524587888	-0.08955672609941606	-0.09033528126127319	-0.017930720403416218	-0.02376099798979856	0.09309251768564673
patient_111	-0.11155557156909059	-0.024391564851403025	-0.03829460689503181	-0.014424329812981126	0.02435398740764767	-0.02936591040200439	-0.1506482242551697	0.5191516976152564	0.0029809696413302337	-0.005951189205734528	0.0009091788205972144	0.053485714548834426	0.026094826970310073	-0.00428848976364762	0.0009291401867061852	0.13566198758676554	-0.1561820514563248	-0.08579185134287727	0.008306967795067182	-0.012735156795160203	0.018217893737019104	-0.0063933556821190755	0.000179260942457528	0.09638811857478818	-0.008104153012572222	0.043963657616030785	0.0	-0.012994082817500228	-1.3510036772041e-05	-0.03521235136047583	0.02621800040843362	-0.044849886938315923	0.00698466729737755	-0.003174965257242443	-0.07389159458222148	-0.07535814624219825	-0.014528346480665373	-0.017799188884892167	0.07465445870576795
patient_112	0.06128416615128932	0.0020848140151362867	0.02661275265579028	-0.011362811692581696	-0.004624493859890045	-0.018938875281442846	0.12749446243514068	-0.051521395836653626	0.0027120818840179416	-0.005788294305077169	0.0018690193092573586	-0.037066643916555765	-0.01738193282239666	-0.0003978441385613453	-0.008617178853280477	0.03396078930448112	0.00671745532845709	-0.07192332024561526	-0.08509758052463644	0.000156175700810326	0.019817656577500797	-0.004411352066951444	0.000161707253879358	0.1023584880544946	-0.005489055642286058	0.03714479078604855	0.0	-0.011352464038749628	0.0	-0.026150541721381336	0.028961739794959127	-0.043963438821092465	0.0037354865390362667	-0.0021858755006810633	-0.06542243694831525	-0.08709148047373626	-0.012634755157575707	-0.012684922789785169	0.07308258383430995
patient_113	0.05214555644779371	-0.002154639017525667	0.04141181936968683	-0.1402828524283673	0.04792826049026524	-0.021647313972241306	-0.10106704328775226	0.4325612244677808	0.002673546666714129	-0.005367911696585654	0.0010988916212579145	-0.038360310973543595	-0.012162913998358815	0.0077530375120906355	-0.013879158289882437	0.028143160196929248	0.8008633951219113	-0.013874283051530005	0.08191372062152028	0.001905147681117687	0.01623808020860694	-0.006736699257387893	-0.013357684311481328	0.07086886697880806	-0.0053998612834209436	0.02804517285945435	0.0	-0.00851114439463745	-1.5983377581641e-05	0.10549494245802425	0.027781112881463774	-0.032703726654557626	0.005434873994348705	-0.001908922813116511	0.20787442935304493	0.05755665688069275	-0.011058774538136067	-0.013155158089261813	-0.0252469897153599
patient_114	0.07472639239861288	-0.0062371281162062866	0.02945000193013193	0.05349803112814883	-0.03299644011000988	0.05526867986167251	-0.15163540088601052	-0.05723622287354429	0.0026360729587406938	-0.006019459066411664	0.0008135116974947841	-0.0528883607816852	-0.016789400612638568	-0.007432074287745597	-0.009449597522896796	0.12122156898386267	-0.03361100823664163	-0.03473716783259226	-0.006446627624515866	0.0037909157397828445	0.02575971878023951	-0.008217601630460685	0.00040091230279632996	-0.07949670652005911	-0.007995177747938842	-0.7505926047775872	0.0	-0.014502416464740486	0.0	0.15702022763490728	0.04048238181251471	-0.05016773855058357	0.00567718553058474	-0.0032360109411722956	0.2942928294397131	0.09560565280138081	-0.01731846933638466	-0.02238551587441712	-0.0489332413752819
patient_115	0.06627865276186448	-0.001965922003679874	0.03836135133787346	-0.001773180882469321	-0.010423474754481432	0.046923740862645544	-0.14005863040156177	-0.055377535441600075	0.0022351047485584218	-0.007561831978541684	0.0008679788874922932	-0.04553049082334053	-0.015963185924991165	0.003916012303178327	-0.008645967904818759	0.14167197362991782	-0.11622422801345236	-0.07821828964843368	-0.10604868418911058	0.004050694364716678	0.022601409343418432	-0.008761965539722843	0.000522256368428106	0.09747134177203524	-0.007697995117552216	0.0431478947267713	0.0	-0.011786483139567096	0.0	-0.03009008194413844	0.03500109373400824	-0.04828801218077736	0.007695750513204987	-0.003634957722884967	-0.07345749387236937	-0.015074475513838878	-0.01572336070661295	-0.018698481834744256	0.07287601196639518
patient_116	-0.09489434800304433	0.004569177870034469	-0.03517455612921481	0.13123546880763187	-0.04556466736386188	-0.027285531258626303	0.14135166269002297	-0.0525956513405256	0.0031009395156026643	-0.005779315301019083	0.00128989788683775	0.061514197310924515	0.03725840623356762	-0.002239916744220831	-0.006814366506718734	0.03949042010655968	-0.07022541103305315	-0.0256452445041819	-0.007851916330851444	0.002327977082281219	0.02005670913156987	-0.004973952360795198	0.000427531290253055	0.08916123732281198	-0.007284763426983213	0.04144399635250724	0.0	-0.011517390465334969	0.0	-0.029681012369976303	0.03036947210599816	-0.040988736733877554	0.006141528653237547	-0.0026570017893199132	-0.07036358311501492	-0.0189490921658135	-0.014384754026404344	-0.01916761328880767	0.09007035286577711
patient_117	0.022444538526350245	0.008663615536543844	0.016090577465255877	0.026554403492350342	-0.0009128320524851199	-0.008362508642186186	-0.055609710316020314	0.20879729348198464	0.0009723130900581651	-0.001332894244263125	0.0	0.022735993981510414	0.012959870912295859	0.00023759324052437597	-0.011825805617980531	0.0067920760207406785	-0.09411790572766296	0.00516349221725733	0.02131238279816421	0.000369241494983572	0.008003683734096358	-0.0028283587215701326	0.00047527427607967	0.03330828706810108	-0.0027868626204522913	0.01681819974957172	0.0	-0.0036007541022144442	0.0	-0.010564196009704305	-0.03189584827501693	-0.014719236095187825	-0.057544690760556134	-0.0008039545938356191	-0.03070047057789335	0.024813386858464792	-0.005244037605391726	0.022239079684733213	-0.013676493805207897
patient_118	0.060779874310442183	0.018225660234130827	0.004869878917301361	0.02169399468565117	-0.008563248446418648	-0.020239410902238228	0.13795940989500957	-0.05461063873189786	0.002487499447861105	-0.0057497793829747144	0.00087209330137332	0.05888870969093474	0.03169483765086881	0.0005506757449084994	-0.005651426452774429	0.17069658324227394	-0.14096916974334128	0.14128106057621273	0.09102922126574915	0.002689375315967453	0.02229636674005872	-0.004716977418690361	0.000436087010740312	-0.07136598464803073	-0.0073886375365882495	0.04277389130162981	0.0	-0.013749365436402785	-5.638034427162001e-06	0.14818273333765883	0.03613170717014773	-0.04979417645229891	0.004438833773937238	-0.002791052374082799	0.2777630972182939	0.08118442871576174	-0.015132862280379184	-0.02218433303709044	-0.041322275311455554
patient_119	0.06780865901485207	0.001089802926727474	0.046371247262506694	-0.09990188232786774	0.014383210535155722	-0.028275636414505242	0.14625669687145512	-0.05705324578391839	0.0027312460839844987	-0.006927937189211026	0.0009637926540820946	-0.043420686090697595	-0.018573566014473592	-0.0009603438659904944	-0.0041631758619417895	-0.03601249038742556	-0.0877973694892687	-0.054786747945132344	0.014547320172776983	0.0012026932417193677	0.02020154300009821	-0.008183603231260127	0.000766709063895375	-0.07091807047994166	-0.008006184492713585	0.04251581357197145	0.0	-0.010930212283005492	0.0	-0.03252538533890219	-0.09706570269207968	-0.048998462940319246	-0.10310336897027206	-0.003018804086564058	-0.07590926463351101	0.07080363173917367	-0.0143481580657299	-0.018905610603242706	-0.039154466927982405
patient_120	0.07006833139629057	-0.011254571034230625	0.053530969900457095	-0.18901457333506846	0.051987408770245554	-0.028317670963079338	-0.12669148622948634	-0.05588585005188287	0.002446039558866642	-0.006135100881836378	0.0005837900472710141	-0.04141241899163513	-0.0181356722030976	-0.06346100048185141	-0.004842793025706378	-0.1034789402588473	-0.0006810733697789196	-0.048908814409231345	0.03893158804069289	0.001723955529146985	0.019719561260826725	-0.006678522709619142	0.0005363713895340748	0.08140440773881152	-0.005347547352599105	0.03814876244832724	0.0	-0.011740424878570063	0.0	-0.030219296441469683	0.024871862003351394	-0.04295299398296882	0.005431040097889624	-0.002247219824667356	-0.06910676823851236	0.03720788168962868	-0.014539273538228979	-0.01727195295193009	-0.03766012833230049
patient_121	0.056241273836532234	0.0018712171370227281	0.030228968741277517	0.042722345927746555	-0.0280492681594765	0.04309446796146274	-0.11675332085746824	-0.04631431821912371	0.002114224108031372	-0.005690164516362633	0.0009178364319587975	-0.0328156653712757	-0.01633235767618867	-0.012992807482114717	-0.006486013355087596	0.08183798762229884	-0.059331241862309626	-0.008809160277292295	-0.012162716078845767	0.0027363345874683257	0.018726731693620536	-0.004487707609320222	0.00018795915195110154	0.08043572915941016	-0.0076232382116181	0.03758811183784111	0.0	-0.01259706328609095	1.1564823173178713e-20	-0.026035931000680405	0.026811504062810517	-0.04052907313296465	0.005149779128515291	-0.002530894552913255	-0.061490257552823294	-0.051703556689066434	-0.013984282657689494	-0.01690037959385741	-0.03687492550439503
patient_122	-0.05266730547721503	0.02009889010333636	0.010795179397772036	0.0027302004072374698	-0.005070902214761216	-0.010884800501602955	-0.07558016901292099	-0.03359781972081682	0.001519944478108106	-0.00242558737546719	0.001666436895894739	0.042536376542890976	-0.009573055991702814	0.00039925077335170096	-0.002776428474474657	0.09129728407332519	-0.10072363019215383	-0.033613320052104045	-0.025882775084351377	0.000276716443323334	0.013526783280867758	0.04288903227488872	0.001102036941257028	-0.036792049083132945	-0.003638016347834345	0.02370489205608349	0.0	-0.006330893643659019	0.0	-0.017554358896269658	0.01720592944091485	-0.02511792081962702	0.005581306878773933	-0.001167677672973459	0.18238539140885215	0.04231198061963243	-0.008813012506337245	-0.00936977830507501	-0.021425166989180316
patient_123	0.06265211791899898	-0.003833139046490847	0.03168783250439713	-0.03723481506038837	0.003214518042939659	-0.023441214450383475	0.1362760433984209	-0.05042184579309431	0.002619493402289842	-0.006229495486980136	0.0014940648464941174	-0.0506659177978714	-0.01750827329522957	-0.011529782238185316	0.0055810357050282144	-0.08634153837319826	-0.14022756532049055	-0.053375294991904854	-0.13120280371191237	-0.1686986766569177	0.01760868666461317	-0.005952488452409869	0.0009951502187135	0.09422241972520022	-0.00922955334742067	0.04011898220935921	0.0	-0.013223479186451406	0.0	-0.03156454199375154	0.030924967602692203	-0.0434583449835811	0.00803903792128269	-0.001857256225133571	0.2688491151428605	0.08053519980771534	-0.013503037347234301	-0.01957218198060208	-0.03955967209316917
patient_124	-0.09761312963091699	0.011290952483563776	-0.06211932249773553	0.006404881186032615	0.029400322169130466	-0.023922331801192916	0.1287788185120737	-0.04994632874301774	0.0030980010606370223	-0.005223271546953983	-0.02228370040203146	0.049314624174071016	-0.02610955379549798	-0.00031120518964438537	-0.007222208837774272	-0.2677345233520681	0.1698213272508087	0.3203769778667446	-0.013732510964350863	-0.002627360367332787	0.01888682646299739	-0.006518845256446723	-0.00012187758020787899	-0.058616309790055714	-0.0044456619728935	0.03934833558076043	0.0	-0.011061306597026081	-1.1774912066922998e-05	-0.025511405672610593	0.025961638693767063	-0.041464296627299044	0.005354704280840884	-0.0032677129200844603	-0.06334221112050936	-0.033769332600301565	0.27247963259715596	-0.014907383214648446	-0.03494633858611091
patient_125	-0.1016157106525939	-0.004667707656859376	-0.034837874252704217	0.14020122064622534	-0.04247428401115233	-0.021643906619178154	0.13151339046693203	-0.05099248826526685	0.0024541478233084473	-0.0063705501278384724	0.0008914807124231222	0.05769849553168568	0.03442339294691008	-0.009551828881351285	-0.007539764074897565	0.17699219865451712	-0.13799484471712925	-0.04944006346190667	0.004397415505718565	0.010482674570225656	-0.12573568256828202	0.026716386362140826	0.000542221230031433	-0.06553943763395137	-0.0058453022850826365	0.03845923542000218	0.0	-0.012818458348716573	-1.1774912066922998e-05	-0.028691833779040884	0.03375672536389752	-0.04574687773980837	0.004608631707245534	-0.0032673089727110723	-0.06319580334117775	0.07182524648086266	-0.014126648791130313	-0.015237679329486735	-0.03546108134280274
patient_126	-0.13203416995272776	-0.008041578849271843	-0.07431766270197943	-0.07245734194276808	0.07094198558353403	-0.028445798449868488	0.16557645327924622	-0.06673670953052958	0.0038390786526442122	-0.007356258742400637	-0.012471762904282441	0.06867814845307274	-0.01985910677423196	0.0005056102728189306	0.002306986586937507	-3.146393481382033	0.5797086291526081	0.04243585272929707	0.06642232195861963	0.003158391894426481	0.02644770449372275	-0.008257372156608031	-0.00012473632932710502	-0.07972586650777776	-0.008031530345049834	0.05058162955078742	0.0	-0.015273803710656161	-1.1564823173178713e-20	-0.037863641343868534	-0.11789679329964615	-0.05857331679284965	-0.07307693762485605	-0.003218239488896661	-0.08108013600601384	-0.1474836728548376	0.3888009729553788	-0.02336753124956878	-0.05644395646033813
patient_127	0.05587339775936637	0.0002175098787412736	0.03557205214425963	-0.05811574490684567	0.003234003734214108	0.042405964058673716	-0.10362035393498288	-0.03700215223994398	0.0022792654541745542	-0.004340719895530711	0.001371545537431134	-0.032739690768591775	-0.016375341765518733	0.0001298156119536689	-0.008419693211865947	-0.01264031036118562	0.015431697516322515	0.24404796638325185	-0.038795617672510295	-0.0030647885754703785	-0.10902084859131778	0.031938241505044214	0.000840522604043923	-0.05069378260480217	-0.004911348240691101	0.03397179170562051	0.0	-0.009848480144251975	0.0	-0.023434095702063784	0.027006233789426525	-0.03599344889006718	0.002814235234680043	-0.002011292633963389	0.21901689031896296	0.05474327883871763	-0.011421514592869313	-0.013884881330180792	-0.026138308268705144
patient_128	0.0606205023012559	0.002288887195469912	0.079647455084553	-0.11921830244503033	0.01649979597623029	-0.011779523318698897	-0.10211377815925453	-0.04762233805163811	0.002063122764315761	-0.005811719411485784	0.0007412407587954975	0.06029091417391754	0.03415519508651197	-0.0079299857232202	-0.002989443102820098	0.10503654907103879	-0.12651299103007993	-0.005284691404507441	-0.0684505239498156	0.002402269000040091	-0.08594025848231984	-0.0036473409072220546	0.000506528798299329	0.08842268386154598	-0.0059395790134740755	0.03695314350703857	0.0	-0.010636178182714815	0.0	-0.02259649762000598	0.025646159498249978	-0.0398155817239549	0.007583567421086979	-0.001679034379379167	-0.05821167268075342	0.06673744258163725	-0.012806691283578666	-0.01633980872861739	-0.03617038519701223
patient_129	-0.12573610729236928	-0.0264082357000514	-0.03885532171542196	0.006884574746635163	0.016616076065434485	0.05300443935310534	-0.14990654963801123	-0.060883832300801105	0.002911595955956249	-0.007087703467412237	0.0002629515443068908	-0.05161704481838965	-0.015988370580714017	-0.023786661261957148	-0.010386434933623194	0.004463510155056115	-0.0006098478564246224	-0.11058113826368916	8.200848891176164e-05	0.004132368387569542	0.024700781025284058	0.018374761084000144	0.00022885668864594603	-0.07644477646494545	-0.008371884015293605	0.04722418925918008	0.0	-0.014097003096346655	-2.7751478561877e-05	-0.033804045460804615	-0.12296200912703967	0.34372947232923906	0.0058945453758742815	-0.002908987734801576	-0.07901205252617136	0.06515799233832092	-0.01907909440942608	-0.022116647562268787	-0.04951665110780005
patient_130	-0.10742332501687564	0.008349015472545228	-0.043969654374359	0.128289329441717	-0.04530166249550084	-0.022338439800185492	0.12408138066918664	-0.052763214937548986	0.002248084341385508	-0.006788286083710175	0.0011620213208833792	-0.04254168629789774	-0.01753407494709064	-0.008155148789877133	0.0018942316269096218	-0.07488804188169905	-0.10164044845346115	-0.058935150009594935	0.02792493891640191	0.004207193202261911	0.01684669136621439	-0.007548880172536028	0.00024959542492573086	0.07994294841234023	-0.005677799316355922	0.03869980138778217	0.0	-0.01133390870713624	-2.4733408096009997e-06	-0.027276985288194965	0.02448456031055878	-0.03993379057518618	0.006425520153170678	-0.003700603743636933	0.25294120450446317	0.07207161651052243	-0.012736975916004376	-0.01684587025816947	-0.03777660995522615
patient_131	0.06172209067860804	-0.000921332077245262	0.09037903117400205	-0.04322778020714267	-0.020870631117916347	-0.020553647255573387	0.1290086781797656	-0.057552993098418034	0.002544350824331759	-0.007380473035354713	0.0006118914718010601	0.051070175502419435	0.03230237654816772	0.03262384895087924	-0.007474395171736453	0.05021386921914048	-0.07168525202667211	-0.030866257127976096	-0.006513888762042976	0.004061264388878705	0.017303320786077388	-0.005364963992105133	0.000444707067491705	-0.05911645734600552	-0.006506258924991054	0.04087983087557752	0.0	-0.011771396252484214	0.0	-0.027830788483970838	0.0319093199146702	-0.043870412634027044	0.007165914274602444	-0.0025014505224910683	-0.06643770610456456	0.06395033061320904	0.3476204435589165	-0.01967567842356436	-0.03506829352089547
patient_132	0.059904785334480924	0.0069623076490487774	0.02587299157679947	-0.21707144739628867	0.05758526294689115	-0.028842472382194808	0.13127911185722044	-0.05326934158447634	0.00286535893705398	-0.00485684625374864	0.000385989292689554	-0.03863877916624826	-0.014307202704673087	0.003241041237050367	-0.009999813735637915	0.215673795905374	-0.10322938283851953	0.014063177640872728	-0.10079324139482454	0.007822099671153968	0.018337736436106804	-0.0067091124478640815	0.00021532953406880998	-0.055189162173366384	-0.00551443097935688	0.03716816113921113	0.0	-0.010291619487913392	-1.9148071199203e-05	0.14467645536361096	0.021754313405105603	-0.03778262379580503	0.0071978797711027345	-0.0017026116808980401	-0.06410873318871319	0.06279767177338101	-0.014459887806672346	-0.016430806854494006	-0.03073687116681868
patient_133	0.05634435660236872	0.001632999888915948	0.005721008579527438	0.020137347774575636	-0.009964757357649817	-0.02520108773128691	0.13847402308426918	-0.05554744044706936	0.003592840090985444	-0.006243451201605609	0.0013590402766373933	-0.03928154422313502	-0.02008043747497095	-0.0019315858352642803	-0.008075913097719416	0.1038011664054784	-0.08275965032385887	-0.060956997478648044	-0.1752596576358904	0.0017156352560922538	-0.15053189123234018	-0.005694383912841299	0.000397686245819088	0.09322169172770313	-0.008354048048141372	0.04121808693959605	0.0	-0.014590083258338809	-1.1774912066922998e-05	-0.0315681162816723	0.03388273323830597	-0.04778424060308967	0.0063598638947953545	-0.0036804368131782127	-0.07443209452581703	-0.1072622586749608	-0.015433625140283574	-0.022815767748047642	0.07657825984836837
patient_134	0.05366408962213064	-0.007917914334328365	0.0232286938838304	-0.016455796788074573	-0.0023642457920186512	-0.02361206429800408	-0.11913823889958527	0.43836834845754785	0.002940106926543987	-0.00626005553442216	0.0012099276214168648	-0.03486584947179399	-0.015944717632651106	-0.00021691699470756785	-0.0027682623715148224	-0.5083481568372419	0.14814443585816944	0.01987778368700942	-0.018868877669454335	-0.03319571477891963	0.019156841963005558	-0.006104235518997458	0.000995294621439912	0.0782097800674531	-0.009264115582447689	0.03357542311420945	0.0	-0.01132793961169003	-1.3510036772042e-05	-0.029770402491261103	0.027311282938844713	-0.044081668668732935	0.004335329143788483	-0.001736159385965704	-0.062101573544350266	-0.0270733015966108	-0.012958071984031505	-0.015551652723657541	0.05453584089664295
patient_135	0.06707959733527484	0.006710379574490348	0.09671589557822623	-0.08609579345379799	-0.011917092831873035	-0.030570525871289597	-0.14794667999892863	-0.05748052419582692	0.002777581321046098	-0.007018845966122047	0.00045796166594773603	0.05412765673162574	0.022127663359942335	0.001318630443088602	-0.0020400640243914124	-0.00447628696510335	-0.11581922329771839	0.08535438774360589	-0.13439625505674807	-0.018422769863484387	0.017705933060368436	-0.004348984245063385	0.00031380935544548697	-0.06460211764349298	-0.006990574036734456	0.0412883248576362	0.0	-0.012915566529058427	-1.1774912066922998e-05	-0.033129759339570325	0.023657204873564798	-0.0439450456737011	0.009490109511810342	-0.002327593638420703	-0.07550278211866959	-0.0322456318361121	-0.013007772899430883	-0.016319437385268552	0.07342931761019643
patient_136	-0.11946149648409672	-0.02993719545085425	-0.028028712513095026	0.09322746503914013	-0.02212318074253488	-0.026909253958292575	0.16107932679191594	-0.05925579423913887	0.00333833904814782	-0.0069941256114779485	0.0012333773741155457	-0.04585854807468391	-0.022492794957167783	0.001604465822603868	-0.012563919924460563	0.17128538415073752	-0.0728383216310953	0.016810015438749194	-0.005956083594768639	0.0023808076119369507	-0.14413050494142368	0.05371571391554143	0.000938819409934838	-0.06937420772878239	-0.008787371217193756	0.04562701171970234	0.0	-0.013226090512182577	0.0	-0.03300393074970403	-0.10380614885714161	0.32407648979263287	0.007242347924349952	-0.003929955482235495	-0.07777959275668778	-0.0653566696106991	-0.016836430026231156	-0.018544797678233457	0.09036562760492545
patient_137	-0.010819728052876478	-8.436280282560507e-05	-0.009348874064949955	0.008603027711258562	0.002590734099949049	-0.001236299351437011	0.02217716183275739	-0.009292715293372618	0.0	-0.000472991535386873	-5.7426433247789006e-05	0.009376598723421775	-3.093198117478298e-05	-0.000927679439352621	-0.8816694923120002	-0.012065150407190493	-0.036171847132296056	-0.010261561616992725	-0.003423430089423239	0.0013674349066545716	0.003509860121257714	-0.001065015459397084	0.00010543990501373101	-0.010908519899277148	-0.000231703314008966	0.007426068496749256	0.0	-0.002553024497967468	0.0	0.02179136938333613	0.003689173242153876	-0.007867564494914428	0.0013501545880093679	-0.00033649136234363997	-0.01236842218962678	-0.0030507129404801943	0.043737044989953046	-0.002064842484763531	0.015228394558341112
patient_138	0.07248467625098332	-0.01989654700495324	0.008114007739483101	0.08492405888942728	-0.04294107475304644	-0.027755407735827922	-0.13931633564334192	-0.05586684711200495	0.002974337743891319	-0.007096571758641623	0.00130371020755597	-0.04044102620231319	-0.01896500004283873	4.267071718226404e-05	-0.013032615304036215	0.06941042120904933	0.1222571517772177	-0.1149745861590241	-0.021386695479997164	-0.00014879875050461685	0.023374130852729626	0.029210780587414952	0.00022025981070165196	-0.06556692953952617	-0.007066882822423477	0.041766847556174554	0.0	-0.010701325219188493	-1.3510036772042e-05	-0.03311966490901424	-0.0917311039306202	0.3280997570996428	0.006453692906070476	-0.00244596454159593	-0.07731087183222565	-0.11019870153455122	-0.014499892032768918	-0.02009782399224688	0.09670804594189616
patient_139	-0.12452191187979013	0.014828168456080579	0.057806840287199374	0.03582736794206906	-0.04145387678381457	0.06225893569394865	-0.15555269279160674	-0.06340574574036417	0.0037464852025002934	-0.006271427818473203	0.0008421167002645096	-0.04815582021949697	-0.020167372274320087	0.005700604765279115	-0.010519134728059105	0.10556811863109489	-0.08618714448837224	-0.13786393313988154	-0.007619029541333563	0.00361913615761372	0.02217028347636307	0.024922162773750468	0.00022632405697402302	0.10487437984403751	-0.008056683853117242	0.04402721933276022	0.0	-0.013098572242523983	0.0	-0.033023131419286866	0.04031172706116138	-0.05414926632543437	0.007507918133048116	-0.003459293693576138	-0.07614334819805971	-0.07087181500788042	0.3802397767275644	-0.019759552417413177	0.10544336444895631
patient_140	0.07286933007696585	-0.0021407530159512174	0.004728587228233027	0.07456127600823759	-0.02222129369020147	0.09046071501365707	-0.13691747436102428	-0.04798676980605927	0.002936854513887588	-0.0055936696520810505	0.000641697396097273	-0.03460873477866313	-0.01586098244510823	0.015410173031182995	-0.010599320982471143	-0.0498448259881253	0.1834777617588474	-0.014836576102934975	0.05006018181187337	0.002146415426112143	0.01896768775004753	0.02972889147629882	0.000610128198912513	-0.05072952339999317	-0.007289974994278639	0.03705407586351947	0.0	-0.008740912974030535	-1.3510036772042e-05	-0.029431220133770402	0.02939127015389601	-0.04350086639664418	0.006737237158677566	-0.001644299974790246	-0.07457644753042889	-0.09908274296773803	-0.013935431000767598	-0.012999982960526488	0.09133999727390484
patient_141	-0.10163955838721522	-0.02483500692979486	-0.13114359077763305	-0.019331882379450157	0.026975847136119797	0.04816016479570428	-0.14937085174145215	-0.05307294396284999	0.002973248688357995	-0.007936612935376914	-0.02245038832932105	0.04127925345632466	-0.026814179442334482	0.0006894651628457232	-0.006302733181791706	0.1722156730446006	-0.14683749464400755	-0.06719047620930092	-0.11526553734299325	0.0049445259958664336	0.021395557569294375	-0.007715536604564439	-0.09544697040649837	-0.07319032297974111	-0.00939824609597569	0.046521584125069564	0.0	-0.01331242097152594	0.0	-0.035757667770626125	0.02993265876218344	-0.049014795212842834	0.0059629206084493135	-0.0030045144747901974	-0.07609442762954331	-0.08198162899787967	-0.015485425589641989	-0.022182234644949127	0.07801124654883704
patient_142	0.05630385177521136	-0.025947601634321447	-0.0017024474919985922	0.15440099700979734	-0.0733532992133648	-0.02187728960736654	-0.11253723900929845	0.43678094079689944	0.002905154903594292	-0.0052865614755598245	0.0007090275310893007	0.051917066335259054	0.024572444234235893	-0.000698574347738383	-0.0073766877726120506	0.07345594202599016	-0.077814997768226	-0.008278069515979054	0.007133252831349624	0.0009409347555562911	0.01828340754005022	-0.005499006261753519	0.0006267474035765911	-0.055087062548284056	-0.0065773257379011215	0.037612112412164576	0.0	-0.009841908419845512	-8.111375236762e-06	-0.02618229326605243	0.026896256550742747	-0.03914963094191197	0.004789878522019291	-0.001981582125816975	-0.06059277321863565	0.0015689073334344127	-0.013037142947444475	-0.016858143885460922	0.05476104453683995
patient_143	-0.12402184039973584	0.00022442661401912996	-0.07566576229257568	0.16912587882729277	-0.047491198768120683	-0.03374344691437494	-0.16796301952474654	-0.06229419150632287	0.003787232457626663	-0.007552162125776485	0.0006763027690697231	-0.04404902166486026	-0.01769671555070608	-0.0019509366780193916	-0.008966358140232203	0.21168542967499182	-0.12071986706827197	-0.09429925157331306	-0.10155910852416458	0.002180634052479531	0.022363113972880298	-0.009795682490623991	0.00061234810825535	0.09962733036127781	-0.006635068736171541	0.042137446358262276	0.0	-0.012576437269500711	0.0	-0.032055064359729546	0.03236692719290736	-0.051676565048073435	0.006687408475086064	-0.0030942323598615153	-0.07868192416204106	-0.040118081447269256	-0.016970228559034725	-0.020703726300038285	0.0759386042232649
patient_144	0.06071754122142911	-0.0005722295957658358	0.08971730695543371	-0.1091798236684474	0.00853469058614053	0.0644829521462677	-0.12300657064457617	-0.049367178610595336	0.0030745350531520437	-0.0057753720511077465	0.0007325867998091404	-0.038702186991750646	-0.010938282994287849	0.0044211980599157515	-0.004824721694227817	-0.09173444439019177	0.012976582402563532	0.026716293221439927	0.17361225875250855	-0.0023918695902593336	0.01757634868044671	-0.004630469349423549	0.00041490242990882304	-0.05249980627709255	-0.00644622414878793	0.03853549139343485	0.0	-0.011093719372068845	-2.4733408096009997e-06	-0.025803693227596004	-0.037079637663000035	-0.03350784477830711	0.01004155220273038	-0.000610755634082448	-0.06377108134450449	-0.018257988977875624	-0.012837774330150951	-0.01827308099474402	0.0808313228184236
patient_145	0.07567955971501857	-0.01724276216567998	0.11880133910818012	-0.1633554972684631	0.010822374115980603	0.05316875361390319	-0.14939471004596025	-0.05673495088504649	0.003097247373213985	-0.007158586397702123	0.001506956355060996	-0.04702781755314499	-0.01313941682803501	-0.028185109933852783	-0.013520020436396375	-0.08363698378325538	0.20355295670365744	-0.007998476071040825	0.09062930438440756	0.002462159890084676	0.022420607248429238	-0.005271424526216505	0.000406548174237443	0.09941083519416932	-0.007580681643034071	0.046215479592526455	0.0	-0.015140708534313803	0.0	0.14112359015472214	-0.10603653936062347	0.30350806009813414	0.005193632234564158	-0.003328072097924609	-0.07715234297086736	-0.018084332391393024	-0.017662620726988366	-0.023123158280352704	0.09187465449776547
patient_146	-0.09482418521276703	0.0006763206946662357	-0.07665317875619823	0.10564129486605812	-0.017188570094918244	-0.02415487805678061	0.1255597276123358	-0.05157848078035177	0.0032034805782093067	-0.004754990394335708	0.001100689534488129	-0.04559782558199487	-0.017615222942004585	-0.001834954617695613	-0.005861187979461514	-0.04985376713089439	-0.0026975963824638956	0.043781558275298664	0.07240231848018454	0.0008322861060209684	0.019777037472594634	-0.007288664447565433	0.00048809881292044696	-0.06527150899168159	-0.005663584751361591	0.04138251215547045	0.0	0.20827155392406696	-2.473340809600954e-06	-0.026121295784108555	0.02951091350620902	-0.041532834587812095	0.005859197651870541	-0.00223146330038065	-0.0670967574881004	-0.09837222612971526	-0.014716843161407398	-0.01894688344406352	0.06734102099923621
patient_147	0.06943283248655732	-0.0016143127067291562	0.02823062869402881	-0.04007690451530047	0.005921866389495415	-0.031831437812971805	-0.15710197651335045	0.5796030230390637	0.003372668836065804	-0.0058662825398188975	0.000608495952836948	-0.051865195548641066	-0.017511780265449035	0.00031281016471708297	-0.009970933180852062	-0.052925079081297684	-0.01727985512717442	-0.10442905417689106	0.061927008591308244	0.002733226644852175	0.023250863283463534	0.021952503893513706	0.000456870391094802	-0.06824626374215245	-0.008227061131423036	-0.828736983147477	0.0	-0.013012569649163667	-5.6380344271609995e-06	-0.03569846749804703	-0.11717780587068673	-0.0572733194686304	-0.09027746476577417	-0.003821084427812867	-0.08237599312832902	-0.01743185094784897	-0.018577255846356423	-0.021045214099532184	0.07639860278674511
patient_148	-0.09891184174125822	0.01368166598492416	-0.09309207919285116	0.09478681576274516	0.009708360242931428	-0.02119673634912238	0.12598011366986733	-0.053695513381868364	0.002738736024411887	-0.006105262757514238	0.0007763180525399291	0.058601584197287726	0.03518732749261442	-1.780974396248377e-05	-0.0039034265447880313	0.1673621061783081	-0.1334046360964798	0.033998812546387334	-0.09528003009884779	0.001158701832741007	-0.05824479385668058	-0.0036533427047759372	0.00011704300409181571	-0.05201735559464387	-0.005843764904545629	0.035620748922371145	0.0	-0.009112235391483618	0.0	-0.026188216317361294	-0.07802893155562543	0.3001799608811856	0.005716456017154088	-0.002306212459630475	-0.06429735047566512	-0.07032813186399971	-0.013290224535528703	-0.013866566192627378	0.08574194049399426
patient_149	0.0489337638448145	-0.009570479088688294	-0.031607518811819925	0.07873362260846895	-0.02152793005167186	-0.025295210235245492	-0.12970989438851604	0.5014504102372124	0.0025333287055304423	-0.0056448402502475535	0.0008560945312827067	0.06046723874751139	0.02706122131892068	-0.002983272124767757	-0.003643473476740221	0.07049021860300014	-0.1028632297187621	0.1839631962358694	-0.005945206910109895	0.0015048546796067191	0.019725230112505713	-0.00852436706852274	0.000279129687090764	-0.06208292920572555	-0.0059881923136850725	0.035309346067363884	0.0	-0.011884834937404028	0.0	0.14212203491511569	0.026924711336662823	-0.040540606166881085	0.006975496185477694	-0.003246285613893438	-0.06699446395948466	-0.023271528792540016	-0.013363275598004123	-0.016855167334245132	0.060856313026013215
patient_150	0.05808851891980383	0.000549498287944252	0.0077055565617265166	-0.02644047711301163	0.00819212822940827	-0.016586972515291728	0.10056580877691587	-0.046227493050438676	0.0015136692884908402	-0.002825557298254524	0.001068693866662777	0.044633344489131595	0.03332964639695475	-0.00013403495777504382	-0.0058295238491535666	0.12426613517613377	-0.10443710906731736	-0.06615233172910133	-0.027103788867079478	0.000403388138544855	0.017060288738526167	-0.005209128267252689	0.0007348204410113431	0.07312626348175416	-0.005278547364661217	0.03185882378677365	0.0	-0.00863825931744191	0.0	-0.02303525238771069	-0.011516445755491087	-0.025917839623754994	0.011981965853422276	-0.0003865350293366717	-0.05217772690066476	-0.03973638116450967	-0.012371610573680258	0.06919825147902318	0.06618912978688044
patient_151	-0.06981319335670653	-0.006024024096901425	-0.04697308730729506	-0.14378500393773685	0.13029454272519458	-0.021883131839484603	0.11246103648248137	-0.03997388502051659	0.0013794468110222818	-0.0034689908016117023	0.0007096578326677744	-0.0357326409024164	-0.009504495515712504	0.00035184564357806756	-0.0023051920825344634	0.1689334287510613	-0.11816585329839459	-0.007150714630624295	-0.008614816384394063	0.005127945922614606	0.014874701834085423	-0.003899215209426709	0.000430131817095499	-0.045276601754498234	-0.005298893082975891	0.03046666048143583	0.0	-0.009267483185423173	-5.6380344271609995e-06	-0.020822022067459936	0.024732286739455295	-0.03220429981716791	0.005721081177638119	-0.003044059430343891	-0.05298926075225806	-0.08234399672807155	-0.010271874673748032	-0.01463724164408548	0.05873334788204605
patient_152	0.07888669720812387	-0.0016308937422712388	-0.04827288690143651	-0.12771621486917076	0.06975733655619401	-0.026116985152197385	0.15704152997411902	-0.06920286614403798	0.003121095482479053	-0.0076222336384722785	0.0007672653036419471	0.05758356420706656	0.0309169890683118	0.004250412961824328	-0.00672246498831249	-0.17262832630248362	-0.0043746021619049825	-0.06289136917904126	-0.026821164311976797	-0.045551003033342974	0.024725893240936533	-0.005942134019606479	0.0003654463492981936	0.1043984305777968	-0.007619412003890471	0.049044311890264695	0.0	-0.014910206491806072	-1.1774912066922998e-05	-0.03479926954453382	0.03651275381333199	-0.0527368670207192	0.0072521754893083235	-0.0036725890834641713	-0.08592011707367489	-0.11065333979267336	-0.018559923766877796	-0.024945089282348714	0.08789194518116622
patient_153	0.06514539904154476	-0.0009718251181409917	0.017647594330301858	-0.09441329038477747	0.023285976709636502	0.05866868654531339	-0.13594281952500298	-0.0514179691685168	0.003380880837726194	-0.006623053642063844	0.0008216490391764266	-0.03853377606589081	-0.018866870577515803	-0.0013692481300004247	-0.01171286296257437	0.010391949975100415	0.061943408913378094	-0.0509275213862989	0.020872600358953372	0.002958232914203829	0.017880481136051608	-0.006975974345002656	0.000441864237130012	-0.06518255222450367	-0.009010328667518696	0.03968662146199522	0.0	-0.012109951835036341	0.0	-0.02922635433341703	0.03071954808820874	-0.04457368874762823	0.005621953864688268	-0.0032465685532124863	-0.06814733211665111	-0.11155065071756615	0.2888397818632031	-0.017893255448504918	0.07869372592621701
patient_154	0.08650733599736454	0.006992524513658308	-0.009732686094248252	0.0572431752406154	-0.011344163534535228	-0.011578507825111219	-0.12732370143282398	-0.0570508005742296	0.0027561785701074497	-0.005811747794453706	0.000114545066042064	-0.04474549991219181	-0.014081836940268117	0.004870577754366927	-0.01003235726230451	-0.23882907252205432	0.18540620574236058	-0.14672441488408178	0.36213392666730476	0.004073615959324731	0.02461496315786433	-0.0043670983967739364	0.0005335713378204947	0.11543504789241707	-0.00801859215505285	0.045740959805336275	0.0	-0.012949411279341032	0.0	-0.03160614411753932	0.04127283313977401	-0.05268264767548692	0.006716682072322303	-0.002047335819352695	-0.07833826385339866	-0.10828606788957527	-0.01791731988492133	0.11527890216529793	0.10939653896861794
patient_155	0.07210950770424453	-0.020861878329796225	0.07631385210700416	-0.12424710291093673	0.012452375548377298	-0.02643234601586868	0.1479433602459228	-0.05899338988234227	0.0029765677208713533	-0.0066296160498051935	0.000748265275023047	-0.04446143703335171	-0.014504900842687147	0.0010412181791417962	-0.012715220510944269	-0.020078966478885893	0.07041445876207143	-0.020866347820730432	-0.023359127480079803	0.0030579701647879	0.020449011287778165	0.02063499804549423	1.4104133015525995e-05	-0.06820249008188796	-0.006316514692570933	0.041629055029565896	0.0	-0.013238869218939672	0.0	-0.03379630667198996	-0.09690133209618583	-0.04970195557247783	0.005084469324325967	0.07513929189881996	-0.07316473826663951	-0.059722976802253316	-0.01655310400453918	-0.020280010628902126	0.08126287179955406
patient_156	0.04864866156435704	0.007589917374382587	0.006121789992819973	-0.0018949597628464849	-0.0010454708474680575	0.04711988321436461	-0.0913984740707666	-0.04085295786481877	0.0016153648821466138	-0.004734308961130207	6.777693178955e-05	-0.030444881362844088	-0.011901689960745978	0.007460996198054103	-0.0020878233138315115	-0.020863432246064146	-0.0487148202439051	0.05070951145570165	-0.05263649049780917	0.001804268115411066	0.01641524279578385	-0.0041200362767843165	0.00043718853876992004	0.07498089146692256	-0.004775269640525057	0.031649906974264	0.0	-0.009204652368088241	0.0	-0.021372880523137558	-0.05391256405547286	-0.03187942150558029	-0.021649099966812586	-0.002287743921231949	-0.05223095468041456	-0.05769059668517336	-0.011052374261805891	-0.012439424807395566	0.06451989312132708
patient_157	-0.09039891749816358	-0.023644198433740164	-0.09991888051645308	0.07772894085958708	0.007659366822339371	0.0454928588771235	-0.12720411722928893	-0.05461066030689471	0.002342426013262268	-0.006058542997128304	0.001069259898882527	-0.04470720920131695	-0.011619948814735201	-0.025096990998733765	-0.006419695666912343	0.1945426159379593	-0.14554699327282733	-0.07000616450165704	0.030970028296216656	0.0023054704801681648	0.02059635422195214	-0.006412112593052871	0.0006452454834675671	-0.0655679800192556	-0.00688307923057978	0.042089242658897685	0.0	-0.01244485052875396	0.0	-0.026082586380206264	0.02816026711947746	-0.04213208596532575	0.003605566459263764	-0.0020734193959541032	0.23834277304991844	0.08497807111306253	-0.01373390621897189	-0.01596478319691006	-0.03910994494989785
patient_158	0.06172008045032844	-0.003421712481615695	0.024169293056712643	-0.03847551750727934	0.004264371411387446	-0.016057297431565903	-0.11147086749614292	-0.04635006265563799	0.002024717256919833	-0.004817796122435266	0.0011270247503649628	-0.0322138744051313	-0.01696085428956189	-0.000379919093524297	-0.00834072787010438	-0.228119046104781	0.16443284653013268	-0.13654212895294873	0.25338574740291264	0.002667233889294956	0.0205024763675647	0.033712213592230963	-2.6696318996231004e-05	0.0917184051996511	-0.006045927671401246	0.03050170396405722	0.0	-0.01018452949742604	0.0	-0.0262161502573126	-0.09912528638056158	0.3047373738214622	0.005246827467727583	-0.0029331033410405043	-0.056527224265589295	-0.05577290444847166	-0.012976706838049488	-0.01669905044400517	0.08459799707596698
patient_159	-0.12394779856348137	0.0023540200733400112	0.005094878862047047	0.0481898376161101	-0.014719878989809894	-0.03266129008990479	-0.16590963564425085	0.5874205871424075	0.002604423155981997	-0.008056142521730536	0.000720139646893985	-0.044143693239024895	-0.02111984483129215	0.0033220055656737013	-0.007662138848436861	0.009458614108039595	-0.05111969330197574	-0.03371408333230084	-0.007168292705457055	-0.0017798646027478663	0.02534097084686169	-0.00844013408896728	0.0009812185316906135	-0.07891669646609979	-0.0096424919627417	0.048168691875458816	0.0	-0.01530763106169884	0.0	-0.03679088479219547	0.03313533542412177	-0.05071373294102023	0.007343353503618767	-0.002372900378364978	-0.08335604756682181	-0.019100303433070672	-0.016242411215402576	-0.02237094549593383	0.08336813645732423
patient_160	0.0869753668661155	-0.004537724072713187	0.013521434976366084	0.015224661348281838	-0.010809357584024204	-0.030648548830533875	-0.17416625434047217	0.7264592778135471	0.003576531293184574	-0.008820889761660327	0.001122999370691371	-0.05037863211718632	-0.01995749653467588	0.007922776392898616	-0.015230179978614995	-0.7721464284435817	0.6018969645810401	-0.007615137931396102	-0.011332509052531336	0.001913417952865735	0.022975108810852227	-0.005838456236001629	0.000296947418509963	-0.08010438294949875	-0.007815705346535745	0.053274166954693704	0.0	-0.013554614615214075	-5.638034427162001e-06	-0.03763789333951883	-0.11045656150781696	0.36444538034890733	0.010021750999984305	-0.003104906282597415	-0.08893760812975414	-0.11879292768638255	-0.018888481406267085	-0.02140512318585827	0.10319375322005055
patient_161	-0.0906071412042696	-0.010128815825509072	-0.045947987532681284	0.0511968385505204	-0.0007066145178819791	-0.023909657024047383	0.13527285133221262	-0.05476341761837302	0.002445004545547737	-0.006691564905772477	-0.006916665273746186	0.05383483859689754	-0.01280845518055357	0.0004385063342167959	-0.0028580417108405305	0.10782585477827468	-0.11440250424890268	-0.0837463260864701	-0.06423762683844349	0.00207351060588747	0.017652491132566582	-0.0048052017020006575	0.000427835036794307	-0.055891128145140224	-0.0073348140696300815	0.039097128574903245	0.0	0.34488106582234834	0.0	0.16212412121146397	0.030924434235431043	-0.04507241980839905	0.004544813313591438	-0.0032362769820175152	-0.06661607974131596	-0.03791316833601613	0.31237325410104577	-0.016233748760924448	0.0876189667596382
patient_162	0.0663705500285421	0.0026746491562241394	0.061970816646605836	-0.21673279846459775	0.06460819695488632	0.052807801479910044	-0.11858345722293775	-0.0477707950818623	0.002151656111586007	-0.005601182121552334	0.0012560544615070435	0.05083350250127125	0.036389647244782004	-0.0009725338495476179	-0.005522700582347344	0.03746275076619097	-0.05878856863742108	-0.023445203144655594	-0.004187725717645519	0.00029155552126743567	0.019811981407016364	-0.007440731600334969	-6.2173594208504e-05	-0.057155369684050085	-0.006728374058678193	0.03772831062834399	0.0	0.29948961017932013	0.0	-0.026687061644645068	0.029372148741224777	-0.04227529795741803	0.004261655689562321	-0.002528740202965184	-0.062093922330606836	0.06870336277546354	-0.012449955154476555	-0.01625606307950935	-0.03606482246619318
patient_163	0.050311291480596154	-0.002112973711546508	0.10204147044273953	0.0797512425415936	-0.083529063865748	-0.01564943609138791	-0.09645854458589652	-0.03351617098905869	0.00234778605747331	-0.005659798837282892	0.0008672451536079131	-0.031038912415689696	-0.016514768471253417	-0.00013120467539212523	-0.002813624073442065	0.030382807448761193	-0.05090987736380158	-0.02357334455603447	-0.002879814934939371	0.001234383136004559	0.015205345643913125	-0.003637813576827514	0.000269607288288058	-0.044873405770260846	-0.006699561453311195	0.030840357917152048	0.0	-0.008627162483178567	0.0	-0.024066984036707068	-0.051154600467575105	-0.03440904985496617	-0.008169016076983181	-0.0021148144299907427	-0.05766409971069821	-0.09391557503101772	-0.012579407944560202	-0.012365576868056768	0.06304193736646801
patient_164	-0.12751827701702567	-0.01827461924303336	-0.0953269621523226	-0.02158774932406104	0.06772512395801958	-0.03261944189213786	-0.17102441913792013	0.6108895000141559	0.0038246124220492317	-0.00736494676021962	0.0009723073924487724	-0.0554973368031417	-0.01554692160011067	0.01085739616556326	-0.022064026731580005	0.2892153264530282	0.10386404443987812	-0.06352351238869051	0.11428895224117958	0.0009054851523155857	0.020126575961462497	0.025225161787266907	7.408290689951299e-05	-0.07853913748839744	-0.01094903834886788	0.05432907161507094	0.0	-0.01653959238448681	0.0	-0.038547083594866687	0.035997384178373275	-0.054130744746411635	0.0064682159937169215	-0.003831963201409792	-0.08556078514050887	-0.15533594842890527	-0.018089893523926055	-0.021741589455637183	0.09136375112903947
patient_165	-0.07665238706524446	0.00025055525619739193	-0.07750170162990448	-0.1825898517424057	0.20457307823306203	0.06980131689727384	-0.1262762905379086	-0.048801055239720635	0.003691298524727612	-0.0067125091667199245	0.001000185751905685	-0.04132154815581861	-0.011681871174334455	-0.00022236576825676382	-0.004586718921823523	0.09577152069300557	-0.09918634368111871	-0.1396450591167887	0.023567402711606764	0.0014482119635785351	0.019617184291296778	0.03273340837065152	-0.00015269055024469294	0.0954388495360674	-0.007157941719426023	0.03927759133247389	0.0	-0.01110141276180221	0.0	-0.0256698454298118	0.03164977264722237	-0.045585979634561936	0.00403809775553427	-0.003473446488856379	-0.06050003548552077	-0.036227941159116296	-0.014548373708613435	0.10066350896195807	0.07937033528896208
patient_167	-0.10438262740211918	-0.02231336129426078	0.006420329040053297	0.21376040716087977	-0.11014236345256423	-0.024825088037177676	0.1559621993472914	-0.05781585709030762	0.003390797680147866	-0.005620231894846786	-0.010998061797679764	0.06446758692585344	-0.014045594090888687	0.0006576529384267203	-0.014264903849606303	-0.10253684116128911	0.19635436760203906	-0.049042384855810174	0.00930358051006781	0.0013067608553247007	0.021698526661702296	-0.006477280011534322	0.00027900559034083	-0.0714963976422809	-0.007858402359888604	0.04481284139389743	0.0	-0.01538506747476682	0.0	-0.03362948233061429	0.029583986042814047	-0.04609576617852507	0.0077247478983596685	-0.0026249254617899433	-0.07521087401943727	-0.02130987621689573	-0.01623880555878032	-0.021663154539950727	0.08297822627073913
patient_168	-0.13088299092792113	0.004891413240578963	-0.09638154586855185	0.1895719190340504	-0.03761329053966447	-0.03567431849330254	0.18324210505375177	-0.07378051497013209	0.00414374458365844	-0.007247531500645593	0.0012887958418490132	0.06732959686695673	0.04014380915792273	-0.005300323086789979	-0.003439984732437851	0.14363376068415856	-0.17317459731512322	-0.14601786775056352	-0.008831051804397963	0.002568154294612151	0.022653860017202473	-0.009990743073388686	4.7454905140030496e-05	0.10879659408475081	-0.008824314456245512	0.0507404360351078	0.0	-0.01629871492568537	0.0	-0.03900811580412947	0.026250307672513625	-0.054880086609709104	0.010985746613017986	-0.002982627127208846	-0.09098691300704026	-0.04803207044556965	-0.018758488259926317	0.08339931344430837	0.08933622749720233
patient_169	0.06563714604343929	0.0019821577649478677	-0.03773348539626367	-0.0183529926087889	0.026220405401032654	-0.025928494753994148	0.136254740323864	-0.054035455062302236	0.002076280145101677	-0.005642497617906122	0.0006709555154049396	-0.04243049431542346	-0.020889514980975597	-9.677188368891402e-05	0.005490078539710233	0.08453376205462587	-0.16878805865676672	-0.00782405515891938	-0.005465784421994884	0.0016920946871267395	-0.15368587015477728	-0.00747992831387624	0.00038280414066066496	-0.06544171865221747	-0.005462649347311067	0.041895735150648185	0.0	-0.012304910112297562	-5.638034427162001e-06	-0.026937526912357387	0.029878681098106985	-0.049019409921416034	0.006149170917865371	-0.002336557197202751	-0.07418237081311539	0.020823535802510364	-0.014905009601185766	0.06220812545147533	0.06353132886256285
patient_170	-0.08320760446363615	0.0023291549575602797	-0.022879249062175876	0.04699357433616541	-0.0072490683150594325	0.0425631697823208	-0.10688177170288629	-0.042472244201966214	0.0026730787713796227	-0.004732308584672781	0.0005706242567290295	-0.032182420255095476	-0.011556813379313892	-0.006868457900184322	0.00208725506311825	0.017708107663874425	-0.1132362842259871	-0.10028178670592394	0.0482182757507897	0.0017535906844487021	0.015341517357997688	-0.006039848544823621	0.000137185802133535	0.07030665004805906	-0.004997106391340025	0.033543541729720995	0.0	-0.009647688655126005	0.0	-0.019974059875195717	0.026479034759022135	-0.03415917531970244	0.004469672627988167	-0.0020936398191567927	-0.048300517180939674	-0.07875337171975114	-0.009741636352097764	0.03438687906130519	0.06212197920828534
patient_171	0.03973279684088094	0.004753962377215799	0.06240932337005934	-0.11131420246938106	0.013963861636671581	0.06858238213137718	-0.10720524329332325	-0.041130133325196876	0.0030133672352298992	-0.005325693814087338	-0.00016396478685485602	-0.02824890250733641	-0.007896448027079114	0.00027687122031871335	-0.0027047408249808447	0.06550862464393507	-0.07948286240979374	-0.05036920033071832	-0.0001418759532492	0.00035057395473560494	-0.0486438034467667	-0.004140509915063901	3.6878008319098985e-05	0.07272091390238875	-0.00446516920645624	0.0312253014702781	0.0	-0.008279527559781497	0.0	-0.02092383889966522	0.0229221347074956	-0.03211148287007666	0.003803958305623084	-0.002424461049979445	0.23191331779055122	0.053608052935616476	-0.010548698928730454	0.07542331858653734	-0.02327119692208712
patient_172	0.05430075313448004	0.000826277382947601	0.017385599897731786	0.034908004552183694	-0.013578133347282393	-0.02907021040656761	-0.12488151827144552	-0.05208132443691018	0.0021415382488265463	-0.0043055537369485145	0.00034460730314314717	-0.0392813625063176	-0.009602178566546934	-0.005494867570543065	-0.00027762971227301205	0.08086428073102407	-0.11699725192202816	0.020096031041399502	-0.004644611315472057	0.002576158523901511	0.017281150547990988	-0.005922836650012662	0.000529519801880831	-0.05464552034030537	0.24210636237974725	0.03306378654630381	0.0	-0.010798663007454358	0.0	-0.024914309838139966	0.026526656927437477	-0.03821719075955428	0.005750470440774711	-0.001202277717794676	0.2270919312619549	0.06418715266707638	-0.012142342400455117	-0.016788556363491018	-0.03430425175078275
patient_173	0.06923957974598621	-0.001787505699308584	0.0007389019395255548	0.030318404040074336	-0.012034129041229436	0.05943614664004665	-0.11901690873492615	-0.04861562510011771	0.002546903005029103	-0.004634574925819375	0.001066618706617711	-0.028250998698576515	-0.01887317842170223	-0.0026734409786391823	-0.011528716532358818	-0.12491847068411957	0.434106790169124	0.06073921669184598	0.03532561393755572	0.01769203872929891	0.019538435490082166	-0.004118789070992593	0.0007301690233138323	-0.050135643531002166	-0.005740273665415031	0.03879312997054914	0.0	0.4089526200130817	-2.4733408096e-06	-0.027748266212770475	0.022576215944576098	-0.03766605694492333	0.004527662870495806	-0.001685670283704466	-0.06600554380566123	-0.04449391588880399	-0.014566297712461894	0.08002156911852974	-0.030788576289042364
patient_174	-0.10593296512189551	0.010762188316985244	-0.007414338008477302	-0.08814129168721647	0.02725200301129387	-0.025274002972466278	0.12263492662743841	-0.0498837984749698	0.002764172289714404	-0.005578108635015232	0.00040584634637145205	0.04637726595730405	0.030359605865068542	-0.0033153118725392423	-0.007042460983575796	-0.22481106572663953	0.25421861853316036	-0.013186791059997665	0.008123693729505952	-9.071461714176434e-05	-0.13812694510524506	0.02396634490307218	0.00044597149370454	0.08113732870176486	-0.0071849424661526926	0.036029335210863246	0.0	-0.011625640676529728	0.0	-0.024910787940439917	0.028672184888704034	-0.041116326156063795	0.0054712315669165675	-0.002399448906849182	-0.06722521720042644	-0.037438109352368805	-0.014343920559699878	-0.018080466846223314	-0.03953422281350252
patient_175	0.04832847083405503	0.0015906093836046903	0.11708160076836513	-0.13704694089690928	0.004822259544562129	-0.02289901932236641	0.12003454973297405	-0.04311424406965487	0.0031305342909019127	-0.004695133970347303	0.0008172818728547329	-0.032861968017406554	-0.01137415973494893	0.0025930814385004917	-0.004258523649351871	-0.1721097511575148	0.03482224203941937	-0.06528629016234701	0.008290030735096496	0.006769022884993958	0.01698321607698117	-0.004699514389840696	0.000363175549403809	-0.04887728134707043	-0.0050454813111650045	0.03667458021175721	0.0	-0.012563644144974266	5.782411586589357e-21	-0.021809189087404764	-0.06085903799492315	-0.02970259396576014	-0.0404788236819352	-0.002935210163339191	-0.05942913285882546	0.0757318163674394	-0.013879176519942193	-0.015626416091565773	-0.03192682889006336
patient_176	0.0734487563658371	0.01024031792812679	0.15035962400393044	-0.22056600907133744	0.021430121329941394	-0.03334251114606075	-0.1677807978285119	-0.06836537393220117	0.003602519200014139	-0.007044797774935517	0.000876659991870197	-0.04544565077624412	-0.023923311090032002	-0.00675725438816561	-0.010901587610000929	0.028404551686996942	0.030189398755072518	0.3265201954927396	0.0984308420328663	0.001884133245095719	0.024691801623634956	-0.008821192740056098	-0.045651247611794676	-0.07465970238072955	-0.008522830833421912	0.04651250376828	0.0	-0.013622838422280402	0.0	-0.03229198501124753	0.03202301898112718	-0.05151518079476663	0.009193638878909876	-0.002284329206226288	-0.08485832101070645	-0.08124237635557927	-0.016236334923978444	-0.022084128429580362	-0.04699645802336939
patient_177	-0.10527801977660932	0.011651414179504214	-0.013218786499949411	-0.013842395121871593	0.014332640607503909	-0.023371697446023396	0.14922065868892476	-0.05987964184433566	0.002555011559930818	-0.006559148742644218	0.00030307488111337	-0.04002001861935269	-0.020023304403422974	-0.012547097355424705	-0.011361589452198353	0.039086878207327834	0.10305553742784741	0.006022700055846125	-0.05689344428567118	-0.0054331853281537465	0.022743735929915014	-0.0058665916650152364	-0.0315811346968541	-0.06533994997561514	-0.007431198605767037	0.044141700170646184	0.0	-0.013096391996582501	0.0	-0.030248762533972448	0.030783002272624857	-0.04471547802846932	0.006599228637670551	-0.002501048021957784	-0.07236544498564057	0.08693255715333581	-0.015865605759795322	-0.021326617453340923	-0.03818566731261622
patient_178	-0.09444704482590364	0.003513939933791646	-0.06544379409526448	0.035923806823182865	0.011446666353541126	-0.0261948102769263	-0.12837746915389692	-0.049075360853787414	0.0025172716090525334	-0.004312976394416789	-3.894018964995461e-05	-0.04680639438148505	-0.011015991071494764	-0.020111598774439944	-0.0078526392077138	0.035354441560174664	0.0315894372063281	0.17456180841517488	0.08722698273838496	-0.07611095086560123	0.019261342867770693	0.017629768875282878	-8.289666222752501e-05	-0.05760509794397767	-0.00470834451684634	0.035944284121833446	0.0	-0.011116863785340292	-2.7751478561877e-05	-0.02458812302377492	-0.11328448336938347	-0.045630909258497825	0.002456613311141547	0.028421033808098947	0.23484864094210742	0.07060734359578937	-0.013759077529596915	-0.01752667578405169	-0.0369354864597865
patient_179	0.07197846930217923	-0.02327716352149253	0.06643650747768304	0.08140142375077251	-0.056033528590394496	-0.021533157027345595	0.14212256527492043	-0.059353484301365105	0.0030027690973269123	-0.007552544253395964	0.0006850353432784266	0.0608538412818407	0.030525824421294395	-0.014405972932378538	-0.009376992580905042	0.08834704537640649	-0.09641786907429652	0.06231818107781142	0.011698376836591742	0.004599911214058134	0.021560316338141677	0.022219022590601756	0.0008992427780630769	0.10312205613674219	-0.008551921640092936	0.044781647227578214	0.0	-0.014816509683195938	0.0	-0.03476302916857278	0.0313348002100641	-0.04933566397941317	0.007122421332892204	-0.0024543692381956083	-0.07579840004482305	-0.08354626230270248	-0.017409823614142818	-0.01859461441544772	0.08390990688890952
patient_180	-0.10669583792394151	-0.006467235215543262	-0.056200637263405566	-0.04788584522134745	0.04660696235074847	0.05831085925615245	-0.13002541530292636	-0.05703902439709803	0.002599512335879678	-0.005050438793247198	-0.006196705272909207	0.04669712126006023	-0.019658153308446204	7.072849934982014e-05	-0.008497559963573676	0.046470841186447426	-0.011677263928589926	-0.0830141789118321	-0.01851676728028533	7.241960015498349e-05	0.018378548449411943	0.019729973337547238	1.4889677621963987e-05	-0.06065190405798508	0.34922892855416576	0.040017813329551705	0.0	-0.011650295714374901	-3.95263906288e-05	-0.027720423469249533	-0.09898380482293254	-0.04179837866489639	-0.0845685148100812	-0.0029911800761037444	-0.06509037564846058	-0.018267213777675186	-0.01388650895455788	-0.01628479334457995	-0.03927478656400354
patient_181	0.05609321472773155	-0.012050419990107746	-0.0047357600395223675	-0.15685038676651908	0.06354861275518753	-0.018745677575029512	-0.11419445987712505	0.4643526621618216	0.0026640463900690094	-0.00474332880316964	0.00040807580120770585	-0.03467245010493151	-0.008703518530830213	0.00043099798783757505	-0.009869602369654612	-0.12277470611393788	0.23099241277120006	-0.08494038216102405	0.14849377332384392	0.0031594607754908497	0.01750972374764639	-0.005504082357584128	7.109426812761799e-05	0.08131247629630194	-0.006291490488829713	0.032436915473451254	0.0	-0.012276154651336926	0.0	-0.026183818173496746	0.02639487253488937	-0.04027367241088455	0.004325023095586587	-0.002016795451614422	-0.059637832936556674	-0.04699267375990313	-0.013076947394080133	-0.019087977624068685	0.0741857199107244
patient_182	0.06914230906800063	-0.009411544005137924	-0.012469830517477985	-0.04937950295068893	0.029589763620299015	-0.02003698752347007	-0.12102980706521435	-0.0505177796460595	-0.10220732845682914	-0.005113290872300949	0.000499100084121345	0.04747097088720967	0.04502981190798787	-0.003253664030587117	-0.0060181013594898	0.04799862424902357	0.007878756373700096	-0.09700376265623176	0.2056480283590627	0.0005692392932323451	0.01955715979534014	-0.0038381469802230388	0.0005407482387326233	-0.05311503273812207	-0.005386189441795432	0.03880835884832753	0.0	-0.011504481696232565	0.0	-0.02856491206463431	0.028169378590198923	-0.04052520230967036	0.005207490408267988	-0.002035243258631715	-0.07124087696288152	-0.03301816080840116	-0.016175958035886583	-0.01740797137396002	0.08191215167083712
patient_183	-0.09151895201351373	0.007096219375571219	-0.023266889596224024	0.11593792734324782	-0.037763226740135464	0.06858676804251891	-0.11986850541084584	-0.04905351726598105	0.002577363856282423	-0.005745799954397221	0.0007235509566479308	0.056660068634004516	0.02909469083730184	9.82083496421685e-05	-0.00830313445029109	0.03452058195499564	0.08976719566014085	0.13149351185515412	0.17066568992231546	-0.002343272364345927	-0.09030048459840606	-0.005844827084861421	0.0005440988053538601	0.08760228523160349	-0.006933415552116378	0.0367274521994581	0.0	-0.011904120695234605	0.0	-0.027846623595234533	0.031372102410432624	-0.04438850663817116	0.00668901165471367	-0.002457928759736031	0.2645125512202143	0.06924572277755273	-0.01276398636802576	0.0794327873530312	-0.034614882631659766
patient_184	-0.14314701430814467	-0.011579750241599964	-0.00020784899362827504	-0.24839941149030223	0.11051765756261486	-0.03260572126652747	-0.19071363049293427	-0.07267876000432506	0.0025618852373442	-0.008810538507052369	-0.012619424013466602	0.07962049837049827	-0.019271226279359007	0.0006808563556353061	0.007642535604253308	0.011094390679494892	-0.21016604437570233	0.08191618777541851	-0.04974893597691208	0.003852430975751578	0.029211580407138588	-0.0070998226811083455	0.00044995485030770404	-0.08529563310819827	-0.010611684456134468	0.05390380297484328	0.0	-0.016509030897721585	-2.1684043449710093e-21	-0.04003401718985504	0.04226058592905918	-0.06503268510210894	0.008637600616584718	-0.0032225554689039944	0.3866116357689624	0.1151828718446407	-0.02072648722020979	-0.025834264999023263	-0.05265742108199977
patient_185	0.059912999238133514	-0.0022789719902012832	0.009513497232971964	-0.10280288986374153	0.03191210529004563	0.057476779988527446	-0.12319714966781722	-0.04908585097512805	0.0019310930296993379	-0.0045799522307301286	0.0005047355292404419	0.05060902710838773	0.02329589815183064	0.0044561267209338225	0.0028128965602505222	-0.059310778052783515	-0.0976500975504062	0.05556988785288319	-0.0911492740850164	0.00021776872008827204	0.017378454466750192	-0.005255729123063288	0.00020707650832196996	-0.054305652250681506	-0.005131366545642752	0.03431472845309421	0.0	-0.010937853417527043	-2.4733408096009997e-06	-0.025108814471211847	0.02530204229729015	-0.03834634413412363	0.006421518550969772	-0.002065558123579338	0.23339692228315453	0.07735966115262706	-0.012147494920071458	-0.016014506693111052	-0.03642097489394143
patient_186	0.06814682202757454	0.0010565513867213452	-0.043402497986070834	0.0691935565604647	-0.0058322290797335205	-0.017004855165906167	-0.118107090833309	-0.048706234695044016	0.002233859805744662	-0.005102109530427403	0.00087032441422199	-0.03395662747585178	-0.019250364363643843	0.00038592307254749317	-0.005569132482818056	0.21514822794523208	-0.14932340024734947	-0.022163797621795763	-0.04784265338144781	0.003698438704227216	-0.09097881327153157	-0.00562346532163193	0.0006452043302633163	-0.05525849602571472	-0.007016249035149567	0.03846802030777971	0.0	-0.012897755875846718	0.0	-0.029122021520302455	0.027286044766018137	-0.043207319449629224	0.004914252418590425	-0.002530486744160563	0.28094601527179797	0.0829556044316043	-0.014745283387635606	-0.018814770192139122	-0.03619080235580129
patient_187	-0.13808131279860944	0.01599325274413302	-0.016725287422518043	-0.01809691321901078	0.018234211168602178	0.064274734395819	-0.1617289453805319	-0.06448770845078519	0.0029604203086865326	-0.007557240381630992	0.0016096113403176416	0.06277418986279362	0.032328890412322	-0.017057467150632572	-0.010188058079894475	-0.21169945381301894	0.06954156478043483	-0.16592260671241355	-0.0977760555986606	0.002296548172127305	0.024795544086317678	-0.007238597037483914	-0.00019778613904483595	-0.07682302085779315	-0.007584893196129213	0.05009671056271449	0.0	-0.018176131136982476	0.0	-0.0353548543132885	0.033749849063328695	-0.052741478288809124	0.007448185498142907	-0.003609187743106747	-0.08185587150024544	-0.023972480562069715	-0.0180067874869464	0.07000633063920454	-0.052588974405637104
patient_188	0.07819887636421691	-0.002285935361518385	0.044477104191880105	-0.085123538550079	0.007133906584512595	-0.030764869356192243	0.14989251890190214	-0.07075965657763417	0.003048458652528935	-0.005480818571995688	5.850916848250988e-06	0.06659159109348059	0.032101358093836956	0.006387489969792005	-0.011715218348562973	0.20064003387040238	-0.10198755737979916	-0.044251388218086184	-0.05025693407557503	0.001501968557413333	-0.131163289395289	0.02401316116885737	0.000301716135903578	0.10224825761589193	-0.00503235516179113	0.04896079628372527	0.0	-0.013383531756420618	0.0	0.1630593957170024	0.02985552742750667	-0.049817958135726634	0.008300978946498621	-0.002126052505786867	-0.07871481913817646	-0.08927177981330661	-0.017057484628180176	-0.019506024258028706	-0.049389041208343955
patient_189	0.06649001245185197	0.003872303364409403	0.020099869017809135	-0.08304930868059081	0.022830044535801623	0.05665429459212974	-0.15211280504949215	-0.062002052784280066	0.0021609512305773297	-0.006546504970121169	0.001548348049459909	-0.04723059591951359	-0.018816951696187346	-0.006894005043190041	-0.011287517476317207	-0.1813775011218852	0.044310522989555866	0.031820973772608695	0.026439466076958785	0.0011399152108929169	0.018644114144759062	-0.005248175989978938	0.000684060984405923	-0.07232081835773899	-0.008035698119589468	0.04597287808645425	0.0	-0.015076326909751511	-1.1774912066922998e-05	-0.03434890150444056	0.03208946787929154	-0.0472667377239486	0.007236802831224329	-0.00240794937091492	0.2995007248210687	0.08592690398859525	-0.014727824566367773	-0.01899309770238577	-0.039371246864613234
patient_190	0.061457988732487194	0.018818744233691585	0.06073975313569211	0.004152610577762349	-0.0034175363646533224	-0.04415664128416838	-0.20319676982764381	0.70839012363174	0.0036628228626177472	-0.0032378745183129394	0.00012834037147150499	0.08706016203711708	0.07022547714027531	-0.0011631750582321643	-0.019171331745686655	-0.8788000044163747	3.5861730937678424	-0.00944024427379006	0.23018914332499513	0.01219325665826282	0.028062377515831283	-0.014863875623661761	0.005310186916519518	-0.0788989958525436	-0.008759444874189061	0.053339954124220705	0.0	-0.010760628604596135	-1.3510036772039995e-05	-0.024218809075130597	0.03901783292224061	-0.04439394483821328	0.021036601397170177	-0.00021593033526372902	-0.09192286009669028	-0.05365116293135052	-0.017561829782656743	-0.0065747948246081675	-0.0382959285950222
patient_191	-0.026552291093912966	-0.003146155506100288	-0.014810336333581834	0.0362693621630984	0.008508842045525005	-0.002057667698968725	-0.039644344451524066	-0.01677453741967539	0.0	-0.000545293852485005	-6.4266287757849e-05	-0.014057390551316471	-0.002772931131798338	-0.004456415771849715	1.1088450886614403	-0.16318284174390132	-0.06308803250060602	-0.012119315247420624	0.038358101423025315	0.0019968523497939567	0.005678708930650992	0.006037072977857454	7.129114372100301e-05	-0.020894110029646668	-0.0012910020998377792	0.012329883275842089	0.0	-0.005044000759164031	0.0	-0.008507483265153023	-0.01526174538667193	0.08685976650148577	0.0029414909414236527	-0.00033649136234364203	-0.020310455521267343	-0.027004923017828357	-0.004313864682164981	-0.003774169128246897	0.021087794286355533
patient_192	-0.07263141290291153	0.0022206938905558237	-0.02587337886153336	0.10796408425047245	0.019155763627228938	-0.018817769967557817	-0.10306469147283029	0.48916917465114473	0.0018625780977074972	-0.004791963096671117	0.0006159237775792468	-0.0285487968817887	-0.010968783122148431	0.004007039426823161	-0.00440179602124751	0.0208725879161136	-0.007535441082202666	-0.07924980161773892	0.006241482564452692	0.0020734560009585653	0.014367089138456466	0.025656255003125756	-4.6200626223234995e-05	-0.047830698067564334	-0.004008808547605889	0.0321479427562506	0.0	-0.010362392638147824	0.0	-0.017799814459156113	0.027277070435580805	-0.03025409571119583	0.004056197055644371	-0.001822892220767289	-0.05209566832349774	-0.06413350932852677	-0.012236143094861754	-0.012107531175718373	0.06184440833750124
patient_193	-0.06243554958835469	0.00189517066792387	0.041321101518786756	0.0416385431965965	-0.034025003733720846	-0.01907134395875319	-0.11174948811385671	0.4729144639885103	0.001419281000738939	-0.003464270461451864	0.000468039893756546	0.03923863806333274	0.02444971437376014	-0.0005484483108539061	-0.002063206666736019	-0.15979600539935312	-0.015456891981518554	0.0004408394043739296	0.09058584707830235	0.0019130167309238495	0.01644283804280909	-0.003952405077518866	0.0004194925652905379	-0.045083539725282507	-0.006777286934594228	0.03183601381496926	0.0	-0.008518391440224276	0.0	0.13261106143358792	0.02629607483921931	-0.03538489773483617	0.004241127648717997	-0.002027352807464689	0.23788452736367494	0.06758500435567587	-0.010753179358112722	-0.015741963105819008	-0.03512303122261216
patient_194	-0.08973345919888401	-0.006373687961006753	-0.0752325152455656	0.18593587466383782	-0.04894637270641798	-0.020349620137022635	0.1279096046066773	-0.05210631085520674	0.002277540367334853	-0.005822297328072899	-0.007761061096226132	0.05524869382026109	-0.011099257075279614	0.0007973056655619702	-0.009254192956529055	-0.02526623459071055	0.2443409689336524	-0.09488639039949645	0.024039117762580227	0.0032535019646930067	0.018299466885206884	-0.004553276071640505	0.000508990996050664	-0.05873933098296766	-0.006303382052906291	0.035540587017757114	0.0	-0.00995424556265146	0.0	-0.024846575738917548	0.024402617792618774	-0.04252548092551207	0.005208375824810791	-0.002158944860160502	0.2661975012137842	0.07953369689007944	-0.012690169717408172	0.06423236443832928	-0.03694326887522665
patient_195	0.06637277741944322	-0.011949537822848365	0.012191424941075064	-0.0732267674061915	0.02261822450475377	-0.02489441246581459	0.1417428465243936	-0.05453340621953271	0.002993787295564023	-0.006014392060104298	0.000927843938968982	-0.04011082394937434	-0.01976541068809759	0.005307314199453974	-0.00764442333211375	0.20815896472973372	-0.15408353401015165	-0.0953216728771578	0.008091517374237266	0.0030120332022820417	0.023222273897165403	-0.0057024898809433225	0.000818272028070686	-0.06384557914168174	-0.008415917695090775	-0.7248560878848355	0.0	-0.012199906600671212	-1.1774912066922998e-05	0.1458176942905653	0.03596499215337954	-0.045513074019406005	0.006663237647447202	-0.003392195704502563	-0.0748249566406459	-0.08362696358622841	-0.014573779628057927	0.0679949088661002	-0.04380037838711623
patient_196	0.07033091570883185	-0.005577794838137605	0.0059004750081314995	-0.03185990927810067	0.01086985876752906	-0.02148311975818275	0.1350788722982978	-0.05550734490348066	0.003248303131508426	-0.007541613214864263	0.0008505992738021878	-0.0422736960734412	-0.016770413598571836	0.000853228227329572	-0.007092490927687629	0.1312126950935845	-0.10186265564141264	0.08276429624403024	-0.12009375104573997	-1.7071196385698956e-05	0.018377339191824212	-0.004800463088535972	-2.428972210447205e-05	0.09178947055980245	-0.005846305461275953	0.047554058901216764	0.0	-0.01260192208526751	0.0	-0.03019695223309455	0.0266802949042762	-0.044866531115860385	0.005782503181400539	-0.002371962899650489	-0.06875220567011642	-0.015697962828842275	-0.014204331637896861	-0.020770580158713227	-0.04301875275557445
patient_197	0.05704131962433167	-0.012291083277592374	-0.09739367542420166	0.12446650614657835	-0.014643476798112403	-0.020220639441601816	-0.12289459046418022	-0.04986645628223386	0.002865815877184237	-0.004399967787279923	-0.004009696521777654	0.04179741267060907	-0.015932918254378984	0.0013025882563298097	-0.004607832602931978	0.032266162546911746	-0.057361448753104206	-0.024171137457015834	-0.005145757868315158	0.00042521162289695406	-0.09944805941673004	0.025552956232240288	0.000286101638426801	-0.05420284631185745	-0.00635186783474765	0.0409199666222319	0.0	-0.011121717360571224	0.0	-0.02666935949590802	0.019975989230973462	-0.03449409627060669	0.008342542235769312	-0.002212527048098556	-0.06051230819512935	-0.01795449151175446	-0.01216497355617754	-0.014188418893774804	0.07647411264418542
patient_198	0.06414992802761182	0.00904930813210046	0.013160529237415185	-0.17579664374279771	0.04610858901173812	0.06278346610978193	-0.12338890909933921	-0.05044665441951007	0.002298571789324218	-0.005043983311943403	0.0009658489280969212	0.05732242018314378	0.04480393621391039	0.00019281890508195216	-0.010984563323010631	0.041999183616782815	0.1345106823221179	0.0590535841866829	-0.04751307587413447	0.0035816691879990373	0.02466129323418901	-0.005195096750439272	0.000480828866268048	-0.05701316539858236	-0.005420926682005948	0.038815477171637476	0.0	-0.011412092830964891	-1.1774912066922998e-05	-0.02745235793779925	0.027755910731164294	-0.0432185737921366	0.010596342640794145	-0.0026377531900750573	-0.06219049642637942	-0.05984049050899501	-0.01429050243671256	-0.014441227029769792	-0.03331760740556426
patient_199	0.06432991555486632	0.0025962003071766672	-0.011385694186775857	-0.02048094211897565	0.016959258578069375	0.034760401774928985	-0.11726184526825709	-0.04811699905075033	0.0029377776205058857	-0.007216888840454866	0.0005155386006922083	-0.03702539804570003	-0.01093913652507699	0.010525251508226821	-0.009555914601032278	0.0844153520334847	0.016254648254409136	0.1530203437423284	0.10504281501165837	0.0013975631927236778	0.018224848809929237	-0.006097685494982153	0.00020957010390286105	0.08180307937196096	-0.006700196709048134	0.037627245869094744	0.0	-0.010360373682516607	-2.4733408096009997e-06	-0.024210344666131377	0.026841301185326603	-0.038060595965677534	0.005596425119456696	-0.0025225105603089875	-0.06266589622179514	-0.033634780337423564	-0.013465600564381648	-0.017042349941806353	-0.03895519971524751
patient_200	0.06598809798036534	-0.00047514720018889707	-0.000296402362047014	-0.035801842964021266	0.010843075225078786	0.06794537024886464	-0.13198697933003467	-0.05814356900523223	0.0031184632610142247	-0.006623783728897957	0.00036025051305523	-0.04286033405636594	-0.01253790497733402	0.011044572830176102	-0.005390988624651715	0.20397031439986738	-0.15007070399346975	-0.08942413825123646	-0.05925795753788968	0.004182640419301292	0.01992731515027499	-0.006453597970618405	0.000433394428266343	-0.05957951617479562	-0.005964289370364101	0.03797915610260116	0.0	-0.010252707325308481	-1.1774912066922998e-05	-0.02853761689723009	0.033820238674744485	-0.04920953339840148	0.0049552006885029256	-0.002345086187701135	-0.06604389741585315	0.0773853111807192	-0.014461077199284657	-0.01726442767407928	-0.041858424303842554
patient_201	0.06426749265494401	0.024777774589167408	-0.010781800442927734	-0.00787876283415422	0.005620085311024333	-0.018914360566691303	0.1255563623483432	-0.04788101447313782	0.002371920878814852	-0.00553989396796	0.0004503404103073042	0.05604639062226112	0.03317461955283659	0.0016144363497115532	-0.0004326473496369204	-0.06743391283563156	-0.07711788450191928	0.002440523770445956	-0.005527048518978803	0.0012254495408588024	0.02130501270000262	-0.006064054478291654	-0.000143857639976348	0.09471029854206957	-0.007667181423004186	-0.511413485392517	0.0	-0.01074942053879941	-5.638034427162001e-06	-0.02493868554412729	0.02731593269842477	-0.03922315484656508	0.005810502997373188	-0.002143799874237632	0.2696150748335902	0.07812455258860723	-0.014060504082052559	-0.0189224585236672	-0.035634047221253
patient_202	-0.10516002033788077	-0.0018420329315923672	-0.04782502470532038	0.10040987252103398	-0.022752761536795486	0.06641366606696089	-0.1437966852192784	-0.05804380967309581	0.0027008321267011897	-0.0062800491987147836	0.00041954342985080163	0.06245510291404814	0.027236791523108726	-0.0016410277447072125	-0.013866976220582196	-0.23783871743230836	0.33376239703266175	0.043908240620357614	-0.035845544843623844	0.00015268973718178297	0.021857842243140864	-0.006782008633691967	0.000446686172662618	-0.0650871509719819	-0.0070520175852428375	0.04003432176948297	0.0	-0.013311670107300626	-1.1774912066922998e-05	-0.029948644523527235	0.03484886362323404	-0.04935369525972708	0.004844172863245942	-0.002980005295254938	-0.06888678057629946	-0.03792907198126788	-0.015370651073676522	-0.021961045761117116	-0.04152945461422942
patient_203	0.06688094961698691	0.005479900616220611	0.04730538034730298	-0.18409507159171376	0.041312372640688586	-0.025968083768984476	0.13078304711129207	-0.046070867922252526	0.002740002997466538	-0.006415430818072533	0.0008098472925550344	-0.040108825374990366	-0.015751395340217574	0.0012973872215575521	-0.007125420591818017	0.04411787979409296	-0.02685146225572765	-0.041315930494608945	-0.01928533463228859	0.003255431422393294	0.01916949052139797	-0.005779482078293414	0.0007472554501904461	-0.0576386452617412	-0.0062558572677828975	0.03628315237910915	0.0	-0.011948277416305653	-8.111375236763003e-06	-0.027339822377937698	-0.08581653882866865	0.2638754299183786	0.0050172634129773555	-0.003056468135708348	-0.06625757754844572	0.038287611830373006	0.2717530168087089	-0.014196676038529612	-0.03618597656349543
patient_204	0.06320831188935949	0.0006725534697356475	0.06338168906944112	-0.022992488284036182	-0.013507607873904027	0.04060034495311727	-0.12621043980616128	-0.05446985337007279	0.0027895787954639213	-0.005659573522672719	0.0010214714103176608	0.048569245770356	0.031749853468004394	0.004232536086609292	-0.012147689704374345	-2.2744157373739414e-05	0.11264061392282629	0.05786186457122512	0.04609876584834103	0.0015756065565516028	0.02022739225501197	-0.0049172067267980075	0.0007381791479372591	-0.061701754169987355	-0.0054678475269221045	0.04075642598873564	0.0	-0.012017928489086371	0.0	0.1373279875395183	0.03418413413562933	-0.046490352767169923	0.006399735906479987	-0.0031911438381149234	-0.0681349574411065	0.05489109453741126	-0.014903537135172134	0.06554841659947315	-0.037874452575566944
patient_205	-0.08367318722671283	-0.007932805000872078	-0.04495705534911612	0.1211051991202431	-0.014877179715667488	-0.018131682577900217	-0.11666911103576735	0.5299951844692498	0.001649888214475508	-0.00498520180188677	5.393864682211179e-06	-0.029532492716603763	-0.008213288077455149	0.00029126832091721144	-0.007800615470006544	-0.01649511256568166	0.03440808560743568	0.21008730194406983	0.2004913069233378	0.0031128462356574986	0.01984274624033765	-0.003427718567681015	0.000617683464642994	-0.04920754951235217	-0.006223038683613946	-0.4634513701582649	0.0	-0.010619779408555005	0.0	0.15895321031052279	0.023625518294682818	-0.03659069438903523	0.008391356255031636	-0.0019088884338103007	-0.05816768043186024	0.08717504228080436	-0.01316742207241856	-0.019566492442622516	-0.03887096447968205
patient_206	0.05298433989956062	0.0013332131690984282	0.010783403089299114	0.02276438872598974	-0.015910906623471967	-0.016031168638702836	-0.08840143865592898	-0.036642533185659486	0.002802028407873507	-0.004785139837785621	0.000517132326117807	-0.025226808976390017	-0.010292003229536429	0.00198700565223399	-0.001226751784619388	0.18095812546008833	-0.12095055913947567	-0.042970580347876756	-0.04166157587824383	0.0021757467626782752	0.013520774939602773	-0.003536939596568236	0.00011802892121487701	-0.041414470682905095	-0.005715568384189676	0.026337853064542754	0.0	-0.009019048223770311	-2.4733408096009997e-06	-0.02129481085210696	0.020965199514502077	-0.031646444594509514	0.004730628048805468	-0.001727271584529549	-0.05177492955395678	-0.05865980065764646	-0.010991176439370505	0.07587415489972114	-0.02359438679973033
patient_207	-0.09138900936601663	0.003501102717057732	-0.04719521205407894	-0.03129569683997289	0.027331826260779915	-0.021834870758208	0.12732966431924914	-0.0528400694501946	0.0026761084370424734	-0.003736180402908642	0.0005689339734518237	0.05027668961072124	0.029327055206940775	0.0015762677409602833	-0.0019083474598103232	-0.13658167266901758	-0.04985403693068638	-0.02667011233055487	-0.016603720243493995	0.001420004544098058	0.02003885728715599	-0.004481951051319463	0.000425803218585886	-0.055085811858060156	-0.006441167894480718	0.032696908433133866	0.0	-0.011144868234221809	0.0	-0.02531545233205327	0.028275080751807163	-0.04229657249421557	0.008384740578920236	-0.001240909516024375	-0.0646393766958929	-0.09567210626676781	-0.012906912205438527	-0.01619445471617993	-0.036745894147381795
patient_208	0.054457011866793206	0.0008603909072453837	-0.0003313317609317239	0.08372272122088135	-0.03335153687853856	-0.025299592634637703	-0.13512795004363706	-0.04710914602914791	0.001704126675335385	-0.006296323793050467	0.0008898017576346429	0.04830609414704078	0.026226192674767574	-0.023968221599928362	0.0021801416223914106	-0.28346721318372464	-0.05451481671739837	-0.11627425213050632	0.1423454125787255	0.0007147157127341778	0.018130934448636796	-0.006162429782718493	0.000636069193584077	-0.05802158297070587	-0.0055463017681829695	0.03274591638293153	0.0	-0.011591927949865468	-5.6380344271609995e-06	-0.027018522377696096	-0.08583521412032546	0.25928235625726925	0.006735026821476416	-0.00335953528051418	-0.06674018587984232	0.0389353431369081	-0.014415371755981074	-0.017160326157698132	-0.03462664426793311
patient_209	-0.10559902999901877	-0.007533251808495124	-0.023773223214628558	0.07198160057490326	-0.013274607272851345	0.04649060863801601	-0.12079128592959769	-0.05443265349440023	0.002536281057362349	-0.005511775563836189	0.00023048461772854102	0.052939462053738076	0.02181906090765314	0.0018529286265226998	-0.009971072842199414	-0.015654479380387318	0.13369019391558223	-0.11131901678780151	-0.02071636435311554	0.008865279153876627	0.020113574404610746	0.013969270633066973	4.148817030420002e-05	-0.057985360964145034	-0.0045564414178158145	0.03548038982717052	0.0	-0.014028097563275315	0.0	-0.025030377995824877	-0.09300440661429113	0.269968856299799	0.00325929737893569	-0.0023352564188935977	-0.0649255782507448	0.07728772249299334	-0.01337405761791585	-0.01961812746582412	-0.04344635902786015
patient_210	0.07579607611061312	0.017348652311324854	0.005534297581883988	0.028793221741761767	-0.01115958521314909	-0.031108646566415307	0.15846359903787008	-0.061714772171798445	0.0037479112465483577	-0.006737598993252154	0.000523443580158489	0.062182537226813196	0.037840860446468116	0.0051117619627368	-0.006518655838692081	-0.0061611212201546205	-0.01899858419700822	-0.06802630670896584	0.00283448377206026	0.0021389849669643923	0.022068524782157383	-0.007876227847031497	0.0006556889495687407	-0.06790642598756666	-0.007233079898418426	0.04236548092846847	0.0	-0.013430234095551403	0.0	-0.03283744390538379	-0.10704925460294624	0.3154072246126662	0.007110722357527994	-0.0028709972831534357	-0.08558514728032901	0.08276517848279202	-0.017292008929795644	-0.02129694376217753	-0.04276058292313608
patient_211	-0.07902117403439662	0.0037395170879046084	0.00014744410053093074	0.03187941152582072	-0.009535070432960802	-0.020129971796010532	-0.10795612469949255	-0.044373172480041884	0.0025475950373806274	-0.003917563334968865	-0.017591734781184466	0.031628080815040066	-0.018553720028834306	0.000581303432606309	-0.001724950589194624	0.0637693667994519	-0.11977621992244045	-0.049578090344338174	0.015654609829827942	0.0015656968044851422	0.01748755603691388	-0.00710535883857228	0.000542411890041252	-0.04962126552209986	-0.004938465706553713	0.033855443817640676	0.0	-0.012172842111241816	-2.4733408096009997e-06	-0.02305660760930853	0.02384840304386767	-0.03541967758070902	0.005981494998285291	-0.0021253606376770763	-0.05496582970002211	-0.09999111715605434	-0.010615713879927144	-0.01359831190193228	-0.03383865288582987
patient_212	0.05570436041553527	-0.007051318666915967	0.07810596717512698	-0.08568111458441376	-0.003763801197391658	-0.017447766621245406	0.09697058648546296	-0.034373606775615156	0.002818197361350351	-0.004844408140900005	0.000837915541107117	-0.03164134762749747	-0.014376202552170578	-0.0065706928390017304	-0.005987712832677973	-0.09030850035067173	0.0324024031463384	0.11177999972348061	0.12087373267651402	0.0012296163342229093	0.014452661358004097	-0.006203041391884811	0.0003398253612826585	0.07418967112683546	-0.0055166366874252306	0.031633883895866084	0.0	-0.008525860571957528	0.0	-0.02354132760579965	-0.07673358192663368	-0.03514351329137408	0.003510967346726824	0.07857560948071067	-0.05205166953729729	0.03994258294972639	-0.012055435226682079	-0.014443376069794744	-0.025201637305250366
patient_213	-0.1111253453550371	0.00645055483202261	-0.02127915789977624	0.1180799026424681	-0.04331918245157796	-0.023958184107210775	-0.15203751585674	0.5940028580272382	0.0032103338104721877	-0.006671454111125026	0.0019355120818319582	0.054959223891621896	0.03921739102409915	0.000515003800317936	-0.008634825422439875	0.029218706533457945	-0.06413564351007753	-0.009597875928262558	0.2184755111930275	0.0057327392671848686	0.021606686725413132	-0.0076014879421118595	0.00012185037546779097	-0.07208631352294485	-0.00865858053984659	-0.8114248794399672	0.0	-0.013566595725640325	-2.1684043449710093e-21	-0.034409620280832255	0.033864291006391156	-0.052428995684256234	0.008106001458302765	-0.0037839097020414304	-0.08104567711863657	0.08203421019073617	-0.016540039018005083	-0.023985970574333	-0.04062420604388884
patient_214	0.07126237301651286	-0.013846068750516851	-0.012958403027145453	0.053148394015485684	-0.013103351683687776	-0.024122589343017208	0.13977733954346477	-0.054306184600624266	0.0027324580042250527	-0.00767215576699734	0.0009479197850166547	-0.042226584059913384	-0.017126111927362783	-0.005374011451814792	-0.01402841929601119	0.14567739197795648	0.018764440682584024	-0.068108387520807	-0.13436330453762685	0.008720099532967387	-0.1198632427547025	0.06939496613284214	0.00045898737600430506	0.09449621292478814	-0.0068253022883958	0.04119272951107309	0.0	-0.012500901860880138	-5.638034427162001e-06	-0.0298384344049414	0.0319675689090436	-0.04709905114110958	0.0051015697342587695	-0.002458146025236413	-0.07055317851214964	0.08385382676041064	-0.014936388667966271	0.08331540664017632	-0.0417474967720658
patient_215	0.07636413122852138	-0.006422462717989325	0.07986475745651489	-0.42788546507798636	0.11936624577697756	-0.025996490087830185	0.14114474044184352	-0.054934056928672835	0.0026558497115916663	-0.007044032579423921	0.000870133427188571	-0.040202674992449124	-0.014281588809818679	0.0003264467444124274	-0.007577105046418596	0.22044002406948085	-0.1523959496380071	0.1255124108606929	-0.009029763983645545	0.0038375697674678704	0.021448269378213373	-0.00623112889773784	0.0005508973376724372	0.09104949405190316	-0.007730333793837294	0.04362150457865833	0.0	-0.014426932435012696	0.0	-0.032179221012825755	-0.10520353386897305	-0.04632514872992441	-0.07427155145841083	-0.0034666668414583502	-0.07435401011347753	0.07388685986016534	0.3093309570159177	-0.018411091162190803	-0.03766040373192756
patient_216	-0.10319664897331818	-0.007506281573125803	-0.04885201082469567	0.15112076782782954	-0.027404395605159514	-0.02195320543091192	0.13667582467678063	-0.054935951832945466	0.0025622680343777584	-0.006274628025352915	0.0007711453872331959	0.051028408030795766	0.04702596383892242	0.026740251402565113	-0.007503255950744102	0.090781317930666	-0.04775174394424135	-0.012811190559742922	0.02576602253985121	0.001071815193469159	0.02141456696384003	-0.006457466069945769	0.00015540251377103	-0.05784485767957489	-0.0069188487388085465	0.041773194363223576	0.0	-0.012629002683649691	-4.1261515333919e-05	-0.028855826107466287	0.03290311523852479	-0.04621806580264928	0.008900958140346204	-0.0028193764745767943	-0.07260766583057818	-0.07804363837514883	-0.015533963894094789	-0.01789585908321695	-0.03295975405946871
patient_217	0.06588790663441337	-0.004975726495314449	-0.008354652762107832	0.1023087494545419	-0.039176997471764945	-0.022402265036410244	0.14703600359240707	-0.05787239072092161	0.002336683801245094	-0.006770706447931773	0.0003259042323986434	0.06522071601448964	0.022881898708859413	-0.01877624095723993	-0.004094347067850496	0.05821799489675643	-0.12180057221979947	0.002578111001569855	-0.006183666012146356	0.003523018443343272	0.021368636083087637	-0.006160297766184215	0.000558503787417476	-0.072374812270826	-0.008556319193819318	0.04869784000065975	0.0	-0.014493505376795801	4.625929269271485e-20	-0.031963380575247946	0.033087307766904994	-0.04837215076121368	0.005421618198007569	-0.0031578651134466762	-0.07548806190705476	0.07703071853790994	-0.017133369253603956	-0.02265420838076585	-0.03827247155406232
patient_218	-0.1079310507250492	0.012131382025773392	-0.0628385142711072	0.10756881970603621	-0.0144889293314465	0.06853763692029562	-0.1407001120960606	-0.053664257757815984	0.0036503595001242013	-0.005257204910276179	0.00046167262639256504	-0.04472528194595505	-0.011585687804928513	0.0005773668365943904	-0.0067763016300679746	0.2586252391117293	-0.175097722714225	0.009427735611337253	-0.021874702261500397	0.003468783016385819	-0.09043757423886944	-0.006411503566946311	0.0001562820455417415	0.10044352539399369	-0.006906450127892604	0.04445816100773122	0.0	-0.013598067028458347	-2.7751478561877e-05	-0.02962492870319082	0.03354416007433281	-0.04579922476494695	0.006052283782148584	-0.003243663973333047	-0.0653116039610476	0.07846928411703744	-0.01411675824834225	-0.015431996147894778	-0.0367911682145631
patient_219	0.07297753378447275	-0.002954797882755441	0.02844842673216479	0.023806940086664518	-0.015125850477820564	-0.02321772991650347	0.1390810692603031	-0.05768010829450646	0.003220239044731163	-0.008102377284925199	0.000927644886088385	0.053799733181595547	0.042340813772646604	0.001862427976037918	-0.01486038403061224	0.2955619492925628	-0.16275484927723838	0.13109881655175643	0.021077641118517003	-0.00013371394542859046	0.02194898957879118	-0.005984844856525644	0.0009968005144912336	-0.05850979949916588	-0.0062706992600586155	0.04396532306374684	0.0	-0.013211487661739123	-1.3510036772041e-05	-0.031719313606775795	0.030246933578550142	-0.04482457743737756	0.006797950834361976	-0.0023618652265406832	-0.07075396852061695	-0.033958593570100476	-0.014545791508617763	-0.020236025230764086	-0.034539853603505706
patient_220	-0.10674643414746762	0.0004026896074868098	-0.021411842686179117	0.04297689037575072	-0.004819757316410962	0.055487220665725534	-0.1326186229076374	-0.05499404849472653	0.0026683214583077793	-0.006880617211184717	0.000539792786361709	-0.0437764818151289	-0.01487882573409737	0.005628070098639934	-0.00010381142356353814	0.14053116391366702	-0.15403677379743408	-0.03674363643381039	-0.07763528291673334	0.001667519942264921	0.018590109066155214	-0.007947424707499174	-0.00010836900450797599	-0.06199198420758768	-0.004964904927549285	0.03705523120321197	0.0	-0.010637254119600951	-1.4248252876524e-05	-0.027390996814475058	0.030426330917287935	-0.04519229459232847	0.0047500745928900166	-0.0024765983916832292	-0.07391587260654302	0.06959504968143863	-0.014911467897170985	0.06593705488549119	-0.03986510744051433
patient_221	-0.12195785832322209	-0.004868065319928579	-0.10181457391504564	0.1514099670311281	-0.006397517129745048	-0.027107458061751414	0.15548224485883297	-0.0588748413892056	0.0031010877544372212	-0.007202943384191342	0.001504883716934748	-0.04088102256485728	-0.019860857780759314	0.0009299126688490826	-0.010671868773331851	0.19130639432854335	-0.1117724433799352	0.00043454254438922993	-0.007410234482801528	0.004193696140259797	0.025229917019371426	-0.0059133280473029175	9.2484366539576e-05	0.11233480699962893	-0.008279126773121585	0.046769184850909654	0.0	-0.014575364100646436	-1.1774912066922998e-05	-0.0329381692877632	0.035608429256214935	-0.053496348605664455	0.005435574530221493	-0.004065605039209134	-0.07656209403836868	-0.05286646322909644	-0.015516810390610139	-0.019099402412986095	-0.03310040882896712
patient_222	-0.09916261633749349	0.004010649815528663	-0.061994027409193124	0.08836060989899576	-0.00785987725281418	0.06613903492888205	-0.1380824433101391	-0.057026334676713114	0.003474390745945256	-0.007905401380626594	0.0016686177879558731	0.06245032392317361	0.04880386979196328	0.0005305451726943388	0.019690098982253875	0.044205548033972884	-0.19003300564442718	-0.08515866039265195	-0.07667448797030985	0.004268205807779663	0.02534717189438289	-0.005971832084909313	0.00038738638998525804	0.10554799593602388	-0.007506435894494894	0.04238789815500518	0.0	-0.014178929760429308	-5.638034427162001e-06	-0.031582538536139175	0.035496199587470495	-0.0509716037971061	0.006285631400745513	-0.002817838417496422	-0.07104162416101292	0.06106977823230825	-0.015529103042221232	-0.018573437480692356	-0.04412162753247975
patient_223	0.06264056235114839	-0.00818865472216996	0.013771770723779823	-0.016174219120874123	0.0015488034174131042	0.058627570580053696	-0.13769116611828527	-0.06069254257541876	0.0025746329469102255	-0.005508411429120928	0.0004635308605214038	0.060091237431908306	0.029158037043390102	-0.01746814164925821	-0.00869675624649334	0.12551638663941253	-0.09932592856931782	-0.0845514108223405	-0.018216910696392023	0.0030551647593248838	0.022947158853871486	-0.006632296528395953	0.0006835752608146619	0.0919233107991686	-0.00580204971100955	0.039734628007852144	0.0	-0.013101091643976197	0.0	-0.030377714468202876	0.0328763175724601	-0.046507238028007006	0.005764462990905301	-0.0025979470451607863	-0.07649563655945228	0.06958356117247355	-0.014157421086952043	-0.021611284570044402	-0.04005113426993844
patient_224	-0.07404962075227857	-0.009928163142842289	-0.06537250159605704	0.07637300143431167	-0.0029736393863447567	-0.017061271923578442	-0.0952035253393202	-0.04105150536121513	0.0029205700305580838	-0.005120351559092114	0.000927785238262583	0.061691582596962585	-0.006855655632275628	0.000589208734252134	-0.006167529768760285	0.1371761063919444	-0.07034677272071	-0.03049606827569165	-0.022346144655742233	0.003209775539385998	0.018081457053254927	-0.003942366025558669	0.000668233568402931	0.08484940448755413	-0.004529078942634515	0.029327828023259266	0.0	-0.008725875869440004	0.0	-0.020889881031522863	0.026527317970399658	-0.0372206482805572	0.0044008031996117195	-0.001593580824600794	-0.052176482276940724	-0.016014284559778564	-0.011272192212492503	-0.013942797510245065	0.07133496990975002
patient_225	-0.11715699446503779	-0.000982458425854165	-0.09773234518674995	0.24581675620440957	-0.09209493153981599	-0.026391229399740396	0.13633827524237174	-0.0570077665233578	0.002642283893456427	-0.005342442872856704	0.000559105560233863	-0.04470524545569662	-0.023361197738524013	-0.024454661574688962	-0.01069692827869381	-0.02119045493122464	0.07063828041294858	0.025136507947265033	0.10551900672147074	0.002252446864242229	0.02530588089346242	-0.007945299884974893	0.00036642028464890704	0.09683445718608769	-0.0071749358884701945	0.038779678298893935	0.0	-0.01215227526423775	0.0	-0.03139178704461495	0.036912380891170125	-0.0527890590269625	0.005489059675101858	-0.0030870526604138845	-0.07884307163432998	0.060074537312660346	-0.017071141484193336	-0.02254440878311394	-0.040418232706576615
patient_226	-0.09968983363611233	-0.01355167597127766	-0.06889220604494507	0.13209069978820862	-0.03467772195097904	-0.017890042131660743	0.12056515764536017	-0.050312702074535726	0.001988387529429772	-0.004301109883755876	0.000910632344830251	0.05132437565521963	0.025940470177217817	0.000852085028750321	-0.003018031594793717	0.06851959467662504	-0.10961629971256837	-0.027757765221247833	0.02836264776930267	0.003291532326046626	0.018277862190284853	-0.00655499507097661	0.00011371642662648663	0.08434642034465682	-0.005317483616487927	0.0374418083181868	0.0	-0.012626395392492171	0.0	0.14034128389862735	0.02800630093629537	-0.04484727494691677	0.005189675396490836	-0.00196342328974311	0.24054240239170596	0.08687301194894836	-0.013451377867625213	-0.018522317507691767	-0.036684676040348446
patient_227	0.05729592886410459	0.007069020425047355	0.043254339290167476	-0.03592571114258752	-0.004343846422869596	0.04560635363653526	-0.12017534220840315	-0.04556934532129911	0.002171826896279898	-0.005006240025912767	0.0009453234519005275	0.04895597139113013	0.029407002696773682	0.0070720545345401885	0.003999761854565255	0.0916911980640114	-0.1534005703051775	-0.09162459555050634	0.029361795097631913	0.002263712385457832	0.016371464489873234	-0.006126884405151253	0.000661398698560393	0.0844594491267772	-0.006265382851965204	0.03725399898598369	0.0	-0.011339865960970294	0.0	-0.025858852426277504	0.02649923756506423	-0.03848903334279227	0.00501317902932251	-0.0012681563695706337	-0.06204621155753007	0.0730540850254423	-0.012247570853416115	-0.016454780360209757	-0.03180262657487824
patient_228	0.06628471727232306	-0.0019152441012090403	0.041751198611573385	-0.002839030146627086	-0.01907386937566831	-0.021633980050661607	0.12287518115791297	-0.05295426271884073	0.002688551479970804	-0.005229011537996791	0.0008096106364716528	0.05845022521530309	0.0373215369255428	-0.00030635225405486034	-0.0014784172459189181	0.10073354732165431	-0.1262436034526757	-0.053759249778443936	0.08676076031304883	0.00197845009797	0.020339511970292427	-0.007681491498787771	0.0004661867554002003	-0.05947169388174964	-0.006514816216022905	0.03851053645904683	0.0	-0.011506601680443564	0.0	-0.025632759050898055	0.028414253513089415	-0.04188394801007163	0.006232183424714401	-0.00261425278829012	-0.06885712090230262	0.06226474124359169	-0.014490521289900258	-0.018449912992728346	-0.03492941740208058
patient_229	-0.015815628635497524	-0.003574458517881947	-0.00259371391792556	0.002378579519118425	3.1731676304230004e-05	0.001811581487030948	-0.019255749324218627	-0.009293321028948765	0.0	-7.230231709813399e-05	-1.4869058365515487e-20	-0.007344763697140238	-0.002613223024127272	-0.00012915132990439095	-0.2828661588129202	-0.026076975317639587	-0.03305972594394739	-4.393829372816799e-05	0.0033366162943063373	-0.005222047582695813	0.003442967441890735	-0.000957833864784516	-3.4148761292728e-05	0.016698973263656477	-0.000498658317805205	0.008015697016476718	0.0	-0.002144011984701711	0.0	-0.005022763811869907	0.001864693257795921	-0.0068935791541624505	0.0015174118841514389	0.0	-0.012021335592826018	-0.016455642613108203	-0.002013199093750092	0.012909825796590835	-0.004590792277749507
patient_230	-0.08813252738857967	0.004076501933257655	-0.06900778465943957	0.21048934787129941	-0.0842794965334266	0.05320567282774597	-0.12554681626539183	-0.05016916975463555	0.002338092249516864	-0.004918917629585243	0.0007057914536954816	0.05184168846490051	0.023609673782024946	0.0008106150395163192	-0.001281261272864905	0.010780008522959659	-0.10194757272943739	-0.05904499404388597	-0.045781728961195985	0.002802145656793389	0.016482298397946044	-0.004991600393294295	0.000410883096004552	-0.05521561974745941	-0.007312590042378594	0.03684736384423315	0.0	-0.011245624606001741	0.0	-0.024771725627760057	0.023176111322356682	-0.03815882482396319	0.007973689351476698	-0.0026107525794065167	-0.06305152643519013	0.037836465992855804	-0.013483275201253727	-0.017935338747060152	-0.031095547556326028
patient_231	0.0869448325681297	0.018215099137914196	0.00909394180242211	-0.048805160719166046	0.013497534260823696	-0.030766491944796324	0.15615859608737537	-0.053835001897410216	0.002518292807765114	-0.005345203832775147	0.000520494857259235	-0.04091696412847984	-0.016619554559377227	-0.003098650047664381	-0.004947070696041788	0.07878397291510353	-0.11347696334966569	0.00486862232642507	0.009900307007687924	0.0028271964932327265	0.023006638502727855	-0.006932455538248465	0.00030055072278146696	0.10228462366462365	-0.007666057337615127	0.04566044990497392	0.0	-0.01191900495354056	0.0	0.20576101265577618	0.03831038766361723	-0.051005054473307096	0.005127481659076916	-0.002345506440594055	-0.07575103849569147	-0.0797532003707723	-0.01577690053525476	-0.017249138158411597	-0.031110113332947883
patient_232	-0.08762488190390336	0.009519857722391823	-1.8657333578214287e-05	-0.05489472050807774	0.025072691065416087	0.048248158165462324	-0.11816859892895247	-0.043472780544052105	0.002256754873438533	-0.005975322694814258	0.0011585957813479556	0.051322208652747274	0.03408657545541318	-0.005040220910216583	-0.0059166589334899685	0.03947286264359079	-0.06402817618603779	-0.02706519409499492	-0.005546578435138646	0.003952555690765077	0.020543364403453314	-0.0055640851832396525	0.000211291585038095	-0.05826226355731898	-0.006305017594296322	0.0359006850239649	0.0	-0.013493081828064109	-1.4248252876524e-05	-0.02478461296638725	0.027143393647643236	-0.04164404320532894	0.003624649967569106	-0.002404784015496839	-0.06438410934172552	-0.015296767829033709	-0.012616748442886416	-0.020141120405697665	-0.030459914177069013
patient_233	0.07421352030421077	0.02059234003026877	0.037996542613943335	-0.08632303434905596	0.022158700691406557	0.07746221035162264	-0.1438523355665757	-0.05766505023541269	0.002629198165738727	-0.00693380299398086	0.0031092978882463485	0.06449634725342125	-0.008784887941392117	0.0002935875030521692	-0.005713053379220186	0.17881220118726637	-0.12891677516407357	-0.08417387393001839	-0.1795144906392456	0.008874829635010217	0.021342001341272246	-0.00492750658525276	0.000325072920956343	-0.057604376200711294	-0.007766683707750439	0.042498541930599154	0.0	-0.010726825932681497	0.0	-0.029964527974414915	0.03287246730201613	-0.046669941237902836	0.006244963389720038	-0.002889883530561303	0.30673591197968375	0.08616958726947482	-0.01545819242236724	-0.022786454950226978	-0.03931323886843207
patient_234	-0.0929577372638317	0.011159513164850745	-0.12933407552117587	0.12283824113849068	-0.0047628877050284015	0.0475105959151478	-0.13191823400314834	-0.0515831503004503	0.002074996920541231	-0.005250540381106516	0.00047964379423106766	0.045250842655483764	0.03746207953487876	-0.016292212989254647	0.0020478105867388486	0.025109488153793266	-0.14372803673209847	-0.0818887014320599	0.05259329688739301	0.002039821560782997	0.020729940402077384	-0.007925581734606262	0.001029429306398337	0.087429515353284	-0.006124376577987085	0.03894633717969417	0.0	-0.011024924025336771	0.0	-0.027811521031891173	0.026364218587187817	-0.040162796240718404	0.00869403469003474	-0.001960085106105589	0.25469255671966834	0.07844655339758606	-0.013104403718200361	-0.01778000667276873	-0.034951578221035826
patient_235	-0.13584260919151794	-0.002248663126875781	-0.1779638550273491	0.1543978435836583	0.01710943997518538	-0.030875173157874455	0.1836649134955507	-0.07225985915882775	0.003749548489715755	-0.008239312614336702	-0.015929983132680056	0.08317034435497356	-0.02264799533566653	0.000143275326344716	-0.02128355473651752	-0.3328281298554787	0.6310054624664688	-0.12395553327679171	-0.008720066688385666	0.0023783700080128142	0.026124697232059405	0.03699349137564523	0.000694332287653903	-0.08292839043751415	-0.009662374055575365	0.05701267997250864	0.0	-0.01759574551277027	-3.3389512989039e-05	-0.0371799533377051	0.03993048479340286	-0.05904729083743485	0.009526885667714462	-0.003536162924108276	-0.09307052042043729	-0.02386232167608636	-0.019893677786197772	-0.02406224248364148	-0.04851133784682442
patient_236	0.07985605129336441	-0.008459833089991896	-0.00036020707986244774	-0.033412739285422585	0.01621065572457062	-0.026173332510766728	0.1513341355201472	-0.061881438441152195	0.003839827060457895	-0.007741477991163554	0.0015073831671724108	-0.048018195711761934	-0.019635659827738104	0.0012402444636005262	-0.00539527176998641	0.12699674848304426	-0.13530192523539397	0.06151413441576122	-0.05695801589433944	0.0027582231800470343	0.026636177765619832	-0.006950472333504762	-0.00011080742932602	0.11287517930710328	-0.006957078231436139	0.04523508569938056	0.0	-0.014703105413688142	-1.9886287303685998e-05	-0.02926561383835062	0.03546551334162755	-0.052859777998796466	0.0043860554559532125	-0.002788719077255388	0.29833158916896163	0.09086580442827369	-0.01690551488577471	-0.021806035274524307	-0.04487004067363421
patient_237	-0.09528536405819832	0.002349013647652402	-0.06155545810395718	0.12127190139157454	-0.01773250789444941	-0.02454917248799848	0.12695198645904912	-0.05010424868693142	0.002146288247399022	-0.006653951843541691	0.0014608241904378167	0.05465695333844016	0.030892970383329835	0.0027237049761268295	-0.0032095540294664977	0.09501233577040569	-0.10515433210457212	0.02503117500199765	-0.005833404239909318	-6.677332709641703e-05	0.022354866795905287	-0.0059167048016138335	-9.3427223508954e-05	-0.055537365041842264	-0.006552249774824908	0.037631204868877506	0.0	-0.009575789658850194	0.0	-0.026142817876592214	0.033104061627611384	-0.04537894180416911	0.004011130763197505	-0.002183054913619226	-0.06421949793783094	0.08853225320211874	-0.013271679550118556	-0.01749245099942149	-0.036544227967207236
patient_238	-0.13754481242445937	0.0032538570483506366	-0.04088281682464622	0.12441108512972487	-0.03406980476924105	-0.03083560579612908	0.17012803477819008	-0.061755091825123	0.003625793710721446	-0.007557116033449539	-0.020879138165711346	0.05783886294518373	-0.026974537623205973	0.0003400430755422435	-0.008766370762428427	0.3636131643954847	-0.2291196728824145	-0.03003920626630476	-0.12860371702256987	0.0009246434209659999	0.022164411655555844	0.035786414482989	-3.360534505438698e-05	-0.07407476778316298	-0.008270997223235186	0.04923779441877601	0.0	-0.01714771037928479	0.0	0.19151379014881229	0.03540702913800936	-0.054696473980451875	0.006685552380775272	-0.0034574230373855984	-0.08685105692809712	0.08868619193642246	-0.018417727029059847	0.07112327878638633	-0.04529709925946937
patient_239	0.0710398956369576	-0.004242311784253753	0.041469244285285124	-0.07567879492873736	0.011853584264335635	-0.023091761309639226	0.13822027914229684	-0.05014986163455944	0.002579230684636909	-0.00612875125884068	0.001456514002267807	0.05817573431062617	0.029918974953426193	0.005109336169386012	-0.00938866545627342	0.13334623770975879	-0.09576954109565174	-0.03713542570032255	0.04293987313664375	0.0014855250373319304	0.02290921771331702	-0.005519354040775415	0.000405305285503347	-0.06668208704793638	-0.009460702455982293	0.04372908124652373	0.0	-0.013501389837287941	-5.638034427162001e-06	-0.03030461684905164	-0.10117568340124995	0.3155462169356246	0.007649620442351757	-0.0030843935439005222	-0.06745641218357903	0.08154023777503694	-0.01460742886249572	-0.017683156121049568	-0.03823232016002844
patient_240	-0.08112623807572295	0.0003472693872166881	-0.02676823385342359	0.04486727192582784	-0.005576538163088549	-0.019539009314158	-0.10329759032001767	0.4412991968105851	0.002152951437679484	-0.003855362522274792	0.0013888405257104	0.04968598043106082	0.03430792888325103	0.0009161241326306888	-0.011419647285085925	-0.04450300417543093	0.882207217112775	-0.09719471339406927	0.0636136977397808	0.0029064439388624026	0.017034748322778494	-0.006443121528612213	0.012944231693079343	-0.047851880868804555	-0.004200739104787749	0.03238172314355087	0.0	-0.010033586414831213	-2.4733408096e-06	-0.020504435781775923	-0.06330429774102403	-0.03325514266343279	-0.01752032530229269	-0.00221601468516616	-0.05440835246790009	0.055916823925192566	-0.010134058790932128	-0.013848186180233202	-0.027892288527625993
patient_241	0.050080540927899986	-0.0030592043358903657	0.03814822723356386	-0.1627121382338943	0.050379263921588535	-0.019780123298878013	0.10603025161533244	-0.039309341466086424	0.002428434796643131	-0.0035549148721956293	0.000292804321141661	-0.02700985722750177	-0.018663379645124635	-0.000318709936952703	-0.006869581303658949	0.08179339626920461	-0.023165012320308903	0.042712436078713695	0.001357422618593872	0.0011946467404672049	0.015902463658849363	-0.005085270062235104	0.00047974374848439624	-0.04528542510773022	-0.004708440912672774	0.03214066154127961	0.0	-0.010091863035622636	-2.7751478561877e-05	-0.02060040124203049	-0.0635774740461803	-0.03471596185843573	-0.02985861275522369	-0.0014842516993685078	-0.05564910362476049	0.01638238998884745	-0.010768318588171915	-0.016035788131573418	-0.027039785369426094
patient_242	0.057652220651488485	-0.006729845706639679	0.024633490372990893	0.002135470347201791	-0.012675921044894843	-0.027901088925544496	0.12309330245326727	-0.04158256213568769	0.002475959034730825	-0.00429526841502916	0.0011646379148007712	0.050216901000847185	0.026489436953712964	0.0004060423492671659	-0.001602540670700959	0.04560375638112753	-0.09537473546293568	0.09444317618466128	0.3206679936884217	0.002018376684433831	0.01836339986171218	0.09743737680145288	0.00014239294091474299	0.07727197537010742	-0.004759713266596621	0.03562914252347142	0.0	-0.008670303539065774	-1.3510036772042e-05	-0.022241630620319124	0.029120568172362568	-0.035927968783103365	0.003850688269250656	-0.002829948966184456	-0.05188928889152494	0.020122648916568613	-0.011559758457922557	-0.012263241454009033	-0.029014685711195906
patient_243	-0.12886772589113682	0.012821321233983813	-0.056922676877451686	0.0369638130576224	0.015071156282571647	0.056913037179773696	-0.153119598482992	-0.06547385310198492	0.00344739974209028	-0.005895266217635004	0.0011977850470905216	-0.049127927650301446	-0.021141763994774364	0.005533969502474428	-0.012025486327111196	0.13577314167993393	-0.11476730754455403	-0.0386365450676555	-0.009464737809410066	0.004130391191149318	-0.1676994495421964	-0.00704519006679843	0.00012232948784268003	0.11943100593790676	-0.00882148383345768	0.04746705897888082	0.0	-0.015326117969643213	-3.95263906288e-05	-0.036276751301846905	0.04202244701365775	-0.05842427471405402	0.009524441493746226	-0.00268546423891105	0.3048430498447312	0.10098951183701811	-0.017202479312676683	0.08768577902913971	-0.05123443599834175
patient_244	0.07186886286656155	-0.0015520580403659663	0.03298207543892495	-0.004445488003573361	-0.011383573264694118	0.0646385356433844	-0.13707332371395087	-0.05666578626853742	0.003542902482879492	-0.00734598184263654	0.0014090295062486149	0.0662995677869426	0.04048355536347005	0.016177035607626303	0.006960341054268531	-0.09239148919514585	-0.14081776422627615	-0.06881173212220289	-0.09903067540624551	0.0066682753577869845	0.023588509715422035	-0.006950135721357434	0.000287417398960636	0.11164168182146453	-0.006628088063153656	0.04072245998109432	0.0	-0.013719455757677378	-1.1774912066922998e-05	-0.030711509772961523	0.03892334954035136	-0.05611382995502289	0.00507055762373461	-0.0032355407173652153	-0.07096257159995718	0.003808293042998119	-0.01522605142885006	-0.017900718913760695	-0.040688604795233695
patient_245	-0.12245422218719698	0.02801790060426006	-0.015095368946272558	0.16813929378594877	-0.06771375979429742	-0.029092319105976153	0.15733901173667036	-0.06035993678229836	0.0035261632619080358	-0.0071306199532736895	0.0015977458125003507	-0.04303799090656032	-0.019580044883661506	-0.007864550543999562	-0.013320726928213266	0.01113947051516692	0.19697177887473902	0.1916439983214082	-0.07311928155036465	0.004630550786515806	-0.11451719447611523	0.02485712277482875	0.000770414158988999	0.10158158860601567	-0.007471365358332911	0.044668290825138506	0.0	-0.014163489235459615	0.0	-0.03174108390308558	0.03181010217713883	-0.048784475256867015	0.0061402932551690844	-0.0025849355569259667	-0.07988848902049715	-0.043748376014028034	0.372053150023407	-0.019792162219310343	-0.04604860088686815
patient_246	-0.07975275728827107	0.007383286887143455	-0.022253142230582307	0.002147161115252049	-0.003176170078290575	-0.01691718164214141	-0.09955466962244826	-0.04081841459657014	0.00172857859901213	-0.0047282555063714584	0.0008815413102630626	-0.029932213266889853	-0.0149361849298119	0.001080413772321601	-0.0038863175355078046	0.15336865423167423	-0.1266701561935488	-0.09230795950803186	-0.004396132320938825	0.001100181775398877	-0.09206064860000321	-0.005649116978798547	0.000756779563734947	-0.0483058441000708	-0.006661669167540959	0.03408696827476361	0.0	-0.010058707388101709	0.0	-0.02217499198380025	-0.06994963419274697	0.239219180789882	0.006049766420300033	-0.0017871971046380742	-0.04972773787037703	0.0676169868609183	-0.011562062971792013	-0.014825003038266999	-0.0257381873144594
patient_247	-0.09628628439239062	0.01670597029912544	-0.029101522110489685	0.04521472983881611	-0.005007096827089373	-0.024955384997626364	0.13619107857196916	-0.053708994860108994	0.002733361298509967	-0.006763454500331973	0.0008967546609285381	0.05148850452392667	0.028636398424043977	-0.0017408301051689329	-0.002627529779914565	0.0028605737305516022	-0.09371940470847286	0.5462392826331649	0.007752893434803437	0.00439067663398832	0.019271742741038836	-0.005836350817045544	0.000495523252370257	-0.05596125035589633	-0.006122090919481928	-0.5657123677342465	0.0	0.3508645320584901	0.0	-0.02907033256789494	0.03213620090932654	-0.04531259132017829	0.006009171280704075	-0.003600607055309083	0.2754837680998153	0.08249954972413023	-0.012733457981845825	-0.019277861582660018	-0.0399037866810945
patient_248	0.0679321876222909	-0.0004758278241432275	0.03932562961170155	-0.035483540741619066	-0.001761543825467533	0.05646187508807496	-0.1317656958271603	-0.04643446166719354	0.0031222481855662037	-0.008026911277598253	0.0008350636237593829	-0.03485529101654077	-0.020353911240011322	-0.008530478616373054	-0.008644850566890627	0.18933929810362599	-0.11150351967652383	0.09000332408524887	-0.10793196536186525	0.0048999442699907475	-0.14747901062720045	-0.006878678461433993	0.000771103442798554	-0.06518786252575232	-0.008032186567044637	0.0408544590575918	0.0	-0.012374804247097264	-2.5284948838963997e-05	-0.031379408797808955	0.03028434288907103	-0.045904061877163845	0.005516039791028189	-0.00287610209825859	-0.07442754149052343	0.0023971594518689496	-0.015050457995605013	-0.018770956331041713	-0.04300822389716465
patient_249	0.07192137849951048	-0.009938004066637059	0.046403877146660416	-0.08117895077711491	0.014153735658846235	0.059369140513628134	-0.14269633662435247	-0.06350573487096704	0.00297407591334383	-0.00607138903420698	0.001005378677813321	-0.044282801533011194	-0.01724900547585915	0.010604927069555459	-0.010712113686115233	0.14103388649944346	-0.08396092974318822	-0.06525351583564068	-0.04061772289065929	-0.004425711366719703	0.019886443675118895	-0.0060263733382024745	0.000309482895174301	-0.06728949755308708	-0.007018548338324418	0.04542220198592476	0.0	-0.014983712542601937	0.0	-0.032320098044190865	-0.0864122693886712	0.30582479994465084	0.004438883169355254	-0.0019813818673003443	0.3023340145847868	0.08330979340468525	-0.016249115857573	-0.021336103940541657	-0.03546595231196373
patient_250	0.07443767234561376	-0.001047859436656397	0.021568016724441374	-0.21180228721369126	0.061862977717209985	0.0563998472638032	-0.14659423868228905	-0.054945804469136716	0.0027880172060875	-0.006097485668636243	0.0013591187003291836	-0.04222105374416874	-0.016305280107275343	0.0007207513172191188	-0.015605661466677634	0.21775709989351427	-0.038196715995768404	-0.10450069851180183	0.013844237957957006	0.0038390574807298967	-0.14252352285612602	0.025648947751535364	0.0006409910002258901	-0.07014608903670494	-0.007392741551919791	0.04484955883308575	0.0	-0.014309862322685805	-2.4733408096009997e-06	-0.03340627759064507	-0.10397502077664873	0.3081226367537921	0.005173535746084986	-0.00341279672402885	-0.07541716315313737	-0.08045631039995531	0.2982274999815714	-0.020949132913730368	-0.04385621121092952
patient_251	0.06058432519605944	-0.013972385632120561	-0.0064049671659713245	-0.0784768342149698	0.03560783985582321	-0.02785974148795102	-0.14073305416577903	-0.048168627888834095	0.002036054810685512	-0.005257140144136296	0.0006239702215830239	-0.03828343954342699	-0.010778896535590181	-0.005530479684883723	-0.006451978529624939	-0.17897953373086647	0.043157826848053825	-0.015509718636899846	0.0661731815312507	0.001192235671498663	0.017104997323435418	0.017422726032115997	0.0008776132739428981	-0.05969260585939715	-0.005116240849349019	0.03523586949727945	0.0	-0.011092440139709203	0.0	-0.02321855015468758	0.02707099501946772	-0.04069735599326996	0.0049685202624842155	-0.002050345532969997	-0.06542005032159562	-0.01806674894211488	-0.012338435192628205	-0.014420286797278298	-0.03917758554757111
patient_252	-0.08962736309344331	-0.01702752482936956	0.010365753850163166	0.05189651433751335	-0.027675740569430694	-0.02238676792281852	-0.10588398904298105	-0.04195526983782297	0.0018326721854044958	0.0	0.000496135855665909	-0.03810781475277021	-0.009404804113286695	-0.000516072028031723	-0.005802524525796744	-0.8343679498853698	0.38526891904600513	-0.05449243049139403	-0.004990301050213819	0.001233352631050034	0.01619585345799735	-0.0052306856991970775	0.00019429191075190797	0.06463211294575916	-0.005027544042553746	0.030125515103176796	0.0	-0.008485847563287937	0.0	-0.021069840051872405	0.025169510025498356	-0.034059481665367625	0.004835732544695505	-0.002325563578663367	-0.047086233352246085	-0.08847236096224627	-0.011311788925305814	-0.014932692812903176	-0.03427936057209335
patient_253	0.0714225409443984	-0.01405847353330364	0.0874493221320101	-0.12500965514312262	-0.004931348719077816	-0.024955369769975574	0.13472387494516005	-0.05401291333190321	0.0023169921008619073	-0.005770297352649139	0.000734895282471705	-0.043397323537795886	-0.01461524931826174	0.010384516036816931	-0.003860912403664685	0.12401989241144293	-0.12187899296755374	-0.004837981501368768	-0.009342838825188935	0.0029818690096191608	0.019317136284240925	-0.007081643489628982	4.5492375155181e-05	-0.06559419793597511	-0.007280927673607776	0.04023458018323824	0.0	-0.011731018182246932	0.0	-0.027697716652989982	-0.09662355303258638	0.28733953296907944	0.004901101076961038	-0.0028904903703636108	-0.06286661288254217	-0.08048656856220901	-0.013383006166642843	-0.018144422063965077	-0.043069790342515776
patient_254	-0.15131801491904898	-0.004041035927040467	-0.1146647708348484	0.2631671953101662	-0.07405220191540053	-0.0352158054143796	0.19177967326844034	-0.07575936246261655	0.003298413844784326	-0.008891303750607631	0.00029602009541131646	0.08588671408805243	0.03514704159762525	-0.0046616779407870935	-0.015616370451136743	-0.04131278926638962	0.012660642862885575	0.07884416570162184	0.14580091229596906	0.0007382121777640112	0.029942888434779026	0.03022960683055081	0.0007154096717132546	-0.08514855285376549	-0.008447617271016249	0.055308380613553414	0.0	0.36645768333720374	0.0	-0.04155155356702071	0.045418941494620405	-0.06221118311911075	0.00839137320910548	-0.003724936459347713	-0.09874466557367477	0.032340604803076566	-0.01979715950158083	-0.02852057418295178	-0.06511376514479926
patient_255	0.07183583880053325	0.022394678780843606	0.05131574150705245	-0.1034482411461729	0.015826356410336792	-0.025608784553266994	0.15469697059809015	-0.06560903890270557	0.002367821392826852	-0.005141560632782402	0.0005143383866811261	-0.044632180197622516	-0.010984235537391016	-0.004422736329378189	-0.010196601843394222	0.07370770273533356	-0.07603190609188333	-0.12355774696492115	-0.12471034006731926	0.007596763899255401	0.022501969860042378	-0.004997065015034813	0.000440269271064032	-0.06861601017932083	-0.006767548903324553	0.044508360418093924	0.0	-0.012494613435656072	-2.7751478561877e-05	-0.0317604410066876	0.030383637280576786	-0.048634922169576364	0.010318261969527393	-0.002070491626009446	-0.07344690051890285	0.09012032135315115	-0.01586289483484437	-0.021947520198623893	-0.04631587860476372
patient_256	0.06812232411204854	0.003098079996355864	0.07518423576667697	-0.041231859545601844	-0.01692364539690022	-0.025675970698361986	0.13855801870440348	-0.05737306796009465	0.0023386616661755823	-0.007459736055712044	0.0007634124514653811	0.05589202148508017	0.027183056357550778	-0.018612768971165525	-0.013795894716380297	-0.04117203780517811	0.27884040112817154	-0.04426847996334424	0.07395439763690133	0.0027712818812616557	0.019585677196358165	-0.006954468996234321	8.67161024145198e-06	0.09117450451377034	-0.007631589209627846	0.04467388505602659	0.0	-0.014005504627239982	0.0	-0.02975504090110583	0.033934446546714375	-0.047830604640371865	0.006051603569227579	-0.003337082099490481	-0.07784402782132394	0.08275417833047578	-0.014353517455502687	-0.02027416720181169	-0.04311100471866263
patient_257	0.06045458148873914	0.015166298680829946	0.09096117337245223	-0.07484126669439646	-0.0034849774035967092	-0.023349689157430697	0.1418236482846554	-0.0518416950190964	0.002446526261636608	-0.00688695925699641	0.0009035129887206659	-0.03504372445436411	-0.017892202242706757	-0.000956437303071876	-0.011423233738852654	0.03722350574342643	0.009336233295949981	-0.06801720942827584	-0.005137110951662873	0.003084982679819486	-0.0877998812860661	-0.005374520166672393	0.0007900841977548671	0.08663285240636036	-0.008191113398822033	0.03995484158430277	0.0	-0.013050834508417042	0.0	-0.027358209104350845	0.033249439971307686	-0.042392419395090884	0.006558319485572371	-0.003314234154927798	-0.06984066395320626	-0.08736222343028956	-0.01263196113452448	-0.017245972145412902	0.0837570784059963
patient_258	0.06296661317001401	-0.00433303091366357	0.011791810137620217	-0.015056927117867021	0.0029554166302937527	0.05799077907634226	-0.13219229949518013	-0.0531728169040849	0.00279650588312281	-0.004523684253771885	0.0012799464315252501	-0.043414226411123656	-0.012246896608042044	-0.0033354767138386743	-0.007412239418268961	0.14429366548039352	-0.013549355890694977	-0.06733038908173414	0.03280239908225275	0.004128550144806239	0.019646981679187235	-0.005066574734183514	0.00024874863385803694	-0.06054094748641152	-0.006098466533599701	0.0388196514041487	0.0	-0.012668762213841094	0.0	-0.02787430568790475	-0.09227394157214924	0.2803993104628652	0.00404012928106488	-0.003100552608471324	-0.06838574570602664	0.07234461249499025	-0.013682962926570777	-0.016964137879052602	-0.03758156410085125
patient_259	-0.13585336019898508	-0.0021079394721048444	-0.11265969416826654	0.13942681387251515	-0.009025968014923946	-0.03863979464532025	-0.1846431737971757	-0.07483355398531312	0.00279566975627885	-0.006408637243864198	0.0005142267352277721	-0.06237567912506345	-0.022413976659864426	0.0008617015097254112	-0.006106802794622831	0.18836651977086377	-0.17511147543928046	-0.05051460933577817	-0.059050390813558826	0.002875785373180539	0.02839256075128045	-0.008803233619694501	0.000504565814974279	-0.08455613580507643	-0.007982822598240116	0.0506121910535314	0.0	-0.01486563425024347	0.0	0.17371830181012318	-0.15997861136476643	-0.06635484153719826	0.004212437113957011	0.05356230082840185	0.3356541055266156	0.11543950196824389	-0.018122224006486748	-0.026713928050405223	-0.060191878146594754
patient_260	0.06731247498911071	0.011217944634267127	0.016093745162177587	0.026035876679960757	-0.013591465174011094	-0.022956127227057258	0.12397883116076809	-0.051200540876023576	0.0026063888068520503	-0.00559261937044493	0.0011948319830795975	-0.03825717023756835	-0.023935691395811733	-0.004468950400894361	-0.007429581970499271	0.036430353874383516	-0.06915324493107575	-0.031050057389466878	-0.005643495256535042	0.000989187068743415	-0.14444985320595613	-0.005804665072421512	0.000707701478945663	-0.061983673512168005	-0.006793856365034098	0.03783663164651291	0.0	-0.01239522177047783	-2.4733408096010014e-06	-0.02800621242737686	-0.07923806375396293	0.2773708870659943	0.005982707520171821	-0.0018679157993200313	-0.0686766110815688	-0.036093823060592056	-0.013813624076186175	-0.017831661666003994	-0.036785786097355555
patient_261	0.05494441020922453	0.020987053474844693	0.04132945505440491	-0.14202597017583002	0.0426453816211374	-0.016245520969743386	0.10245304380624992	-0.036612963373386924	0.002229029668973581	-0.0052793171980473315	0.0009369573588817651	-0.033528015379304305	-0.0119242555452367	-0.00344367075546426	-0.005893574324119617	0.14612510633710082	-0.11394441152178526	-0.05427991887941167	-0.03621361876399616	0.005331038417007404	-0.09359509922064886	-0.005623924717426243	0.000607159897738155	-0.04520414684293486	-0.006723884821648044	0.032217358164174606	0.0	-0.007501360902968917	-2.312964634635743e-20	-0.02259861136087439	0.025705598347673896	-0.033879737950303794	0.003808226075726005	-0.002430135206722292	-0.05253707771048876	0.06403951165225967	-0.011525386619283907	0.06246620115261819	0.06365297208912113
patient_262	0.07608870010417551	-0.012671968457607888	0.028909462365981183	-0.06600986716191304	0.013188341750136556	-0.03004999566326518	-0.15457954266381194	0.6362290445012692	0.0020126777425572683	-0.007504133028185379	0.00024761084676585583	-0.045801784960491164	-0.016879946290027488	0.005696821102685735	-0.012466472208717959	-0.3295869003665783	0.27684252032315737	0.024850869652261687	0.11163143732057819	0.002844231362678842	0.022721267526215793	-0.006321138906558717	-2.5223378588723026e-05	-0.068601245836797	-0.00803812456749318	0.04621362195944227	0.0	-0.012958481887210781	0.0	-0.035257119804526546	-0.10493158823929441	0.3624283158268905	0.008714396073682245	-0.002324058993880985	-0.07468106963147392	-0.021410839051204354	-0.015442061721353999	-0.023236378331781698	-0.04268524241783843
patient_263	0.07777794081162806	-0.013271733805209749	0.03775677897916577	-0.18373953833093928	0.05120766924499546	-0.031135564774437872	0.15566097398948314	-0.05974415550652082	0.003587135442702298	-0.006095571466149469	0.00016942002859303502	0.06678383646878537	0.0314153901050929	-0.00030169749044672443	-0.007008066545000196	0.17373978881500282	-0.1329868771054733	0.11497819757370273	-0.006087185003686987	0.0044481971031539716	-0.13983813734994102	-0.005901930202669295	0.000525698667133649	0.11741824632961471	-0.008819310440984558	0.04682452937056853	0.0	-0.014188962553733316	1.1564823173178713e-20	-0.033125801768713735	-0.11316710189354903	-0.054665611646072476	-0.03912768105373432	-0.003365305716658358	-0.07716448590275188	-0.04239656988319409	-0.016989815711470953	-0.024257339267375454	0.10211439657539918
patient_264	0.06414890415898519	-0.0011254886545591888	0.08116892216229193	-0.01507428824075237	-0.03291247245605562	-0.020308781331170405	-0.1228495830628187	0.5288858514425867	0.002435842434522155	-0.006414472718185154	0.000431502109098532	-0.04162341487762521	-0.012140055970610885	-0.008093840385076972	-0.012211871338776027	0.002645194319059407	0.24899117319421762	-0.047787067174467006	0.006085211322859897	0.004756207510087677	-0.09925804629369989	-0.004849073093935056	0.000602814883988927	0.08596393410679612	-0.0064264647189637	0.03547459210950479	0.0	-0.010722224787670136	0.0	-0.026966259268879043	0.029016811949867646	-0.04207850316845946	0.006249131175251403	-0.0023084801795197605	0.25958845675352127	0.07431211030858319	-0.01391206381601468	-0.014685260643567465	-0.03718588460460219
patient_265	-0.10751227017098847	-0.00041046596762058673	-0.07783265782363862	0.26295221485165693	-0.0950402134592597	-0.02297959315536213	0.126959919429058	-0.05358339727115346	0.002886995864158284	-0.006507291446299395	0.0007700055121797857	0.05444283292051551	0.03352224753997681	0.00044067067369279864	-0.004416011123622697	-0.08437826530367881	-0.03481557616230203	-0.06408700468606524	-0.0835743176400808	-0.0014700329919162534	0.020380259457052685	-0.004617467591282231	9.721574321732253e-05	-0.06097157317280285	-0.008338881730638532	-0.6283957426993084	0.0	-0.012367037317588474	-2.7751478561875985e-05	-0.02834152517508293	0.03098936684212996	-0.04535220299247583	0.004175372488628567	-0.002663692170396877	-0.06452282873682301	-0.09333492745209865	-0.01321291000356895	-0.01712283258063654	-0.03339265213424571
patient_266	-0.07373920435491427	0.006421464520319716	-0.008873746535267067	-0.00688364335026128	0.003463914333592208	-0.014604090600413117	0.10554111627115124	-0.04224807810503317	0.001807497156810396	-0.0035346340905622357	0.000543085684067504	0.04655876618046281	0.03070736274273373	0.001793883902857471	0.0030709347441181677	0.17825187561996336	-0.15730668402397607	0.1647655264589442	-0.04337113528039151	0.002031083932388965	0.016884312219163283	-0.004290286473051119	0.000642065112262271	0.07930962843015779	-0.005198526029878233	0.03149046680765467	0.0	-0.009877035893588414	-1.351003677204099e-05	-0.0208155722677724	0.022591119071107526	-0.03360216445458563	0.005067018084074948	-0.001121851511028745	0.22969565178653956	0.060276593925041554	-0.01163341949299478	-0.011752546813562761	-0.029213588888669477
patient_267	-0.1056788661380697	-0.0001936485807927736	-0.007095475887514346	0.07786302302189677	-0.023432874083759977	-0.027106705146574588	0.16007242084126155	-0.060680075047225585	0.003364247648665753	-0.007838129686557227	0.000992953032885524	-0.04428530249174025	-0.018775702694322497	-0.003357936609601432	-0.005630026117123484	0.23707891267536174	-0.18999665177373093	-0.09470341615634861	-0.09702867639466309	0.007049218709600466	0.02457315899710054	-0.007342453598451219	0.0012218082163464189	0.10951171116919044	-0.007687642087126113	0.05037273886449276	0.0	-0.015184434555936741	0.0	-0.02966971549073548	0.03917543869851681	-0.050110188811115286	0.0072386766437383425	-0.00323796967102802	-0.07294035059260687	0.10367266901104484	-0.017191496583375702	-0.019999430956793553	-0.042096620401091966
patient_268	0.0679521000921992	-0.00523587309545751	0.024716548948395475	-0.14327501218277253	0.04266206487011405	-0.02216665576264826	0.13657046035115994	-0.04685038716349772	0.002176194884980664	-0.005512301441480065	0.0012189005029245648	-0.03840132282928948	-0.014086977603262331	0.0017950156558817132	-0.001646514470826911	0.12228260739936973	-0.14366688535973388	-0.047641699174841665	-0.037082161365790255	0.002392870120630431	0.0195722624350399	-0.004381023947026928	0.00023377904806200797	0.09461927672945629	-0.0083019767678385	0.03931347287311633	0.0	-0.011616793722402428	0.0	-0.029078123023975232	0.03246695223535429	-0.043746209748386396	0.0065061720006283075	-0.002426143482303808	0.30143132259152233	0.07483668693797198	-0.014237901664303046	-0.015595101115192045	-0.03329096489684935
patient_269	-0.10653157548606497	0.003617819875873474	-0.07678405262714037	0.11297619339699187	-0.012600649702331592	-0.024148534769907703	0.13925667496592894	-0.05677000391494502	0.002707157044254642	-0.006791969017022417	0.0005138675642314572	0.0635718951567407	0.0209712301054966	-0.01117935949847504	-0.010468114572424317	0.10759388179085252	-0.05698943330865316	0.004057542131913459	-0.05722761765022906	0.00983645329728973	0.020831198597239378	-0.006214086159695252	-4.984749036493971e-06	-0.06827143132468821	-0.005743947654166205	0.042539865146795176	0.0	-0.012420865704424253	-5.638034427161995e-06	-0.0270196343132161	0.038809745462966734	-0.048510320235138946	0.004634151277276486	-0.002915725170553042	-0.0699866849424343	0.0728601382976631	-0.015178319976542922	-0.01953488199367458	-0.0393647039177546
patient_270	0.06723967915826477	0.014554233400579961	0.06633466399183124	-0.05227880511755184	-0.008531225774723141	-0.02403819037176561	-0.14371821366525883	-0.05705673369677383	0.0023591043088283382	-0.005999591087357648	0.0007590052070977051	0.06142151317210606	0.025295044924090054	-0.00010068986422583994	-0.009403084074088908	-0.21582087925961765	0.17450705784733198	-0.03301079857954521	0.12838031666849925	0.004602284358334256	0.023314744988060413	-0.005422947154294427	0.000402733593315958	-0.06983023595699424	-0.009128360873805476	0.04210321664088384	0.0	-0.012288666353874038	0.0	-0.031216155918894054	0.035659061187183684	-0.04833051931754907	0.0060882524783573465	-0.002753944520197069	0.2725461674310521	0.09014000911821206	-0.015636862232232363	0.0855825976176609	-0.04137184318522098
patient_271	0.07155790854124942	0.006055440202730815	0.050537644816038965	0.09949182224297301	-0.06826042250934009	-0.026795163135871346	-0.15076067013617306	-0.06305654450750658	0.002646041397945985	-0.005202499845011849	0.00046981071893670984	-0.04403516673789401	-0.020778559593088834	0.0005493478372326552	-0.0105073647637642	-0.1486396581816183	0.07101592909979262	0.495588451041181	0.13906190810588556	0.005162503393713744	0.023852330681300896	-0.005530359230998563	0.001232537958059883	-0.06757196630478868	-0.005502592071307686	0.0447122247584559	0.0	-0.0150527377654101	0.0	-0.03123209080879303	-0.09175072153362895	-0.048111021298846986	-0.10098580675694968	-0.002271353225078287	0.31193180592151226	0.0926754972976933	-0.01640596517164949	0.06636753905101601	-0.04303720930126038
patient_272	0.06502337742766218	0.008897856137105798	0.02131529217212172	0.06504121071489238	-0.04303815827150536	-0.02707099623813714	0.13623308998992628	-0.055511848216082696	0.0022010998267332042	-0.00390588900826606	0.000723596482228734	0.05569691725142861	0.022486194634867788	-0.0024266628749861872	-0.005187888561973043	-0.012866328938203537	-0.07008551952491832	0.04548277575496102	0.05824895638982645	0.0010628693119794689	0.020661247381109544	-0.00616123335752478	-0.000163778794007593	-0.06212796971227407	-0.006257305526280136	0.04137673548308335	0.0	-0.013866246883937481	-2.7751478561877e-05	-0.03029366677560987	-0.11069901975430808	-0.04847778338182343	-0.07810837367088794	-0.0033731569806044505	-0.06766094400334809	0.04400809698929652	-0.01505824004497024	0.07397284739398588	-0.039264180838124545
patient_273	0.07614533975893126	-0.020048020376086502	-0.023114687203155636	0.0350251538440831	-0.0010039623076329906	-0.026391353857681595	-0.14122267468652935	0.5884171388652067	0.0024774011717908027	-0.005600813713409069	0.0010084313159828121	-0.03906913623705652	-0.01705371350281327	-0.005349093164534993	-0.009846988042653151	-0.016997646107341554	0.011419323884457799	-0.05234316188521777	0.03384334917964689	0.00264423909384595	0.021729562497251574	-0.0071479938229328625	0.000470235657136201	0.09694917268398451	-0.006061959551787709	0.04268851083020171	0.0	-0.012646369287688865	0.0	-0.027406812894948587	0.03355906309203672	-0.04901540118017612	0.006460811111120539	-0.0025843688216786427	-0.07075586676180148	-0.0346231718537561	-0.014802720222103261	-0.017362409934903116	0.08683557966448927
patient_274	-0.12295715368295777	0.01552570876354373	0.022379577809078937	0.10458138623594582	-0.06115544706702868	-0.02772390789369235	0.16325013629654386	-0.06795732906340769	0.002729157988193394	-0.005888709236704183	0.0018207064462732242	0.06378567785488459	0.04321573343289109	-0.0012929817704698157	-0.012706461585934227	-0.1973667139454632	0.2716428485104488	-0.05549919034321359	0.08086736285215865	0.0027491112086510576	0.025095496616060756	-0.009076031063193067	0.000503052989986219	-0.07345589270981417	-0.007274953956533868	0.04977375291482062	0.0	-0.01558131924417955	-2.4733408096e-06	0.19687438479103242	0.040160482538772656	-0.05894047682262049	0.005505942684683475	-0.0032131899880145543	0.3205176234671711	0.09637749450742181	-0.016239377052818315	0.09595507713207113	-0.04582640493668791
patient_275	0.06182104541083711	-0.0044590274481332605	0.031824923660588283	-0.024912649618794053	-0.004476017222514657	0.04946230068287433	-0.11791812780887526	-0.04722188898763442	0.002158036900474194	-0.0056205729293582665	0.0005139476491612825	-0.036236824211429	-0.013155142092266441	-0.0024958859605794916	-0.0073959297434324275	0.16767975837904645	-0.12228155522724399	0.03841498361811666	0.006998802407069581	0.004335832326296842	0.018932092313801583	-0.006918429521523756	0.00047808573125493	-0.053416688133824886	-0.004224624987106909	0.03580633278384625	0.0	-0.010841409826695318	-5.638034427162001e-06	-0.024966525477868495	0.03000548293630318	-0.04056222338446234	0.005670904590488895	-0.002708359781197816	-0.0616425084937501	0.060499724291787925	-0.01297564003347992	-0.015063996601607272	-0.03183796266923879
patient_276	0.08748350777637148	-0.01859226786396031	0.017120375627055512	-0.09375771509575102	0.03600141383835898	-0.03210410536435697	0.17074540719294207	-0.07232917693487954	0.0035079965443063858	-0.006584785685959132	0.00029415247930696	-0.043889888979583784	-0.022471521334384206	0.000695062365860214	-0.012799827988214794	-0.11476254306079736	0.08838044822160543	0.00802226502459539	0.011988189052625185	0.003893650787318098	0.024467243405633964	-0.007542584497473659	0.00011284847568002398	-0.07418109321305218	-0.007411308331644035	0.052649203310692706	0.0	-0.01602080596834877	-1.1774912066922998e-05	0.18011212811780333	0.03624883979140239	-0.05448295471543495	0.008097016385787503	-0.003799275809153533	-0.08723246772088475	0.08937657377927867	-0.01907165750220078	-0.022716045698321023	-0.04925391905651727
patient_277	0.07082436059215824	0.005147883181619058	0.042810516191088076	0.017315134409581098	-0.020524548321531298	-0.035580383889009595	-0.16177519933936824	-0.06258822223285092	0.003559205608454889	-0.0061226385468346415	0.0008289389406697879	-0.0457719572277241	-0.01623725246523642	0.00038354938278023726	-0.004071008525222985	0.09398237849204642	-0.12261357609397255	0.0007214152098545658	0.05365162274086882	0.0036684940819056598	0.022985146040127274	-0.0059999959460181485	0.000124614250796183	0.0960265610144564	-0.008161055179534022	0.04123758018335933	0.0	-0.01322693587477079	0.0	-0.03594167801229022	0.029374412270678784	-0.05120084176593156	0.007275589115644666	-0.002628410017234759	-0.07951945524689391	0.0042005945690615646	-0.014679220230004153	-0.019746556413477424	-0.043506148384510605
patient_278	-0.09404638330393855	0.010667392887073739	-0.05912014050204053	0.059447679279266585	0.0025047099723095345	-0.023667753498462396	0.14270559417027645	-0.055519808515958766	0.002339246584275688	-0.005825397318102666	0.0007381012836511805	-0.04777776845972479	-0.014483661741473032	-0.0025460578542510193	-0.0018195822643307146	-0.01572910282007418	-0.10982555530201582	-0.0514881066652345	-0.10740976652491958	-9.673035655369467e-05	0.020318903944908297	-0.007481800119064328	0.000283731010032718	0.09864242407271924	-0.005562600958473237	0.0423556079198636	0.0	-0.014494754803922061	-2.4733408096009997e-06	-0.029009070999239203	0.03361300432489403	-0.045928866037642166	0.005096297173815411	-0.002968327136663261	-0.06962905142071533	-0.01812736331786754	-0.01412606683199217	-0.01789635270081839	-0.037612210907230506
patient_279	0.05597501679478184	-0.005515327682725322	0.056230415336234366	-0.0904829286396539	0.01552297676857765	0.04664097923582525	-0.11569530312178043	-0.04435412122954564	0.003065175829296019	-0.003618833701775717	0.00026305427930616655	-0.0322976154127578	-0.01933470142136782	0.000487056906897311	-0.001279915656232077	0.03172136454050552	-0.11686869729220688	-0.03209665838022395	-0.005054728925295194	0.0019064734608668314	0.017934260222955987	-0.006346125242978615	0.000699386683197436	0.07772275273044692	-0.006126668095608048	0.036053449315021635	0.0	-0.010290982922978378	0.0	-0.02567235100428042	0.024514434978611232	-0.04017346062419942	0.006196301145094441	-0.0015499347871274292	-0.05906900418010006	-0.03174764048327646	-0.01288871974628153	-0.013908515761740806	-0.031751638837116125
patient_280	0.08903172608780434	-0.011615437354863877	-0.03836435167711788	0.00020187891055553576	0.024694919279390957	0.06944014920115221	-0.16578238227280515	-0.06191754462370936	0.0037093033181887147	-0.006308468075743031	0.0011775360311665124	-0.0476904627517131	-0.018737296212208834	-0.005867128389210627	-0.00785940289358575	0.04991651139545662	-0.08833089231728565	-0.035579786644988926	-0.008927296691671263	0.00238071521496137	0.026688702704623743	0.03473328020416808	0.000960550324312988	-0.07350499733938784	-0.006764973438551516	0.049675436944395794	0.0	-0.015724859734302817	0.0	-0.03277597361481928	0.036441271306364424	-0.05419625968541353	0.007507479081911055	-0.002708348701193987	-0.08420030865823211	0.09854719912496	-0.016632062703197743	-0.01921552244194582	-0.04668478187638527
patient_281	0.07127576004386707	-0.001995777373539096	0.018018215792168998	-0.006538939505664867	-0.0038142904597935007	0.059822036443011276	-0.13422592080442824	-0.055847827254210204	0.002736958764814172	-0.005734378324086654	0.0005718464732850059	-0.03825943981917455	-0.019009745955182213	0.00010772865696867535	-0.011863939750232562	0.02380520738320982	0.05062990586378666	0.17945684147962843	0.06464393808125127	0.0031181094498632274	-0.09447395892837746	0.02768411244572864	0.000386871750459825	-0.0575700640516711	-0.006521699977832151	0.039622752322839475	0.0	-0.011893140044425467	-5.6380344271609825e-06	-0.028107058639085206	-0.08026184032752287	-0.04223287466134961	-0.06860599800998492	-0.001628053888289664	-0.0700174209179922	-0.08169182240352037	-0.01479830422877828	-0.017043300850734574	-0.03485108545179686
patient_282	-0.12118991555447862	0.011844115376894938	-0.04451217490610798	0.0659879830711706	-0.00447727891288838	-0.02678657950704261	0.14466032435209844	-0.06281503929498439	0.002905791963507307	-0.005950998251354943	0.000648661858691474	-0.043646082901219095	-0.021262770111815033	-0.025435337686421356	-0.008001654702999492	0.18140540387364884	-0.11254654484581174	-0.04150306525880116	0.0005572452062206279	0.002072242348896354	0.02230793191689498	-0.007020361645598264	0.00017981441182658085	-0.0655353922565639	-0.0053082878175091264	0.04114188007978198	0.0	-0.012558840909139269	-3.3389512989039e-05	-0.029839352264419895	-0.10511785977107768	-0.050901423074939854	-0.1059862847995981	-0.0023842678142432018	-0.0727568334929985	-0.10475659315820986	-0.016305119474505688	-0.018341571700267567	-0.045710777100682144
patient_283	0.07619826995664691	-0.008014973443282943	0.034006836487755404	-0.016206862728257013	-0.005958895828147586	-0.02327942394422173	0.1531080493603093	-0.056362456487566555	0.002340752354255894	-0.006200448612884946	0.000269204830400657	-0.04244958165560233	-0.016970664134377512	-0.002407551490113266	-0.008275068555494213	0.0014409332660593652	-0.07143502804936495	0.028334512855032874	-0.01011092344425802	0.0021794629374840713	0.021882363671306793	-0.005871568972365227	0.0005376435130747	0.10456093249835575	-0.007955362126889506	0.04983362170476108	0.0	-0.014155193942357544	0.0	0.1854134095073222	-0.0928155610255597	-0.048192510444881716	-0.05211787236076438	-0.0027222390610394743	0.31754598138741597	0.091836215432898	-0.017160974607233852	0.08522312716127926	-0.039095784872922125
patient_284	-0.09746556115884478	-0.004742113294872412	-0.06617137315635774	0.1559477083425318	-0.03235532446461349	-0.02549451916446015	0.13298447709086939	-0.052022892419701865	0.003278467623815049	-0.0047902137504894325	0.0004549022205224798	-0.03833939966939065	-0.015671074043872635	-0.0013585031725345284	-0.007354620329612202	-0.20050959776706928	0.04731149347102251	-0.044537361591422006	0.13483083932478102	0.0036743747407921713	0.02035132795788303	-0.008386052470552087	-0.00018584375375491202	-0.056215419484645125	-0.004749367471868449	0.03795371555733676	0.0	-0.013121719009932848	0.0	0.1516243183709679	-0.08528649577406468	-0.04587183019455811	-0.021572202792675018	-0.002781991185443664	-0.07171677008004267	-0.06773280419475981	-0.014389006520952876	-0.019122882303376297	-0.03216554331274007
patient_285	-0.11452196006168835	0.003399484634702527	-0.06823117336160074	-0.018990157384865456	0.04234577993838839	0.08685923224540767	-0.1662547109405061	-0.07006418245699148	0.003969207683852879	-0.006657001694023417	0.0009080875426158399	-0.048885526063234555	-0.02222753995931658	0.00020245174248699696	-0.012686336872877037	0.07197497293700318	-0.051811048990587166	-0.03873430605592792	-0.010559654294751657	0.00414146254876747	0.026916079628034977	-0.007972097828557656	0.00030048917651105103	-0.07695129080966195	-0.008851603443119202	0.04834612426944641	0.0	-0.015701315453220496	0.0	-0.036068874081687234	0.04093557716875692	-0.05457992326877888	0.009275604612057656	-0.002087495856852764	-0.0813680623053156	-0.02134941514392965	-0.016824642960232575	-0.022612501279578357	0.10597704213326757
patient_286	0.07424087255515198	0.006430928816118831	0.06758876515349192	-0.11871033793069342	0.0194259914628067	-0.022486598759856532	-0.13433442678161872	0.5278829328184343	0.003061761430100636	-0.006417913470851852	0.001293180917830338	0.050407858420494805	0.03901195797991605	0.00026702188802317153	-0.011473456789398446	-0.09861424273458175	0.21082857021764426	-0.0745773251231457	0.12692171547454853	0.0050384593735647255	0.020021748528825243	-0.0046621597445033105	0.000278873680145844	-0.06129263526383074	-0.008673631535604943	0.04447330656770769	0.0	-0.014475440358267404	-5.6380344271609995e-06	-0.031823915213795274	-0.09633462973876955	0.3135987406756968	0.00517112175508908	-0.002580442262535294	-0.0751246824316574	0.07484021397371926	-0.014486932375626848	-0.01900790830519343	-0.03778786492758945
patient_287	-0.1166648009577123	-0.00787749544143393	-0.11396786183994775	0.2813939639677451	-0.09681315713619387	-0.021621918695710035	0.13834200742294728	-0.057059067771075875	0.002247351519948614	-0.005373927290464887	0.0007829845689495151	0.0669138108830807	0.029347379499645162	0.0015857569092614682	-0.00890729852499252	-0.2255873216092029	0.09883411703251382	0.004283967616874349	0.07415627176253183	0.002493561616110777	0.02171122852431122	-0.007139243460724737	0.000705901541096887	-0.06655689425588743	-0.008426963208172702	0.040420981033913034	0.0	-0.012234872445106302	5.782411586589357e-21	-0.03127307247752369	-0.10920080045982072	0.3164649350929273	0.005367576190161813	-0.0023939559831066748	-0.07269053390431832	-0.13392278660011095	-0.01709780008525856	-0.019242055807873762	-0.04626259728521332
patient_288	-0.1197182391215396	0.001051992354845179	-0.10018749019951428	0.24893712876104243	-0.07149711040013788	-0.037862353626649956	0.1608956817437454	-0.05718172552809798	0.003814433816572264	-0.008197921889689626	0.0014959439452667373	0.0645878343795438	0.04587427585866547	0.002505574084315853	-0.00904555341721455	0.17449610557163267	-0.11207133836030955	-0.15008633544171016	0.053276553745210634	0.002289012299290686	0.02386196457569929	-0.006972849004113075	0.00024725182945693617	0.1065389604208889	-0.005677740465019721	0.051932540732861826	0.0	-0.014854934315965455	0.0	-0.03573170452432435	0.035149768315363525	-0.053229626055320285	0.004384783949322543	-0.004162641619960552	-0.08532466738720712	0.08670958545692037	-0.017627699262894054	-0.022664178002353402	-0.041099994777831605
patient_289	-0.13171573405671938	-0.0004780325628993013	-0.029260551363182202	0.05424752181315488	-0.004513542668704222	-0.027818174841540935	0.1537615198465269	-0.06004700692756638	0.002445064808566927	-0.007200471208803939	0.0005396315367980815	-0.044697542567766924	-0.02142779147054107	-0.009304976851939725	-0.005183858454999804	0.2641999198536785	-0.18733986400241373	-0.009634315881159171	-0.0692764523564754	0.002461432152649435	0.023071476453490253	-0.006679650970952498	0.0004632716932061796	0.10219307743500976	-0.007626874742992205	0.04785424462370075	0.0	-0.015265382708517112	0.0	-0.03505450870650201	0.03728810046995385	-0.053501519312904124	0.007355410952948093	-0.0035405179348670652	-0.08050894963855193	-0.039655654378352036	-0.016610268795750376	-0.02157806635610169	-0.04365515010247675
patient_290	-0.12152084213890711	-0.001696208166198137	-0.043715943490827754	0.17103863013571668	-0.06099369942135731	-0.026219829334507457	0.14397519291070496	-0.05844814879148894	0.0030558825143884426	-0.004998279054375737	0.001101639429469511	-0.04609581265588624	-0.016918657921796146	-0.002954420261244129	-0.012336636549067354	0.17621694241984126	-0.07570499072728692	0.20686234792394656	-0.07279833151450255	0.0033286182861306268	0.01987858443635061	0.012778704779259877	-0.000384464536615231	-0.06879085093576809	-0.006137196207276842	0.045196210924511836	0.0	-0.01359035750508477	0.0	-0.032093845604312804	-0.11187718816071683	-0.0516514317479122	-0.08943116749096741	-0.0029783123920310616	-0.07624791303397903	-0.017574947033407368	-0.014967995702155098	0.06466215181372792	-0.04551722456179602
patient_291	-0.09498381420148169	0.003764970390579725	-0.03744959573686022	0.003935496782741937	-0.003365758363906604	0.05434716249270718	-0.12947287723918985	-0.05488872245020535	0.003021791854025283	-0.005129349876377028	0.0009317298768647264	-0.04157233825774738	-0.01535221658815521	0.004644223207450648	0.006667219891810301	0.22062088832687876	-0.1871924022068572	-0.05786401487909491	-0.08718972991333189	0.004984143883235435	-0.10181642290576191	-0.005367905499792765	0.000254281653127996	0.09445968937749867	-0.00694736765700738	-0.6058802365382102	0.0	-0.01320343634407271	-4.126151533391999e-05	0.14580224100280842	-0.09221092306161087	-0.04432192187209236	-0.04702256602787919	-0.0020002996901161228	-0.06355587448674976	0.06370531482523017	-0.013304777064311673	0.06230379855835532	-0.03284129810106866
patient_292	0.06497054663402768	0.002290959781464561	0.06720857889397162	-0.06792677221506928	-0.008900874144447903	0.057057040660508165	-0.13290511243240788	-0.05271948869378531	0.0030579930072900927	-0.004968660224320569	0.00044645913293191603	0.059012693983472045	0.02717303067519434	0.000412183398162925	0.006677497840121299	0.034003719589711746	-0.15175544071860186	0.014247739811925621	-0.054936419607698336	0.00872829597115828	0.018732870295614504	-0.006410199456707796	0.000519636768089113	-0.059696143150447085	-0.006632735013737186	0.03941597198381955	0.0	-0.011635635211567933	0.0	-0.02674156616521011	-0.09158118295280387	0.25957473600116543	0.007917818078189372	-0.002628862329686697	-0.06508032267500352	0.0033865259115991335	-0.013544757194774193	0.04938630813994521	-0.04127058746001218
patient_293	0.0570232955825222	-0.006973567940108346	-0.0004317615468300888	-0.01104040518222847	0.006602896392263758	-0.021038872242896342	-0.12482320992979387	-0.048163502955485916	0.002243358809621315	-0.0050156292896731455	0.0007454697690807851	-0.03535750938615799	-0.01473993005411403	0.0042648606938372295	-0.0023273492776130942	-0.21085955884966104	-0.0014721758417516953	0.04035770229146011	-0.01683273036463904	0.001134867532233535	-0.09708806971954122	-0.0053120989653569	0.000655747417763169	0.07818078839868198	-0.00561849223841264	0.036413059299500665	0.0	-0.00984970476359208	0.0	-0.02687848747874758	0.02604809956773659	-0.03561898815933286	0.007822739784996867	-0.0017283734140030491	-0.05812737235037245	-0.02896240870331336	-0.013093273286154228	-0.01123853935577813	-0.03408730882876765
patient_294	-0.08430134544305144	0.014431472724105596	-0.06864859638708348	-0.013361718745719127	0.060217945890583054	0.049350132132948844	-0.10710664012719098	-0.03629168535741109	0.001994573379857272	-0.004947984295205374	0.0008404003634945009	0.0456719718563481	0.03949446695776438	0.0003067357248463444	-0.004785231820141637	0.1806408092910104	-0.12748888417646523	-0.00720399911973783	-0.07503400853747053	0.001834715528941932	-0.08538045099433153	0.028696579770718267	0.000317338392708221	0.07626250385280939	-0.006718055358807353	0.03097035174541414	0.0	-0.008970110889238018	0.0	-0.024005892510493298	0.026401633922127545	-0.037531712355357606	0.0028357551004982713	-0.001681193308602899	0.2384807520899936	0.05512623039654965	-0.011743224812970555	-0.012144144276602533	-0.028909533491597285
patient_295	0.07108479049085452	0.005991974892027567	0.05305607993744037	-0.017604098547718678	-0.014842734256104615	0.07008450114519757	-0.13536674800582632	-0.05462005708559488	0.002821340838679191	-0.00670531860595067	0.0006901661858191199	0.06405247123580178	0.037084204041259394	5.3565249986104165e-06	-0.0030871599348276327	0.20533544101824242	-0.15664623458091526	-0.02083398530825323	-0.08232264179833494	0.0030822393500953573	0.019669270622873304	-0.004427334727196509	0.00025310269669487947	0.09524173480393197	-0.007300641549987811	0.04305032899926928	0.0	-0.013293119949126263	0.0	-0.031247124614271225	0.031852118005810365	-0.04513505569700346	0.006448478930318805	-0.004015923333690291	-0.07377425472916116	-0.09051037236028064	-0.014555030396268993	-0.01886305396365869	-0.03137735101683545
patient_296	-0.09214888861067039	-0.005219607499038525	-0.10696266937346927	0.1896330625623336	-0.05404239856376697	0.05560595733668596	-0.12995776932390327	-0.05643204308691516	0.002488287059309006	-0.005309266643365913	0.0008158480204052583	-0.044001852269754706	-0.016028859398940668	-0.0008749910178278469	-0.005586477697971239	0.07770010136698324	-0.1100852668196893	0.004278422547417483	0.028095953338157686	0.0038989520474948273	0.019522390624931923	-0.00860327950400506	2.8199983628758243e-05	0.08098215548518833	-0.0057815446617398856	0.03942156210676647	0.0	-0.012293956330780405	0.0	-0.028561896687200657	0.029469310751746268	-0.04818397637655856	0.006533412200467152	-0.002361546286761214	-0.06790817042708881	-0.016447071477298018	-0.012774048819846999	-0.01911287479289402	-0.03421885312822839
patient_297	0.020151968288108467	-0.001977680726884399	-0.00340472679656648	-0.008836912273492138	0.0016007418660686163	-0.007507915173105867	0.03948596354754627	-0.018994665737060417	0.000570860269667717	-0.001525549930183061	-0.008132286462628226	0.008931238934476216	-0.011966789307400591	-0.0001699343925371028	0.01191215269766499	-0.01458080722123053	-0.06882281033595708	-0.03015411363026456	0.00770990344089006	-0.00016421295268369499	0.006560734972986943	-0.003373359643057076	0.000542648132980781	0.028190464988469287	-0.001016738307100272	0.012043629206048217	0.0	-0.004396906692206775	0.0	-0.00864911453734978	0.008489890594363544	-0.01327755798030952	0.0016314495943505311	-0.00036665957650934	-0.01971075635147887	-0.039463918538914886	-0.0041205729245829045	-0.005633262446708947	-0.013649656309641682
patient_298	0.0595230388984501	0.003577095718539931	0.013405992154519491	-0.1637408186409254	0.055785218680872335	-0.021985609490979167	0.12869897098532168	-0.04914404352427708	0.001680995458744401	-0.004628808335007143	0.0009801022949476456	0.05903890902403861	0.02271812731071329	0.003334658797995006	-0.0065357375877100445	-0.06712540917665277	-0.013987245419700745	0.04169563591719363	0.058827450206932405	0.00022217232549147592	0.018574317523947267	-0.0051491333175113065	0.0008282180530844411	-0.059349325570553606	-0.008897141097262225	0.03872035456115846	0.0	-0.012877520059791859	0.0	-0.03072553238441491	0.02821182484142953	-0.04037230168964435	0.006564277377764865	-0.001995901290628357	-0.06461483166850523	0.003952932214720863	-0.014383019601087739	-0.016164826313245853	-0.03542207126030893
patient_299	0.0688794758474777	-0.007323104177724066	0.00023325600951065368	0.008256927270051215	-0.002110751671079242	-0.015933929059499138	0.13775226703854712	-0.057908012488026274	0.0026515329483930584	-0.004943241761248492	0.000504045530312976	-0.038163929832565086	-0.0191198554747061	-0.004345492962601532	-0.014015961762274116	0.14764623730509796	-0.026754537415630063	-0.09435216844866122	-0.062443748997000045	0.00741760927686881	0.020580515473364657	-0.0061669102597929175	0.000153754471364759	0.09926826676152477	-0.006104699421351989	0.04128176889679555	0.0	-0.015291459345733893	-2.7751478561877e-05	-0.02834771273098363	0.030767287186738095	-0.04486475081372139	0.004915730489139883	-0.001970751433655763	0.27081248146755227	0.07655742925445629	-0.0145531757907317	-0.02031440858747898	-0.039465570466739965
patient_300	0.07615502639908554	0.004658304798984504	-0.005895060828365641	0.06981097952398879	-0.0262958518959464	-0.02682498651394958	0.1367498620970961	-0.049761358141315125	0.002253975076704409	-0.0063647986173105365	0.0012398489204863568	-0.04214060693116755	-0.015109235506922043	0.0008024055564317032	-0.003776697046038202	-0.073686321849139	-0.04431702349251564	0.02294466945681403	0.16411159270321624	-0.0074170454342013135	0.02204438129477839	-0.006130086554204824	5.082481259472399e-05	-0.06301346800616019	-0.006888433701842508	-0.6313995922062628	0.0	-0.011748644268224544	-1.1774912066922998e-05	0.16167610959873455	-0.08544588700052486	-0.04529876434258122	-0.04068600628574663	-0.002529704761503571	0.27012286279377373	0.08075445554470376	-0.013872286311720381	-0.0190698335045955	-0.03782609021905183
patient_301	-0.08965770629778817	0.016502526646924847	-0.0012117740396851127	0.10623740199727885	-0.05906944635481057	0.04878784443614807	-0.12211767157036839	-0.047756064017887595	0.002784140394378009	-0.0040678327002530755	0.0005499518989723407	0.05302822541535715	0.022586729591178804	-0.0051938978681340476	-0.0035563813649095517	0.1649437467815817	-0.13430207877416048	-0.08107033776172737	-0.06990132890905726	0.0047568976958432705	-0.09880094586727381	-0.006105966321397789	0.00030260425092098304	0.07547379022175327	-0.006434938808791335	0.037230732202087474	0.0	-0.010924484147376474	-1.3510036772042e-05	0.13070751914871948	0.02750772405520235	-0.04153871636341767	0.005619480946240738	-0.0020962590864872623	0.24444179229025761	0.07396797738036659	-0.013383279547673002	-0.014604059009683645	-0.03448127808005192
patient_302	0.04693620499046673	0.009599333148685094	-0.01034546266498423	-0.06480474666447782	0.0323103634966444	-0.01734209720689556	0.09605740073504482	-0.03907959913630542	0.001878029925183536	-0.003715575428667064	0.0004972697757123569	-0.034581736021352304	-0.014573862465091745	-2.3285382457984646e-05	0.0012084462691383526	-0.13044062466139705	-0.08115846016811584	-0.05116611462952332	-0.056552964599446094	0.009218728014068943	0.01663047910558688	-0.0042928951497607035	0.00067987646724081	0.0676843999313784	-0.004388898129137329	0.031044773259581212	0.0	-0.008816617901665123	0.0	-0.02097987136756615	0.024926381154383753	-0.03225734791406475	0.004941083293215198	-0.001545097719876966	0.19358170557471785	0.05785707814156263	-0.011714817443956355	0.048929620733339195	-0.02698944249179009
patient_303	0.06173271561788594	0.019895403130296526	0.07522612685852981	-0.05283485052535993	-0.01154425243868235	-0.020751356640215535	0.11668071442304713	-0.04720855696133777	0.002186915425726258	-0.006007237375483033	0.0005448147482655331	0.048648950125838766	0.0325176442353587	-9.168361750934337e-05	0.0013769555192586725	0.055161943575675644	-0.11883444268126843	0.03402258882016818	-0.08832957017860783	0.0004178532760162862	0.01779654797372199	-0.005879503897092523	0.000533145459766393	-0.04975974107803613	-0.005722555608990692	0.03437374946999676	0.0	-0.009010772502597398	0.0	0.13103489550317102	0.030410223751298777	-0.04049494652849901	0.005079238974379461	-0.002281893709745606	-0.05840360749792726	-0.017049632780774128	-0.012702200983521473	-0.016418002066881834	-0.03180644084734077
patient_304	-0.08846644523683914	-0.007269106146767761	-0.03580779997073442	-0.07988122130839731	0.06586603091231195	-0.021012140833869025	0.1383425211474179	-0.05607054275122435	0.002404655658425838	-0.006017078539877048	0.0013886907104307753	0.06674203445397367	0.029869671212549194	0.03704271182910735	-0.0078467672085576	0.09842316615938998	-0.08854458760829266	0.31372908652227416	0.02517769171942303	-0.002771299534242469	0.020931202651482045	-0.005914200142063733	0.0008314011641548159	0.10720058594597033	-0.006645478828394192	0.043072913546253	0.0	-0.01299421760455374	0.0	0.17811294073659828	0.029817150141068175	-0.04347755001679873	0.008925895603684711	-0.002520530990861309	-0.060500404805646495	-0.016764965137221536	-0.014439469832370062	-0.01735273134903174	-0.03492867651635156
patient_305	-0.10658659058951592	-0.004100327430774105	-0.04473419266719521	-0.06637517822640161	0.05461500994553748	-0.030860537255313222	0.16071464920467748	-0.06351298902691671	0.003443768167299539	-0.006450147075355914	0.001352070998812927	0.0673119317311118	0.03867766693313994	0.011578022317513021	-0.011138714610703282	0.198932351941657	-0.12963902127124685	0.07619357348249534	-0.10675009010324966	0.004144013123569267	0.025839561457755133	-0.009510013317224862	0.00023494927720363397	0.10248457217643209	-0.007160651342740797	0.049482613728739404	0.0	-0.013761070547460043	-1.3510036772042e-05	0.17004808813848818	0.03527165136778409	-0.05210338335447006	0.0059636951408535786	-0.00249275539452569	0.3024960283521001	0.09885128507088903	-0.016100667648601054	0.07300559131330486	-0.04285943356188668
patient_306	0.06632764353426145	-0.007983389173784172	0.06656232514884328	-0.24338574104577337	0.06294274525339816	0.05658101302298449	-0.11805028978389925	-0.049353000890547685	0.003055865300630718	-0.0073856066477064304	0.0010541486987623943	0.065312345985127	0.030602426787766857	0.0035607584989412046	-0.002363907365613718	0.12565724038160886	-0.12555537556431545	0.12306838820170249	-0.022689783005906544	0.002593593597100487	0.019543340410109335	-0.004635101488667927	0.00015266782668550997	-0.060276299708679926	-0.007184735973803103	0.03929342579120113	0.0	-0.011035598363544395	-2.4733408096009997e-06	0.15699231373994776	0.03314885271873785	-0.044971864623786086	0.0035457037291248173	-0.002455803594680856	-0.06045553181359017	0.04132703974185681	-0.013478598206041527	-0.016489067758582145	-0.03854991035878876
patient_307	0.07104193732176707	-0.00021475847109729264	0.018464570499645123	0.12293055987696203	-0.050284110682212065	-0.021297540028041313	0.12771901053599546	-0.05228998811666303	0.002524030650482228	-0.004252366424811144	0.000560019278609307	0.053422242370267325	0.04577550469490561	0.000522696652052133	-0.001167733711777204	0.11824486607202812	-0.15276613960641072	-0.005653341289876232	-0.0017730043170740202	0.0024254875351539607	0.02187304788618759	-0.004521867841702749	0.0007178768585129169	-0.05079317858216409	-0.006808882117075711	0.038648175022747186	0.0	-0.010098010729177351	-2.4733408096009997e-06	-0.02634578877109918	0.031493369377345315	-0.04373744929905026	0.005812210514870204	-0.0019438548226091829	0.2859275679086231	0.07323903205421879	-0.0136214464750731	0.08314628125423522	-0.03280750715510958
patient_308	-0.06661806886716676	0.017312057031955302	-0.009014966788334222	-0.021111605895092297	0.012760000985333192	-0.013692878852801404	0.09943263652141632	-0.03640069896604745	0.0015323002036779448	-0.003590799047566321	0.00035429678473669006	0.0340505500898431	0.02516538734412196	0.0006145226274734503	-0.005402692337272903	-0.05867219946510967	-0.006145292147396082	-0.014457005746958844	-0.04710995363805588	0.002372599302243186	0.014423155461531532	-0.004777799612361414	0.0005829185833144291	-0.04128636213696505	-0.003991955940815529	0.031602507906420614	0.0	-0.009410152579497663	0.0	-0.01997079283536845	0.02091885017889243	-0.028179738541520255	0.006008186498074333	-0.001711516140137203	0.2070266712403728	0.061022134023999496	-0.010155103465731926	-0.010040300849773053	-0.024729168990738324
patient_309	0.06920188223846081	-0.01222427691802357	-0.028482516555634958	0.09157669303441981	-0.02240325966669649	0.06296186614483623	-0.13540447535435862	-0.052617523512200996	0.001911086324903209	-0.0053589385536784604	0.0011953324660623362	-0.05108188046995819	-0.01241268423825704	0.0006482258113141908	-0.009641872235840848	0.06023212842839912	0.04545832562610748	0.05873523002400391	-0.006076676261276021	0.0025292243366634337	0.023764751388977986	-0.005890820364594906	0.00028772293924819996	0.09833908451262097	-0.007325279621769508	0.04172215579232067	0.0	-0.011103603766076504	0.0	-0.025342232450686702	0.03477788240449663	-0.04256202023396783	0.007177874723351178	-0.0028079910311142194	-0.06410512673123714	0.08409155969536347	-0.014020762234706536	-0.017683894797992858	-0.0377533462555812
patient_310	0.05923009866630038	0.007614949798671425	-0.00098504859126129	0.11278176154542872	-0.03957838758442125	-0.025040834609090165	0.13575148655348326	-0.051221979935331514	0.0021587716327096	-0.005689768907162817	0.0012563769045632262	0.0479060896525763	0.038915683044936644	0.002622887758717515	-0.012134658237924005	-0.13664520864610766	0.16502757901392756	0.01938240565592255	0.18982691618870987	0.000539274315249729	0.022129281676541438	-0.007773386966526658	0.0008642978158818371	0.08510792310186083	-0.006502059121989026	0.04330008498657288	0.0	-0.011603892518285126	0.0	-0.027795820474738678	0.027220080643946827	-0.04092775111298724	0.008624489892682703	-0.003239143096027172	0.2609377952879995	0.0779488164618875	-0.014615206078532304	0.05330140602274682	-0.03296607937850881
patient_311	0.07633953904515095	-0.006907368861453865	0.11267209664766067	-0.0743787453146281	-0.01816321510438581	0.07177436197343719	-0.1576802208497274	-0.06631315763286362	0.002961525675714277	-0.006276239734905482	0.000995336510078849	-0.045455748375579905	-0.015816464888157508	-0.011142016768224927	-0.007722701090916623	0.20890342676972637	-0.1501811359466918	0.005730451505812226	-0.008894604956409901	0.0029755971162417788	0.020933868638635503	-0.006552367693085675	0.00018201674908396227	0.09672465789172083	-0.006890644897224189	0.051046454971990896	0.0	-0.014320058826163683	-5.638034427162001e-06	-0.03455376947452236	0.0316794985276642	-0.04963283412275198	0.008464500825984761	-0.0028157295748217842	-0.08435175728788118	0.07668405329671829	-0.01568994768883937	-0.02248133320056914	-0.042916738372562095
patient_312	-0.1332567668126491	0.006549981496515869	-0.029961670029093935	0.1930044457922919	-0.0643395780545954	-0.027447268835786836	0.16290533073249022	-0.06785743837245312	0.003577450770926629	-0.007977832142775722	0.0018668944776167246	0.06931613266004218	0.038625823774927695	0.002525095681465006	-0.009411863905216623	0.1791529598387533	-0.15082869161732318	0.0572433893840464	0.0027527367206492746	0.00024335016589283975	0.027416485580860978	-0.008344270552221023	0.000525390567340508	-0.07999911423369453	-0.007605533100221395	0.0537329876718023	0.0	-0.01726750305545276	-2.4733408096009997e-06	0.19092553235785825	0.03951640451001951	-0.05521273852140097	0.00800337655723462	-0.0035455873342926047	-0.08173804924824694	0.0799224107713902	-0.016887961254460945	-0.019546860394813903	-0.04994989465992035
patient_313	0.07384108730041926	-0.000703521481252762	-0.0004007459769989859	-0.009723930248173982	0.005368920227779448	-0.026162385304519135	0.15538490441669106	-0.06679174193255336	0.003114358300023058	-0.007061964396715823	0.001177174321281515	0.06890303060210085	0.02714576159290845	0.007309220764294578	-0.001891251460570845	0.15624140685655294	-0.18718888126047623	0.004625676172990071	-0.04868817411440882	0.001770927096416068	0.025472109280374845	-0.007647966953474174	2.039621929410502e-05	-0.07451428617646542	-0.007277107229983534	0.04694413666427226	0.0	-0.013035711519929596	-1.4248252876524013e-05	-0.03274335452067512	0.032164337865238445	-0.053991518608833416	0.006298515079899548	-0.003042433871646591	0.308565097880654	0.09942268715920691	-0.015617378850283184	-0.020901974267392265	-0.04700487669141097
patient_314	-0.10730265108150273	0.009427602926888658	-0.050654847919534646	-0.06404930435642693	0.05956195740642993	0.07162242448196166	-0.15432243261676626	-0.06005716977282967	0.002753174483943983	-0.005925828265073805	0.0005270245072394401	-0.041881420174298294	-0.018177046179017994	0.008863617052801065	-0.007840788106305866	0.15254304276696015	-0.14024512634494768	0.0032483076826487446	0.023617364900247302	-0.004930151257234438	0.02323054701572036	-0.006675084225096051	0.00042909354430901395	0.10185845271207991	-0.00825527020095889	0.04556998303969087	0.0	-0.010948690568958717	0.0	-0.03153130903313923	-0.10177377506944305	-0.05021576453379401	-0.06450323718034574	-0.003352312641460639	-0.07470951163478862	0.07713159658280955	-0.017226342872949565	-0.024569209040517414	-0.04153419898960935
patient_315	0.06168008002360347	-0.0042938486250015395	0.024264246846383106	-0.037525731683990024	0.008618192338122489	0.07827946413769007	-0.1612185775600225	-0.06536524256220722	0.00290939266175947	-0.0063010888399924955	0.0004922632404239239	0.06626064920352187	0.023612655536950786	-0.028884910892916983	-0.015214081904836876	0.007745869009845189	0.14583243442298416	0.04320172428514586	0.023204859029743116	-0.05391888621134242	0.01963020796729196	-0.007001812736253582	0.000542155646553195	0.09468369900023083	0.2511796940928149	0.04597783237481445	0.0	-0.014081604708705115	0.0	-0.029621733429141157	0.03954464271264146	-0.05512188161242811	0.006807535114877346	-0.003222396854341072	-0.08108786077303147	-0.13226951562992306	-0.016530234756334847	-0.022998042895709506	-0.051476964053029164
patient_316	0.06709077101524615	-0.00791686779166735	-0.0011816628609697096	-0.08444320776909503	0.03176026189474937	0.05132232105431736	-0.13146762867007866	-0.05308460681901503	0.002585780994534118	-0.006435736855365796	0.000403101452957084	-0.043679132119637885	-0.012992852499590247	-0.011594044160630252	-0.013900879759431533	0.010621597378511134	0.20437366172408933	-0.05110591809183327	-0.00707870130437821	0.002303264169765275	0.022068169946793403	-0.005557751648688646	-0.000400900577070758	-0.0717530563457286	-0.009738501020497954	0.03885144913300091	0.0	-0.012658249421021393	-5.638034427162001e-06	0.139111332511108	0.032957764800247216	-0.04675391245255604	0.0047817487247775545	-0.003023246846304962	0.26328133289638084	0.08648689569661219	-0.015175434201770938	-0.022846867696972674	-0.041641172647160794
