# Supplementary material for: Integration of clinical, pathological, radiological, and transcriptomic data improves prediction for first-line immunotherapy outcome in metastatic non-small cell lung cancer
Source: Nat Commun. 2025 Jan 12;16:614. doi: 10.1038/s41467-025-55847-5 (PMC11725576; doi:10.1038/s41467-025-55847-5)
Supplement: Supplementary file 4 — Source Data [file 41467_2025_55847_MOESM4_ESM.zip › Source Data/source_data/unimodal_shapvalues/PFS/Cox_pathomics.csv]

Patient id	{whole-tissue}_{neoplastic/inflammatory}	{whole-tissue}_{neoplastic/connective}	{whole-tissue}_{neoplastic/dead}	{whole-tissue}_{neoplastic/epithelial}	{whole-tissue}_{neoplastic/tissue-no-class}	{whole-tissue}_{inflammatory/connective}	{whole-tissue}_{inflammatory/dead}	{whole-tissue}_{inflammatory/epithelial}	{whole-tissue}_{inflammatory/tissue-no-class}	{whole-tissue}_{connective/dead}	{whole-tissue}_{connective/epithelial}	{whole-tissue}_{connective/tissue-no-class}	{whole-tissue}_{dead/epithelial}	{whole-tissue}_{dead/tissue-no-class}	{whole-tissue}_{epithelial/tissue-no-class}	{whole-tissue}_{inflammatory}	{whole-tissue}_{epithelial}	{whole-tissue}_{tissue-no-class/invasive-tumor}	{whole-tissue}_{tissue-no-class/tumor-associated-stroma}	{whole-tissue}_{tissue-no-class/necrosis-not-in-situ}	{whole-tissue}_{tissue-no-class/inflamed-stroma}	{whole-tissue}_{invasive-tumor/tumor-associated-stroma}	{whole-tissue}_{invasive-tumor/necrosis-not-in-situ}	{whole-tissue}_{invasive-tumor/inflamed-stroma}	{whole-tissue}_{tumor-associated-stroma/necrosis-not-in-situ}	{whole-tissue}_{necrosis-not-in-situ/inflamed-stroma}	{whole-tissue}_{tissue-no-class}	{tumor-core}_{neoplastic/inflammatory}	{tumor-core}_{neoplastic/connective}	{tumor-core}_{neoplastic/epithelial}	{tumor-core}_{neoplastic/tissue-no-class}	{tumor-core}_{inflammatory/epithelial}	{tumor-core}_{inflammatory/tissue-no-class}	{tumor-core}_{connective/epithelial}	{tumor-core}_{connective/tissue-no-class}	{tumor-core}_{dead/epithelial}	{tumor-border-50um}_{necrosis-not-in-situ}	{tumor-stroma}_{dead}	{tumor-stroma}_{neoplastic/inflammatory}	{tumor-stroma}_{neoplastic/connective}	{tumor-stroma}_{neoplastic/dead}	{tumor-stroma}_{neoplastic/epithelial}	{tumor-stroma}_{neoplastic/tissue-no-class}	{tumor-stroma}_{inflammatory/connective}	{tumor-stroma}_{inflammatory/dead}	{tumor-stroma}_{inflammatory/epithelial}	{tumor-stroma}_{inflammatory/tissue-no-class}	{tumor-stroma}_{connective/dead}	{tumor-stroma}_{connective/epithelial}
patient_0	-0.009645508123139742	-0.001744489450542252	-0.00988687480001492	-0.19399778964871964	-0.007748195128753632	-0.001991043685576226	0.001418167671092828	-0.025567035791185435	0.10825016614785975	0.006022142313334489	-0.001996590212218681	0.06059226778008717	0.2575257441866105	-0.0017630045195201258	0.018330371910606817	0.0024007644112859004	0.1028280705143155	0.1462086444590449	0.001137313236258581	0.014715827660747614	-0.004864707810425117	-0.0002755353263601744	0.062483072010400056	-0.08098718893667867	0.001811009158504876	0.009131171546742832	-0.0017533855470363402	0.014461548394686122	0.09249493614354318	0.10599913139894426	0.03402495713778274	-0.20503271683142774	0.020507382306338594	0.008185552078837218	0.07952237382724382	-0.3495914019529869	-2.5412360637097384	0.22782449747438857	-0.07251236257796102	-0.008921773813502114	0.09876345291944233	0.0779982659751839	-0.18795080866804306	0.06537335769475949	-0.015545313814904838	-0.0007411662250569799	-0.032550181768261	-0.0021407006041939862	-0.0020721827770995072
patient_1	-0.000632067671840105	-0.00059745730799023	-0.000361710793555219	0.05356075181738655	0.02230887709029163	-0.0028268869028223033	-0.02099482449752049	0.08915253029869373	0.1454142208232651	0.019390223950417694	-0.01097031366702465	0.07677229005614812	-0.4078451972142082	-0.008457843521691282	-0.0032645291049368357	0.004966144566085592	-0.08730683226514974	-0.06156040397357276	0.0007351570674474993	-0.014876667981955081	-0.00994310499487395	0.0015766267848369463	-0.016317025715219324	-0.06628183350845619	0.0027054576161585557	0.03381497557976973	-0.004802544599810123	0.0007807073129594148	0.10079869901584489	0.05210927146083922	0.05194176531262123	0.14606694133500467	0.01235685857170527	-0.004784023396907806	0.10308123591231018	0.22546016570434282	-0.3243492596094235	0.044697369611287154	-0.07581315827346477	-0.007102056405090635	0.11599127707017687	0.015514725789723816	-0.03943245389287453	-0.01131332477431526	-0.02467548978848885	-0.002365848448331549	-0.1689419552828095	-0.01409039865293245	0.06566780467296277
patient_2	-0.00027659763261431847	0.010812698628167023	0.003391622483901733	-0.11221880417281396	0.033284784408016965	-0.004093789734559631	-0.039677160873994505	-0.01960651995878254	0.08646693637016943	0.012760376440428947	0.008217351513196894	-0.02842372076114609	-0.10877077776226564	-0.015234735884687751	0.02114737261470645	0.0007645702463924809	0.05533149163411236	0.11991259478482277	0.0037783724207812535	-0.031028213784223827	-0.005238793905846484	0.00018333025638696797	0.009088403521659943	-0.14679691647780402	-5.164132686231938e-05	0.028272719030934666	-0.0032298555843300143	0.010366143672255008	-0.05207493800839711	0.10365804439606348	0.11084105147890617	-0.27755221382610246	-0.00020171371772913823	-0.014014194443806176	-0.06138140090305202	-0.14841922479652966	0.10622196464325956	-0.03831446240910097	-0.03936500227647242	-0.0008266757951546699	0.11004326093999259	0.07899137587353589	0.06446964529733248	-0.05067876698450296	-0.032341343694122816	0.0031079042778290513	-0.08941089678378901	-2.4264786883893673e-05	-0.013233363954951087
patient_3	-0.005824152640469828	0.0010183159726806334	-0.0003593786481643922	-0.20537898077477032	0.02260369647893426	-0.010744981207342595	-0.02315740510407132	-0.035692782116850744	0.1300571595989299	0.0297594610524565	0.018695098747748072	-0.12251883108017882	0.2175257564187478	-0.012955678961184172	0.03875494585037581	-0.00031438688079553785	0.10448482068588248	0.11748663750768727	0.0003228329165991981	-0.04385142421935637	-0.01341179935619012	-2.4190339251232352e-05	0.010025213118588122	-0.0918570318181392	1.513932430089967e-07	0.03324804627147011	-0.00783076439972601	-0.0005274137626001332	-0.23677526026801854	0.10090422842587277	0.07551208461742367	-0.3017804427791974	0.0058691274409425395	0.006702723960255296	-0.1680544261396064	-0.5058967229251784	0.04667318899652672	-0.04719002709636908	-0.06446745135674331	0.002606422163451234	0.1224093280344452	0.08878400488743461	0.054234571487958724	-0.1070221338662578	-0.04791992439331581	0.002182231633318811	-0.15255656865681008	-0.015726835884138243	-0.005867048830331218
patient_4	0.001512381563610197	-0.0006048562654469203	0.004459318210341991	-0.14644990228496366	-0.0083650611597753	0.0075109755137120725	0.02168684699424826	-0.04171592733918979	-0.29387844698835036	-0.044521476523900566	0.00937493827415465	-0.031500645497667915	0.5222125423433744	0.0012747923243745802	0.007482789529530586	0.011002110484358806	0.06945344879850594	0.11360276636770346	0.0005064672636135602	-0.050403952288650807	-0.0004464134938928608	-0.000491996008440376	0.007868791514809513	0.07301557947452322	0.000401505474466871	-0.02963211379691165	-0.004433125891658517	-0.004527679335322965	-0.03923725618499719	0.023280603544108335	0.05159369580389984	-0.07886696887798256	-0.00030883353989941397	0.002863664205468591	0.001988601854369358	-0.30996639818337207	0.18349365680522156	-0.042140450945619426	-0.020808316643611918	-0.005295181820781667	0.022002075928744872	0.07677412139136232	-0.0825967485521561	0.09360081358621342	0.009295100362455065	0.002557113508454935	0.16772186094510766	0.012091062663208228	-0.0032012126980957684
patient_5	-0.003963828918911307	-0.0006014006287951544	-0.000962261640379224	-0.09649052473332521	0.030112054859035432	-0.0019277089443741511	-0.06744534992537998	0.009457540881681825	0.15943039220033572	0.05283452310690892	-0.0006540292679369608	0.11331387530108242	-0.4759871105987101	-0.018591121327014574	0.019909572643701547	-0.003510510630371526	0.01049852697846403	-0.1202663774572799	0.00010477798432385999	-0.005824627767482196	-0.0084262404342653	-0.0009199449727007171	-0.04597884196701304	-0.08497030715971259	-0.0015059462375117303	0.025680934326303136	0.006445939880056814	0.004292424902153741	0.09356817772877735	-0.033798125367338325	0.05832617462179587	0.5290528231826547	0.015881426897178044	0.0013229007076820249	0.09079874211872646	0.4141332284958129	0.1577092880859226	-0.04340697525394929	0.018191949863115675	0.014394183528447606	0.14633104774405398	0.014976499619251977	0.1564390657157162	-0.10048237040820154	-0.082352771351577	0.0006653243197205689	-0.19409044777641551	-0.0193842183234565	-0.004409511219023503
patient_6	-0.0026710527926730333	-0.0035848436685028307	0.00013706353733227992	-0.14122277632636626	-0.023800768854852203	-0.001393542352930639	0.04888943767699834	-0.014456831617488787	-0.02632644679754294	-0.018794584726284275	0.009578155341894273	-0.037750867006909744	0.3586454746234826	0.0037221805361412645	0.003146360405210087	-0.0032086957228548278	0.05746087779845154	0.022629481578577023	0.0002762362721039955	-0.016836550209225788	-0.012454329447477309	2.131188479206876e-05	-0.010043175782743198	-0.11207908214816749	-0.0005125844315855839	0.032207771507478285	0.0007051512496355722	0.005335732248752581	0.06026451909605059	0.06851417430372135	-0.09516568891575786	-0.08067075822031025	-0.010486611343070716	0.001566709940232435	-0.005539130191493599	-0.2537126290534463	-0.04802291707876024	-0.0012808154281601684	-0.014280444433152562	-0.00032906315642751926	-0.002948318825720707	0.029499811159498644	-0.037912722796418705	0.0027717276825647437	0.02277432448693653	0.00028805679249176554	0.11104858009734246	0.0006418208878706571	-0.0015527915803577913
patient_7	-0.0002466589574476892	-0.004722893010061093	-0.001527857836810813	-0.13067884988626444	0.021781888860096004	0.036567897589236294	-0.025150505987257415	-0.01992958790642535	0.11679111819104268	-0.028559114670583516	-0.0016294960531469482	0.14525787153018585	0.02196517888059364	-0.011636483071555192	0.006462554851539611	-0.00027474917468503745	0.048879416834555676	-0.18071372708261765	-0.002378180740778541	-0.06239179415943947	-0.006753292803254747	0.0017348600118508141	-0.05726475144647962	0.05561344685354837	-0.00029997728114606237	0.023044966936448977	-0.0008049324525338788	0.0031716086872036163	0.09903143243949204	0.09160535682892901	-0.040166237627129696	-0.08794975930040161	0.013753775412186118	-0.0016458922489377414	0.11970960710429221	0.4879965499094553	0.16475895860190548	-0.04632168335964847	-0.01358324852116565	0.015164806269754395	0.07238328768490529	-0.11355771760131715	0.1769981928498229	-0.16393922748870302	-0.017259738645602304	-0.005994274130857308	-0.2677358009047599	-0.017572625693767573	0.04355228146056216
patient_8	0.0034698588979639377	-0.009215992889315192	0.012981519651473998	-0.16749152108550128	0.018718109686206418	3.3125419626989785e-05	-0.05297605718563391	-0.038257788298875474	0.031860058360913074	0.009897928711724424	0.0003504124992877994	0.16118839857803655	-0.16470323987753704	-0.012938401774202402	0.044900081613781936	0.01889338461042762	0.039360866425465435	0.04515189712819337	-0.0013976058230374736	-0.05554496354470285	-0.006845630086785795	-0.007384564777796326	-0.043203449731702114	-0.07791831275128437	-0.0014038663298244043	0.028024681752078916	-0.007178641944520421	0.003124278044447483	0.08298936103259377	0.08014843719822405	0.05381911058264339	-0.25557339113782823	-0.012671205722077443	0.001028725012485769	0.08417862863992705	0.2212186246062574	-0.06864323747280351	-0.03813083728706224	0.04900256951174153	0.000541871304821874	0.09896220534379427	-0.09988550557465124	0.20367044546135027	0.09565350889547403	-0.053065528012349816	3.970683164360904e-05	-0.1657255333884838	-0.014796731917601912	0.0012971769133869784
patient_9	-0.0037942647604133784	-0.0009289248532827351	-0.00047558523667333555	-0.1893226665627635	-0.0004327095400522107	-0.003734493473840091	-0.05513160262292759	-0.02667198949648345	0.08082262885781727	0.03322250832864237	0.008538567475292733	0.017916060519591832	-0.31249555671385104	-0.0074992515229796285	0.026697888469219055	-0.003290165768950621	0.07918388002831236	0.05217388344018426	0.00029380617268221496	-0.05061215207312119	-0.008285480141986849	-0.00014559283204225898	-0.03926622300459787	-0.08746932240860028	-0.000567892801798797	0.03099653555658072	-0.0022080982819945305	0.00342035925398132	-0.008530513605218877	0.10915571925892832	-0.003182040417869081	-0.30302887265296946	0.0036547859867589742	0.0009372632181506158	-0.044836575121602606	-0.15204582383961443	0.004543049682152631	-0.0422664963565151	-0.06347689140675206	-0.005826648648850729	0.13448664135242938	0.07476407784103623	-0.012164777370626614	-0.02992932528812663	-0.06857375710369737	8.508218713847496e-05	-0.1045634890256626	-0.01341291734768218	-0.010177145008711919
patient_10	-0.002743059091041946	-0.008818768500537444	0.0028249778876221297	0.019351421518828637	-0.010095363511929306	-0.014143011609465475	-0.04879397992670949	0.04503076652139279	0.18904787527374467	0.03281427578637577	-0.017292109457193162	0.025883692668517685	-0.4937905155242914	-0.0042228959976107925	-0.050946924570815975	-0.0037047212745034636	-0.10879170948223565	0.09889058724667792	-0.00011208979570560699	-0.03689859432738272	-0.005491991151168734	6.870870614228478e-05	-0.016569834452156085	-0.10129895129223941	-0.00054791449912414	0.028835952178627132	-0.003181244177751673	0.01360883239595146	0.06937169968851653	0.04072133914302491	0.008259284811337397	0.36618969172023297	0.01585318726073884	-0.00013513320696899832	0.08074729984097168	0.2834619199960288	-0.12245495141299059	-0.044501374175853335	-0.07815541947835186	-0.014795456956894706	0.16050979865278728	0.036849708469388044	-0.3616120488818897	-0.1304820857040826	-0.03754746551618791	-0.008652461940668186	-0.18650388916774183	-0.014244755463205751	0.0024128821021220217
patient_11	-0.000751319969350547	-0.0027989569461038906	-0.0008985605860847568	-0.1429703605388538	0.00948135319785377	0.0025158332737277083	-0.02305296744349209	-0.031709212576849756	0.01581900994193923	0.003713738297129199	0.01002076033065762	0.04965644970955419	0.28242786089934513	-0.003511214696343508	0.030320272801179406	0.001264703930124432	0.050488304928320515	-0.014610311080995444	-0.00032726460160968895	0.013480609907281737	0.026278535373216005	-0.00047738018425911503	-9.872605763634224e-07	0.29066152438542836	-0.0010266552893211129	-0.14440965613195095	0.004237178730128594	-0.004126682031761173	0.01915106554856667	0.08638856019212077	0.011651645175821592	-0.24123853701455392	-0.010140006867428	0.00014210224660787297	0.011300428192796157	-0.37285971067979695	0.12998669723650014	-0.03775288527217531	0.05514668842628213	0.000620767138861094	0.0007644242412318029	0.058466570509369854	0.06345547693169724	0.1339944882555873	-0.0296789901539788	0.002980923578274294	0.15749453196923238	-0.002802776225140804	-0.00464240439923393
patient_12	-0.005406052267648254	-0.0017972802505107684	0.001061927378735121	-0.1270969967033019	-0.003353097945303045	-0.002159075337042819	-0.0005343074064427627	-0.005103622603202748	0.06977351022461602	0.013039056443160954	0.00487670178280635	0.008421771941681276	0.017511224344087303	-0.001994268116367717	0.007441377515856183	-0.007314099482820002	0.04926419198370085	0.1248067805849729	0.0005077197241571941	-0.008879153661301091	-0.008657184831138903	4.244992497575028e-05	0.04110152238700224	-0.12055065518917624	0.0017394219709418659	0.017013190472708727	-0.003476147922278887	0.004412947048443939	0.040793025079790955	0.06880476253901896	0.04647194228266635	-0.04723453688232178	0.012357346736571935	-0.0032850254707450194	0.04941161783263039	-0.11190913049835842	0.13730294152338046	-0.04006731841422677	0.03184351375636945	0.0007088671534004978	0.03201010097367259	0.05525636578994598	0.070495765835218	0.06573651918025705	-0.02856738745205691	-0.003090070391068961	0.051058660756288156	-0.006665666778934421	-0.007319530136769754
patient_13	-0.0011046175698810742	0.0012417719257608209	-0.0006843576318231802	0.24167434774786162	0.028431781355894036	-0.008703052433924729	-0.014348948700210333	0.07494637659232872	0.13469772898035856	0.037418787987599705	-0.0025776778427753634	0.009450701456970105	-0.3987119312368727	-0.00547947611640331	-0.02519119815929192	-0.005525785449913125	-0.1959251808051794	0.04250003355795946	-0.0007804084687494551	-0.047145167291624074	0.003888956750257175	-0.001312508975792433	-0.01970814177669834	-0.010105649661094028	-0.002566010743700037	0.01630917543798215	-0.0023888090790719465	-0.003057954329980293	-0.04033325152513934	0.04391676973107884	0.07601057418407164	-0.1461130669349641	0.0016006857381676007	0.0015385285677674482	0.022487426428238325	0.11682651664120938	0.10182783266447423	-0.042120800813155286	-0.06871688925190131	0.0024960647630250378	0.049952874530482555	0.03678106149433045	0.05654809057964767	-0.13857119618443153	0.07583149800454989	-0.0024201864508128263	-0.18339215346578283	-0.011193713560241729	-0.005598732579474447
patient_14	-0.001720006065048078	0.004669615142339198	0.0007088513131941283	-0.15868657084173374	-0.005029639351837261	-0.007788180552205254	-0.06476920934466313	-0.025066828680828535	0.0016049167602879	0.04359266747009486	0.016584599050383488	-0.1279583023459755	-0.37202047221729584	-0.013186826342558997	0.015053082936835424	-0.0034211348160465703	0.086875002188747	0.05970296718415506	6.00393454452309e-05	-0.012584155529528995	-0.01983182686815643	-0.001078886660044227	0.010203053182279133	-0.09921606385506035	-0.00011926903415762986	0.032026986980956726	-0.0006491626714099016	-0.0018479487576854373	-0.05318490613052547	0.0741367384461196	0.003034649793198005	-0.24566125341015277	-0.0055511262450346375	0.0026476985478767977	-0.13976709974088805	0.4008982558273736	0.10906364775180434	-0.04768261834663801	0.031371466070416264	0.0032190391415924096	0.14913999089216987	0.06454565232183423	0.05235543459080651	-0.020394030442204728	-0.07698575355350909	0.0010598869260208155	0.11316172395399274	-0.018002100702189036	-0.006343108117150442
patient_15	0.0021121478008021433	-0.004038713529350294	-0.0005996092063473339	-0.15405580106904773	0.05021922769421255	0.02435842665699775	-0.0678881772281674	-0.0378489211211006	0.14939477479548186	0.02392575208678761	0.004227465989298288	0.13891056286876124	-0.1672000287254512	-0.00930666204154448	0.028619276196709946	-0.0012594920554067238	0.05938333564019078	-0.29578691898911386	-0.0044791574999843405	-0.06551419538753199	0.006599035307788072	-0.001525165670560564	-0.054253263317502985	0.5077217262159581	-0.0020883508887316153	0.024662150893261795	-0.005593096841296564	0.00019053418591630271	0.05541726549289251	0.1059678465015705	-0.10086398109171112	-0.3078086233481701	-0.01509401523803084	0.004684961916522252	-0.011006611127660788	-0.01368619763413033	0.17525646694691116	-0.04417235071188279	-0.04368128984479905	0.0007535563412653521	0.1321965471173317	0.07986887349700833	0.12528243644510134	-0.0930864245322175	-0.06979941337264596	0.002605658659539728	-0.2051180837954706	-0.01669018617593528	-0.00737288901772481
patient_16	-0.0008972223251981068	0.013608636281722512	-0.0009238832062587594	0.10005151158069758	0.03689056647376966	-0.00883045381256601	0.009277976521849413	0.0012071723586678045	0.1391678999922524	0.03832527586466898	0.021100375141008695	-0.6704578015025378	0.024420098030025983	-0.008373089827959718	0.011295953550486982	-0.010150830465317959	0.07122520140895781	0.18871852193340644	0.0006635797319387845	-0.07894827907379816	0.003958150534485368	0.000989219823011961	-0.014989460142610435	-0.11365869184498942	5.0163492325424e-05	0.02318923120418454	-0.0062107152136392976	-0.001103749876693758	-0.3878644813415594	-0.17029731506348805	0.11461194971849549	0.31741507492880383	0.006753658861091164	0.004906438693134155	-0.35077863641464574	0.08844204622171188	0.08904059332042685	-0.03972585069227968	0.11887261449702224	0.01208314327687681	-0.12137746091323194	-0.03249829756668006	0.17644154419623106	-0.1336273867570837	-0.04836038593839847	0.00044051208976120254	-0.05319784429969747	-0.007935029093577843	-0.009067333402016146
patient_17	-0.0007359991804201289	0.004635088558416359	0.0006791206945847987	-0.15911649905907432	-0.006488978230882261	0.01121364193787093	-0.023712900009027482	-0.03680016313389167	-0.12450535736793655	-0.0010142463720322868	0.003699698050328577	0.03489212343202327	0.2841023556544974	-0.0016469354888560936	0.0182443838518801	0.0003091275197012732	0.05558391276078455	0.04176843807532912	0.000332515364560018	-0.0551148604977601	0.005911185475056138	0.00023722200410127597	-0.018187998148964723	0.018606023524182502	4.91927124573327e-10	0.020329563321816648	-0.007928162585149943	-0.0031777461982722566	0.03550534063049354	0.06769509857851873	0.020427965538695855	-0.156481078796528	-0.013746555091084795	0.003542286339545606	0.04207008849329347	-0.11443445024241171	0.02009154246349852	-0.04193267015142925	0.19156732450845296	0.005845797708280493	-0.047812742381919994	-0.1190783675924412	0.13837409025552608	-0.04427453480180961	-0.035985056996399124	-0.0010551832318187958	-0.08079338387088536	-0.01505659776690004	-0.0004912208974957591
patient_18	-0.003088998246162258	0.006864015146868991	-0.0037411569196915072	0.33670626633104583	0.03264091236384548	-0.012797646913286808	-0.06839638386068693	0.04149114542245136	0.16063028363888684	0.05202553943128354	-0.003917300671178977	0.01668070429247974	-0.5349157678027784	-0.013101932364284379	-0.02133499169691731	-0.004929251087456784	-0.2526891126150842	0.09797035232253765	0.001467823591278429	-0.06171800219415188	0.001997938811915609	-0.00092214100480001	-0.0367523891195605	-0.07785849617745569	-0.0009331447534502268	0.028355033482693293	-0.006756553385839223	0.0006563200521152451	-0.03748640354249096	-0.07464520141521094	0.05454581880068652	0.2798961375811861	0.004215988886218436	0.0022428511137159973	-0.0036897642067981683	0.3898622173533904	-0.08737689503812597	-0.03996100610410072	0.0020271166431502243	0.0027044480967572983	0.1405458062123608	-0.13708206830718578	0.0818504672271654	-0.046586716083339565	-0.08094075653721307	-0.0022428652727954977	-0.03732967181791532	-0.014537223794594031	0.022544753192361506
patient_19	-0.004038077344018508	0.009651012242563177	0.002937816070470798	-0.07897021324253573	-0.001014400001579008	-0.002186633254388524	-0.06417710128536518	0.017823949982452833	0.07782304693270665	0.03507610308025918	0.01442275396317453	-0.1988284618492677	-0.4741820228121425	-0.0072266048056593216	-0.0021719744729458627	-0.0017369740523665153	0.03860038310393803	0.16938409169464883	0.0006947540163845731	-0.029063044229576597	-0.00216956367087542	0.00023647424339020897	0.060716663421354095	-0.11326337430247194	0.0032281374869009226	0.019930247405423433	-0.011254422944281708	0.001926504022176649	0.012605671883016928	0.08864704913173962	0.03163073987630886	-0.09942944264056086	0.014722499774178046	-0.000980884428442068	0.016662485280414797	0.3480093096765142	0.13939531085776813	-0.04115844867364685	0.040161297169120515	0.002942963249515862	0.11941515119606484	-0.011035469369500896	0.05651867944964066	-0.060061616109026245	-0.07754176090831305	-0.00021883726457466176	0.11785468763007749	-0.0140511112822855	-0.008429224545940785
patient_20	-0.0007204428008244933	0.0020544183530241678	-0.001164502085055074	-0.05520083712111691	0.012620395905320604	-0.00256131930186108	-0.0015518679101012994	-0.007310661656810383	0.03145135839276677	0.016717215404012376	0.011394183686448551	-0.0993403066338101	0.04430636173946254	-0.0032480137299650065	0.004382990926491527	-0.0008294696019815999	0.030595280448648024	0.0562086042973278	0.0005139749011018429	0.00021408418541008599	-0.005231978858365599	-0.00010745438471818194	0.014353044929577747	-0.11085176188933761	0.000525408128476857	0.02270358381738986	-0.0005372471043707804	-6.325884815473198e-05	-0.0661771925063111	0.04904326351355546	0.03623931184147235	-0.11036340988219306	0.0020882320920464765	0.000689303172942535	-0.08501567495579013	-0.13937300209872647	0.055093208931550224	-0.02347472909796971	0.04892070307164729	0.004043662268657192	-0.041197984900691605	0.03986375833427195	0.09610845944388084	-0.017684187385613157	-0.008010626585916773	-0.00011786703327362904	0.03733206933644036	-0.004626015764244622	-0.004210575340783254
patient_21	-0.0027550294296472787	-0.005838232768013916	-0.00036365615780842666	-0.07621857160354999	-0.0347460347149783	0.0021362144878751418	0.009167517613570016	0.0020479127764275397	-0.054621296290756606	-0.01596150117115826	-0.003105752762035135	0.033250463146994556	0.013547844003004707	0.0016051767944999277	-0.022037959087798365	-0.001020414406391756	-0.0070650599590262155	-0.028604766443292084	-0.0008721332204640006	0.03914535913412033	-0.005104506455567982	-0.0028167095490998152	0.007979660059596853	-0.030212028613344547	-0.001147757025318002	0.006816463006989734	0.011054095139052178	0.0013087734754288671	0.057114271530646604	0.05931240260629732	0.010292059432841151	-0.05213174437874656	0.0033709004901533012	0.000129379722060465	0.04908152469446839	-0.1784355336912958	0.13729647724788493	-0.039636647435411065	-0.04032062659635385	-0.007326275126559077	0.0017672375455533632	0.07395258278583049	-0.12294176627454613	0.07991939199354837	0.04074070888345188	0.0018330165062516697	0.11637836867785896	0.013289636045486204	-0.00799849817153919
patient_22	0.0003655394922029379	1.784402194075201e-05	0.0003454790900454799	-0.0662307051632214	0.028898561574611414	-0.004107061932435599	0.031072655793194216	0.009884294936507826	0.11895881862960193	0.010563919591641813	0.007773860071173037	0.035891483377664055	0.07290624461626061	-0.006394099730118309	0.01197630142497837	0.0026491921097643576	0.013826292752035625	0.04960797499553914	1.18267248467e-05	-0.012569009376883903	-0.002152026640541544	0.0008499458921710685	0.00359910851204153	-0.08566607107362847	0.0	0.02214530990169496	-3.673250656564001e-05	-0.0011464646039584991	-0.02901760096345192	0.0948430022842681	0.0921741800044644	-0.23405514754086656	0.01066942559533822	0.005995742357678292	0.03341460197803472	-0.4497913651695742	0.014655427311064317	-0.028442939390773966	0.0076322018012926415	0.001027007377792365	-0.022290676323054842	0.06409000925537739	0.09718043529027083	0.00031910669196030155	0.009558661594663807	0.0030128885492547992	-0.05687552751188316	-0.0011850949771004253	-0.007328269204168029
patient_23	0.005219625642808479	0.0196055492768182	0.004571195264530752	-0.09506679729865813	0.029373949001433027	-0.007292492503914367	-0.05290138390616248	0.019330828441445458	0.150476475353073	0.024546753490861942	0.017280141562546047	-0.24781240394452264	-0.4265129818566548	-0.005155573803982053	0.015051146427804451	0.019771174161126323	0.07857039439542894	0.13422657586730888	0.000776202340615323	-0.09642077292253522	0.04305762644532838	-0.0004569956462906925	-0.02776323173977581	0.04447070326317066	0.00027391641864029997	0.023002447108400777	-0.018021128614259013	-0.005423027162722761	-0.0430947175445389	0.03453368658161596	-0.08710271917304394	0.666510681437098	0.017138077413070413	-0.00094838996721563	-0.25574009684584253	0.33933342328547306	0.1566319439439172	-0.048453392806524505	-0.02195183367359289	0.009786534403221369	0.1408771078696226	0.03462061552525993	0.06735776490526116	-0.1346580860615461	-0.061149998854196426	-0.0001206439471881879	-0.07391389502900816	-0.02122142172268344	-0.008620066287994096
patient_24	-0.005540613827165273	-0.000502263758772003	-0.0027711497554876847	-0.14156629927973036	-0.0332649629662539	-0.005799993791618499	-0.006070101130600906	0.008448605151483199	0.06970414201232429	0.027549449791084837	0.002217175391254798	-0.06152083116975194	-0.10115216607391962	-0.003961588603210786	-0.0004807849991442753	0.004305010625338203	0.05255223588909559	0.14336010438441707	0.00040979211765947295	-0.0298370726578341	-0.003762736412757083	-0.0001617651036045525	0.035977217417388345	-0.14521224337528216	0.000313343421252133	0.024740777090954374	-0.0035032796216646895	0.006219838658783552	0.01989562493960088	0.08822355016404929	-0.058765458167511574	-0.1687830805346101	0.001300256053819779	-0.0019123526140975807	-0.050899871065303116	-0.21420124075911898	0.016936806472184877	-0.028508614242614323	-0.030195384313532483	0.000805520744029293	0.07599684352563256	0.041493584570626824	0.017592675641586664	-0.05361793025299305	-0.018071735601666816	0.00042991442312322097	-0.04431357119960522	-0.011299730231717266	-0.006702588674991807
patient_25	-0.001820473492415617	-0.000663010800568002	0.0013246047128588226	-0.14059225709569295	-0.024783145006341357	-0.003216699248515068	-0.01298227776677129	-0.010431326737334315	0.024194115276256367	0.021606075283128634	0.01386324586599676	-0.06311025433443686	0.05478678941607576	-0.005447415060903788	0.01304288727800748	-0.007172432109140524	0.047591006618521135	0.09455876178438448	0.00014913675331984	-0.041391688374039566	-0.01137289120307468	1.6484995424641017e-05	0.004455735060350119	-0.1220463816067014	-0.000491836551231362	0.0355021523467355	-0.0066115543735598995	0.006282757823683452	-0.04440556351650076	0.08978520684151584	-0.018672360324790322	-0.199061125026139	0.0012142520303233177	0.003916021125775137	-0.13129351773822753	-0.2876608119124827	0.07246750587531924	-0.04051991372126872	0.0031276497718258477	0.002347727269250069	0.07785481728868561	0.04625920627612694	0.06189031513355523	-0.04609541963773316	-0.04137520249510218	0.002200118740806776	-0.023785195004258623	-0.017439657741991646	-0.006243616013248346
patient_26	-0.00874397006830213	-0.001935577304749739	0.0014345596762283688	0.029947541099698487	-0.01522897367221216	-0.004361527491364086	0.02592702154780067	0.04375539511208031	0.05630919836835301	0.012107672134195908	-0.006610410818798651	-0.038072761536246016	-0.1828725955151852	-0.0005103082583457828	-0.02336578925667475	-0.008162677429275574	-0.06937943829597983	0.10993923906693284	0.00035255065072151994	-0.03751023887904156	0.014075049568952714	-3.196859490858189e-06	0.002931657892699385	-0.04571416900818415	-5.954038961605397e-05	0.011495343444607224	-0.008144921137548498	0.006438571048796158	0.04274653074520862	0.04144032227349495	-0.056987891070405465	0.16649949113532017	0.0031974377905712886	0.00015437054527707618	-0.009121486976818492	-0.05697897034492297	0.10923970771222463	-0.034706020272783515	-0.02204790203842755	0.0029102664085760427	0.028666547030723355	-0.0528323123654711	0.029570292969492474	-0.05475255509677759	0.00908467831237797	0.002026203548533682	-0.019604381145538013	-0.010425691217324467	0.006386360692936775
patient_27	-0.002904663266667741	-0.00534133308797975	-0.00019627625697153303	-0.1576245987662325	-0.029566407812237246	-0.004048266536408702	0.06290671980234311	0.012600510183467827	0.12163188119086085	-0.005887127242402526	0.0015257767364413972	0.040137121879880694	0.1393246812165763	-0.003445407416619205	0.009315851276250134	-0.004230307404781811	0.056371861112103246	0.17073621349853077	0.000211779508425619	-0.025398756683859932	-0.006743224553781008	-0.007459681753470326	0.061699953207753504	-0.12006950959559493	-0.00038382032506376334	0.021103129304593408	-0.008195657277925957	0.001615876411967595	0.07083365190428423	0.07364536946947527	0.01945090051549401	0.08336228625800965	0.01131041569157198	-9.657639032298e-05	0.09195875506014105	0.004003218040433336	-0.0447411985374905	-0.012594360957905322	-0.045967912734976586	-0.004183092653047026	0.03224115863262974	0.07039327354427127	-0.16965904322010264	0.03048577630149337	0.033310222998563684	-0.0007775049910903191	0.11423128578507702	0.007859402027796131	-0.00825344011169691
patient_28	-0.000877146565875804	0.0014066601920862095	0.0014282463058435126	0.04764056893980091	0.015959522901178257	-0.004203319509263932	-0.05334523344020672	0.026952445661531252	0.08203997080833172	0.032999461755423926	0.00037931238208940317	-0.009839635888708348	-0.42265352951517265	-0.007357482181264527	-0.011290562801648661	0.00018324502652157103	-0.060636148460224165	0.05748052446832294	0.0012478856781391737	-0.012403794767919522	-0.002780281820683182	1.8080708220714726e-05	0.009047523102631107	-0.06662912319929114	0.0010652817015121996	0.01871798526899457	-0.0007796879491165325	-0.0004508539898400302	-0.003968465245770201	0.020959462743545702	0.03478095569682059	0.01655872667688349	0.0029918309589018455	-0.00013357313015183707	0.004204229154729825	0.2717585389299517	-0.07534871093161594	-0.028902112185616495	0.047328402254978634	0.002891363432073837	0.07309949637657992	0.0012559705734372282	0.12046442572242844	-0.009360144952123369	-0.05617241621516175	-0.00017408418150446404	-0.009244489470704503	-0.011472202160103697	-0.004055361847528916
patient_29	0.0003640676091998569	0.00394661589826607	0.0026791594710543253	0.024656825428190726	0.012362898635848621	0.0040357415799409345	-0.061517546451782854	-0.024889819500309208	-0.19350587808224703	0.023980937223545887	0.00308799208599579	-0.05075026149796809	-0.3015178440902919	-0.00592357585237323	-0.01322550705018909	-0.007258249666884121	-0.01635979475570921	-0.02324741065395782	-0.000285499048512771	-0.004075676287432782	0.003510005864838897	9.68477242951861e-05	-0.012142660247126076	0.02961050646951894	-0.000598648559434	0.003844996605758821	0.003947227042463805	-0.01118843985283436	-0.06641424116149877	-0.06229769857398369	0.019550812175696115	-0.05051046645325868	-0.05537968241182046	-0.0005540203180351599	-0.12330822931993372	0.34599578074255505	0.09749849341368069	-0.04167974512836275	0.16461670728478242	0.01054752708916598	0.07105516766684099	-0.07326864660858963	0.11441761489367272	0.1639634653317448	-0.057654681332411056	0.002119499339756376	0.3529188101934515	-0.011159484080863839	-0.001255846378383388
patient_30	-0.00027854698708092997	-0.008523603764012304	0.005430058337432522	-0.19238182714994495	0.034124875808339984	-0.011397069149902966	0.04483060353870391	-0.036905462085070145	0.1933607190456539	0.009738997295772484	0.03166456379562455	0.05153927095403603	0.5061406949960754	-0.006118564640668332	0.04904686397809563	-0.0032895008154021116	0.11654136599943932	0.014816786142962488	0.001162181951508752	-0.03118844518599697	0.001249346994701071	0.003103812193526664	-0.03764220246370933	0.0338854263857747	0.0	0.014017364961277255	-0.007422105308634943	-0.000169072621420244	-0.11148538589587449	0.1050045098930688	0.10222060315740845	-0.3082920323914058	0.0048203409450379466	0.008846106916870782	-0.013606123528660457	-0.5877427706791966	0.08854556172373934	-0.03986354053218553	0.03899508711123859	0.004848183992737232	-0.08885243547749962	0.06263827646955084	0.1983283385906969	-0.11095589379840863	0.004180720832048809	-0.0008585535726134349	-0.21034693786707812	-0.003682807862062829	-0.002867076888621875
patient_31	0.000465072814018985	-0.00018823513414920612	0.0032791602628034645	-0.16126931619203183	-0.006901950801472383	0.0016873100331144559	0.0387646689891925	-0.04275266847555954	-0.15548771910018178	-0.02583643810871787	0.007011330615605764	-0.03731658887785074	0.619862229676369	0.018174727062635922	0.017332172100075423	-0.0021820187505745413	0.07576035393372882	0.10867254591409622	0.0004651943719726841	-0.02102402617504992	0.022996862325039374	0.0001306264366828829	0.025002488504038384	0.01276986312338036	0.000953404152619437	-0.020405615937201048	-0.006936181108522523	-0.010368587356235555	-0.036292198637745826	0.0903690779448175	0.025484252566996067	-0.3016623610665293	-0.03612436507656909	0.0075809088472403655	-0.049346457061218055	-0.5269553804027186	-0.15332961922426475	0.22717305691104037	-0.012584324122976307	-0.004281352456382061	-0.055000298022084955	0.06173367509204474	-0.11420409604272724	0.13943940233072152	0.04062175808754756	0.0023661145439547782	0.24565141318563516	0.023371309792218936	-0.00275229244784669
patient_32	-0.00019229634899831105	0.003977014399642605	-0.0010242312268798211	0.752900648842987	0.044752740335570994	-0.0015384857690482782	0.16146471498459306	0.08077772888670004	0.11962878205041878	-0.013830529577219065	-0.01886096839448435	0.04117596363450728	-0.09235949339951832	-1.1970570400522641e-05	-0.0739866655009944	-0.0018110921377888101	-0.25411182246721253	-0.08098460099676963	0.000981656958206378	-0.005296408495220509	-0.004796508175297168	0.001179644926606199	-0.026628812686697798	-0.09978515307881006	0.0007319739718584839	0.0298103841212599	0.0012608226955547544	0.0007170682443608914	-0.04423127764084651	-0.39712670656815396	0.08189899532120073	0.48731636890803803	0.01151113424978716	-0.01141786676035791	0.019490361098835278	0.1319976157043506	0.06784338825822618	-0.0211750228587742	0.09540101306691522	0.0036405887463180054	-0.34988745721333936	-0.1785698725133625	0.16618255412197358	-0.04648369237538037	0.051415737900719	-0.0029289903752594396	-0.16300700022411832	0.0021784924618349906	-0.0005165624147053042
patient_33	-0.0027716644633741577	0.0011959244390020518	-0.008307207583409148	0.12555002921832356	0.05021823762242717	-0.0014352296167918124	-0.013373478923906654	-0.022047259830343186	0.07191561021670588	0.026870913866588512	0.017463468943255435	-0.05183246129139056	0.12927441269091586	-0.004537295939966572	0.017545087679812183	0.0016884028747572919	0.0384623389741603	-0.04655603495868457	-0.000491701220208809	-0.0024712207872463077	-0.004584485164781983	2.5745576711033805e-05	-0.023153126250015407	-0.012109126129245251	-0.001041205036260056	0.016668523536496758	0.0036877929144148156	-0.02860157572862616	-0.30245105779289444	-0.042072799561664605	0.13320363844473151	-0.07063619453826091	0.004417655886049917	0.0001753950464024287	-0.037503682941950486	-0.17014843544266886	0.06893258278840408	-0.03873273186593015	0.05873277808583464	0.0018023716817533969	0.021482980064503464	-0.01765891283284093	0.15991021631687494	-0.0936747026917772	-0.04302293957114747	0.0015550864883410182	-0.11546710065773153	-0.015518498379391841	-0.01161227529316362
patient_34	0.0003335585864213061	-0.0009378730797390609	-0.0013734876365273008	-0.10021303907913491	-0.0556314910715148	-0.0013114595287424507	-0.006198792862911846	-0.011456652494649026	-0.1576344663919124	0.01346218029495788	0.004542648314719473	-0.12422057475680633	0.03200686880364003	0.006365685974559817	-0.02073140258451662	-0.0023248058351097805	0.02539849287393293	0.16133089231229913	-0.0002668990993218467	-0.05773839023078281	0.004315240494351109	0.00042637966747108763	0.0119077289496607	-0.06930581260799279	0.000439749862521897	0.02037766299586771	-0.005994194014117192	-0.0006192928218202303	0.011324399814923815	0.020384466972622597	-0.09401984397899751	-0.049847361492117805	-0.04213520261723598	-0.00026633751269090975	-0.11261551875787154	-0.021398342054508742	-0.05651915050955841	-0.007546226268485795	0.015323570057609577	0.002120609718184	0.026228095397793794	0.030721069830438083	0.03754397937855607	-0.014813411151138964	-0.01873861759807771	0.000890333935388562	0.09318024136106098	-0.013179520089389241	-0.005471863905148771
patient_35	-0.001298608473153689	0.00033987314130510935	0.0020363734367990125	-0.17623019539331647	-0.0056649901591004324	-0.000814999662944198	-0.02765875823745586	-0.025496645897009337	0.024028638279517272	0.01753675565743297	0.010120346338733169	0.016101370174374942	0.021688208992071866	-0.003624333452095671	0.017015478210889674	-0.002726095549289646	0.07701471133351018	0.09854479902314293	0.0007538155797382019	-0.0829443550998072	-0.006575103436049708	0.00024499547236121207	-0.016743041445925432	-0.10001919234290846	-0.0015019928655125858	0.030350411493454833	-0.012089319036465034	0.006929673555684111	-0.014655594287466892	0.08074706616103981	-0.005060770723783097	-0.16042391659069055	0.003443265261596622	-0.000256668215677088	-0.03588444467557579	-0.1433120762142064	-0.16639033092997044	-0.03668535515020293	-0.05441960272984003	-0.004945342146493103	0.0964356229935521	0.06834914929512947	-0.11991663504925372	-0.024644006988243154	-0.029761442826525663	0.001593418901979998	0.020961130157669556	-0.012856902367693757	-0.0034922396431691168
patient_36	-0.00842719847026044	-0.00855386838636265	0.009114183201797028	-0.06502459467723974	0.0185246935620986	-0.015009872401093553	-0.0855238877490897	0.05808674097440329	0.20311599744450784	0.04431165226242653	-0.016136462968374652	0.12190636129467163	-0.5198512375454215	-0.006702025408300643	0.006811684638249163	-0.005901587928307976	-0.040721602930745136	-0.003447795805200606	2.672894866975276e-05	-0.009180352474510505	-0.01935682789127495	-0.00010346056038848979	-0.014271203997597244	-0.09151627859520822	-0.0008641884860233237	0.03528445430817233	0.0013545455270570466	0.007371889013030783	0.0813951052193917	0.040016389742901864	0.055806855823865714	0.350127668155767	0.0202619873152377	0.005108794839464117	0.092679155543894	0.45320629307686855	-0.02149663563715469	-0.04554923176760771	-0.021152245861586705	0.0055241241394590876	0.13749297146304568	-0.14714638125281443	0.17631010819852655	-0.11156070103584462	-0.09229342644747192	-0.007036567232412078	-0.21071576598167316	-0.014273172158526668	0.0061405891911468025
patient_37	0.0016232289044355538	-0.00253139456945945	-0.00022244109408534252	-0.1800672511688439	-0.028051593242043628	0.0020081652437765733	-0.06280985687659316	-0.06263133660925271	-0.26842551270128573	-0.06951797171731493	-0.0035854497414119623	0.047504106216661984	0.4838146239664178	-0.0014997224943742043	0.011254781814278341	0.0016289553602097208	0.10900949924267767	-0.2488488538667572	-0.004520378525409911	-0.048934008046370214	0.007553501192883845	0.0014027529329655847	-0.037912044402061036	0.2207184042371826	0.0001446535306381113	0.012644410604949674	-0.006909535549477201	0.003737073325662343	0.03000193580878323	0.08659139450809514	0.023398924216542518	-0.13367606434888615	0.006663693401762125	-0.007659511896547431	0.04496561353160451	-0.08222264170288401	0.18644039972672705	-0.053436822486898974	-0.11051010144489665	-0.0035085270860853424	0.06872767216529144	0.03950675768727551	0.12831580383459376	-0.22787090578566846	-0.041558984018018615	-0.07496093291147922	-0.1791684155878254	-0.017293114900818512	0.00292838841715902
patient_38	0.00016289973539144415	0.02219283215458221	0.0032895868508176617	0.002465848734094832	0.029786787975917838	-0.002574060397398217	-0.02814948394393992	-0.002559487330883056	0.12112999574895784	0.028959711603155185	0.012514633045444756	-0.08398378626542559	-0.11449553339251939	-0.00470968184039361	0.013754413250708544	0.002595805746169228	0.04010279844981853	-0.017422937952265117	0.000754322245016288	0.008994833160659582	3.500004388348828e-05	0.0051292720147213455	-0.0034331608422446362	0.0007393559357672549	0.003231255143314562	0.004683303201807022	-0.001668456574321264	-0.002173921221994469	-0.09229840993626079	0.0003116137554305817	0.09745380411753662	0.012081952033461407	0.009101774895630745	0.0012812748807520008	-0.085711960708432	0.04790048199108069	-0.13179567203312004	0.02772227461630461	-0.005466072592049989	0.009907033041144216	0.046777312207319975	0.02418088427721331	0.13279096216220213	-0.12842927514122662	-0.019960865263200712	0.0002992642495686995	-0.1424131392481456	-0.005364504426468956	-0.009244538956383639
patient_39	-0.001296797009945553	-0.0016343419961666876	0.0017639810291801	-0.1773592440658998	-0.021225621821674746	0.0004000233621458558	-0.061092620909278826	-0.029977759450810562	-0.07857037234949148	0.028894833102928348	0.00805757224484472	-0.030423474138846513	-0.24686656603798887	-0.009316822234880237	0.02242812340948812	-0.000558880825083482	0.0724628156384586	0.016454777831899838	-2.0227883609977936e-05	0.2987533352854832	-0.0001920612455536708	-0.0012350212707431625	0.10504962663014612	-0.025226446540361942	0.0034970139832573134	-0.10386204179804714	0.010344419438201245	0.002998232157847901	0.02819436752012756	0.0702987819271489	0.02576141809245445	-0.05138232415907322	0.011470916130608468	0.0036656572688066585	0.030445711830649834	0.32308958231238144	-0.16235328743425087	0.053512947641694716	-0.00982252339775571	-0.0019491542612703567	0.11404359928780368	0.077354345804167	-0.0835930572574906	0.08030976459137423	-0.04985839997601071	0.0021723217048030597	0.21175561448054997	-0.014319764495036994	-0.010525058409310919
patient_40	-0.0009546504578495958	-0.005812561014508225	-0.000893075554028181	-0.12304365275546543	0.016575904501437637	0.0030518729395324607	-0.000763328268011954	-0.0236699044337253	0.05206288366898535	-0.011904360308990412	0.004140615821812026	0.08112988809574255	0.2254315786276162	-0.004545794891312943	0.020812998378959464	0.004337667847859614	0.03862069747275289	0.06711392894317932	0.00010966234348119398	-0.044498786006236975	-0.018060855686170208	0.00010168766367532117	-0.03044969864211128	-0.0933139101490047	-0.00042613105260497095	0.03697720866733264	-0.005748168122757013	-0.003999305737486217	0.07083415507137161	0.06145726045864618	0.012170182960031733	-0.19009093062898677	-0.014501476375471755	0.0001082912609479375	0.053594573621763605	-0.30241639595844605	0.023586099953584738	-0.04033716007596732	0.08374144920692839	0.005394872425843458	-0.09186594015596822	-0.028502004583442053	0.17673212208501016	0.021967219179580114	-0.02371315627911874	0.001602988735117852	-0.1143890108663469	-0.008010393666578169	-0.004624557609296186
patient_41	-0.0019501017808030202	-0.003132245733754692	0.002699253581026351	-0.15321402223306074	-0.04437076992727764	0.006866889773200971	-0.017739680814746542	-0.012463663291595919	-0.051886901380753754	-0.00020221442471870081	0.00019426648212786266	0.026843561094223888	0.04348495882604928	-0.0016251197188691141	0.00046537086905505025	-0.001231953748779303	0.05426115327269018	0.11041431594431941	0.000341894780899888	-0.03614031254727785	0.015400113367550948	-0.0006399495846361818	0.008183877091395182	-0.03516471936372433	-0.000562837542593202	0.007213394327538168	-0.0045850747499894835	0.0006266113122897338	0.045831689000025745	0.06651136479885415	-0.051146663373856815	-0.1725266127359812	-0.007188513609649826	0.0009284160885762059	-0.008248879893489582	-0.08470270363987209	-0.4102042040145277	-0.013470938354665549	-0.03671032941201289	-0.002910793006288578	0.09596820461458609	0.06291520392716556	-0.11026140406021573	0.04266615308346851	-0.023952870800141458	0.000941704010170672	0.05661822938202135	-0.00664285567262825	-0.001632407014562901
patient_42	0.003944319535211984	0.013115315225637653	-0.026547133432447533	0.16650128296364272	0.04178992004522056	-0.00016492320728850099	0.015131922371342161	-0.021279318703175846	-0.0686578647106848	0.007883533205677851	0.01133642199208466	-0.08488652072131712	0.26026266181379454	0.004887087361521117	0.00914873752210603	0.01009454723931144	0.013086700146089118	-0.19395401982358737	0.0007380418758645535	0.13246194482642035	-0.001115132631650336	0.005959775884996211	0.012433699074608683	0.15336052241675519	0.006976229740967093	-0.06041609906691607	0.010843099144457588	-0.006042283788163028	-0.19124303049307734	-0.08031233157910583	0.09779502726192194	0.11538895598916872	0.003257563913152772	-0.0016399197970318397	-0.08161320312547092	-0.16188083394933714	0.005152503415301175	0.4656191401950617	0.03692182049214536	0.0005978627658219126	-0.16096969455123247	-0.00510816491988338	0.08890958841765982	-0.019925440605110055	0.04725237506897243	0.00031470254725746925	0.022966425381863918	0.007915569488468029	-0.0009155001864640438
patient_43	0.009770812911959678	0.007737782762532552	-0.0004039248991164702	0.23365569877799586	0.033095901919829675	0.00336823605033554	-0.04698798624543985	-0.012831919559772557	0.07642170113107516	0.018485251281998356	-0.0005504246369946491	0.0769500431424565	-0.20337406406745306	-0.005456096455308253	0.02129575822553361	-0.002832606109566337	-0.0867990885524609	0.056014211246500994	0.002162282689414378	-0.0707618071185468	0.009290288503583946	0.004285261927338427	-0.043382242757784795	-0.004333710427969941	-3.165428373246403e-05	0.016516113584142327	-0.009355665199579793	0.007394343195886566	-0.00902415139804287	-0.005765761972495131	0.07621297969968734	-0.14025415709720657	-0.014790445980577134	-0.00041129276501511983	0.05400855234961086	-0.19478684090697293	0.11088038566818481	-0.04021310554763093	0.18696732869642202	0.0054972554965675964	-0.024662907671822304	-0.07309513671659079	0.17936869462142158	0.11728668354499563	-0.06280577835528589	0.001620648569939272	-0.09020277608217663	-0.01068906870440636	0.0008318971414812088
patient_44	0.0008213190719995536	-0.012407160836414109	0.00248088120808104	-0.20979022631439231	-0.07499867954748267	0.014085669191592265	-0.06166227622582328	-0.03834299263961373	-0.6793660118457135	-0.024823516708523726	0.0049241451574138315	0.0709844663390782	0.3190973312053822	-0.0011958839831469434	0.023460993725649918	0.0044112886452236525	0.10349455376826923	0.05109489751305585	-0.00011886551691375101	-0.062396962272822244	-0.008352712137981883	0.0015727370699454852	-0.03586257180574069	-0.09481602555946418	-0.0012168757054179318	0.026015459518135282	-0.006110306612600283	-0.01248693222516028	0.11497269272398394	0.0944891973859154	-0.10292638063784092	-0.3279686141544795	-0.05730072451251338	-0.0023804431134944386	0.09364732124793655	-0.45482848548104376	0.035763312816503995	-0.047019444535467095	-0.02213433100719961	-0.00033697386618944896	0.12392600800141944	0.002111480786699372	0.10260192008795248	-0.017219789381335483	-0.0625189325100768	-0.0006267027354800189	-0.1222014308627341	-0.016539198723629158	0.005257272880213215
patient_45	0.0031557092147474954	-0.0019861523612355863	-0.0009411862494944248	-0.12795978411455466	0.0374199152963471	0.008834607075615532	-0.0532284164121458	-0.031364988951469115	0.06063500289022044	0.022691044934642756	0.0021656489058633713	0.10194310882243554	-0.05195112418224054	-0.014887822957280677	0.0326797841278624	0.0003682159555962605	0.05130373561183192	0.09616669764617138	-0.000103306664409761	-0.07335044138643093	0.008187036448043626	-0.001397541379709914	-0.04680760746478908	-0.04132633568411566	-0.00391693237637963	0.02656889168420126	-0.009119744291245785	-0.0044542621613668535	0.029482682552472148	0.0681145591457419	0.05751954585050492	-0.23758753841235372	-0.015044060042085876	0.004065206687479181	0.05082378826231567	-0.20304819912557498	-0.029852895192504166	-0.0428227550424473	0.0609180808479915	0.003609422315069869	0.05678051940742436	0.06451786952869325	0.15005667128124497	0.0020257657445342005	-0.05156107474309324	2.2642620098456925e-05	-0.08247567951336263	-0.013083960999655989	-0.018845548604105842
patient_46	0.003410447124577797	0.008094133422408613	-0.00190639409916505	0.5594356590331366	0.056688604277275435	-0.007895626456756686	-0.01683184296366992	0.04899356720253663	0.16949079012320145	0.034189624867181044	0.008094790971970545	0.022833122455705564	-0.32769086932813984	-0.005776074007966034	0.014470127503752572	-0.002769322397670787	-0.07186668611984018	-0.052269689315061506	0.0030254574717389084	-0.05187881821030664	-0.009141045879769244	0.007325274777574421	-0.05906827397989067	-0.08674872178382312	0.002131923004060215	0.027139475515614814	-0.006315728351218446	-0.006962065642774906	-0.13674480372667552	-0.12583765073482822	0.09700952457265165	0.16705980587680488	0.008305986141728042	-0.00028238673546607506	-0.05881998917020021	0.0952962955639363	0.18245637437670376	-0.0478271442324351	0.3014661353043044	0.012747672285644163	-0.003972827075497429	-0.3638241477872436	0.17993631993221867	-0.1219507632032941	-0.06761230667829214	-0.00044645231685154995	-0.21332116013897903	-0.013911208080517318	-0.0069158988226966965
patient_47	0.002517275938807521	0.004660283890359551	-0.0033500677121821158	-0.0065755774786522905	0.015413058330222893	-0.0007285309609189129	0.01135949540568413	-0.011562662922098472	-0.06970004173890891	0.00018808108510241968	0.005258964231441412	-0.0535765505025521	0.171162034451333	0.0032097860911698044	-0.00611627733662934	0.0012185132632255929	0.003654766358616854	0.10639756721753164	-0.002518548330338767	-0.049645010475964445	0.015981939553332613	-0.0022828566377277337	-0.0017948798905352546	0.09384804690020998	-0.003358210935723309	-0.01796526316412725	-0.003387311470387231	-0.00857385352436215	-0.1532567174547966	-0.09200845871959022	0.06468416841872332	0.03935599693414949	-0.004933642108176471	-0.001986887399108439	-0.11268222923787913	-0.005899875506832645	0.090692667755944	-0.04156544077583227	-0.04453170075023549	-0.000846558062506601	-0.032537327679002886	0.047254118089028484	0.057510549430708616	-0.0757432550449195	0.06986197814821236	-5.9475367791663995e-05	-0.1452436097755009	0.004165695143016266	-0.0028012470529121454
patient_48	-0.00012325215746147704	0.0027240765849586585	0.011740194790418622	-0.05465795275768705	0.030449176035985764	-0.006662065496135153	0.12222946721074075	-0.004683165028969525	0.12555086151247324	-0.049438827521012085	0.004470177302417148	0.0607086292442349	0.4897922513231402	0.002042924873567856	0.011787290538155425	-0.0008627698671840011	0.022003822176717397	-0.19762431783268325	-0.0007028365667832961	0.06737521839909498	0.008804493453913619	-6.165493313225575e-05	-0.03978817216622182	0.4009824413976436	-0.001389473478614898	-0.060251659455536066	0.02053200655650794	-0.00010282856156637036	-0.10055017083721231	-0.018210189884353994	0.08014615122995539	0.09370161610030214	0.005585334111187781	0.002654906894603283	-0.0831177158054577	-0.29821690069982065	-0.021008445294234755	-0.004656506720172665	-0.026919377322107835	0.00637458222874927	-0.203541056396225	0.006555897225359887	0.09779865215316667	-0.10211326278804832	0.13424730575321242	-0.000986125460255935	-0.12281912485097461	0.0036339775088626933	-0.004687098591402991
patient_49	7.273483772240189e-05	0.000861171425183979	0.000707609793109639	-0.1583156396274723	-0.01304081360802243	-0.00579139437053967	-0.030455469109263254	-0.03373356607567012	0.008319219836391457	0.02223069482427366	0.022383107134314607	-0.10518401901956435	0.07557540855524224	-0.003785748989823432	0.009806286725986222	0.002372468327020642	0.07118469782888678	0.09440300211421793	2.8869613217240967e-05	-0.03381582390769713	-0.006418880265504408	1.1358850782557007e-05	0.009827634166127202	-0.09364924285259113	0.00014400873017775964	0.02350182786668641	-0.002497435255050391	0.004633476885198267	-0.03145931732813609	0.07622519389444253	-0.01687197251875999	-0.12228957589462487	0.0034024475932398863	0.0011996706053408015	-0.0928499813347685	-0.12612330952889172	-0.026936473567185905	-0.02544294628604089	-0.02029843563247727	-7.979215518166672e-05	0.07758601563261049	0.06961234875519033	-0.018362542754261586	-0.028475524459068872	-0.03120459718692575	0.001554849094738526	0.05205013902068905	-0.011628168131341614	-0.0035284306492652474
patient_50	-0.0006128563165331878	0.000846175060914252	0.00011528460592606399	0.2495775927477159	0.00971223795294623	-0.004983021751884915	-0.03406382685252088	0.04952958245887827	0.020993289576632615	0.03370082199458017	0.0010525977626094354	-0.09492526729358816	-0.4079901706505058	-0.007932434032482387	-0.06644711715709951	0.0004590082023759172	-0.18411682305221513	0.10630525488151538	0.000274086042580424	-0.017466915779969346	0.005169413814115595	0.00155289823484696	0.01895628587295462	-0.044896342462137764	0.001709594670667337	0.003662123946312872	-0.006182605660159677	-0.003455244965191796	-0.04480527181150391	-0.09241282241382205	0.019403616722225386	0.1449427216411865	-0.005501002029636222	0.001466586794631733	-0.0678712282103521	0.2757731019862365	0.013962754430402522	-0.012582218604913013	-0.003404123920000311	0.002525087547058033	0.08321344648144588	-0.07362522896101881	0.03796649662097197	-0.03048077541817678	-0.040055394237540384	-0.0004517806654762402	0.03135216394019519	-0.01054451865894839	0.00818189754654531
patient_51	-0.0019939441006133858	0.00015719767727771376	-0.00020025432598453784	-0.11575145727229366	-0.004780669077774789	-0.0026516347660166463	0.0067944210329335866	-0.013237420445402336	0.02378604492213875	0.013157950992712804	0.006583440183657102	-0.04425100073740087	0.15309800558771006	-0.0017079643710861182	0.0066792679466634594	-0.001914955955663138	0.053327641859554895	0.03361689399728283	-0.001138479821863435	0.028857340256894123	-0.0014749549291371172	-0.005095236864779863	0.03855615810087323	-0.049625418153378884	-3.5692817921055995e-05	0.0031216213030033696	0.0030535676503617966	-0.0009717021461106266	-0.036760624809176246	0.06093205526711705	0.011368046903558401	-0.18548724130838284	-0.008167838135400347	0.002143418382700688	-0.070248481026266	-0.2692637632555845	-0.3040142583286976	0.015452893227298582	-0.012199595876196359	0.001774643248818793	0.01836309634227025	0.060363769720446575	0.015849788844682508	-0.040907179960132975	0.005035084812884255	0.00047831268978589794	0.03185545231344675	-0.00637408367833192	-0.006377292939515909
patient_52	0.007204258626305248	-0.00040430250848026624	-0.0003114116034812317	-0.15179970867804263	-0.026947851049423047	0.018136028277444798	-0.0387214392447765	-0.04500935503602679	-0.788866809461117	-0.026687088075163384	0.003460890550275615	0.0074784196910504105	0.4038935505583509	0.009602170330867044	0.00863879089947753	-0.01104976623332705	0.0721379313767812	0.1512136821689195	0.00117036192922729	-0.05003890627199699	0.027211411480918355	-6.75789890296755e-05	0.02153326376222804	0.05685488286941433	0.000800259528891847	-0.03349514790692537	-0.010180494256864698	-0.021718831076301945	0.06578998085949263	0.06692570713086639	-0.05869234389886866	-0.30316186208592244	-0.04092552489319853	-0.000767114631375804	0.02241833776332752	-0.22003040118828088	0.06846663472249424	-0.007928487738093116	0.09133498069096178	-0.0031726204873941126	-0.10264277324476173	0.05098870429464812	0.030282344280363346	0.3621532163040342	-0.01273225683524871	-0.00013432545285062695	0.5404557842017278	0.02569677083913416	-0.0020564407036804265
patient_53	0.009882618441263959	0.005661748792538225	0.09527368778111937	0.20199817245366805	0.05008617736477237	0.003543599955175503	0.16363844735575492	-0.01636362182083024	0.06698850379739743	-0.10414354732543565	0.0021302217578438374	0.06836256857093291	0.6947469291324695	0.014809985899133555	0.01492210953662806	-0.0030054691603481655	-0.0019422684882038001	-0.03737388974215388	8.290743887842702e-05	-0.05884717948652706	-0.00892931564230735	0.0006892225547502927	-0.05143432557574841	-0.07601590191935972	-0.001075684083489842	0.02182193518591088	-0.003705325028820937	-0.018748641763318193	-0.06734614380762913	-0.10840831306713855	0.11325523169918261	-0.11227552480025213	-0.0157356546607549	-0.0002468055274715079	0.02060739692375446	-0.5251400926895368	0.04615619140865749	0.0014094883566089663	0.20502203145077622	0.011297408106764089	-0.9409910196766608	-0.11841557390488783	0.16710403656953993	0.12940495159240975	0.12139544973154205	-3.596461913634295e-05	0.030938484517464317	0.07368088572882849	0.0008942683795276179
patient_54	0.045571309232298726	0.003136354872001622	0.023696494685575983	0.16475249064027067	0.04853629377988307	0.0030726724829542923	0.008899683823275592	-0.024487330231720037	-0.053932838637387015	-0.017363633319941563	0.005672942253355171	0.033673083525360435	0.38103337635108564	0.00454322218779528	0.009944464227848617	0.013823718761621558	-0.004907495572124633	-0.05845915477081388	-0.00035001912029421114	0.03065847387771178	0.008524611367359077	-0.003798785864811069	0.00021456336049745564	0.15255425058968117	0.003411693042905986	-0.03120206794872571	-0.001913378825951156	-0.023601337567754888	-0.04555344791770494	-0.09676321941366135	0.08146519015038545	0.04942325750663233	-0.0014190041321486021	-0.0007754307708704594	0.013591763826643904	-0.27487691320867486	0.04995468697174482	0.1632855596479102	0.21604145940262295	0.009838881550043506	-0.35874768764801535	-0.1012344098406477	0.145950619221897	0.08753977094521424	0.01649399633330646	0.001276700307807299	-0.024255748010069498	0.0009438184941407968	-0.0023666338899087356
patient_55	-1.1166185316923754e-05	-0.0009478154263555208	-0.00031819133250687707	0.02430521446853873	-0.008828408982186854	0.00102458991835412	0.06393533057676855	0.002804748469566685	-0.11813880669593728	-0.05747444656465121	-0.004476090424791448	-0.02441456702075107	0.26229356771179047	0.02892081026080178	-0.029679981999818503	0.0016811526350319448	-0.046310719232470564	0.0797620573920534	0.001611321503512238	-0.04282656456986172	-0.002470054453305298	0.001943903077368619	-0.005805454198860322	-0.0690837430935346	0.00047698452869201997	0.02115757604700215	-0.0043639329352663705	-0.0005948175577539017	0.05955987919305821	0.025439221497842297	-0.037514457366569755	-0.040890474529055754	-0.011885051865088848	0.001022365415984014	0.013205730603979806	-0.2642511868303836	0.015587294078292518	0.12883054278218492	-0.0328259781570914	-0.004159743628696003	-0.1647973428316793	0.023387299648265438	-0.09185125271485854	0.024592168491545604	0.09849369933858242	-0.00041558472673949604	0.09147383248884662	0.07200671329230221	0.006236574338939439
patient_56	-0.007710760229406877	-0.002318475616563046	-0.005535727065565067	-0.16483388111199657	-0.05967183792022098	-0.002026835950865213	-0.0031979957672852014	-0.005785987456100126	0.030230348469158938	0.02400157945833488	0.012035215731867926	-0.15425453660502644	0.027195542468447274	-0.004544436406219126	0.0032904622604279744	-0.008580344319208944	0.07275132173571057	0.006575138349166613	-1.8792778142065e-05	0.10571260190927184	-0.0018018907083078748	-0.00019187808637251006	0.051289964961257636	-0.04449618662019935	0.0014086877807451459	-0.011505724914563373	0.005302736502877151	0.005982680207651834	0.004716717218854716	0.07889045772564868	-0.13572197050965604	-0.0723454001012255	-0.0037341169235288975	0.0031021272403894263	-0.15636454059318505	-0.0040374986026673046	-0.010080761101792296	0.016596811669527246	-0.06721226594405882	-0.00015220559498131865	0.06801611015700869	0.06851625249979619	-0.15303713960476925	-0.11319116306165253	0.043905990442266105	0.001336324135138729	-0.042823170320616145	-0.00369634854179562	-0.00902737615582445
patient_57	-0.0031503174476965067	-0.0014667090126221588	-0.002462894802670324	-0.14691194226783166	-0.07848219418352329	-0.00021372282600985192	-0.027026296840475698	-0.008018003047258469	-0.12871149778622376	0.01757496991980377	0.00252525496121054	-0.07588178482894387	-0.14441816457329915	-0.002561247733890032	-0.01585655104412735	-0.002120262531828784	0.05101444936999924	0.11959078497296469	0.0007025930425967161	-0.039289704454480184	1.4887692190400236e-05	-0.000713864969886297	0.01363456395361811	-0.0805076707632534	-0.000255756284720559	0.024766726794769066	-0.004636485186726322	0.004618817602829262	0.06801209612938623	0.06102298117800541	-0.13373082895168412	-0.0035128201504182736	-0.0037990158858338236	0.000348381609628653	-0.020979655663627205	0.15798844105840099	-0.15629072552193476	-0.03387841707080111	-0.052852038055835694	-0.0008118660080329419	0.1078558332846347	0.030317353415632978	-0.14975975778538073	-0.06359631836359664	-0.031987214152217745	0.00012321003786977197	0.04379956885241118	-0.011136358652855177	-0.0011243389689575547
patient_58	-0.0064791810574259855	-0.011876358003289757	0.010176650130035356	-0.17618308231136917	0.028432367324849012	0.00888266476625673	0.12028216722127162	-0.04944717777153519	0.1472249482099883	-0.28140324123754024	0.003742264210239932	0.13495942922016887	0.6725712559504881	0.00015133292465566473	0.02872377117538016	-0.00387022488416021	0.0860890353067934	-0.2704198960735804	-0.005487216927910484	0.14310961564563504	0.02751207789993842	-0.000134531220754879	-0.02867982384308432	0.5873883746279078	-0.0008687115527736769	-0.1544478935322082	0.013899776522949128	0.0027047855665344876	0.041373603997842706	0.08563846642067321	0.062041741382105	-0.237758642518831	0.007638796541136606	-0.001519091642130363	0.08469052208833693	-0.5103389131259551	-0.06803774963708295	-0.020827540496608742	0.039619665769269764	0.002329864861949835	-0.44347665224963184	-0.007520634469496818	0.14426954266293676	0.0016247433852564518	0.10535585412556679	0.0005355345260671329	-0.1926537506033288	0.02220724182486856	-0.000379318880057708
patient_59	-0.01867035436126276	-0.0012653109994688186	-0.006468721304182643	-0.012579095939384595	0.045244920135220766	0.04451972950265625	-0.046140082566643696	-0.05250333897137106	-0.5510911909592197	0.012145401549178652	-0.002007538009950546	0.12545712848804236	-0.21513730050509533	0.0012972536165575294	0.02688718542034687	-0.694381826276874	0.033388596444931314	-0.13663058767131264	4.3980350277986e-05	-0.038628762363280604	-0.009674214256562737	0.000569556417776027	-0.05816516211252749	-0.13788847212502464	-0.0071940650784797135	0.04346001590362078	0.00018911163325934782	0.0022301063406652277	0.03979787383407245	0.03558640565386783	0.05171052416963648	-0.15668113315728832	-0.00032159049832084554	-0.0021651279443914494	0.10221377807759896	0.08132349932989273	0.19053411495763775	-0.0475083766175064	-0.014981054562425931	0.004830560340463933	0.05237732089148988	-0.08860366073848225	0.2018671688535851	-0.08406557374959432	-0.017670079123894747	-0.0026738572880979877	-0.24184767275784427	-0.0021343628633262108	0.005146668972553191
patient_60	-0.00041651376398282094	0.002535300655202225	0.000374685197479829	-0.03779559825873311	0.011395519399559113	-0.008313090581540367	-0.022113481308509958	-0.006519905495879585	0.004609565448058225	0.027479928907103494	0.006936195385317448	-0.09342738955750837	-0.10077564140892738	-0.0072387076277347865	-0.0019984822982274768	-0.0019942971150764223	0.016569746605823155	0.08056280119749491	0.000616139950578776	-0.03732534242255778	0.001862846863854484	0.004289600691166141	-0.006879219638642572	-0.047643980230183534	0.000941688969892459	0.014261558912196977	-0.0060220874940936486	-0.0026368146667438	-0.03471783347456067	0.04082054409943564	0.035818771684500664	-0.1154148676399428	-0.0011894463035692457	0.0033121058253901803	-0.024935796454915816	-0.07769387044856943	-0.0063737275031505326	-0.013157593328142812	0.011814637387817673	0.001902079088146033	0.0715401571941677	0.04322915886914256	0.028722346705663336	-0.004870211046122658	-0.038423612416479784	0.0023005268127364283	0.0996917538250261	-0.014295348831213545	-0.005990350577245469
patient_61	-0.0033627571475013966	-0.006436641493106045	0.0006436583989242646	-0.13496486212477796	-0.017278090242812277	-0.0011030562734979227	0.07598210259979289	-0.002112551427144552	0.08292763874209932	-0.033441832903540025	0.00231467087517581	0.05364651427863148	0.33638915981944323	0.004482433074761105	0.008240785003413771	-0.0035600762143834213	0.05047093296440327	0.032197086464683486	0.000104603519436831	-0.06682979562833365	-0.005934617542210727	-0.00023940248595312786	-0.0318207271418469	-0.06571692428918761	-0.0004234228979477647	0.018456889574470222	-0.004688902669942027	0.0032478952392653586	0.08147402095163649	0.08714525712337409	-0.081629006801325	0.0062939672398628025	0.02064190884675827	-0.001166173064019694	0.025388782743358228	-0.4812516541582791	0.14736888714223018	-0.041652787055842015	-0.07608507786751532	0.002804377990673826	-0.04830553126143631	0.05309158895931522	0.13517293943480183	-0.15749256326100652	0.22981202741432558	0.00018251029362978594	-0.22832399310012222	-0.0008934186237980455	-0.004755870857611635
patient_62	-0.0038928955292091526	6.202064695362685e-05	-0.0007177389585983113	-0.08864443302425153	-0.005703139617404162	-0.00745886177781286	0.0070925096890968355	0.0094606798587122	0.06580053183435969	0.021764464816375634	0.003100979906063864	-0.05406653811642217	-0.037741512712814576	-0.002482154090972211	-0.0013777718601709246	-0.003630957518566331	0.02544713087765828	0.08294181840426926	0.0019224465404966645	-0.028689861745002432	-0.008912542325926932	0.0019719082210294782	0.004689518007978681	-0.11085448156350002	0.0007125994528541736	0.03046000213349587	-0.004264043371908518	0.005684307116437537	-0.017703566128476324	0.04175892456435647	-0.037234168141561406	0.12395092604050689	0.006313462819900045	0.0028976260397245383	-0.09781775770941686	0.14234126362427402	0.010190953571122673	-0.030752497489158613	-0.0749595300403006	-0.004235360860998546	0.107823070497871	0.03944819515280265	-0.02667940997667129	-0.06984082903498874	-0.0091441304028185	-0.0017147807250395	-0.11979985574606573	-0.013643286249012556	0.0003771507083571258
patient_63	-9.813788991933595e-05	-0.0029350355391626177	-0.013767188558998215	-0.10783156610373469	0.06261464425676175	-0.038700879801597254	-0.030405710538240118	0.29070819076212495	0.21245366850213188	0.07261691665900821	0.05197526381150101	0.21706613042807688	-0.6702756068971638	-0.01362761411157149	-0.0019632523507747373	0.019913562221600525	-0.06609245769212901	-0.44992310231255367	-0.011222594964808258	0.29371765448736215	0.11220916250309834	0.009457675383677418	-0.057368184070466344	0.8315946835700904	-0.004808499915728029	-0.4389538918762838	-0.0070271975353489126	0.005380170101845859	-0.515305548754242	0.05891090248332498	0.19602854194150826	-0.052045552116333854	0.012958951015943658	0.015066854204614706	0.1216438807026983	-0.0024045832086959152	0.1920792147420198	-0.041018899934482836	-0.14893412140481735	-0.052672885352161865	0.15980826907556506	0.12504391593059935	0.16648787578955176	-0.03149688766005948	-0.02704942383539675	-0.000454830958393218	-0.19262224533171513	-0.0068032948574388965	-0.006311964479367299
patient_64	0.0071491496197920446	-0.0003920819585229736	0.005013072558913946	0.1679695633694433	0.04732976458781918	0.02571806266689322	-0.10162697724115916	-0.023746053959005274	-0.05048586930749677	0.042605087871949034	-0.0046712933204725296	0.11024296407196679	-0.5149734643212271	-0.01624493475404781	0.008627465311234154	0.017369265180957154	-0.08330805553282816	0.009726150008471048	-0.0007042468486817728	-0.028010214360708226	-0.002376052368739429	0.0007363090256652422	-0.016765542793071478	-0.10468488844300007	-0.002315763653453492	0.01751948782402366	0.0007026695995370776	0.031085126966475977	-0.08139472174099886	-0.16298491399417386	0.14722177912653034	-0.14552195968320342	0.0002450984726868282	-0.00016871746823514286	0.09722873454619237	0.4357012632776322	0.10628981661013728	-0.052741642981861424	0.05231441897011024	0.00794828841024759	0.14630465166929085	0.011286951071675454	0.1751388358146234	-0.03062308681132881	-0.08238899954991295	0.000396282761713476	-0.21840538239117302	-0.013538440487490422	-0.0020534129694401177
patient_65	7.774094636924268e-05	0.006716235458225063	0.01392410913638864	0.48299983152848297	0.03561317361265734	-0.012089121912673906	0.17157241073097051	0.057697341060717916	0.12265259024010337	-0.04145207687134705	0.00033092067283404413	-0.04355258822432497	0.29202733439452516	0.02790176720623462	-0.02190572225489293	-7.378368699143108e-05	-0.1470800766569721	-0.13779347352041735	0.000653806204753013	0.02579008898296991	-0.013816036012820984	0.005243362747524364	-0.026091944199759833	-0.09573394457286803	0.001079162765824995	0.028662428584569265	0.00579007491710003	0.002110101223663108	-0.06699035543334804	-0.25316238838372324	0.04295256629291136	0.4304989149160102	0.0038140102696878893	-0.008086793947346677	-0.06450627659046182	-0.22231712728482872	0.015049356013790482	0.2687062876364412	0.08232780897645658	0.010637158599295694	-0.6752083101992917	-0.19633483246203767	0.1453719572856143	-0.06685873101488529	0.14101636023563555	-0.0009584440688994619	-0.05004819679188042	0.017455724880757608	0.012140685799684768
patient_66	-0.0004253647332492696	0.012264981457696462	0.0008027281628999517	0.07804267378906354	0.04275820839907032	-0.005365834095454052	-0.000553733263966841	0.017159703456158654	0.1255964293746539	0.02873166890043883	0.010978181017583544	-0.07944570429945957	-0.1534544567257474	-0.0076612457140249855	0.012466104047145599	-0.0007606449381601144	0.0028945925497223498	0.0452712413225151	0.00016615412953015538	-0.031432573460649926	-0.0068884542222465315	0.0011253199442190292	-0.0084627126375968	-0.09170830075275696	0.0002309932338548104	0.017712764531503108	-0.002397086694404812	-0.003690975304505588	-0.15625705047354935	-0.05102528492286572	0.08167353429820397	0.04835052115727854	0.007994601862599371	3.262812754041989e-05	-0.09468679494240088	0.13694137077411656	0.09369776560286659	-0.036332496897047054	-0.0035210264498899218	0.008183530377981458	-0.019075370840566357	-0.046183926604965835	0.1546623511600947	-0.14158733754073832	0.021641774659995575	0.0013485643937677697	-0.183824488337848	-0.012153809706686215	-0.007858570781499048
patient_67	-0.003523481001228188	-0.0014104527989618576	0.00018011840036883775	-0.04009530677449103	-0.00341734350382415	-0.0018326884620416895	0.0051422408241771685	0.0338843913248493	0.08781613568312731	0.013880022307109934	-0.002409909990362035	0.01774146758223004	-0.17740180029174737	-0.0031505136243178715	-0.010232774664751143	0.002223956756687419	-0.027515152048624304	-0.03624537985171783	-0.001938153041294798	0.002527124600048952	-0.01238702853774958	-0.0006028705074132883	-0.01824081112778838	-0.1090160149177855	-0.001088075788632241	0.02034253897440196	0.0042686449771065635	0.009743562158769597	0.0713236007600889	0.06769423761286056	-0.08494337887300228	-0.017277153402008798	0.0008436478036482871	-0.0007521978664476513	0.03123519269197959	-0.1232511610079447	-0.02676109943264149	-0.022204176727984377	-0.03510279434889171	-0.002175312435502477	0.04245658719314859	0.009251504083758653	0.003611314654171693	0.0022676298055126394	0.00973280228452492	-0.0005558238478549211	-0.01778581440408771	-0.0011414866389086518	0.007237739105452952
patient_68	-0.004698152635533207	0.002172838511318013	-0.001689459682004495	-0.13351550976351478	-0.015208538249924644	-0.016609204219791764	-0.019116761983208105	-0.0007034867789235627	0.09406013688672323	0.028424938154241016	0.006725236838800266	-0.07381106167800035	-0.08285697195437955	-0.0009392668655656312	0.014297125251155497	-0.010968788948052755	0.07467785835330457	0.14193747189018263	0.002467464297549374	-0.022590648477118135	0.036529328980982066	-0.00046505221010645603	0.08819199855619679	-0.03898142112129868	0.004265814848999934	-0.010141634199085418	-0.0066886918027563025	-0.00019874717045290774	-0.1256691341504343	0.07727134296572047	0.0011981889933512144	-0.10397359370213513	0.007212615976348475	-0.019683482402871648	-0.09672072851580987	0.01323783606937204	-0.038505896969465846	-0.032972901865787815	-0.028936313199320562	0.002804748260604135	0.10270353354973069	0.037384227806982605	0.026073207857963684	-0.0967022591322976	-0.02492977259830558	0.00030672201040365813	-0.07777650916930087	-0.017227647232250624	-0.0057863747298102005
patient_69	-0.003028478397967473	-0.0032875154518839087	0.0004224076008283325	-0.20879692086503585	-0.04671316807613723	0.002320463465786867	0.09788808497357099	-0.04587183432194411	-0.13619321938501694	-0.056728613349268577	0.007901008167466167	-0.0376475694291742	0.7187813587286119	0.004727714680305793	0.017924395301560953	-0.000830935204128194	0.11019975659887317	0.1201701288275284	0.000592978878111348	-0.03671308578893207	0.0036811616731323897	-0.003142405593755135	0.022249792991184632	0.04649149321640324	-5.9522579820293995e-05	-0.02816611426217961	-0.004392099566615713	-0.00011153801078183242	0.02525711613330723	0.0997294490059574	-0.080783496199687	-0.28678752709485605	-0.015855042349954624	0.004214481770207824	-0.07151102776207233	-0.5792109580550101	-0.06425723755871803	0.07970605394919165	-0.06033263086117726	-0.0032745062221276365	-0.1468455774724101	0.08212736365927205	-0.17923146956657338	-0.01962567050426626	0.11147553336010603	-0.00033309018535700993	0.08263090037078866	0.032375728224787056	-0.00326211751546059
patient_70	-0.006627323095001078	0.00237157707356443	-0.00023702399489969794	-0.024797898331714273	0.03197680527880856	-0.013230658298198252	-0.06742279194911947	0.04231579622618253	0.1996624322436864	0.03468330258803121	0.0057203098139098065	0.01919067039882488	-0.5133976706520639	-0.007371154214517782	0.02220141832764849	-0.01027001536869101	0.009334257576163704	-0.1360595727596606	-8.3187018808147e-05	0.1772033488193293	-0.006471095536824	0.0010282741125635674	0.07517000039356105	-0.09524208266690096	0.002002780521763359	-0.010273320725960162	0.026784341157076272	-0.00041414053150960707	0.021693389967540846	0.05464745864453979	0.06832862230957681	0.1680933925334298	0.02105888094959192	-0.0008042362643399762	0.08516381283282058	0.35586272632000215	0.1149048299257617	-0.03548843060916033	-0.08381192872869256	0.0028876312427949724	0.13798350341571378	-0.01880324649875183	0.13069907083220478	-0.1267814949223977	-0.06617374485441559	-0.003748596642591045	-0.21091130534477834	-0.0140493267429481	-0.00137237968051689
patient_71	0.0001811119448374237	0.004263871894150102	-0.021814439923093603	0.1750849663606816	0.021625997793519515	0.008845832348999012	0.04306797529442254	-0.011768681458825748	-0.19864976748640384	-0.06136232728865287	-0.002427814631174217	-0.012572968496169946	0.3282897388677768	0.01448024678742415	-0.01768699583858033	0.0019912426163550185	-0.078606088694302	-0.022148627526880533	0.00011094480348209597	-0.041580975148586524	-0.0006781187931676064	0.001301355471721804	-0.026678668959316493	-0.01006929071420805	-0.000545769320725081	0.01803568543196018	-0.001863071326799716	-0.006486826271539392	0.043676889951685886	-0.08438213658485301	-0.032558802006200406	-0.046700452397732004	-0.021196260913516105	0.01413280175226913	0.00863847631570974	-0.23194486235543033	0.05426170469367206	0.03232345057170093	0.12805756848993874	0.008701718684907826	-0.5282069773153519	-0.06283176052931322	0.09355083374507867	0.16532423952702316	0.08042416355246912	0.000231744979738885	0.317584335953407	0.06187699764280792	0.005431248065628288
patient_72	0.00580682981440459	0.004502454068973774	0.10037790303723668	-0.010422700175356226	0.038268550695555494	0.0028110112717046345	0.17054933662683916	-0.03231810302514785	0.029913340481805953	-0.08488187482906383	0.006635522739326358	0.052596285880735553	0.7119494774960518	0.026728479920093796	0.019366435978465844	-0.002592994584232305	0.03060436011220836	0.04906965823911324	0.0013892463619233869	-0.046628590547099655	-0.006750845273601923	-0.0012299808518067851	-0.02615638334928403	-0.08711748425447668	-1.521845293184e-05	0.023554445187017086	-0.005123829637553605	-0.007016755593873633	-0.04936570756960081	0.030200410510293863	0.11443549704421517	-0.14941746655115615	0.0026652734414231018	0.0014409716949305123	0.04358189379961914	-0.5734718967782071	0.0952262888442586	-0.011738857229463207	0.07414305718524117	0.0055724436108755306	-0.49755223599596754	0.053294673624814416	0.14416712070468163	0.03711737291631987	0.10747263603122534	0.003412637657136924	-0.07170937031857379	0.03062657083185931	-0.007396156526404525
patient_73	-0.00019678924216441678	0.002283789667827159	-0.00021271338288564052	0.18314434561010906	0.026046824337626413	-0.004390512338774553	-0.002009695200369397	0.020982724826154174	0.10660887221600827	0.019327910055354437	-0.0007704510107091676	0.014106747598920616	-0.2208772971357602	-0.008820055434022131	-0.008080960298768975	0.00011577978764786706	-0.1113936986993125	0.009690517570538987	0.000338273252346748	-0.05502405292079987	-0.011136232248698204	-0.0007688529591685021	-0.04283425915358602	-0.09630899182199608	-0.001769645812044579	0.041813694373106135	-0.00699179241213156	-0.0025454244891191264	-0.02866407673639336	-0.1225240443163193	0.007003221389723641	0.21158501896233198	-0.010650144074540142	0.00011993706881660515	-0.07683795875856403	0.26857982963569776	-0.1077175073972347	-0.034975112698123326	0.09253806417813946	0.004008219673460659	0.012172526515019719	-0.08897271468602255	0.15331292738995728	-0.0231494679057086	-0.0441191013563723	-0.0004366796936546955	-0.044884416887470975	-0.006041601803348912	-0.0012202066172604686
patient_74	-0.003485523784535171	-0.0007165855920284569	-0.0029316325666567523	-0.13256341913008346	0.026952913319977755	-0.015052496098719538	0.024824515688540164	0.003060598868444199	0.1531450357932446	0.016762796612162484	0.009232127236035585	0.02404231425504887	0.08464654599318937	-0.003194315585736835	0.021205616492594444	-0.0031395610643610945	0.04806582928442204	0.11744466283042489	0.0013162550118734709	-0.060814088750071715	-0.000370119312936334	0.0028255518894957743	-0.0012580217018629924	-0.09147241239836018	-1.4780418741298998e-05	0.01629626814546186	-0.004954110411342144	-0.0016340167724212492	-0.02087920916678672	0.10738634550187229	0.0660780075109959	-0.2184927831449788	0.01010845574904599	0.011511547778870953	0.027672435343126116	-0.44566658403320963	-0.018512355080959927	-0.023378230423925093	-0.04559200392097214	0.0008299989507026037	0.073958129854698	0.05144350007017681	0.07428195660006233	-0.07020481390954168	-0.009782127675966498	9.850422757102887e-05	-0.1131926789082479	-0.01023068492750366	-0.004918134745653996
patient_75	-0.0011856385196616238	0.0024635821371997877	-0.0004974521786870005	-0.12193353233948441	-0.007031738406554039	-0.002277160227449623	0.015375778327531809	-0.02223627757353053	-0.02883964350084099	0.005371593601087955	0.013425942176264378	-0.10497044864686149	0.27478192158919046	0.0012986189463726628	0.005070396543181088	-0.0025822989370947167	0.05532567744155283	0.09456635329262253	0.0006640568111690549	-0.022895116921675892	-0.013634078266791996	-0.00020509209473675388	0.02284888878378528	-0.09787441800626867	0.00036585662723429826	0.018882187933248952	-0.004281828407220849	-0.0016058772508828053	-0.03081995315550012	0.04312907924452863	0.013024985995175598	-0.12205662535155198	-0.007102058929445673	-0.0019269082316577682	-0.060725595563099664	-0.13326363215459258	-0.035818491887890526	-0.008076755984438445	0.005522592577289122	0.00373646260054143	-0.0012876152263518973	0.059797725716480114	0.008706596657510167	-0.04612905986813056	0.0015117511501900145	0.00033451901311563816	0.1022068664855202	-0.006080836313910421	-0.006914418775061893
patient_76	0.000956494058936528	0.002358249361431096	-0.0010118283411661424	0.2971239919468946	0.01880545511747792	-0.0032339952205729288	0.017919856740358973	0.044950413774002766	-0.0009287048832883581	0.012179261912542023	-0.004410023486574373	-0.11678018318279845	-0.17000333578104132	0.0008422923203261516	-0.05096425140687329	-0.000533705429896464	-0.1329677919576523	0.010931489255788312	0.000690438651153819	-0.02944804112899335	-0.0051078819063039614	0.0028500896135348003	-0.0204152617578111	-0.06474595977101949	8.072728564122004e-05	0.027755724254084218	-0.0022860886503191704	0.0017524997574890212	-0.04508189912416766	-0.12210107884311873	-0.05977054803449068	0.2643998965093123	-0.009118788910316195	-0.0005956853344862068	-0.13634075389101016	0.045989974591465685	0.048589687486671085	-0.01456975594189156	-0.0140985827081641	0.005547411482208458	-0.09373869629301305	-0.09486395693239398	0.08084075529102336	-0.09417995377552262	0.0689563038871366	-0.0021802126880192062	-0.07666857542548676	-0.004301878396992556	0.00366231398077141
patient_77	-0.001513517275477873	0.0009920026349697398	0.00013277420576753585	-0.04233104525674155	0.018745012708275513	-0.002133041042083632	-0.022104818474653162	-0.003471408466366726	0.0701419765777576	0.0178417259280938	0.002522409261034088	0.032513766480416637	-0.12473107509077457	-0.008131079740359145	0.009616351409975443	-0.0006581425321829183	0.0019613303454261836	-0.04541017446208114	-4.3246277502149e-05	-0.03307431899478227	0.0015324257189423453	0.000920239317844909	-0.038524511157867744	0.03841124585120471	-0.0010402714046246827	0.01516419046351957	-0.0007589816705843969	0.0011222393111137482	0.02119511592315044	0.056417202144976704	-0.018914665896060823	-0.1118611492303378	-0.0021620053928620995	-0.00038540557572278896	-0.015754658636664313	-0.05211683334473696	0.07323174354093863	-0.04523677395303994	0.025785495294783082	0.005669217893544006	0.09258831002562534	-0.02506566363645887	0.10693292221260639	-0.023391213996497146	-0.05202085605987141	-0.000741133857771996	-0.033037120329847396	-0.01427669877692298	-0.000265012283216742
patient_78	0.01080398453223465	0.017904138270450533	0.003942109432479465	0.23316476716888443	0.06824570024612457	-0.000225541972258425	-0.07994708861987453	0.0012247113970282179	0.053070130903750706	0.03391869752952455	0.009731556045222068	-0.03547221870106291	-0.4989201603365887	-0.018706140912618918	0.0005849843700905027	0.003972037459977227	-0.0570021162506582	-0.03812003807747031	0.0030754828817138014	0.015663068427443024	-0.008640846898604124	0.006211903710416271	-0.006154790859728741	-0.06556255744276081	0.00554625382346705	0.01864840180044599	0.0006962110821338795	0.004982802824777431	-0.1162432386805011	-0.07495549274745052	0.05220956564610511	0.028440975201283546	2.7682990191797706e-06	0.0004458618247298134	-0.06060358242350267	0.4308650181599954	0.06918802047615952	-0.038926027172801844	0.19547153299042552	0.0023014102871593504	0.1658764372134051	-0.10485629720310717	0.1284987751318452	0.015662552432839916	-0.06809888939618224	7.3761529135671e-05	0.0065588327921760605	-0.02976199178147882	-0.0007214038753747369
patient_79	-0.0026748528604495243	-0.0009715811837960985	0.00031542352457983606	-0.20329051924728042	-0.03286217574094677	-0.0026125668342569484	-0.06301205829536824	-0.03442116366451273	-0.1129774790243569	0.03509082886880357	0.012275936251576483	-0.11688513240618174	-0.013096295425236165	-0.010052666309685343	0.017522607688307847	-0.001448593903646547	0.096730783774629	0.15974499959361996	0.002061255719747951	0.014749100751459264	0.04875389940414172	0.00024336478107571857	0.11825378597496286	0.0678433269518479	0.0015026242918050109	-0.10093474875850421	-0.012163405362473687	0.000978425969790825	0.015231096830703195	0.0950410538340047	0.036236003198070604	-0.26091272939311383	0.0014534717972192312	-0.0003492301599212252	0.026465855336819586	-0.11304118676871705	-0.16690030815580137	0.12902780101978276	-0.039224647536446826	-0.007129889065178232	0.13299420390109817	0.07869924983799707	-0.24849701610896077	0.05536718590419859	-0.0653311729212113	0.0015546764649233846	0.22512282366477407	-0.015637574426281314	-0.011461739288929124
patient_80	-0.006592650805566649	-0.0028090389597802607	-0.0018564984982214565	-0.20315057397068917	-0.011644245010663105	0.002416167345777612	-0.06981199115170449	-0.05189647690485488	0.07906811526569248	0.01682615177253863	-0.0016757632637177356	0.06559552010771968	0.059055600102104616	-0.008832849601977671	0.05966012198524587	-0.0043958839003056475	0.09804744193580806	0.06465405497040373	0.0	0.11630889352475134	-0.004060926098993044	-0.000101450456315546	0.06692658898815369	-0.07488944974673664	0.0010326328770348088	-0.003075692990200667	0.0029529143345452067	0.008176502505063202	0.10006794377435188	0.1074975809311467	0.03226040538921064	-0.2979304572707619	0.008814095703093511	-0.003273107958693559	0.09978960055861887	-0.115005974270513	-1.016355933194936	0.05227498088327932	-0.0687452145867035	-0.011980655383750156	0.12695465449090185	0.09059071050646558	-0.0894821975798034	0.11128045813291633	-0.0590546396540137	-0.0034737832666222206	-0.044640311910554314	-0.0087419620259521	-0.021288953123519968
patient_81	-0.004096172409461669	-0.0001741014309289004	0.00018641172012299603	0.2154190491190486	0.036562530909806934	0.028758191026623442	-0.0577722597172511	-0.018668648400306975	0.15075349068293992	-0.01584969281935851	0.03359919164193598	0.11989662887602641	-0.258339356754146	-0.0057732334494898065	0.018194521931812938	-0.016354645935995477	-0.19420541236407268	-0.2657729016271423	0.00018266767901033225	-0.10760877452498553	0.051819872160603325	0.024607386555089192	-0.07271633985638666	0.9449064585637456	-0.003156046827764587	0.03330079972550895	-0.015855243088532717	0.007396740032750954	0.030208987726129143	0.05366423231186233	0.22400366469054217	-0.06414637918083892	0.019687418912134647	0.005338204968043221	0.146289493532795	-0.005944708147461853	0.16028034965315816	-0.04616756606759878	0.35787365305148916	0.00947954581607631	-0.29482889192017336	0.12223644784835798	0.1573168746793754	1.0173871469810538	-0.032304921356550984	-0.005186681193394719	-0.13633156243757738	0.00712648963733226	0.003148418690460956
patient_82	-0.006051385773755952	-0.00018327598021534498	0.0018054328386915481	-0.2034406503318781	-0.01878795628683596	-0.006725758405037013	-0.025842069580048782	-0.027928221042960364	0.10896817438246387	0.03435869613596878	0.0049807382503497186	-0.04299469929669758	0.11568702192078315	-0.008932180618922368	0.025734867538074763	-0.010237384561941834	0.10025072455242846	-0.07018831648775974	0.0005406868830309289	0.08687271144607422	0.02194231027560166	-0.001164182990436143	0.024076610724479915	0.3913816791636655	-0.0007589227585251429	-0.11696650884203626	0.012980987633192278	0.007237589366220864	-0.033008979844777686	0.10256741263606417	-0.08727202679597566	-0.3152760129060266	0.0006619422179568978	0.006790016645902908	-0.199482991680504	-0.4775013695617606	0.011002619184827624	-0.03929152617998106	-0.06220840387514379	0.002474106142572751	0.10316244241011949	0.08920416682371389	-0.07344076516886468	-0.09450804767254302	-0.026509982786302882	0.005695792286657662	-0.056458466209083326	-0.017634528461153806	-0.01693703530236109
patient_83	0.004143886909262964	0.005986710568477542	-0.0152016273781977	0.6192679437325199	0.04959590848743381	-0.008953263301241745	0.11442343033831558	0.03323517750966383	0.13354532613019365	-0.039423716578571334	-0.015105403186868989	0.05052124918228038	0.15204757995857038	0.00747394413607496	-0.0009087685657023903	-0.0005152059183650989	-0.24555202185782693	-0.09258992514495318	-0.0005464693798245512	-0.07515991462817047	0.0017056711527560712	0.001348301561159192	-0.04197354564099499	0.07545591805614846	-0.0015725084887989373	0.03276224644864211	-0.007722744822275897	-0.001750477182362914	-0.12697338647484707	-0.5278525406166671	0.06720423899141173	0.3070546984227196	-0.014161735476778152	-0.006305272321146716	-0.09523434396661505	-0.08046585697402085	0.112369081850604	-0.026991636350580276	0.08504062236318809	0.009628667978554136	-0.696899691888061	-0.25104161444731055	0.1623721515747704	-0.07354204531433134	0.1191228806779145	-0.0034068558147088823	-0.08643281494019504	0.015843459721074638	0.013527033544615796
patient_84	-0.004592617296728111	-0.005936485000916786	0.0013971768156665842	-0.17595442560482966	-0.13030522792346722	0.0036201895428071753	-0.0384626514685791	-0.024296626913395646	-0.12406948908693381	0.010801853170277846	0.00593212297678973	-0.006601604405954963	0.01817383669485008	-0.003928227155363489	0.0052375930176317975	-0.0032200624056283613	0.07473521035424534	0.10227935664624654	-0.0005568460256049572	0.10225276419640984	0.009084272141606621	-0.0032817574183909427	0.12354898428060374	-0.0285530674058039	0.00037392257514174223	-0.10184875234938072	0.001973537556057961	0.002486234598835099	0.09633663912897066	0.06818717703191843	-0.09190192337997187	-0.04019437018264767	0.0008071583715366607	-0.0004915054930234225	0.07880207819161994	0.16222914373804329	-1.1222357063782027	0.15050134463680503	-0.020329682853124233	-0.004060251080132556	0.10199872027292396	0.07855501843617681	-0.27936169993605797	0.08632077849593933	-0.0385245195846105	0.0005601873222202728	0.4158677405810304	-0.009764366016798011	-0.007658332729081
patient_85	0.000386168748676133	-0.0033624193535284476	-0.0005545006436063942	-0.1475351810166241	-0.03204143813055915	0.006515300518020103	0.04650858771920332	-0.017963384083115083	-0.11421159037403339	-0.039186715099389306	5.340464447785196e-05	0.06126990540371205	0.3771263013219775	0.013095535222419725	-0.0049635623916106375	-0.00012290244297652768	0.03582759231728645	0.0027902719382106324	-0.0003449171736849	0.03741939199049147	-0.014037351259350237	0.0011234737503674679	0.022618735470991483	-0.09227887639111355	-0.00027117998006182	0.026145912974822244	0.012263970458571694	-0.0018248865943500713	0.10391902453240442	0.06996485837807921	-0.052557207699911235	-0.14382140772634336	-0.0030995218584922092	0.005089250044826521	0.10489725330216328	-0.21806724448733	0.13061102940552202	-0.04426861285395358	0.11513914428036437	0.011900137480604391	-0.25645607495179623	-0.1752293135216744	0.18690513059889333	-0.07257150275818287	0.0268901010280229	-0.001477678403266904	-0.08596749101110497	-0.0021281520618861936	-0.0004980461679356931
patient_86	0.003147903101569897	0.0018202771147160784	-0.0016730189911574567	-0.033245109810197036	0.03823826401061892	0.02084979044462023	-0.06388678749202958	-0.037813020208726116	-0.5048169644679813	-0.004409138824157362	0.004199887726866109	0.07038129060994114	0.21560786196193604	-0.002151793547019704	0.015701593240256828	-0.09889436143894764	0.0534156747205294	-0.1253063314929681	-0.0010656712529703762	-0.08259783334391922	-0.007655188269504093	-0.0004393790074740142	-0.059173318543047825	-0.08381284420328415	-0.0027520435125421537	0.034298574651301254	-0.008315011508241753	-0.0004040529149814337	-0.03221317169710345	0.09593621459105534	0.03284001866871699	-0.289882308883697	-0.013167168363109443	0.004616688918936806	-0.032690341916709394	-0.5691796034929005	0.15562312120974287	-0.044255281560917535	0.08092942340074388	0.011406539261570686	-0.04243388750987366	0.005266311294507683	0.17152067587048717	-0.01958420885942364	-0.026034507400874672	3.0759245394697125e-05	-0.12803772860983756	-0.006747894940755351	-0.002442819249620195
patient_88	0.0005603504554580967	0.0024253696917945593	-0.00035544957166535696	-0.1325888246593143	0.008387695561613012	-0.006166601451478514	-0.03418608652079153	-0.0266812708701115	-0.04755464013401368	0.02831730285892794	0.011924343227828545	-0.08655100125662579	0.07998491035011432	-0.003981943875339157	0.014726156238596662	-0.0003804781409181637	0.0670894387903957	0.022262254775065896	0.0012334438251656536	0.17260574930566594	-0.006167815010815928	0.001639338688760198	0.09383246849895235	-0.08201154448215593	0.0048300840831433725	-0.006005203750092752	0.003809221585186377	-0.0005699011221500719	-0.031695778806720074	0.08095711955583493	0.009734123355597583	-0.23595247211033135	-0.004460151880690904	0.003965262594727598	-0.05412636210840633	-0.21138057201622185	-0.1396577562121507	0.165234888064351	0.0801350431992815	0.0019850078243200202	0.04032964097578546	0.017226830386783118	0.057900370678698646	0.10246215088591372	-0.04382527974060464	0.000977770198485306	0.3067872919700722	-0.010144986793191046	-0.001925520705526919
patient_89	-0.01003132360237976	-0.0003126274354895829	-0.0027402080626170292	-0.010276163625323553	-0.014213196897842603	-0.011868217472121377	0.11875805664110174	0.11198426225585817	0.17617459432012061	0.019896645682798576	-0.0020308459415351297	0.04468122520054246	-0.3251932303564961	-0.0038484378145830344	-0.03195208437401386	-0.011214130616872162	-0.08913005811090727	0.14343429890903134	-0.00017041529851550836	-0.03303248217196696	-0.005079606685985734	0.0010098276389399739	0.034838323041741746	-0.10528059889850504	0.001262637979528345	0.02674339803618497	-0.006760078303126056	0.010889990805390881	0.10771352789721847	0.01911760480309729	-0.05970536713290497	0.6045862362891622	0.017704033727912495	-0.004539985805330774	0.07316996853499674	0.26105683256222184	0.059910097211017456	-0.026495156804773344	-0.08969284379793978	-0.0016516593373180949	0.09120455710873653	-0.032189514174186536	0.05853857400030108	-0.09622532106088345	0.027444445546496582	-0.001371961301640209	-0.19617403974149256	-0.011389019966922735	0.0215856839542293
patient_90	-0.000873401299676089	-0.0026137623265429792	-0.013944585055783231	-0.078781058728782	0.03659910241972613	0.039838710685010034	-0.07268130233977885	0.011488363068292682	0.15633429009143185	0.03949365559390536	0.05252401166805405	0.10694777730214725	-0.4964774100628187	-0.002705024668080221	0.021117499909694394	0.0016825492802440942	-0.033117694106045384	0.124937954937339	5.706191415374094e-05	-0.12735999532173525	0.0007065229129138581	-0.001576781856728514	-0.03361081995241175	-0.0696639028003139	-0.009745252729456168	0.01551282027904749	-0.0024955992538488857	0.006815357399593143	0.1723531248145791	0.1267299576223599	0.016288709269697194	-0.1281536862562807	0.009908876289559821	-0.001607772410012634	0.12422479281761316	0.1982272064664351	-0.3835815210636689	-0.04246149800902696	-0.07003317199558583	-0.0064269873563643646	0.08451811425347328	0.025176085980946877	0.1471256899666195	0.06542671794303748	0.01619360855552275	0.00259226847891598	-0.19844840909405886	0.005881985794351539	0.047270778917828736
patient_91	-0.0034620680558816053	-0.00458746081362901	-0.0019626680662437807	-0.12620628664885433	-0.07202974061105942	-0.0022872059606651868	-0.013367917340987462	0.03221186003642624	-0.013839419615425038	0.022943321345784494	-0.007455667489070447	-0.033038065338196636	-0.2771425159329989	-0.0024237449932687353	-0.025793575292354667	-0.00419827726804679	0.024267046115909286	0.1304423458774473	0.0002782288057761598	-0.021859617671343496	0.0028053849298877898	-0.005315089650328623	0.03367347107322339	-0.07306096473784972	-0.00039436889057338004	0.018693764090929696	-0.002673716829237856	0.012153779365347468	0.07871575602254603	0.058464296459200364	-0.1310578978382863	0.17230132372543833	0.004411636501458375	-0.0009415935564577342	0.017153121669427854	0.2612167181169604	-0.18592638485959054	-0.015005841496124711	-0.07181443249751117	-0.00552898652683953	0.08176079809190956	0.027833777415698324	-0.2721756212560404	-0.03166858359863172	0.0006912487850412339	-0.0006867020660315556	0.13077896606530692	-0.007246851593711036	0.004393138049071519
patient_92	-0.003902748007090017	-0.0022430017431647005	0.013581152814239793	0.021209632085161176	0.053101413931342885	-0.002349850478051522	0.21001312890641546	0.022520112655851757	0.12123677145527281	-0.056704983487759354	-0.012419490283810114	0.08082421552041741	0.37292632389643066	0.0034941293140463067	0.008663942911021565	0.002934517378612116	-0.05314084976467022	-0.15138467221013413	-0.002287637596438331	-0.04859740665035409	0.014452433056465961	-0.00267674325038229	-0.06479087637663734	0.43004760369054407	-0.008918771613427561	0.009795073541079313	-0.001246552695485814	0.010191263565789178	0.09335120946526132	-0.038323777601649976	-0.10016337464629084	0.6204583744738565	0.009271430256296028	0.018508249609518287	0.029175627905637457	0.46250900554778845	0.1720118550335934	-0.04268662214604843	-0.08953694983343544	0.000618147678384617	0.15025959158430024	-0.27167362255142535	0.028485773512558356	-0.15865851916005677	-0.042002824677033423	-0.007884785799253767	-0.1720205299588448	-0.015929555352459372	0.027739552715370833
patient_93	-0.002034243392393733	-0.005447314886003097	-0.0017494954000665574	-0.19909289539377734	-0.08532365109742429	0.004905989775791933	-0.09400134857314078	-0.04041512976544083	-0.3767129250503182	0.03217162288316927	0.015204122771186279	-0.11296324765362337	-0.2793038224634026	-0.008184401264681547	0.02415728023892917	-0.0013701692996126958	0.09122254894437946	0.11541065926627019	0.0007646106135208155	0.05692013161812141	0.054427296142718094	-0.000453290302560479	0.11102719501513451	0.028071167175431816	0.005473166951147671	-0.09478244105840075	-0.00195455114280655	0.0001680523827675922	0.02891050577175998	0.11166146488088388	-0.021643719948967733	-0.27866512421496725	0.010408174676901052	-0.0056984613614091476	-0.000747587761320974	0.06490991698555681	-0.08425178617132127	-0.03695374106137536	-0.0467891725930128	-0.007825250629280751	0.12082261545386885	0.05131030482478421	-0.33195745582916436	0.009803144250461969	-0.05673346394234005	0.0002898290520839945	0.18641517501688967	-0.017570746810844858	-0.0055235016979819805
patient_94	-0.0022143304468956074	-0.0013654373475480786	0.0013329328307270776	0.06419591307936356	-0.013558176999382299	0.000176946783058523	0.012393386828703027	0.03431888483126461	-0.01699704948817694	-0.00475793113174047	-0.01385559988549198	0.007917689424225789	-0.1528887512154701	0.000524376844915997	-0.05367584919441359	-0.0007833915026751528	-0.12047710345015472	0.052369257416745495	0.000771041451554086	-0.014215539691995656	8.513713356110705e-06	0.0013455968774212853	0.008012705015545948	-0.051228989893037855	0.0006243638683109255	0.011671319832395756	-0.00147223108579698	0.0014461202288848852	0.08443749031808893	-0.008585065299385969	-0.0605329404347586	0.23596542730447087	0.001361339338199534	-0.006517301869865188	0.04262220994975613	0.1091228322764788	-0.19459537511959382	0.07173010305180098	-0.0003490984242585306	-0.002181635315237172	0.0032424123995472343	0.004336043734057516	-0.022062893732295624	0.11145134866948535	0.0017438640305604157	-0.00032570158738790906	0.15777049519627284	0.008260808615670712	0.008698693164919766
patient_95	0.0011430679068604752	0.004128580674124102	-0.00965712987643726	-0.18419404623107444	-0.02843435087304497	0.004998203513883685	-0.07072624944336034	-0.00961323895071267	0.055785575794056796	0.018057540799782314	0.004829387234847443	0.10124899519574354	-0.19978816845074135	-0.016666488981285085	0.02339352129058854	0.007699844716360132	0.08270555031010363	0.11794617146004667	-0.00018662857105294404	-0.029985557435591774	0.002434513222034382	0.002368829917588356	0.12152991503405917	-0.13831209592912147	0.0003829856369302282	0.014148907692183705	-0.007381944326433208	0.006946569939821101	0.07696600569534341	0.08796202332754126	-0.015784423656571657	-0.18557218588774393	0.009248980637207105	-9.906564650461693e-05	0.09622280671716223	0.2492503506170744	-0.39056833802287017	-0.016890908275616213	0.07075716376595131	-0.006180670039583713	0.14802876654279845	0.019311607427828125	0.022468344778625134	0.2297167986438237	-0.13464027426570277	0.000829256451214313	0.4127970111621005	0.001459711034042197	-0.002290883657492004
patient_96	9.784372020339481e-05	0.0007007413172171366	0.0027000450593687797	-0.15689151449432662	-0.13406765669255458	0.004618919920974966	-0.04117596796017276	-0.026850790900863668	-0.5256572544884102	-0.0020132590654923497	0.006972487844468589	-0.015119691140324238	0.30557367797546847	0.003506710094407322	0.023793354226267584	-0.0006837187710254728	0.05592065777236722	0.07458523516347113	5.416154715355155e-05	-0.0332758029914461	0.020543471822146088	-7.984001356831701e-05	-0.01721666379360162	0.38212291599809817	0.0	-0.0014834054537568014	-0.0042186578664717735	-0.006616472039323996	0.030371863016120274	0.09112710071664941	-0.06275637291506878	-0.31271276138588666	-0.05582885922350579	-0.0021702549437773726	-0.030921937449492894	-0.20362736590777206	-0.08871469196301623	0.05965938026253082	-0.017920221121096088	-0.00818578740064907	0.08840379621857386	0.06809356645293359	-0.711720093933758	0.3404044706795315	-0.03684458716458996	0.00575260291296535	1.107870899736183	-0.004902643103681749	-0.0007775545743877925
patient_97	-0.00037949201199005423	0.00836535491226932	-0.0041870634469701375	0.39236375852570865	0.05059248316661221	-0.008920362952691576	0.02117078581826299	0.02341623756124594	0.05599858812700423	0.009353411193126836	-0.00014539325830932668	-0.023749799336559522	-0.07809898158291045	-0.0005998871476758158	-0.018086418694085223	-0.0008650170651309709	-0.13377058513546322	-0.0436710941737577	4.9118099937344e-05	-0.010077421633620832	-0.00876839396570546	-0.0003501543359835721	-0.019552222994719374	-0.08453442160907038	0.001791717195042279	0.03981674450627312	-0.002583813824413478	-0.013513973635677745	-0.10783066347823525	-0.3067131185547096	0.0584341091903749	0.18469390103060207	-0.024605943445893872	-0.004969039242977436	-0.1106263724952339	0.08400387011761407	-0.09142895927988999	0.07246336990707107	0.04967687509065768	0.0022012854402240893	-0.026074466986594876	-0.034066232082707495	0.10446590900069654	0.03284810982677444	-0.010886357589544184	-0.0005359566982221813	0.03631082696060891	-0.0030723750204189925	0.004347299772508596
patient_98	-0.008886391021722659	-0.0054397270967090116	0.0005782528191025256	-0.1574985225351864	-0.20969933979667768	-0.005055358231821611	-0.009165872562494346	0.0035507760889090163	0.02010861008108926	0.01658990518633755	0.00126518768778522	-0.05949254017389327	-0.09077055311001785	-0.0045760820364082935	-0.007900992964653129	-0.0002766679528046961	0.058936950631978034	0.16622300670211218	-0.0002386708234320086	-0.06183227384166427	0.012857153363553555	0.0006603647978371713	0.07179180443033321	-0.10385755538192999	-0.0002791518639846059	0.007969012540276516	-0.010605346770482377	0.011307757753550016	0.06516103353192423	0.08827962676650385	-0.12377900936191122	-0.026951607854905774	0.004418732022218377	-0.0029104672592985504	-0.012448908544906578	0.079889924034115	-0.3003893173984711	-0.021425645899930023	-0.018178142806365375	-0.0006039247088880994	0.09130582408634152	0.025362226535928373	-0.15308888939136753	0.0049118555761656305	-0.033607245322600246	-0.00012018369725804027	0.26115011738643157	-0.008909836796608365	-0.0005506279394923573
patient_99	0.01407336880354677	0.006294676709776714	-0.0043201072761211755	1.4217962683894225	0.06557254361749663	0.010139438270432398	-0.08444845824259144	0.04636650681358842	0.15973072762505441	0.028140287351372594	-0.04389357479546292	0.12382574362508034	-0.5002258143984648	-0.009763187844080722	0.00758521075635962	0.008686959835754364	-1.2612934947055465	-0.3429090503048884	-0.002670303661493303	-0.07759003968739987	-0.010493983655930185	0.000921625781793799	-0.04038367464830205	0.20939496489107026	-0.001990570743030015	0.017195566133150753	-0.012106071471853646	0.011505172686623018	0.04558982189763103	0.010794441970152306	0.009271415541720184	0.26131283550030643	0.00812900052297341	0.001473044319790327	0.0424886733840959	0.44837550763561784	0.18548288778327904	-0.04685709689811599	-0.026451611069286375	0.011900469957057472	0.07386283064743036	0.03175003667326956	0.1803131690381891	-0.21475641252333724	-0.017656944261282916	-8.654731104280196e-05	-0.22101568556128737	-0.012448604391267368	-0.019443701925654935
patient_100	-0.0017066638839873186	-0.014518449088672107	-0.006178799655734219	-0.07738875117775308	-0.054306823047241985	0.058944503619860686	-0.038337677173835745	0.017892721169672346	-0.05426667630141187	-0.001690567166869415	-0.016989067903361407	0.13367867958406796	-0.44373161967120034	-0.0062923657034427306	-0.022815859541633524	0.0010645918091503716	-0.05654998592605545	0.1556566693970732	-0.0006759272332689623	-0.031021272403144565	0.011689351431985677	-0.01741422422713419	0.0564514088817909	-0.08545707055341488	-0.0018723921149014556	0.001375300285064658	-0.0062621763586717645	0.006027510648214771	0.13011749393421898	0.07832821644863378	-0.02300707991697377	-0.1441826734130451	0.007753936745020579	-0.003949496051911009	0.10509786304452805	0.19434761154963912	-1.016948341774697	-0.026079079197945453	0.031081001470443775	-0.028293967687292438	0.1404145721965517	-0.1708305101492877	-0.14855412423728992	0.6196245686840343	-0.09522635883537342	0.00133019112047604	0.5586998239233408	-0.012836927875331347	0.2603696948065357
patient_101	-0.0029956600797102057	-0.0009160166748479145	0.0016596226150515766	-0.0210320713584754	-0.06766188189534823	-0.008996329158066632	0.04524165632000472	0.03510815166491025	0.013995268462412775	0.006136117063749867	-0.0008351896458074295	-0.14570668631507921	-0.1140044489797977	0.0007301899178070761	-0.08122680402906689	0.001226032141646261	-0.03677894962338539	0.11995223819099385	0.000253715681603813	-0.03396522390953099	-0.0042487908714263865	3.877043962873097e-05	0.01353910067061371	-0.10309816751786074	2.1592712351323856e-05	0.025161549742560227	-0.006244324743957589	0.006661740554725113	0.04196072725674929	-0.051451325037621926	-0.065035785732056	0.344332919006783	0.002465487722884685	-0.0077549961472312525	-0.008584669716586595	0.22251430730688262	0.04113927548384425	-0.03267914028307226	0.005894595785083616	0.008955106716069665	0.032952083020747765	-0.05537135947604715	0.001535959937869587	-0.07826507932602751	-0.017852611004318897	-0.00029133301372044894	0.13703319054365612	-0.009375826142531869	0.00042498751337208257
patient_102	-0.0023046936718546037	-0.005696717253479352	-0.002571152915529907	-0.144987401558258	-0.038283552335965226	-0.002867970178699168	-0.04024982832665262	0.0006408023710445823	0.03979338439879841	0.024714352819288646	0.001604848900712873	0.006994031858599001	-0.27187915973239407	-0.004050471615221205	-0.0004958344222978098	0.002466240582264244	0.047608322164232046	0.12998803823909164	0.00201347570777509	-0.057822181396033824	-0.007842409257501284	-0.00019291010301280428	0.022816681496284616	-0.09992525923764027	0.000548290531260756	0.029514303259795597	-0.004117161649291257	0.004140934334043281	0.05430163937892387	0.08879667451478702	-0.09379508585731261	-0.10411021986639528	0.0012434019112289288	-0.0068904211331845865	-0.002061519374811986	0.09311085342464993	-0.12662363572611235	-0.014925739391820798	-0.05772370584824622	-0.009880861565574977	0.11404163730939348	0.08705739231528843	-0.24116320413356512	0.10671690190478794	-0.04272110654290911	0.001317154017973243	0.1596642120262775	-0.003073896371404386	-0.008004854046531064
patient_103	-0.0059772439442695975	-0.006319237672738553	0.004189709557306132	-0.24137497109804368	0.0011024503922557375	0.00034929518781094953	-0.05939184179999158	-0.0594706415462092	0.09059246121165929	0.021462666826580375	0.019017339244105216	0.07103447094988946	0.36917145911821175	-0.00847829364144469	0.03260408657458469	-0.0034880943888824963	0.13983100102505916	0.12151637167745222	0.00061509282354827	-0.05358543945407491	-0.005737839646003837	0.00010678850270679157	-0.029773893641555794	-0.0929512220918678	-0.0006097201813842899	0.03245585307904495	-0.009167019615546222	0.003021803656955517	0.06681085432727836	0.09859647663640718	0.0013359397918588872	-0.30263810255750695	0.0028192831020381046	-0.00041777104937564815	0.04921364296946972	-0.4332999859141449	0.12898906833639856	-0.044235294616989114	-0.08308582001983154	-0.015872256196617588	0.13138064904967342	0.09039372567437497	-0.29177249857423926	-0.014427316584556262	-0.05243438750972538	0.0005868002433534181	0.013189101512905269	-0.012711168794681474	-0.006058522186008917
patient_106	0.0060147817982162686	0.026816000447952727	-0.009564244167700525	0.8947521039340731	0.09182243895841177	-0.009537774734256137	0.01832837922609013	0.00029086375491453056	0.18625970605680778	0.02685202632777814	0.006199263649425674	0.09518439066395669	0.06981034659634393	-0.009640924353065353	0.040249741213156505	-5.928305307055227e-05	-0.004215717396014726	-0.273897752325903	-0.001418242311398073	-0.009265817324776082	-0.017259789657143282	0.00017684568414899792	-0.05634601901496485	-0.12508287571895654	-0.0017075107252728162	0.030488153551936216	0.0097548982374761	0.0038794288370766934	-0.5827641649758405	0.09177075894562059	0.1676577328330483	-0.05883289409908834	0.01943277369430611	-0.002145128141035584	0.037539229059495256	-0.6679376090815856	0.2028297386230876	-0.046428531836775394	-0.12701640715065568	0.00563482555304102	0.13896590225840552	0.09392511951599523	0.18144830023118128	-0.18035301266624257	-0.01793507324306403	0.000651541161076017	-0.21663105671976784	-0.01940908481188734	-0.005048277820911179
patient_108	-0.0081575507038154	-0.007090187624198814	0.0002723816200016926	-0.18707713140350252	-0.06052728144070197	0.00048608222007160887	0.06816279411499199	-0.01308598323057417	0.013284580484617193	-0.0351225039238861	0.0033146997558468755	0.02384835180495975	0.4686684707472836	0.007106814525852492	0.011861038548411968	-0.001873551539611746	0.09466622193269211	0.11663184802112088	0.0017954562382418299	-0.0403371475826769	-0.009660922974498479	-0.000403619958065928	0.00723131106000375	-0.12609125426681791	3.069093470154274e-05	0.024961296636870925	-0.003721683516454099	0.003386595814327224	0.08161537554804982	0.08627192706538583	-0.08955845167770785	-0.016370845311637357	0.015672006726860317	0.0015778437877598478	0.048414216562120325	-0.40591771561609924	0.14427578932373675	-0.03492584398231335	-0.07152861555925989	-0.0060467748225591315	0.08879273976084556	0.07877925960633105	-0.24856483533871304	0.016044282980695358	0.039389410608367356	-0.00015577855016937135	-0.025914912741257408	0.0042862952034095	-0.005826109280703342
patient_109	-0.0027208556820280724	-0.002939395430351603	-0.00174065257916095	-0.12023386008467925	-0.027589539684089455	-0.006883635668452934	0.1684092014412778	0.02074325784660285	0.09948774203464182	-0.027887595402976535	0.003856047444761111	-0.04791934343012445	0.44076255061247027	0.02445605219650296	-0.002669727345019184	-0.006125192933791057	0.03932266452455313	0.1079890867927037	0.001285732552550874	-0.020842936633871472	-0.014793631630285435	-0.0005476886705390399	0.030594686763562643	-0.11896170588463086	0.003600381719714915	0.028042002635411414	-0.006321201602838353	0.007273972432824924	0.07086475969029314	0.07050499568367388	-0.09774555231135311	0.12560900212033407	0.00937598215839008	0.0008529789664843059	0.027179084368047862	-0.35738104437299356	0.04658531698257726	0.11530475461062953	-0.051755779903648616	-0.001038522762091598	-0.17688740646664017	0.020228599432466313	-0.024608313375102477	-0.0647106890031597	0.11771028790253599	-0.001002898272431971	-0.06955132090272649	0.030345027346404735	0.001279085698379982
patient_112	0.001059073681337175	-0.005272828730601138	-0.00035317619653041436	-0.18823242634699805	-0.01206931464469316	0.051128446070983505	-0.09737022540459518	-0.025568238940645287	-0.20757919344241074	0.013216700674055367	-0.003036736772659454	0.11382075022794962	-0.2183659115846741	-0.009588421694421354	0.02200941371931512	0.0073373199938431945	0.08595681687228485	-0.16481685465743534	-0.0003350167294430541	-0.002533896874475355	9.327788840308533e-05	0.000942137016296751	-0.041445703844644265	0.12396772732082822	-0.003162375269044244	0.01340008921498414	0.009266366430762259	0.00536194647937574	0.12574482920983443	0.09358156245992186	-0.030937226072487393	-0.24425633311558598	0.0014737720916755304	0.00032557643075405	0.1123693683556697	0.3773144140628419	0.12867111843974963	-0.046727945087680016	-0.08243720264978169	0.0016013287579871248	0.12501109198379776	-0.003830151842944897	0.1827275739466296	-0.11365883981885405	-0.05891485167202691	0.002815946391590805	-0.2481653673158536	-0.016940335306995263	-0.0006925219726756173
patient_114	0.005464446358405728	-0.005757793634948751	0.0023702373484653923	0.4604262901591711	0.06539556581834778	0.0236379911359061	-0.08431409333949254	0.005162291161673974	0.14602294697777685	0.009109284437107602	-0.11103356013859508	0.1577262771201433	-0.5025706571550876	-0.00861612219538755	0.012761860908906882	0.0351425955048989	-0.3691703356182382	-0.13285399086597557	-0.008679661115248573	-0.08100365595423561	-0.01474440022272382	0.000758408849270716	-0.07294971173684807	-0.09281883209450222	-0.002184533680569645	0.03461973086126049	-0.008170152970772143	-0.002776272038493302	0.11304112767955943	0.05632289798016129	0.13940939361076843	-0.1401149829034308	0.008405525310918757	-0.0026660513403600843	0.11254897617764023	0.4162708230293285	0.021333981372568527	-0.04617496030452033	-0.02175154203973927	-0.008090338525142168	0.04157148318572887	0.095650047808696	0.13522351249283476	0.1763369376296286	0.0002560428664014463	0.0016383129439596369	-0.18008020329617427	0.009558807546338706	-0.01524054085662757
patient_116	-1.3196972821578178e-05	-0.01044623318779235	-0.002825516559782824	-0.20321081857309128	-0.15146122741810766	0.0005533855022320794	-0.07247151696014181	-0.0694218735375827	-0.8182125377641571	-0.002830695205313423	0.006394819157115518	-0.025581088466437897	0.17311872097446337	-0.0009158238524377534	-0.003809786215690457	-0.009500964244056	0.09221045923376785	0.00422761464927995	-0.000523050019109036	0.15438324570318027	0.03221045023891584	-0.0005203532264964932	0.07591754513698812	0.34241792249806396	0.0007401570278159921	-0.06814453233785138	0.007597786471685484	0.0017260956540323807	0.1033409811460061	0.08164121496069807	-0.15274301598608664	-0.20347032072578713	-0.038808640291446456	-0.000812130125216628	0.07354932031723471	-0.018906369951235538	-0.46267886168804057	0.5066691348208266	-0.005918497212705761	-0.00653873148530822	0.05546619216035735	0.08712979053252817	-0.28469274808065737	0.17094366474189487	-0.020972554138203474	0.0014100190679227481	0.5676863822562644	0.004793316753269381	-0.011288498686501756
patient_117	-0.005807101247245126	-0.006273855296415071	0.0010983248600528574	-0.20458383434417662	-0.03954624984472528	-0.010355080187082519	-0.040086106675123225	-0.02646258375390588	0.14407337132397038	0.029472760975769036	0.007097271378906564	0.03609391039424588	-0.1184685934520224	-0.009348505090815083	0.026471159434230302	-0.005822953797741933	0.1267328732762577	0.21737731671361973	0.000186461987967175	-0.06504286275472636	-0.002032167143766883	-0.002371112868789986	0.04063565383342316	-0.10407335298724764	0.001096774921875855	0.022250688394400385	-0.009227258171289212	0.006625812815788513	0.09832928221422893	0.09773146871613514	-8.52116760525436e-05	-0.28045128031187255	0.01886683724767483	0.0021526661315314248	0.11884979380378986	-0.17496344064713237	0.011079612963529955	-0.040963239341446085	-0.05750392565820449	-0.0007977333889285901	0.1261622739267444	0.07704233898685325	-0.12186670601582307	-0.05855304039846261	-0.05299409180834554	0.00012132552020948399	-0.00762139612091231	-0.010128338091771945	-0.01713831691914387
patient_118	-0.003291160677225239	0.009494822225737097	0.003336336929861876	0.31230314657217356	0.03285003351751414	-0.007903341508128572	-0.0805219113425344	0.06170643355327195	0.16676885163137073	0.046241445329365874	0.0019396839985866027	-0.05983164185400868	-0.5341226385338509	-0.007514256475141793	-0.01177929776925978	-0.0036477846575260057	-0.10489052675532125	0.07790192912006069	0.002854426862394092	-0.03369537952194066	-0.006665651924984905	0.007604634034955132	-0.0008026538356647526	-0.10158392954282064	0.002528708728627813	0.0305189790520322	-0.005330537306298018	0.0050881346873824385	-0.09173526724494309	-0.08722341397473261	0.05971188958714913	0.3743633853978415	0.01555502888054292	-0.0006579639503099731	-0.07634661762463321	0.4245910884268468	0.15064680447488896	-0.043600133366856836	-0.03366664982133916	0.003827989272405449	0.1380417280280376	-0.12483478495036891	0.13695148040391608	-0.11640341499592248	-0.07569252720652729	-0.0011352759569733639	-0.17934453874844908	-0.015578241193908951	0.0062556169618007565
patient_119	0.000574828972147571	0.00032345006965931995	-0.00011158622038720976	-0.10261540019101557	0.03803835285033689	-0.03295645820062079	0.03410611292153613	0.012796797383686952	0.20273871971107169	-0.001675394687768655	0.00043768496157002687	0.13427363790840338	0.14844721888704152	-0.008630088774033949	0.04101044935496167	-0.006456387990534506	0.019805583331738926	-0.2721802930657777	-0.005010133428394329	0.006747514327457733	0.04455038927215063	-6.614166087904291e-05	-0.06290180378363068	0.3843158886534189	-0.0015223688990570019	-0.22324426859604604	0.008939445540353847	0.01553185154293334	0.07357251882301383	0.09405324779687532	0.049570076072499324	0.01851319404320211	0.030643164007185766	0.0010909008255499222	0.08914248019250101	0.36307815046947994	0.21730283893520994	-0.046217430552665695	-0.07541582946830626	-0.024579386262874068	0.08492898793616574	0.0490357801884819	0.0769633003380004	-0.15890096499104278	0.0473903163886077	-0.005749398729101705	-0.2348991723497741	-0.007117949900853904	-0.0002485023490231212
patient_120	-0.007987761213905478	-0.0004687487616048343	0.0013726438881365066	-0.12919279944259965	-0.026454154344279147	-0.0030820332273909833	-0.017112774409328277	0.039641963178563035	0.11129753938918402	0.023672757446439107	0.0004228143219686445	0.011872234832678628	-0.29829463474680595	-0.008016664977238576	-0.003807410561204786	-0.005983077469707418	0.027585903162325565	0.10996796004681253	0.0	-0.025375108146911414	-0.013292712446571835	-0.00018873652883166921	0.017387139515639204	-0.12038731821105074	0.000661178331419214	0.032742557657816355	-0.004799234669986433	0.002555114974325275	0.06233612194885291	0.03474415248288219	-0.06018433532208212	0.21976772939880684	0.010442166060079196	-0.002044148168228142	0.018113358616808652	0.31719420850765784	0.022755841049165445	-0.03893853307139152	-0.04774716904420147	-0.002881858847683681	0.10370476736756257	0.03297616950380037	0.029407250300306897	-0.030466483988978194	-0.03738292070039228	-0.00026921034379810005	-0.08780786263092999	-0.010281665352833284	0.0003976098276622801
patient_121	-0.00017144135680349228	0.011090899073432681	-0.0013515796620174104	0.30437655425701954	0.03763931335796567	-0.011334223785970342	0.04334966495731104	0.047938805359582594	0.12020579864077435	0.022713675034476834	0.008510926782771861	-0.2717497717121662	-0.13838352717106345	-0.004454902508724378	-0.015806215358278097	0.002739529340683512	-0.028954715313673312	0.02032137568401832	0.000591745086910351	0.10887172242736817	-0.01223686267911487	0.002348696003049819	0.059209979241603435	-0.1148609493875419	0.0031219133221994677	0.022801493368117966	0.0019105353491938378	-0.0015520964174680488	-0.23956114736365702	-0.21021019211136718	0.1140757894201301	0.10015701558406301	0.004548333838247607	0.001814833853375014	-0.0779231170671552	0.16549358892176816	0.10250595120966327	0.05801879862768005	-0.02621289281419243	0.003978501932889808	-0.04535353513288395	-0.052497124102062	0.06141375011635917	-0.1297225093271491	0.05624459849840419	-0.00055535092478866	-0.0717304050675528	-0.003493686148284071	-0.002276766275396244
patient_122	-0.0051646377330552325	-0.003117894471778539	-0.000933046251942685	-0.19775249955734833	0.04465936391306447	-0.002818465401215672	0.015586537298029182	-0.01773798743302974	0.19633763078108138	0.01962242259763721	0.009389641841289948	0.1428471281672924	0.22724049189195217	-0.005653352633872185	0.032617923872328966	-0.0006703026827676377	0.08979767190375972	-0.03132778773155402	6.478904413268787e-05	-0.054778969139133965	-0.005593932187235835	0.00193006421516764	-0.04524042432271261	-0.08643250808525689	-0.001689042076937311	0.026018739086332544	-0.0043130616860808674	0.006881996548498153	0.07065966415819136	0.10090329980039917	0.09071136390581834	-0.1329109293774592	0.01703183535269358	0.005525962082901345	0.11169852654402172	-0.19804697996812592	-0.008973908309422752	-0.04417899546473203	-0.08411921640504662	0.00010687280096277264	0.09748913459544763	0.07738967049680474	0.15813868402795345	-0.11769008810572235	0.01742164172641565	0.00023930599161337297	-0.24011324631544717	-0.012963322749462667	-0.009183290724644775
patient_123	-0.006812431025767032	0.016687361395074627	-0.0007498395535774127	0.3100575273899763	0.048433396868321765	-0.008853365013597918	-0.01094973796890704	0.058035037993685326	0.19278544179550938	0.041453165058514437	0.015204019737468448	-0.1256123885028419	-0.44770263972598817	-0.00829548386329517	0.0031440994539992033	0.0009710942293503219	-0.021476458394041987	0.11472327064557271	0.003552102634459704	-0.05880139142244872	0.0031456954877870542	0.0032733473826791148	-0.012420473018704692	-0.06282634019532389	0.0005084363827218692	0.020502316903653416	-0.004021250260702716	0.002166925049458314	-0.17702501791444372	-0.10702437930311573	0.10725217547815627	0.4166770924545392	0.02573673811455874	-0.003482944977150002	-0.007540122285385999	0.3523252995427648	0.09358755768437894	-0.043098983189540654	-0.01000889712558601	0.0026112075619046083	0.1235334142418093	-0.13360600099792122	0.15033277127740383	-0.12118681832228839	-0.07304119885657183	-0.005428627301166251	-0.16991766083426227	-0.013469085659800692	-0.005257201551036575
patient_124	-0.0009620044577897729	0.003283086694812272	0.006585195244419136	0.05641397692436127	0.049126446245323335	-0.0018980521393130948	-0.07808611363593625	-0.01893795190439214	0.0978857505871599	0.03702258489184178	0.009668110242696756	-0.06630254085045742	-0.4298606918227194	-0.0014937218497826444	0.021691625719473376	-0.00014023973581148985	0.04409337821684223	-0.20334364976185776	0.00041062233866223	0.110299122257052	-0.0086229021729258	-0.000680860200638917	-0.010792847532527938	-0.0476717339783838	0.004126652687704048	0.01592400898732764	0.00847920639067672	-0.007779064712821206	-0.15455509829872638	-0.020067470023101858	0.08932043259005892	-0.08334431320676186	-0.002421123576862651	-0.001041354666976575	-0.08597446841997845	0.37112128549515494	0.09121036393615256	-0.039928842084282636	0.09182586075363544	0.004912920196295064	0.10077958391502059	0.01576941346609984	0.14802686633499682	-0.020442323735844595	-0.06268554876063465	-0.00018706060199235978	0.016723788483632138	-0.011531696726756066	-0.007652408050595249
patient_125	0.007576928441355071	0.003488444240587677	-0.020860176171418835	0.08205423707254107	0.06339812953418691	0.00046425250279599805	0.06534556532760886	-0.017832156663429112	0.13691183746629132	-0.02807641348585046	0.006272189761966006	0.10985443734841298	0.42174842341459245	-0.007185809884880792	0.028045839246153018	0.004877806266718139	0.0006596689332546152	-0.29439243380987407	0.0	0.13616644605898642	-0.005544031228967529	-0.0003489761461344372	-0.03972879104024519	0.04078663794446054	0.000567027790737784	0.01031078026094752	0.002358884498599008	-0.12614331493457667	-0.1303461176751571	0.0402903217966445	0.13358228637398104	-0.2814169554038333	-0.003496784573182669	-0.0022451379437066375	0.06255271129634704	-0.22215263101747468	0.17174000955802357	-0.006474957056022801	-0.04136138616420755	-0.0006928925315575991	-0.47308909222753015	0.08128757362742899	0.10589304821586762	-0.0013987475940398931	0.2099086542648472	-0.001832757576927414	-0.15415882031759173	-0.00012150249307651961	-0.01340957718293304
patient_126	-0.0030734579718751398	-0.003832788070622057	-0.001153462812532789	-0.16916964065907703	0.030866700116573477	0.0065023616353863615	-0.021416336749501122	-0.02835770973403457	0.1488766325592113	0.004495835910055592	0.0019728681278899803	0.12409113490937308	0.11659352596967411	-0.0017310399250038042	0.018288968462283194	0.0006931822944689909	0.07760662925327903	-0.03068344384395076	-0.001908795469557093	-0.0710487541730308	-0.010717373654492596	-0.009200474831943285	-0.04927136883342312	-0.08923702309782938	-0.004623310127167187	0.027282240293340393	-0.003405167825431514	0.0029702823517717665	0.07252526063879969	0.049481365502544665	0.03177499620793073	-0.05431467124741048	0.0031710844135139395	-0.0007040971523720665	0.06660873034567744	0.3477515620707983	0.07260253597200522	-0.045468704370923325	-0.0624656019538486	-0.0014646550258606663	0.11070302234562597	0.09087199039913316	-0.03652619706756906	0.01754578432913233	-0.02018517506841688	0.0026675286532382835	-0.08024340612002806	-0.008502695529404724	-0.017745206006432687
patient_127	0.004308386777159881	-0.000901557088277344	0.004193863115685174	1.2925166970327415	0.04647129082780307	0.027096357664433572	-0.07677575268289355	0.04644260303515812	0.011298381767791072	0.032144841158982175	-0.06550684556862944	0.15661204373133672	-0.4967952629972931	-0.007317187681995473	-0.04615737426638466	0.023701690020392987	-1.3313471946525555	-0.37474740838333276	-0.000849308492221405	-0.021474706314393997	-0.010120663355409459	0.006406345734445643	-0.08786407826551641	-0.13978509298622047	-0.0020873869020036637	0.041612314061223045	0.009885616588586211	-0.00407918997138416	0.12010459558512011	-0.02030514037154858	0.00978239838889397	-0.11899953243595834	-0.05962970316489977	-0.03224243223277612	0.13324031118080512	0.3674952106249318	0.12233638111159496	-0.04191587227000713	0.22878787138776246	-0.007122516631238518	0.12884344576816542	-0.2263977842066219	0.164019840827102	0.45368117276169334	-0.07729881473699242	2.067752343719335e-05	0.11520666741187734	-0.0248633711023488	-0.13274363059829086
patient_128	-0.0003648442030020654	0.06319896659385302	0.03248867142495616	-0.014319018118837255	0.03338294009261003	0.0022260606351206273	-0.06840390715947482	-0.0010063241875106698	0.17007254547681327	0.034647585937105194	0.05940971953329563	0.025884757800057914	-0.4036241063972937	-0.026011149720192098	0.020466125008642578	-0.002479906992320982	0.014576079713069118	-0.0531200515475066	0.000675969593130273	0.005117498139703925	-0.012281121916327731	0.000994027366658277	-0.02954950607259762	-0.10309544171011495	0.0001158743199529783	0.025843356077315017	0.012727134039761969	-0.012623455972908313	-0.009182644236050457	-0.004543283162915922	0.14909916750763824	-0.06382098747840996	0.011096997864677749	-0.00440784065044986	-0.021533164222100217	0.49633215340785625	0.11748715387319152	-0.05958211240665673	-0.01136506520267211	0.0008467777308911853	0.11375483862304342	0.08091241775977304	0.05690908242939123	-0.019988430919168486	-0.07313585168799071	0.00051410266880347	-0.03726935354828795	-0.004263591193848813	-0.017444077038927423
patient_130	-0.005296000203004386	0.0022778341432079037	0.0019057378664089897	-0.1621889309234421	0.017351824172274294	-0.011141356699335424	-0.043337660738594685	-0.02910889994503923	0.14012289568092673	0.032283997112298804	0.010582575154914464	-0.004853080532970595	-0.1627263979523132	-0.013939496665546242	0.029721105983626067	-0.004176294446971296	0.08770275516821795	0.07685037958645204	0.002179431185292589	-0.01798496871095974	-0.014447676024569487	0.0017837764213138678	0.011843169977350717	-0.1178028078083761	0.003102851767889862	0.029314416851970563	-0.002767254394140285	0.0021830692615070067	-0.019502654195581517	0.0851021790503097	0.050148354178836924	-0.1640570781412067	0.01449649375271097	0.008830029319269204	0.0012638565925650442	-0.0016973160641038502	0.09874673375771433	-0.042510324543950644	-0.029853438500263608	0.0007427434172768542	0.12318404906811609	0.06376346405972527	0.06856463171000261	-0.04316795170189751	-0.06866452062828307	0.0003301707571190936	-0.09313196768367808	-0.013436379937937113	-0.006984920536097853
patient_131	-0.0050846638911180506	-0.0005064796587936317	0.0037945575767905208	-0.1480833560259068	0.02559878981353712	-0.004415480774584576	-0.0163049941111863	-0.005180720982021253	0.1602971167600701	0.02971273684100597	0.018242615919146016	0.05162340862306399	-0.04190797712461838	-0.011650415741417057	0.02169665788113698	-0.00040904787912031864	0.06846502453824041	-0.06139538567291872	-0.000402994415686134	-0.02202641181661547	-0.013841661300882364	0.00023284475982723163	-0.043000176731403716	-0.10283272414860298	-0.0005191553021526521	0.037161606123649674	0.0012396601190938221	0.00287603651004027	0.04102510803434132	0.06348185384656024	-0.006623367201648788	0.005634559493722928	0.011054055219796402	-0.002522521422605787	0.032028996008721514	0.17862606857802332	-0.014117375651370521	-0.03934434436179072	-0.054393340740138435	-0.005160249207620804	0.11717114818621288	0.07511379121984844	-0.05094066668335994	-0.0319139280995657	-0.03481706677599984	-0.0006004454771854724	-0.07055859806864424	-0.013480758837908342	-0.00793314816127252
patient_132	-0.0005728194231464399	0.0009444219676953175	-0.00013487612364023114	-0.16288204141481122	-0.004977078997578296	-0.0028025450394893532	-0.05945820830213194	-0.03855357136333194	-0.04451657616810367	0.03607146119036416	0.011119329880001347	-0.06576521250042716	-0.3312998386532629	-0.013284786632174694	0.025810989527818663	-0.00036883901937734926	0.06617677623540501	0.026973747371975696	-9.93487331882e-05	-0.01451934727838615	-0.010251389767757817	6.791114268486889e-05	-0.004622166451101433	-0.10354462287982623	-3.762686382228583e-05	0.02698731912513007	0.00023058669210240378	-0.0035777398948391476	-0.023517207272078244	0.09434005184642849	-0.009118171519263167	-0.2734745655509938	-0.01989556572983985	0.005549213508036118	-0.10405911978564059	0.21963707495163248	0.15722590090589106	-0.0437695513884798	0.023446370232831373	9.415264262820742e-05	0.1319665206802729	0.07864956399330006	-0.021116515498130567	0.05397847943958401	-0.08552374633058768	0.001317745109916112	0.25098892983466764	-0.011120589041092567	-0.012381119655742213
patient_133	-0.004079956011912131	0.0032284035550081613	-0.0024102533792873253	0.5912444130525077	0.04259190379794417	-0.012450372208710965	-0.04209915368070813	0.08182964433281603	0.17921274287588612	0.04693731131267421	-0.0038857109401858507	-0.04614818819018305	-0.5095872524647227	-0.007214404641569685	-0.05194725028778272	-0.005221633450537507	-0.33463405131139473	0.011204602164595047	-0.00011497855010248403	-0.003253816560357919	-0.013250571754709582	-0.001310828879128023	-0.003610916513879421	-0.1285491318844374	0.0020639573961722447	0.03312443098176421	-0.001976463327881064	0.003914292425223692	-0.12000843864750778	-0.45471619702757776	0.07403104870868096	0.60150968807282	0.011948641906053716	0.005750210153498617	-0.0717303721536405	0.430225676811292	0.13927518147606424	-0.04241588238521663	-0.05383815962917395	0.003286783919280139	0.1356515138292508	-0.06120139115854586	0.10258840734056082	-0.11052920506838365	-0.07351809000926716	-0.0011544560626786668	-0.17346349630834493	-0.014404420257809301	0.007672516986861796
patient_134	-0.001509573317144685	-0.007039823646194165	0.009834699174287677	-0.10418265944672511	-0.007522999345403858	-0.003269500738187361	-0.06362972604242069	-0.026351875293948862	-0.0403055888994279	0.007802827218880149	-0.013296701359760523	0.0952291698622683	-0.254720254284136	-0.004891906220643203	0.002256142782590056	-0.004197880352666178	0.016492863525007978	-0.16759121765054308	-0.000800554601711792	0.10621946316617784	-0.0037952216288381878	-0.000282108436374912	-0.008378759939701507	0.05455513763881096	-0.0009623528459934849	-0.0010881099083040208	-0.001364973797051003	-0.0015548065673002922	0.09009674184092446	0.06723994602131088	-0.1211763771123941	-0.19494028376500694	-0.09589730407972928	-0.006676145645399911	0.08186921980188988	0.11956883962437699	-0.06929409158864554	-0.04415221852033821	-0.02914245551312199	-4.497751358969591e-05	0.07506417554856537	0.0042853927163821574	0.11761876647928923	-0.11152668787360855	-0.02428245303168868	-0.001864987395728815	-0.17197728856033262	-0.009706362352562217	-0.007661006266193792
patient_135	0.00030110967994060526	0.008802771216266322	0.0023394217810211028	0.3525731885354134	0.048165379635424645	-0.007710975743081696	-0.054638048292721036	0.046655789017985005	0.1505232485428411	0.039927450642893186	0.008812460476587182	-0.1373910316194897	-0.46839271374161034	-0.008743793118734595	0.004981523524865726	0.0032746222936824317	-0.0033445830389345716	-0.03674622803620862	0.000519631126380702	0.007345645025173772	-0.014196192758706715	0.004517994517414983	-0.011794273616744606	-0.06375187168023277	0.004389144717529072	0.021208089810322933	-0.0020882790748601283	0.0006833624606611637	-0.23609877472739516	-0.08435659707663465	0.07906102651352491	0.24147317734236584	0.012595640353822735	0.0011619561346603061	-0.18302503969507722	0.36395412202355165	0.1720722179645492	-0.0446250791344736	0.13216296562999008	0.01763736654768075	0.11148575302222449	-0.18929641705753922	0.19060678722664282	-0.1351644430568858	-0.06807917074207104	-0.0012064308484567327	-0.1367422026521323	-0.015784552773275347	-0.007154533648527741
patient_136	-0.0037072644036388303	0.0009748589573051325	0.00441648196107027	0.056754301794355984	0.046917922682411115	-0.006981444964493275	-0.03420250954802023	0.04234778873915406	0.1955887913610782	0.033562597555768584	0.005451467416284696	0.07481071732933378	-0.411593315258458	-0.00887322094445431	0.031375478609478535	0.00014710067752947398	0.013602551313933176	0.0789089312134879	0.002922866534935921	-0.044275571591088504	-0.005569763059928234	0.004252255359224074	-0.011434027818918493	-0.11826977237272562	0.003513134862739935	0.034133023377605765	-0.006662946988200464	0.003496534643636142	-0.018894332560720803	0.002163403653479698	0.12002532719432002	0.20994091926445965	0.01668662649760672	0.0006396289805917191	0.07866526543228504	0.2321350020191913	0.16162499624841437	-0.0427885016769663	0.1730274222295022	0.011478223373778235	0.12306010191135672	-0.2878423894630041	0.19131268049759437	-0.10992639895410086	-0.08761833026776858	0.000835863319216834	-0.2227162912176567	-0.012816590690585439	-0.006931075163778195
patient_137	-0.003693483910567573	-0.0006860909747397881	0.00485847370443374	-0.11626198379117636	-0.05311482490022099	-0.004034319712193507	-0.078107112792541	-0.011329232245687958	-0.13358057059044184	0.029950132746299377	0.009092243750581387	-0.13409667613826326	-0.525890899096869	-0.009747119710770085	-0.025285634882922903	-0.000978365097805067	0.037786997713271465	0.18137657637849455	0.000518615395423262	0.014110449394909267	0.010751186043999128	7.176647245334128e-05	0.10348140536804135	-0.08102085424115427	0.00713094972584652	-0.03753237426452293	-0.009280375753414605	0.0019897850776168873	0.02074453640683243	0.06993185451553471	-0.028027497635752824	-0.06138939091413941	0.0020682453402609655	-0.0028289354883720007	-0.019658984536788656	0.3981466443930618	-0.03337666831859429	-0.042851252131892774	0.06235711785967135	0.001802776779661692	0.14420343416295256	0.010464195088343628	-0.04039696972828726	0.08990805022325608	-0.07452667018897281	0.00097848842921424	0.5564584666565877	-0.013025510483849265	-0.0017130032681188713
patient_138	-0.0021693068849698944	-0.0002574495157186027	-0.0011285922620924479	-0.10661830864813206	0.03128420142556245	-0.002192468695980145	0.049390396361017226	-0.010598189876962101	0.12847592192938148	-0.005086499188081632	0.004324552673075966	0.07282492070491775	0.2798255250989246	-0.0035564546476389517	0.021290755244851453	-0.0013852133460899268	0.03483784116748503	-0.008042515943481031	-0.0001838375784546359	-0.03723982590498261	-0.032838470803394956	-4.779894946211867e-05	-0.03417870909856098	-0.11860667785727128	-0.0008431661948644701	0.02525467150889253	-0.0026082921502126257	0.007335712504453794	0.0587976817336954	0.10008316370055564	0.020641500398857916	-0.25859118420218236	0.01171529336519431	0.00016941602555022985	0.04926454461736115	-0.5833400437335517	0.17527299535174748	-0.04372399786431992	-0.030645507653385723	-0.0006273818800712983	-0.024543827114735194	-0.004279994664284221	0.05604357298321041	-0.03358811472635994	0.060760759192480605	0.0013723687909073276	-0.09495298400842224	0.0015135722627346241	0.009814257447640792
patient_139	-0.00039031826604617723	0.00031884410701633876	-0.002081997440062079	-0.18419316778405379	0.010020910569522555	-0.00570720386429672	-0.057628332014264344	-0.03425753535010197	0.01789200624198956	0.03172068312661511	0.016337744472634037	-0.09316033459066352	0.05914746218873269	-0.005807651253075472	0.03656914966887993	0.0023119607415617092	0.08582347579454719	-0.11258820497109434	6.2639358282131e-05	0.150899367877373	-0.004967563364426082	0.0022822724570900556	0.06980414376905689	-0.025694246701767554	0.003600408150166501	-0.05073885136127851	0.01143481407359343	-0.00014596557342332392	0.002582380342212545	0.08610314846965297	0.04645035711972982	-0.20011879512157107	0.007621217354447543	-0.00016798458069996005	0.020868744836477535	-0.1506086043688045	0.07179976661258507	0.022825274991382583	0.0038385225351318174	0.002605984744788513	0.09842764968163122	0.05627414582423621	0.006392785489071962	-0.01951780782369735	-0.05659681400474889	0.002485572625995277	0.1288060432189381	-0.01144070840454724	-0.006757140592918427
patient_140	-0.0008924891420450011	-0.0014593349521036982	-0.0036874445759875686	-0.2316490057366295	-0.0940030617047732	-0.008345848615171516	-0.008460811220932962	-0.03999946253105243	0.03386948902408464	0.034265755958337765	0.009112140444027993	-0.16923025690509394	0.5108865196248346	-0.0034571774980000068	0.03693851727008746	0.0014590556731012899	0.10802181247472939	0.1764674077950468	0.0013547056652772971	-0.03366117275091639	-0.0029510320622073483	-0.0036117415868703712	0.11285726122104706	-0.1178402673777198	0.000771874616543887	0.03649409450085958	-0.014271829660908475	0.005012044662067474	-0.0033959689140400815	0.11084463531053179	-0.09112667375399452	-0.3116325583719348	0.0002943651812778897	0.0022331903772724406	-0.11396170845822924	-0.24163206838298698	0.024279565670743318	-0.01689884738678455	-0.07496700562328605	-0.008265494899530362	0.09495669669585617	0.08652176863319161	-0.4997963852533326	-0.02928947868886954	-0.0009644419390999092	0.0020281328608202183	0.21823338226846592	-0.008019494440495597	-0.011596902215794857
patient_141	-0.0061070350585707535	0.001521060848447515	0.0002921627768329519	-0.017939323712754637	0.0138743030186782	-0.01107713575991486	0.021634414235887058	0.029583391466021916	0.14192116830511342	0.028482205714651432	0.004124035398086915	-0.0729951567379263	-0.17337050133394932	-0.005186254117657825	-0.00036426486742517666	-0.0038312720055443195	0.001966370363943868	0.02910858346711085	0.00017675069105453406	-0.04298180454089099	-0.010467154223102505	-0.00019725682388016497	-0.032687307173078765	-0.09737130393046262	-0.00043849466009615487	0.03228077643188497	-0.003911373816210084	0.01252302783947654	0.026097401770904555	0.0336376463678481	-0.012241284789941709	0.2812935129062815	0.012495151554860511	-0.0019862144900373	0.0020628109388119765	0.09699083808052468	0.0292261010482308	-0.033968934600380495	-0.055691695030867024	0.0020285982554994002	0.09358859761790901	0.02182376920953298	-0.009695342932051652	-0.10431071263237618	-0.005878164849441082	-0.0024645280382434363	-0.09376693812533991	-0.01553244772620203	-0.004969852105868113
patient_142	-0.0006899477430183179	-0.00024951870003137743	-0.0017234761515809401	-0.20245238956122014	-0.05126500413741861	0.0023784225480441797	0.10003654523197071	-0.026410710491867898	0.05753684821177859	-0.10881988107747491	0.004297404114350473	0.0833824104096688	0.6024633128617174	0.018963028986173528	0.026151729334204937	-0.007826240903048667	0.09568676443493111	0.1697135742533049	0.0009074607396662711	0.028725558582669734	0.0037731508577214965	0.001528180843417088	0.12449412371594282	-0.1102149524107173	0.0001956154832382689	-0.02131428269563508	-0.004558720239709465	0.0013514123188878371	0.11213635755081379	0.10514719142578885	-0.0006352523202262383	-0.2806245831983139	0.007896347501982292	0.0013876065513886158	0.11674691087772432	-0.5087820036490978	-0.3492498140731828	0.4115331671934368	-0.043622164518878764	-0.01376100226390539	-0.05753088484638178	0.0841999419434087	-0.3717986189052169	0.20502328649157825	0.09419623265828476	0.001755365186899046	0.31982995744645826	0.030563658119120856	-0.0018387984008360924
patient_143	-0.0064926259083393344	-0.003297417518700655	-0.0002625004520934357	-0.08824476390785241	0.01692217109829579	-0.01956150838975066	0.0483781921368525	0.0014763242728218046	0.2040265422674624	-0.0035437707032483904	-0.0072841167407552	0.12152235852896938	-0.11291291207279634	-0.0048769696083703	0.009930992538459303	-0.012027889740003732	-0.012953493556132498	0.01944829400149851	-0.0024802539883819145	-0.0496554361730953	0.002868374215589734	-0.0006545892233225611	-0.06613227823321681	0.003949759501769172	-8.8693906407983e-05	0.022447806961993746	-0.008027951374132692	-0.0046248113652955156	0.05700880191010685	0.09423646557258644	0.009346465046716266	-0.20437747610860094	0.011150626772796435	-0.02361219310706477	0.11334995822395984	0.32613451505419344	0.16509035522586313	-0.04559954970823601	-0.04704073384478777	-0.03696891889169553	0.10593057858910143	0.07770963227423959	-0.05164644107083652	-0.21112051684157346	-0.0366453432299464	-0.00037474458244484706	-0.2282893077206204	-0.005788597169636029	-0.01912533023517745
patient_144	-0.0035054172763145943	-0.0017328856763780631	-0.0043748093850686206	0.02442094503430208	-0.012299264385831765	-0.0017489913530547593	-0.021202387281677126	0.06775161979975558	0.1034215849523943	0.03006494179861195	-0.0076946127549622255	-0.021577284395147726	-0.4274980897346095	-0.00860968065109884	-0.03115200659348484	-0.005231209818420581	-0.07017088263632532	0.11668710941346941	0.001566322643369815	-0.03317485352021587	-0.0018439009449463261	0.00010083943013165408	0.013599363482048323	-0.10314028252962552	0.000761437116308028	0.02042824225525644	-0.0032055113027538227	0.0033954609782095263	0.06404124548024913	0.020739958358111835	-0.02517384196951935	0.26951319596598183	0.008656840572492714	0.0017564569126921076	0.04804380860423633	0.3429245998914586	0.021053204693896682	-0.030824528131505716	-0.02210400995988437	-0.0006386468541699785	0.11282560206596975	-0.03314298064927377	-0.0349650591961722	-0.01247280337203001	-0.04423116128570423	-0.0013954464309549918	0.07752312830511827	-0.017625740721146737	0.011183024898244194
patient_145	-0.008175044719561446	-0.005413700756503117	-0.008127135095604747	-0.18446314183685789	-0.015388334627745637	-0.00910809035452209	0.017236282123849662	0.002122532859946568	0.12995360926865035	0.015816228237806398	0.0015433622871711438	0.04491957487211768	0.07236889940819868	-0.007766917044425927	0.022787435427475407	-0.0022181243388214892	0.08693393191431464	0.08864725449116782	0.0011779005902466991	-0.044127456676374764	-0.0026983553762900147	-0.00012739667705360193	-0.016097588070931684	-0.09066283772682279	-0.0014766184354189902	0.02887158861492551	-0.004023759974956079	-0.003149466133816592	0.10770798992189823	0.10974994414129827	-0.08113343267111006	-0.11267023420232629	0.012294421307251193	-0.0033889880019864834	0.057603611675008486	-0.1029924338283046	0.12224580678013691	-0.03533698810305513	-0.05931277580974236	-0.006760145032244229	0.11554464826733059	0.05825342329934829	-0.43712149293477387	-0.04753060114993886	0.013672007209518047	-0.00033816366985388	-0.043428597636534	-0.00881226541649592	-0.0036793395479192627
patient_146	0.0064677461113483315	0.0065147655366246	-0.003202271694026523	0.7223722162750055	0.056105703139552376	0.004873080642345388	-0.0691626588537078	-0.015222212618728864	0.015517771977666128	0.041403542012508975	-0.0038154011085896693	0.08845430666549246	-0.5658626314249057	-0.0027260428768251955	0.0076858888536506294	-0.02108354129552751	-0.1723559091736576	0.024268501401295946	-0.003704606594466354	0.12613976322632045	-0.013411158819053491	-0.006713541648437844	0.058677485959222994	-0.12913714332973622	-0.003211111520270342	0.031797811533368095	0.011649086881858806	-0.07556896329526681	-0.27169217194163936	-0.6547655353198484	0.15454646938079444	-0.10480392027760259	-0.00201400182134302	-0.001335697408637157	0.08402345231647423	0.4306884766909633	-0.09978297513957322	-0.045856371985114955	0.369069841712016	0.012170080008613476	0.14201371662520285	-0.3682907277408867	0.191292244757922	0.34341989113867755	-0.08549206886545743	0.001365686669017272	0.10557268885980158	-0.01638149624039645	0.01613817726984258
patient_147	-0.0023277907556667077	0.002199920345301552	0.008173586654013569	-0.05008791964778962	0.024167638095089566	-0.005435096620936755	-0.06293098238101257	0.02958143000162247	0.1587892805933698	0.045340956304697554	0.004841095486709198	-0.05437448635028638	-0.42182977257130927	-0.014987418036839818	0.021505993194300133	-0.0030500307768066594	0.03561088110681077	0.10014288648241187	0.0022671193559464214	-0.07312664668912083	-0.014456439139035606	0.0017072264644615925	-0.0452164318787734	-0.11193757235184351	0.0003322671712295458	0.039945335195743455	-0.006014501725585248	0.013911156396075762	0.00897017642928863	0.04001966780661533	0.019620760739746217	0.3018080221607543	0.02130161151564201	-0.0003829930603414421	0.0024823297752691615	0.39899492098338735	0.055890069072594216	-0.0404012390903618	-0.07501582344154908	0.0004639482298431644	0.11729872383846164	0.037329217951101556	0.09228369025347215	-0.10517782680403195	-0.06690190097217243	-0.0012602782428328791	-0.19095985889494974	-0.010586243300387795	-0.014892930316386334
patient_148	-0.006383634440632449	-0.0078113083544543785	-0.0010944964295248735	-0.11983346558318403	-0.10548456937406331	-0.011655155405398434	0.010221134533370292	0.10694612670944594	0.15100374112035783	0.03310717785191898	-0.010131776943487308	0.030329780357509453	-0.4469702184875738	-0.006102253399919089	-0.03498662159421766	0.0022030743879300468	0.005578812918464704	0.1479420958717608	0.0009856079565493132	-0.016785736813242313	0.006347092146088317	-0.0017853656433580512	0.0425812779604108	-0.07701611282874649	0.00010858148813627098	0.005324922844845696	-0.005721852581924783	0.012175849941964181	0.10306735487926975	0.061856325103186574	-0.10340404903842565	0.3421527794559181	0.009752216540629032	-0.0013611694657685788	0.0830647375968247	0.3516607749174037	0.025203995930126778	-0.03961886326722754	-0.09867941332460525	-0.008280310077006064	0.12828927183455757	0.020198519922570348	-0.4083085634108241	-0.08152564775345454	-0.02239925720731911	-0.0003695096418689009	-0.06966280522665445	-0.013406715630485257	0.021138369876313103
patient_149	0.0003124920289768394	-0.0031511423708063375	-0.001805896830739538	0.08402299603801121	0.03857491667946488	-0.010752413611118528	-0.03872700280563569	0.017192494196612593	0.1375368028484037	0.028266875713401664	0.004211223357037323	0.03641559430295315	-0.3507641574922004	-0.00479300129339558	0.01065251503674458	0.006769176575100368	-0.023532084884142494	0.03534346193159603	0.00019019951487385205	-0.0782565282134302	0.0007547653876183775	-0.003547956988342332	-0.054600498320370464	-0.03239598127812781	-0.003971340447958089	0.027344608810069174	-0.005566051037255084	0.002432008011802528	0.018826613987396462	0.02303451786232475	0.033269966985747995	0.0822062030874151	0.008658253828230905	0.0004438722350462463	0.02539666838122241	-0.09180949678209244	0.1779545316567902	-0.04315844798078672	-0.03335608269572171	0.005617200098804429	0.08930024403328612	-0.007656299908266567	0.1503407934564665	-0.1263027551119925	-0.02039280180886319	-0.002560631026270243	-0.18361372699265627	-0.016769378792107267	-0.003977947481038244
patient_150	-0.002705361757763623	0.00114198131067643	0.0024216590038253173	-0.013628481415905691	0.014293164900630515	-0.003937951288966578	-0.02793776420698511	0.021476533780002752	0.09822035575435914	0.031199010922249602	0.0022158324972572805	-0.008195476234190237	-0.29041930175191316	-0.004957360613857547	-0.003577893849701153	-0.004107939915137914	-0.02152224781354014	0.0353699904692207	0.003608671207602264	-0.01691347002275825	-0.0010955034142544893	0.0003386696542093935	-0.005119157642119981	-0.04169808091987872	0.0007648351309833579	0.015335912566805363	-0.004859311220146379	0.008719315951085856	0.08912680931088245	0.0484318544764701	-0.021982366160666247	0.13783001677001872	0.008731694743648499	-0.002071382230383138	0.06699569138869944	0.21739055161746967	0.11574341459086361	-0.01692414959593359	-0.0605857962188936	-0.0025800564550691827	0.09129503252176406	0.01967932508177399	-0.007118759981729633	-0.08421804571219627	0.0025419180426840644	-0.0014839737514939378	-0.11803170235202183	-0.010453603645320157	0.0020554195325270196
patient_151	-0.002027747346347337	0.00024873286845390746	-0.0035620104161456444	-0.16958660747718887	0.02661485256655999	-0.0017639073581759703	-0.0725889235654671	0.005727671042369833	0.1613835954584293	0.03878392326949892	0.009300027046298205	0.028901824783241183	-0.413764322809464	-0.00815660794543963	0.04450592544109315	-0.00038811345624682704	0.07832110036785073	0.1469099531201427	0.001201681231834944	-0.0499829678189022	-0.004136994590759198	0.0037572735863215727	-0.007043001493753266	-0.09008523138031542	0.005927392071579927	0.036426517141151075	-0.012743200184499714	0.007814161618296683	0.03495558531467533	0.08370046168584235	0.018746926001604554	-0.029579625582351044	0.020183797273741196	-0.0030338805789506974	0.04026568954813875	0.4361008944491233	0.12396690174407025	-0.044777464558060504	-0.05982697251036015	-0.00017298153453509802	0.10938545211582335	0.07375504628605879	-0.010359186916373074	-0.07238805972591315	-0.052624616303709	-6.634799085086202e-05	-0.1720678867658795	-0.005876860855189398	-0.009855672356965906
patient_152	-0.004519061154158305	-0.0019462371839920165	0.00012863064456241	-0.18426304774751764	-0.006964289975651298	-0.0133257167539884	-0.044568331274817824	-0.016216857743314737	0.11454404877073189	0.033389924562978034	0.014884130901965758	-0.0232511086056531	-0.1244665577705724	-0.0050133280222977895	0.016123799647742264	0.00284553157032566	0.08697837529334046	0.04702392436412049	0.000487929349643216	-0.020090432839958868	-0.003961736839999255	-0.00047102133642583295	-0.01159208596445787	-0.07545735268743908	0.0003299266557231394	0.021017193193914152	-0.0034631262570540217	0.007230518015189099	0.06183968260827048	0.10401719088787337	-0.05837574230532666	-0.20928906137320102	0.005598941232693436	-0.0037239102476070178	0.02673036044230147	0.07364817454547068	0.11103106683061735	-0.04513394205456324	-0.0744323129361047	-0.002475922145853342	0.1398364800981812	0.07633424447432297	-0.12288934062689046	-0.05096036190626724	-0.043991044410980756	0.0019260730410557325	-0.0676444628418929	-0.01897999815139981	-0.009088539781373365
patient_153	-0.004421074414075571	-0.009757051575307691	0.00276989727206331	-0.15527356934665856	-0.02314010875531778	-0.0014229524612341087	-0.08170687244999984	0.04062979171277765	0.16306930116752338	0.03488485820349832	-0.010087555818144522	0.09389682840293773	-0.551447696250057	-0.008769113747602579	0.00664315505669307	-0.005953688184283217	0.03789495282753336	0.11947510315828475	-0.001238859808389321	-0.07409991086937659	0.0002624665894387083	-0.004751139060543815	-0.054986738740717335	-0.08437792716657348	-0.004500271135187738	0.031088596909520417	-0.008793042859406163	0.008340740189373945	0.05944399422255151	-0.021001555276718813	0.037650482277284666	0.37452304906535194	0.01256701727743443	0.0063877091517325815	0.08054647302617926	0.42932168284617594	0.137702022574187	-0.04473970840769572	-0.06836066926715254	0.001327861973118088	0.13627399646749008	-0.15981058949165983	0.03212082279420569	-0.13311317301927508	-0.06135849627122005	-0.004169721095829313	-0.1373431213270897	-0.013828751445827776	0.02933891770188904
patient_154	0.017914366666345948	-0.00510308791660669	-0.006184786892427271	-0.17953290855481227	0.056275392227129496	0.05899932862541258	-0.02672192194250814	-0.028784313852893845	0.09057326790705644	0.017980305980163872	0.014253629448688632	0.08717166442180589	0.0654291909100965	-0.019599875585303815	0.02640139703857411	0.06641269617133237	0.07877577784585946	-0.044371283040368255	-0.0016707568984902178	-0.01808479802476309	0.015715337118534616	-0.005321785465651788	-0.011106510801513224	0.11485756437153226	-0.0036512118469426897	-0.002370276671194781	0.0018668703402447589	0.027880508830731607	0.18213273706805067	0.08549928454050698	0.0635205075998151	-0.27535768892656615	0.03287266411948602	0.025642599319632597	0.13485025507372037	-0.3604663873573927	0.09239389736833667	-0.04231245893974683	0.00279581812141344	-0.0017739661683617675	-0.049419375340111885	0.048192710027443006	0.12175269395999551	0.22183889333970838	0.02125455203758621	0.003265707481390032	-0.08146918049695223	0.04800693034582319	0.01551554444126769
patient_155	-0.006880536080583573	0.0008092305255320113	-0.0004529966698022929	-0.19072141119424596	-0.005071810120712591	-0.012119513376746856	-0.06050127877173648	0.0016510022388974562	0.16148660065976814	0.035772501067318725	0.008959799833957106	-0.09442379028991081	-0.38847950713363294	-0.0062634082704992955	0.03008242191610203	0.006248984224628242	0.09237894007588103	0.15468769235387045	0.000273562830007843	-0.011548199078371561	-0.004770930355738882	-0.000706719030037063	0.05652259681680793	-0.10806248544785399	0.00114454859522288	0.015241948879503791	-0.006974965957145855	0.002702098428942169	-0.060995307787056224	0.09895207116438759	0.05135760257917718	-0.1964238374677513	0.013678323665893095	-0.006480243641563409	-0.04204252673633722	0.11236177964448801	0.12196469288407324	-0.04428072897475496	-0.06119916584490274	-0.0007366859937958064	0.13676142790794343	0.07597765956712003	-0.05136032832073366	-0.08435254747783637	-0.06717114450110091	-0.0007697460169599951	-0.08770062613894478	-0.015342569611848024	-0.010239648309863326
patient_156	-0.009102641863123399	0.003300948192969359	-0.004367756878433917	-0.1488128224114459	-0.03344469936587655	-0.011363441293836334	-0.06048970117263245	0.04863956866978163	0.14556652080728896	0.02982945424948061	0.0014599213638177802	0.010473078414637502	-0.4819973230757348	-0.010899364473354944	0.0016502280019342413	-0.017147684434127553	0.05273258943505618	0.030729520920512322	0.00038573965925640203	-0.005413929455486826	0.002251651320765288	0.0019598970939909235	0.006376702196793791	-0.028010249481221123	0.0014660810816292007	0.0091439324642436	-0.001491902893637722	0.010176048412555013	0.07440016171957335	0.0402398725544973	-0.049250538409235746	0.2692505677479983	0.0062760990662146495	-0.0007295952015810763	0.04314541276987497	0.4165646721145154	0.02012123875550547	-0.047348957440928936	-0.09544147352979683	-0.004451667234817528	0.13324386956499024	0.06688648256488618	-0.26431032102857777	-0.06923272008871044	-0.05053397509600086	0.002524261896261672	-0.10862331303847007	-0.01654689276874222	0.006822956761147948
patient_158	-0.005212027771908223	-0.005476985938989244	-0.001167875888085946	-0.15806991636559262	-0.02383408523290863	-0.00017506599783632566	0.00422171296882593	-0.008616121073568432	0.0536186931544677	0.0028029115621073975	0.0036028490253394037	0.03655790496362272	0.12315465264601143	-0.004643093970163659	0.016530169161249872	-0.0020369203098299605	0.0554650209863658	0.14142650622295733	-4.9540075557577003e-05	-0.026561563288503155	0.020794624747164633	0.00112102995429827	0.04350437374638478	-0.011661599259554534	-0.002817145784215303	-0.02178870338154493	-0.0032317656384949728	0.005086125308339764	0.05718580241929371	0.07119699606954077	-0.003956792363518238	-0.12172990052393687	0.0029191129954539287	-0.00043940782217417765	0.03541940919384176	-0.09439374574789441	-0.3029815546415607	-0.025209217121867328	-0.02226828505670381	-0.0032174427141344417	0.08098012103161889	0.025679050695754702	-0.0918345608320397	0.032958331543198494	-0.022887744383415263	0.0001058297037132332	0.14686632468960134	-0.009875777073422055	0.0012423940908424353
patient_159	-0.000225646271113135	0.0071626555398605265	-0.000432375781518652	-0.14940849421296895	-0.009271648886762983	-0.0064044165384713105	0.016136006522435853	-0.032235258346418764	-0.06621002709113628	0.013143914493666833	0.013020914014826192	-0.22391923394412236	0.3941441657174724	0.004891126306486396	0.007765990619959332	0.00037228141451351826	0.08216551500359097	0.06626567759152632	0.0026425621573388704	0.06845484230598105	-0.00663909377513429	-0.0002680820857361381	0.049115228869915505	-0.08195219799858616	0.0026168945236895065	0.004104219754499903	-0.0029168917412815383	-0.00016901426222904622	-0.014663447303332999	0.08679376274289707	-0.05112190943538895	-0.2165303533515375	-0.009406032582355063	0.0005760350576937748	-0.11485800573266887	-0.3467389891081467	-0.302434116803786	0.6442114246083667	0.011088315424622392	0.003546591415595711	-0.030842677077227747	0.05508548478316461	0.017026262660997018	-0.01622561280893649	0.01200087053337572	0.001484493179464193	0.12133320942585281	-0.003518823246280121	-0.011820427315329196
patient_160	-0.0014221514434875758	-0.0017018325441800625	-0.0002573648535136534	-0.11168926924785243	-0.13668004633099315	-0.004417582380669662	0.014253369381856885	0.01039801940033493	-0.1848253634936961	0.011439258731212909	0.0017003081137843565	-0.22656941913786782	-0.028901016366998752	0.00412423793577593	-0.06141474109140333	-0.0026387206934848327	0.02395839253946098	0.14259341464987402	0.00163883685121316	-0.00497975719434049	0.010025056036364388	-0.0003523217123930129	0.08205926435800094	-0.05030813051483744	0.0014869081583424387	-0.017815995165884203	-0.007642254902124569	0.0017510345592931754	0.04710956226570635	0.04577430418771645	-0.1530671103135933	0.08214338278216254	-0.008409404572172827	0.000210099793436994	-0.10112613773092755	0.04118899423845033	-0.03423240637244203	0.06554172467522554	-0.06353949277299442	-0.004976081307358601	0.0647260338190503	0.03782642698348185	-0.37079527984190086	-0.06143521210069906	0.027425129666167204	-0.0008591923632589152	0.17771496569100978	-0.0033779671304770436	3.828651894708927e-05
patient_161	0.024786768401917725	0.008044668524307151	0.004821928541213263	0.19844375783805412	0.04326272951055338	0.014245387473177133	-0.07601647018814271	-0.060419884692936285	0.15799071316828958	0.01578827948367526	0.006207316608977043	0.1487728822768328	0.02610228630041483	-0.0056295354956681365	0.03941536820798409	-0.07229349514311065	0.03692523695018469	0.02456569433759035	-0.014751190342119984	0.11458800620998875	-0.013364953508258006	-0.0012170055374823372	0.06502770457736747	-0.12875233798982264	-0.012126195143192726	0.0112545366061533	0.02571044304184879	-0.718224100690541	-0.2617561594061576	-0.11133093386827968	0.23472564735839252	-0.2501531941695118	-0.008373594489191841	-0.001581714775756651	0.13785097791452883	-0.1296924060086873	-0.08481029590993286	-0.04542641681371331	0.3195511180430385	0.009503802071343423	-0.635059886177958	0.01822384704781375	0.18242222887642925	0.27883085138569164	-0.03748199235559718	0.004111685299836025	-0.10113253590739443	0.010631915341531361	-0.013575737787262555
patient_162	-0.004384593992740325	-0.0035469564776479763	7.105593345140844e-05	0.019114331794853348	-0.03233787133824767	-0.002908184834895281	0.08908874077378623	0.044431974334291954	0.018825984856412663	-0.02834315440535716	-0.005119225329437435	-0.04096196393086705	0.03347886186919553	0.012010159898988898	-0.05856097181314156	-0.002005765086535664	-0.07928992497820586	0.06619228114649424	-1.7250916009061008e-05	-0.03857241776523337	0.026628739829318827	-0.003564776570741816	-0.008634540565555498	0.12219331040695548	-0.0012245392123749071	-0.01735617926797596	-0.0027038988326274454	0.00824238572524556	0.034735447907031494	-0.07496961299562871	-0.10136855601975418	0.3642628375159959	-0.005358723472926551	-0.004080565792792932	-0.06148862612331865	0.16093519507718315	0.1421515282391883	-0.039811041846479434	-0.037668369327386715	0.001514342209581161	-0.12177271092536789	-0.05667565798882638	0.008477651935494872	-0.06907528986812772	0.11395179003144676	-0.0005078596271603831	-0.033749650508198316	0.007372211274950325	0.017815986797948994
patient_165	-0.000282190327464423	-0.0021673775480845225	-0.00037499459618478906	-0.1921261731449837	-0.06886369404740991	0.0027658467088665	-0.07953107638279415	-0.05483539070508469	-0.5481715641782592	0.03736491645096339	0.004721828984472894	-0.2166830014174206	-0.11244000468817232	-0.0013903194164673895	0.0021040531213680825	-0.0004933165015770938	0.10656182229898425	0.08674459917797371	0.0023171562250283552	0.2706852511682115	0.028763425767356722	0.00232980857172173	0.1075168897920606	0.19611143099283945	0.003118526896035239	-0.1282205728170581	-0.00041397131517403386	0.003887042584498594	0.062095694712616396	0.10281120173144222	-0.0626967988949606	-0.23259034516771693	0.009812759430255261	-0.00020040320143553184	0.01582423385852106	-0.14972273678847123	0.0969060073541556	0.1322161362691337	-0.018086410038563067	-0.0043676411911531396	0.1292219521586042	0.07111778848733553	-0.4211916161133399	0.11945649501236018	-0.08040536080008336	0.0013512413560292599	0.8155310418007182	-0.012875876000531554	-0.007987769879455743
patient_167	-0.001535473933382704	-0.001547717511397033	-0.0006070866238344749	0.13741245623298665	0.04611603611111501	0.0004573230114023131	-0.006200162151663973	0.039210243500193684	0.1376946450681403	0.0029060676181400886	-0.016038369021299504	0.100202165857528	-0.2406976018198627	-0.007149001777397028	0.007574798195085646	-0.0014982065303054159	-0.1553837890565957	-0.23381691997523887	-0.004402861109476709	0.02812373737795538	0.002534144578557442	0.0010573428407611512	-0.039214825153716264	0.27977067667458017	-0.001210832070227749	-0.00613618678026701	0.019021471717007868	0.003848317257154477	0.08445726966015316	0.0633928409457246	0.048764864647187045	-0.03074681259085419	0.009941457388005162	0.00026691382731010207	0.08003441015796833	0.20695386884615194	0.05553839297455209	-0.04824777985176636	-0.014475930682639158	0.006759399307827671	0.009962814324297926	-0.09142278373130507	0.1701118079325867	-0.12445935128214199	0.012242017215652856	-0.0027160189102881766	-0.2206924586191068	-0.009629100519970372	0.0024685265568092536
patient_168	0.007446228964081432	-0.0012058038799423313	-0.001202112172070634	-0.12000894043096362	-0.020955047083204562	0.025186228741393858	-0.04399830012507879	-0.04408624662652244	-1.3173104727370557	0.013182317101619849	-0.0309545770384307	0.08096152666662153	-0.3820430981139659	-0.003611187831406228	-0.016187245597267908	-0.007176158337124403	0.02731970188118986	0.0013079682957569888	2.432693276539699e-05	-0.027266712082353727	-0.00032237833519771107	0.0008750515271906708	-0.03286305254020528	-0.016580412109021142	-0.0017636878665226062	0.011878923149736874	0.000271626090724405	0.00336103373557878	0.16125648394510417	0.10630499290391898	-0.18180346365160677	-0.10804862685936671	-0.006346278231967648	-0.0010244706409452025	0.06404393191305113	0.1983936010409975	-0.562080248921029	0.025552276811425738	0.030403266793617472	-0.002407823440291091	0.1032413650674539	0.05293529368315392	-0.22530916194915732	0.2897066075836801	-0.057146636646003904	0.002745704744779062	0.6861563381777933	-0.010710542691730985	0.00557444205843372
patient_170	-0.00496049651407375	0.0011480602541697855	0.0006572496814174072	-0.08407638097773626	-0.010492403107704662	-0.004030265064735743	0.00644811948212996	-3.246492862614285e-05	0.020253791049925116	0.014932029114704799	0.009386964266566118	-0.12598401144014892	0.022581479776007364	-0.0013635468491449974	-0.0034001765900295217	0.00019051303020052444	0.028064152486410233	0.06503953855902657	0.00019259723796188698	0.001652395589440896	-0.006827661590133567	-0.00038566095410187603	0.02386393714758147	-0.09451214321465384	0.000480449507426695	0.018912466126682417	-0.00027954391363217533	0.0011526131818080834	-0.007855542290926158	0.05968621184326975	-0.009412804501181711	-0.09483380803534475	-0.0008972057302195792	0.003715514005064747	-0.05420835226688493	-0.07790861307619763	-0.17336046133915178	0.05470919597642044	-0.04015410987039099	0.000570841956383006	0.05206773774739302	0.05470552052218409	-0.09432548984691641	-0.07626903007045463	0.01158763188273913	0.000814149473078308	0.05046854458525414	-0.006030374560954369	-0.00337177175203143
patient_171	-0.004338917189498481	-0.003408969806277218	0.001682463603659931	-0.20027172606222346	-0.13340241903732886	0.0007983928597293194	-0.04549131143662852	-0.09305697267001138	-0.5213317556423557	0.058533400968305165	-0.0034562171984485624	-0.047120764362983916	0.5874126465850108	-0.008824821030391124	0.05085875627873421	-0.00068288299924123	0.08927986650202172	0.1335507685719255	0.0014667207254697332	0.01999542261482455	0.09037467432759921	0.000791455453013568	0.036097298099419375	0.07578709441441019	0.006848296999533845	0.011178113397007606	-0.014442939097720457	-0.006006043858472696	0.11893137774979991	0.07904326475644485	-0.08340337689826001	-0.3124667597188696	0.017886457245729917	0.002107150802413179	0.1395833741738965	-0.4534130490631471	-0.24347266810596443	0.0798953553891265	0.013400585397093743	-0.000911932120655569	0.1366845752089666	0.10359146636863277	-0.3198454088388683	0.042054747173065635	-0.06219133846886444	0.003934754187741733	0.8968904527845502	-0.024887100815360334	-0.028936487273242398
patient_172	0.003554196507181489	0.018587816077187135	-0.001525604396168367	0.7482866999951366	0.05733632595966424	-0.0035228886206484984	-0.05713634827260931	0.0724827783379802	0.10718649084929593	0.03207723986953245	0.0015999064541933519	-0.06837480643742029	-0.4865241858257012	-0.010960374674641926	-0.02579981757286352	-0.0018179150814830972	-0.19154812905733187	-0.0019258767497405064	0.0011342662852619554	0.11746957712941375	-0.014833948939443016	0.003626502183672371	0.06593740535510526	-0.10188254372120337	0.007028214644814864	0.016928423862034598	-0.0036998706913669186	0.00213885087952995	-0.14151773567781703	-0.532732176010803	0.09217903319276843	0.5347460201996402	0.019937107672882915	-0.004780568546375811	-0.05098942023190282	0.41811205367181775	0.14954504985091965	-0.03088820293002456	0.11742632117572643	0.004432076125872928	0.059978677511450494	-0.268278371786322	0.1845063866043678	-0.10891543871368524	-0.0664980915244279	-0.001949458712188783	-0.14344289653525966	-0.005729811349324741	0.0007083154991227441
patient_173	-0.003653581497867615	-0.0024001492162893743	-0.001878666133005355	0.07109664393143376	-0.014273850657378897	-0.0038931398205356237	0.12180581713846457	0.06060839745076288	0.04518361746153962	-0.038347233286565446	-0.009551891234417081	-0.007030033035982648	0.059622028835058544	0.005397833292181884	-0.05205248573787379	-0.005615418668564621	-0.11295584376065014	0.11490937225005297	0.0010550046856890069	-0.0294624119760843	-0.005057629618694006	-0.001592041071278587	0.012612479359300433	-0.10520649714427505	-0.0002649677629580983	0.02454535802578871	-0.004319946217547056	0.005283012421979692	0.03849960470169315	-0.10332221001673243	0.006778421769023228	0.42771313923142146	0.007591237352992625	-0.010274316767933249	0.03166778925154026	0.08656408461501643	-0.08150896443598622	0.052624675121161035	-0.03152534233024428	0.000969141508013004	-0.2102249220430485	-0.047495261637738366	0.02125830072429582	-0.061360041244302256	0.14725031889251114	-0.005459834836815121	-0.05354041323381852	0.018578624440337792	0.008923952819887324
patient_174	0.005490359501911329	0.008163923833855849	0.0062500084880397	0.5727568141551554	0.0069799393883285465	-0.0005957493115023601	0.032730566446591544	0.05126902872778025	-0.17421482233792482	-0.005629392195579628	-0.012744644236949796	-0.10065359248389244	-0.15778338716826584	0.011776485142760862	-0.3047845653716808	0.0003231380054211061	-0.24751839146491694	0.016731859718122823	0.00200790403878991	0.011232398360310097	0.010761930824017895	-0.0006827595977589252	0.006400111673357431	0.03803443774417624	0.001274140557536379	-0.012456778165827173	-0.0015230403083921857	-0.0021673563254424573	-0.06498658303956291	-0.4167458606717972	-0.016005160065867486	0.37441255027492326	0.0030227758758550657	0.0073466245876774704	-0.2760954254979569	0.20667436950431436	0.033889577780123435	0.14747546429899672	0.10190792191934785	0.008156777040751769	-0.27637106569572195	-0.2176780725702271	0.07420889274171417	0.07690923390845429	0.028437460369050493	0.000723644743126272	0.25756977291901423	0.004177048129905347	0.019746920693037167
patient_175	-0.008681271657828405	-0.003855024605403438	0.002660315493062268	-0.19336368489163275	-0.052259093383984115	-0.0001797294341631235	0.08038602300455447	0.0010637051662859597	0.10104481648134107	-0.011317174001296233	-0.001074083032103661	0.08386802762099416	0.2839955856131309	-0.00010535942436483864	0.016073991220239454	-0.004292170845772845	0.08180395244466966	0.10696575454691298	0.0017088326142402936	-0.019809986429387697	-0.005335889536377607	0.000532620651397953	0.12453583262281218	-0.13811973679230052	0.000769613524291732	0.028623198536261937	-0.004277354648507084	0.0014935660796329062	0.10727328224432126	0.08477673946486043	-0.0633718477574927	-0.16349339840689237	0.003311651803292639	-0.0010690015330064489	0.1275172224300475	-0.386064505765413	-0.45155436094931534	0.15955575299786004	-0.095062191754475	-0.007031093187124851	0.10461866837547622	0.06568974406921649	-0.2701689196317746	-0.017744411470728458	0.03834866088275094	-0.0010451451030762322	-0.05991389715042691	0.002699005852421754	0.008465156113703921
patient_180	-0.001191186682380922	-0.0018356635720342942	-0.0020472462507620925	-0.12425343616448487	0.012806413316433042	-0.007430233953663452	0.004383036174345828	0.041441548492473765	0.1493312736138739	0.019922372918950673	0.0005623182816667665	0.07323668105176125	-0.17627443086202046	-0.007799259795921494	0.017588435563590202	0.0069306600388952845	0.023547221202107827	-0.04794081508539603	2.6274417212065032e-05	-0.0017864201361079217	-0.010763489000316118	0.000104747851216222	-0.024308651859612306	-0.09668258500169913	-0.001531647962560153	0.03332802024221051	0.004726465009510283	0.004270400503867867	0.09800104214308107	0.08646145737772104	-0.022405083478893684	0.05426856128443859	0.008253095697142596	0.0006324611976065615	0.07863269918364481	0.10098984875470904	0.09801358984176745	-0.04897898515714979	-0.09775084837004196	-0.002959045861392201	0.11324068784874664	0.07141192742274416	-0.04630991424400187	-0.042186660808409375	0.0019037231172406197	-0.001081873658432725	-0.1437072804544898	-0.004328390182889709	0.0018688142690887815
patient_182	0.0037891929331662854	0.007420693244304265	0.00038458573988271234	0.1515561524800346	0.037211433457486766	-0.0044123995386621696	-0.003705408347651375	0.0019848440987439474	0.06976405034097119	0.026218694332959695	0.005227904069475129	-0.025670128370700443	-0.051022857745968375	-0.005632714323120605	0.006125432653461927	8.373109617124375e-05	-0.020738652798325843	-0.09524746330607357	0.000188937469467978	-0.018286103104392045	0.004080665332786017	0.003049431895618355	-0.03631922110210664	0.1389932216261267	-0.0004590747246284939	0.005208788053832243	0.0003173009671423529	-0.00041400297373692574	-0.1345067403105835	-0.06338728512342658	0.08189260299719284	0.13832827670630818	0.004789802734455936	0.0015078642353748809	-0.08970649891312645	0.20779995997192938	-0.02543008979874531	-0.009890185075765681	-0.06648232194430212	0.003497961042632375	0.06243443482610576	0.005451268130923325	-0.016429610877014125	-0.1289118228376554	0.04448359919960573	0.00284757967687056	-0.13718379274757464	-0.008441565950136861	-0.0011378907753648382
patient_183	-0.0057725494239710155	-0.005853715191984033	0.00927986676440869	-0.19303427953247052	-0.07949451329361966	-0.0015443066570720392	-0.056703281813422955	-0.040015316949045344	-0.037731027986287885	0.020907645450056394	0.012953210987901425	-0.04253408536790532	-0.2894811560081352	-0.0089743726730847	0.02580842474156483	0.001630132485528327	0.07892907760567504	0.07064732941810964	-3.954033936783187e-05	0.1376239058962418	0.018012696162710763	-0.002528643698535245	0.13415298550002133	0.03403854424661732	0.005317830182279737	-0.29828934035218063	0.006222933258818274	0.006593898391897125	0.05969667606204775	0.07403198588373396	-0.01730643442768722	-0.1023916102985962	0.016035294613459074	-0.003377770826149224	0.05566796944590764	0.2794290615493767	-0.10010735824570659	-0.003918735198279555	-0.07588670328271414	-0.013981591539547615	0.12782547971030306	0.08705539095209854	-0.6976425376683599	-0.03791623528928325	-0.04675509250422715	0.0034287877973360787	0.06949473832439282	-0.009747294208800316	-0.004723784567655963
patient_186	-0.0010558357904303076	0.008379359592967903	0.001115601528506842	0.11476891133015739	0.04858499707612162	-0.004984397199302519	-0.07230810517272132	0.04641021187230312	0.1678066322882296	0.035318050628183155	0.010361993881811851	-0.012869589815680151	-0.5580211047512014	-0.006028984661692359	0.011101991466491221	-0.005017806553382342	-0.020810213207982722	-0.13213184476220233	0.0008944214098457301	0.05895175547754774	-0.00900889335493247	0.005032028713583203	-0.011271400122299234	-0.03408686480687949	0.0038332058363605478	0.014729264656081941	-0.0001641076103380215	0.007569717516102056	-0.011814936616234563	-0.11903436712745157	0.0015116596675953872	0.4726505301668329	0.007595010675708959	-0.003493933446682187	-0.03530713635508596	0.4637353317555668	0.11786341908085655	-0.04568599816001011	0.03466214718154415	0.008581581885925019	0.13968445864346835	-0.02220751469784015	0.15980152623532207	-0.08878106369282465	-0.09979949810893701	-0.000205154882530263	-0.1632891654939712	-0.01912262973852583	-0.007538361198682317
patient_190	0.004549082276506833	-0.00016600068973284706	0.0025507665346874097	-0.1858657938940607	-0.019412007195232905	0.010944365999224739	-0.09713529550228098	-0.04331220562965824	-0.5876851017776739	0.027886498889068537	0.012637876029584199	-0.026630694613240493	0.06641595490183654	-0.00351672605829704	0.034181858972348426	-0.0068188299454668665	0.05812677404538103	-0.16322818673259681	-0.0008365662590777681	0.03937592816284363	-0.009911878602385593	8.9814569796157e-05	-0.03841811346987083	-0.06664745473335407	0.0	0.04986155005977002	0.027844409953003905	0.002501633723094884	-0.046471864283337175	0.10574475389126241	-0.014431688102976334	-0.2767589844584316	-0.06624219024539157	0.008329670064965386	-0.06389410011470946	0.0728561700027027	0.1278808767131395	-0.038916850358214586	0.06907669290900871	0.003503709079393274	0.11409776713549308	0.0361511322603643	0.08958346956789198	0.06903297399275762	-0.06052108460921156	0.002172605276451848	0.07221511434870351	-0.021399220424574285	-0.005028847351142651
patient_191	0.0006172397400535165	0.000489746138967343	-0.001767671644523279	-0.16673051913167566	0.0435268598771356	-0.0032724648578159126	0.2248349693513317	-0.013007289684518192	0.1757203796850825	-0.005547776857613218	0.018555977357168907	0.11492274863490543	0.5305630280475362	-0.005312575161860793	0.02992542718807266	-0.002691739499634154	0.09329753021867701	-0.19818943722677598	-7.076014630436522e-07	-0.022150071392048377	0.0028856090883305065	-0.003767501338762057	-0.07791828617675332	0.46005856085684044	-0.000379936087884347	0.012033633760946435	9.318355306205082e-05	0.002932115067297165	-0.04575015065767849	0.10035914220367392	0.10092575861053157	-0.22096402368668092	0.014186451703182501	-0.007668997778935811	0.02121125984522647	-0.5424808464986399	0.13134391956377803	-0.03923993829966078	-0.0489287637949369	0.001733863771576783	-0.01917803099137934	0.053974029942834116	0.14393384339298496	-0.11078458279761705	0.10288105784459096	0.0008983928014737397	-0.24510629217383406	-0.004659801987874881	-0.010146634036131745
patient_192	0.006225924375084355	0.0006654554359232312	0.019297644470737754	0.03809626866633004	0.04004768404934566	0.008788605324727486	0.09278507432765588	-0.02018397100179479	0.0297028566876408	-0.08273804995680871	-0.00017541245278002892	0.08134974506752864	0.492782669170122	0.00907348773496731	0.012218666450637622	0.002833902530384072	-0.017064469755657067	-0.18445218152984627	-2.3028484106671414e-05	-0.045796768276349056	0.018119416675907364	0.004376482791426174	-0.07259539964765488	0.39732796259412817	-0.002819429716372231	0.010917924939341435	-0.0030256206712397844	0.000984769108366247	0.06286903200402043	0.06643108101579313	0.006353654861225331	-0.1432086331622625	-0.00024354510744174204	0.001664555199225953	0.05730729955927755	-0.48333024755211057	0.04264094319458267	-0.0342847789963845	-0.03200521678949357	-0.0016753952370332443	-0.042464913561761214	0.05663664909360585	0.11928355132398845	-0.008443104606333345	0.0534553339515268	-0.000108852826849882	-0.1547546328257701	0.008275508951072123	-0.0048567301940807125
patient_194	0.0005441989497023043	0.002967994841639546	-0.0002864688598746661	-0.07555342089406253	0.010648896623293326	-0.006327668207431958	-0.023235496288502494	-0.022143195616748122	-0.04354128811858191	0.021748293474947368	0.007053080429053262	-0.07171560686993719	0.037159504762854685	-0.002963063490293469	0.004927598870595182	-0.0006548089063675777	0.039539203237396084	0.09708039476024453	0.00066468984631675	-0.04966838845636188	-0.00486543314115875	0.001028440977573802	-0.012212565890942073	-0.0889374268507673	-0.00026293312804230443	0.026560763013149687	-0.004702624816609644	-0.0034790872315987537	-0.040342883184802496	0.05234527438492112	0.034280219684217024	-0.16410074104158606	-0.006164702100637548	0.0030386342919585126	-0.048441160728844794	-0.2388243421162982	0.0025091914977926227	-0.036540476701866186	0.0232957665292074	0.0024178690081975178	0.09311937492414384	0.03304402066186142	0.02473791970965118	-0.005242971134068572	-0.05709811808690781	-1.2275872099911032e-05	0.15384592154689755	-0.010222686465013016	-0.00889226257081971
patient_196	-0.006335695630826898	-0.002238115390962173	-0.001053853745114672	-0.21777491489700207	-0.08928024165209424	-0.006918902561874373	-0.006990821499493923	-0.03642095147114593	0.028272690543259173	0.018319436383239705	0.013702416629029747	-0.11331963844801367	0.26143011034890307	-0.002385062933336679	0.009294233480886682	-0.005772890694472529	0.11165750218317068	0.06222425810811168	0.001672432934708597	-0.02143035185032555	-0.010065916448455687	0.001088663345844239	0.002320067110530719	-0.09702333585275018	0.00028954752278221365	0.03211477221865576	-0.001735849008279905	0.006039881341223934	0.0786219643965429	0.10781563212789398	-0.22056606043968155	-0.12403657798590062	0.0034197730782007207	0.0026684502011322508	-0.043373059502945434	-0.08941073223233423	0.12600707257450505	-0.041894706152167366	-0.06184640672769423	-0.0029858833880032844	0.11879552162922268	0.07646797056409496	-0.30843066549223735	-0.06052737750173063	-0.035757233995249285	0.0016030975444159513	0.06297422817962559	-0.01144916195452989	-0.006737075857138015
patient_199	-0.00473562122233356	-0.006059317079908805	0.002511576671763534	-0.15375649343043032	-0.11322116921128327	0.003801910335926928	0.012702841921150794	-0.010524196321366064	-0.02812600825158337	-0.02417963730636129	-0.001563698819570987	0.047291228859879506	0.15357012695042474	0.00032895370195234856	-0.0007232017264491844	-0.005052823371023512	0.05222826823197841	0.007792918220718656	-0.0052506499953057255	0.0002718055839928885	0.011512255389842211	-0.007072340339743188	-0.0014776355202288738	0.13129036907749655	-0.001570303103701254	-0.031017639164781678	0.002391685992549397	0.003529665922109534	0.09569192814413358	0.07879208297927087	-0.22020670160934752	-0.06839922997676594	-0.0038329955754492166	-0.0007379378574324113	0.016254488804559198	-0.0063037606730441485	0.0708672093949306	-0.0446382835869264	-0.05237676165022709	-0.005894846017597899	0.06418247060272121	0.028970541111583675	-0.19026078865222687	0.001130943090893111	0.023276787643203754	-0.002643896709983347	0.02862416469669314	0.0020755998620131067	0.004625155274312807
patient_200	-0.002238777357880376	-0.009182874093351655	0.0008906967072989703	-0.0672484015029442	-0.08478389189738209	0.02533017451757596	0.07078476863682187	0.031151517284526652	-0.06368803158591581	-0.14450677780542223	-0.03904164432990581	0.09096917439719206	0.0888787851327281	0.004275719108294617	-0.052966370284014595	-0.0021250107420631146	-0.041057963262669646	-0.02980355475162503	-0.002402833512526487	0.04603872150606847	-0.007129337800183033	-0.005232586525778261	0.011609176481067523	-0.09654189878310207	-0.001872714846851216	0.01825371880395305	0.00984925462221424	0.005300237776221129	0.10832599054894229	0.011056141740035155	-0.1644952655922014	0.1455641828405997	-0.00810987117238631	-0.005817395035859444	0.08683260673397433	0.03268680606457761	-0.1497449602389509	-0.027112491629235524	-0.08394732506864042	-0.013581054945244702	0.006022123552597153	0.07227663127420579	-0.25043174551403563	-0.043693692498015316	0.12148743740764845	0.00014022174554046484	-0.048717289317610615	0.019947263662051466	-0.0029271842756250234
patient_201	0.0009340475080367529	-0.0002429393957349446	0.014681057151667877	-0.07715646267330732	0.013172607571426962	0.002740515775447967	0.06484290525418727	-0.022715555829403024	-0.06502610962718275	-0.057130957262560095	0.003464330162841669	0.008881963772880306	0.4760533148216165	-0.003081709332587149	0.004721984409255829	0.001301443989055584	0.0312675870712274	-0.0008420752858275837	-2.4435795194209988e-05	-0.04614540616042556	0.0010588034500058153	-0.00017390557853607026	-0.027227450575324847	-0.005581847683512673	0.00019490761662999597	0.01847028010683517	-0.0014123457959567879	-0.0007685253103181219	0.038955605285451896	0.05704234758010225	0.032731693084093794	-0.1520976540411347	-0.00341140793809881	-0.00011749947619576732	0.05520368491684846	-0.4380045534140122	0.06657201749919324	-0.014700839991009507	-0.08607941806420266	-0.011578793463211175	0.018910100233218957	0.08537114774282031	-0.30401551660019793	0.025128251616360574	0.11739711798576627	-0.0014013186055442189	0.017296638800875022	0.04229667249178663	-0.004368040282696643
patient_202	0.008313406582978421	-0.0036456898757670324	-0.00027604742320167143	-0.17951141069149604	0.011699561176456237	0.04049529202961707	-0.03578826190282369	-0.06040846743454873	-0.44343623311935587	-0.044669442928733656	0.006438473320801338	0.09426541453509982	0.5250233258353529	0.00044447404892074044	0.019682827452088988	0.034007983924648565	0.09958305691967864	-0.03632503330435935	-0.0020449009907611932	-0.03134033921481942	-0.01563688794583096	-0.0034388655883297514	-0.0359043835740632	-0.11966090732022323	-0.0031905677810532967	0.027902153468542887	0.001044975543886015	-0.002883716708616523	0.09926401731656329	0.06954073975949986	-0.08237503196971918	-0.20926045890135098	-0.025234910772566663	-0.0011039187298447191	0.0625396205710025	-0.2844393834107791	-0.19570714284972188	-0.04169352428144316	0.029559952731126594	-0.009977985845400628	-0.00380804728981474	-0.04660941587120406	-0.03557084242356866	0.28373553172280935	-0.013038447241324802	0.00041937518067207603	0.3583987248297726	0.013285324461008885	0.05126335756561187
patient_206	0.019226692137361653	-0.001735774348383185	0.009756279203892422	0.04018363390897711	0.04641680672961211	0.030042211200138905	-0.053461557229213266	-0.04719946634369385	-0.2657634835188596	-0.05219743507115205	-0.008402308036039275	0.11250966805998401	0.2149223498601566	-0.006306696684331484	0.024167560687907787	0.0735275233009029	0.022707390836531373	-0.28401019148212947	-0.0006176722133673891	-0.05296813292108448	-0.0015973821445255851	2.1519415870992006e-05	-0.08336830930388835	0.32922046766807256	-0.00397089757032169	0.021342699504902297	-0.0014470615483682919	-0.001325565596658064	0.06360112906661802	0.04509157931044609	0.06848449257073891	-0.11055824784265286	0.0033287378595631555	0.0008941489899244022	0.09488092096122269	-0.12667835557478058	0.07495667580522651	-0.04810811757118527	-0.015666308721117586	-0.002624510374604313	0.07545982676284606	0.017396398926637368	0.14459244167815594	0.06964467899834954	-0.019922323642725923	-0.0007743802353982442	-0.16849293280810762	-0.002879870868292044	0.008922410127635458
patient_209	-0.002939110331962036	-0.003039744846849402	-0.0008676375839942533	-0.022768520914410884	-0.014217442569112296	-0.002991451687832254	0.1701073379566976	0.027741186994455887	0.07828345408497048	-0.09022843508375777	-0.008892379454533068	0.032360899642027166	0.3567520686810473	0.028097396712759296	-0.02463539549632059	-0.006917965954913931	-0.03847343149591633	0.03925368926888131	8.21386146285907e-05	-0.03426887329078557	0.01605379270913732	-0.00013432746210503696	-0.01823493987709138	0.14276386778806366	-0.0007244729690991241	-0.01342455306329176	-0.0028374823339682486	0.0028580068838313156	0.05639282284709608	-0.09061466359168603	-0.03904248657104584	0.4292765053956357	0.002297725968731809	-0.008224500881796569	0.020811363498575913	-0.05046952490437812	0.0843223717467856	-0.017710901267788234	-0.06946343924914003	-0.001991395232207485	-0.07845110260550615	-0.01967653441535771	-0.1647440859256486	-0.10391584822004547	0.12337094507497591	-0.005255791527676737	-0.10246580077800954	0.029151121348082697	-0.005251477340154365
patient_210	-0.004270489443672614	-0.003338342629710085	-0.0012560011064183699	-0.10979242628470523	-0.04470917645864409	1.010908041091019e-05	-0.007986718595023796	-0.00941547888823893	-0.07858844566724209	0.008510345744874937	0.0026960950445480392	-0.04093893430330665	0.041904948730808106	0.0004389913165129364	-0.012539781389181198	-0.0002945409116037547	0.03576927494552701	0.02048844775538964	-0.0001846774859780514	-0.008562545281327556	-0.0074918390838215635	-0.001673131487799898	-0.00360676787412104	-0.06128184576721283	-0.0023893605434643435	0.016325302676408866	0.0021172408151189457	0.00784175361179954	0.049965098375282124	0.06261364874161349	-0.07655703489869214	-0.011356834047636875	0.0017909398165318286	-0.0034839989946466136	-0.00874418992157522	-0.11841778507476333	0.03800911873730153	-0.03395027675037902	-0.0361445458714643	-0.003058235517986621	0.110979569284303	0.05861339537337958	-0.1696963333883999	0.03368481618763846	-0.04961147415150286	0.001113729383209498	0.18837912184116437	-0.011401907292688807	-0.004284287726818344
patient_215	-0.000778343255047611	0.0015395777351160042	-0.030186488987354144	-0.10785668683445404	0.034983968594617526	-0.0048404896336618685	0.13362363133065708	-0.026302571168055615	0.11453359195076866	-0.05832198595687284	0.003811624993796816	0.05896188147085861	0.6015232819510781	0.007918475576007535	0.02092591269790148	-0.001387470501293569	0.05585623503858681	-0.10677210135363474	-9.2122849700343e-05	0.011425406612070083	-0.004438443367260039	0.0012579685424026791	-0.019683783664715338	0.010831034939659983	5.0193399046473686e-05	0.012166593608247556	0.01202733569154037	-0.001837994840406502	0.020576370705168313	0.019460861838576003	0.0471055613372331	-0.042229963142701374	-9.66275216369953e-05	0.00040111741314149496	0.038495080479222704	-0.370226864304989	0.007949810229596203	0.0009065073612381047	-0.031574195377891814	-0.001996040989755036	-0.23170723314964956	0.06732523417867015	0.09981001049325931	-0.01807212920737455	0.1413285201292911	0.002163963468702069	-0.1364523608524352	0.020467139629214506	-0.005853665378729868
patient_216	0.0017237030980276494	0.007913802142251148	0.0014870812088385317	0.4739746723119873	0.009153180455104187	-6.679803710467025e-05	-0.004301371606376554	0.027420027996811185	-0.12599418334385146	0.00756552092250045	-0.028296240136694243	-0.10230689974453971	-0.32833999352590626	0.00238100481573783	-0.03306427312902699	-0.0014032501894705124	-0.2541925007611783	-0.0004826311502319906	0.000384202341787242	0.042616676307349444	-0.0010602052624682544	0.000659449387148258	0.018082597579070357	-0.021696566411129423	0.001906145712199158	-0.002920212911885178	0.002512874106776895	-0.010192938105177357	-0.002624002809138803	-0.4394673187475339	0.005487625472228242	0.3677042593806209	-0.009004787176612464	0.034337360863386554	-0.03489462564048411	0.2872853310585927	0.06879772887815455	-0.019834051053705993	0.022202910423872773	0.007130143772950019	0.021694199672795587	-0.09966689564014843	0.0761483532373348	-0.0344031164711173	-0.01440381627114894	-0.0040985647803086465	0.05166691208854734	-0.012943634239900099	0.0024689933665978936
patient_218	0.012451023798774424	0.009748673983298806	1.8869498069960584e-06	-0.01802618380000988	0.04975547471428685	-0.0015770274446630006	-0.03194952842534977	-0.03102024056680184	0.09790064200231458	0.038555226652710474	0.004655647942181706	-0.019062509667304925	0.05659850618727836	-0.007622606114356682	0.018328898644183494	-0.0002233219862703063	0.053394701414490306	-0.14784941986885353	0.001733910070604957	0.06830725907523724	-0.010181146480454428	0.001107915895095313	-0.01584983130554096	-0.04315826460095269	0.007344876719325806	0.016724394770668012	0.003072359031795409	-0.008400603817609726	-0.15075266870073717	0.06509230115327275	0.0468825963866252	-0.21074598117289875	-0.004353729064204094	0.001860683821719966	-0.10849989096230822	-0.23223715737354492	0.11535687094213458	-0.02814469658632509	0.21591273076365997	0.004774145377879962	-0.05015021265868071	-0.06257297196420317	0.16372016951335847	-0.028750197281459736	-0.0466914655968016	0.0008259714609608501	-0.09096674982716901	-0.015473653164038294	-0.006088734611491715
patient_220	0.00016045422449733696	-0.0007149236695763825	0.0015336822649955485	-0.1224067783681878	0.023593917591768467	0.0035651258991806533	0.0743352925976595	-0.033146447571503174	0.005596510176609131	-0.04551152688643682	0.004389828287189031	0.04376475727578999	0.54608250668225	0.008061777070695714	0.018716563027423968	-0.002029339783611625	0.055099351475015136	-0.13139143294826425	0.0003105847069178015	0.01514132438813192	-0.0007802786396029588	-0.0029122713891580852	-0.02490615537753229	0.05351633566069797	0.001085025773149454	0.007368918950536021	0.006257384045808747	-0.00032502970754691955	0.02111887995636851	0.07559723778905181	-0.00844127750092116	-0.1262073830843159	-0.0029333156108636467	-0.00367330378221024	-0.004130611780515993	-0.49641761395807316	0.13715973161606523	-0.012671412362345808	-0.018489617778530795	-0.0066858262438228315	-0.13556636213573062	0.06096702752969321	0.0020451436632925803	0.10497678761091443	0.07397744426899104	0.002784108674843972	0.03749966972520411	0.02042223437893085	-0.008238409149749744
patient_222	-0.0020075941158972633	-0.0066325226936719914	0.0009099308534696916	-0.14421467343364214	-0.0547097824947709	0.0026488365719733596	0.04052015858805502	-0.028097550567327857	-0.08327395910747772	-0.03097985573125253	0.00278393013258636	0.018078855417218532	0.39631619595604506	0.0204266064223842	0.0008321802702532452	-0.000962440092999355	0.04876196396831598	-0.07522939931752472	8.197044770502297e-05	0.09842595014175361	0.00433934646400772	-0.0015749964914591804	0.014874434490820763	0.1630412854572566	-0.000510133506272412	-0.057876020134562285	0.021539359102891766	0.0003628573077009267	0.0478116673145317	0.06443802327526418	-0.07505389742962844	-0.11969096959566194	-0.016271845284221112	0.00028623064304279187	0.011455528614413443	-0.19177622993711288	-0.2391062371221779	0.02374032113562673	-0.039523131956762686	-0.003371535122547274	0.055217374833548355	0.045091528007677406	-0.1781973228410703	0.06196462919373357	0.007474606693822059	0.00017602869233611897	0.14397240277365134	0.0035252450029886833	-0.0006752710085224801
patient_223	-0.003576728100265294	0.0004374378648352224	0.007173303881593926	-0.13059861723377833	-0.006058735252498702	-0.010223291115435343	-0.036463367601271224	-0.005633353594485412	0.06616216593689772	0.03291136838073798	0.011725842100043758	-0.06353571840545653	-0.19498777040263396	-0.003974257566757682	0.008237913540851146	-0.00549895332554498	0.05187542095599497	-0.08459247322255135	-0.0002808349896530558	0.07858684518535038	0.0014874711499768085	0.001035001988886514	0.013493914257853559	0.05668254206929323	0.0007394723199413379	-0.028526847267371265	0.013400325808805475	0.002315075857077027	0.010907271995791466	0.06497092081818343	-0.049264163028565185	-0.09004090766202424	-0.0023373446672705165	0.002052105114760046	-0.06052936163634259	0.05348388751805119	0.17927959871899465	-0.04745913918894654	-0.0329222835877738	-0.00021193159715446097	0.12691017741126986	0.06461104598928576	-0.13234218727042582	-0.03038072395023937	-0.07329958691894257	-1.9636030060192003e-05	0.15266953420200444	-0.015784759878355443	-0.01194696492763349
patient_224	-0.008325176658692634	-0.0033473212259607587	-0.0009311811719805948	-0.1148453141693735	-0.07111074545712794	-0.002360258799253529	-0.04681748424672863	0.03460026776640565	0.000726293969048884	0.02756026624224448	-0.0009385218007959314	-0.04384781894786724	-0.4070259499287375	-0.00540408862694842	-0.04947975895368664	-0.012275646844962289	0.016396064456369982	0.13341243721488702	0.0017841420952515522	0.012846302290477308	0.042059201914576926	-0.0004225137722344288	0.08090811771964464	0.06186598925010284	0.0020068683602148156	-0.09592494754879927	-0.004026958821299649	0.003902198914641452	0.07050920887547414	0.04186629450405008	-0.1234838823210189	0.18851080233005774	0.003566750228297955	-0.00017002850933672735	0.004745692247027137	0.31489521736223464	0.00976049186011269	-0.023547051713018106	-0.051629674572147836	-0.010350253146506727	0.12036096141088289	0.015588033225607178	-0.36014493191053987	0.013096283654031008	-0.03469635966460596	0.003618776318419257	0.14890795374270874	-0.013756353488302668	0.015256959269995967
patient_225	-0.0013914221482145262	-0.002140457490392857	-0.001313609885965351	-0.14371380374159873	-0.019550771097405446	-0.0050167533332174	0.020804549747986786	0.0049198377702169335	0.08578895431426314	0.002308007977691435	0.0015692495710668472	0.025868951516734212	0.07298087836415756	-0.0014767354806301631	0.004239144061503923	0.0002920573504200665	0.04435937900025213	-0.012414512031226	3.6150555960365e-05	0.010630369859585466	0.0038436179405959537	-8.909750742096403e-05	-0.002309014556099319	0.053015972515388136	0.000241187084786241	-0.013825963248452786	0.0038477609999570074	0.0011515623111242276	0.058638793441072375	0.07614654450064895	-0.057122465288580615	-0.05862001708213461	0.0007741255825067799	0.0015216984182783722	0.011758027436657232	-0.04415483361227802	0.12035917101934146	-0.040670200721836386	-0.028906477085433174	-0.003752857922916478	0.09065254629962859	0.03228027427617509	-0.10652987513771876	0.03583285394906317	-0.03527830689077456	-0.00010018789652597409	0.1349926150484752	-0.009401727865486952	0.0004904046897332784
patient_226	-0.003588477960409366	-0.006666561627582918	0.012156729095261413	-0.12445560536290733	-0.22788261766723028	-0.007891828355249285	-0.07811090449015688	-0.03353233462335939	-0.49750080766291643	0.012161066145765318	-0.02007312338271685	0.026750806353176136	-0.38912064117747186	-0.0044476838784597	-0.06515142322938611	0.0017711039523786954	0.026321207054403176	-0.0345944222489005	0.00029394256393330224	0.10353995859395015	0.02217186612852819	-9.606105858821229e-05	0.04970606654944817	0.16242665831961553	0.001623341653469042	-0.08836969456561429	0.002291919415869469	0.010242440462412768	0.14818370689930316	0.049225766649369035	-0.27646965974111787	0.11493915534808653	-0.003085712650975034	-0.034956480337712266	0.06984223656339937	0.3433704050173049	-0.14238556110201941	-0.0011792499173575507	-0.011882222974773564	-0.004284972440528292	0.10295199935130338	0.05896489204068712	-0.12901960793568903	0.13139983144593115	-0.04071390059912555	-0.0003390138947453908	0.34587772992574933	-0.014607294293626928	-0.001841293613877383
patient_227	-0.004507889596314074	-0.001999130158847382	0.003341195330247756	-0.1362278110823571	-0.06401545364058993	0.0005630507446718425	0.19922873114721573	-0.003964357487723933	-0.046138676590016095	-0.13245647198233398	0.00024285061618502433	-0.005737578215777321	0.5932881501781141	-0.014472711224699432	-0.01166704265316676	-0.001130260010269235	0.04916051798357269	0.07746403179078735	0.000750405787846321	-0.01042350700867885	0.002231892391291517	-1.3381657467946476e-05	0.020771273969325935	-0.05162608360604147	0.0008414865639613113	0.007417121398014046	-0.0017862421898868861	0.00578122605772313	0.10054246340569253	0.07023913766472953	-0.12295836596932212	0.07117896448311022	0.007196686642703993	-0.0006703235174986115	0.04574479645838303	-0.41878175765256986	-0.10597507596900935	0.4009287982240067	-0.0677435158214116	-0.012067115096994594	-0.21021466881892156	0.04839924681886125	-0.33102878460886237	0.009103460966035211	0.15515233156007738	-0.00043951508033425696	0.12101136544842732	0.0829523176158785	0.006023200755350603
patient_229	-0.0016079630132064063	-0.0031361991456465566	-0.0009174039350933208	0.008521057694431192	-0.10602697496609347	0.005324806322690577	0.012036830817984035	0.012906558485862817	-0.3537986995813646	-0.038265892357022255	-0.030955867610453228	-0.027079372515952854	-0.020372450708577235	0.0061349473942825285	-0.18770597174793222	0.001501039073291148	-0.06639388499399854	0.08799749667350787	0.000333167266183713	-0.029209677582176588	-0.0001398345334278517	-0.000370459275777808	0.00974662569494693	-0.07223608047679923	-0.0004172515671891818	0.014865992181552538	-0.002120288186955851	-0.004720721609896915	0.09027194292676954	-0.040158889348285404	-0.09910813242976654	0.01207566217062992	-0.08613955601910081	-0.00382906797795573	0.00037343830133604013	0.02540377598198642	-0.19864506967737205	0.021505827394602734	0.01283423870677987	-0.0022518958226023494	0.008050360144729058	-0.09506392271665351	-0.07434455162226189	0.13645031390008497	-0.007736022343948717	0.0015328155284299707	0.2995861352646737	0.005332268572753228	0.024910663617772038
patient_230	-0.0013452300503015739	-0.006963878435348424	-0.31769600388056984	-0.2000168258261285	0.03302313951156928	0.008578559611086826	0.3718907777144396	-0.043754933698311065	-0.022622240478842287	-0.3471369255248634	0.0014599684949028915	0.12606063147772237	0.925477276632737	-1.332474153573487	0.030523531607270272	-0.0016471821734371503	0.11748479122324579	-0.11480454309110928	-0.001410586096939313	-0.07609823642415703	0.004514117493996664	0.0006991160354458764	-0.04613138997119598	0.09163093588911626	-0.001036633178949185	0.023892453808238363	-0.005807038659184472	-0.013611440311198294	0.029015134776165102	0.08325392751068669	0.05451010570840342	-0.29174557590869166	-0.007758115501889961	-0.0023504107097941677	0.0645187752422578	-0.6182398964859714	0.10138077781655602	0.024292316685383487	-0.09429770888216397	-0.02017395405469187	-0.7585588505138676	0.09346334035309488	0.06524948634131274	-0.05063924476016369	0.3326063931731438	-0.00495510734397438	-0.21947614679377753	0.03119972007690863	0.0007060746406050703
patient_231	-0.000393918811885482	0.0007070199226940802	-0.0008117708410918212	0.08645447861192662	0.002933287103643656	0.0008514535303237831	0.024622855053922015	0.024620492717411836	-0.023513300846838198	0.0017052223028849694	-0.001974924985598664	-0.04273379668161488	-0.04276894239959681	0.005313360822216304	-0.04936694187355941	0.0004334586266811847	-0.057518664211158976	0.005519897146210025	5.7969344066511e-05	0.08990018719504021	-0.010704175346003353	0.00011905933473783981	0.059950709892265995	-0.09625799202083057	0.001277222277613399	0.024123679123554023	0.019799353674657013	-0.0014474866675205792	0.016860477913709586	-0.10020808202854532	0.0387185525562332	0.06875248341552573	0.006409684377515922	0.011688899835216393	0.018237920205329657	0.0840525244277675	-0.5051607683777554	0.37830782988066053	-0.025080111604298804	0.0007301511170906628	-0.044771704428008874	-0.03806355595589996	0.01576989546407944	-0.0651845362264666	0.04418611098895235	-0.0031639595532756415	-0.0036783984803458432	-0.000545246358177378	0.00018280055899592477
patient_233	0.001188558226604927	-0.0005059750219549965	0.010793941839000962	0.02159625405591843	0.025642856306959127	0.0036996603162355902	0.05453384436717792	-0.010088959336049648	-0.03615319626856011	-0.07121863798610199	-0.00526778056536149	0.04042681167866304	0.33636295022707857	0.01723032946813204	-0.004389406400840874	-0.0016480458386702599	-0.03355343614332633	-0.009673749058256867	0.0005627134097427911	-0.0397193756386325	0.0041995142832423294	0.001616645074502058	-0.03428158459240575	0.04309567041016892	-0.000781257966768999	0.010572615901444095	-0.002768089597509341	-0.0008855359556449391	0.09335476734826836	0.025896633055615962	-0.0573139471689417	-0.021910002692911008	-0.004718044638605904	0.007010609492288795	0.07876058716510884	-0.3490379434921318	0.16070923568621712	-0.003761426201433343	-0.034663271261401556	-0.0023352662168357567	-0.18955555806496552	0.004536086530374758	-0.01788790788997604	0.046108650072248	0.11861621786953704	-0.0023822439901461452	0.018825797717736084	0.05199039279346079	0.02122680462137021
patient_234	0.00199346101427388	-0.0046032239056430415	0.0054060217157770925	0.012969981745853286	-0.07898252453825917	-0.0071501390929449935	-0.03511460525898525	0.053248491248051505	0.06236885041740438	0.015004326788745623	-0.019271341258003963	-0.01048427038450908	-0.4199666771765848	-0.00612652097264205	-0.11367562513469444	0.00265837858269996	-0.09452255774163473	0.07850175292338415	-0.000201653664464028	0.020296863755466195	-0.009890430597940114	-0.0017051463028663189	0.04901457745721913	-0.12678936525590193	-0.00036619969880013396	0.02717003932094503	0.004039301659550706	0.011446866473645463	0.07789353341178497	-0.030060695586796044	-0.06380279635972923	0.34547360798106136	0.00809702742142576	0.002727321309116294	0.04016362264721573	0.4064388711040794	-0.15316676084483766	-0.04273404215240968	-0.017856761215761546	0.002101946898615607	0.11549060723940605	-0.09137667250784665	-0.005194151721957408	-0.05276380908775443	-0.06581171591629689	-0.000279709590334551	0.03154399433643496	-0.011423925804713107	0.02292439911252991
patient_235	-0.012159172908747335	-0.004881186563326233	-0.000710120347666343	-0.16239335211257902	-0.07063950376185947	-0.004843967884018644	0.1999070865439017	0.03143132208417176	0.09391350694159163	-0.08469755384201383	-0.0006008310200881039	0.012791129921399327	0.4651297828754965	0.050354870427526864	-0.010468508483724472	-0.008960624184560374	0.06611893247934464	0.12519001759748358	0.0006060359533186131	0.05920886579827671	-0.002059309696370886	-0.002372902882320102	0.08205747304966678	-0.09489675497883863	0.003406772584534831	0.0002886194238605926	-0.001401324639955158	0.006585215273880143	0.10150570216057471	0.07014022961670321	-0.10749379717068253	0.037289434583614195	0.005376674277279407	-0.00012121891573239798	0.06798801729921987	-0.37922702455127516	0.026870792180597073	0.17886858108210946	-0.07262204651582393	-0.0035801213065533187	-0.10005796648103658	0.05252782681796278	-0.2355858617724413	-0.04521142817420353	0.1750069651488759	-0.000978456846187197	-0.04399393331085269	0.05391802741097875	0.002883458793109478
patient_236	-0.002181968523881771	-0.0010126101288581194	-0.0001177273976588555	0.06612672829571363	-0.004201779889653714	-0.000993714269183066	0.01421773953883897	0.026756900152064854	-0.008892189486689276	-3.8180616381816454e-05	-0.006558198544603002	-0.021870758207641634	-0.10962241522503932	0.003724253624788752	-0.02567556045566106	-0.0016346078457334311	-0.09042691675463567	0.0850272324923972	0.0007412331686223976	0.02556681156799412	-0.00837322701237097	-0.00034568074879809396	0.04974061309605137	-0.11333845983243725	0.000518496973352453	0.021373986105344387	6.022300982884202e-05	-0.0005675093688374584	0.044709184320176565	-0.1531352122313345	0.010830689212940997	0.24942623925201718	-0.005031254720653082	-0.005497997640713102	0.03386024039468696	0.14664841173307447	0.04403394899549428	-0.007578223372446771	-0.021948992158678196	-3.1410882112861006e-05	0.043327862721229835	-0.005668471413291544	0.021608061164771684	-0.02054119623670203	0.002248729333655261	-0.001050556922228093	-0.01711117090934633	-0.005163245242566088	0.009811263536407686
patient_239	-0.003779170400504272	-0.002764233963626787	0.0005317999715773189	0.08147500063301784	-0.07979735297347336	-0.001622067880898579	0.14768844269020692	0.038108276594083515	-0.02780864389409982	-0.05207504393929024	-0.029986920454192774	-0.020828123941130334	0.01732946020631589	0.024165015040016547	-0.16870818763160472	-0.002143709778761839	-0.12995932620726686	0.05547317056987997	3.6423749218563004e-05	0.011770713529824688	0.0022015110251466783	8.830156999000103e-05	0.025586392048004735	-0.03785196083383273	0.00019148280465748524	-0.000596676539263057	0.000912250708845808	0.0042142011080212125	0.0935957564971539	-0.1212386578116705	-0.11680340230038302	0.37931953445639804	-0.008239343950890845	-0.006431290897388748	0.018433821511692202	0.1016407503799419	-0.09217019302523959	0.14661029330318193	-0.05106180098049116	-0.001092801659964938	-0.10276145252053626	-0.029225467450029484	-0.30166263033253526	-0.054471485465018184	0.12612896155322603	-0.0063101215669318575	0.05447165274895324	0.03378451748549511	0.016434967823395118
patient_240	0.000349867586905403	0.012129726125927148	-0.010898002637942359	0.16009769461523152	0.03722064118025953	-0.0064354486552832555	0.10760121123785099	0.024277496723571067	0.10226085704173864	0.0042930165087309066	0.012402244982637891	-0.0881327209646579	0.2441733552813963	0.007128012396289271	4.670480165760993e-05	-0.0023759562200631303	-0.011964970649545463	-0.048146083777708085	0.000699846212701587	0.03307471731865747	-0.008526278635494614	-9.579312304232711e-05	-0.0016615522546517447	-0.09524931967022793	0.0011825887063149861	0.02457238231184784	0.0019926933044516295	-0.004143297683454585	-0.120248929979481	-0.21628221099277417	0.06944718500738585	0.14290202672884444	-0.015201024554690001	-0.0010610927258119345	-0.1257096766394593	-0.06753804276783176	0.13000656836957453	0.02565787614622047	-0.012765160057653624	0.005762451120160392	-0.3618370003866351	-0.02303935387762263	0.1333695057800387	-0.11352739742670892	0.13665060136597104	-0.001993085452115744	-0.1547339525557809	0.0020054978620115227	-0.00965267630700761
patient_241	0.0001659855188764066	-0.004601518022418743	-0.004325743836371781	-0.02942263519249309	0.004217428103752805	0.010598590839980023	0.03222593070064264	-0.011924027127857974	-0.09077205346484965	-0.06109232607170037	-0.0029831653854682063	0.05663531678624384	0.26752631980623137	0.009201366211762665	-0.014700375573016854	-0.0029054265126182838	-0.015595945830446031	-0.01159667410695391	-0.001248666710893091	-0.005738091314697607	-0.007066118081019973	-0.0034744398722932625	-0.01023651229949217	-0.07096464611944178	-0.000195644727285552	0.020633204773750108	0.004603435765745122	-0.006422850492936626	0.05492960970130644	-0.010467883830003315	-0.017604910710679024	-0.07208822328894361	-0.007067601474737445	-0.007101319277267937	0.043264766221006994	-0.1171763190945033	-0.049228636559944576	-0.015847895211396786	-0.04405897634121299	-0.00050003091601312	-0.11592214772039355	-0.013532030207164638	-0.033036203725602224	-0.05587797871077594	0.14267428329674833	-0.0008487597822764967	-0.0574700781508726	0.017458776856086267	0.013242160883760831
patient_242	-0.005704150377789968	-0.004197347146852434	0.0034958148946589262	-0.2146799084910295	-0.04204642037084744	-0.00026193302144719585	-0.04015575922589066	-0.03762169466328617	0.01779558807289427	0.023809123414380157	0.014240432459151808	0.013109326822046151	0.27164228508966276	-0.009536693733039385	0.027493519229452267	0.001717435968832538	0.10383729851852375	0.070907400280494	-0.0001612475761857777	0.0011040793528906616	0.0015924897738828776	-0.004426059948370546	0.023521464905576737	-0.031659800895390784	-0.0007072079748704581	0.0016655081429171256	0.0011182760138586318	-0.0013866678715366567	0.05391506240770209	0.08525915234735022	-0.08838264999562784	-0.16481936832047137	0.0007612700830346364	-0.001992926889026402	-0.027362820679782192	-0.028217527487583036	-0.09588220041037525	-0.042395316175697646	-0.051884320614845464	-0.003958355727588632	0.11979653230318041	0.08998351052913992	-0.12369182024401226	0.0008966025740789911	-0.04746160656573404	0.004326412798790213	0.002912596762626819	-0.00901558256167891	-0.005288418973555725
patient_243	0.0043356532694226405	0.004600648436882176	0.0020455591712884493	0.021879194127542734	0.006562940166868457	0.002076872620322815	-0.06942175297858108	-0.018279607253491995	-0.27557392059752667	0.03274834236210039	0.007005726811523785	-0.12508207758547563	-0.2481943350138029	-0.005649010888140166	-0.019740780338646104	0.00535379279705678	-0.003750184717363432	-0.10644872362595781	-0.0005358881728582429	0.23598997028345486	-0.008595717012268068	6.8410229682636e-05	0.08513139539097501	-0.06481338406294859	0.003397956320687809	-0.028959433026632096	0.03943310135998885	-0.008996716754501336	-0.04375174200704485	-0.03349216556332952	-0.0033934404567420363	-0.021435766575040045	-0.031596186844652235	0.0001198849595381431	-0.09139400274146543	0.18074290676384622	-0.07794175352252034	0.016618871272521395	0.11864430902631445	0.0004984410962963113	0.0647421323723697	0.0008514830139911977	0.033714953642065774	0.1568547489864747	-0.06104470377080227	0.002218677482225298	0.6139898005860425	-0.01184449437363004	-0.0015617159545307099
patient_245	-0.005267298423067993	0.0034696181535055835	9.345221679697057e-05	0.06483972985101594	0.0035030104009968355	-0.01185429386514692	0.005180172721884714	0.07067039660519935	0.11994000224655758	0.03529250927146408	0.0034079617312781237	-0.1807851476276237	-0.3493079259814661	-0.010160175840205437	-0.04448983732663597	-0.005337885497718695	-0.04211954593744238	0.09774361967663184	0.0014495075447949696	-0.026657463132351112	-0.00996907007746145	0.0012353169681439049	0.010392402184554837	-0.12587233292309366	0.000273168195505827	0.0315620208817653	-0.0075089470627467915	0.001026439536900327	-0.06997502731840935	-0.08388273106501373	-0.016610382157951936	0.435789250819852	0.008802762508386085	-0.0005326545141293119	-0.1800263804845768	0.3126370873272882	0.1645506075170704	-0.0456404188999287	-0.05460893740527097	0.0021776852195948947	0.09747640122019796	-0.03479753905108272	0.017000618336001156	-0.10977662795572207	-0.017432597695846663	-0.006685284733432232	-0.09993301295700655	-0.01027644482911095	0.0004090896586352294
patient_246	-0.00021906875778112802	-0.00031765085471241954	-0.004242243652196342	-0.053665817593019305	0.022740085244635146	-0.006752521111100419	-0.06445055435399935	0.005939009445565091	0.113896946370268	0.023704138513558137	0.003181616125429273	0.03593912199850727	-0.45787112527944557	-0.014593516803422104	0.012246284762299884	0.0017831190455038115	0.0004865303294361742	-0.05973310160262943	-0.000137258530812179	0.010124703904541343	-0.008660696668032278	0.00695383619735771	-0.008665327254856163	-0.0590016735271778	0.000433095025566814	0.025180181611559202	0.003539462895504752	0.004589566667846613	0.07820913178273671	0.022665385964616706	-0.02053869428348086	0.18062815905634938	0.01012842960620508	-0.0026682342741401934	0.05404790780645034	0.44169983860462436	0.10914499426852664	-0.048425790140896645	0.004632738649241308	0.001022142953922823	0.11749648529121348	0.07492381590789425	0.08837002744872086	-0.006374742641018588	-0.08483202892916825	0.003089282317292441	-0.026641304176604392	-0.003977543836742201	-0.002260607816789469
patient_247	0.000579218456490259	0.012648017089006305	-0.011633646690621415	0.20625685326491805	0.048752384309532285	-0.006649490060501773	0.11241015006105232	0.025189436585766053	0.13681842676183362	0.005996847636429992	0.007761066888770153	-0.016320599910003973	0.21557755676689577	-0.000762003126125381	0.011677839130879292	-0.002598753789139457	-0.02310275980424284	-0.14567244338294777	-7.840782043119398e-05	0.0807608769426369	0.026016218924948493	0.004036255659431473	9.881596711344573e-05	0.604799949250016	0.001490545297186673	-0.14916848363687074	0.0028815038616275303	-0.005964681901275895	-0.12866072831382408	-0.13272716481882577	0.03679173856634403	0.16328589776223523	-0.008503918181180379	-0.0010388986924211641	-0.22497462235022747	-0.15833206991512394	0.17703087504132917	-0.021930188350029228	0.07752599628322807	0.0072185549544033145	-0.4257696631556583	-0.11436703651791413	0.14902308418997048	-0.1023914591862509	0.07343448303035119	-0.0003163261283379318	-0.05367611929668921	-0.0036458826229855946	-0.0054713299420525545
patient_248	-0.0040398522754873925	-0.001447212127384756	0.0022010928120931497	-0.13945004541429007	0.007347936667814113	-0.006502511312123844	0.17626536623564967	0.0034701761161646362	0.12608589973189177	-0.05232644225598402	0.008576149256437432	0.028118313744270068	0.569947836113286	0.024147751800768943	0.016643760154436974	-0.004474005568763101	0.05594031579291008	-0.21510425271307934	-0.00017689923500843098	0.19523203883210868	-0.012060976830143883	-0.000573657362236697	0.014282430599335092	0.0004992026839038158	0.0003097777877713275	-0.0039268133701966836	0.06844245812612039	0.0031628653580478045	0.019407482551543297	0.03717298358567449	-0.04522546911595335	0.014621891727502685	-0.002819280610456883	0.0017686682500088785	-0.047174618383228284	-0.42500852820783336	0.09316359317464887	-0.021783325383519306	-0.012014339187436475	0.0009792786381549582	-0.13068461607284948	-0.01330246085661884	0.0823812385735432	-0.02403105339339557	0.0753340389371687	-0.0010559822780487299	-0.06541353849947129	0.013114548564597343	0.003411723620799461
patient_249	0.000548941816570389	-0.001092453874385205	0.0012421511373191486	-0.1109267520735815	-0.048481448249016845	0.01973501691808028	0.019973987735141148	-0.02625154280566422	-0.38644872616930315	-0.06837561981815247	-0.0012197526889444275	0.0012780675867563773	0.36024117809297207	0.033002991650056115	-0.019878316990550888	0.001424644900021768	0.03307524243513567	-0.06572438236931068	-0.00096743791935997	-0.03185979556471597	-0.00465071628436669	-0.000942888270552613	-0.0481341090770296	-0.024680920617379212	-0.0016960525722316462	0.020116532640665038	0.0006072201897124444	-7.620856191732169e-05	0.08259801911639052	0.051939781035035174	-0.17360065209669628	-0.12574125945931044	-0.0463191203779561	-0.0006667513806467554	-0.02074271718084327	-0.22572939803198733	0.00961140929431471	-0.029941540349603876	-0.005306444994248367	-0.00455987516619979	0.0006428996566125959	0.022024994302060986	-0.14592748980994755	0.06949211568169418	0.010283094546575415	-0.00017454204167699445	0.34704873275168624	0.007237791679574391	0.0059801771036484515
patient_250	-0.003509084080788967	-0.009752569403246102	0.0008075120693038021	-0.15944257177544413	0.0392669296000484	0.002004080491983194	0.0341901461031239	-0.01702217329789563	0.1455177588949295	-0.03887214390972313	0.001800875203507018	0.12494037475323937	0.35995612657271375	-0.005975891751111858	0.04099015043008776	-0.002278822653794251	0.06241119419501326	-0.29769311449296476	-0.00026509703981848656	0.2093259808017196	0.01628647273976816	-0.0010924809937561271	-0.01585053788352393	0.49341753772135577	-0.001983518547037748	-0.3121029924837831	0.00871894169834699	0.0014329104691367925	0.0768863762189497	0.05105780779131606	0.0467423126558204	-0.10027879921172468	0.003914628346209813	0.00015620584726693115	0.09751421684341544	-0.14541549048846505	0.13501842352348087	-0.04250540853199423	-0.024160558117889672	-0.003648834464213866	0.06835609152981083	0.04928528324967186	-0.012500223443110706	0.05357627303988055	-0.01916258656650302	0.0007670779574259559	0.01883553003355309	-0.004053637930103676	-0.0005568416298656722
patient_251	-0.07730919769466314	-0.021167175890285342	0.01496462670294292	0.09216325433357923	0.046162323353643016	0.022493152542898888	-0.08656187996679346	-0.07237641444990964	-0.0071211193066762265	0.016691096052451053	-0.011340540811317213	0.09272212290257521	0.13512502519889752	-0.006154644771264122	0.026994548359896228	-0.03147252675088863	0.08798508586553135	-0.3646533376791385	-0.00148738197481996	-0.08041486998138271	-0.009742957959495098	4.67980152313735e-06	-0.03964934444723895	0.2702976158025121	0.000598116012735413	0.02161810408871729	-0.01277825742229044	-0.010342177555277792	0.14558651317516366	-0.28259129062927674	-0.10092781799829995	0.633064334078412	0.01178443900737868	-0.18530661880550758	0.08337768164818345	0.39102471836529396	0.17677883294399513	-0.05012405230582708	0.39048287023413836	0.031452074045673274	-1.9644805495703628	-0.602780386784173	0.2103311088601808	0.01770930952694327	0.13975744024702777	-0.003912520577149991	-0.2037747408910432	0.07876133616913113	0.00031127340831781065
patient_252	0.008073564714841138	-0.008882481878518252	-0.0002315534942518076	-0.051899401837003464	0.022496634484655543	0.012519652972756192	-0.02615415378049228	-0.025832492584718304	-0.06744056761412173	-0.1732080231877927	-0.041957033928573445	0.17493699671363988	0.09648884964444138	-0.00474106371173378	0.006520461032244935	0.029069188629790677	-0.011565634585441902	-0.18780510049223342	-0.0033317523620147527	0.018394214805869964	-0.011381286280310265	-0.008567812487150737	-0.04032930819397284	-0.0959600034504432	-0.0017929282762671412	0.0287587099197481	0.014771987850059976	-0.0019056805419341103	0.09685590176739059	0.003958445344726844	0.021737586469816352	-0.0821667694706664	-0.013852931359023426	-0.009736067935587291	0.09351323484536085	0.17993848494926465	-0.1901460342177791	-0.03872092189990814	0.13465448262046198	-0.0018964951425939492	-0.09984633591147833	-0.08978072195254112	0.10183168142907636	0.24131162137900514	-0.020176047471455235	0.0007211238576823949	0.1504315337420466	0.036174455299051826	0.00010724702435332551
patient_253	-0.003744712411970474	-0.0036609688704691747	-0.0019789523182610373	-0.14578146973163775	0.0027642530087626984	-0.00023502345356898806	0.1801114225735793	-0.008931748155050144	0.09674758670038208	-0.09180120989697843	0.002590787751711761	0.07019151403398355	0.5985261373330928	0.011777822518800891	0.014151593342960818	-0.0024093516322971236	0.05578122255998073	-0.0837824395672317	-0.00010165653421349099	0.005728321532993185	-0.008009589454209074	0.0006895532608521604	-0.02261613198810645	-0.07172940491184761	-0.0018303939545876841	0.0233344156160389	0.005695980841715713	0.003587793193930459	0.062432640069837085	0.06369320885922321	-0.047858712690323754	0.0582541277698088	0.00684748855011461	0.0004932896695381409	0.03057031342751522	-0.4828011915682284	-0.06932262212935855	0.21183387479191607	-0.07480891457270783	-0.00415273466161131	-0.24957141303490069	0.07593426905451188	-0.1982662842784282	-0.0433537163951204	0.20828336787601007	0.0004237282128802732	-0.05243151064653362	0.054477560901625234	-0.00611376204648504
patient_254	-0.0029841171094585933	-8.914632339134363e-05	-0.0012237168679881398	-0.17596529289980498	0.01197687665204301	-0.003771138340880373	0.08097566077625626	-0.04182163578595965	0.0640266376761086	-0.018032543644440225	0.005738693506201062	-0.008511386770278767	0.5778837672515461	0.00795428435026087	0.027645841451935892	-0.002636581252379079	0.09255535396209419	0.05541500779292882	0.001482243942444858	-0.01733701018515324	-0.013662339298070907	0.000384997497178257	0.004554362957385277	-0.1203763749992218	0.000575265056658834	0.02813213588819628	-0.001729763394540855	-0.0011259456398862264	-0.011759863473254839	0.06020154369488672	0.019413110167351495	-0.14073572846179822	-0.0033553006595116973	0.0036783926914379394	-0.02634977611100629	-0.3454879278463045	0.03385680656546239	0.03061514123079184	-0.03131452675007521	-0.0033116763552668675	-0.02663614524963843	0.07464244176557928	-0.056597495467988826	0.026524908234872593	0.049045269547489036	0.001699741588966544	0.08236936894844084	0.01193176304220779	-0.0038655896994042645
patient_256	-0.004067246075415993	-0.008346467231535813	0.0029579749008414417	-0.15650422559133415	-0.005764698014218906	0.0006885415342316658	-0.010127025971671528	-0.00536537543421798	0.12095410699094296	0.007449308008819109	-0.00072438493373814	0.06796155176882296	-0.06193980333473139	-0.010934052869721069	0.017212764015007095	-0.00935695677715538	0.05980868201819003	0.1787853362622191	0.000508017357619914	-0.03911148861018046	-0.005410773867578679	-0.00282361033020747	0.0944492202626666	-0.09909132162931375	0.003238116821761245	0.015623318679276847	-0.000106413693755876	0.0037095277922033847	0.07509295045384144	0.03710064618147468	0.05360294789619477	-0.029563842037816354	0.018339882818386315	-0.000604557630940848	0.1211330331289475	0.2071450012127859	-0.7633992048211531	0.11377704184058236	-0.08480875633323175	-0.019265014932076472	0.12774331551902005	0.09931274401012131	-0.5443601705941158	0.10142820946938447	-5.113831341265779e-05	0.0008042771971119001	-0.018237359205911276	0.007464559605577344	-0.002466120222082113
patient_257	0.009665232869733434	0.0068648168291704495	-0.013766575129135759	1.2563743436489023	0.050393547782036856	-0.013464568285139594	-0.00021299932465932523	0.061583499934671056	0.12948990193342472	0.02447890324894337	0.0017045148263350029	-0.05980398078877695	-0.30464046931113287	-0.006358442069620412	-0.030051469257832152	-0.00045419434400777907	-0.2644550259654062	-0.14471215677592691	0.00012396364748489	0.040080498148592866	0.009874929629410455	0.002715239536111812	-0.01784177143013699	0.26342175154411246	0.000727624131391725	-0.04070425117356712	0.007568854136706115	-0.01848616783695695	-0.3435686058391368	-0.5780103480397747	0.11073116944950201	0.3060575140630664	-0.013992123832133446	-0.0023659929073976214	-0.20178765075524305	0.3870825650705222	0.11423208498477652	-0.025056635712415565	0.12277147635614907	0.005869641737507592	-0.31187765265272316	-0.2179412668840512	0.1624006238945461	-0.08131239738012497	0.016266882101704797	-0.0030343115891081096	-0.05963552652687496	-0.007514646425040733	0.004207571843440491
patient_259	0.001151018619842723	-0.0058461851214680165	-0.0010021186536979833	0.009861069202658813	0.018126947299888323	0.021987539637301757	-0.04651991321091682	-0.031379355745778915	-0.21550929152458728	-0.10762461009356024	-0.057063789491379656	0.14465207551624804	-0.019021460536439286	-0.005787390539761151	-0.0007921522623177707	0.024355773380728404	-0.04494673880098214	-0.3420041684880383	-0.0023060135210071957	-0.06507919869813206	-0.0006950410393223773	-8.272262636877758e-05	-0.04846243413618697	0.372023852189033	-0.0012962272102955668	0.02472542060612225	-0.00499720205173329	0.003883380393725863	0.15391488592447117	0.06189904105391339	-0.18434742813412558	0.1334658645342161	0.0045892864807161714	-0.15511513779068356	0.1305612129967491	0.42965791907856465	0.11691794282040059	-0.0448847363166964	-0.034150782173752045	-0.015561872601736778	-0.36361236162833355	0.09250094029627104	0.16293471908839638	0.24620657655482492	0.15724382806697548	-0.00033626940405816403	-0.22207527685157077	-0.02600874150298838	-0.008065235767307501
patient_260	-0.004843733090731627	-0.0045514352082739	0.0016811394043372285	-0.20470656187961275	-0.19269505582917845	0.0036191460292773468	-0.07379111940814602	-0.036603459792999955	-0.3075069994996892	0.012289466942480582	0.0004663300976573265	0.02051040276283422	0.14885523978013104	-0.005023110309646961	0.02903537036083713	0.000937853593414262	0.0910065673096859	0.12936085123065966	-2.8235666789395986e-05	0.05390970198821019	0.004457496482834167	-0.000374440921284621	0.05167392115116223	-0.07186415692977029	0.0008392875048428359	-0.07366294830366599	-0.007462243401536225	0.010680704567274695	0.13347200371836185	0.10720365050582087	-0.21227685449306968	-0.23770829491880355	0.0021082875094457507	0.0008070726183120908	0.08673081352959963	-0.07375236630509552	0.020300833924202562	0.03996285413320441	0.04155301563160303	0.0011697634508832289	0.0724961256855007	0.03544653110871323	0.06775768471138623	0.05916288397302614	-0.04907107601487651	-0.003831010108068227	0.07858762522690836	-0.014901907403153648	-0.004816793660381902
patient_261	-0.00989198260706246	0.0049785613165893115	0.00043262535332496706	-0.14940853659397316	0.001342348620590168	-0.009195295358837802	-0.02285175780280395	-0.010222802666636612	0.10682586787148725	0.029292207976804083	0.013513958061218394	-0.14092904250020866	-0.06792290661546713	-0.009023656491377431	0.018979176463181577	-0.0029718656529545908	0.07904186772888425	0.10383628680308872	0.001094232426277169	-0.038249902259774204	0.0028460146229179594	-0.00029741026377011264	0.008696857150858977	-0.07419143838105004	0.0011299683791512023	0.018651548304077715	-0.004075696917279273	0.0032673460391799023	-0.07215751221350333	0.07107269674911279	0.016481451949376075	-0.13228455585140492	0.007209021170953902	-0.0010161640967503967	-0.14291604703459465	-0.02362790481940777	-0.03069480609857576	-0.0410903584365121	-0.05679133884500562	0.0013995825278042481	0.12777151711315154	0.060896657788255995	-0.00842298282610054	-0.11907609634474962	-0.05035455716696095	2.0302450904827186e-09	-0.10379640101817084	-0.012356505650102855	-0.009474422460436904
patient_262	-0.0021636960997849985	0.0036847197454489998	0.0013915021341012945	0.0023387648514033685	-0.007246663023144389	-0.00792398536984892	0.1203776844716633	0.04047499502909901	0.053538668084473634	-0.065055263141922	0.003836672934541086	-0.1662639640036376	0.5257880188531017	0.041584302227729165	-0.020781713365458344	0.0017262533161841909	-0.006903721506778113	0.011337657581489939	0.0002939532583848574	-0.003942021631228787	-0.009788663556593042	0.0007687071102239481	-0.0022771411968911907	-0.07378231691026947	0.000982499132514534	0.020031622825408036	0.00015225921405780658	0.0024095812753254895	-0.015485290011714605	-0.01668268685847093	-0.02742361492413979	0.23159389796526209	0.0040540855090728176	-0.000406985668920868	-0.08906263597411743	-0.3663322427602659	0.0479683776537878	0.10523076718612458	-0.07263618980767278	5.18363469051459e-05	-0.2141124371239834	-0.0016661099538645547	-0.13517112887354762	-0.11206446707407793	0.193167439015692	-0.000711250754447384	-0.07443999500387657	0.025243481362928706	0.005285410029862654
patient_263	-0.002280423521141396	-0.0037679590025138537	0.0002630184276264358	-0.21229031914440655	-0.03234576408066374	0.0039716524115862555	-0.016997461287138825	-0.02490730629285086	0.05866690004301344	0.004987379355507559	0.0030233224408346636	0.07987209975034346	0.20214522012852765	-0.007423723260685271	0.026769703906946954	0.0007509630445134216	0.07981246235489771	0.11554031068921335	0.000170427936010953	-0.013076065707580858	-0.002133490055824995	-0.00027756080616157943	0.02290451703543539	-0.08723249539746751	-0.0007783972688886045	0.02042646614135696	-0.0021375091914765344	0.008075906326981339	0.09811379505068266	0.09123141810682922	-0.01971196130470841	-0.017190564009848273	0.009404665145302997	0.0008690671683016446	0.076403460665671	0.07260846188692194	0.13242905861043935	-0.04372470616773864	-0.07372163641983144	-0.0021821218986224637	0.09544502609314227	0.07989416464152017	-0.19885727707776124	-0.010580071243387905	0.013980679505857432	0.00016081658898532	-0.08283027544905719	-0.0008905780368297472	-0.005019878968825407
patient_264	-0.006005779503395571	-0.004836126305929803	-0.0018058165917363672	0.31520904223307455	-0.022579823287053925	-0.0021166705515503364	0.13209596588432906	0.09593807046157161	0.07166951084755956	-0.031717096563778496	-0.027518169719900256	0.004141331443335336	-0.24031400799363667	0.014859574382989021	-0.1613271342348356	-0.005641213254442179	-0.3399519843804982	0.07191777542090895	0.000657160303456712	0.034473582817405736	-0.010148006034725512	-0.001199279771906313	0.044713920809275234	-0.13346500897666938	0.0017709796983193177	0.028332319443304235	0.000978425430028163	0.007396183518615132	0.04891789920297611	-0.42739456603833204	-0.011506001539718945	0.5419341032607856	0.001849426885738223	-0.004971842675740921	0.030466857499391452	0.3378636026328424	0.08599119500602978	0.014619325869507226	-0.06231963745623628	-0.0018337520900702396	-0.025977305150074716	0.016642419659273038	-0.17243545289742596	0.010547500253746784	0.10674687237995592	-0.002056020416945819	0.013830084798836198	0.021579041462512674	0.026894253042863428
patient_265	-0.002854242302008507	5.500665140111268e-05	0.004125405809974226	0.09257432506037727	0.021126372822528005	-0.0053113647322559	-0.04499036648382994	0.0679804973631254	0.1358852157532933	0.026177867350455436	-0.002412144611059539	0.037790004595255604	-0.45151221776885786	-0.013496601801110867	-0.011395548918118387	-0.004927683290358185	-0.09595381193803011	-0.02285301387133317	6.617272464878425e-05	0.021109147129088096	-0.01698145316149531	0.0008695347102972617	-0.001323264341933074	-0.11172375167902757	0.0002468200836412043	0.032004626882765425	0.0057892060420941605	0.0029170381232897814	0.05288745023653736	-0.03537387079784821	0.04719776413752209	0.2959478391220712	0.007091315903624134	-0.0003399359293781598	0.05971409740931085	0.4204535306090562	0.12995671308874526	-0.048240788980470795	-0.015127285119830471	0.00513840821500386	0.11572632273021849	-0.06827078940368894	0.08140064176025316	-0.06229539206539814	-0.05214393481432788	-0.0013957063671075915	-0.09697323377036007	-0.014352588574727489	-0.0013314367745323882
patient_266	0.0013292341283612649	0.0063138571365907005	7.50545983988786e-05	0.2516955351157774	0.01759761231609342	-0.004745799932892522	-0.008527348619843896	0.029142229630206802	0.040591899527080796	0.01798326907765581	-0.0017656579033447349	-0.03403754245122815	-0.20784182027631132	-0.00437112218345056	-0.016786782218768413	-0.0006558146987958986	-0.12847176238230643	-0.14100900395642754	-0.000334163532158826	0.0908811727975292	-0.008312993382750683	-0.00018383347284330536	0.005178561928327311	-0.10843570036229001	0.0004890890039245244	0.02804934211916458	0.019873251314490834	-0.003120144356475338	-0.12881241568051027	-0.22992295798509288	0.06251045845182138	0.19202508920755906	-0.006037934296656496	0.0007152390479298897	-0.14609044949262212	0.2202230565984709	-0.003688023449683703	-0.025361055351657683	-0.06565910921150053	0.002002662951546891	0.05216278944250935	-0.027316523332468482	0.06048918925584169	-0.10596996181737948	0.036112026682461516	-0.007110690130743442	-0.17312470083091325	-0.009061788742644006	0.006151470526981716
patient_267	-0.0023577096727728343	-0.00340576527707424	-0.015271846580755812	-0.21309022402852562	-0.006294900997788607	0.030343116369278587	0.14543364248920249	-0.03618350013363018	-0.042528583803350666	-0.12018532399370485	0.00931184518505168	0.09269387330745844	0.8193660681990547	0.02855321065879522	0.023665219617517826	-0.0009291031049716973	0.1036012021437417	0.07336461447254101	4.477570945817277e-05	-0.06378649704425059	0.020437606022953646	-0.001312693008830421	-0.03368861416705665	0.06602983032639491	-0.0026266167002509232	0.015173739723409414	-0.006629923992340263	0.004362005479011295	0.10839496335686924	0.08061118796324271	-0.07644123724091817	-0.16382589792872693	-0.004348010956166609	-9.067403022447957e-05	0.06977542078691602	-0.5752947530983434	0.05027816201755395	-0.028720037088434968	-0.07110316960476812	-0.007723536410088243	-0.2952441288520181	0.08362599926466911	0.0722742445192255	-0.04173137849364392	0.20125959638099516	0.0008207085944224229	-0.17834841668859158	0.0785311648788714	-0.007300062070177423
patient_268	-0.0014314778708567105	-0.005016660177518015	0.0003440007599115207	-0.20616160984610887	-0.07051051736642214	0.005930443799880488	0.0164723478446039	-0.061566063827066024	-0.2024144451031629	-0.027419884846601243	0.004858873365600706	-0.04564335864281783	0.760070122957924	0.008324375074322822	0.02272952131457961	-0.00044837014986413506	0.1288703767548777	0.04327642077969229	0.00045547777846017504	0.04606590367846855	0.005595449844642589	0.00038572994669824846	0.0626515063889092	-0.001764590041434519	0.0028768276458217296	-0.035456319781886125	-0.00011926403251974401	0.00028360736190758524	0.0324144405548474	0.07248468031685505	-0.048934054958272064	-0.24766567119520214	-0.020555700691699277	-0.00941831726702203	-0.013919765294148699	-0.42796046687536615	0.1618533230738825	-0.02548186969179407	-0.06688868578680968	-0.038188026271755986	0.10088820595910336	0.08460151695939118	-0.4568139347930795	0.07862396665753964	0.029912369233271372	-0.004126252958250798	0.283654515657031	0.012719722102886086	-0.008996038101508124
patient_269	-0.0019075694072832902	0.0016063885560407298	-0.003519446527294559	0.10007919609713214	-0.010341748615263206	-0.002905855421688897	0.11131007900572079	0.05015170876780061	0.03626639134608194	-0.0070053573093502245	-0.00681138565488798	-0.09083073646577294	0.000819073739581411	0.014638768155112529	-0.07150610539070178	-0.003662202591590298	-0.0993704381890707	0.1311135451838367	0.00175353630543175	-0.05453997708847214	0.05085725596831728	0.0009274407581953076	-0.008521451484444734	0.16354316830649676	0.000189390133530968	-0.03515444756218649	-0.005817338885085299	0.0029886639475222854	-0.052127541141460954	-0.2917506680805416	-0.007812810095834743	0.5306427317853173	0.010594269192034543	-0.0013406210878562723	-0.12982958134662273	0.2210888577022766	0.05385258498955215	-0.03526669533756732	-0.009682162091631584	0.005905123276946435	-0.003798710613267945	-0.07660141889413696	0.10913987553081285	-0.10376057960992088	0.013632383678030675	-0.0035390616599662913	-0.10403632695108143	-0.00946979525668144	0.0014336014194230855
patient_271	0.00018880083646124007	-0.00016497533918787916	0.003354199152692039	0.015399031135740347	0.03501213098648434	0.001832487909991879	0.11798645314754695	0.0003095496337935797	0.13694796729365172	-0.05851687194131411	-0.003103034652661157	0.11697514514674401	0.48535227773690937	-1.0909750102503848e-05	0.017922888253929875	-0.0005076543434200928	-0.02352978331882353	-0.16067098967032586	-0.001539113943885208	-0.048600687041327466	-0.00793622719205776	-9.928867166296502e-05	-0.07077688769254568	-0.015640160573216592	-0.001836254449618912	0.023806046529772248	-0.002927539202644712	0.0036229890072398017	0.0172942852197712	-0.05296476245843401	-0.015277034085439177	0.27472663867209324	0.002286468526376591	-0.0017139241044704131	-0.014291326614057784	-0.03721342690065652	-0.01484598216322508	-0.032866496205374254	-0.03689112516777912	0.002273113217660827	0.03505988843531581	-0.032819576569881145	0.011990053989685999	-0.08001748147675417	0.020242174903505997	-0.0009414846389956177	-0.04701742433199163	-0.007732526916016954	0.007464973977063183
patient_273	-0.010165325508908567	-0.003915475740451616	-0.008543176770769675	-0.12642774795623993	0.00823762823336565	-0.0015726274768331188	0.2888930234679073	0.03330717174187538	0.15078998963485252	-0.10372831309380409	0.000625597948306492	0.06525672189180545	0.5530752852842026	-0.005830077785600654	0.01368409535522612	-0.010851863716020956	0.041515633270888454	0.03388175634369551	0.00024003583238624087	-0.03333295862547735	-0.004286713275608815	-0.000171099558548114	-0.021699844943394508	-0.06202658992344389	-0.0015897100050232408	0.029842295175456265	-0.001556702767586504	0.010903067126629792	0.10303454733607664	0.06241386883093867	-0.012880572930827587	0.2881872462679823	0.022016389619831208	-0.0020815103436802045	0.09625935741017219	-0.36883572797069336	0.015619485796878716	-0.007954428909814217	-0.05736137081075378	-0.002957561875846308	-0.2806214229531465	0.027582608960373203	0.0315692915307288	-0.06127135546527738	0.15068409209380373	-0.00045350872799977107	-0.14539246388618202	0.0759900154269174	0.004763921318433547
patient_274	-0.0033117491351405794	0.001107843243066608	-0.0008936388619605285	0.28370882826849636	0.053935934212526855	-0.002359957027411	0.05029827575747427	0.06124469809478562	0.18280692924318626	0.0036588750589183244	-0.009245825676314736	0.11470067787501204	-0.19642291920619706	-0.00787081375344776	0.015774163188784718	-0.0029427649136358576	-0.18879976418618477	-0.17266839277975038	-4.5210058140234e-05	-0.017728934063316663	0.024039998530346808	0.001932798113879244	-0.041379636210851695	0.5104729354846116	-0.0008136995965915129	-0.05291060932007177	0.0008092925255571751	0.002491466282209859	0.03374776884619454	-0.08411636745982742	0.13829247533886155	0.3527261894497572	0.018239260918082156	-0.00361066023837424	0.09584310734121004	0.2117875609144769	0.15742605289901326	-0.042856582119240726	0.005467048352472546	0.0031180268192324474	-0.25191973469486734	-0.07680324605313926	0.169584311125349	-0.08749046884986982	0.08771517725352716	-0.005820736720817782	-0.20974241584211423	0.005201705694562135	0.00233363588765288
patient_275	-0.0004927240506443319	-0.011329151042990038	-0.0016294764601669006	-0.1078653203639147	-0.009634187775256193	0.014846972485134226	0.15265725313754402	-0.01118022755571746	-0.008557065910203124	-0.21077982517284283	-0.007623322877147878	0.11547133670198911	0.6069291883353987	0.04835023776549434	0.0025239983275530033	1.565746050583322e-05	0.03079336883223714	-0.09982634937575906	-0.005859544409250312	-0.03549051475443001	-0.008813794661890495	-0.012917290238198924	-0.05761508437114773	-0.051607862955493744	-0.0037695920440946103	0.02743280503889292	0.0006588475467761751	0.0021565027915396878	0.07239644308925124	0.013466396539031682	-0.19445083390915005	0.3061912583888762	-0.0001066018045868724	0.010755138428301026	0.01929454338945433	-0.2884169048624979	0.1713327870645414	-0.042875873989430165	-0.07856683201980572	-0.0227475673504324	-0.14777583279680104	0.09484333524768186	-0.38236893229557134	-0.03451059430794999	0.1719020198880306	0.0011557479218591712	-0.012356427741325941	0.06224052450088273	-0.01437096899932939
patient_276	-0.002893458990283912	-0.001939960566984567	-0.004469989826590128	-0.20980000782252525	-0.016166808565160562	-0.00021263341345145314	-0.03569162392226791	-0.04956858283609891	0.02564539941738463	0.02825032579289529	0.010205652934155601	0.030506026024190436	0.28126061152656456	-0.0059925543833451176	0.014438073054282814	0.002557769016291322	0.10865063055697254	0.05646616188214879	2.7662643255630003e-05	-0.001176397631774649	-0.0038992866078704854	-0.002406811320604185	0.01483189237880852	-0.07179223347694823	-0.000286535369152424	0.01812913985330416	0.0009462365951124603	0.0005009111087506927	0.0594238159437336	0.09494042642612197	-0.009030277564289278	-0.2783074136312547	-0.003965416436000844	0.004379598409860118	0.03353554700460956	-0.2361170116906831	0.03963922899511288	-0.03792009121512941	-0.05187913429891147	-0.006559553038902556	0.09224658125721785	0.08325054752347501	-0.09678974975514372	-0.00024440344435002273	-0.01803851172945689	0.0010460389958019231	0.02644207778783782	-0.006810575177148307	-0.013610072119953909
patient_278	-0.00011878611413835637	-0.0007665838202752566	0.0003126834820099843	-0.09403678578119319	-0.004636092480243824	0.002202349350214482	-0.02138092775923538	-0.024687333874323356	-0.10560540197128866	0.008072348571807107	0.004352741913266926	-0.01691405528320272	0.1000049657085211	-0.0009214301519593473	0.00142160390421547	-0.0006341434369916079	0.03169222227937836	-0.12869220556511965	-5.4583654091055e-05	0.18277522873716415	-0.013723155240982422	-0.000369879563177415	0.04451058665215512	-0.06487379752299235	0.0012852501942541	0.0031193905996795518	0.0528274141892572	0.00030691800004310597	0.024375909643729633	0.04303843294551906	-0.025596984242655208	0.06575830842145869	0.00491520499380485	-0.00046074406584914007	-0.016830993411155407	0.010856780264017159	-0.06729654952793297	0.1402367796778643	-0.060060283285966146	-0.003453942902689268	-0.0007934057841048619	0.023446947030314694	-0.11991616741816079	-0.0488614262456478	0.06565888576873852	-0.0039008194402577064	-0.01911230985365907	0.011241182487587651	0.004223098429719879
patient_279	-0.002821111037104989	-0.0005336109220330119	-0.002232185485796802	-0.05183398571174376	-0.02708737042496518	-0.0036113753167188265	0.12745111142031548	0.013497157128441562	0.01073874999019076	-0.031140072043598407	0.0004980003687880783	-0.052539614371799	0.3553241507302299	0.013768129100301285	-0.02882653356202078	-0.001067796652959285	0.00036515768006468817	0.03675163278943809	0.0005207274966000663	-0.03574773296863903	0.01586731873810969	-0.0001394059289110851	-0.0230083751944929	0.24917470125522578	-0.0008290437693747851	-0.021594672700514503	-0.005182951554924185	0.010663646684282845	0.02476943760886344	-0.02125150516797934	-0.11118975417973666	0.32164424581500045	0.00326541725052793	0.0007146238373654341	-0.06896582747432085	-0.07210086556419601	0.12943225212072934	-0.04275115107394755	-0.030095888855434728	0.004375027047926023	0.07968781685382066	-0.051229744144161586	0.06336117932183787	-0.10650105941151612	-0.03224635400828111	-0.003326432370813434	-0.08907953396062769	-0.013004261942839285	-0.001029880031651006
patient_280	-0.0030722693208545516	1.0419582882897808e-05	0.0023153148730988664	-0.02606694484395199	0.03786556025619849	-0.004620957036199801	-0.020111268671614863	0.019135169965674312	0.16434843828351742	0.028142953561746183	0.002312501955316382	0.07282787362307508	-0.20326518024459336	-0.010643932594543503	0.019411414132991175	-0.0032902288125699476	-0.002036768900443527	-0.16747105171827864	-4.7546262990814634e-05	0.016926986061918965	-0.004682928199344588	0.002298537946154855	-0.03766390626702413	0.05441352693154957	-0.000167852492403746	0.012615562577390741	0.006105849687185861	-0.003700389491788507	-0.13769963386782147	0.015334439876418486	0.12126320949553204	-0.10768956996203678	0.0044368588345527135	-0.0013343464625469297	-0.02710716651869421	0.016229583798835972	0.008975039299930484	-0.03719220415627651	-0.0315490158399558	0.0007792250840700703	0.07157974678712403	0.0339574429122368	0.09385249468765709	-0.06385171493487557	-0.007992684151950749	-0.0004658139376864249	-0.1492964331963919	-0.012375088688414564	-0.00521726232312919
patient_281	-0.00013310683810332903	0.0013676999308193316	0.0004292319727289164	0.2992742367243245	0.020238305887810358	-0.0017973530096966114	0.0722889016006797	0.027894877253595365	-0.0023790096072119197	-0.03207289970425915	-0.018302623027259306	-0.00878012704291221	0.01589158130196144	0.010350320817825418	-0.0495119882845675	-0.00040569662193672753	-0.18062641922830708	0.0076152812003571916	2.1179015840668e-05	-0.007937683699672906	-0.005797466461289599	-0.00026491793465273	-0.010083907210603284	-0.05571445055252261	-0.00025918813256516483	0.020530891865482567	0.0020633331716361433	-0.011187844592449868	-0.06248634384458551	-0.35714255347495466	0.062415054712484215	0.2808215809778775	-0.012029185817874283	-0.0017049393996851148	-0.026134342062442903	0.1368780552963761	-0.14931465045920833	-0.018340751575177096	0.04582650649729691	0.011130445892668055	-0.09168893994905046	-0.2435096869358572	0.13414167132767207	-0.07766199934519208	0.010733389236404019	-0.005683061296206541	-0.04106780008483527	-0.011268587761608077	0.010207298751365994
patient_282	0.0007175449393136868	-0.002263213314694095	-0.004800935800988061	-0.020956181377373317	0.04629313240901862	0.002430231491190481	0.05680060198138484	-0.0071011381775360205	0.08893202656824052	-0.0500490102937084	-0.0031534945135059888	0.09975467321226532	0.2998186181706977	7.649876099582886e-05	0.01320049930476511	0.0033058305299205593	-0.013610875612626614	-0.18268106999511602	0.00012382580614982402	0.023491232482437504	-0.0040994317885977676	0.0008737960602666659	-0.03975649236314624	0.06267734548939985	-0.000207538957723853	0.012470603642415716	0.013032017343858443	-0.08700902853799906	0.040886883341257875	0.018496231017675124	0.06482823045140287	-0.22916369966901115	-0.059562499109118115	-0.0015820685841335916	0.0694233823842204	-0.3729804867902506	0.10509480394647966	-0.04388612732324677	-0.04505502387702804	0.001188744064041527	-0.16243529440105917	-0.034957885678824116	0.15020598826850426	-0.10308767954321546	0.08998848223246435	-0.003522417563305477	-0.24098805067036028	0.01947941749684502	0.002711097947523391
patient_285	-0.0035425454445218744	0.0034377292492632143	-0.0009337783010337819	0.4240128109847507	-0.01668655396859562	-0.013607499158895803	0.0669240906295604	0.102013859774544	0.06371448424044238	0.020462827289891003	-0.010842953711236898	-0.21536488995134756	-0.3384819904404764	0.0027743753915877296	0.047006817837170346	-0.007616088013152828	-0.23130737928073006	0.08578271665644102	0.000848117865705401	0.048608129699692276	-0.002185780529187088	0.0005295479672555759	0.08147244890896559	-0.07891707212734955	0.006100492997269319	0.003535882756799456	-0.002623966670288169	0.0008854866706881551	-0.07303385356026561	-0.38160786793888063	-0.07885816509396525	0.48366639460388783	-0.009317277341753352	-0.01530993088077827	-0.1861848491043968	0.29336891795136	0.13929423266771482	-0.022161967521203384	-0.02756381187118279	0.003963000086159832	0.022661652914302804	-0.09867106909268579	0.007135768297622727	-0.13105181049402248	0.015775576044849242	-0.001768951496121577	-0.019179004566600776	-0.010897982664780634	0.01144167091734414
patient_288	0.036505233564008685	0.0003065927615615003	-0.0028883792431141364	-0.15465679685031258	0.04490694783722012	0.029352904901770185	-0.07070634586562202	-0.06297429172047408	-0.4623406855713199	-0.023153940842610292	0.014422678241991914	0.1057004721494985	0.5596289310145465	-0.007092574686287384	0.029869345040571163	0.11337338573812165	0.10878434042778327	-0.2803429695077305	-0.0008227726152784259	-0.03990763863493832	-0.012772924361232708	-0.002029362915513783	-0.06317973663604542	0.025504894587156893	-0.0013067473674047468	0.021379622358325325	0.001608578877761593	-0.018993484150238847	0.023091875060964325	0.005227563401726861	0.1363662667243685	-0.16566983387146325	0.006166932244460437	0.000132985760396171	0.09193853018823556	0.04910878101864165	0.07520765502196784	-0.049466252261815086	0.08398274725255661	-0.0035653102219683954	0.07599910476230692	0.08868991322051041	0.10682665950611493	0.4177915548328342	-0.062192813734312014	0.00083143835036276	0.15458891386491497	-0.0018899535218136513	-0.01506987675342912
[truncated: 85 more columns]
