# Supplementary material for: Integration of clinical, pathological, radiological, and transcriptomic data improves prediction for first-line immunotherapy outcome in metastatic non-small cell lung cancer
Source: Nat Commun. 2025 Jan 12;16:614. doi: 10.1038/s41467-025-55847-5 (PMC11725576; doi:10.1038/s41467-025-55847-5)
Supplement: Supplementary file 4 — Source Data [file 41467_2025_55847_MOESM4_ESM.zip › Source Data/source_data/unimodal_shapvalues/PFS/Cox_radiomics.csv]

Patient id	Dmax	liver_SUVMean	spleen_SUVMean	TMTV	Nb invaded organs	Distance dispersion	T_TMTV	N1_TMTV	N2_TMTV	N3_TMTV	M1a_TMTV	M1bc_TMTV	T_Suvmax_max	N1_Suvmax_max	N2_Suvmax_max	N3_Suvmax_max	M1a_Suvmax_max	M1bc_Suvmax_max	T_Suvmax_std	N1_Suvmax_std	N2_Suvmax_std	N3_Suvmax_std	M1a_Suvmax_std	M1bc_Suvmax_std	T_Suvmax_mean	N1_Suvmax_mean	N2_Suvmax_mean	N3_Suvmax_mean	M1a_Suvmax_mean	M1bc_Suvmax_mean
patient_1	-0.1751918030400342	0.05987361576626547	-0.06840858163409122	-0.15161106543449746	-0.1223901607740177	-0.07945203378140489	0.13939493775329612	0.2675240348255268	-0.06430404776028271	0.2352637788676013	0.13676174313150866	-0.4168865367829679	-0.014121547928346643	-0.13672955462329708	0.051871511599239695	-0.2712384588356047	-0.48743670010476564	0.35227902650889326	0.03258951727394444	0.01096884583929435	0.20339659562554346	0.14014431123754223	0.031939927987678196	-0.1912945548332626	-0.17538414964385787	-0.0818096588500802	-0.0674675024786012	-0.29836201666476564	0.4376141019871099	0.13697465182230878
patient_2	-0.07086049496076642	-0.0925998181910491	0.02885418148299722	0.2687878651436926	-0.04110394992507893	0.02143147619607786	0.24211619400395193	-0.471861701205394	0.06887079741505507	0.2112332333861196	0.12282551874947746	0.19493714522814531	-0.007082695940006937	0.3126605975949004	-0.06815080656433455	-0.26909145392214734	-0.4234650281002155	-0.1437701517273983	0.03449170474548267	0.011527587137880017	0.026051385248522532	0.14092596569896926	0.019665642481552503	-0.1935596367645871	-0.030370046722530672	0.22581944065599172	0.1629603168733387	-0.24560359498377313	0.3897912082091913	-0.06561616347272022
patient_3	-0.04362655821982774	-0.0420460327874397	0.03623309493810952	0.04065243949233686	0.021301851410526033	0.09393617297614243	0.050905246565912075	-0.32212882142545707	0.030613354970941344	0.22486707976934497	0.12875599326678014	0.32956655709095606	0.0011924263876393535	0.06086442708697346	0.00889517943185441	-0.25657100254988835	-0.46284526720087354	-0.053443384548304315	0.031001026348110427	0.010370401233418479	0.15983268544685633	0.1482449578958874	0.027387725192365354	-0.11514737640676659	-0.0007956959327690995	0.04476891994988574	2.734869573462818e-05	-0.30988188266241656	0.41480967381968653	-0.04055419087495493
patient_4	0.008749723375890969	0.11883372342340191	0.06929748323828255	0.2909776201060139	0.07806016098092064	-0.02683578369527414	0.3732277666351785	0.2707403887752243	0.04214529517720271	0.2170435729292824	0.13256481464920544	0.3200586860747839	0.0057269409767268095	-0.13831276401259543	-0.028803765541341786	-0.24375001903422222	-0.46709975345338867	-0.1189478621597553	0.027529020859255286	0.0097306607543131	-0.1381554402275649	0.1372020490627187	0.025065271866190564	0.06784814595397234	0.015255085892860945	-0.0890114330267377	0.042948002648240814	-0.31957116021237364	0.41225822316640737	-0.03436509407345108
patient_5	-0.13852382242067504	-0.11866600707299897	0.12822293857981001	-0.22012228337532264	-0.03696034717923951	-0.05831651141407075	-0.30937680748330393	-0.20966889227208665	0.041772559538085646	0.22039125190174988	0.12489831540673946	-0.4162036503214395	0.028203872819406374	0.16505369397493067	-0.018125491636508638	-0.24566759433316196	-0.4207705405589736	0.3608217892382499	0.02751172330167317	0.008262871677205842	-0.7222996758897345	0.13445346662661023	0.019704471318472732	-0.17581561043772595	0.10106288796343621	0.12458466547309525	0.04998603893370705	-0.30262720118696823	0.3772830838978312	0.08497168471379175
patient_6	0.12128524190407995	-0.10728608377729273	-0.013071276848904734	0.08570507604176397	0.026150673498228336	0.10679717065170054	0.23436981880620347	-0.3247677491461382	0.030185250422907983	0.20180877304748204	0.12862775335368976	0.22753269861131994	0.017522108936113893	0.047702639199233066	0.021970883178749293	-0.24635306611912816	-0.5109162274449092	0.05830217544228388	0.030263456572999732	0.010208658149939862	0.1993085010436676	0.1520775178306417	0.029519122457270345	-0.010875220083617243	0.07771700545649794	0.03603329764309289	-0.01733505002089292	-0.3119926478479596	0.46167079909975534	0.002750571004599855
patient_7	-0.12947702395051602	-0.15415613223882718	0.24342616725809132	0.10423886787626982	-0.058638422675170485	-0.0647065914279742	0.26249604228942386	0.27559170786480197	0.045213096731220696	0.23311378466611316	0.12893803173468543	-0.411889720409497	-0.02369914759004456	-0.1385635505027747	-0.09670702949949198	-0.2881407047873212	-0.4568673075491986	0.42962323081605064	0.03384929859441972	0.010296201796116422	0.22944389876506693	0.14846408056698357	0.029527603639028573	-0.20127809037888958	-0.16120950293694483	-0.08549904360363567	0.28830113348410114	-0.2792634004377612	0.4162843631355392	0.08601014903083681
patient_8	-0.14478445722488567	-0.14759726641767026	0.12945615547956604	-0.04323022317133006	-0.05214204914131134	0.005392027467788294	0.1027573574924958	0.2864468108449565	0.05308856135354906	-0.48951633852412263	0.14162143592351417	-0.46274701528636975	-0.004688006660303938	-0.14605087184914378	-0.051016749517021995	0.28627384020008134	-0.4685104985310147	0.4327448321420301	0.03399250301894353	0.010058930144457018	0.2019734977302133	0.1445734600097462	0.022719141379808905	-0.21131219057895712	-0.030764934887456574	-0.09792783471830604	0.09752769752221262	0.4211686388526899	0.4171792534622918	0.09042830773443608
patient_9	-0.09018034459798847	-0.0473488815489994	0.04823234751621932	-0.019335697504689747	-0.04628573137901139	0.06391132083435043	0.19866225813430308	0.2856129925512666	0.023666868010305774	0.20838742302432095	0.12251677142637202	0.14923862029471155	-0.04776819617892865	-0.14292738451060763	0.021878914079653346	-0.2152843004443249	-0.4295557463458001	0.12054117380774067	0.027760321525283425	0.01070895346443478	0.19552054095963245	0.13444860244998286	0.0195510476415739	-0.1509996442167194	-0.19158682851368686	-0.09373296875846321	-0.01509374303138311	-0.3031579265480889	0.38984643185252343	0.01108062967705485
patient_10	-0.1690251264847359	0.07513809645987707	-0.03744577859786923	0.08346252716440873	-0.12476657906183412	-0.1378508601317871	0.3131818841808955	0.3133354176640372	-0.0842735009265391	0.23458896595693146	0.12499491594840519	-0.45714919289961203	-0.02022313380428773	-0.15773959835185208	0.09082623457915759	-0.25489300303452195	-0.4628405454144928	0.41399844338124225	0.0306039161715032	0.01162135855892578	0.19953029745548065	0.14700821675211145	0.02342719178256284	-0.20044217111478774	-0.07409906591620699	-0.10945591062564984	-0.130900960866798	-0.3086357035184498	0.42178633616298794	0.08513075499103044
patient_11	-0.058456024190072016	0.059144563478106725	-0.02382300963692916	0.1816525214332197	0.02244408853548023	-0.016937580526490248	0.17478026071373493	-0.38337832162732677	0.040012093269238304	0.20852479640969646	0.1165624676265191	0.24170700134669726	-0.00017902326498679132	0.18647796464496647	-0.05158710909131352	-0.2924558991223304	-0.45844227357295836	-0.02760145957261219	0.027066719837846052	0.00896390586403319	-0.2391848168664792	0.14159747981846788	0.028209594264019543	0.0080669748619692	-0.008882860298901042	0.1313977559841061	0.04126624594453989	-0.2518664917172562	0.4137411127081968	-0.02562910839592304
patient_12	0.0545708056679009	0.13084936387823368	-0.2212980084096865	-0.3480436739816276	0.021514294751711814	-0.08728026115902435	0.010374056478057241	0.27130300846040223	-0.09261331528164872	0.2440639375161208	0.12877176185671033	0.147632368944604	0.023625370877995832	-0.13711704013459505	0.09968562497165047	-0.2649571442314893	-0.49453850134146704	0.20990750740468667	0.017448935869810802	0.010814318951520317	0.20479349205476693	0.149386849082118	0.027809496378886647	-0.18943543002059962	0.075532983741225	-0.09086839267876602	-0.12600475120934515	-0.3098963931779403	0.4442632127588848	0.03711772107809239
patient_14	-0.1850280691267461	0.13090075152302266	-0.111530358794991	0.2612329037245041	-0.1250120605521457	-0.12475885247978986	0.4268019155710407	0.3114247587492478	-0.0910827796790307	0.23530986044482688	0.1212122219416204	-0.45589159093288506	0.002499651471362097	-0.15717542840600773	0.10822374402246535	-0.27431402931193466	-0.4647489703784305	0.4063282368505938	0.026832600846042762	0.010754629950137018	0.196270289297213	0.14792690143793313	0.025200215427748914	-0.20030477419980877	0.004815366162017888	-0.10323280273194568	-0.14057257517741323	-0.3034198915088379	0.42402645649366505	0.09309068415495272
patient_16	-0.0497699491783232	0.05065496772887456	0.04186948033690802	0.17273592756637224	0.01851259312010907	0.05169181890471599	0.33902664281891215	-0.23283638791102715	0.010410232283759898	0.25836735333953753	-0.43806587692390325	0.25175659828662356	-0.31632871480565206	0.4546535911528972	-0.0005315379025176673	-0.32669110786857103	1.001766802535927	0.06373296528366583	0.0360897788962054	0.009387183574168356	-0.580771519469166	0.14467982329012252	0.01574924923345049	-0.1901265679605748	-0.6147278690207473	0.23124613081011636	0.012743564104520098	-0.26993951631235275	-1.0832759549390882	-0.004118062691997575
patient_17	-0.03905632301888336	0.06366124890582542	-0.10557148917820917	-0.23286133568499456	0.021701636382248188	0.020093722098820016	0.0195476224224987	-0.29388257982219795	-0.041714804066616235	0.2409401174916828	0.1257951901821441	0.11492287569354082	-0.0034963830626027407	0.25919456789066203	0.08999463683320501	-0.2765019641897851	-0.5126926125188469	0.020377108223664675	0.039743046245589574	0.012209028077183508	0.19187843999556997	0.14891729631987416	0.034398779135129516	-0.20095535235185705	-0.03195702885500252	0.20149851350428338	-0.11230614574370446	-0.28523478529305807	0.4727495678937692	-0.03492457740562799
patient_19	0.12482969030551282	0.004183501447119226	-0.07916914253358219	0.2342207359455103	0.09091779262007577	0.10148133347677943	0.25514130717566785	0.28146600558296	0.027217485096098764	0.22137095302197857	-0.504829432519794	0.43667405606184373	-0.1882998764177958	-0.13369884009123478	-0.03416735544856949	-0.23516687768876807	2.115162824598155	-2.4109876314643817	0.036180344829508965	0.008349149507877547	-0.21932683406342995	0.14169045596799676	-0.015896552420707158	3.588028186379422	-0.6964762996716793	-0.10129532979131912	0.07526643549641063	-0.3105927231737867	-2.1312760675090354	-0.7639404429298469
patient_20	0.10082174477017476	0.004199485568070361	0.12029409020845383	0.11895250735933892	0.1000200658623438	0.051397301949584466	0.20028670307657975	-0.35786977027195993	0.05033466375479529	-0.5836915877814237	0.13164625173168715	0.2657356167817713	-0.006307208578971927	0.20049791075190926	-0.03971928244077132	0.5758397036462521	-0.47912431546869494	-0.28805018265994087	0.032494882356934277	-0.07462212244723566	0.019158397074254204	-0.3974784309674637	0.025369079567137187	0.35029559130367255	-0.04139802717940429	0.1276873629092476	0.07084811732085336	0.5409152676872256	0.4284691100326478	-0.10941725633139562
patient_21	0.17342922299168148	0.07319923482782287	-0.01655595533890303	0.2633630666882495	0.013751826803727307	0.1126864245283994	0.36374406304628487	-0.3589678291833321	0.06619844402376303	-0.6089498664395938	-0.28064747010497	0.33463605317463946	-0.0016901709995285432	0.22354145185821506	-0.02526201204062978	0.7902265411166873	0.30062457136758364	-0.32102872877886035	0.03756059215728819	0.01263729200620416	-0.1920833087490944	-0.3965503397589882	-0.041874364721286764	0.48320522076237665	-0.016095910494256932	0.17600167173969214	0.028912163754279505	0.8603116709900733	-0.2011268733615743	-0.057693348601705254
patient_22	-0.14960607719789168	0.05817298938318503	-0.13186663867283815	-0.30044749066561516	-0.05987719618782958	-0.08743997958400719	0.0248862379002215	-0.2553131193805721	-0.06878243423991016	0.26045095978153493	0.1444290775811471	-0.4148085118646577	-0.009135465004532424	0.07517637085896432	0.08278939087751892	-0.3137824748733582	-0.5051022034190131	0.388494893004164	0.03193901349413201	0.011709421387281255	0.21420679637770182	0.1653820891176625	0.03076607836675687	-0.19870834247172162	-0.05750794858751877	0.05029884703446355	-0.10728096564935713	-0.3084475629868405	0.4527941832135115	0.11510635721167019
patient_24	-0.09387711596659637	0.10522950614024759	-0.08523277802728348	-0.06209451099869412	-0.05211588960670815	0.03458985817212062	0.08471916266811831	-0.2640039865278365	0.09991630386867206	0.2877912091270239	0.152971093357679	-0.3617877683601276	0.025634363228720432	0.05557239102101758	0.0050062724124859525	-0.31079515389169193	-0.49991338128251434	0.3662514583339974	-0.09837061166836701	0.013828114175873733	0.1444022339500343	0.15269120390875238	0.02503222413149699	-0.19602609037217839	0.06863956556573565	0.03894056416879777	0.003866401921137404	-0.3106350951106652	0.44808847934467233	0.10008618675562582
patient_25	-0.06954977276661561	-0.21236756643688934	0.21320308100044108	0.2122753038482429	0.11477668542093548	0.057174008147019395	0.333271808614424	-0.38031135237423563	0.04065725124748537	0.2247342494193732	-0.5236276314065003	0.31451433222428266	-0.03579502372597667	0.2239084127729781	-0.04705190402810829	-0.2714048269303656	0.9138059652086848	0.029124098885430022	0.030104111509741724	0.010176030266795326	0.1424211898572544	0.14405562093316568	0.021963108563404908	-0.174563913621994	-0.15545775047875332	0.16508005049516877	0.09038285320495636	-0.2945541764005051	-0.9723887731860049	-0.024188816476044254
patient_27	0.16369070168410327	0.01322037839442825	0.005597380689621527	0.18374393659463042	0.09597266217716455	0.032812724569417265	0.2394622286862105	-0.4173644384646942	0.04902651010208366	-0.497111280311598	-0.28646571113600233	0.28243467794887994	-0.017521658443166152	0.1950487809492067	-0.0044277049990804306	0.3533866570182302	0.09529532368370157	-0.06522435585993493	0.03190120164215186	0.009878696429678847	0.09258148394940222	0.13793390230422042	0.024313699426943062	-0.018458818475033428	-0.08453775173662645	0.14962505986772023	0.01428186318812879	0.47239905820656025	-0.15083578366465608	-0.015456025693698645
patient_28	0.11607002201802807	-0.13368820823772798	0.19203958317881412	0.30364062783039	0.15361323773748795	-0.005557117246278329	0.35724354781263723	-0.24761300341442372	0.039014396300560285	-0.5896639384359206	0.12254856030116545	0.3366209329089617	-0.022002381963302283	0.06898677274805703	-0.03819571743437555	1.046757340365614	-0.43810415120435764	-0.10451665774256524	0.031805619472681665	0.01076297392788404	0.08233783872638412	0.1418325842119833	0.025281329229965014	0.0067624986409564125	-0.12665382555285915	0.051906219456749995	0.0663127552897715	1.4119150286078546	0.39960599769064287	-0.012911047265780027
patient_30	0.09049668357308006	-0.09009088998470441	0.024747536664186175	0.1904819079243143	0.020812008578059933	0.03331105197746835	0.34585526367264047	0.26571700263861586	0.02358003788977854	0.21544846386154834	0.12484267439994313	0.25082900076055403	0.014433332374671228	-0.14127067595926762	0.03375435328975647	-0.2465507630147968	-0.5373371346716096	0.17218798408571728	0.02985918357788186	0.010663895007012975	0.20026245298218964	0.14302565669749379	0.03269689096816096	-0.12837701826529752	0.026688219277434148	-0.0882578775751361	-0.04121914026681831	-0.3130400247202951	0.4883617332586045	0.028502831668360575
patient_33	-0.16016247205306672	0.0568342449004552	0.03156412070505146	-0.5822136376714262	-0.1191829887612824	-0.1160492785199564	-0.07686619045295333	0.2746298691144874	-0.0856417792952938	0.23830226909592933	0.1323936587813507	-0.40274525242145837	0.004254186944310692	-0.14720963452783123	0.07840756861204548	-0.29125168707074134	-0.4299836759575721	0.3993739012416026	-0.20312423219660566	0.010248643817181833	0.19875715726121143	0.14889344385462983	0.021117549926148407	-0.19414801514587193	0.05795065389745712	-0.0942856398111634	-0.10111735295757718	-0.27960592796343087	0.3794619229723734	0.07454807805275612
patient_36	0.06263044821234087	0.1839424864220926	-0.012102993580681946	0.14517781225220283	0.31443323229776987	0.060267359813027103	0.24274387533724262	-0.3359212782984416	0.07929368116126903	0.27570218530145724	0.07892801236818493	0.2222858704166583	-0.02855847841707368	0.5221186504573727	-0.34842434195045024	-0.26983134759195254	4.8331402783728805	-1.0089089414351422	0.03241806114674071	0.012174566191611638	-0.4354853967356842	0.13083909400499372	0.01743256592459487	1.1010156720153008	-0.14003298618652296	0.3958252622369007	0.2803790011795201	-0.32188531143132687	-6.090996161466826	-0.18744494538136963
patient_37	0.04239726093931635	0.09173036059397374	-0.10884883887231349	0.10284593580666299	0.01710084389751838	-0.010084932241347632	0.21123375648690051	0.2737542558194863	0.028239447482982794	0.2203375613837861	0.13303901085446918	0.32961056702143665	0.008293508793799424	-0.14041118767165459	0.003875499775020633	-0.27751608950703593	-0.5156205829032113	0.06928016323178152	0.027067173913162868	0.010402389837418407	0.2054684622006037	0.14824204337587019	0.028384356963902065	-0.2004053159839768	0.019594159034865888	-0.09815651913424546	0.013524140194086692	-0.29259260618669797	0.46051309306196264	-0.009323001845472386
patient_38	-0.07615815248499226	-0.10097728533292903	0.15944204584223926	-0.004615241102641601	0.022209675193285507	-0.003139388401695243	-0.08421157748744676	-0.34146832004862654	0.06828649470254475	0.24117422859422485	0.1321875983242785	0.33251719117657963	0.029479078252374523	0.09849409787411632	-0.008292742896185328	-0.25848381957414	-0.452945776482813	-0.1350165279778369	0.03297920509262189	-0.03354514909962189	-0.07215632206345872	0.14120468120826205	0.02009239513948413	-0.18982906149596715	0.07615833300426654	0.05752021530333315	0.008607493821994662	-0.30242466334761714	0.408535519854259	-0.04416207439976337
patient_41	-0.10776159403665908	0.24698721986075253	-0.10396157490008416	0.4999819166463137	-0.03626327621949895	-0.016832443603220185	0.5132697527395114	0.31940035723739973	0.06725254938573749	0.29784888470582055	0.14667239823120537	-0.31974796052144067	-0.004749311672518784	-0.13163948173571827	-0.04815439677750537	-0.2801002459052528	-0.44223564063263004	0.4400094297729916	0.05049372698935283	0.010369322265536982	-0.12832084577701516	0.14216514820573115	0.02318773871380886	-0.20290664761295132	-0.033267194832196784	-0.09224353696957106	0.10150486369248533	-0.3093963654045712	0.4104939449496146	0.0408964287083775
patient_43	0.09496304368256035	0.06589003231201483	-0.10566638504043188	-0.023515507894296798	0.5605306174449435	0.08601261678484802	0.11322281022999583	-0.3539881609663311	0.05228496650674655	-0.2728962319348517	-0.1375278918549514	0.24985102457172018	0.033854992614040263	0.18233495426869775	0.0011390584081461697	0.11531960964920952	0.25729035828029195	-0.08379005519287532	0.027495199225519996	0.011588599141992829	0.20914985184444318	-0.04820897158278769	-0.020338864636002887	0.047938492268262155	0.03262883116235906	0.14853515526053293	0.01217350787236595	0.35504900018511193	-0.28788042783664297	-0.01891796872439038
patient_48	-0.1183785416457702	0.10023665649752028	0.1304012897785053	0.12794977573226823	-0.04330144176971814	-0.04376729668463436	0.3043747479949162	0.3191335609057003	0.04216727416137017	-0.32541426546909036	0.13677016921916774	-0.4434125410332559	-0.015525067915698238	-0.15667574530442446	-0.24259919552091108	0.04067807736769216	-0.4928451620332879	0.42641842710822575	0.03483504951554892	0.013336924903727636	-1.248204526838247	0.14076487850647795	0.026514877846468887	-0.2079470820157832	-0.06526963989443074	-0.11022380622879059	0.1460928207661111	0.16955136722517822	0.4508854872082	0.09875767737476028
patient_49	0.11236731979684596	-0.008114529386181872	0.09458772252831107	0.17023127560886345	0.07948479112417832	0.05910899967504049	0.2740877649111317	0.277039145988223	0.06165217818437905	-0.40283568694742095	-0.4017967377001838	0.11806964039791387	-0.008463627371832774	-0.14752625985177387	-0.03395311826276842	0.5104999652085199	1.3805421858498292	0.005303872437750651	-0.12204195203805669	0.010394723372884399	0.03134773746233512	0.03591485370318975	-0.2641284795728168	0.1381580042339668	0.07416483493870459	-0.09553282371353068	0.06270906366357172	0.6389933599600625	-0.34965626591389415	-0.000924891919952614
patient_50	0.2203677125232687	0.10055969966345842	-0.09072228087964884	0.43368791345210506	0.19692919247546828	0.0893450873247051	0.48333664500054474	-0.3304914874457712	0.0475020331230177	-0.5734125480087002	0.13373305600984609	0.4079587739046807	-0.008966063575386563	0.08515611814261202	-0.01320332805868844	0.6376077450153675	-0.4871273174097928	-0.22367569534503304	0.031554953325125916	0.01187232955857654	-0.26809149533097965	-0.6645097060145185	0.026588136376676976	0.2009306775309021	-0.058917112327192746	0.0614617845430979	0.003310202239673034	0.5950399444585137	0.44167491550748994	-0.0030690200539997907
patient_51	-0.08400092497062428	-0.039785173071995146	-0.06444273821347529	-0.31807494344142706	0.020592305315346768	-0.02542331443339851	-0.09248891551735705	0.3055668685290012	0.0436419096840206	0.25086122219629176	0.13070531788520867	0.09765748988454416	0.005524682101789261	-0.14000153361052559	-0.03333017991680206	-0.2592121069877773	-0.42891153095993423	-0.06973918407993579	0.031008645881658622	0.009099056231331375	0.21429849359475842	0.14131189509014538	0.016463412443935965	-0.18365787920443338	0.011466424815440617	-0.09006301450949544	0.0901802947281746	-0.31434572397972604	0.3945671002754313	-0.03568470754791683
patient_52	-0.055839046062985905	-0.12992877393304053	0.0478751777904958	-0.290588466019303	-0.12845934730403105	-0.046948900598773935	0.050527200752739886	0.2823402273415692	-0.059148345580802404	0.21543830717941342	-0.38033479100198164	-0.4397178979729977	0.015370486543248085	-0.142040313736949	0.058677466143125606	-0.23597877426205266	0.48457240943688007	0.4170143180001623	-0.05119105334886691	0.010000234710470941	0.20593194506459245	0.13749710522666103	-0.06265972181277502	-0.20011586649585109	0.09008561986640863	-0.09714240139425692	-0.1079775673646523	-0.30025097434282955	-0.17650078017064552	0.09591737027752871
patient_53	0.05860066460352951	0.09493031885728026	-0.10209515688721846	0.02518892290821742	0.08046575070573861	-0.024144745464862984	0.1430194740113739	-0.2653658937505443	0.030261311591487546	-0.26985960425890015	0.13659784701862684	0.3485023416846426	0.021016966568258397	-0.03298489380298092	0.03346311099476511	0.007353184523702544	-0.468756713643032	0.06247890130340113	0.03300100822387895	0.009671505451094662	-0.017886739218389694	0.14650960703521268	0.024327710572410673	-0.04204896033943089	0.11427126465716406	-0.019222603899741366	-0.053150532393344364	0.07224268929062858	0.424884165254162	0.007584262002540178
patient_54	-0.10868409992019107	-0.20744500655426198	0.24056932207348228	-0.5388163271940055	-0.06043432042451495	-0.0074918166399925564	-0.9472027906090875	-0.1665845779731811	0.017980269986516362	-0.3722552789015485	0.1436816641669205	-0.41042803661349864	0.05285375774840164	-0.021461071240321893	0.046777441761600834	0.1500773062395517	0.6183465155551218	0.4262308140632024	0.029231302985932826	0.0120046060552223	0.21014650005096044	0.1579424471718255	0.036612145193668205	-0.20509661360285697	0.165309901515091	-0.01130600260026842	-0.043918525802417646	0.24065875438936324	-0.6803109958121071	0.08507956934368613
patient_55	0.05564688719017414	0.04121167658299986	-0.1372356744251104	-0.1306567707774078	0.01836288975304947	-0.040231221209480174	0.11903110610911244	-0.255991331618855	0.022613582285019466	0.2181238654453284	-0.1873058866253174	0.11202218726865647	0.018708285480204815	-0.012636257164298462	0.01947564451869425	-0.2694724928862534	0.17242067645710116	0.15538652288424112	0.031081591202342024	-0.0040098597830206875	0.05962920503192857	0.14170576715177086	0.026558276315093526	-0.09924570620782588	0.05660423142072818	-0.009787882196856017	-0.034540204711151684	-0.27954709489449836	-0.22482157320930926	0.034575634598714294
patient_56	-0.09802062595281953	0.00041131877890368995	0.22777296699726762	0.3147543171064241	0.014928072450860747	-0.016356965120484207	0.3510509877847959	-0.6111954233565043	0.0750517838522958	-0.6729592618915451	0.1547562003197185	0.2689487171675414	-0.037285461015007404	0.8292045634737086	0.07861478232443395	2.632755883216002	0.35749776435576114	-0.30895867375309755	0.041117209118364	0.01878660930360633	-0.9804512523157608	-1.2576255868312274	0.032508396914667316	-0.22172321649758145	-0.2793796689100323	0.727318279506106	-0.0038247541323335205	0.18278028846131134	-0.41491320767260975	-0.04208286123154099
patient_57	-0.14239925263717873	-0.024750115650026553	0.18897242714883905	-0.2222755172543046	-0.049766620757016274	-0.10945081760443441	0.0965097363900439	-0.2612441642614598	-0.07561463306096049	0.24551993315807052	0.12734979952301673	-0.4409623980845071	-0.019861251120980035	0.271365069393132	0.08637806761653317	-0.27752695427624663	-0.4884040583327191	0.3902198475724653	0.03258368456787832	0.012029667572948042	0.2016266531477265	0.14758980877281316	0.025070070422392624	-0.20042177459226512	-0.09863436422398703	0.19368470370079166	-0.10890540464968995	-0.3071335342875804	0.45291520115985845	0.11109358863085182
patient_58	-0.05435074460168811	0.22432156103740056	-0.06651747311228645	0.399954682678054	0.021201214590397387	0.00022948898967724976	0.4734588477542943	-0.26788823491450364	-0.08074263616441231	0.23340048561619334	0.12343143138693509	0.3185407276043557	-0.07699897318698393	0.7230471972488491	0.09683758750608368	-0.25855242218485197	-0.4541942691071535	-0.9519648726818434	0.03337713332838984	0.010587080905301463	0.18609593974327446	0.14177497206837855	0.025309118439417563	-0.17959689729366127	-0.3641321609459031	0.5141234949007127	-0.1024102467657268	-0.29673690013604664	0.4199938134853927	-0.18805386238211091
patient_59	0.20059844157401302	0.010400663888970233	0.03361689301535443	-0.0479112965887409	0.025125070636315926	0.11269419498123204	0.0009625918001491289	-0.373666127774924	0.04033269341283893	-0.37744659891226284	0.124572637550349	0.23307950959119833	-0.0032704612798393025	0.29891945140079323	-0.08781157740476483	0.3729028767878134	-0.5009845965900899	-0.15687210907132892	0.03324720929732998	-0.4917693024572817	-0.2568823920147608	0.1477632824319606	0.033526292974943084	0.10843496233419955	-0.023006256488384856	0.09772317185650228	0.08938023576986899	0.5870126338254947	0.4613211380333672	-0.021073366758247336
patient_60	-0.08038477516490705	-0.20674230872046107	0.10698601648396507	-0.19423226070156707	-0.1426273834350907	-0.007137075819217945	-0.02364606034937765	0.2783636695872101	-0.07448179528115056	0.21997910192568398	-0.4828377971335541	-0.3944645813091339	0.020495536519305812	-0.14445831358047825	0.06941973449431112	-0.25481924313990806	1.3828337564061173	0.38704455728562853	-0.0189800584975699	0.011353164732042939	0.1900288946872525	0.14727153382109084	-0.09817396027587823	-0.187355476173726	0.06611609528225797	-0.09902906881097148	-0.105310761154733	-0.2900604101421299	-1.3272454922347803	0.08929536958585162
patient_61	-0.06514527221853121	0.03463401381953776	-0.18450607655704737	-0.17186546824344653	-0.04764922884152999	0.11578061289756464	-0.008374608702456572	-0.25491760546241177	0.036177753960567195	-0.47959041428569804	0.1396721828179423	-0.38902380407092935	-0.004110105401185277	0.07194591947850972	-0.01856056713812214	0.656811055346846	-0.5119746228174509	0.3791697949519356	0.031187056153199097	-0.06432273517349926	-0.16365871529569923	-0.6996009841868943	0.036291842319696205	-0.19104868107887613	-0.051228788685909264	0.02402708275995535	0.01818603704355471	0.411684079483298	0.45849619703738115	0.1089786747297637
patient_62	0.3070824022391101	0.14241734602454226	-0.03135147665377691	0.567627061405178	0.2876323239091855	0.08353713705563816	0.31716274880821266	-0.3226298902449234	-0.0006425038078779019	-0.5296513771959241	0.13554157617950188	0.5442076437468589	-0.018409274682429564	0.1931812694803615	0.06564391663323321	0.6465030727456752	-0.4580313506344346	-0.34845317471087095	0.027355217635431514	0.01150032280955213	0.20096138769030172	-0.9615775574747155	0.02430497008222855	0.17102819274129233	-0.06308128134450146	0.1516444427891482	-0.05876456997033878	0.5505023749108424	0.42280506561147857	-0.03801143333138371
patient_65	-0.1539787237080034	-0.07759180404362895	0.07443110226725311	-0.0832942306071541	-0.056299078319947016	-0.10990202418353473	0.18483450637334767	0.31990269144898426	0.03691780754104232	0.23486569693419693	0.13551155970072046	-0.4392497939959732	0.0195701371258435	-0.1658460737029433	0.02569562563788708	-0.2687023355935601	-0.5023875644973753	0.4355635698038056	0.033521553122673776	0.012413541328969584	0.13686826673051564	0.14677429867055583	0.025067023277901068	-0.20750255549309704	0.08476471185339036	-0.1104410380104281	-0.022157824141436366	-0.31065609324317706	0.448835403734459	0.07896277861524019
patient_66	-0.06226245680505671	-0.03735092355432987	0.12457431836234668	0.008759438621348526	0.02090601569544166	0.061098436956779786	0.24565776002068493	-0.18853893723038379	0.009165947744128627	-0.2932667876728704	0.15557614843343756	-0.35236505425479414	0.001159479928117074	0.03480770962663272	0.02352320737540306	0.2258006457025788	0.21985998010349853	0.3936433040637415	-0.0795193342429377	0.010575197335491218	0.2247243940437521	0.15778058552576588	0.027611482079498234	-0.18808294131319284	0.13569184001132864	0.024072049360583797	-0.03127453898028142	0.42251922773051076	-0.2509925041036688	0.06270386236158719
patient_67	0.47137447484611955	0.018985910033334337	0.02571988106029464	-0.3087791684572858	0.013709440447439564	0.05904717912003923	-0.0940968171234184	0.3297215152521646	-0.04620546228107301	-0.27254173308006774	0.12295851940997869	0.16721613550864847	0.009869250032071772	-0.15751437972974452	0.09490370262426184	0.09903500444844311	-0.46234356963435486	0.09024463260380118	0.03341846322596004	0.013998308626906951	0.18060109885858305	0.14506189499244834	0.03121713050164438	-0.05725464219314528	0.03775616373557169	-0.11095487130121251	-0.12790451955738633	0.2374490409320371	0.4211273488646782	0.010899889537981306
patient_68	-0.06518652022099343	0.05105368211836543	-0.07034130434998509	0.45640291571282565	-0.016201195889354324	-0.01780815607452587	0.40423755470866757	-0.36553712709126496	0.047167369448732135	-0.4808187640257393	-0.43898090546400537	0.4211162606874071	-0.03792857866502953	0.12343399046286142	-0.03318326180773176	0.5767012732545975	1.034662092229551	-0.10223801116975206	0.030800038417224257	0.011438758515222977	-0.24060386725685848	-0.5276634777776117	0.036117314565681825	-0.16904165863263323	-0.0852396103738229	0.09380893046043155	0.0411020648971089	0.573530471070234	-1.0562091786527552	-0.06240649962399277
patient_69	0.26626256888835126	0.1443419620926791	-0.1346800308909986	-0.11464885591118999	0.02015254310336588	0.07246118531442516	-0.06229682228790266	-0.12865891116931563	-0.06257287417538596	0.21102819375398402	0.12367282632549648	0.306458568361973	-0.007077460501281479	0.04009037891896324	0.07014149857405204	-0.23922823430862908	-0.4356740920671318	-1.0327668523624487	0.031643118314858956	0.011023343941804709	0.19482440776622809	0.1363642245262665	0.020589835841202095	1.1157306299002947	-0.03470739635309309	0.031590667248132996	-0.10230031212753465	-0.2826250573167971	0.3987306607963419	-0.15240917754727998
patient_70	0.2230783069182467	0.01245697755962072	-0.028386101750189168	-0.1055656269756838	0.18367807567926575	0.08869419063245523	-0.9225931030845242	0.28856121423018594	0.02781706271853544	0.23175806500204799	-0.35800143114105937	0.2979420345235299	0.044532524453322855	-0.14143083977500617	0.020341698767932122	-0.29325824212246787	0.4548525264983855	0.08873379367356694	0.03257302304102311	0.012124489434727069	0.1368101131253716	0.1431610677729013	-0.1294108302499755	-0.05586464274962713	0.18032735929406404	-0.10275106140759153	-0.02945837884406959	-0.25757798172992047	-0.31638706763062874	0.025236700454621393
patient_72	-0.11703188634283843	-0.16904261593937636	0.0398680011636626	-0.37989780556520913	-0.058884755866389867	-0.062223891071762745	-0.01124507968703424	0.3131190398339497	0.004567264182234555	0.24419269602500454	0.12376081875346293	-0.11327715750977761	0.026505149493565184	-0.16373934208316376	0.04266836942509269	-0.29420535822008054	-0.4734705687055826	0.2712941300920596	0.03248703162981343	0.010884144832741473	0.19900030958124643	0.14910313068041942	0.025199553827087114	-0.20046529260673004	0.06655237929484366	-0.10949588837589619	-0.04592467906597178	-0.28300738685012683	0.4306457079383974	0.052638351746242054
patient_74	-0.05788399416442032	0.03427600574918776	-0.004288676002009556	0.09897555701901943	-0.11968484894173853	0.042076180028973814	0.3218071287547396	0.2983946525740403	-0.08411550971587564	0.20326486393546464	-0.3119073727144499	-0.44628116046257377	-0.23207166427350728	-0.1587705620121442	0.07902450221148545	-0.2689713529566412	0.17888935357867916	0.3974262432044851	0.028175414660802735	0.010620904892505617	0.1925480507049077	0.15205735452063388	-0.011482843651791731	-0.19656147784002193	-0.45087958149069984	-0.11295218519812292	-0.11100598240127224	-0.2720503191097956	-0.14622280095484258	0.06487901487661599
patient_75	0.12326151599643626	0.0033231700868750517	-0.07586697114361768	0.1519301032944808	0.020529592811117367	0.08131531927627235	0.21053344995245463	-0.27337590523095345	0.03575521413221505	0.221147273092109	0.12745223156437702	0.40257421093976326	-0.0003006449850503486	0.102133698956122	-0.009975432744198688	-0.2588324307110785	-0.47669893605394875	-0.18911211192227229	0.0317009714142836	0.010387503598182486	0.06899981090554264	0.15038293455213375	0.028154436112459987	0.006470981480769094	-0.016845970835176874	0.077751728862733	0.023329778613637643	-0.30787555783194637	0.43241927262187085	-0.037796376816241546
patient_76	-0.0927837617343845	-0.054217460635142094	0.003116726934743232	0.21199348435447746	-0.04665533770942172	-0.056149123638491664	0.37677158371051533	-0.21444281603830706	0.02855566505751429	0.2243178965434674	-0.32452258096101155	-0.4275267865900973	-0.0034610774567172802	0.000888460242229462	0.028088217316725183	-0.27460215180341235	0.22091164295168114	0.3896777728958478	0.02749290083994121	0.01028374242780385	0.08296544129493987	0.1447233603412503	0.016752837536574958	-0.19025359398350364	-0.031070958447028955	0.0036534443482405792	-0.038743238958791004	-0.2872720928594884	-0.2793305525924738	0.08173512713789119
patient_78	-0.058414635585557526	-0.05062322749622175	-0.054859706439675984	-0.09320693369141145	-0.04365021549084719	-0.03351910888317138	-0.8874252987797406	0.30768492554323645	0.058644985320702066	0.21452469097105373	0.13358330955179373	0.34515147921052064	0.07151062941314933	-0.15378410415268293	0.0036085772078254135	-0.24093631188251308	-0.48004959802694924	0.05110992432727958	0.03201169221593143	0.00887522124625194	0.027883889769326892	0.14870309125175146	0.02774560850708572	-0.061072819555296594	0.1611332015987223	-0.10981017852299742	0.00126924838229462	-0.31670233538904224	0.4277807656423	-0.003936449840437679
patient_79	-0.15903572724491874	-0.06492899736651694	0.35003652182478406	-0.4295992017797652	-0.10687922800658801	-0.11581047386676163	-1.0138732632484155	0.2769507611560032	0.0383736625031164	0.23408492541361098	0.13115647909227376	-0.42420196295316764	0.07734018742817804	-0.14399029809676345	-3.3629594802158535e-05	-0.2667718445550794	-0.5068097713765467	0.40540000346624666	0.03444809906291747	0.010973733574597083	0.19576662591401653	0.14809314876903115	0.031581347353242493	-0.19727176645341143	0.1795669806608332	-0.10033174467480085	0.016023358390613248	-0.30124991543229074	0.4528282927141675	0.08267471810268974
patient_80	-0.13018734524891243	0.037217494585730114	-0.012961217675200407	-0.302981974664176	-0.04764612954749202	-0.0354829588889485	-1.0811664284596987	0.29145346466369015	-0.09220972376150069	0.24439288705237133	-0.49214242055168583	0.17296657233165624	0.05147881996405529	-0.14934788689518233	0.07151511778214235	-0.27916817608367644	0.8836467967963402	0.08586972821199129	0.03227885436934042	0.011306327418122994	0.19970844299904056	0.14693052120046957	-0.16880723306825945	-0.19988116431809433	0.17658426209686773	-0.09656278977832083	-0.0887950766619725	-0.30269505785740053	-0.6866331240699972	-0.005183264730773967
patient_81	-0.11276329776590094	-0.05591974490252856	0.026792291797049134	-0.34502131691195814	-0.04834974941166299	-0.10779721042465525	-0.20527871518067312	0.2822820568041488	0.02250903897634515	0.21713088468987227	-0.3376371534141232	-0.4143910744399072	0.027109724917981196	-0.13602609201718321	-0.004462253934989285	-0.24770593351696799	0.16343308831266604	0.40441131266240293	0.03077790060720539	0.009292493499994338	0.002867556838687273	0.13357901682342435	0.02561980721701472	-0.19431196778958632	0.09010116415530652	-0.09627634501999402	0.006041776945268731	-0.29051937392417115	-0.2183083232469817	0.07434407065586769
patient_83	-0.10160584313802629	0.10692616907287916	-0.08121066125598386	0.36941892443667534	-0.05697930287291385	-0.08691807845487073	0.428137368223875	-0.42237869128813266	0.06850254479673806	-0.5762391142442864	0.12886471327218563	-0.4339878956666645	-0.015255187691689022	0.28672640521659737	-0.061050061301066695	0.5698206929459637	-0.4669509981168937	0.42618044302879343	0.03500281378085943	0.011613187284585763	-0.22935536173813786	-0.16602293255747316	0.028100537620456043	-0.2036916142467736	-0.06900631617580805	0.20916575727354314	0.09316738465031164	0.6741510308006694	0.4261346721474037	0.08571800130114919
patient_84	-0.151217722349359	0.16866838432517853	-0.17003796019774886	0.1216922157205496	-0.04428857774214458	0.04116439364461345	0.3031108230776709	-0.3076106440679311	-0.09331331034726313	0.20356328181430947	0.123586341754741	-0.44603348884879646	-0.0002941943272467167	0.1285358592813235	0.10319068108181964	-0.26729947361107054	-0.4714316078927318	0.4062144616791726	0.03100052098114211	-0.1508778328435644	0.18667282524957898	0.13778182192670918	0.026207726907510512	-0.18683049219663206	-0.011911421348049435	0.08267121624196765	-0.12846733815699177	-0.25656273000288776	0.41594416919731353	0.07370742308975499
patient_85	-0.030824882627886116	0.007863208268298226	0.020662452365057486	-0.013271852743706498	-0.045004963255652466	-0.07016978797727613	0.2432933377176875	0.30463332462135706	-0.06645659769393342	0.2273481569542847	0.13436352223782416	0.2624122512052024	-0.007781505552427661	-0.1500583455489759	0.06818437315556182	-0.2386661997918896	-0.45446012194082797	-0.02877654761991793	0.032789634761442976	0.008407964733536978	0.2069760485198408	0.1454206151872496	0.021992943657666086	-0.1952179799257516	-0.04356863512859718	-0.08975935151697831	-0.11017051327628731	-0.3148713648687854	0.40991533478059766	-0.03671537780165195
patient_86	-0.09164008118608839	-0.30692826179075855	0.15852700890800128	-0.18244340865580924	-0.051695162162830724	0.02459401144545352	-0.0024383370575674817	0.2653424087472145	0.046692346063125285	0.2312296171240724	-0.4073167547418704	-0.40998613313239096	-0.0016391865236684553	-0.13452694229896417	-0.11643633788382207	-0.28585486462343807	0.6572515656819826	0.371704084461688	0.03135691872185106	0.009812632655292173	-1.5856912789989606	0.1502345091863903	0.023523196808905328	-0.18316845883822466	-0.013081742704646415	-0.08749396844398394	0.08783708683346872	-0.29709147776620615	-0.7064272455171853	0.08561456906717962
patient_88	-0.03649177853192725	0.1680942731038309	-0.21268433984485402	-0.21344455358293252	-0.05560250192363267	-0.04074623827235866	-0.23665170588276777	0.3082410021230656	0.03356284623142757	-0.5079763888338991	0.1316200638337477	0.13915628635846672	0.015057609060882255	-0.15316179161094992	-0.014843500241928629	0.6463068216280431	-0.47974202518667747	-0.0518816687690475	0.032625034813261	0.010018846347253944	-0.0012090324578848028	-0.46462540428873417	0.023678387880821498	-0.007552137692891968	0.031681537343423945	-0.10653355810432635	0.026887486440511425	0.4789197996288118	0.43886789238963536	-0.02688514874671887
patient_90	-0.09465954211850086	-0.04900480209132483	0.022135556636336675	0.22385257905325712	-0.0509077735187399	0.04676161093052713	0.18236596185683335	-0.4060545807853493	0.06895438542128733	-0.46003166343189994	0.1251057542833638	-0.41988217221184704	-0.03074112214790716	0.24203514166342757	-0.09898719557189428	0.5782672151582487	-0.4542162378251635	0.42309676014621656	0.03433981085712886	-0.016176991279564082	-0.1077432932074088	-0.7923972540174239	0.025509970555375447	-0.1982816549721279	-0.15618642616803158	0.167867627761603	0.18250638907489072	0.7778572646538973	0.42121092456696124	0.08013416335736209
patient_91	-0.020841869259985754	-0.07918313123607285	-0.004150869599635686	0.013204175409755558	0.016694739845955847	0.11428468069158618	0.13136360609481482	-0.3529470924071144	-0.06898410547445107	0.24355523013085673	-0.4845775504804405	0.31755390785547716	-0.011121141083775208	0.261443861902305	0.07985427100628414	-0.2929654327037813	1.5460310571315252	-0.27450386946915467	0.03317182160868339	0.011384078757188342	0.20690627241652998	0.15336809208013644	0.02718558697420267	-0.20138088915327224	-0.03382353727418839	0.19215265347022029	-0.12294982154168277	-0.3003919315223587	-1.6262329257705266	-0.10160490625425166
patient_92	-0.08927860075933719	-0.28092678059432646	0.22105374565889271	0.21890046403602084	-0.04454556668054784	0.009900106109172012	0.3670228697668931	0.2799387963896062	0.03478671478269928	0.2169731410855765	-0.30844943147998793	-0.44379554602879767	0.0012095970181926637	-0.1438820197788452	0.015304846891728683	-0.2630010785981554	0.29301492637424026	0.3810958805634138	0.030030604135187433	0.011365131566781182	0.1961792808187487	0.15102790007262182	0.02014590010550841	-0.1940618504864519	-0.00376705459500856	-0.09477982682840008	-0.009889033707016343	-0.294766280954401	-0.34511405859447236	0.10518148239854132
patient_93	-0.04394473239513274	-0.09308980038601825	0.0367283145962392	-0.1084198678319851	-0.03385878196337	-0.02316968118644034	-0.8495075943558961	-0.2707407494231088	0.0460021514977956	-0.3338369798326694	0.13751208137283663	0.30022868956678384	0.0625548233234266	0.10468219614391876	0.02390812310605875	0.35128899474999076	-0.46340633203034387	-0.3452757895510991	0.03238661959753416	0.012085649463337194	0.13927393194151808	0.03331708534809209	0.025685733396562806	0.22554007933065226	0.1676524500008619	0.10563370982260406	-0.01906743843309974	0.6540973113349534	0.4013404115365764	-0.05523718016670119
patient_94	0.05772927448061943	0.021105235688023048	-0.07022212181032642	0.13944451607653963	0.06955465329703289	-0.06648114390126936	0.2920416809015288	-0.32113287364521204	-0.09520540532551332	0.21536875058849528	-0.3958322276080968	0.2605156622963406	0.009606864831332716	0.10684478722165056	0.07293714807289231	-0.2689679591357502	0.13769128783190615	0.007264314016440783	-0.1223627059357287	0.009653088850619109	0.19815877742122998	0.14793933460438427	0.01901056114668686	0.06561828618089725	0.06953834231510087	0.08699726074778827	-0.09721187198996985	-0.2862656784616951	-0.18139412290536033	0.0013286625160602555
patient_95	-0.057493090908222196	0.2588106562459321	-0.2884707505974464	0.11574683180541871	-0.05368549117378419	-0.02960980296069912	-0.11944634201713913	0.3080965705407721	-0.04489893258627318	0.2345789054168142	-0.5404842493903219	-0.37928498342553874	0.02412291256123733	-0.15332468834127339	0.056194201259351304	-0.24532439280837046	1.025768661141251	0.3731223276501347	0.03459012364517198	0.00825472562815082	0.19985210580074106	0.14458213533600323	-0.11119640535750555	-0.18825811866695732	0.09713598275679733	-0.09974637584772124	-0.09546447645933773	-0.3131880028394878	-0.905154169913408	0.10511999919549105
patient_96	-0.18262760352539145	0.11040952369150553	-0.15640834214675955	-0.25221016355127474	-0.12992659297096296	-0.11918128480571204	0.08355753361153803	0.2897475120262144	-0.06233956997790003	0.20961172335201614	0.1189179495484474	-0.4109533839795525	0.0267377621428545	-0.14852714344448076	0.08376870504342804	-0.2549812281427114	-0.4347964838454451	0.39437951240444724	0.026503300650395693	0.011371874478110135	0.1915353198734465	0.14126034394734846	0.022241991317481613	-0.18605144209939098	0.07364105748977415	-0.09752194258212235	-0.13103520757924295	-0.28037941769544517	0.39618615347884606	0.08208131099890008
patient_98	0.22751333187942827	-0.048766251906218236	-0.07862574561314065	0.07319831760434665	0.09968313139213096	0.08854472875528391	0.05089991167511462	-0.4073895295893491	0.04667878602837877	-0.5650774597110217	0.12043312753943985	0.2738029700123759	0.01248849418984028	0.10586716250172107	-0.023446155900236396	0.473300056641138	-0.45187709946728943	-0.06154168471275421	0.027445277581539442	-0.09765319494038927	0.19688920600943455	-0.23058005831544937	0.024620449561052374	0.050850304987800986	0.03583209665450374	0.08335087152273647	0.054333795300559956	0.5754308440617074	0.42229283128586387	-0.02573280365373256
patient_99	0.07495477243687074	0.01973960002262343	-0.04728897953278302	0.296347107693765	0.023373478909710546	0.04912210987709854	0.40118513319542587	-0.3835720230228099	0.021994941860277503	0.22691112912787847	0.11605087211407819	0.21251805431286422	-0.06928913274530879	0.5303045359900521	-0.04197728977348171	-0.3114732131453811	-0.46568095990158265	-0.4140559762730056	0.02952001121119058	0.010099923602575812	0.18966855829745963	0.14586692561944256	0.02915932319057706	-0.18963034243742288	-0.25940322212135397	0.366956936780239	0.10865303437956962	-0.2517801587504547	0.4247209278968316	-0.23360226279975113
patient_100	-0.1450365479760474	-0.07915875507667698	-0.06380511244557241	0.24668618172901424	-0.12228049196699471	-0.09595706126900984	-0.9489817040775086	0.29774538936476114	-0.03864072935952644	0.23343920330140958	0.1367715604965174	0.45891144105032977	0.06309182912270214	-0.14596848347950098	0.08506607718337598	-0.27266912051682096	-0.5189037930640836	-0.3955542486225055	0.031948429089491054	0.008094976683724395	0.19997189129132883	0.14274745013658763	0.03126596717473786	-0.19035531512345258	0.1937731889459496	-0.08985203968551293	-0.11694628798430456	-0.28912746669107997	0.45766112369705136	-0.12959076656357607
patient_101	0.3267188910282397	0.08149127623504414	-0.017007695160508478	0.008061247060681915	0.15973568544715194	0.0440474091062087	0.07763168006630491	-0.39863709248804013	0.012967002119853615	0.21603967601305996	-0.4471604971159669	0.2902332271147524	1.1965481308042648e-05	0.1243645630903734	-0.001020227118192695	-0.2631483956001501	0.33455858403333616	-0.2343518434559977	0.027530602589206726	0.009690150400232822	0.19664190764714665	0.15052072367885924	0.02878630769080415	0.2623466591947632	-0.011347363744412779	0.10028378562118212	0.018519457408526282	-0.2901013621831513	-0.3830505206697767	-0.0802491613675117
patient_102	-0.08890332006010455	-0.017617349707885744	0.0511750654622353	-0.5055067796158166	0.01652221751017847	-0.02527587276532217	-0.20246939334806477	0.288791617178213	0.014462179129810739	-0.18948166072940797	0.11368581616726627	-0.41743723121309706	0.024078321613793818	-0.15161502004179853	-0.008621719467735966	0.3640966353797066	1.8919629041644408	0.37707192413786983	0.02661061347090583	0.010232531988018741	0.008577640249682144	0.13151824183769315	0.022567347109211107	-0.19450573451747982	0.11490819175477256	-0.10585910120583036	0.019654070850207695	0.6249715962736374	-2.043848604022471	0.11365923496868151
patient_103	-0.14338203608340042	0.06793948123279214	-0.07770594313491307	-0.4825536503226487	-0.04067610249261351	-0.1390832189582514	-0.05316053993520566	-0.181536701368527	-0.06358043471067931	0.22124072165293068	0.12203753168685288	-0.41322156680461647	-0.015395106967002898	0.10939992314087203	0.06195934191998215	-0.25235393102689907	-0.437058752398164	0.40194991862956714	0.030346380789545192	0.00897636322094091	0.19428264474630205	0.13633758699865117	0.023797717484711094	-0.1924987883033091	-0.0752125944269353	0.08260311715369294	-0.10431505949070964	-0.2877050049238102	0.389984053328905	0.07174769488897334
patient_104	0.19266435080270047	-0.1200932153748557	0.39900227531783655	0.02008964911861739	0.09902872291804873	0.05421189136879891	0.14315550394336593	-0.3619026900170844	0.04511641363737709	0.2264820527091603	0.12806104695151438	0.24017777797691295	-0.054950858525345724	0.3428172556820019	-0.0490539094588497	-0.26828101976170005	-0.4587821044249415	-0.9219983308669186	0.0336104668502007	-0.3254520558142625	-0.46371991702804827	0.14497605878355097	0.024200845907555113	0.7766258193456153	-0.2010760460738124	0.13794194499317278	0.03176744293801576	-0.2893844719213994	0.4183124827738613	-0.130655369761312
patient_105	0.005149727780387625	0.07980730168485195	-0.24721377267554878	0.053596076251226074	0.12815425791608936	0.06679281337257749	0.03716336376520393	-0.3448477984686545	0.05645121983791622	-0.367299171582417	0.13051789372944517	0.29856226390210006	0.004441956188180945	0.21850302121771248	-0.06891767655680876	0.4372102666048825	-0.4843538486380668	-0.21824942884295237	0.0361249325880667	0.01077888498129478	-0.09787551818809659	-0.649047873649735	0.029448600721396025	0.03312241273444114	0.005102393953091917	0.16232595744702585	0.11904271041808795	0.391942913485901	0.437741643392754	-0.05884454104276997
patient_107	-0.07872221449016303	-0.050691552201538405	-0.030040740355602173	-0.06623786205233989	-0.11383374093633197	-0.12945127563267347	0.021852500213217826	0.2722750556424797	-0.07052999037357484	0.23043009474564038	-0.593200922787105	-0.4002100664539415	0.016508194392318397	-0.13503525197239452	0.07705074930427347	-0.2440803089639358	0.49808474783170065	0.37846514245647456	0.029577705372069343	0.009681516891065646	0.1991271298434408	0.13981108214333204	0.018268706254761343	-0.17986939037057365	0.05450537853028894	-0.09065495763300585	-0.11284413587779749	-0.30730240386649926	-0.549174741539613	0.0847634117013768
patient_108	-0.05841576805384561	-0.08838787552021739	0.05937905198523179	0.11432425087135327	-0.1364599749126073	-0.011502269592059178	0.3011691377441237	0.3066264831879894	-0.08144350140360246	0.2170018299696447	-0.32726230235642034	-0.4198729818002901	0.008899522773564268	-0.15349341763029634	0.06963279645774291	-0.25792376710233844	0.6366422090565619	0.39788966986988555	0.027311988297664295	0.010145283682887776	0.19427245611178853	0.14594593064673758	-0.028770203507830643	-0.19512247599829524	0.02231953004245763	-0.10776859647776123	-0.09886685092133263	-0.281053092208035	-0.6273456550263865	0.08695139455051266
patient_109	0.030034399287761252	0.12175827310795748	-0.178048882951913	0.25917728171671944	0.2276803596789506	0.00319747331928633	0.23219046203642318	0.31063520084741897	0.051647996422274585	-0.5358620461170852	-0.4275258266854862	0.4406100774742233	-0.002032731696636162	-0.1504692362080065	-0.1235224669111945	0.7341095453401149	1.2723900272334132	-0.1208347569613706	0.03422981933151892	0.011607162074886814	-0.6029583277278432	-0.3684892260211328	0.02500396178043542	0.10450980104251144	-0.01587112067533826	-0.10923906354307573	0.10498161044260211	0.7880358683764712	-1.3580531817762047	-0.009855371066172552
patient_112	-0.04014718948313238	-0.13540843166693395	0.11076197964243537	0.051093856401836495	0.020353097762155534	0.21338178626633503	0.1890895170875752	-0.30057043552312596	0.05351088902649905	0.245495582340397	0.12413403819301642	0.1415886229018195	-0.028258115440496705	0.13476547421723398	-0.1177685282665983	-0.2469870329671343	-0.46565530292810997	0.07333765205926392	0.035235638155931136	0.015250883505543721	-0.3760621238174952	0.14203794638868525	0.025813952850733828	-0.20382013889523076	-0.08746989875082745	0.10870059302655538	0.12350311619502272	-0.30449167469966903	0.4365554494771021	-0.011625449441205296
patient_114	0.013401520451927313	0.05689094300855664	-0.12467035448124797	-0.18892631296968979	0.01499243246603297	-0.07706239009351966	0.0800631131815982	-0.3128098156999279	-0.07498049575085233	0.23188081749314032	0.12722089096950037	0.07209167438671488	0.01803098616442811	0.03506900444925216	0.05902268208594764	-0.26114654433481926	-0.4437468812921888	0.09341759253614032	-0.07391689058898362	0.009205300561462822	0.19548299020150064	0.1416921508857255	0.024871022411595743	-0.20105438741347162	0.09103573218207218	0.028174860753786012	-0.09324136215843744	-0.2889989361263367	0.4020972165171368	-0.00430027769644992
patient_115	-0.1105918224495041	0.0595281611852261	-0.13018141374483397	-0.02279599659717595	-0.05033312139156388	-0.008744130275064736	0.08936702511690299	-0.3862404334935545	0.03973121773149268	0.2203286938713046	0.1269108597028562	-0.42734804831594553	0.013318917134449946	0.20267633986969552	-0.030757701406441185	-0.2591946033421241	-0.4524886199958397	0.3930581813842731	0.02875206308787603	0.008980709605293099	-0.05475624615477182	0.14166494025423185	0.02356226733050995	-0.18540927266411686	0.04102879559809516	0.14546060283717493	0.051537344774206836	-0.2857465854488451	0.41019235047148667	0.08283692202288213
patient_116	0.20485108501909596	-0.01179815116424298	-0.012754751492277656	0.27609649779457607	0.01814797260994844	0.04954043286873235	0.2640445185520839	0.30853234025591636	0.03412657927438119	0.2220093825944615	-0.31512951608581063	0.44703497178085	-0.019897670497457144	-0.1520735706871484	-0.037519615493497915	-0.2528806510938615	0.7367165601300937	-0.3840863699725997	0.03244145734790487	0.011763658084650814	-0.23238166703888738	0.1466324691450339	0.02440957408395414	0.06441669203203261	-0.10650003277661142	-0.10778780707419341	0.04922277412438956	-0.2969918540422984	-0.7924051784017466	-0.06202321634006136
patient_117	0.2208218509871401	0.07606915818106222	-0.08516925764561942	0.22359273398130597	0.15285889284611334	0.04217948883390436	0.1513136761568262	0.2791963914175557	-0.08255003568074336	-0.17408040135833505	0.12056133417582694	0.440447893986567	-0.006649990229187953	-0.14071816577274607	0.07843561739646114	0.036940290931251625	-0.476024414447028	-0.5157830835166912	0.031470792219	0.01169968206423437	0.2010323993886475	0.1419485541319451	0.028447443591965684	0.25292857314223727	-0.034756858772123624	-0.0966180843675662	-0.10634923831590605	0.11700205877415726	0.4368056485332983	-0.04229441804206084
patient_118	0.12539872099363844	0.05259920860194756	-0.010634706082907832	0.2184322142903717	0.11408944901152501	0.018480088365048282	0.057998302969027214	-0.19127178804345019	-0.1198030087583639	-0.43825553755562313	0.1379569344745524	0.4593860767203751	0.00807357382876881	-0.05786310358029573	0.07737695786478475	0.0793239845138835	-0.47694364251749727	-0.10584376576030677	0.03336245209511465	0.011112625975435764	0.21042010736844075	0.057989072289260424	0.019893542685830296	0.0452546830233407	0.026427046369367106	-0.03706335209634435	-0.09148497501897554	0.15277890223130933	0.42559513178284336	-0.0223972079094379
patient_119	0.19978702737276044	-0.06964628627222824	0.0531351033853207	-0.1358822743212619	0.08968253154902203	0.12340146124641439	-0.07921008372339193	-0.3486144415115017	0.02887217366095733	-0.2790399908022011	0.12302924066190254	0.2554687841463753	0.010010067935753821	0.1191007247479308	0.02522001183638464	0.1254294772890846	-0.46450534984970704	0.11401042769832208	0.029317321196568474	0.009021475341286372	0.19989659748687366	0.13030439308959724	0.025894547859371852	-0.09273616915162208	0.03514945230156178	0.09303418762729267	-0.021508693840013603	0.28471664552130566	0.4164349596545662	0.0220462106834589
patient_120	-0.05675548211333507	-0.4020063208133296	0.23630851039610754	0.197056144580246	-0.053581687663182026	0.046506250923038665	0.24998846218791188	-0.4053782572837008	0.05813580843159047	-0.5512447346808816	0.12508787627898532	0.18975538071844833	-0.03531657646068961	0.417097091316558	-0.15184871692257498	1.0478559693679008	-0.5056271569201173	-0.2445891490383743	-0.41199628337819805	-0.1493671796372264	-0.4626614760772822	-0.4572757209495407	0.030624228878930026	-0.13668416647154355	-0.005962356184227636	0.24925323538935884	0.19359251728414353	1.187093329115368	0.4579708169117673	-0.1034033606885088
patient_121	0.12222450974949839	0.0652188616870005	-0.07402389322267205	-0.09865450873798969	0.09082177624253815	0.09825878338380134	0.04831114234554414	-0.2464985785492896	-0.06966928030500846	-0.3755681384679264	-0.26376709954356636	0.26791344365082376	-0.00490710758257765	0.09156599580305275	0.046358507569423606	0.5849357391772997	0.4082090200548557	-0.00795213940037272	0.02929403665503162	-0.07725620499912508	0.20347305321606085	-0.8504298075993776	0.02597323484489644	-0.011186477668727726	-0.023884818894459803	0.04485542752042189	-0.0861302328376771	0.45070072485740525	-0.46696627975749777	0.011740361466023025
patient_122	0.14250558604223793	-0.23226184645824857	0.33743594613959715	-0.14371772151834875	-0.03965496045917572	0.015027314457974587	0.14337146119190125	0.33083283318940593	-0.05234196138941589	0.2416077682541506	0.1373351113817995	0.19722527416780875	-0.008716981629236622	-0.16283888850308187	0.08919203907926361	-0.28330604502895784	-0.4895265524421967	0.14572040405593334	0.035993276741948924	0.01273019132506405	0.20172202049982643	0.1445650763431508	0.026679140875238035	-0.18612765832919453	-0.04263153906914122	-0.11246103895157608	-0.1333758996964038	-0.28478828171187953	0.44231862525600063	0.006784135085603551
patient_125	0.15268654146887917	-0.05331366733574089	0.07804271043393697	-0.21194968283795418	-0.05031144220028276	0.024141051732582477	-1.0244604988319566	0.29041780088425534	0.015502482890799781	0.2236132247703044	0.12485714293935293	0.2900944471084385	0.059132225866587035	-0.14962462285821146	0.02326658498912997	-0.2528480503309683	-0.46495682500667207	-0.15599703351027214	0.030951522529481017	0.010436396341504282	0.1972807509446119	0.13990407127242147	0.022439373383507658	0.05295574525226973	0.17233080879465093	-0.10168936117566503	-0.023948521210688536	-0.29838876808378584	0.42449816717163086	-0.05464576512538744
patient_126	-0.10894765154264105	0.03225804658919187	0.11957665437253662	0.48147510083174305	-0.05233256146833948	-0.10837332904878	0.5271383526198479	0.2974460119097316	-0.08214596212213968	0.2331092135259924	-0.3053204426713866	-0.412979361935775	-0.02038830532222492	-0.14362336360664127	0.09012372724691593	-0.26371816383608815	1.2332847387522186	0.3856358527565835	0.03194893081897625	0.010822432204939048	0.19596111670142544	0.14377795737289234	0.0277712579369834	-0.19238974537195713	-0.11910760945198083	-0.10358732011964097	-0.10785979424366474	-0.30032260753636825	-1.3012814505140582	0.097226079475324
patient_128	-0.12366425369804	-0.04266056997878875	-0.018116043162698877	-1.0494953870589365	-0.1045158017247121	-0.10347333068111525	-0.4872415412613699	0.3253817237529675	-0.08895229914567476	0.24417331158900688	0.13601513689554082	-0.44785533244409464	0.04405449650671927	-0.15994734063887728	0.07956077228095831	-0.2893424301029115	-0.5098804053644844	0.40259396311769713	0.025968187014156294	0.011299615339278259	0.20816336325591348	0.14863089837529336	0.030577368295214753	-0.20354610645618487	0.1548378643429965	-0.10979819319108859	-0.0973769101715035	-0.29510691406437334	0.4577626623889065	0.09223111146361791
patient_129	-0.09559846536458888	0.009009684301759633	0.06159717090035009	-0.21324239968737352	0.01992331832107295	0.006345198673120056	-0.10979130857029068	-0.29676660028247154	0.033455473715456735	-0.376498456036352	0.13380265665951194	0.2325664858036965	-0.01335123816504981	-0.003964802010038103	-0.024464663769899763	1.1927772826073726	-0.4799049340534963	-0.27587959367629167	0.029154216622264	0.009547938943598904	-0.30830517588183387	-1.715519501251466	0.02842292820256756	-0.21218486490611685	-0.040316517706726805	0.0019560639889225962	0.03964800671151981	0.8944207629483688	0.4310954645977409	-0.19167655836136965
patient_130	-0.06468946491339084	0.07361464482285021	-0.05852470208348638	0.01956854767609827	0.020077777176510866	0.012802262024876205	0.24276803408417869	0.26886438392525547	0.021901350197253863	0.20652751669221225	0.09710621172966143	-0.42968126009148827	0.002995372163158434	-0.14755655308597532	0.020879473458785474	-0.23746361813228808	0.6976474622547352	0.3630093621579	-0.06939524806568279	0.012626358795352342	0.18913001501302332	0.13787315143491857	0.021540047585914896	-0.18528643000587042	0.010461539954087823	-0.10217257201369956	-0.017879489946875726	-0.29157046930994907	-0.8009932351327859	0.10069939002508274
patient_131	0.02340846421679789	0.04225743726554104	0.07133054852409546	0.05490159010282486	0.3353933706214171	-0.027636321213897717	0.0021733011573360976	-0.3760403430570316	0.05185564149603628	-0.40055391064237506	0.13429607823645376	0.31442056007926394	-0.014820709202270393	0.4109090839236108	-0.23047528170132917	1.2901702208974621	3.0261667967779924	-0.9647271878586444	0.03425954418162786	0.010656441262285588	-0.9298991612437699	-1.8881277488733206	0.02438903591044615	0.6465070112175654	-0.05958733067933631	0.3308311217715289	0.30668626728982223	1.5239079863069405	-3.09105127178869	-0.11901225508021226
patient_132	0.1388719118790508	-0.08417555450877856	0.21162471451317064	0.020097849352399676	0.01688167326996562	0.06372832438964568	-0.18390012578150713	-0.2983483346542263	0.026201202910288122	0.2382251252598387	0.12835037900962973	0.3558283796594451	0.009756419038838412	0.4410251233636473	-0.12791887688353099	-0.3067793392007818	-0.4769373555393259	-1.7239151036636857	0.036342050815875514	0.012238331611134499	0.20098903663058854	0.16251035553082363	0.028014182581546435	1.3923943992173913	0.032246935551232064	0.32394666371588066	0.2740130062263566	-0.27193946289710924	0.4352697042335067	-0.33881586967120486
patient_134	0.22962152337199598	0.020718790817566425	-0.08259245032718782	0.4302177904336167	0.2287114978439136	0.10025493184370822	0.1900234037171165	-0.27865196556153937	0.10204539673209195	0.25468858502128716	0.1290652460981269	0.6378630649697229	-0.21762586634396516	0.4314318072338725	-0.6156943573290843	-0.2544081244037061	-0.46286821213969837	-2.3039368796961193	0.03403785350608423	0.009126637425099815	0.1820566434875029	0.13854684917033525	0.022153960577126423	1.1537062843375685	-0.6590553598033075	0.3310458045071246	0.39773254214750897	-0.3283986000192206	0.4124162120073165	-0.2549205166582011
patient_138	-0.17777735098403588	0.03792665131325164	-0.13430407053541393	-0.22641327874576736	-0.10687038630928151	-0.10052894768526911	0.10371627653631499	0.28321355302343176	-0.07250249675728966	0.22550804954599588	0.12417002434414315	-0.41241431872036727	-0.001807169649574538	-0.14470548273770034	0.07493290341195072	-0.25596565978011365	-0.4619149333519037	0.4000930663365629	0.032851884487687014	0.011359244530274449	0.19631090460632553	0.1490139776125398	0.025336985469961916	-0.19487962890141852	-0.020211569587903867	-0.10410996213423987	-0.106843340616826	-0.3105437674367045	0.4165545487723699	0.08201159791874113
patient_139	-0.0956293633131572	-0.19864062463085994	0.06501018673317031	-0.2440510295589367	-0.12084748332810173	-0.003985138456274881	-1.0284891248266543	0.2648581555604841	0.04589316540669036	-0.3842818570260982	0.11945977265625536	-0.40507181723749996	0.06066225559071433	-0.14188098175849143	-0.058210819610709175	0.4615565224927936	-0.4347133988244738	0.3613562763822939	0.03067372993644342	0.011720020021974151	-0.3669085543651369	0.13726736063465772	0.023458363083650867	-0.17978198046325658	0.17823839912205972	-0.0942310432535969	0.08674832173518043	0.5691202610140789	0.3918539906505044	0.08399978917945279
patient_140	-0.03115574834920841	-0.03973720236915774	0.0835614309519239	0.12171538798981928	-0.04480310373913899	-0.01824991909397257	0.25408024707732435	0.2730139642975609	-0.07441270226873674	0.24418816450220093	-0.4998875942297299	-0.3847089263212828	-0.02768291023101745	-0.1344557112963326	0.07790773867297109	-0.2510149762941303	1.4781809562803974	0.37549361504446666	0.03053610885093383	0.011559747612753045	0.20621716198549145	0.13819981648469984	-0.16524059183525902	-0.1912098827597362	-0.18092143499133248	-0.08964401935175519	-0.09300178397180814	-0.32013302710178365	-1.1409339376672307	0.11015126468888123
patient_141	-0.13885425229786758	-0.2576839020003406	0.18563523699386017	-0.07420703331808352	-0.050785987559278635	-0.04380109784545346	0.12383955079611479	0.3109721735936665	0.04535110280982978	-0.43681117083404125	0.13252177922072578	-0.45912522416328694	-0.016783434635753793	-0.16067437134437385	-0.06485001374386912	0.3995942396018423	-0.5196647733232181	0.44038280967947224	0.0332674906802325	0.012125957611446232	0.1995766744297207	0.15052179112409642	0.027849620916423023	-0.2131324891779718	-0.08114678107478115	-0.10170544567052227	0.11917703005798864	0.6117197992432779	0.4768320385865686	0.08523030081374243
patient_143	0.1129008789871099	-0.0033579208816200425	-0.01540504040155806	-0.1012926009476756	0.01787235311240481	-0.005072521744236307	0.11931481148438575	-0.3772508047973372	-0.06670906748700178	0.23073112911511523	0.12168542168762048	0.08945517539539154	-0.05037365702234529	0.26656870518763826	0.06308740806731752	-0.2557933679691065	-0.502668351665325	0.038290381591563165	0.03155965418739369	0.009781827718368398	0.1971317413299175	0.14196721311434646	0.031714583403112194	-0.20450138658396097	-0.17761519873626103	0.1970424180317534	-0.11419524358674905	-0.3080082639081313	0.4572747518747221	-0.019540936225331044
patient_144	0.0033845214843685103	0.046355622387801845	0.2095372533693336	0.2606048678199155	-0.04248659463995207	0.13183740830504256	-0.9349534682961362	0.2890613901669254	-0.04211489525880786	0.23909113860295586	0.12917699901751006	0.48915800559302985	0.061600733452148934	-0.13747762772165356	0.06589251454245741	-0.3005601336120062	-0.4592854375522585	-0.7403351031779246	0.03147456341189107	0.011922176309311663	0.19743682995380116	0.14400504079519755	0.026526018417376233	0.4779360304969486	0.1647203674070187	-0.10600783984245027	-0.09350351924078648	-0.26774991727695424	0.41876658098812003	-0.1503559820989069
patient_145	-0.06191458658849102	0.09342330857293096	-0.013124819546563025	0.17242222524545484	-0.06372974942744278	0.06898765195209142	0.1890949707334591	0.3011984701459972	-0.08300024892709812	0.22277473510193516	0.12543806597408833	0.4200090583191517	-0.0734731073472722	-0.15768012368927387	0.08185964492851189	-0.26992786351864945	-0.47820790532200147	-0.5682205580594749	0.03138742856205576	0.010995239800766473	0.20485870674950032	0.1483475667413882	0.02425028233970669	0.1395626396151353	-0.1657501155858636	-0.11952899347688746	-0.1187561404088594	-0.29557756182436745	0.4336420422885572	-0.20677583593963966
patient_146	0.027223597642442296	-0.13975785824289838	-0.040880987428095865	0.16664914601429814	0.01526222822528221	0.034967677632656916	-1.0998418580325475	0.2957912677775393	0.06135466776647139	-0.4061974476387549	-0.5837422763180549	0.22069351181764663	0.02087129405260689	-0.15398178346011784	-0.17340617439758257	0.8884551177213593	1.8613362673748028	-0.20972583344269008	0.033214695347463935	0.011249064657152624	-0.6739252650772989	-0.2995522026950026	-0.13787968315628552	-0.19951497478428626	0.21177281216201313	-0.10335176922125236	0.19022075734958846	0.9912338929965778	-1.2882397843528404	-0.17044562788965617
patient_148	-0.09548682406016619	0.07300829420937999	0.05455196850652921	-0.44689079307334295	-0.10866401906932317	-0.10682788886539864	-0.21229328273729484	0.2969233585217842	-0.06544345141760552	0.2472015149035049	-0.37513401186724765	-0.420244949503707	-0.001935031716391555	-0.14662272725507744	0.0923546544404744	-0.26939473228620137	1.0594828707017003	0.36390712915379736	0.03039404148184169	0.01116211304654179	0.20452891113944024	0.1489817489403569	0.034112642899645274	-0.18656483244882427	-0.016237975077715308	-0.09400644562524145	-0.12531967418750709	-0.3180205802767317	-1.1174511839254468	0.11239482032288928
patient_149	-0.14028678129058222	-0.06336278258402389	0.004762334817144072	-0.13516055633772844	-0.04946517281623997	-0.09970126230341947	0.1468144442670111	0.2665613098223695	0.019202753710615524	0.2312092680914708	0.12476176205710016	-0.43352867349371565	0.01879494632857602	-0.13633002177704767	0.025021515936463366	-0.2681146783593271	-0.42356377444697507	0.41046737267885575	0.025375674602441313	0.011778810776656032	0.20181823464731147	0.14631963397866526	0.023419653742153924	-0.19138410703220315	0.06604887863427823	-0.08788697928061959	-0.028414022468292527	-0.304165264276336	0.3864458834938943	0.07977197705456417
patient_150	0.2840071286778263	0.19264193243474675	-0.2509037711423786	0.0709548414715093	-0.041002807083779895	-0.03582246421889326	-0.9893290375107121	0.2969746827306822	-0.08851172798639245	0.24329389806697216	0.12774836034519357	0.39309349263695365	0.040108969149236125	-0.14106988941207751	0.09786997121825411	-0.23444904491702737	-0.45045659692958795	-0.36122383885657555	0.03212567740191413	0.010955210753615871	0.19229265415102062	0.13558921458014342	0.02386700234343819	0.11385293476522156	0.18098663189638475	-0.09879812847667094	-0.12549791869624843	-0.32273498897537245	0.40723047855290945	-0.029786475327992418
patient_151	-0.022397525304861485	-0.017748356377147514	-0.07683730379951896	-0.05431861124832694	0.13070684129896182	0.019295258358443906	0.1448724387143586	0.2628013943061382	0.04617207599460083	0.2175282443691457	0.12304409490201651	0.20869884103269024	-0.023345820631569047	-0.11887707203594929	-0.05480085375340612	-0.2531762070967439	-0.44108852354634315	-0.5090568205087636	0.027244081678271782	0.010382292353611695	0.22900946166602484	0.14912019380944053	0.021235004958128263	0.4860139813242032	-0.13675843721765435	-0.07748816852338608	0.17531071317433827	-0.3046935037530913	0.4139890803999745	-0.1659597824915227
patient_153	0.14385732239884338	-0.09548533108182002	0.04550527569361105	0.277982904693897	0.11867998364185851	-0.0556566939575931	-1.0562148509573241	0.3071709583123862	0.09087210902735951	0.23308187639372113	0.12709972496282831	0.4922964136344197	0.0403759964171194	-0.15433174259090637	-0.2215513542320306	-0.25235331884305456	-0.45648668388028185	-0.6719342067248837	0.03154743272618967	0.010654584666526367	0.0059457875735082965	0.14156271025568698	0.0226712367843155	0.32335016671256694	0.17972834904818885	-0.10887938256693214	0.29951582750294437	-0.31429719288370966	0.41343603740482043	-0.20085419541470098
patient_156	-0.06318051117114537	0.1274358229516548	0.08984399786378593	-0.07285705831897103	-0.03956510494007224	0.20497650699417375	0.13473494722893375	0.3217448719918517	0.057215057353680654	0.24546181915188356	-0.2541439346707865	-0.40046736909019237	-0.0010350748116872532	-0.1455520246459982	-0.01959082683506496	-0.2318906186682878	0.22386346343700683	0.3846988969110404	-0.08993568286842979	0.009538007926768071	0.2080093775801813	0.13592253951965916	0.03192742620674907	-0.18804705840550034	0.03264982762955304	-0.09934618165537469	0.058016382577122015	-0.3309008004040875	-0.2795819756382761	0.0818025318350018
patient_157	0.012187968460332781	0.0834812282370793	0.013151966659799903	0.08198165956314611	0.13975225212818151	-0.03788223061967173	0.21386230531219325	-0.33662887975090044	0.0439643310253975	-0.5102880151936943	0.12389071147582431	0.26459841952296065	0.018893581909751857	0.12180101885338822	-0.015664371974883313	0.6017768663317877	-0.4987276553827536	0.09850028127343892	0.0323464065068453	0.011074791473979004	0.20060704354566034	-0.643765001173949	0.028640326935800577	-0.08234882178797286	0.05298954345684116	0.08862235642534523	0.04299297539835344	0.5295364347734889	0.45296740084256126	0.014444575205435082
patient_158	-0.08289995243260324	0.09771088858629304	0.08437655955262356	0.104531974428624	0.020593210030745372	-0.04733272813872254	0.25058494018747124	-0.30948659359052483	-0.07017700143552767	0.21708654397649632	-0.4869752905419217	-0.4095595966132742	-0.047650193640842685	0.3012646908507417	0.08152068646622178	-0.25350116173927767	2.6310846867859765	0.3825297960526428	0.029844221779998827	0.010823356727346698	0.1950590354774538	0.15009396517995122	-0.16580909750978598	-0.19220113443562198	-0.17048101899675547	0.22466171803646856	-0.10720661246313373	-0.29044395970988585	-2.105789127770365	0.10983882728242352
patient_160	-0.05885257461457437	0.31534677211965567	-0.04491209093726482	0.08334844442626485	0.15262565257233582	-0.04841423047226579	0.25472233032347424	0.3105350922601526	0.024677180639780444	0.236217890704462	0.13304652498030317	0.3110122968820608	-0.025308567444934624	-0.15340598892589852	-0.04515334893991535	-0.2609336702019825	-0.456741838697873	-0.5746219087504972	0.03414922141325945	0.010518086886874911	0.19994007886887505	0.1451093202394385	0.023118209952989	0.5604578573822275	-0.16743581959589196	-0.1015714761869414	0.09598194770090661	-0.3078752021895495	0.4077255503253646	-0.10153822633658775
patient_161	-0.03882227999159636	-0.06965468988136099	-0.015564962551565397	0.005443486297550505	-0.04176699638583159	-0.0010055573061812657	-0.020045949335913	0.27041061203207334	0.051934101214480693	-0.6529476131387081	0.12298093915196785	0.22694993203504726	-0.020699098072347166	-0.1345250554334968	-0.20116292481833697	1.3198081311429075	-0.4161999410441832	-0.137239269695408	-0.1941127860651511	0.00973427814345401	-1.016191344078996	0.15957085725019607	0.022745433253815124	-0.07815350726765921	-0.003112588140710365	-0.08972637909453902	0.18573728721936691	1.9365123773638266	0.37915120601483276	-0.05890132246674379
patient_162	-0.06642547261927283	-0.15613503277374305	0.18520365608731532	0.2643640334170409	-0.12226528503242509	-0.020232239273816392	0.3713637963734939	0.28486134396104723	-0.06685748414375142	0.230322294176461	-0.09622059995825367	-0.4344410680592008	-0.00830001121692096	-0.14991951795585357	0.0779160265510181	-0.2551080830327549	-0.08540895492716792	0.3916418866442676	-0.2708868596215241	0.010030873348439757	0.20875328237753396	0.1518698015425406	0.02947116454049747	-0.19384360284685587	0.022249801836004245	-0.09593437475109043	-0.11982026987890801	-0.32195846153330665	0.030281804400606852	0.10229643420341208
patient_171	-0.1754291167547595	-0.10361526804281175	0.06111909583184323	-0.42252779816467445	-0.12458705970085965	-0.10345004817391612	-1.0656958851873697	0.29561349381837315	-0.08735325154649233	0.25049303277321927	0.13572851302237543	0.2078740206083474	0.080466946420422	-0.1547687975104551	0.1174912069846941	-0.2733787761400433	-0.5043383907659691	-1.1200248133918373	0.029433824088145558	0.011602294159106621	0.20979486331872568	0.147059676660039	0.027823394913530714	-0.20160223956736734	0.19460816399746392	-0.09447397114810638	-0.1342414800704442	-0.3262932292742098	0.449703577866324	-0.2758146265944878
patient_172	0.09130221301594292	0.12710369263375798	-0.06159136304067642	-0.10495417054560618	0.0976573002188088	0.013226433249769418	0.13004326713207337	-0.18113742912625902	-0.09425414876631409	-0.2680139984020535	0.1167592838233274	0.25593404693399546	0.03512046604153912	-0.06537927811539788	0.08596625854103809	0.01739164027403476	0.27601956694368057	0.03538497924740933	0.029650916397345163	0.009922926841689229	0.204319007144339	0.14682053412007007	0.02422286725264132	-0.11205094660953635	0.08231669524362895	-0.044367840434427944	-0.10423494356955249	0.09824742138386947	-0.3391256961929182	-0.018862110903811045
patient_174	0.11352849873688226	-0.2585317235317785	0.053563193205108744	0.07094602610019635	0.019092416507169592	0.05587426229091385	0.22374538267893226	0.2717166110270127	0.028025633252474216	-0.629835295470107	0.1335883318789563	0.25107624242699295	0.009967510225055647	-0.14315960992197627	-0.01172623898048544	0.5209129343243514	-0.4849996655162538	-0.14685672414912765	-0.07690984633180578	0.01065715901049221	-0.12060832636519814	-0.38819744198218464	0.024392734634514475	-0.1183275095734822	0.07726371150429583	-0.0943121442631608	0.010448611877220777	0.5184447839506856	0.43988903606508506	-0.08891711736773945
patient_175	-0.10538850880704267	0.12696796202749808	-0.08508542155246461	0.2491226179037823	-0.10509326038621154	-0.06877850252475746	0.413532584607236	0.28791381393411897	-0.04994072931813501	0.2401039565313212	-0.33554311938892106	-0.40149224927141147	-0.0046356411919832065	-0.1355228016995077	0.059304891379889695	-0.2231306466442852	0.5168823580029648	0.36667803259993015	-0.10351794051723866	0.008883500083016593	0.19799334045151576	0.1325935895917224	-0.0645238347232332	-0.1943791406927627	0.03230153506928927	-0.0961318586105022	-0.10211173239723843	-0.3333155826484307	-0.33092620055367516	0.09653436222186422
patient_176	0.16991031911947257	0.18109164558537522	-0.06737830731407796	-0.0968997498104661	0.01760933300190723	0.005564252763659159	-0.28429186108205495	-0.2871615722642982	-0.07549683293578668	0.24592839658843574	0.13182317797164053	0.31359302573091696	0.03088623526827516	0.033828137454634886	0.07484032856182067	-0.23412468000196135	-0.46437532713708995	-0.04761516521787892	0.034831407355507875	-0.06352567158345625	0.19896608828447668	0.1405750322067016	0.024905253984415593	-0.08131854931185643	0.096163212588552	0.00630247442214965	-0.11308491266920465	-0.3376909361717118	0.42507586641089545	-0.03653080891773807
patient_177	-0.007660917126054647	0.04149476240229696	0.027867397535378934	-0.4549418655099982	-0.04395649044963615	0.10761777929391761	-0.1741362120573002	-0.16283562674843163	0.020336372110838847	-0.25152089590882837	0.12697269612790132	-0.4127016529410952	0.03216952053815438	-0.06081310379438734	0.024968846220622894	0.0735891746715502	-0.4538954648213684	0.39863568152280193	0.03657526302384301	0.010589783550348226	0.1539560197704219	0.1429287855832744	0.02545943759200908	-0.18743790801337692	0.14438279573716134	-0.03700457031802374	-0.033579008219883924	0.14979770409949542	0.40658018372893734	0.07614060374207171
patient_178	-0.06810152810176738	-0.08681309384244634	0.11524669388762696	0.3175548852612622	0.06410005873932312	-0.019241147743851415	0.4323352168864827	0.30741699624506674	0.014559140379890012	-0.4656695701786663	-0.3800509835955749	0.0925563471384684	-0.05568187202319602	-0.16883981022076255	0.03798624652518075	0.8850640644946399	0.09525112126640746	-0.13445772187542854	0.032302342186806283	0.011360144990712508	0.19318995126596694	-0.25501975881420497	0.018049030378884584	-0.22258468634364764	-0.22461582577909828	-0.11631877419541302	-0.052673619956330214	1.0269454394029445	-0.14998423500303812	-0.09773826556440289
patient_180	-0.058178110832535664	-0.0932608944995218	0.018475334427349225	-0.08744818488002352	-0.04768739277910993	0.0523158909934452	-0.05835405451915581	0.2610968427030649	0.043717144761155985	-0.5889428928486503	0.12414504590095828	-0.41789524459441935	0.02168608264288319	-0.13514004495987597	-0.012623879477963354	0.37677499879983684	-0.45956239206314486	0.3774070172459548	-0.011655662536322673	0.010995758308033218	0.03466686100405266	-0.2799319110252657	0.023814648204583913	-0.18706898891833781	0.10488766080698494	-0.08541845874896929	0.012261483091111948	0.3429705471509181	0.41855188271163307	0.09408024006307414
patient_181	0.03413770246095496	-0.05450879758175217	0.11276795584236562	0.3991519943995492	0.10133504337590185	0.1119215696833273	0.3197282401414508	-0.5127171341485797	0.061317183582892405	-0.7522883974410566	0.12871980914108436	0.37959552910018585	0.01506556618628467	0.12209396218307848	-0.05733325617766186	1.0295743704917897	-0.4993467876400189	-0.1775888810815421	0.03614735811098451	0.010488955651831517	0.20676147110835585	-0.17779846521059445	0.02797221920430212	0.11114303467570345	0.05916651183774123	0.09833420521481705	0.12469404797065183	1.2753957130843057	0.45979948072713256	-0.037075429375293865
patient_185	-0.15551827170664115	0.03444298046062932	-0.05105422174356634	-0.16212898162444794	-0.0456098146193378	-0.12441993678169627	-0.007372504780122032	-0.37935506789319545	-0.07710677183841044	0.22327483062339895	0.12621217437773166	-0.42449118495039534	0.002364952115114926	0.10378441114303	0.07117050496615888	-0.23964678597735276	-0.45419950019247224	0.39558116722882775	0.02939291450610507	0.00986183652838785	0.20196096398652016	0.13764831017086618	0.022241327313647315	-0.189962961520588	-0.004189972339455907	0.08445201183728107	-0.10904517841619715	-0.3065867900438883	0.40738410193328917	0.08250965920885721
patient_186	0.2209994286522217	-0.04268171748631346	0.019157436836731545	0.30078501181555967	0.21248789639087312	0.12147940728111463	-0.8632876760989633	0.3270973066543188	-0.042422663115935996	-0.39121976053854224	-0.3817683227372282	0.47064166452132433	0.041234601930300874	-0.16318005496016055	0.05499313571800011	0.3567390082001999	1.206747013127258	-0.37565134810490847	0.03355861423028299	0.009583929416183114	0.20511676120919942	0.16247569816871496	-0.14324557452414374	0.30557700095372464	0.18381853768364295	-0.11797806855858126	-0.08952638548640911	0.4734233312576823	-1.035736553603706	-0.05146259271405839
patient_188	-0.06469086431902507	-0.1986398271065218	0.02940911060429584	-0.04956535797264233	0.0624974059410161	0.009132138162480643	0.1546738362178822	0.31005940060772874	0.029929426758729404	-0.3882474496184839	-0.43370142832509984	0.05738824576077474	-0.06366448381024586	-0.15549693770332224	-0.08059742083970889	0.29779608685984776	1.7625769196027992	0.07383008630640772	-0.03706161382053369	0.009818854807686638	-0.8070224322658719	-1.0082351492421053	-0.5056755339708355	-0.2023330293178046	-0.2411235312781427	-0.11711237369579415	0.08581228323879707	1.298285179687266	-1.3414961642975323	-0.012664750030212613
patient_189	-0.06921451588977175	-0.020629375645538583	0.12436812299552419	0.055068384010262976	-0.055212095858146695	0.05203344071073372	0.1353149571660942	-0.4583256329533472	0.061237622880785735	-0.4763219958242628	0.12711387093079593	-0.4903289235827848	0.004606344662414267	0.07913281879516394	-0.018184038338329444	0.2481854584748438	-0.4786395414776491	0.41072436152197256	0.028359664927859525	0.008589030853533177	-0.1102573620769964	-0.1906807503892073	0.025846474492228787	-0.21082331738059762	0.015298929968013922	0.06000925460107202	0.0010870015477306642	0.26094216114073876	0.43050766799487483	0.12256481741973292
patient_193	0.15323078339972493	0.1209542751178951	0.06419101603961029	0.3436718532911511	0.018049111526015158	-0.008146469714809423	0.43400403120516856	-0.3173517986845077	-0.07091319065781927	0.24338300536496593	0.12640655964785993	0.27830565771319543	-0.028250939053839564	0.2450361245141211	0.07611662769406043	-0.264806495564177	-0.44895390114831074	-0.3206626296922028	-0.2344352906284284	0.010372624176125517	0.19384321345550642	0.1482593926478417	0.026603110590447204	-0.200079515969022	-0.04417983009596813	0.16355405547831073	-0.1101136361358003	-0.2993778091038257	0.40666644711807054	-0.12560448302106755
patient_194	0.19974316693885186	0.10007296828547664	-0.13280309431692022	0.04046582746669688	0.33355247883215916	0.0071691140960007905	0.183225087549664	-0.23925896065921579	0.04073222657749121	-0.4737835118419032	-0.10973092958711465	0.303424732128984	0.01716720922394661	-0.012464838339940918	0.00590018483155572	0.20227811261892273	-0.04150109970491888	-0.05377396693912928	-0.04315499901990586	0.011678637761886563	-0.0900811262121804	0.1228511151866674	0.028218495565072325	0.0703404798929187	0.1279099755943881	-0.005781965176721399	-0.020901941125388724	0.4097529428283322	-0.009881428147124912	0.007972252765199929
patient_195	0.05773042417902581	-0.11553101326159389	-0.21396882677821963	-0.1332525915582897	0.09153107272420855	0.23813627516944963	0.03231298178800213	-0.10873554856446724	-0.05533078530773095	0.2248786363008946	0.1300242531732761	0.2884628814023522	0.006901757476000503	-0.05776748164086934	0.07018810561661129	-0.2518395107283588	-0.4633174653257315	-0.6210585134906808	0.033196264802465986	0.010533633461035473	0.19947114550399941	0.1479749607936172	0.024314946635872182	0.594579881982782	0.03835853227476517	-0.0386686431899733	-0.10453747283576423	-0.2991885578059674	0.41963502929967506	-0.13522958063946589
patient_196	0.2071710137632818	-0.22486836736143145	0.157240102128967	0.21424967300981723	0.019914188373559204	0.03602861870691678	-0.08238744414693967	-0.25091967643251945	-0.07475589514585831	0.21689447721487232	0.1293570165998743	0.455859103123104	-0.002244142050575064	0.006502238635648366	0.07100478482133178	-0.2630076244031558	-0.4637252985603084	-0.34923504616753365	0.02889848320792359	0.010249116242905174	0.20139803850272706	0.15078229874065976	0.02391160008968942	0.15990231108435918	-0.014548671378890427	0.007905980522475238	-0.11194820808794508	-0.29432661013340394	0.4185590023897532	-0.014013946490354045
patient_198	-0.05102048646843043	-0.005540204114832952	-0.15361302620506279	0.062436046951998614	0.021287517533737386	0.117885820322596	0.27927151450556126	0.3125283300856655	0.03909013393996613	0.2157034093347056	0.13516230312971161	0.15629528562044212	-0.004270736932691578	-0.15229418782963278	-0.09314589552076828	-0.22148514513236248	-0.4460806789703796	-0.10883012206065279	0.03594506849876786	0.010606900211582632	-0.7634170156015749	0.14270819342909283	0.02054033503889592	-0.19212298575792058	-0.023083996649511784	-0.10751385175518031	0.10327177254927418	-0.3199231378714603	0.40851775498906046	-0.05615163689370523
patient_199	-0.0064457297800948245	0.019633434160850272	0.09045106909491984	0.1404491922533227	0.017474191170289415	-0.027443544715739763	0.24992826585816824	-0.4204093487694559	-0.05009478969894357	0.22763997378785356	0.13037910246902917	0.3542389878367394	-0.008347221432990349	0.12866432255978513	0.07142182431866054	-0.25581996276573366	-0.4742919893421329	-0.30211423579378516	-0.2516273986561143	0.010381340976815907	0.20345529965888884	0.14065774652569263	0.028819167051258785	0.7722405507737174	0.04432823562352742	0.10011172535033733	-0.11687446428038706	-0.2964383450861298	0.4332415422746174	-0.03256499245247296
patient_200	0.07431724413274583	-0.027411260983565593	-0.08458429199261434	0.03536887947122903	0.0170399494239182	-0.015979146772720637	0.21589353481184279	-0.33979155039292613	0.04633962688788453	0.254759672558299	0.1291114311001726	0.2241204532684774	-0.0037089159058005467	0.023831334510740355	0.03250305329806029	-0.2756239091802612	-0.45734783183841393	0.1643804122048836	-0.09987528635659977	0.01072759023394817	0.09723241236796662	0.14048683461937872	0.027914531669072044	-0.19316982165893465	0.005582308726286405	0.019174897142745194	-0.0396333820629084	-0.29175735666023483	0.40905279844504705	0.01909665217402706
patient_201	0.13790915472978021	-0.0695525223921366	-0.018271834474835245	-0.06578888778912009	-0.032015053388310545	-0.0036175149535597594	-0.17792281486037662	0.34938112339495797	-0.038067891738072956	0.24449538126433548	0.15274532993218334	0.40665286137631307	0.034041430021564914	-0.17427913725689362	0.06507628736412144	-0.2842481738950385	-0.4997980536337189	-0.10907384272301686	0.03979934782233688	0.009566586783768339	0.21350478304846057	0.14868940579592413	0.03111669971199048	0.17052187141031414	0.1700528661325231	-0.11930800238937044	-0.11464035778078835	-0.29407975983915086	0.44377538884231504	-0.017781773188792264
patient_202	-0.07866956872580846	0.1703913940349276	-0.19418856644797577	-0.15602736273500623	-0.0494198052288034	0.04197437196443972	0.0689704753473378	-0.23042871331935913	0.05715673140056424	0.2340301926709596	0.12574956048869737	-0.42808966449228497	0.02104978152227171	0.01295155072022417	-0.054503060568083045	-0.28063033214673533	-0.4501470212459529	0.3970022273889876	-0.07991099742406997	0.0110430634554278	-0.7475018956988742	0.1481977795130801	0.021519988847893978	-0.19717996297458856	0.09309886550821479	0.013959918349626012	-0.00021488931993460833	-0.2832316058362457	0.41099295852609735	0.08790242164762177
patient_203	-0.14247259523071676	0.021227938089115595	0.020092201138428946	0.021930118780859518	-0.04643520865127708	-0.12627566978546373	0.23461805163162514	0.30273958234142995	0.04673276715065509	0.2064551966316954	0.11435610237093796	-0.403251638316637	-0.08403451226515615	-0.15094070567689555	-0.16313971065786415	-0.22717630268845493	-0.4227360263070296	0.38110314827003344	0.030599311822980337	0.011114055958806029	0.18047967107547475	0.13345853343324873	0.02208029450943623	-0.18607059764268488	-0.32185988987990855	-0.11066188529402851	0.2160821761994921	-0.2990240769794542	0.38638761969757235	0.07117178752688702
patient_204	-0.1385043557909794	0.05401473195364346	-0.02139565665636036	0.08300893297932875	-0.046012235294990544	-0.0645397067107782	0.28439706918194074	-0.21648594598681753	0.010133276710835873	0.21264149201495663	0.12392311083629513	-0.43329213564569824	-0.026243098891599148	0.2548977844353427	0.040728745997172335	-0.24010043373002088	-0.4747467616371819	0.38959330001693115	0.028519896212918686	0.009680491549756347	0.1921838219071036	0.13902528837720365	0.027251964609334895	-0.18046033926524874	-0.09293836449543601	0.18403395226471228	-0.05798179784541924	-0.297958804898793	0.42657079319246255	0.06276013048549021
patient_205	-0.06030663823651295	0.05903048783061249	0.06482893804630746	-0.022655501578183954	0.02091416173909123	-0.057619929030420874	-0.19666610985986835	0.3035435154452408	0.05042952532759276	0.22965691870634647	0.12586061288590553	0.19066404095727868	-0.013464061685100902	-0.15319786633546126	-0.24188899358205285	-0.24410354859810485	-0.4601923357781921	-0.9080168563205657	0.034385167199154285	0.011198800639498163	-1.991903772943389	0.1482810718209759	0.02390397603087389	0.8021565131354024	-0.08522880562670199	-0.10204584469005741	0.24538438670966933	-0.3193098917809086	0.42568355040212225	-0.17686943967554802
patient_206	-0.08129284795288189	-0.07246040350827665	-0.0616462884394979	-0.27780054871737375	-0.04939878634240687	0.09358981428944511	-0.2392222452408539	-0.14712266203395982	0.03024223003710357	-0.48118460354059167	0.13855807423580244	-0.41321471154090467	0.025725663965680007	-0.0523718778821407	0.045643848929681784	0.22825342849474303	-0.49500644653625125	0.39057624751330317	0.03236328682205691	0.011502897087828888	0.15520721716627137	-0.2592569781473524	0.02542735881814478	-0.19707913721395826	0.0895408330725408	-0.03219868728267221	-0.048145868170995164	0.27368716808120036	0.44605269416661236	0.10447148396165326
patient_207	0.017204164883022663	-0.07529329871658579	0.2163764786883026	0.05416460162955415	0.019159262302729484	-0.0026744792628596026	-1.0150227935979306	-0.3209816386365065	0.053110313048445566	-0.595851246225675	0.1283618622590407	0.3664793111722205	0.03722522071742442	0.31536574314029175	-0.11027572152746537	1.086926644084732	-0.48328836648225054	-0.6812300298462151	0.03473218423799493	-0.07428923409159953	-0.48596104217184427	-1.297619903401624	0.026139362612472895	0.4327560574445107	0.1845713001340776	0.1398312651389898	0.12187189975977493	1.7295955122936866	0.44327229953263186	-0.04795486807997779
patient_210	-0.021381111269413493	0.12272167634331015	-0.07239299196445355	0.13668977006588054	0.11274696315179071	0.11760206888499003	0.3208525759599981	0.29976213895408393	0.04224432163592378	0.227825504720546	0.123241252916082	0.20368365645945885	0.016263998023308236	-0.15191700122860236	-0.018592799735388785	-0.27454968984182393	0.9051936091973944	0.046628374668417155	0.03467627144964914	0.0127859242351484	0.19867477968402728	0.15185558385228437	0.027193256427393297	0.19161445243483072	0.037199925579441455	-0.11060924142086873	0.04564855675701747	-0.3002172117985121	-1.0069464649850979	0.015780174548304934
patient_211	0.12315726999683742	0.030596890708303875	0.05467676436803658	0.10179575545677316	0.022230146268253582	0.05777399269017894	0.16972954855279995	-0.34233962581770094	0.05010571859071735	-0.5859233660869484	-0.300939770947717	0.25131537320541064	-0.033284975480738395	0.23830914089006988	-0.07626366771759897	0.9304601654930701	0.2557698584204798	-0.1677467510373082	0.030657882711062765	-0.31140753760655693	-0.20274186503342687	-0.8147452797245252	0.02302469556791908	0.19473197315691923	-0.10967738179919963	0.09522860243634716	0.06568381202015208	0.8805021026622033	-0.31710605516560814	-0.013360732905622253
patient_212	0.19579718121244344	0.07333534180541229	-0.060491105025238016	0.49608253467009505	0.02077290695899908	0.00982143645936797	0.3527956730061792	-0.30552055877968715	0.048792939996213806	0.22419488933692228	-0.4785809018554081	0.579487743321293	-0.01212874328048621	0.07217958511086885	-0.022375590787137627	-0.25978782654662214	1.2072444632624062	-0.23803695886136186	-0.14296274946968024	0.009520152136018254	0.21156047637573233	0.14590673895480133	-0.13452213248695674	0.10757216631437191	0.06945546854871859	0.052640011756326384	0.06133105327601181	-0.3001660983784069	-0.5111852992685642	-0.03290322419139195
patient_214	0.08262479181641989	0.004110187219104797	0.02794356410925253	-0.40225275565632723	0.017882125283941872	0.03980758761425602	-0.9842638311148277	-0.25023444143743584	0.019506194942472382	0.23698306133176505	0.12576197057126762	0.15308000826911222	0.05141610966662166	0.25369857771122906	-0.07477956989930452	-0.2370021241079824	-0.4818961080942005	-0.956127258891681	0.03336912275772873	0.009135800957250995	0.19343322071357036	0.13622835401217276	0.029613970003589826	1.158235600555046	0.17050947753189266	0.1711924777964431	0.12939520962890613	-0.31686922746497564	0.43450197540686547	-0.14301021959843285
patient_219	0.23112151958393984	0.06833945113585352	-0.04795089659677428	0.20758898590520083	0.18864357256392578	0.02497652323388121	0.048946643043743944	-0.3894998860894887	0.0504598509124237	-0.4776098975333925	0.131788841153554	0.4097105029424003	0.012095815241422926	0.19433671210217698	-0.03520236732244262	0.5785449978144573	-0.46371563459588777	-0.37718374832494794	0.03051462677694661	-0.1621481769193812	-0.4669288615249054	-0.43956378765264653	0.023854506225143454	0.36223460268935953	0.03574910345134872	0.0505761995833125	0.012279677200023275	0.3506534584257501	0.4151452511976179	-0.03345418340495041
patient_220	-0.09703249669734064	-0.16030030893569713	0.09275305721450502	-0.14019447590856313	-0.05383106126008795	-0.06967582855813674	0.03333227033355682	-0.3246069004471007	0.036329257785202705	-0.43525459122556426	0.13233007434338223	-0.0684759349074523	-0.01706361519132814	0.14270573628327993	-0.013795995644477237	0.37877289380252344	-0.49467321151391813	0.21701701395417125	0.033655371756286245	0.011228128378596219	0.1794382265680754	-0.23025933427967832	0.030142242967065996	-0.2012369671756456	-0.07978358422160076	0.1060627236663343	0.042336903675882026	0.39089963221887253	0.4544033756511874	0.03303721095290484
patient_221	-0.09975913988717085	0.0343681456563667	-0.039046286100425466	-0.05646006802526358	-0.05792909137734923	-0.023012771372553954	0.11700393031466719	-0.3131472326163782	0.04791909766430155	0.17891943211633657	0.11379593236126917	-0.44400469158482264	-0.028725073673442552	0.412095356129215	-0.0796640865629608	-0.23005997349696536	-0.4294194207523251	0.4269555520690287	-0.036643248873577144	0.010112126436186778	0.20156120146427814	0.14216135164400295	0.027623757355438802	-0.20618978392506582	0.018160287786336746	0.34561266383746303	0.2278995570700771	-0.2607537287340205	0.4006997150157755	0.11948320570346564
patient_222	-0.07377435154488675	0.11882611776199074	-0.09327684954420809	-0.2718597999483231	-0.042170236927674104	0.03175892853934904	-0.003238081015608239	-0.06588598241931859	0.03146324104823766	0.262837453366134	-0.34929249975930887	-0.4216030846456771	-0.010520709993444823	-0.04916122508377075	0.000183585902075346	-0.2952103067175007	1.7704831893944841	0.408025220397188	0.03499578185084196	0.01158901424033085	0.2030054465322307	0.14534784382492963	0.03094392215915702	-0.1950536453724625	-0.038358997210629235	-0.02878238133428821	0.02020727130929136	-0.2865533591263399	-1.8089120974933648	0.07982308714906408
patient_224	0.18532610923590415	-0.0031772019465944163	-0.12023170754556883	-0.09745873357849642	0.012560481099134647	0.029180107298442625	-0.43135467186442816	0.3281201980240562	0.055258605460774886	-0.49969351845646515	0.1440139770435365	0.2677303136686741	0.03322412402758569	-0.1404774021408011	-0.03260169673009184	0.5633887444464942	-0.4844081474793228	-0.3026167562422348	0.035867126252022055	0.011555976348399707	-0.16627074005707	-0.8101912604469128	0.023880718638850044	0.3087524581290758	0.12852772394331807	-0.11405583946902347	0.07213391278656997	0.7750614992304581	0.43038784046874	-0.02157238605553745
patient_225	-0.0039602602530052124	0.127058635622643	-0.18145470405299588	0.12391102422201504	0.0250829996033959	-0.070551337036431	0.2830203202921979	0.33328787794851505	-0.02414590262237014	0.2596432762891411	-0.17182426259285474	0.23194789263747492	-0.028894825430050862	-0.1723687395051991	0.07202344475951024	-0.301396483858467	3.750132564918141	-0.14263802334487333	-0.3819300439544188	0.012734757420894503	0.20370549377306094	0.1621601443717388	-3.02174462128086	-0.22736317171251916	-0.18203878527957726	-0.13335259897403207	-0.11913868961140471	-0.3083809248954951	-2.2638427638593983	-0.07861791855732138
patient_226	-0.04718861189007594	0.07659463639444226	-0.16336451074120079	0.012741081270373926	-0.06444958967014722	0.02381578796205335	-0.23157097042431804	-0.33388352403470434	0.03762871304200681	-0.7253738986756736	0.11689460665734662	0.11034772686974258	0.01450352983033613	0.07338751933569598	0.007220213542408548	0.298553100122789	-0.46567245321316336	0.22789513916545356	0.03249577238868568	0.012525780722862347	0.002055281482033042	-0.07527232662199815	0.02628170341994191	-0.19992280751943461	0.04632107242587125	0.055227332661053924	-0.006641728562869292	0.2715515965201359	0.43563751933836076	0.029100728247215418
patient_227	-0.039416038378103174	0.07667532180276562	-0.11423902504010426	0.058686651293964706	-0.05768156884686942	-0.14901280071508616	0.2535261149846784	0.30300747870152045	-0.05981522800689515	0.246273983595217	0.1264606421267369	0.1473929421675302	0.007248264590580764	-0.1582542471996443	0.0973904242719004	-0.28620483396594054	-0.4797805328424004	-0.5275268874348111	0.029514270744526474	0.01166055705036491	0.21099750922648577	0.15248174668035208	0.026210328421531176	-0.22296755156815729	0.01982131561312612	-0.1121735634094085	-0.1370019370830259	-0.3103446386166788	0.43864603824196025	-0.278440694277384
patient_229	0.06173956487889682	-0.2812072459842391	0.15040583539813998	0.15262084410725646	0.07783867066173061	0.0008579703290066723	-0.045206697810797156	-0.2757705076030401	0.04868172977752052	-0.5481083083663804	0.12525611206187276	0.3906502779383607	-0.028013160269383764	0.37200308171939234	-0.2708481223562755	1.4422444752998707	-0.41060777625340783	-0.5935391516385607	-0.4389886009757593	0.009678608594944132	-1.14847763890587	-2.170091330636432	0.02173860237326737	0.44650274597411765	-0.020053306591227792	0.23905170970724846	0.22726087296247335	0.8210928267088824	0.36641390388833905	-0.13383782848309012
patient_231	0.1461368003014975	-0.2085747090149534	0.31513413665311973	0.19899297473059213	0.0917122412774231	0.18718375048253585	0.31797771170715977	-0.21581369244720236	0.01630091634506072	-0.17869106474438023	0.13448052458819038	0.19795479028572047	-0.019517044523472516	0.07016127156194213	-0.017088040492701424	0.09879438142990025	0.07286700466506853	-0.4439280775818113	0.02783127275826494	0.012700162761775016	-1.2785584034380566	0.14748074689504356	0.025743432700449397	0.48393601546090886	-0.26923431967751754	0.052186379328599	0.08438377538050724	0.23359408619844169	-0.12441634518383486	-0.08088802565218194
patient_232	0.16320167148874493	0.06544064373555158	-0.08676967371748118	0.17113408315278222	0.08222670486888212	0.053432384345823536	0.3112440347118259	-0.1538331637657654	0.06865851393930957	0.22799330625375858	0.14023749394734422	0.292225475340247	-0.0017737143327021816	-0.015655501717732962	-0.017551050666979165	-0.24598128313800632	0.8829870874646426	-0.23529251392128814	-0.20983027552357136	0.009983898971266884	0.06696138915164035	0.14645423325209828	0.02360117185631053	0.1589024752745597	0.057341242854591815	-0.008367181742749558	0.03797160185705073	-0.3113307137741594	-0.9087473854575804	-0.002179735526864009
patient_233	-0.12461521516739699	-0.025595680096500897	-0.07549724266162332	-0.0958855653534141	-0.052635079874991775	-0.07976713063359019	0.17291218983362092	-0.16977192115230214	-0.04114274687496694	0.214775583531013	0.12367465974282098	-0.3809548119807202	0.023223109097354807	-0.04148203767208388	0.06472517646254272	-0.2696277748929412	-0.4473958452203977	0.378627795456018	0.03354022189140549	0.01013773296834482	0.1859079303306909	0.13801926672264522	0.026416780634555458	-0.18938999848750787	0.06806160785091783	-0.02482459190611941	-0.10270509386345655	-0.26592507552684347	0.4042650897245979	0.07263043303435572
patient_236	-0.07460828860809814	-0.006869674271171074	-0.019876940229877273	0.021658576551706808	-0.09758913931330036	0.025955043890194703	0.2589488341157193	0.2861530124916569	-0.07372916709542497	0.24154910389255524	-0.39993334269990144	-0.4364445724900168	0.005146486557741902	-0.1420815410380024	0.05069298121958184	-0.2762112819979588	0.33289511127579546	0.4058819677299458	-0.21340097549187306	0.010836352387576116	0.20068771537681485	0.14609466500629634	-0.06339192054685483	-0.18950687437061992	0.08700122121547164	-0.10065975108497578	-0.09411382810798953	-0.29116548767146916	-0.15085467497915958	0.08228662417337108
patient_237	-0.10329336826004155	0.04734886071049654	-0.07658627282295136	-0.3347140604984895	-0.10565652583164528	-0.07889257342167934	0.019959051662926615	0.29560319971856464	-0.06692725285530636	0.22265198072466316	0.13706640047789537	-0.4635664724221058	0.026254566057970462	-0.1515638635838601	0.09059200128973005	-0.2400079593732363	-0.46825245803247934	0.41480165476020103	-0.09180199943402448	0.009998292303738525	0.1964043166370741	0.138842752374325	0.025516232670957362	-0.20752894011309206	0.10494458666271302	-0.10282684983369149	-0.12139370526973631	-0.30815183812293817	0.4201134811583597	0.09701268400510932
patient_238	-0.1586748125285755	0.01744753136846421	0.03487609257185926	0.036473275739507136	-0.053471718313681686	-0.06492971117847399	0.1921902560853772	-0.32463628391486776	0.03174433324581654	0.2114871406236095	0.12800735897742024	-0.46135688988701923	0.00488854461123254	0.09427505832949933	-0.0043550690148995135	-0.27868592883070553	-0.4672236174140166	0.4379363738565977	0.027807231166794774	0.011562660467752171	-0.047214405227467574	0.1473603278029344	0.0274975380860198	-0.20550762306341683	0.009883245849676757	0.07084600355595908	0.010709791317151244	-0.2796759868933206	0.4264058222685583	0.09410395772066515
patient_239	-0.03496842556855228	-0.07355983624763955	0.07626921993909272	0.2631887041681409	0.09935184772385589	-0.005433249769841175	0.4343593588918778	0.31096045206579365	0.03181909170168046	-0.48989961218299205	0.12472622614684027	0.27859473100247806	-0.022282794380500532	-0.1431365662476734	-0.012291342668752309	0.5968026437385171	-0.42439592761632633	-0.2966406661617519	0.034911359290933745	0.010829418085515161	-0.050138232408523574	-0.6005826111478351	0.017430592542862805	0.2571323926874702	-0.08251011236639955	-0.10461512280178088	0.019324119490937722	0.5856036224864064	0.3946050766251683	-0.044402296955573316
patient_240	0.2068908903303797	-0.13273924926461148	0.2688706165147042	0.3597366235679418	0.09174840445385897	-0.01344310255422407	0.2329299238721991	0.32456589589324475	0.03174582191349173	-0.24625508858683529	0.13187500457389825	0.5357572166080736	0.015837445982601967	-0.1649156219876947	0.02142626598244522	-0.001417428368380308	0.037426270573601615	-0.3746483325697585	0.029295607748291905	0.011322673157852826	0.047547990350075765	0.1507415470354399	0.02903731519009285	0.2089409931969477	0.03064002345666876	-0.11617689380713596	-0.03980090378817874	0.06127979945097001	-0.08888808812713961	-0.01367542592947915
patient_241	0.26030155891104806	-0.08388276019095871	0.2241897485741681	0.10366102839144625	0.014547317998936398	0.01676365507343715	0.22952259192139057	-0.19355006841272707	0.051956337010034284	-0.5337197112288968	-0.34661115775391127	0.0041853537297536015	-0.034338643874678464	0.02153980273209143	-0.07426733468057561	0.7067239063243019	0.8527588664658791	0.13781700295919128	0.0317850477979787	0.01351976958878525	-0.6443635327704368	-0.416718597972325	0.03003586891017879	-0.04455554530586459	-0.1252011882068236	0.016935898880225782	0.03931198981572328	0.36856575060425706	-0.8906552304865167	0.017976434289380915
patient_242	-0.06158802079700507	-0.092101584373825	-0.011358551265358724	-0.2633909020220562	-0.12868953158528484	-0.0544621630858917	-0.1984971664755676	0.27081673083814467	-0.062314133385038085	0.21204435567286395	-0.4412018735978226	-0.3967094401619646	0.03916431379457308	-0.13471490549194054	0.06868829239776499	-0.23069948689193473	1.6064300765624426	0.3699269367281104	-0.00909697314401324	0.009303944793755996	0.19749918884903672	0.13214837804048332	0.020841405444206474	-0.18795450755320642	0.10990496524856475	-0.09500139501059618	-0.10244897965857062	-0.2948579950912907	-1.6782542776993175	0.0914798682963219
patient_243	-0.041710791463209454	-0.06891779461355031	0.03816405014127272	-0.07637532090789592	-0.0469627134522441	0.014567077573502231	-1.053938107942964	0.2904204318821	-0.08263565089254239	-0.2973312768582052	0.12732042979671862	0.3022459247227105	0.038068329165672085	-0.154714024125345	0.06778381441247845	0.5623823886409631	-0.4604634516791233	-0.18694104993177987	0.03009197857296397	0.010106184552883384	0.17944160786861013	0.1269822537093086	0.022169097732510298	-0.022661812394074277	0.19941680443264553	-0.09684207146086633	-0.1069069940936846	0.9643282028766421	0.4137053722233702	-0.10746072825571203
patient_246	-0.04308625669508114	0.03121244055533093	-0.05183810809215848	-0.16075434173704756	0.019660996902394142	-0.039528505998444624	-0.016074887856145664	0.3070863909237559	-0.05540300713031827	-0.2329390620522868	-0.45963436975222166	-0.407053388516105	0.018778584910075363	-0.15814400561524258	0.0781888217608147	0.059372973154355704	1.0501525506173979	0.38614008419703905	0.033979685496092836	0.01098526506474011	0.20645894510223792	0.14966115016269033	-0.14087132244599093	-0.19635645899857912	0.05547208710669551	-0.10567861834424801	-0.11517089291653448	0.16127256027482637	-0.7706005296002039	0.09358698342104393
patient_247	0.16113475309697403	-0.01425971784029828	-0.014261984978371365	-0.10513868670599001	0.01706847426581899	3.7968883221403545e-05	0.1188301563917633	0.27136349432062434	-0.07535958116797983	0.23480889434613797	0.1281286786154263	0.24419189440794056	0.008085205959575537	-0.14035233825018004	0.08372685757616928	-0.2576880191459761	0.6737738680988252	-0.07097572760351835	0.03261937300215398	0.010481152601602357	0.1950258418813663	0.13804241059017153	0.024341680732384196	0.030496751589849394	0.01931730166893228	-0.09074021238869484	-0.10115388390932083	-0.2925527544517774	-0.721618710536147	-0.020526523371821148
patient_248	0.07063173868905419	-0.11556670191346653	0.09060434688502311	-0.8026704438821889	-0.049254493943318704	-0.126359345698756	-1.0559068029351668	0.279197319602252	-0.08298469723898191	0.23444342867180726	0.13155034723130157	0.08821584466777202	0.06987329827985435	-0.13949367759071524	0.07289292687240152	-0.23855694580481665	-0.4534624034172813	0.05480636755011594	0.03461860515997051	0.009329399541648471	0.20211399480474884	0.14500644390153428	0.0234353384491507	-0.0022732104578340965	0.19509786265052972	-0.09339755835967231	-0.09704242309073581	-0.32944020546008723	0.40423373033241816	0.002893588103750447
patient_249	0.03707807538756629	0.07783804208916276	-0.18083436129127187	0.16840973183424776	-0.05460454193714673	-0.1172398423964312	0.36954174750605867	0.3198055557464897	-0.0730092905761894	0.2552860526808972	0.12694066709301774	0.1240604778285605	-0.02831861107425326	-0.16782602649588543	0.10162662428951913	-0.2991204931755947	-0.4803632194212768	-0.1075564618237142	-0.6174500548797518	0.012387081826621541	0.20611721255083854	0.16127652234101486	0.0248649221338495	-0.21238052872811522	0.004113517200416667	-0.11616033094302862	-0.13885863824299213	-0.3073819235972765	0.439099727247393	-0.0696575535014417
patient_250	0.06644485843730998	-0.1890390588560509	0.12582160541157839	0.204360392733014	0.2405363996933076	0.03435240359517773	0.24341519121277078	0.29690957876557766	0.02411737336459002	-0.5345615735235181	0.11374591218922715	0.4300917197081609	-0.03782704847295865	-0.14905975533647958	-0.02937934142769037	0.5561851638008336	1.3039509320977054	-1.3154308312202079	-0.16668625976517465	0.01143414846820257	-0.5574220937525017	-0.3938503818565235	0.026154892275509684	0.8718216031584752	0.024393587044135367	-0.11160377214978152	0.022582868905136177	0.7378672034945697	-1.445648332610904	-0.10883662794182135
patient_252	0.17007037297547306	0.044053740550729845	-0.04487725993830659	0.32768318491808784	0.10506117627712291	0.08944256177310331	-0.5641322408780348	-0.25920974512050504	0.04746052689917693	-0.5005315611423108	0.12316670946538094	0.4863242426948269	0.034661961262040304	0.08139744459332736	-0.006678511073118001	0.4649950645192791	-0.4827054588267753	-0.35443594426466274	0.03352172268744999	0.00993392198602811	0.02637745015715396	-0.47729516890333934	0.02710270253586351	0.1718931707893514	0.15750925810814762	0.05427481190973494	0.015256655020254582	0.41649059563849083	0.4406322604107667	-0.056772889144977086
patient_254	-0.06051521233916561	0.02671501197532697	0.07887631651339665	-0.2916519788670423	0.017022901089800806	0.016168501120109292	-1.1213522112530938	0.29921082804173343	0.030331546185719236	-0.4171327304646491	0.13208310971873483	0.22183084920713347	0.06967766832747443	-0.15782842569322664	-0.031487156879591464	0.31329441676036707	-0.48095257155715987	-0.022846237309660046	0.03606696219903878	0.010917145527916693	0.2001384532103526	-0.10528313820357355	0.027326149729894538	-0.018997863806157735	0.19479277133458572	-0.10250398593781684	0.06271615358328418	0.37646543561722656	0.43308863395083536	0.010299008980221023
patient_255	-0.18706728579901438	-0.10464805859511223	0.07362944597370581	-1.0512551617292736	-0.12200995256656867	-0.1049332417122723	-0.45660415753855493	0.3120652485900562	-0.08459930605738787	0.23527536976161392	0.1354056546742296	-0.4255119671265518	0.029839549469127483	-0.15748100183039218	0.07858500060068077	-0.2617538403804743	-0.4706642455520783	0.41278526731726084	0.03336637203621966	0.010579669104932249	0.204544152543109	0.14039652344905496	0.02112777510426284	-0.19820150848357249	0.15751666851534618	-0.1036342503678085	-0.11106133494191807	-0.29735287555830253	0.4210812379070362	0.0819032608076625
patient_256	0.23516640187569565	0.19814035017614148	-0.268521127999615	0.28935302544443675	0.10613462140039637	-0.013959717999658318	0.3614235577194085	-0.273645556704723	-0.10580568981164536	0.22859447404998046	0.12393247665526488	0.42285330052384007	0.015882728832512048	-0.012833965596982301	0.09161262044093765	-0.2318858599853882	-0.48907580512058696	0.1554032852402389	0.029882163775276513	0.010309596119755644	0.22315238398062104	0.14343498951309408	0.023877467770105142	-0.1165334291943554	0.05239845358821763	-0.004952418351486168	-0.11586285983638411	-0.35429229925143024	0.45367357575125683	0.028922183439862758
patient_257	0.05011607266276006	-0.01691268187781312	-0.038566137619074334	0.10904537151297776	-0.05424230371397729	-0.09121250163136359	-0.9548197019895612	0.27728849885442464	-0.07338966357950434	0.23015258894025045	-0.3351678869105386	0.3840808352872507	0.05182196310506749	-0.1423766853380678	0.07572629496810007	-0.276588186928053	1.0563774311956708	-0.6263618164250598	0.03290670838213527	0.010699762756644802	0.20032242364286101	0.14836480335975852	0.026602541079160616	-0.1905043054248787	0.1727613561952474	-0.09448106547324764	-0.10306013759306873	-0.2894521344928904	-1.1326320227706592	-0.15873126966840342
patient_258	-0.18252076350480867	0.021182071151029117	0.23932703574955713	-0.16749965575327885	-0.11672091876439955	-0.11289900733115829	0.14585284832793285	0.30018584369607004	-0.0662950820798705	0.2333465239273519	0.12989543258620687	-0.41716390705430634	-0.034152219873199136	-0.1559174267613524	0.04253769770821529	-0.2657629696938109	-0.4375398269690398	0.39855252734820146	0.033911122144538154	0.010041402536102799	0.20205182138512345	0.14727011571927023	0.023172668655322387	-0.19461408610196107	-0.14013856081639878	-0.10581437174314719	-0.08977663831440809	-0.2892680714291258	0.39225880557797743	0.09442005121752993
patient_260	-0.14276186395773618	-0.11889474880053932	-0.018402343540465438	-0.2902082392686681	-0.10857059145369559	-0.046674208712639366	-1.0952954856534791	0.2876974518197558	0.05920237802775989	-0.14019995344314112	0.12780044031962987	-0.43783564014679016	0.06977841261145126	-0.14411475804746124	-0.09226618785565895	0.07385937877428575	-0.4499451687524742	0.3623135474070476	0.028262289837871754	0.01044034498077248	-1.164709407857553	0.1373224209498768	0.02516186966901691	-0.1896622807675849	0.15259304408443772	-0.10089522885742522	0.11680346486752068	0.1635376180431556	0.4019479376568688	0.10136609950619042
patient_262	-0.07064196868297933	-0.04047925764491031	0.017109018689537552	0.17073759904791286	-0.05361719825110344	-0.06485817456781233	0.33808507126285087	0.30778707174248965	-0.0537286722017077	-0.22268948460526927	-0.09019514294434432	-0.3803789511506093	-0.002311650485857815	-0.1512845252193943	0.07965330068722264	0.34706623708813006	-0.08918143033323021	0.3837671090564458	0.03432283475230922	0.009371726138403681	0.1933527121544079	0.14325477652842286	0.029644910406656157	-0.1883478848093015	-0.02303035861339435	-0.1035508114231714	-0.10058986417759629	0.5292748725063225	0.04149880418563047	0.08183370750933992
patient_264	0.220032028367617	-0.11314410450839514	0.18752133754314637	-0.048471118477401876	0.09052088591696669	-0.036011549294434744	0.0832574399572854	-0.27384886358964944	0.05058693626067146	0.22074970733300556	0.1342383558234121	0.25288364593595186	0.014181248241488984	0.04132658460850035	0.014348142387809465	-0.24175688482835178	1.108570213509636	-0.07329193238194781	0.03202335228055838	0.010968901218712359	0.1482322155362661	0.13253224288312862	-0.28470234543666867	0.07338890550283039	0.03242278886219344	0.03455417417793012	-0.01067409060298288	-0.29439508651553914	-0.6231264535309977	-0.024510512953997483
patient_265	0.20857849682818594	0.023566936027445914	-0.09661893202442967	-0.16895271477057872	0.23440086377519928	0.03570952271520864	-0.0700425728997135	-0.19746650845412225	-0.0350752488290056	0.26182257733284653	0.13294804371455396	0.28788690995560434	0.003167584917165381	0.07770404419842615	0.039494200856516004	-0.24338923320727252	-0.47180291618435805	-0.036241884357604025	0.03314099908924308	-0.05402742905255001	0.2163605690390791	0.14865012690302942	0.029320999884463683	0.09749646915551402	0.009299657218425367	0.01218182322174912	-0.0806024464771743	-0.34041970877569766	0.43195620176850646	0.013107087676527691
patient_268	-0.10401067989863531	-0.006163842527323596	-0.04069786442807235	-0.31988546228377923	-0.10843464059486096	-0.11680357267994688	0.059089995118555845	0.33597438806826546	-0.06452141459648848	0.2434443647822378	0.13466795616258476	-0.4608968505644954	0.02069772888028137	-0.16505634776206168	0.084026689424969	-0.2925856742628313	-0.4821052374218614	0.424356081281543	0.03273898441982812	0.009252719351724255	0.21295987427669952	0.15081700385458727	0.026255860899116003	-0.2036705732456606	0.10225220784856973	-0.1132154139825086	-0.11832027104552162	-0.29672415925354184	0.43304276213346116	0.09236412551945619
patient_269	-0.024407433360183403	0.11021339048608622	0.058417625954766315	-0.010427121297225894	-0.05734122047834058	-0.02372057892219106	0.19428371238660627	0.3169479017099993	-0.08223220119763824	0.22829174506740427	0.1214380090294302	0.27935740017683913	-0.029986055118831415	-0.16302181227477344	0.07500023134485367	-0.25825565955986174	-0.4712261284320217	-0.5424736243849682	0.030264760656246666	0.010744428154412577	0.2063362311347166	0.14920630482965822	0.0242690925093232	0.6895142788450321	-0.1279587339276499	-0.11431949988476252	-0.10867224449892632	-0.30271789967866963	0.42954549308413625	-0.04047634009061378
patient_272	0.04202102807271374	0.03296317548710334	-0.02538988637670737	0.3220759479855655	0.09369676630425527	0.09883628694978323	0.22414993565396732	-0.37467217766617417	0.07698576753452714	-0.6703014269311446	0.12065793988669156	0.4131334396499284	-0.01378953451309873	0.16115521439544928	-0.04438618016851198	0.5519108013775472	-0.47141666740254773	0.03319631580609755	0.03260408438207351	0.010599058599150876	-0.2097773588427487	-0.6438550242659286	0.031139977368386192	-0.07167495904651328	-0.07208676297082944	0.11851892038596	0.048953556860160535	0.5104283877196982	0.4286306112529391	-0.011548075916194776
patient_275	-0.02264498819531137	0.06806155370938566	-0.1061345631758412	0.10098465816995143	0.015403732970940644	0.09968864636558097	0.3040625735892124	-0.19680382670247745	0.044620491254138646	-0.10371381338090567	-0.1970606996796895	-0.4741073959645905	-0.051645060992386006	-0.018442070378063294	-0.008399001777937723	-0.02142125040178841	0.07929791362501092	0.4302887745477424	0.029412183636852003	-7.463480896035998e-05	-0.3154945143880061	0.14220945552890757	0.019945969455217413	-0.20950919457588515	-0.18340739434146272	-0.014635774783456503	0.012723128747506968	0.033540404236253485	-0.1310879086421408	0.07511738762295934
patient_276	0.08479119707732613	0.040942937384928484	-0.09477443084443021	-0.11929234934477999	-0.054643199549154524	-0.045903058030233	0.13965895760692507	0.2886700258503628	-0.07566016804937395	0.22925362520346115	-0.43765552721767237	0.18687286870117603	-0.00998364802245371	-0.14678083464851224	0.08978816730071434	-0.24709063124206737	0.2809216166571027	-0.13201535072018686	-0.2727675245276574	0.01064690295985803	0.20067752966591854	0.14452845889096191	0.02100816608075158	0.32190922372973446	0.025138170570402903	-0.10260213485928502	-0.11423666663871254	-0.3147848910203417	-0.3310374639392343	-0.033152055508898555
patient_277	0.6030323073960582	0.07235477353317432	-0.1350630309699539	-0.10833768679653431	0.0896704785636426	0.02010638775496485	-0.08728343014688869	-0.37749890662060426	0.01272599268511056	0.24344760755613445	0.12414258653202241	0.22809652568569738	0.008749723057930947	0.22065374749462996	0.019591313519684163	-0.2572030727565929	-0.4492003309223012	-0.1413936242043814	0.0322482028157306	0.011961570446031222	0.20468353876376252	0.14783213174182236	0.022891249075464994	0.1442975161322384	0.019381161700549935	0.15586896795942626	-0.021669174816604284	-0.3165520222940998	0.4107872904012399	-0.018194100311314892
patient_278	-0.11489519548779464	0.03804214635259628	-0.06300561662967294	0.1261025049326839	-0.058708080774497615	0.049798639397607765	0.2919383074922545	-0.23584162907467365	0.00712104459615649	0.236716899312042	0.1277864677265683	-0.38520430657583743	-0.020536854550481484	0.033234292731957125	0.024980521915091126	-0.2622628418723623	-0.43928728338022155	0.3828966325445247	-0.2360819147253048	-0.014360177810097819	0.20820112013779085	0.1454494341403248	0.026936060211945438	-0.18484390688207258	0.023648212298791643	0.01841974953257957	-0.024312557058748664	-0.3005411771660899	0.4006405243572248	0.09511132726794509
patient_279	-0.09822502332067104	0.052287814488512635	0.022780763444327046	-0.021399866077235426	0.017446251476077267	0.03926788878486616	0.11906315557107558	-0.3407725871694337	0.0497962859838262	0.23222680949356064	0.12932586006368144	0.19957608385602146	-0.039550956179360934	0.24899684285756168	-0.15699686735373267	-0.30380026455091746	-0.4352079456515099	-0.07165001790270803	0.028552875405078067	0.008678324554199866	-1.314757822723006	0.14462627639095094	0.024011922062738424	-0.0347352841528685	-0.08839968264450672	0.17975762494860428	0.10487955952255311	-0.2618096532351935	0.3830634695126285	-0.04385713335704072
patient_280	-0.13655269856413493	-0.014244207570733396	-0.00537866793287227	0.08807839890310377	-0.043454035377459996	-0.1051785534718996	0.2788564728385545	0.2635794283176154	-0.007947880921212364	0.23088413369301553	0.12916964679037035	-0.4549101548076203	-0.048467672050529896	-0.1328941932923644	-0.09224207660774862	-0.2876055921071676	-0.43831816036054044	0.46481158985346993	0.034285018258216955	0.010471245568689232	0.2280459959834225	0.14836908107786645	0.021687478353099338	-0.2063083461431816	-0.22219635988370137	-0.0861067741800914	1.007365439105367	-0.28073091704553793	0.4008253223034795	0.07214091614411867
patient_282	-0.1009899919574305	0.06683945810555217	-0.07987615832383782	0.35598956662737663	0.018623578186377273	0.043822498878324935	0.47011810466275217	0.29230509714242486	0.05557163424717703	-0.6617360956714616	0.12783684340480633	-0.43065102415446543	-0.014820566706449292	-0.14837183802512974	-0.010233762290429011	0.5845441673076899	-0.44298195341317453	0.1351940624770185	0.03158235803694484	0.012134044316585322	0.051656853185506356	-0.3403568460758175	0.02097682529313311	-0.201902936715538	-0.047184314280921215	-0.09866140666484385	0.02343381983598436	0.3943158767751209	0.4077051509594502	0.006879723989250784
patient_284	-0.07317740462368971	0.08201592250396392	0.006092368281262278	0.19182135165677	0.019791302982812033	-0.013612960263603074	0.34476120021705065	-0.2870525735452107	-0.04966659167229928	0.25195628276873366	0.13118902847416555	-0.1271182578059226	-0.020771472499277025	0.2166310355188768	0.07395175296935885	-0.2743202661249748	-0.48255606088835357	0.2468183668284561	0.03641286964925492	0.011135801099883482	0.21075618416169062	0.14340779610990456	0.0261480000212572	-0.19907099459210886	-0.1094887061259337	0.15237250689516085	-0.11291230239815843	-0.30263807607546656	0.44344834413983186	0.0449061736039763
patient_286	-0.08397945516107287	-0.15595618094155564	-0.05873237081054833	0.26640965357378155	-0.054365286974226275	-0.07112998156205046	0.4505857856346856	-0.27827242823690573	0.020306660542696062	-0.3836421258434805	0.12475092507562134	-0.4568727516438836	-0.049912961043446745	0.12764928389569896	-0.02831037956621674	0.6453682829926878	-0.43698495508193885	0.3842385511870709	0.0317023910768103	0.010704005353500985	0.19864524777130632	-1.0286504930657852	0.021028702898917135	-0.19187028713256507	-0.22093703298060116	0.0937863226750162	0.07138655836960955	0.5491449336726789	0.40114066303042406	0.10046357870230063
patient_287	-0.10263094643553998	0.2056934938640474	-0.17111236195329532	0.1524074319472116	-0.05484621437915907	-0.03312038176293658	0.33913530116910345	-0.2663415264861988	0.024988599940878427	0.24082209822222428	0.1342357633772615	-0.45792655003508864	0.005585557001041157	-0.0089076677532601	0.029590315463496254	-0.2772786083752635	-0.48830116628786285	0.4437412274637287	0.03030144305499812	0.010019058532298133	-0.020917785513498446	0.14862661863025678	0.02688287435452096	-0.2153221527322386	0.01829156945373483	-0.0027518339269163626	-0.045325964499755386	-0.30859947074441724	0.43930963078669527	0.08427352021232956
patient_288	0.09781493179003065	0.16235475592338502	-0.14572833392649323	-0.1341223018652975	0.01667854258656627	0.1448408882107768	-0.13207671925178963	-0.35013394313322754	0.04619692491726944	-0.24486945518155173	-0.3474613916079186	0.018304140746611627	0.02731453654515784	0.32229695669027636	-0.016344582397981134	-0.0033347090307107347	0.9609355454378874	0.08642440302124393	0.03046809825196818	0.010046917154602136	-0.43488934004398017	0.1468405406510157	0.02696467822962628	-0.19970789667165903	0.07331375674165615	0.24444935620501745	0.006728916329420003	0.05774028836121009	-1.025314904705983	-0.005407246945750026
patient_289	0.0776433304324448	-0.034166216060521636	0.16349049886709707	-0.05892921351606064	0.1800720412213347	0.013036884241733606	0.12056612194746603	0.28162510733939355	0.02858935511095324	0.22824434610234082	0.129642250872577	0.2579699060631241	-0.0031246459964156636	-0.13734551386490165	0.02183183627900382	-0.286313682784916	0.3762227821997326	-0.04122999414086305	0.028671015333344253	0.010980919501960174	0.09494734424243001	0.14241234330800615	0.0228171611433143	0.06105494993544644	-0.01900729761344786	-0.09472153561246499	-0.022731040737019877	-0.2563214692660753	-0.42935148055947076	0.008909785004539218
patient_290	-0.09047009174253048	0.13354140755076802	-0.2038797128342738	-0.16348629468363662	-0.043830294168261716	-0.0683198409314002	0.13224992803684593	0.27033204324800664	-0.0741082646425476	-0.36475900707495623	0.12067514741866182	-0.43667508121794785	0.003999957439196081	-0.13732055865733142	0.09307571731586652	0.23700574059547574	-0.4323330492762556	0.4085758892093292	0.0033038702004437514	0.011357903944212995	0.19569600585930572	0.14209669791846297	0.01804597087065719	-0.19358624883504635	0.015612876319280771	-0.0931426356357184	-0.1346006265294147	0.3213886824451644	0.38459648125753704	0.07361721975229965
