# Supplementary material for: Integration of clinical, pathological, radiological, and transcriptomic data improves prediction for first-line immunotherapy outcome in metastatic non-small cell lung cancer
Source: Nat Commun. 2025 Jan 12;16:614. doi: 10.1038/s41467-025-55847-5 (PMC11725576; doi:10.1038/s41467-025-55847-5)
Supplement: Supplementary file 4 — Source Data [file 41467_2025_55847_MOESM4_ESM.zip › Source Data/source_data/unimodal_shapvalues/PFS/Cox_RNA.csv]

Patient id	B lineage	CD8 T cells	Cytotoxic lymphocytes	Endothelial cells	Fibroblasts	Monocytic lineage	Myeloid dendritic cells	NK cells	Neutrophils	T cells	KRAS	EGFR	CD274	MET	BRAF	ROS1	ALK	ERBB2	ERBB4	DDR2	FGFR1	FGFR2	FGFR3	NTRK1	NTRK2	NTRK3	LTK	RET	NRG1	NRAS	MAP2K1	RIT1	TMB_RNA	Biopsy site
patient_1	-0.06010177043863716	0.0019639099850770232	-0.1373705531809556	-0.006761788224174905	-0.4920642471933045	0.6266890691547549	-0.001317877547019018	-0.008161263522662325	0.16591730212161182	-0.19391249405187902	-0.0032424536841350877	-0.0402782605477566	-0.02016992746562515	0.08789815419166372	0.0391738004966321	-0.22047936207186347	0.02581001194264868	-0.6732098022066342	-0.000861210625907853	0.11766604162895752	0.07069514593254517	0.01583735622648265	-0.05402344635893395	0.16101230475138792	0.05389634928007864	-0.005525735051150545	0.017447352228308687	-0.00157764289144005	-0.0008996714365995158	0.0451181072387051	0.020740055615150306	0.014618681666467633	-0.21622584780594858	0.016436015400564958
patient_2	0.092855355371169	-0.006264717281390659	-0.058247980555404935	0.04366855554354136	0.14637964383679455	0.390546725318747	-0.0689699619111344	0.053436556731468764	0.08402676460643554	-0.28647743770465933	0.0669845409501708	0.02585710654391249	0.008717414528038023	-0.08266384484184915	-0.07888966782328379	-0.215767908479148	-0.007629092311287837	-0.0018891405870420349	0.0222707531593788	0.07882027719341295	-0.022826389851729842	-0.0005895466045169699	-0.005491418959820737	-0.029136894847901797	0.006423530987146764	0.007967437980459893	-0.09843128348042059	0.11782667935742491	-0.008750682777554869	0.352398180953343	-0.055470926433651424	0.041025181721886135	-0.008538659290136714	-0.011319897534260328
patient_5	-0.44644545184154844	-0.003996619557730601	0.017867056470282763	-0.07186114411572435	0.42741033765216196	-0.6352196882563957	0.3479367904115653	0.026875068176812927	-0.026078013490549563	0.21069458238872163	0.10409219989419446	0.025599143734706075	0.0926513701406805	-0.037225353536832484	-0.19571861563299592	0.25495088213469935	-0.006317001760823287	-0.2041454040825901	0.020914753551903673	-0.3102452450569259	0.09764890234987639	0.008812078395730059	0.06935406827530442	0.13268520846578818	-0.2821968322905159	0.007022947478239435	0.08431690735435339	0.0003930470018957256	0.0040209520405070955	0.01958955386573247	-0.10757143030080904	0.06455964620559536	0.010865524564051467	0.003283557149178469
patient_9	-0.14464188737435602	-0.017647902849439373	-0.023756732854495963	0.4320376117652161	-0.7162049075145944	0.29254281537335947	-0.5230026019259337	0.0005633410252113488	0.03150672093601571	-0.5476840600556353	0.005286294356564199	-0.04620784008263137	0.02162148508579986	0.029031936795292864	-0.022453543970265465	-0.06978116794304447	0.0022476618755322207	-0.5240019046730147	0.06511710842677718	0.24992725715167968	0.2065124617628063	-0.004664160720202895	-0.058847558917954006	-0.06572373020704868	0.04504081202885042	-0.03474530231798421	-0.0634216925981094	-0.012023700363227762	0.00033147855815265865	0.0642194466910634	-0.10039351883823971	0.00784167101449075	-0.15019733251448444	0.02826556531368575
patient_10	-0.3269099692091221	-0.02090735785394555	0.17506607069102917	0.04140078709530227	-0.8160182006387448	-0.1527425992636257	0.00511434282659158	0.01088535146108469	0.06426101746430633	0.39355046332385085	0.04225900692005444	0.013171460871876857	-0.044058698037434715	0.0021473244184647146	-0.01961555921468112	0.16676416586324375	0.0032722210531770978	-0.06341484910464025	0.07753714090452832	0.33776110092047257	0.13058449188218907	0.00971231184955388	-0.03807080193948005	0.2768833712161016	-0.045579691744688906	-0.0034891652824301515	0.08486918095257197	0.06350253840551846	-0.0360990295650653	0.15413055935088713	-0.08224890340473286	0.009809194071716142	-0.0076066794593264994	0.0023758954424756783
patient_13	-0.4261819100061928	0.013471828387460145	0.2549734002048769	0.19913187299900867	-0.5808464697105074	-0.25053106659786084	0.05591525993931357	0.04497442459150811	0.26653903296760795	0.49152915942445946	-0.07230311898898643	0.02774044591570215	0.01301927177299388	-0.06206905414322395	-0.08201228186911848	-0.2921962286900986	0.0016251068534227917	0.13845396095398413	0.09684398524153409	0.24712685433417483	0.2166334082156239	0.016936638447685556	-0.06156890536773112	-0.0005669019295503959	0.08590287072219381	-0.002799409315598558	-0.4225079230360661	-0.023817671946596227	0.003241527585374945	0.07281423172939182	-0.07702548848890692	0.04352647585176186	0.019939244845971378	0.010501915128003041
patient_15	-0.16701728725156592	-0.024404898257479202	0.10113221458896661	-0.712745791586419	1.1211996954093841	-0.3634114825759125	0.13613927753584354	-0.006198723474762973	0.054893552746048756	0.4047399287379872	0.10244076939813261	0.06993586124233221	0.0808633069233303	0.006114304552719919	-0.08899542726064719	0.23090031959486307	-0.024755501954152655	-0.49635990119252726	0.09427031924794291	-0.7724921879018044	0.07802445098029615	-0.008077134549324594	-0.06322939564813296	0.3641104826498502	-0.206581775324958	-0.02748172952734319	0.12301721339209609	0.32239967127903696	0.017259406279924318	0.2907787852441085	-0.025646910766913375	0.00815671403080317	-0.025376392693908314	-0.008288701658371082
patient_17	0.4118764279484953	0.0010637679101980614	-0.09669805254446885	-0.048369687990107414	0.020763840167897035	0.08432595522701158	0.104194550847211	-0.03545944855607883	-0.2034656018228615	-0.2294768885256858	-0.053678182818184414	-0.01107622251565194	0.04422234313293661	0.0486363671575472	0.035183544438331646	0.049609897415164965	0.02253786305413682	-0.4615137198739898	0.055776053277844094	-0.031536480598812366	-0.08257292828292696	-0.018277255328316068	-0.004414404437102111	-0.13452415742069912	0.11574245532035178	-0.0015693534703337376	-0.03623848255148407	-0.029023062368531777	0.01540839767856094	-0.0077318382189485255	-0.04145979393302229	-0.021443035695149253	0.028514245201562413	0.037163536078646114
patient_21	0.7887711988114817	-0.0017387829991254832	-0.09601098682409828	0.29536837148952927	0.131601603104087	0.40096166875117734	-0.2367168862244198	0.017469788613822184	-0.040215028745626984	-0.42910398904763547	-0.008964434742817794	-0.023187410019638578	0.006894395036961244	0.0018217629587975609	-0.055537799346679545	-0.4102212992468452	-0.005325774509997545	0.07080941720894912	-0.22511506668073383	-0.04504654695418322	-0.0023746705612745756	0.01780595308208801	0.023405542992324377	0.007168613836824204	0.08381866755852602	0.0059668378250666565	0.023795266471959686	-0.03412663534044239	-0.002540789405989561	0.05390920198199854	-0.011502803833279462	0.004958628985387642	0.018334043234099547	0.008515654776551739
patient_22	-0.07159584620033412	-0.0066974628705640735	-0.0026595130477846066	0.5436815276708573	0.15716704391774902	0.10663057944463512	-0.08932834144028781	0.01390940583696956	-0.23913973663454408	-0.06654891337437654	0.0197863911077969	0.003911653789820668	0.06402726382322431	-0.008848591543652818	-0.13369135331425294	-0.2738305433682149	0.055238379111559016	-0.10828755500772351	-0.0930516402987485	-0.015353259348019583	0.3160249533925707	-0.013576815928010768	0.036119248225079725	-0.025238812038494526	-0.07620912646956805	0.005523626175884445	-0.07235644568525257	0.08164619423605124	-0.01055734750355845	0.23779022138462547	-0.003080389413271347	0.0603388456454759	-0.0210446454998361	0.008240454761601148
patient_26	-0.1503308435832593	-0.0062929654596519755	0.001931703685160452	0.16115548814505926	0.435440028691426	-0.39786132252480977	-0.02045654921439847	0.10656931058025297	-0.009166403813132228	0.12700058370520234	-0.002969409201147766	0.007110385370950871	0.017121761909800394	-0.024627519874919783	0.02341763888923357	0.4295087232815758	0.012329186554771956	0.5234401614828326	-0.10622182738172814	-0.19244309208089702	-0.026043020689257537	0.021263988318904904	0.09421563830774973	-0.05338601209352555	-0.025673137814640302	0.0004453372315376253	-0.13163397975630675	-0.002762061655970373	0.002285443594659112	-0.1554053147860416	0.02922437769581451	0.014357107218058955	-0.1659983394427692	0.031333152388480626
patient_28	-0.3405731284174949	0.028540460175694067	0.07817919290598047	-0.059956780819978614	0.24137254487557386	-0.11837140829396646	-0.07919907509025814	0.036449132989853396	-0.1940145422638502	0.3326183570943192	0.1419818269757326	0.020576797718392624	0.015402058912900316	-0.010516804722475227	-0.07710413811349921	0.1089932123781552	-0.031986560945436164	-0.5749621622405363	0.0015652320552908918	0.019333933887384462	-0.0018099894965754029	0.023459101306268097	0.0503812849079652	-0.06058799662851178	-0.27287557755262937	-0.007684121369547443	0.11035582534961491	0.04733362028131918	0.01011706163370266	-0.012572148335827007	0.08316260745928174	0.10196584481718038	0.013643502900937703	0.007958842310351712
patient_31	0.0911133060028034	-0.06837264747853611	-0.055102416167139706	0.10276429672193114	-0.4555056679759011	0.1647302167031117	-0.3485001658592452	-0.031788981645207534	0.04046378648468352	-0.32375652627766327	0.01672974664801102	0.010928623462571342	-0.03343913053491407	0.023924713757352754	-0.0009624560560113885	0.02921938871512466	-0.008170118300890053	-0.26189381865642924	0.02583869567561277	0.22734443800693144	0.001097466934574087	0.009290496174735458	0.03341595265706224	-0.10963261140685741	-0.10017056679563678	-0.006379320980629151	0.020445195039494057	0.001137745092094346	-0.008405747120317086	0.0470895889881168	-0.040918045724549934	-0.05809837659227432	-0.08640903084058295	0.03161755216921711
patient_32	0.12085259409795537	-0.008327670169949217	-0.09099849674537072	0.25925840784679627	0.2016876711656811	-0.1811677955591877	-0.10899379352853597	0.04207242522385839	0.0922342740357638	-0.10897908523438969	-0.04467893737993312	-0.014428777440288039	-0.03436003392407862	0.024618247834337855	0.02917831132407557	-0.15833954470254544	-0.009544002460069693	-0.3008064696087549	-0.1776800836563264	0.03204632866086994	-0.004788687816727306	0.014414072888603262	0.042697328493788905	0.35641702592559915	-0.07238497763043533	0.029736512174788586	-0.047841913907664436	0.03892423858959034	-0.002163997681085205	-0.34577893253346176	0.05061379852130713	-0.03656868871371035	-0.13233864822754346	0.036752650504498
patient_34	-0.051842933815254594	-0.0031652149056161216	-0.005881138140959532	-0.017520467314890355	0.21162406661656244	-0.2860379597113834	-0.10636293407733734	-0.009403356674494759	-0.031757139332007085	-0.004687550724049467	0.009925585264611035	0.03456902829920138	-0.009364497421545404	-0.043822605081193976	-0.05854765132417768	0.07734028354491061	-0.005515779726659311	0.6360648127370025	-0.1375897864309239	-0.09967327615198615	0.03453315052271275	0.07814041979980015	0.047512684947867534	-0.13115692700945933	-0.07125214245471857	0.0067610925849842084	-0.047594355232511404	0.07620415409328168	-0.0032859506027430106	0.02404562832407383	0.006308413309923881	0.034983212372045554	0.016592622429139513	0.00132741183674091
patient_36	-0.41479644118651476	-0.004068597974949256	0.18389584731563982	-0.16475219500104182	0.9322344772190725	-0.7425866986516315	0.3699071554370244	-0.018157519904526884	-0.004758151773785951	0.533041044004624	-0.05154675505897822	-0.0015931473180511864	0.005363274058140201	-0.04148429914747507	-0.112473663081505	0.35167976865037764	-0.06432117878760207	0.23414024062333463	-0.08358291012194546	-0.13445925057595595	-0.08695900310146637	0.05379002470293354	-0.022555067880985543	0.35405308235892463	0.03638738494472486	-0.00621453987245483	-0.012075566153941114	-0.0735240758942045	-0.013417167202736023	0.20621883264292076	0.06985949945745543	-0.022832033044808405	0.03103184417187268	0.00825441339691545
patient_38	-0.47170175601340986	0.08501562160965324	0.07030071043938793	0.10476040672040245	-0.46225004747242016	0.007776999214305248	-0.1345009318213601	0.029732683071111595	0.12293452293456855	0.2678679529846855	0.03639836975753545	-0.0031241955212253825	0.0027109834051241076	-0.011969487771868792	-0.07452310453994183	-0.22547882058153243	0.06317122162756421	-0.011774266377319655	0.11495085037261844	0.2906320423476355	0.32195228152506905	0.08813896868936721	0.05279181902893895	-0.34453731766680534	-0.11492570281666438	0.05300403555916881	0.09665803613495053	-0.0504733494923175	0.0010818039977320477	0.13380230171457103	-0.01034616372555324	-0.0003904333379619601	-0.013350785065397386	0.006169913764300089
patient_40	-0.06517225676564094	-0.018216826591631784	0.08439666925837473	0.08443232200076371	-0.04189557802909974	-0.44064873824101014	0.1934309549063413	0.001250062544151239	-0.012863432923616282	0.32137983108535617	0.05941359418724379	0.04865803037595617	-0.011178398461226684	-0.07892119542454329	-0.06398290101325829	0.13163229993334385	-0.0026720373577959057	1.4514565678582767	-0.13053932531164233	0.052097966590943595	-0.030536926194676024	0.01576400279618536	0.011641532480844955	-0.1320560972046686	0.014864355694327489	-0.013318966978530602	-0.18283450927412911	-0.09479989877707043	-0.02663997359967302	0.162567223153483	-0.014847983580991547	0.04991230798663793	-0.029982429924237622	-8.848178252694149e-05
patient_41	-0.170596649305764	0.00036436937090388754	-0.26164438732915485	0.3255876802721574	-0.48450775109431204	0.6268872932504777	-0.4961861914083393	-0.07828144824927818	0.023688495844879504	-0.45342197604876583	0.04346315163057039	0.004522854666874273	0.059871247451546664	-0.027729012184801945	-0.0767326563988622	-0.14509676656893977	0.01249512076045081	-0.32396345460444104	0.03381902476923385	0.18520492549975018	0.11609149829714943	-0.006237771396587412	0.028009907349646194	0.0598328380060402	0.046731897609061594	0.0011184695026286253	-0.07822823832330751	-0.011414106681531857	-0.002510874515576555	0.14436841972615752	-0.06316437759783333	0.011833837206280453	0.05143781033326255	0.1349039875246392
patient_43	-0.23916832973848648	-0.015848722835129943	-0.05993662990199055	0.28433293792490383	-0.0604961520316123	-0.34358556162382337	0.010519605425907005	0.019756329283329266	-0.1320081953717321	-0.016988525803346283	0.0029539778134639104	0.05510861771722629	0.02950697772456945	-0.0083244008553648	-0.03938127225117809	0.37186175355604034	0.007450809507086232	0.41309960294729303	-0.10530195825575848	0.08704797619838961	0.049307364385652266	0.09316815599855388	0.0508253715320993	-0.05973070207716666	-0.037964970135828995	0.011246017195532023	-0.09310150453727829	0.019016492276831436	0.08801049638066573	-0.0029055128308612893	0.031405933182499596	0.05851103661310704	-0.005878349776157243	0.006263774793726054
patient_45	-0.03746872174725231	0.02700245551580008	0.08128908436289198	-0.08420045230504174	0.2658104612714254	-0.5425306286980045	0.1448706387894225	0.019788428640540832	-0.07042823762460564	0.35378099798011503	-0.011361678203328014	0.037053593432005746	0.10333836343856088	-0.05882971743785476	-0.06089428832901565	-0.09660183731366578	-0.006569896645257026	0.3142343702803265	-3.6003519062569827e-06	-0.1511995727008468	-0.04160333028246275	0.0003369965634126319	0.0031688671284646652	-0.1715950546436035	0.032651462965119345	-0.0018710934496718311	0.02718138747098555	-0.07313676003512698	0.002094938651558334	-0.17835588185734302	-0.03161581030396234	-0.029462180734300562	0.05693147012262706	0.029596616786484592
patient_48	0.23040518806172103	-0.009379106499046516	-0.08096396619061572	0.11297367712748846	-0.1992490482433868	0.13433956287942433	-0.1440835165456617	-0.007402371648030577	-0.13112357363315888	-0.35743825057529854	0.062125696685704196	-0.0424551745423942	-0.028239614979127702	0.10244820338104002	-0.016456329372850183	-0.20445371453907069	0.005840297033685307	-0.1964671791264907	-0.020112033390002497	0.058918041574915474	-0.008471011538902009	-0.0046611481061054885	-0.03918890431588559	0.12990021316870018	0.02670484757918533	0.010282401816198288	0.02851279835610251	0.002397058105045872	0.009238717553031416	-0.10878041576754734	0.009472262905359146	0.01674444599361898	-0.13000829217560061	0.04840607795804162
patient_50	0.41904162442657705	-0.0017596976995952356	-0.049664402619169774	0.33956343127668587	0.09368336090236397	-0.3985994189382349	0.008869954941635142	-0.012614155006166979	0.04063236831338028	-0.0452282271382178	-0.048811828674034136	0.005656402011384284	-0.02850686543109625	0.012009614411003743	-0.05010590561300095	0.2847640490207647	0.004570606668089991	0.012199901058264294	-0.14205507194731293	0.08334719709823216	0.03448532870715002	0.034703290774722034	0.06703087187955367	0.10742359028132614	-0.05508079521328993	-0.007590177153919187	0.02488173257459829	0.0454462228599281	-0.01239258506198175	-0.14921265180147042	0.05504967722923631	-0.06783140518857009	-0.048195995095986995	0.024394279805884832
patient_51	0.13314423045489496	0.038976875167995174	0.07831439021210936	0.24183344420003816	0.01637463807862085	-0.035627523275134104	-0.10810088631407287	0.00632175015958683	0.09335185652066796	-0.1603026845495708	-0.07775805063919373	-0.009698992699856605	-0.0037212537770920356	0.05560676433329431	0.10885219537312617	-0.23700079215858907	0.011987186728859988	-0.46734405166904913	-0.028592478757195176	-0.08565956226893114	-0.0706204326313953	-0.00588431220005572	-0.019670441003866772	0.14836756229572423	0.08705957855926613	-0.0011194587829353366	-0.050620106902883454	-0.022939547199705063	0.000521956611882081	-0.16975957552991075	0.058124551014981	-0.02530101674389183	0.037808910577870385	0.03920617669286912
patient_52	0.12101081161156581	0.0026018773635354884	-0.014750709235475066	0.04898434310123499	0.2224509546266841	-0.1612861148539716	-0.19342852112059344	-0.03401509191832141	0.037087291042741326	0.057420962025618534	0.031118342588963087	-0.028840808386400667	0.011099453241030463	0.0006454494473279095	0.015326077770030843	-0.18192932221865657	-0.02444400745116394	0.3178452834526971	-0.08877521814953755	0.07534248542702429	-0.1389544840981624	-0.0167526184619267	-0.02332393151168369	0.14803908487543394	-0.01982708792288125	0.019636484895098637	0.04808717309170331	-0.11729153471823286	-0.00034382685881848647	-0.06346815748876768	0.04203413955669479	-0.0076037652846919134	-0.21693583545210549	0.07516374285612427
patient_54	0.48006686718917563	-0.001385133206027454	0.07255968012665943	-0.07953218301192595	-0.02885423378099443	0.008680246388499561	0.04786588161708596	-0.006633887502717876	0.17426570416350853	0.020782007322188135	0.01439756283849928	-0.026952618304018027	-0.024442539647639684	-0.005308650320931364	0.04354722757587703	-0.05839175323775958	0.010860879699174684	-0.7304450308816945	0.00215151622948265	0.1118776227908175	-0.02457865721933469	-0.002222365855310138	-0.04365076328346804	-0.12939339227064986	-0.05586642459854404	0.008721529763617175	-0.043262349536049266	-0.037485984480505385	0.01638523890156686	-0.0704319716690906	-0.004357158352111825	-0.03316972400658596	-0.09708146310014194	0.15419829521405645
patient_55	0.3594900899892818	-0.03764997815354487	-0.004613588396559265	0.10619898617768136	0.13389355568440212	0.0791413834985158	-0.25323253409542984	0.00045716929111289746	0.09924867216639705	-0.35861361282527576	-0.0347466082121239	-0.0032421610242323435	-0.01603774984718518	0.030113657289258886	0.008538334768489215	-0.11251581196245816	0.010207228043604884	-0.2875836095058438	-0.1109367755768253	0.010762175901311908	-0.011513866435699554	0.011676140685871037	0.02662981536665841	-0.1345707017052683	-0.03536203673162377	0.0044528977067648	-0.027260447698308182	-0.004020090145473236	0.0020011568807104824	-0.1198013287369687	0.08106957433807865	-0.04528077533288299	-0.06302145594787814	0.08245010480046956
patient_56	-0.030655543357161058	0.009325131453750279	0.00512996022257919	-0.043579546203411396	0.8223047873438941	0.8150614774047971	-0.29995981034998886	0.0038239834892451574	-0.12629400619264744	-0.13287680845184446	-0.0006333000622556017	-0.016860029709438673	0.11549913593330614	0.2417074488735523	-0.0018339973166833414	0.4969530675180375	0.00024425099533856726	-0.7332263122145694	0.001966215623929383	0.7977826504419447	-0.10632743435617222	-0.023411054969741975	-0.08654774376768755	0.4039366585569383	-0.1069543677754607	0.013147313373107952	0.0937161157424644	0.02855222551424711	0.0018933735873987393	0.003093803063635623	-0.03382884790862105	0.00021922285603385186	-0.052280680174308314	0.2170129757066808
patient_57	0.15946415420747304	-0.005366708505531339	-0.11355730255453614	-0.24671206083818137	0.2705697595462534	0.17311505565668203	0.06352157339060069	-0.02095418681033199	0.1373931125297821	-0.03562097018385006	-0.027154462321058784	-0.018895204056042225	0.07217488958347218	-0.00814625450915482	0.08847863905177786	0.04209584397506195	-0.025034849997606634	-0.2871974181409992	0.07231376238115353	-0.10648919636987138	-0.13801966926449047	-0.02703092592311177	-0.0591920757023133	0.10652906907576483	0.07449667801815149	-0.0033367555697878947	-0.05402918413648479	-0.06548562647932166	0.0016166403587437922	-0.14612149916516506	0.07389764313249035	-0.011757289097476697	0.030599831569253673	0.04098340594041628
patient_59	0.46333797922089687	-0.0013064779883562496	0.024303669422260064	-0.23647237866303478	-0.010474311502757268	0.0240737152201048	0.02828409361904645	0.0283033333898857	-0.07891242901503248	-0.1899894919149283	-0.02367820756773579	-0.001482886452625762	-0.009890038830310756	-0.005486926444177445	0.006022416339277369	-0.04438186851221552	0.008989158300087629	0.643124072567594	-0.160535560042641	-0.10680405813984781	-0.04935404480590472	0.025638893746941536	0.06047455241390938	0.11776642171981638	-0.021835303132071483	-0.0004130873120825684	0.036561422687802644	0.010003706448709413	0.001634494209979212	-0.1739995685911848	0.03898664969365164	0.0023530528844976804	0.08525215085099579	-0.34739929561784616
patient_60	-0.0036012981233458866	0.008760555925254597	0.08622173031787148	0.05464619776093687	-0.3995533602056487	-0.12015732183424195	0.000891621621920656	0.02754892850809438	0.043470501772762196	0.09698738118289003	0.049310915478792954	0.01072720500772833	0.008410019282132641	-0.023429877139220293	0.031034346254702836	-0.04890446221239149	0.019297212554170096	0.21353913151111764	0.021068454792883475	0.10365156513464338	0.020081164406659285	0.00392812732393444	0.024598648619619107	-0.20911001339908933	0.041336712513003276	0.0028219519797452624	-0.0050304253823583245	-0.023670971963556987	0.005091250609838374	-0.010884660282949458	-0.07824710492030361	-0.016860963012783038	0.0037201949008217627	0.040501120240661125
patient_61	-0.09453465032641019	0.008865284906904058	-0.18733236638223769	-0.02839722300611529	-0.40930838336737524	0.4551556758985763	0.10722137629465527	-0.0014557716060563523	0.29624917433585696	-0.25802942014360614	-0.03557383632085299	0.03913278722229461	0.03639626394404087	-0.01129182784732357	0.11455769824141171	0.05999135135347398	0.020584254653124225	-0.36107906080494007	0.058861991500174786	0.05962842377021177	-0.03935715890293283	-0.008634323363569925	0.024559838332904173	-0.16709010249951742	0.044840274415773956	-0.008818901667869295	-0.001825789331279883	-0.06395812116023346	-0.0015811279806509156	0.09336837061986407	-0.024304149354074978	-0.025760959151612077	0.07083260742522048	0.05370543090754647
patient_62	-0.31689046529656745	-0.013825339510824985	-0.024876467512365087	-0.03122267318932207	-0.40488088044585624	0.34610934338851757	0.03353086058723167	-0.029257356378986663	0.17484077393638497	0.05328501957180002	0.023567501626201005	0.0028086112928172187	0.03466632690846086	0.0068588924386030845	0.018096652339228053	-0.12060869570063587	0.0009537443020155964	-0.35577783410781755	0.0965724827422875	0.2009343233261378	0.040677410589678026	-0.05477570829193735	-0.1016332983152186	-0.020053574631250834	0.026659651359635998	-0.029492728338660013	0.07544644325082821	-0.055169464796440776	0.00038841623043150584	0.06965949262731307	-0.04259259709975205	-0.0036793392918361826	0.06142870665714353	-0.3070166634625392
patient_65	0.2591039622681483	-0.0106750437423097	-0.07460866514696819	0.23639689601905464	-0.2664623632496951	0.3805049280352533	0.048984463846979825	-0.015426096624524743	-0.11032724795994968	-0.09756573008619586	0.08091130939247307	-0.004133225579317356	-0.007453509953893251	-0.01724899741092811	0.04217462168766847	0.21758761461888781	0.0057123574082534965	-0.21888568881507633	0.025904019357076882	0.09996869290584287	0.002495883357756589	-0.03221792529446809	-0.05841108207676987	-0.08853288907445239	-0.052793741410559675	0.08901465171710392	0.029384543877932514	0.0008422616463651578	0.011706369299709569	-0.047752832974495625	-0.04544866190311633	0.05554480744457004	0.02732286106721298	0.06312748746321901
patient_69	0.3816652944840607	0.0014060537369267405	-0.06214133351118114	-0.08913945352951554	0.012257996189516111	0.027428379192306583	0.08537141520740024	-0.16415783665750044	-0.06908131033359809	-0.04227478726245286	-0.07653797495162294	-0.04052532637207592	0.0029391230327014558	0.018751303180270837	0.09084620966629657	-0.07323997038973765	0.016245013104768353	-0.12124129443233747	0.011978214934977131	0.0014689918868054889	-0.12073091856340067	-0.015021724826917897	-0.0439964299452208	0.0697898778380903	0.08626801246290176	-0.012235627086893129	-0.006731646461425163	-0.061047627164521084	0.009031254907376869	-0.20954878987559702	0.08901085417155855	-0.11119548700370738	0.07769935383004442	0.01106653047680114
patient_70	-0.48155925958073625	0.016326175342881027	0.21760779259303512	0.10077799781079777	-0.5576489202931023	0.09863383913703348	0.2000699226629759	-0.0007012319340424059	-0.14374846408519926	0.6739924834524955	-0.006248014159206183	0.014623405336407467	-0.05525239102402831	-0.030066646112801503	0.005990927223388108	0.13800098852105083	0.012746400177921275	0.26588299685312633	0.09661389687392109	0.28180154155076936	0.11607741271322712	0.12618704318092258	0.06003983176542741	-0.3468516258508889	-0.02614761078485163	-0.00029857204307139366	-0.01816060381110991	-0.04403119855284924	0.0001605621424004492	0.16357128134220583	-0.06911491584999208	0.018242602140021897	-0.03284697406570698	-0.18008171735834616
patient_71	0.598096215386638	0.01390808727335743	0.02980833898485252	0.16433068058771494	0.23118424605858412	-0.155767402395826	-0.0991266371331209	0.02149506117342334	-0.11461509841589042	-0.24901579021038395	0.01679220092087913	-0.01133942378340993	-0.042017135601884	0.013376285219944934	-0.03495524018638176	-0.18658575681808315	0.01785440336578633	0.33841603080732546	-0.08845427571081561	0.009358555900126846	-0.05460802885554669	0.0013748418852758259	-0.010623746290884811	0.12565343441242968	0.06344404507154025	-0.0010232445887924306	-0.1034067327191766	0.004597762354637397	0.010003830168847311	-0.1376606999028633	0.012190394931037787	0.017459335000667726	0.012115164804437195	0.03935600700162572
patient_72	0.025769196472654486	-0.006709713615562765	0.021071527893932532	0.2572645733604552	-0.4078938596758407	0.024942350903474523	-0.1548681865373526	0.01084522380014718	0.022325728791137034	-0.26066673677583874	0.039093468474886234	0.010801343262831428	-0.0053152521277205385	-0.037563682278299496	-0.06398157053091516	-0.2652971298998524	0.004590426597461969	0.5684627508950129	0.005639482839234089	0.18609451331638024	0.09844056445188187	0.03359239814700355	-0.013481080390520882	-0.29682017756043333	0.040949384892549234	0.019768030381452358	-0.09219040710482637	-0.00872738769907709	0.002605674552722168	-0.05578156988727694	0.026465904039991283	0.042421681431081514	-0.09389080412603222	0.08820393126822383
patient_73	-0.07779219019483855	0.002015169943327447	0.12228399672657375	0.11702970940917913	0.3049218458631284	-0.2247402932708485	0.16997353219837386	0.035814204452884975	-0.03847811203948084	0.34313118497274553	0.183506726258202	-0.006174161037837678	-0.07308528511364605	0.027458101989330116	-0.04651964531241132	-0.1004786809593798	0.004008306117801747	0.22991108124597193	-0.0326967230539432	-0.1491362867032006	0.12160121630861648	-0.0022826971718631762	-0.0495558708833594	0.055649214787602805	0.07314563132900014	0.0038458293679093244	-0.06544816090698895	-0.040939135206397005	0.003015395084320241	-0.019638095100078766	0.08218432288956412	0.06819927708222853	0.062445639142867645	0.039234309817926
patient_76	0.32043693765148357	-0.02809331504266686	-0.2121157701530757	0.23001315238790024	0.01271768748424617	0.23574352578864716	-0.19041766963130866	-0.05166416942162834	-0.2061612400180714	-0.4712041914004995	0.003267021061206382	0.01371199328770483	0.01280790748678662	0.019723542662841057	0.015000019012999006	0.3327153872062532	0.0070205796314422066	0.48281806075377093	0.045559456208226025	0.10052843560986205	-0.024973818393020496	0.0019035597763270317	0.035441836369815675	-0.2412730801795995	-0.02745528708930881	0.008530702458974528	0.07151082102172317	0.01198968051747632	7.109211333565282e-05	0.11285665942387339	-0.006011811220342365	-0.014421415814491002	0.07659507543118697	0.014134567759595104
patient_83	-0.05579239066198469	-0.004680877585230121	-0.026861473465486518	0.060462427724962416	-0.39148323653928524	0.3755190019273097	-0.06565512864336934	0.002941507039970053	0.07789568959289901	-0.23559779486855884	-0.00010652002825675219	-0.022527651876878926	0.04543183815212909	-0.09375633704264329	-0.04136395007559626	-0.026256337428752614	0.006576784416083737	0.3347064127680671	0.07481479482664186	0.0407904314329506	0.02953653247765285	0.004149965992604681	-0.09660121316606775	-0.007488810144302249	0.10547806050668061	-0.00915997677191282	-0.07644267180632729	-0.0052441047135684095	-0.010068227921351208	0.04694067114681708	-0.03257235851492191	0.008544317168416303	0.06514330169723667	0.03268837047752371
patient_84	-0.1652457872111503	-0.0027155965313468197	0.12041908764044652	-0.2494242608250698	0.43347210087162347	-0.7527749100425716	0.3564414402665396	0.014153567805039766	0.0016228510850282015	0.6057661938821173	-0.0483178783258506	-0.029338261734002096	-0.0656600478540603	0.09652766986672345	0.0762714133064166	0.08928984639313953	0.01998674608750105	1.0723159309084525	0.06920693793985282	-0.40717303852642606	-0.05834544820976857	0.01554952076027195	0.05749328901739373	0.17104459681798798	0.07836872656593691	-0.010551130191810608	0.011391995754127289	0.5534668536657422	0.08157428762682295	-0.03473570918686703	-0.0011237128378550753	-0.01248440044051973	-0.030582542405146084	-0.0016719030556866742
patient_86	0.5844006808559672	-0.005481802105608679	-0.05823214049320431	-0.26489301483377564	0.46491641224953684	0.026843369466629033	-0.0015066129040024415	0.02110249756683473	-0.5424462308835825	-0.23264769017110964	0.05028983916682775	-0.0071547956685106984	0.012449385456099886	-0.025336534741827316	0.054463460127535335	-0.14783751455351182	0.0026531083116442824	0.5654822707121929	-0.10385493916222927	-0.29860772890518006	-0.1607707671681939	0.008421750728349657	0.05396838820573551	-0.022438893618564396	0.05571296259122158	-0.02260645762596756	-0.10317753120491809	-0.07091886782418116	0.0005791441832521695	-0.001039899942293355	-0.039375497430404395	-0.014697428393253085	-0.07177904210785999	0.014268544406894157
patient_87	-0.2337832855293496	-0.004791618691251248	-0.008866910517223152	0.1541025623376999	0.42584207628674803	0.17101821272350665	-0.23059381340002402	0.021707374048522007	-0.06400896858573404	-0.03844224161108886	0.047866245963737404	0.08282770407418477	0.034613321333527416	-0.11694394220917324	-0.10863057125024879	-0.2248877196277807	-0.018785835137857344	0.8461388291655293	-0.015124836848659893	-0.23852348831923023	-0.14149219400317428	-0.05506556650077998	0.02576051308438459	0.20475230167446404	0.06744762990013427	-0.005146148434766309	-0.5987841296559262	-0.07481359120552311	0.0007998183908198409	0.16907872985188932	-0.051741407668176816	0.032946900697398494	0.0636247331336605	0.004485439286398594
patient_88	-0.03448367468128376	0.01287278488925797	-0.002404362470249624	0.044231107908412434	-0.35927737353661704	0.2729862650171882	0.04570316017463387	0.0020728879065017494	0.13620402643433785	-0.04144196686711722	0.052178732470974855	-0.03114839295659831	0.028840380372003826	-0.015201852446848105	-0.020377547384624314	0.06850114048175557	0.01475801141175058	-0.0790556714488605	0.04738369618231623	0.1564462084419007	0.09058377373898725	-0.009435018034493746	-0.03092037517766645	-0.30936702516752335	-0.021071014232490293	-0.01491084533241989	0.10116378818233322	-0.06254320256846656	-0.007931171877154414	-0.04642306707289128	0.06737915873692156	0.052903800759112614	-0.06069100812004458	0.030898114912349537
patient_94	0.2544743274086252	-0.05203217981495559	0.013332784793472103	0.1666484199867886	-0.002816653620661605	0.3487641164551829	-0.32162566827454087	0.008118945695583486	-0.14513536953781425	-0.26443314325995987	0.06754499768736423	-0.047565270165796925	-0.008433863214251339	-0.002487361303651828	0.015305560912656582	0.182974017031869	0.0019321185981304475	-0.7128584712804055	-0.021313392855036264	0.16506990633731258	-0.02373211855909835	0.0016870377591891056	0.014295096867050328	0.11745672174521525	-0.03196561162942665	0.0002874393290452266	0.06383702106920888	-0.12726244248580165	-0.004905791629428432	0.1614703373521493	-0.015050562737657681	0.010822256203301255	-0.24389833348350262	0.04076135720800823
patient_96	-0.11793749594770801	-0.31143069689804487	-0.6506463560380069	-0.08778264246591962	-0.22379016234518834	0.10693690901893206	-0.006644512619394633	0.020287678172239643	0.2041842391334087	-0.7447546840662188	-0.0723334431753978	-0.036690596713376385	0.08458471977283955	0.035540382422219824	0.058432003915324576	0.37411672774743787	0.01335465755525745	-0.1819956158506443	0.07646791819997983	0.1978164395440684	-0.010653975855689468	-0.005452927357285705	-0.0847420619326035	-1.1325689064775397	0.018392993421973435	-0.024278462804937607	0.06429901801076672	-0.0657592356750294	-0.02069650885276459	-0.019995962787105828	-0.11611462960573304	-0.07590880018881772	-0.08110553338645841	0.029344342598849132
patient_97	-0.3597908908819594	0.06039826116887048	0.1696686035252806	0.09173013681423661	-0.14813873486058	-0.37613618908904206	0.30326591918053586	0.04933293454588947	-0.008838341982863363	0.8042534862599287	0.03695642336891659	0.000706628936510041	-0.02035576554980543	-0.01714300071897874	-0.0048747660542572315	-0.12821729386871025	0.011526355527859567	-0.0685042133799835	-0.002241567140138411	0.019400760984552214	-0.07228128602578032	0.00101832687189663	-0.04241590925046376	0.19513919068713254	0.03248012635539324	-0.004926183155356417	0.07343410504077236	-0.008716979516492678	-0.030282101182798834	0.049676122347334796	-0.060284850842886685	0.01909250324682074	-0.48077585320361566	-0.051880130249176426
patient_101	-0.13393765286569778	0.0074592965311271785	0.021330874190922663	-0.1306192506660792	0.1308432403237236	-0.14883931662903072	0.2147768428077253	0.03191607058934289	0.002673511340575532	0.04114966102907486	-0.030323473627015526	-0.010601481608129853	-0.02994320245319732	0.0030462952600006027	0.021644562403575773	0.34774864082721	0.008969330856118287	0.476904138288179	0.03502115021596517	-0.13586708293225494	-0.03051417108589987	0.0033298118561972396	0.037076339387590244	-0.2468372304232418	0.017473737523862377	-0.010291859131608854	0.08094066294760285	0.1619955730748795	-0.005282149865284254	-0.09868764793824558	-0.005485000314217269	-0.03464211715523007	0.03304611265505224	-0.20467134284987132
patient_103	0.2524411986448747	-0.05913157333412716	-0.25023048578854395	0.13195767934831146	-0.05875425647456094	0.30355713203048984	0.08045394964993306	-0.06982846885511666	-0.02156710291077751	-0.1655780984418632	-0.03595815663048902	-0.004916729730340306	0.03133912957122762	0.016484707637037653	-0.03123138243722274	-0.13644069271954504	0.008339330698561133	0.11853803631506117	0.0192092455987555	-0.03548621864043588	-0.04407765143750357	-0.004902247029431364	-0.031906608946658276	-0.04596076286734539	0.09276841245039735	0.014086762491788965	-0.06570118082870675	0.011050920606091091	-0.002213349432421771	-0.021307900037481824	-0.0006227558512771998	-0.03238721690722515	0.05271756472500189	0.0334349683820725
patient_104	-0.11957569434466697	0.010676760295591971	0.05652492976165298	-0.03048581861866262	-0.44052633333409014	0.15601651967341768	0.25442294218355943	0.013990915341040406	-0.22732576359273227	0.15068542505822397	-0.0198027392001579	-0.02596233574197295	-0.03318207370839383	0.0170467307988668	0.02663544921070168	-0.21720175504315173	-0.002438218422836133	-0.019041811601291817	0.08000868467655808	0.25326626877323405	-0.026139904644629296	-0.002024084154416059	-0.05491373511887479	-0.25860980730576755	0.08145372182560559	-0.00926091245420406	-0.04868342803146943	0.06209391986983709	0.001053673928561225	-0.05419479767461409	-0.003483092894139866	0.0029080940470774547	0.028634218048483793	0.03257118871189088
patient_107	0.2154119470859563	0.026262894203118822	0.0841508378403034	0.04698154422252319	0.17212276290533648	-0.3897068987510767	0.23840561491849477	0.040151114953242806	-0.046761232952448335	0.29524766025960686	-0.07249310519505878	-0.03409965873065984	-0.049554440758550325	0.013684210943955818	0.1231495487133467	-0.15375346392065578	0.004031887282594953	-0.24238388803022023	-0.018839724098741444	-0.05680504824506193	-0.08678096088221862	-0.010689361570327542	-0.031489508855525684	0.17531895189234137	0.04111745087617657	0.026135379418737684	0.08402197856050797	-0.10286105407537349	0.0010919436218755029	-0.23827864284820474	0.09220392880221173	-0.08429185766097529	0.043626459101769995	0.03269674830439608
patient_109	-0.2803343893032135	0.0020108107271403753	0.06779862772980678	0.025828708348712384	0.3590447139520272	-0.6454836433614433	0.1768753465318979	0.026323924313190784	-0.13004079110221484	0.29720295540622915	0.006960668452894809	0.04020234811179502	-0.06507645879705953	0.006204873924658381	-0.0059725269465994235	0.3642280138485747	-0.0005687565073976533	0.7159003639155115	-0.10896945521957417	-0.18413217860938183	-0.05293195145137854	0.027779040711076432	0.16173894942692685	-0.1893501604552572	-0.04244989085860808	0.002326411808203635	-0.021152459196599756	0.036665281428827606	-0.01202851044570879	-0.0066128037529363335	0.05187149853762359	0.007921831217363067	0.07227956078685815	0.028728051731036368
patient_110	-0.17071395709902773	0.0018223334774753722	-0.08873164104892753	-0.034047375327921896	-0.17253265932716058	0.3449369140224576	0.16215884972294867	-0.0026886148722672916	-0.3010887164044953	0.09120664292222072	-0.04127177370916712	-0.05954323175436699	0.04040564338570058	-0.31988032912404096	-0.03517715477169318	-0.09875115329053694	0.0033040656646093542	0.2891317213339822	0.06899129221909206	0.09303487732943383	-0.09487355601058722	-0.021253733534947826	-0.04680594367515508	0.12969182682012417	0.0352276205555707	-0.005791137891042165	0.02621987487260177	-0.08407743083369146	-0.004440651561978678	0.010112425516750146	-0.024350083980640064	0.022535524431640877	0.031476050547204176	-0.0271766041014527
patient_111	-0.008042123475622932	-0.0019368977176288692	-0.07353862824901622	0.001265452579972339	-0.20800123505627927	0.59251569365503	-0.18847129770213175	0.015815945523849302	0.11752842760402066	-0.3058689578376545	0.08253145963209473	-0.09016450016183095	0.04564646938434803	-0.051063630638900605	-0.11376139729597784	0.07358263641723345	-0.01582596947597971	-0.37428744148913495	0.0752751660871394	0.13488906937722192	-0.0001948564598134557	-0.0324378295533672	-0.04246178569645024	0.20001964333232292	0.05316045057391256	-0.008245855020752242	0.033892291591002245	0.010166549680683028	-0.020792303927045605	0.14489775759136164	-0.07513325581992089	0.02313160684219754	-0.0017608404023261122	0.06556072441669415
patient_116	0.6763454605914858	-0.006380179441655056	-0.15343329642014933	-0.27517283247278906	0.8277122886325466	-0.06569288740979932	-0.12163432050657842	-0.030735199738674415	0.24615922040755758	-0.3984830147909876	-0.08091674795182356	-0.04549654049488213	-0.02683743676859309	0.005848746107524607	0.06870224368738313	-0.16601594598206096	0.019805983599432996	-0.0058220537317398065	0.10589380056368122	-0.1702408266393153	-0.1728261523491348	-0.022271660209804853	-0.08616972661412906	0.37497334744489863	0.01866885493404648	-0.0026275652791141564	0.1299239193159207	-0.08132673936282635	-0.014043931919250033	-0.30511601712711417	0.11260896432763406	-0.07319763445687548	-0.1100910720586231	0.02703780517454243
patient_118	-0.3318024101986371	0.002073413322106924	-0.10453933833938897	0.10623651198380868	-0.7820682091406955	0.6377897936307145	0.19129432096065435	-0.0036578495010369857	0.0435341136528719	0.05200025515444266	0.056727138473097564	-0.0069635532880502945	0.011090045540983234	0.05005913218753001	-0.0650031979259993	0.2274631136775718	0.0068554310756749615	-0.09418728617384517	0.08188744631157169	0.15809118227266047	0.10460189393370824	-0.00224889433464271	-0.09549119901540473	0.2613048571542992	-0.03509041495974469	0.006579860327234327	0.1267671349057147	0.04353948356464366	0.00040381971523890394	0.13541013356160556	-0.09045996971386128	0.016937642270087178	-0.04542633806945334	0.0539615001503927
patient_121	-0.4423106012063594	0.004715071175913698	0.022233311034449924	0.1028896959561194	-0.16025343996154043	0.1385600820401759	-0.4826394636161815	0.015996326910703917	0.02078922410621315	-0.048020400767420306	0.07976839657833251	-0.008398986436886078	0.0016738610789625587	0.0107871531336104	-0.03958141566892541	-0.20186795773352353	0.0016046703505091077	0.2456551729722549	0.07330617624208252	0.14467089350793544	0.15469824281702954	0.007065375988941468	-0.002203752548208874	-0.565675010528321	-0.1669768858040875	0.01919409515910593	-0.13140549943469876	-0.09384692189891819	-0.015804007730269975	0.06428917062611623	0.016138884445217615	0.0023340315730258857	-0.09207032630857796	0.020008161244652326
patient_125	-0.2682865445817251	-0.0010458048724611342	0.04497914443166029	-0.03143429559274468	-0.27309200680797985	-0.28181595424624145	0.3204655929656907	0.011187744605619112	0.09323537523036374	0.38159627582523903	-0.007848455099562878	-0.03429062356174528	-0.15854069803848383	0.048955137159927414	0.09695781646095285	0.30586672078635113	0.020523162489696625	0.03618281095481204	0.10444880805923316	0.0858276517639191	0.20077520484607592	0.0030841828987505284	0.03112742926053634	-0.6824013980682219	-0.11581582121788614	0.022396988820136875	0.035974075693891855	-0.11225154781284932	0.0004724043117350707	-0.1445253271949478	0.060451295963029124	-0.0793980941244088	0.010738636776701066	0.01239042635143011
patient_126	-0.3816313432443238	-0.052910307895385866	-0.2743701237704884	-0.22573253519524555	0.6613074501896729	0.05925111680168448	0.13316360491471582	-0.024470748772447908	0.06333608324067062	-0.5576367374781511	0.037190659249277884	0.001063259286302775	0.07967477230541953	-0.04627543973858389	-0.027442831580560507	0.14491080284510466	0.013473180237530729	-1.1209596950588812	0.10211762066494465	-0.43593744336243956	0.020633133937883512	-0.09745810239678943	-0.038669432428133484	0.05666434495625633	0.08299850937613291	-0.013299961263416926	0.12598620892002677	-0.10949256320737165	-0.004043509734030911	0.19726307017283	-0.18044673155742744	-0.010440775120740462	0.049056960877444336	0.031707099801969785
patient_127	0.5115058908088685	-0.03560796511180569	-0.1278820705427355	-0.9902972409285501	1.1659543714579836	0.7966623006086492	-0.4304098796310541	-0.08037454025553917	-0.22555219938209983	-1.0219103665378513	-0.02837861507582529	-0.13539396433114806	-0.020135325431301258	0.00944673580597875	0.03827026462143587	0.30089636776157686	0.024646220058829226	-1.082082326728784	0.09267858228124279	-0.8372949009371043	-0.25876448927228707	-0.1211457168057171	-0.021075715969202314	0.27897130470067705	0.06493075240537338	0.00048663979980869895	-0.23538892737935235	0.2370439073475225	-0.015255629557902555	0.16775012148245289	-0.10912058727715053	-0.00336827235207953	-0.031532084156842846	-0.057965960221726724
patient_133	-0.478344787586331	0.009883171638873544	0.0847356389974559	0.30012974679514637	-0.48136283310827976	0.021082666943153125	0.09373975514401764	-0.013044903432855201	0.05884445255149129	0.39772827355331214	0.015688015198168058	-0.026160996594384932	-0.06296485702986498	0.060076326306259406	0.0038885546559456114	0.09909218456576334	0.006513251921361606	-0.31491777382105146	-0.034560612245192725	0.23617656261027686	0.20122528339234796	-0.017551720854745337	0.03422861822717098	-0.8317794113144943	-0.1023967341753448	0.044681557452857464	0.04786551970928687	0.009441243021066782	-0.008673174745540553	0.06643285336079374	-0.01638024324560479	0.03397128214453222	0.04618605979557208	0.10081685027051913
patient_139	0.4355999258370255	-0.003692216514743579	0.003273122517522466	-0.09320338800870143	-0.24872434756278014	0.3599174373856295	-0.14394292793692434	0.01026030306219472	0.06622293527792547	-0.27409413045340214	0.041785164169435396	-0.0005062172640294788	0.05776254057936828	-0.05109296979537716	0.09836964599328848	-0.11755200652156907	0.010331691869963846	-0.2624844085132455	0.08900724942598315	-0.009457473120454972	-0.028369589170748485	-0.04968723176389953	-0.013669182093878542	0.06395682236215586	0.031279155874094064	-0.007751210743074305	0.010473741483195978	-0.02554304874546947	0.0005008539239801209	0.3068871895410816	-0.10074359438168572	-0.017205552692059315	0.037837014087618595	-0.27666371570256326
patient_140	-0.4014982973650788	-0.010648459771183618	-0.07230417153311265	-0.10061336114565927	0.09827117252924848	0.13717376641683957	0.16765005770986355	-0.002241882729718649	0.35001514590052346	0.1072585209631293	-0.03635261857564699	-0.021253752989510873	0.2383675203912726	0.054075303608608356	0.27217008650227187	-0.20666787454040175	0.07419647028092231	-0.22344603335809488	0.05355998758026784	0.31249900089040866	0.07079798278309543	0.007301192252328063	-0.02042896260514394	-0.43899843998630056	0.14764224445360577	0.5213083928480644	-0.02788664741670489	0.020945221935175604	0.17357671972413743	0.3020144793140942	0.06418841931156369	-0.002219086578697255	-0.0650539646955879	0.03304905288826902
patient_144	0.04830574019214878	-0.018642299282836713	-0.051982205128187166	-0.15185209629289137	-0.18139843006823472	-0.14084078573870862	0.30190901574172185	-0.024894115098302395	-0.010756977366552139	-0.08567700201954058	0.01724287710220045	0.05674535362556667	0.011210526010329215	0.03758724489451953	0.03233376038611236	-0.2069759690660154	0.027596225680039003	-0.16202543473557784	0.09475390716076676	-0.037011983889075444	-0.0816936913645891	0.004366660445721769	-0.002235200202316646	-0.15293601155271797	-0.05457750918282648	-0.016624402886187	0.04824126575560937	0.1607458140868148	0.023569196245696786	0.1263415233053082	-0.016483234252997046	-0.0395300346410727	-0.041561792262222966	-0.21362505276277424
patient_148	0.32661433070708834	-0.0037959056025159434	-0.1501641502505712	0.056075608204343645	-0.01736041015612626	0.02546660806987162	-0.05711985342005929	-0.05121875378032055	-0.0703326886981535	-0.3057850706451029	0.023554084542599028	-0.006563715677447482	0.04316630486485857	0.018219180886254346	-0.10904777907896651	-0.1629651472901562	-0.012898373164422933	-0.6164082371241592	-0.0426802248748714	-0.07843218911001984	-0.017684920831179816	0.057434959294812835	0.05288294009242695	0.16441519852236852	-0.20430795980034225	0.003633764300604658	-0.001561317243394377	-0.0749664469016274	0.01307735965204221	0.015161401248842535	0.044347613151497246	0.08132399725799107	-0.08022506902606502	0.030562431265027286
patient_151	-0.21014648992554208	0.006271517970055349	-0.06891343496274513	0.15108193035859382	-0.6071113474536443	0.3031160128150175	-0.038538773550440227	-0.013490174124470513	0.13364597551116952	-0.09338684873153386	0.07633196344761477	-0.0032976141540996583	0.3559436046125971	0.0203161279235482	-0.02047840132263418	-0.09637434988294395	-0.0021306343736469907	-0.11016439214628776	0.1145661373796243	0.2539531567124621	0.07054382963029121	0.022914705701937238	0.1855942198371465	-0.2760286001719502	-0.04946722825349121	-0.005781821253654998	0.11964233982314373	-0.06909802097122286	0.0026174230074084977	0.03596966088182219	-0.06963188998995055	0.034791995970545685	0.010065437680353373	-0.183205898281264
patient_155	-0.40866151876286055	0.007814055764492877	0.018239449672109918	0.206830417269056	-0.3173132335655001	0.0739101479882514	0.2532581034244414	-0.005714230781492731	0.1742783158832272	0.11461805819391431	-0.09165468331713213	0.008587195719639569	0.003412189604646029	0.007433062603297118	-0.02814237528110977	-0.1921415763128889	-0.4393898389903291	-1.1711226824772074	0.018277938972554954	0.36352946326088476	0.13785516741697557	-0.040604989422671246	-0.04920338924742049	-0.04337488581294403	0.05646328759412249	-0.011518121502305355	0.12458520833535495	0.061938972266025835	0.003287176683412064	0.2502201107176283	-0.08470875947574036	0.003977195628429108	-0.03664970987658645	0.05597153992776938
patient_156	0.4531735289723035	-0.009182768561687092	-0.14786328562107243	0.07341826435391707	-0.4027117527051816	0.21478419964158238	-0.20970398057913747	-0.029905851377816352	0.19898165035099546	-0.5498618303474228	-0.014493384945936938	-0.031002227753228563	0.016878303688590727	0.09679485021366718	0.04955595251763198	-0.1283159255764951	0.027543020428218615	-0.5418649506975389	0.05674439703841549	0.13524260872504631	0.0339973384555327	-0.026763279280735568	-0.058079163346231207	-0.10853991634575672	-0.033482928456707424	0.0035731064357389453	-0.13349426507623208	-0.0681633475706989	0.00030401803302911333	-0.07375751056082659	0.04402103013100545	-0.030962195667168	-0.004472848389839457	0.0878221328244474
patient_165	0.130076162098063	-0.0005771655673846795	-0.07306286935145816	-0.08957789568326119	0.19692663689063397	0.051365843605147725	-0.1431796938723927	-0.00543023803443134	0.21196371299842343	-0.2144594168623526	0.05093822483071099	-0.022152228217577955	0.05277628264226531	-0.04883994587701758	-0.06453976797781437	-0.06605214153337154	0.015118750288297289	-0.7361484739484412	0.09158734654053191	-0.12364788263132737	-0.06875331576028372	-0.04223538703145601	-0.06101259702441775	-0.06131881963193349	-0.014167176005576869	-0.003187651162524609	0.11624493673072248	-0.05852012516350525	0.024921554232546907	-0.08617918356008836	0.06119637234342261	-0.03880209691238401	-0.1351704275124606	-0.22905821881012067
patient_167	-0.32995298292502007	0.02635023746815468	0.14658278369898747	-0.004926340557876699	-0.2794625865346757	-0.18447167359612643	0.206593653135488	0.03889503474410279	0.019879958607510663	0.3889307953065249	0.04955777620382826	0.007202588075434644	-0.008762839748156993	0.00260538362321578	-0.023465423762627047	0.08276726117446338	0.016731422781571876	0.6431497045072395	-0.03532508293451565	0.09934147840737795	0.03539901350394062	0.015643331282539953	0.07451509772772508	0.2854496102128044	0.045257843975510574	0.013782408449246148	-0.1471765622749993	0.23161834231042344	-0.007265182147003211	-0.1195377162688656	0.10363670241013673	-0.012090740899968819	-0.09254949964310004	-0.02545607069292455
patient_168	-0.08053444050641156	0.003155305593368792	0.051755023882885276	0.04362307645086397	0.610962241584292	-0.24653159026372165	-0.02755524241114796	0.024453460061795225	-0.36005300936400714	0.11918510287192334	0.1141371305044569	-0.056471750212722036	-0.02159527727631567	0.032833400346912574	-0.13071265655303116	-0.14289159651462732	0.005367207426649362	0.37733738218792967	-0.010509661859691117	-0.22176510450133224	-0.06542281598035248	-0.0022483033483910396	-0.02383702292907583	0.24977122520296746	-0.07215837848123899	0.007289157061272159	0.045613133022448425	0.2750003602875141	0.0162988713198885	-0.10695593168692126	0.04812876656186071	0.08859793018521595	0.018276951810349926	-0.03890271984323353
patient_169	0.07475992068886497	-0.021793117370344634	-0.19017389824492	0.274408626459918	-0.2566570626326445	0.39096833588085933	-0.13526525296965222	0.004681635269735609	-0.0973579107478199	-0.3404549949902798	0.014379541887484056	0.008423937867414718	0.02633807519248942	-0.08035860599623407	-0.06914847665394201	-0.2470047938113815	-0.02851031086917581	1.5390339302918312	-0.14233849260229883	0.040702212498708604	0.018580053845283617	0.007853158665507799	-0.030537175026318628	0.018148826356343302	0.03402325079694904	0.00748870787947282	-0.10850211990445045	-0.04824374647301573	-0.012907708617940888	0.21330718531151596	-0.11097133721949075	0.04868525058877077	-0.05599359279235525	-0.1715021487820766
patient_170	-0.26488993325031557	0.007193546833208187	0.1169775129556135	0.3270230054336157	-0.43700203682953015	-0.12779484641522862	-0.12448720914708977	0.027848839601029532	-0.07726330871472725	0.233059891150399	0.06632086808814049	0.030189946910655577	0.058588510792250095	-0.03285705590982743	-0.03302361484760563	-0.21444869274345327	0.004171000417878318	0.16759233269699922	-0.07602184128197909	0.13474286932330792	0.10667878724481047	0.006467549922980704	0.03792989878945243	0.014553375464368997	-0.0007230812984156154	0.006514086893829367	0.022061401546731974	0.05040922319240343	-0.0008499198729569572	-0.012688520433752144	-0.0017236296010234462	0.0392703018802798	0.0683726691814941	0.0337711064738683
patient_172	-0.45985622030207324	0.014400432288132963	0.12880435134884485	0.0001572446380130042	-0.5851023990116426	0.08747283656262414	0.2265154230863738	0.01894031925020674	0.001725856415419546	0.44717949653337946	0.05313919345180998	-0.0292307395783998	-0.08958994175865931	0.03400839347670369	-0.016235600635552575	-0.16610581631204013	0.016022616818368206	0.3028966510499521	0.03397383736965166	0.18647075386749606	0.014065689412102155	0.030616348672856845	0.0036718525831442826	0.3154665174373191	-0.015963773367710668	-0.010673460612267696	-0.08439318356854683	-0.09060711245550111	-0.013480195821715503	0.023822137161051863	0.03553563180153757	0.08155355275938313	0.0217833544309673	0.023387535311862398
patient_174	-0.1603812204982841	0.002764652588913304	0.01696346328953708	0.1775017267229242	-0.07393371695359834	-0.0702345366861261	-0.048300766324801146	0.03100907061335567	0.004306806833100806	-0.052207708130104294	0.05221835622578642	0.03472204487026611	0.02949075415389897	-0.009223789635763474	-0.02794168472245535	-0.12900385612167717	-0.01079522249501045	0.25629818509019586	-0.07826051239616275	0.029589663658509537	-0.03422834081148108	0.0258980238953927	0.053692530259081966	-0.03981062128519306	-0.0018380850555111338	0.008911537919012873	-0.013257880138413537	0.014810836781778641	-0.012044581878921701	0.08221362470437839	-0.06283185510673867	-0.03861242856574523	0.031351702086134074	0.04144235673083979
patient_175	-0.4059023179038567	0.07169159951026596	0.26633698831577385	-0.24165454118345603	0.04727325990703366	-0.3041150041359695	0.3482395863843422	0.015489885957566164	0.1314533781364082	0.7633496375607629	0.44108480374265907	-0.05205451815406576	-0.013636377001814068	0.02017983423074381	0.03615070868100006	0.40262656442034483	0.0007679055301516738	-1.261414174491177	-0.041786084814933885	-0.10571880428837592	0.03199499616135078	-0.009791220511274536	-0.06115356751771877	-0.3737155663407576	0.0880268931096409	-0.010713197681815476	0.08892369678882873	0.2716253477733167	0.016264594672136104	-0.09282435694923664	0.04930980662639741	0.05545466391917789	0.0719714934892327	0.01260559122899821
patient_179	0.5561168658747848	-0.02225168060945907	-0.13081514396274305	0.19629656449205612	-0.5080418689375034	0.4023542533465796	-0.41708304067359153	-0.29884627132055397	0.0286880728450561	-0.421134330519457	0.026663189526919973	0.0008899771398137962	0.03575056428239745	0.027976577079706782	-0.01612035338109934	-0.14418207813834827	-0.006884344818321679	-0.38174571370319405	0.014758692459069427	0.2329898052360965	0.0340615868648805	-0.00392408199530618	-0.12092298480323058	-0.35753879571216207	-0.03660941572905193	0.001620964976241785	0.05124661655757103	0.012653363463940326	-0.011820633049359073	0.05967830112285143	-0.009303134010628477	-0.007947472943376152	-0.0004543480629771215	0.004661279982400522
patient_180	-0.09841628722705734	-0.002658369235828778	0.27679652979754676	0.22040727699455331	-0.142576968982641	0.29868467615873096	0.013405959166789955	0.010074060804322476	-0.03968801631039378	-0.10931814683174061	-0.013801162656765963	0.001415811121000991	-0.043878991711694064	0.07527337178606966	-0.053337822649471046	-0.1946128184112533	0.00949940967621774	0.644020549876395	-0.013059768869298202	-0.0647563402668076	0.004183647770908494	0.011145677455777492	-0.031631435690489935	0.24665700785794414	0.09856065323053413	0.05448077698738752	-0.14160061684352943	0.013590607506009435	0.002101602982093417	-0.07175398072827203	-0.03157925281072453	0.03495985400114538	0.007102936338807342	0.009942832266482288
patient_184	0.2984223739706638	-0.01994039753384156	-0.04648130615724929	0.2693332765010424	0.22123306090904485	-0.013104924486114049	-0.3049817833647272	-0.006315117730144673	-0.10705654356444505	-0.18436791028433447	-0.04179929485731464	-0.004676289752829399	-0.04318728656486867	-0.009703907121564187	-0.06567940460062814	-0.3060380305829875	0.002230634842548683	0.18176129442283842	-0.11791691200132755	0.005606660541889341	-0.025124648095078375	0.029629580220976136	0.05043359489642938	-0.15010230908163702	-0.0003623647697224358	0.03441060055772646	-0.051211427754723246	0.15483236606051415	0.0026922511216522756	-0.07191486483291808	0.05609278415400853	-0.01737909962770847	0.07136528848337881	0.01444533925187009
patient_186	-0.35757786767869904	-0.009582135318734341	0.08687667051471194	0.10151384903415035	-0.8493255362534734	0.09300048437854597	0.2521690002732185	0.042826424772638656	0.1522529762671344	0.187029561786576	0.019948989967318347	-0.011954591031369498	-0.027504664684066506	0.03498193233561715	-0.02978230190691936	0.04279656132149179	0.005535384578221458	0.10169610895561149	-0.0033795860983796833	0.3432628691236765	0.11647232851925354	0.021386040467571723	0.03211929961377638	-0.22467601534323464	0.03042210757407209	-0.0035000070580871205	0.13673967853888766	-0.10578740552042416	-0.01689609173534996	0.3039844938231084	-0.017484851903466967	0.010763654899977493	-0.020557978821213466	-0.21614544080622697
patient_188	-0.2278264152608528	-0.004555900808884073	0.04505980499529422	-0.6130175515843211	1.1703458324517713	0.2003968845892617	-0.026655109993415582	0.025467296342054215	-0.5179765988582523	0.33874824398899905	0.13813839275875195	0.022377824059130563	-0.029091108598955452	-0.01208174668367977	-0.09944964642268922	-0.15379713274176254	-0.0071023188249542376	0.19707021187225557	-0.1253531703372955	-0.6892900865518725	-0.20112784840650338	0.04900603374605872	0.02274728674431302	0.3487730217612207	0.04827010851140713	0.0003449259206810694	-0.09982575641150758	0.0441613771810775	-0.013443107190078303	0.05009849865172888	-0.01724502541289361	0.0732681059220741	0.0819659382791964	0.031065292410922218
patient_189	-0.24465514792647283	0.0015735871443494065	0.08026750961830982	0.301481836267018	0.033778953786765736	-0.22616780611137466	-0.10715354532343227	0.030677448525262153	-0.1734052479955612	0.22598409269707054	-0.10926814813882203	0.019272630612662295	-0.030651192955277965	-0.0055425086145974535	0.017409325550723456	0.27060578642448	-0.00197228658238292	0.5761273047303306	-0.1405107259099431	0.1122242766529677	0.05671258732474109	0.04692467151121888	0.05070026803412629	-0.20925342929395493	-0.030411848396555058	0.006413777049597727	-0.10799562688803033	0.10472456812658543	0.004739258492532777	-0.12700478277924274	0.04802432850576183	-0.022340799383871145	0.11448571935923013	0.0753222911319218
patient_191	-0.4365503663423148	-0.00018919766110392667	0.1361518590234087	-0.03278884961826892	-0.576779316116579	-0.253759764582313	0.2645772348434274	0.007616019205868126	0.10340503868233465	0.35600750136974146	-0.08493160479883372	-0.008093287593942185	0.04537123718334692	0.05241197532340655	0.16543396810471156	0.3332371598176062	0.01632142496109346	-0.12799221543224049	0.07527539223908375	-0.04247548954616602	0.3484532414626518	0.004349512587830296	0.022483888225042516	0.08366770463692567	0.009587663960335505	-0.009998350449578985	0.1510118102764541	0.05891958705159825	0.015073610891431477	-0.22150586272884912	0.1069990916289707	-0.0725493886161935	0.03885436723998001	0.021376088546365843
patient_193	-0.01679918583584245	0.011982551867705322	0.10010680915732019	0.019224196360468345	0.34013294607937483	-0.3223773845626482	0.11104948758444187	0.03432275677617297	0.036604342524432794	0.27226356858989326	-0.014251537936808755	0.02612748302521462	-0.05641434186967639	0.04212678928795928	0.0018737583574424074	-0.16978272453548937	0.03269821618944304	0.3150208071836871	-0.08436267706661266	0.04027986497786103	-0.1075504526710252	-0.0012821322518272102	0.05206464622082486	0.34009982406058126	0.021180535423005166	0.01435121349029549	0.10892989455702033	0.024433924292674106	0.02649929945548308	-0.12725470995767524	0.021369727121056132	0.22588781249751	0.08671151817629459	0.030809399256278427
patient_194	-0.12810496552335668	0.003395217001090804	0.07369874663776414	0.07821745180911209	-0.18802665415487813	-0.2101705900993042	-0.033126798638173874	-0.00040672764973296373	-0.019818459497250914	0.13431277283045936	0.016208791078642707	-0.0035747786606216397	-0.018510563845930538	0.012779314839794482	0.007819279953377271	-0.027111751621212862	0.013368217403296325	0.3445695570815858	-0.32769544746197915	0.06653642541626979	-0.002375458521640842	0.019020704927265514	0.053062422797275126	0.000897187419578502	0.0002688882168323925	-0.0035914040482577804	0.04782175475800304	0.22897984865005033	-0.00235005864568624	-0.02954281096954695	-0.01889753250596672	0.02458702733654927	0.01140550930712923	0.042807091045533034
patient_195	-0.11313716183724502	0.008692112238171965	-0.10381650792096873	-0.020514411750190448	0.2549009391202248	0.17289697570103557	0.1324184288174765	-0.021437599148148558	0.08662191285688069	-0.21853747774603063	0.08141744316571548	0.07558614973383479	0.07195971719597191	-0.08237904395569524	0.015467080452981823	0.16660773216816654	0.022202377102412223	0.2539699814265546	0.08357101747276083	-0.2544184317536433	-0.07470036387140676	0.07122571891373544	-0.014320752217760364	-0.1399726949509842	0.12005420182728165	-0.0059926952592274825	0.07006550227876472	-0.030121599196225896	-0.00044940086230613836	0.6441601341464449	-0.1651027092639154	6.38818079791497e-05	0.06970591126526238	0.0569412112916654
patient_196	-0.2772972158075463	0.027290472192728277	0.09359735238308853	0.11615238450008489	-0.3512181356585017	-0.47261355367023455	0.22125536814515648	0.03078087057643801	0.0422096627850962	0.37893081633193576	-0.04707031740176044	0.0011170393745430984	-0.016767931993315176	0.034030503594525224	0.01845201722725763	-0.0949875121803479	0.01201431372926456	0.22827461701803403	0.018237109347392526	0.08381261861146111	0.08755204957888367	-0.01657929761581316	0.029831057703636886	-0.10092969808380275	0.0391674896543988	-0.004459772240815676	-0.10081437617000306	0.34880669303618744	-0.009647655165212205	-0.04815476189368604	-0.06477428531145524	-0.022427831345452964	0.10370449204352962	0.03811644918863578
patient_197	0.32961035666366345	-0.003904079764676575	-0.0457901456154156	0.09174171563814772	-0.23573453935098804	0.13167907654071767	-0.607638029046208	0.004971253943242011	-0.26052195844404386	-0.26417123978582224	-0.0197283353775574	-0.014915395003875495	-0.015171014778625109	-0.028318855304347284	-0.01442200861275754	-0.19752568206223944	0.003108996274366377	-0.12227914510460583	-0.04544318789987132	0.155240206659391	0.0639618417329761	-0.008712441705299157	-0.03891630983881785	-0.3191183368701999	-0.06562965307199405	-0.008883217744824907	-0.08670717047528073	-0.05474320791522121	-0.002748021844880018	-0.08327786729175916	-0.02245369432165729	-0.01397678618029398	-0.28298811689808834	0.023051186934793407
patient_198	0.2704249251690712	-0.0024015854065331586	-0.15961729585068477	0.0238982972267352	-0.3106653511485021	0.41785671221673143	-0.1041808890871931	-0.059249886678593953	0.19072112618998152	-0.4595053513382613	-0.05032791231332758	0.03179916401899731	0.031458539908284795	0.00583408910128504	0.023224888416181234	-0.10653315935722771	-0.007386182210904102	-0.37496161434839836	0.0046654522907178	0.15475076792975717	-0.04180307418402571	0.006627156605344187	-0.06162387887100758	0.2059834465618113	0.014082376968614047	0.002013992151369827	0.0113645887389285	-0.048543257639165185	0.01496688423174827	-0.0681483493532185	-0.009095114186022858	0.005996620062227331	0.004587471607728521	0.033783989755986524
patient_199	-0.14860454979040186	-0.0057821235956149256	-0.14203116507243274	-0.04934883066780274	0.4407498123476738	0.2303106249616092	0.2176839974820856	-0.018775770219192793	0.06967710043328357	-0.06903988060656845	-0.03236576686448395	0.09467931333955834	0.0009806519006077801	-0.02073478733241204	0.25561336228921105	0.3007876211571576	0.007033232433906876	0.28386810843810567	0.030895225302326974	-0.17020272618125812	-0.12876176555692903	-0.025392362452689755	0.019514058157618232	0.10576651436525793	0.06161514239852532	-0.0001136113840710825	0.035012114840890576	-0.05934376052416159	0.01893636085480433	-0.03620666292488207	-0.010657371272283458	-0.017238353282528172	0.0729254823140617	0.029919941032973386
patient_201	-0.09017796488474769	0.008314495264352495	-0.05286153151046699	0.04287071850950166	-0.027961336100444722	0.4089569231879483	-0.3013861218497039	-0.0033896372688413455	-0.043949496756172414	-0.08234888583763075	-0.05710557316010406	0.02079154962616327	-0.01686507988089777	-0.014990102519112982	-0.0670997526644607	-0.13077317618783507	-0.002211128847592071	0.4525954779530772	-0.029957663867017478	0.03690825373276057	-0.018716143253918918	0.0023328895553849046	0.034190800670283725	-0.3158749003752114	0.05226493958005246	-1.626949210296963e-05	0.11900222974140248	-0.04743661806324006	0.013790404294506564	-0.08855838354247685	0.0448455917586565	0.008622020119386281	0.06389030187099043	0.009994948695882066
patient_202	0.7729351079819389	-0.028351370839280347	-0.15037977410368356	-0.437533196888552	0.6904931601165761	0.6751732998880307	-0.52649780291924	-0.022295741810172732	-0.06038368474758689	-0.5282868397127792	0.00254394639285968	-0.04556861132455329	0.04626330137374432	-0.08411179684182986	-0.029458468042959315	-0.20715101501107303	0.006524468276094453	0.1473174208154922	0.03432416183256279	-0.5003339794572564	-0.16736301382703286	-0.012766767825506288	-0.013842933909245157	0.24578860240529338	0.03353280265211254	-0.007396917381670495	0.0208977138332222	-0.0886961913633215	0.003396094249473548	0.239834486402558	-0.031089627497927607	-0.01205794953506882	0.12080359752611168	-0.2962559077237531
patient_204	0.3099959294080686	-0.007936537263982475	-0.24010125221467785	0.26560105024854375	-0.30429884454041967	0.2541320985591846	-0.018358372359085467	-0.06373586091772487	-0.1179293976194134	-0.4271534936086388	-0.02904608031290963	0.004356837547208106	0.008310738981808707	0.03005241826753321	-0.012751848108404235	0.25124085478648395	0.012757335067993638	0.2573231007459797	-0.13496382934199688	0.152496202150201	0.026573021671453277	0.012219860494244355	0.05204191429067792	-0.11380229734554817	-0.029223024396218145	0.002670328039570471	0.05062706710417633	0.021215675427639368	-0.008369787598109083	0.06752484346511936	-0.07841948542511701	0.0467497478552127	0.05511755970769347	0.07805855409177012
patient_207	0.5667871020877463	-0.002930242740124963	-0.03676460433215149	-0.4574798705288071	1.2676927135675078	-0.024344362214261964	-0.12883510898934125	0.011432293585245466	-0.22290883687615184	-0.21637036158482217	-0.0403174686233164	-0.009502382850908708	0.04651409236688796	-0.08240498515587868	0.018938320884506456	-0.028543953534343323	-0.0007639601131769741	0.38767876010834645	0.01896949215010331	-0.4713319292831008	-0.20663040919343265	-0.018919695020593204	-0.005975550108653347	0.17102949210071638	0.12644158100226044	-0.0231434041689513	0.05028026872169558	-0.04372724655679312	0.0004039012754316905	-0.046436674416934484	-0.03518490545979879	0.06019571408437181	-0.013172121566825679	-0.016463017213238455
patient_208	-0.44630504524965303	0.021771632447125468	0.11502609177227553	-0.11568281672680766	0.017301290517980655	-0.27837364827196054	0.17869877241396534	0.026257969931665622	-0.14470914895964782	0.4649441758090097	0.07761586211610953	0.01672832560406116	0.0044572158000983405	0.009752142298443513	-0.0038531450112627963	-0.05626152834233997	0.014368451131617969	-0.003088088024440189	0.03715458939432385	-0.10092002954914714	-0.09911774347752722	0.0074823185813194725	0.04437937492967402	0.11673624808248877	-0.2561923436394815	-0.037299864480027534	0.09040336484903078	-0.07642754492554951	-0.02941338474060256	0.11532955872954746	-0.1187791660814525	0.07322348771496703	-0.034378656324127045	-0.051378167039219616
patient_213	-0.24051448986816631	0.00090574054441663	0.02705653545994012	0.10898599863046676	-0.022285075640192508	-0.010235137067285394	-0.1374687383559401	0.0179188666274581	-0.17397533982245514	0.18482008248306908	-0.011200267261691712	0.009647362053813818	-0.021546519549994505	-0.021586466785844444	0.016951113524179513	-0.31316177502690157	-0.01706304788933773	0.4247891523941103	-0.0074125788102228215	-0.038264502423471715	-0.005564127770869632	0.009701622395110306	0.03636810004716875	0.026230746501133072	0.04886978769971593	-0.01688482335206337	-0.3807534353839067	-0.010788459308843949	-0.011761837921561918	0.0032788781314163767	-0.09477423876037636	0.007996362286283509	0.057137371756351814	0.011780246829129823
patient_214	-0.34455247643813997	-0.015592568110726568	-0.007586946625834845	0.010938403905736692	-0.5579043532326662	0.4842772416894895	-0.38266365827776533	-0.008368828076672542	0.05680250989243176	0.1502583670994276	-0.06086003408878308	0.007839462623645804	0.09058229736968297	-0.0036416812997720027	0.05201451238275219	-0.07979771906777053	0.02037524022682013	-0.23541481597456232	0.06020762020314488	-0.09793711965657242	0.05854531024273666	-0.04149989125849217	-0.0022561254920257503	0.026252898988580912	0.06019720715227846	-0.005036283094576561	0.1095871860081268	-0.04251621672699737	-0.06653269272260755	-0.08023101701684064	-0.055905557305909154	-0.015167251017837603	0.06742678762296364	0.011200494760929764
patient_216	-0.1925562238800037	0.04408965300830791	-0.005020586200004267	0.06192007898787722	0.11913311987688736	0.10850960032096307	-0.28858193098815166	0.057666950024237294	0.009536513042304995	-0.16327313922371192	-0.041497849363431906	0.019748463033755888	0.03269387734786899	-0.016329237294946904	-0.0637872711569554	-0.1803492025181467	0.03198280934496429	0.11340142143103249	-0.01853029619824105	-0.07765331708452106	0.08692493225835465	0.017281036693082178	0.04951011686060779	0.019312769286707544	0.003474015515535395	0.004696274346839866	0.04211730101328354	0.03093089923464408	-0.00120803405214042	0.10245489242191866	-0.02576590000652776	-0.012480286800400862	0.10336958780172383	0.01004313255077959
patient_217	-0.244513279501003	-0.005070537557926682	0.11569049994581532	-0.7271577237431996	1.863264369207664	1.1017305178817351	-0.3196470749335019	0.0887837976921263	-0.24808535124086625	0.6990911662156116	0.07454628558764684	-0.009247600388451594	0.018484778766276622	-0.04443028570029188	-0.028994957681057955	-0.16376799925270352	-0.023572570470304935	-0.008566012086059272	0.12759618328068056	-0.6631951593503929	-0.1872660762712702	-0.004118932118838773	-0.03536183837006274	0.33288198016959747	0.044222874051590796	0.021332981737222614	0.057172502256877686	0.198640583761207	0.003321643386725449	0.2322492663517799	-0.05982068272346257	0.05122876817859764	-0.0356780874753673	0.01701504756338265
patient_218	0.1740092667081731	0.043967202455293945	0.0854212326028212	0.3074535771412015	-0.5343614203482577	-0.234073944335771	-0.04249618876208967	0.04466118531206534	0.22444772796886475	0.10522673900928067	0.027307120920641158	-0.00537857916953212	-0.026104762922558956	0.05313935004615117	-0.06327695344697166	-0.09721957222538936	-0.004060482772039447	0.006911894806741393	-0.045072103096155794	0.3149955898756729	0.12271383562641024	-0.009252271404076829	-0.004458389419628519	-0.4254344394945146	-0.057842912730940395	0.01356028820428343	-0.06606382887663279	-0.027828323746645886	0.007204947254438911	-0.10007522222126468	0.01426886920955892	0.00790422214497154	0.12296430835441774	0.012118079592120664
patient_220	0.38879786159138807	-0.010834404472078275	-0.0884335131390268	0.04696301854983396	0.20477583660980758	-0.09402188665908544	-0.14007590513337656	-0.05832168848539416	0.08758555322826292	-0.18607087771650363	-0.063886198828254	0.005687729221827245	0.006275046981159308	0.003890977979355839	0.012553995162096338	-0.08212775562082035	0.005080178607570393	0.07428814632031906	-0.11033958142599833	-0.0018356182390736537	-0.03638446830148549	0.007560964322822063	0.015969347854596024	0.13168138907422364	-0.0213605680460937	-0.0007231567485329194	-0.014318831019944895	-0.01006275329382449	-0.0025098109701177556	-0.19015366092803343	0.06856996281964216	0.023076773891254985	0.06131528756569809	0.08033951613606291
patient_224	0.38857751374563987	0.0039891926138106324	-0.19724565762873233	-0.04122457993053405	-0.08350631166139948	0.3991039654560932	-0.28532635126639455	-0.04017584533204517	0.2710697456770684	-0.6763683098824754	0.006561112326954873	-0.041519371296197975	0.025606751351921208	-0.020639548187742395	0.005049438341245863	0.2036783921488453	0.022117072480129576	-0.5614599536382567	0.11532734233663916	0.16018551798728622	-0.05505249945971885	-0.016434556633072625	-0.08788211712388044	0.11961424155863737	0.0467154071352371	-0.0012211614758541925	0.04156655877870283	-0.14267504247378932	-0.0015697493469092676	-0.015765666027304583	0.03293664080653553	-0.0314068697670503	-0.13480153182517515	-0.24184737006768495
patient_227	-0.360112743458538	0.09337531266687656	0.2722840119521195	-0.628829761027502	1.1111350689802038	-1.2567677013923204	0.34365772867304145	-0.0008535859847891377	0.37643375037094623	0.7946053962585863	-0.3759531219151857	-0.18165086560058366	-0.15999205647565948	-0.06907756681294643	0.2267069941258717	0.1855103592690344	-0.3289077054371942	-1.133300176532961	0.04373324009330478	0.03799045988003896	-0.3184055869797185	-0.04399333052518937	-0.024491235235723843	0.34287476885358975	0.04830728294305861	-0.03178167890799147	0.11789256399502275	-0.12059337675591014	-0.007527469190956549	-0.5656257771570921	0.19215022271240048	-0.10507933949707692	0.014661615898308692	0.0029782407535998857
patient_229	-0.11054007553469153	0.002529148606566904	0.08500610891838477	-0.36132602643422823	0.04120041572051122	0.09449534544960951	0.13019203840514626	0.019374458103170056	0.35451449717131844	0.17009031870703667	-0.025218291585776913	-0.01676682433551459	0.061155836690133164	-0.016923691695263605	0.1507767791706288	0.1473753778795892	0.016299848790975315	-0.4648821211312756	0.09204141475279702	-0.11411099987028393	-0.08247486473653096	-0.025823043928529552	-0.04637808684973723	0.33380305936411436	0.07236783795136521	-0.00966536322377777	0.10098261745097693	-0.049953004518915475	0.016077938967980963	-0.03012092180170634	0.022820364983042376	-0.07190851925292323	0.039810690792542756	0.00209940959574778
patient_230	0.5314897545226405	-0.006221955115096307	-0.11411609572787261	-0.3182904975386392	0.5112760240921578	0.03140737464099887	0.10117956010578705	0.0009121796787944335	0.20754718556490548	-0.26962067794849404	-0.06874127239523323	0.0010695841134234741	0.010929726962476606	0.0016952269751299672	0.05184219888904943	-0.1125084003084325	0.015377845459964836	-0.9442709474709825	0.04928414540808037	-0.15941750465159513	-0.16292355233316955	-0.016811336607313307	-0.0701081026068758	0.3477282904948868	0.07423306600812432	-0.023355276883152313	0.0835924681630137	-0.12536221280515158	0.0037885809668017196	-0.2022446209702877	0.03505098235160507	-0.02205096291862561	-0.06184948088507463	0.011567139349899107
patient_232	0.200637511711235	0.012456420282878154	0.048873902165852384	-0.007327274873812164	0.1372445529546256	-0.07515907927699678	-0.07755968632771648	-0.0003673181673321123	-0.11973124830550702	0.0814031120738775	0.054655896399269606	-0.0017092377740178613	-0.03387103807415817	-0.0087861173652775	0.10494041017518015	0.11221670051757549	0.007077325944323274	0.5720413548043617	0.020705776895403188	-0.082772748309256	-0.09651831134911949	-0.00931791575799091	0.003507333937672364	0.08895714722122879	0.019055667701144714	-0.0025015860914911537	0.0944871672973402	0.016887580295515764	0.008012971975179459	0.05609570350026535	0.02541924563211562	0.1273856909487171	0.1048159783506666	0.016406864521836928
patient_233	0.7916618262245035	0.004455638925432203	0.06311423706323889	0.40043448760622924	-0.13696180945227893	-0.25060930894132305	-0.19452206026619998	0.02357277203896351	-0.10104354415340101	-0.3897311307304154	-0.04939489503173156	0.035886205466749345	-0.009841608672287946	0.003739632733308825	-0.06401984787291018	-0.3006798250185663	0.005535018311072076	0.18653712563757233	-0.11859331819057038	0.17751274292786662	0.03175956965794501	0.006094132645938524	0.06586911556188338	-0.2984572487539159	-0.057325097360378885	0.04279961603104456	-0.04085028947136116	0.04512324422934394	0.001582323265959891	-0.2607697696747473	0.04346039414859137	-0.030658719696557046	0.0846128986237914	0.014162970633441803
patient_236	0.16144702300824934	0.0060739740173126975	-0.03462299414456269	0.3240917615156932	-0.06598575488929581	-0.24323910394886514	-0.10520427725237658	0.0035394342763802773	-0.25187468487986286	-0.09035911261103852	0.0016918528860246401	0.021827905016871315	-0.04409736146908565	-0.02984500616911209	-0.03883142145735873	-0.052843308430983206	0.00449842052612193	0.4638570782968904	-0.1157516544006743	0.11936205352322034	-0.017620801264470604	0.011711464205689104	0.04620544129042816	0.0767560088363591	-0.020418653160022438	-0.0292399807070977	-0.11304826265668465	-0.01699332763991195	-0.0015897422949825227	-0.08407938330849722	0.009126304769171832	-0.03171093051456371	0.05648237972246464	0.05717290015315127
patient_239	-0.14153118027530678	-0.00208645889133157	0.10694807923540363	-0.11286617025143272	-0.01703255191783915	-0.2895733092931982	0.09345942289354647	0.04423232357662094	0.042344191233254946	0.15605021910173744	-0.04216556043787398	0.03160397993298775	-0.001107134965982952	0.01125612540594611	0.0004971077652196876	0.3758746428661724	0.00252918582015941	-0.08519936015133801	-0.07146949952877338	-0.002929659668058603	-0.06897435490571273	0.04576144985063361	0.13907166672188248	0.3101590529402578	-0.07293373018960517	-0.006329872177306557	0.16849480007764098	0.042075741877866904	0.09672087141273376	0.25245788821216264	-0.05392401537262351	-0.017580742659751066	-0.004714792320399283	-0.008464621072094287
patient_241	0.07656093120965587	-0.0005700203754863232	0.07252566846278674	0.023626999248665757	0.13704835902705165	-0.49996515291041665	0.04479719187359392	0.022263070485537027	-0.10118837128096347	0.1391007313084366	-0.07670478497347535	-0.0011793156766622152	-0.03744083338832363	0.026131778743956738	0.14681754472072503	0.3517269231101892	0.009203894409972591	-0.021319175498880297	-0.10009805901332777	-0.04360415625043028	-0.01862936559796854	0.008261469172777102	0.04878160528806093	0.042101528751284034	-0.06308383305085273	0.050765740841361276	-0.02363241075237362	0.07532228780885765	-0.004781481835272816	-0.2474285706818584	0.10646015980441667	-0.06919423144965407	-0.017277909182825454	-0.003302424166909587
patient_242	-0.002517177355044088	-0.006405550632815351	-0.06942884352786845	-0.19997155212066228	-0.0853031882124936	0.00805937400697238	0.022861495148817905	-0.008561845839447772	0.2677471412564683	-0.1559088380834395	-0.03386402506334842	-0.006219593318743019	0.010565379416788359	-0.01981812001441962	0.0654142794475006	-0.08753930182619721	0.003868461423566095	-0.29692648453390896	-0.07140539470361182	-0.07201178391822682	-0.04013478132239985	-0.019448185972700694	-0.009907415604544301	0.0006340601971697872	0.08323061512584483	0.0002474625013022981	-0.0627745997290817	-0.07568578251523632	0.01735546454063892	-0.08445677470683362	0.05536196006564653	-0.014400028504202413	0.03451875832296145	0.010437913571362914
patient_246	-0.34367291961382	0.04688709017894123	0.16548684041000855	0.07383352016562966	-0.5766002030700759	-0.1865148480449898	0.08867969241786348	0.026547411626320377	0.1699421926848043	0.32819249001026696	-0.019437230954271707	0.02378940520063187	-0.023557946608474493	0.03976340650153207	-0.07054528548560064	0.0648453431546302	0.008517332866208623	-0.11837952411218901	0.045521558877945775	0.16569962868697138	0.10960236871947922	0.10116695789282427	0.08276363698208225	-0.0588677154923153	-0.04114457194988326	0.005094155772275954	0.09705024381469819	-0.006233565972021407	-0.0068315958180703365	0.31651878849486836	-0.015973670872259208	0.019871834472596134	0.010185532453511208	0.012257574765279545
patient_249	0.00473496247994891	-0.04188661237956706	0.031084422581918215	0.08242786096566485	0.22397849734131442	-0.35847779115431083	0.13900298722291402	0.004537771508945284	0.23234168471219852	-0.014345042572977855	-0.13550919464386177	-0.005635971223769556	-0.04482670651174264	0.05457562143102658	0.07438361443760136	0.20539545370399487	0.00032546791083752093	-0.5120404781117034	-0.0074391409923115145	0.03824305366081047	0.114844052139865	0.01474091606087797	0.018581779312092518	0.07002771892323684	-0.11764981659945922	-0.011547976632843772	-0.022892922172230663	-0.023743532122395532	0.0016379839757345077	-0.15637812435319295	0.06784172728942837	-0.0478483159362563	0.008642209462521536	0.016029819209165002
patient_253	0.31416661393683415	-0.11025661607199001	-0.15035052448118622	0.2555634301094083	-0.14120971428753068	-0.05890495462259527	0.11564354263407436	-0.0037550772517700027	-0.06894820342953488	-0.1422722717454155	-0.10253532848161782	0.000989870483188282	-0.006354806615733791	0.023163547677549867	0.04921395900799391	-0.24970983403225883	-0.004633716967987039	-0.036622884992959306	-0.0904302637145318	-0.012977138335395988	0.043960197277103236	0.006764520156009749	0.06761661704449701	-0.15315024967678073	-0.014416701841019458	-0.011370686011793031	0.030280229490343685	0.004477183669205878	-0.006394067672654355	-0.16767813332084316	0.03226695950568655	-0.0450519610835228	0.01108903033520443	0.0034113987500683173
patient_254	0.11282290385931244	-0.023354348310653146	0.13326205117408707	-0.22454635400860712	-0.3204950032220624	0.16483247566913062	0.15516456676873253	0.025499327833490765	0.1900762686551769	0.2200081316513661	-0.061396462315942445	-0.11877029321025635	-0.010531746157624805	-0.09048610119790602	0.03442101359906373	-0.06520147468654686	0.013523647272032058	-0.5121367092310795	0.06474587479201316	0.07036349167728007	0.03415592243828564	0.001410344883336399	-0.07584861388566519	0.002903742767535369	0.07467298478104596	-0.0009681718803142054	0.1055627189617864	-0.07327326405031545	-0.007340107544049619	-0.0591410830136102	-0.001846063286557606	-0.026886329993696893	0.022073820047804428	0.009526034744464224
patient_255	-0.03287169154263077	0.019272591885101865	0.11035698158889479	-0.08337937243332473	-0.6445325270725755	-0.3753254830525603	0.259164356591345	-0.013893793073551082	-0.09279438787126412	0.40255550863489703	-0.0767218998156732	0.022441180851572838	-0.05208441085690028	0.062164012336479876	0.003170618757349775	-0.19942996200681848	0.009194098473882549	0.5970039328194781	0.1030110947799676	0.2532212226243658	0.017020133874222892	0.020124534209365108	-0.017242256573379976	-0.3231888273951375	0.05458638154396192	-0.00329854266206039	0.0518357642125987	0.01010819401422283	0.017049989341882104	-0.010113546176968328	0.011830985471224475	-0.05063124684446278	0.0808589608104938	0.04280406340074754
patient_256	-0.4490103966040535	-0.004372336570307314	0.03629800634246703	-0.14181899824287345	0.0896349484622648	0.24357320891407125	0.1475039927963008	-0.09841792525676567	-0.1431002736177532	0.45923256234521553	-0.020514204923875744	0.01541019146446599	-0.08793281209554213	-0.08321161281147317	0.04891598104352176	0.2775289363079992	0.006322017548327013	0.3177152782154018	0.1121280959080316	-0.03761219293877169	0.07280668188534382	-0.14131647745856932	-0.018121810157586876	0.18967690296798337	-0.06265575025726836	-0.04604709634685204	0.11583869777932057	0.08109226470746891	0.030220549842430115	-0.016857421925226053	-0.026540895828996325	0.006996370331290468	0.05914185008884917	0.023924304232087693
patient_257	-0.46236243968981233	-0.004310143114350779	-0.011145649008475096	-0.013240490061512107	-0.42457940837319846	-0.05403598566195599	-0.07728780876696638	0.048620014907270075	0.22788261106976054	-0.001722616778746394	-0.022479453265280648	-0.002504011196458802	0.07123028062164327	-0.011303040056567045	0.05152604108180684	0.30481371819363795	0.0015770811826031192	-0.5593577036602991	0.07975090292476422	0.10040367855195836	0.14763567467384373	-0.005778336227190686	-0.0797812514672052	-0.004261441409494645	0.06229690331144656	-0.0037892469793251236	0.004542329169426156	-0.12558339077431796	-0.0002811894774039421	0.04471254761135368	0.039275667561082694	-0.02986498336426209	0.06978723940125303	0.238400399350462
patient_259	-0.3057860577504824	0.0026234226905427955	0.16718989370192222	-0.7071818277899651	1.67996735753875	-1.0276168085666704	0.45493822261339906	0.035355133881113936	0.23402728636118778	0.6778968565479734	-0.05387948472903524	-0.06895510003192769	-0.11767593599711641	-0.10150725680731262	0.21274719407772916	0.2906367576742518	0.009619127805692466	-0.2126117309299056	-0.03837996082500626	-0.9363523341605422	-0.37082697823893185	-0.1067404954222903	-0.11261234002106552	0.1690390368158257	0.11406009039661769	-0.06968783627783776	-0.06039804855341837	-0.1354226718004299	-0.005269619286103998	-0.3521458490204891	0.1934199810078567	-0.19678158483962477	-0.03479688068833933	-0.03186062434625778
patient_260	0.3823652824111531	-0.08650463396914436	0.04703340908504435	-0.29827626026151843	0.348175462598858	-0.35383588043779823	0.2605109137219273	0.0441953848421342	0.09958506739773401	-0.10684226385751652	0.060680265199287424	-0.04246378094947363	-0.009170388710293726	0.028677751903760963	-0.15735879338263753	0.34716262326966624	-0.23337127945828243	0.02517163840638088	-0.005701107194526989	-0.04476332638243541	0.09693619368755572	0.055033201181708645	0.01924678548031872	-0.30364275255436857	-0.39982055634403807	-0.010587042955378823	-0.14958720238047168	-0.1271085189393643	-0.05340880764807388	-0.0025308391613780403	0.041960268171126976	0.07409219211394455	-0.021297742582126578	0.00238521916593159
patient_261	-0.13077421861836253	0.0018106013811200325	-0.09392931232363252	-0.11439024926958435	-0.2889524632357335	0.09826790473028807	0.21014321222870205	-0.10849021363119685	-0.10259862628847567	-0.08972980266319411	-0.04865658564994375	0.020243007044217786	-0.006438427763108048	0.007397860428342935	0.04974333513417485	0.2712095276942813	0.01076582907485588	-0.06440123357914747	0.07230849997797356	0.11643741018589657	0.0682795584777924	-0.004690559499870186	-0.016036581164230502	-0.36411937485418433	0.03610331739813898	0.00030364455007356704	0.06198679836377541	-0.003904234273345999	0.00390689339830086	0.09945597262673302	-0.005193320124955294	0.0005964796960171795	0.05749363446871022	0.03634891801782778
patient_263	-0.08444741700193983	-0.0006542711792229761	0.01723800622792231	0.20824456299744598	-0.31706475918985894	0.07867636117692438	-0.3077919687717834	0.031117993571233113	-0.2264068587993247	-0.17056355612043148	0.09354169324366877	-0.010397397506823038	0.006878911459286169	-0.0470132269706557	-0.03363769262394498	-0.29703937759265137	-0.012000988097843685	-0.09677012657117073	-0.08580412234387297	0.12592106099802647	-0.05238018632617249	0.007543980187756377	-0.0011561580249543394	-0.08273414043911016	0.06647180964881291	-0.0030888722683446775	0.055564695045754516	-0.04907348099668044	0.007681277517928465	0.0683889037544266	0.008932202349850059	0.003924814715299081	-0.009737350189212459	0.07605181252523158
patient_266	-0.2788767101891795	0.009188028742302344	0.06712135418615044	-0.011653008166195612	-0.004328561263577227	-0.17524205337600787	0.2259317643535563	-0.001962458373816804	-0.2594598275972553	0.44638568450438776	0.7286602242311919	-0.009360143917460905	-0.05562036570384466	0.0021512022156444928	0.12242488894565895	0.36424741992589993	0.006602496496174622	0.4297527044180105	0.12902247997960412	0.07934651743337523	0.15472839468428684	0.1713771643574405	0.007046376625775838	0.3001407403173319	-0.10026302244047045	-4.540744068308102e-05	-0.04207152201446598	-0.07933322866878334	0.051450980584867245	-0.09864940117020636	-0.00143963168682477	0.06187024260173889	-0.009291022404486003	-0.0068470128310476365
patient_267	-0.06869475362457055	0.002703090408783573	0.05807322578992496	-0.06078710623058159	-0.11591661055399474	-0.06820611181537649	-0.12285464008763572	0.0421212067810307	0.11245839457311015	0.2211332932421843	-0.035379843721719345	0.07494502223076543	-0.000433582373012263	-0.02906821473136164	-0.02139431636208549	-0.14069857257266846	0.007595376046747179	0.7848962977913285	0.07731601133389401	-0.01153402834833589	0.020071230388733742	-0.004836668248852742	0.016219751883189325	-0.19139857794279888	0.07748853235434132	-0.0006107603521967118	-0.06821485311603183	-0.010599903380478804	0.0006342400020500831	-0.10526145380640863	-0.0033888667477373975	0.059346255828957785	0.03135121784456083	0.012674019563190366
patient_269	-0.3808818889463384	0.05974601377850696	0.12740853526704338	-0.2818766099562365	0.30988630350573837	-0.040270380582296955	0.23413892142407966	0.02202516223114529	-0.08417182444208703	0.5705578853156172	-0.07490610773860755	0.06522474526965336	-0.06066592381634324	-0.016219444465265055	0.07593771255883368	0.42142256846913617	0.016432677976000523	0.2848990398976366	0.10906075216400196	-0.26429215922276655	-0.14744121948295677	0.058673872660033606	0.07397201680690514	0.26794103693139676	0.09002410471590107	-0.034304387907919155	-0.040961483368787174	-0.05006298153938509	0.0010069314551796932	0.17924832714047526	0.10345986926352278	-0.03264433578803079	0.057493897133891976	0.12980346121205236
patient_271	-0.06601630975045526	0.010541093770123976	0.028789505051960398	0.4005888843741758	-0.15216225781056622	-0.215768442460729	0.11072491687463597	-0.03834122792664152	-0.12840655611884577	0.22851745202281434	-0.042882539079676284	-0.021316516578674102	-0.03314713715625998	0.022255354292891227	0.05452616973010278	-0.2991636917249625	0.01618694584040028	-0.1971718702711377	-0.13626199047996485	0.09157274246038778	-0.008943891938119432	0.009907797683377134	-0.018657593056679193	0.22223472872892627	0.0309811875691115	0.0015806989416163567	0.06158657485436857	0.013501404099957431	0.006551279987158451	-0.018015816123509817	0.010593684806324577	-0.04582492208590671	0.07874304238985419	0.014684888500921804
patient_272	-0.16913071696511606	0.000244913523881926	0.05587672120685495	-0.18267824514948855	0.11933178502273348	-0.06818731844792274	0.22335437964747018	-0.00316929106186988	0.2583884807679322	0.33651799078962924	0.01039834522246852	0.024584441261292125	-0.0024042143355163127	0.005928455637543034	0.0030711687891154145	0.3267618810673592	-0.008834242764306137	0.1807603179297644	0.017111231351413802	-0.03150816023798581	-0.12026021503388032	-0.061620354384802185	-0.08306537277179218	0.16947124616938994	-0.007409356545924374	-0.011644369310738005	0.1300899623980433	-0.07377734127836626	0.006120050124626293	0.30682231695739015	-0.0590443255785848	-0.02551672857369967	-0.0882045584259377	-0.2909451655651284
patient_273	-0.22763507954120046	0.024841154777305263	0.2522701474685718	-0.00658578305967124	0.1454532343391281	-0.5950936251092309	0.20629290722338425	0.014797021459213236	-0.12118649943769784	0.4172595838050299	0.16982473811519372	-0.002443528031663535	0.016574376333154214	-0.03510300153647657	-0.19837572064079445	-0.29286282414566434	0.015186319985384817	0.7865826934510067	0.044206818311362535	-0.06476601880751703	-0.09376719866682773	-0.0013230099273946105	0.016963559377595635	0.25348523234397685	0.08869203941267827	-0.00964454540586683	-0.11156626012063768	-0.1045499475481803	0.0011972525795015928	0.09497807162136382	0.010978739346960566	0.016264725004999033	0.001074535682656768	0.036997101499691605
patient_278	0.7023905028238072	0.0042648894142928075	-0.12910452647406342	0.23175558267690144	-0.17214623381668545	0.28793113677274546	-0.5539252900631947	-0.007331493519709901	0.11737817776355446	-0.5931980803791972	0.03632702196676426	0.0331108285957321	0.028848105668392944	-0.04688926784010067	-0.08987101065082982	-0.09028440172412097	0.0005280154037672828	0.23901829142062211	0.02163709385193852	0.15266992854320827	-0.02175886146770749	-0.03802427705101069	-0.04786866937745421	0.28751567691198	-0.06581101637846798	0.015521092350835318	-0.1297928627412475	-0.058427321587710634	0.0006930318393250491	-0.019784432109217952	-0.08387544711481228	0.06938151470825935	0.02161941800085786	-0.2620605363199332
patient_279	-0.05917729346298503	0.01092126983511147	0.0037031383644223915	0.15228797747274103	-0.2074612106270209	-0.1648009454259015	0.11480319702524186	0.02202418827411571	0.08358677190770729	0.07880596405656984	-0.11655436631364871	0.00904936900770303	0.0016483035835546055	-0.0030577418999222523	0.13449338508331482	-0.14516500608414096	0.004445381250664216	0.8803706277115801	-0.001840963831556719	-0.13416910209975724	0.00930318224810426	0.002994245523193072	0.046540756787392966	-0.21002339152239052	0.0020569587819882383	-0.004952963501583887	-0.2388605072757298	0.06441274503861115	-0.0002566390895460037	-0.277487713343423	0.060376012576734396	-0.03784185457284009	0.029521877592001824	0.03483038883766974
patient_281	0.07034833688286694	0.01239869766820479	-0.05084160352232342	0.0902480966317708	-0.47097665629561164	0.2063078612059192	0.03911116136862474	-0.050427549188210144	-0.009373976525586029	-0.18139746567557816	-0.03828393826751098	-0.01930615266579977	0.054383237464408894	0.03289989963409602	0.035378507374334095	-0.266932230866524	-0.03915117582652362	-0.3901945275715481	0.04640032996289893	0.1387669733176911	0.05714571511852539	0.017256426046325476	-0.04266210730135769	0.044501005269526904	0.11689552391193825	-0.003631619042524359	0.1176512935460887	-0.011052448281976168	-0.004359434574762613	-0.020250410980243955	-0.037302926901920476	-0.002044524312800916	0.052953614762145475	0.0007880112171329199
patient_282	-0.12847930349171785	0.011103602304197567	0.08591291330131391	0.11275695290016842	-0.404882423819639	0.0031476799707273457	0.10743851085719423	-0.022570451135689704	-0.17077619581996015	-0.058688675875603086	-0.03517021589366931	-0.014689706797155082	-0.004067252512292036	-0.09336658558069151	-0.0709341239495544	-0.1755712333306061	0.012498692743433426	0.4775076872081649	-0.024312399615425452	0.2122537529098558	0.006947340864374066	0.004898844720273217	0.013371368264666728	0.3109422781864488	0.014701904026159887	-0.005456630823309962	0.06336966959891127	0.003211240179494045	0.000488754507342967	-0.13627615033473364	0.003967047159008364	7.37593000570413e-05	0.05928247432741087	0.03193057055180981
patient_288	1.1147369132886653	-0.01751147674434599	-0.09446039519417558	-0.4543016342341948	0.9293014233681345	-0.27855510323805904	0.08339821720934264	-0.01889073019886292	-0.29086527822709457	-0.6992141771810414	-0.038014807468135174	-0.015429224431883978	-0.017441681528649076	0.01390897046220793	-0.01663236977944567	0.21876088392298831	0.01803598462826804	-0.13546358705310232	-0.031358323282875175	-0.4108621916102906	-0.18682113809475645	0.005438504966397676	0.012065746179853032	0.23412542838377715	0.09174069905235749	-0.011475351672390454	0.02418212835729263	-0.07514489967270901	0.005912561574796205	-0.03717357610360478	0.014991665443390258	-0.01671830781920213	0.04088853568974451	-0.000596149006739723
