# Supplementary material for: Integration of clinical, pathological, radiological, and transcriptomic data improves prediction for first-line immunotherapy outcome in metastatic non-small cell lung cancer
Source: Nat Commun. 2025 Jan 12;16:614. doi: 10.1038/s41467-025-55847-5 (PMC11725576; doi:10.1038/s41467-025-55847-5)
Supplement: Supplementary file 4 — Source Data [file 41467_2025_55847_MOESM4_ESM.zip › Source Data/source_data/unimodal_shapvalues/PFS/RF_clinical.csv]

Patient id	sex	age	height	weight	bmi	ecog_0	ecog_1	ecog_2	ecog_3	ecog_4	smoking_never	smoking_past	smoking_current	pack_years	lymphocytes	neutrophils	neutrophils/lymphocytes	asat	albumin	ldh	lung_surgery	n_preceding_cancers	egfr	kras	erbb2	braf	ros1	met	alk	other_mutations	histo_adeno	histo_squamous	histo_other-nsclc	histo_others	pdl1	pdl1_tps	tils	meta_brain	chemotherapy
patient_0	-0.01758142828888852	-0.10463136203686889	0.00534943725696724	0.05186859417899613	0.017744412188073284	0.013080896209066497	0.04196964874036521	-0.05359193657093192	3.4669609554780894e-05	0.0	-1.2018003513253347e-05	0.08715396921325422	0.10243241809304017	-0.05572336033196962	-0.29312486043652447	0.5811434029842077	0.12448038493874652	-0.05992161532259693	-0.09405862458324696	-0.07754556597737032	-0.02224826311365166	-0.016532973833179074	8.182706014468597e-05	0.038896379749808134	-0.0025290251269153977	0.03200336773336757	0.0	-0.005330304684689647	0.0	-0.006523951885556252	0.006001172922407135	-0.015652888499024502	0.006833115080312547	-0.0004014467042841211	-0.07632868269775307	0.014811337528574437	0.11523498016000948	-0.028326093684840705	0.04233422242345363
patient_1	0.024594164218432732	0.4713684354366561	0.0730984592860477	0.03443936834469469	0.06439284227669596	0.011395857721597043	0.04855658270884842	-0.04899743685073252	2.8185083901532e-05	0.0	-0.0016580421135986257	0.14061070062752137	0.16182379124605903	0.019647492507254408	-0.2682160727011793	0.18468785078075312	-0.06293576669680304	-0.06505495436981046	-0.38483451282932185	-0.049815123906144086	0.0026007296015562883	-0.015470345195353364	0.00011241491581273572	-0.011674561968789987	-0.002800935873751915	-0.30938785723433115	0.0	-0.005062553135387239	0.0	-0.005172982904769113	0.0015499569082519926	0.13621232683441412	0.005234507875590898	-0.00022425517270105097	-0.05168014728572232	-0.11222303930413034	0.15858293680348537	-0.022636614111192353	0.03368768411598921
patient_2	0.0031720390961790567	-0.09026022952687462	0.06764085525593556	-0.24683033717262592	-0.009590149779982926	0.02397753945016503	0.08677664496792023	-0.046954047760118085	3.614785166065492e-05	0.0	-0.003676493336765453	-0.06790308653918445	-0.050503568204616836	0.06612786040345264	0.05534116559069815	0.31751758274904296	0.2603810249303602	-0.07032586834549658	-0.029658846948060154	-0.07344959828214889	0.0007940217338454309	-0.01119996945114076	5.5730700678402096e-05	-0.02620194274338315	-0.0032381557560080686	0.0231089376134411	0.0	-0.00585703752175192	0.0	0.04629956554045155	0.006733472939161886	-0.01613224000838458	0.008659357081037595	-0.0004099270904221519	-0.08438538327781808	-0.28580477547943156	-0.006975255631134003	-0.010078010639256153	0.02036895522822757
patient_3	0.006223711462891515	-0.08821495086160151	0.05482164042107996	-0.04738845828290158	-0.06924478664585264	0.01154704298570136	0.04256859332273622	-0.07393583498709624	2.3961980329278072e-05	0.0	-0.0010377025886403426	0.06929763501532925	0.0739382136379259	-0.05039837208395767	0.08452697783556537	-0.18222196926130177	-0.013985301409426103	-0.1100508512281217	-0.16072409458473141	-0.06121918558963246	0.0017187321325743124	-0.020659143959006015	-2.8711332979155733e-05	0.023779130570690084	-0.002855087927610878	0.025743050806322904	0.0	-0.00615394526557778	0.0	-0.01238045336283665	-0.00045735720815015394	-0.01761325365938147	0.005880471983876894	-0.0003018137188758107	-0.06999366238563981	-0.01748806334113709	0.07545030204043765	-0.021302033108519934	0.020444776007237517
patient_4	0.00879122098869407	-0.08338643501744038	-0.02355209734379691	0.05332045182913447	-0.008016595793843723	0.010277059335708081	-0.05654470076857811	-0.05661249820938507	5.4759259651424536e-05	0.0	-0.004234453700351562	0.0965867394372068	0.09296808622000478	-0.04084579160881642	-0.1487074429946002	0.3824423760214606	-0.04947521095530577	-0.02151176816381637	0.28005634457547535	-0.08253583216878728	0.00339761297220248	-0.015111707789178464	3.445800742155318e-05	0.041105046474279205	-0.002857179315337286	0.029535491093127877	0.0	-0.0070501216768180455	0.0	-0.004934652872977745	0.005988249907124441	-0.013000182947206878	0.0056776591137169775	-0.00030221928286155444	-0.11619500308510071	-0.45176038681281944	-0.006890693262765871	-0.018971030237147243	-0.007081232005038408
patient_5	-0.0065986792742204325	0.16468268952561593	-0.00242524643022184	0.014027964276580452	0.017768302683502213	0.021528928608459168	-0.09381461801447939	-0.05081315050009872	4.4752766757535e-05	0.0	-0.0023797514456650516	-0.0770700495244567	-0.06478394851123145	-0.06365032669913462	0.2033535115051524	0.17243965427764607	0.4637466135118967	-0.06817003597573787	-0.12017673337000127	-0.01523471664759221	0.0031879182180058717	-0.007460339067489548	-9.0873631111091e-06	-0.01769845163425982	-0.0024691044316626077	0.024360333944871634	0.0	-0.006137851619034725	0.0	-0.009713841187104767	-0.012315958294405769	0.10025713299373151	0.007839509203283003	-0.0003717355016350614	-0.08960388463862229	-0.3196600113225301	-0.005991555913273447	-0.007166459056127142	0.023289088174984887
patient_6	0.005605368551652322	0.0399954993433977	0.0006388731568705599	0.035585846453530794	0.029242707078154007	0.02320739980235852	0.07392105100587751	-0.047086193288205944	2.3353467778777266e-05	0.0	0.0005024638537545151	0.08683377924858916	0.11806622911902448	-0.04207751055265626	0.21146358868990472	0.34090395606140833	0.6043404243533468	0.007013626941962824	-0.14851364907907608	-0.06971445508610526	0.003373495884522979	-0.012462824478703602	0.0001643709722406429	-0.02771536246046191	-0.002417156496744211	0.03182438590937561	0.0	-0.004927212084765444	0.0	-0.011197388083634107	0.004386151664750957	-0.019826977638685284	0.00626862325783301	-0.0001504408801308298	-0.07859890065906323	0.014131251316686792	-0.006030350583073055	0.05472869427097824	0.03416673401417865
patient_7	0.009976422039918813	0.05888224295086175	0.02249384583968657	0.05492862273141677	-0.0003509792278947943	0.013131951370806607	-0.0341629985098281	-0.07576689775254078	4.7619794345504046e-05	0.0	-0.0033845567414226363	-0.06718919508768342	-0.049109179856399975	0.029760435544810636	-0.32149374831774674	-0.17671665675869733	-0.22777815367951595	-0.04119004130212844	-0.12010621861218895	0.43484896817306384	0.0027781683223644937	-0.01094811751530968	-3.6694975491180134e-05	-0.014050252419812751	-0.0031045360688335528	0.02471309914518697	0.0	-0.005326498196945707	0.0	-0.012354315648497111	-0.0059573043805207174	0.09588802523966536	0.005995648144103761	-0.000123756069095665	-0.06979960996334254	-0.299587493884944	-0.00779643041798539	-0.006885069074334319	-0.00017385517592011395
patient_8	0.009921702338073284	0.13368130020330138	-0.07657851287360336	-0.3240109481252964	-0.08444889239959226	0.009601109603246545	0.03508032986487153	-0.060792110017555655	3.601297539662323e-05	0.0	-0.0023065257971906263	0.07917792141597237	0.06782855624832966	-0.02276714685146124	-0.13835022868486774	-0.14397314993095156	-0.2258454240635598	0.3227034285660599	-0.3247030219947012	-0.06804847310174178	0.0036880226738539	-0.01549763374484767	-0.0001405347142834061	-0.018842695921352837	-0.0027732083583521306	0.02592303704821092	0.0	-0.0052857645846866586	0.0	0.05816898241314943	0.005650878921811186	-0.011484992634357262	0.004434692229605802	-0.00035191943679099467	-0.04783999816248229	0.03021310316064799	-0.006805918217884542	0.09258160984428068	0.006158030946626697
patient_9	-0.007763783751674149	-0.1065722888304182	-0.006699395870571892	0.0021759241707850806	-0.00801050007798508	-0.029367580151846876	-0.04697408740368026	-0.08333921104954839	2.7615278855753e-05	0.0	-0.0011422670815009765	-0.0546725578372219	-0.0545145791020086	0.014895762710950307	-0.3140020161483705	-0.1968289015056752	-0.27071620534292273	-0.0543006869661556	-0.15233399761081506	-0.06994705942169172	0.0020856902010557956	-0.01009087444386771	2.716150706408375e-05	0.024880950801600247	-0.003437543390350141	0.028417017124435964	0.0	-0.0056329444881645695	0.0	-0.013195587114936024	0.004951554543623974	-0.013646274530500753	0.006091524741809708	-0.0004320233353300763	-0.08432578069788114	0.01135473546941447	-0.0076682691065479425	-0.020348428875424335	-0.010261951356107303
patient_10	0.006784735633349626	0.10534480520643799	-0.03483415378895347	0.08533323286264277	-0.0072796336787289695	0.03215269100967452	0.10616530768784047	-0.030918520308787212	3.2588675883164635e-05	0.0	-0.001047263091176647	-0.06899267833957691	-0.06318314454568236	-0.020279285845301066	1.1520748843293915	0.36286618826506706	0.9096077843977546	0.002785482124932796	-0.05236002763591983	0.2676145848383198	0.003073090419802173	-0.005772491155820963	0.00014407538988414037	-0.015836369289371186	-0.002352788114513573	0.02581564356775625	0.0	-0.004702882384192024	0.0	-0.009225362547527913	-0.020498598994146727	0.08339048913033784	0.006827801691089443	8.581926746473031e-05	-0.07180830879734898	-0.33327564165543827	-0.003182093657299193	-0.004160838609336025	0.05279387323119508
patient_11	0.004402498106990683	-0.029783869508693394	0.02821213828463625	0.004039101294076388	0.012961933044833425	0.012192971358617069	0.03989138130140784	-0.07220666470224824	2.140424211405103e-05	0.0	-0.004579782518693641	-0.08316389056398349	-0.05598011681723503	-0.0026784392874430003	0.0072476173107156325	-0.16850658030161544	-0.1305196955561349	-0.06955089325878998	-0.1839867925934245	-0.07360544686464238	0.0009659482159792709	-0.014292358606450622	-7.456867309684426e-05	-0.014298352866612461	-0.002718697480418177	0.02084591578872782	0.0	-0.0074726140738150685	0.0	0.030159874307082474	-0.0011149883064864316	-0.015215083896369991	0.005578718423047836	-0.0005230271363449116	-0.09670231592991425	-0.46887104810808305	-0.008236126959848012	-0.01122582730935975	-0.014976064698557398
patient_12	-0.011775269487504505	-0.016229237878672607	0.01357237110941405	0.01456374811826484	-0.04727553407127719	0.020648307366826737	0.06267312365375605	-0.06727976145794726	3.483602007275172e-05	0.0	-0.0038564321637239805	-0.052515728328667945	-0.03937577709158626	0.06651276331832959	0.023835216732512824	-0.13212175147551514	-0.12169103781290834	0.6355338680331798	-0.2967808708967187	-0.065770137693763	0.0017272390829010406	0.06473695397237894	-6.651338107707436e-05	0.018693953531417923	-0.002932713572286058	0.023162718402444268	0.0	-0.006221575606443387	0.0	-0.014808390445080177	0.004366093680649449	-0.009711569557430529	0.0059510234340986665	-0.00034467034085308886	-0.08789360686955092	-0.20704442409339965	-0.007724921198599887	-0.021548630190554655	0.006773496454765623
patient_13	0.005233543283552244	0.11358552653569567	0.062339412880715886	0.04886712902113555	0.05047524346590121	-0.04957555766989832	-0.08844935625258843	-0.034446918787993816	5.223277693044993e-05	0.0	-0.0014779540635823753	-0.07583937051434424	-0.07081812399613961	0.04539747075154132	-0.24976594046551806	0.38407285507398325	0.6835857668142106	-0.04326272879756336	0.3180440163823673	-0.05787517956033307	0.003029971996361783	0.03139327971443586	0.0001508990422577924	-0.02976332083828172	-0.0027231929249684726	0.025729958530675695	0.0	-0.005276265890133029	0.0	-0.00620442839809874	0.007001337308753592	-0.013020978217066574	0.006893646893542633	-0.0002501311360143927	-0.0948315202889179	-0.4248400467172778	-0.003911157555489381	0.02377726962030645	0.012959466884417303
patient_14	0.01356460318134075	0.02097899106106256	0.008663766210963382	0.023617010029925223	-0.15014415993731275	0.014445720425468139	-0.0435762943608107	0.5779790865179119	1.5232245938079e-05	0.0	-0.002934207883487948	0.12403937432778168	0.14895508582133105	-0.034860147232882006	-0.13022743100745887	0.15069091998348	-0.01817477830916873	-0.027932821146750733	0.45838692209101195	-0.07022603785214172	0.0042337301515236085	0.018045362406966917	-2.952834124719342e-05	-0.0538582567950173	-0.0024777307839200934	0.029593764419838586	0.0	-0.006830098393899836	0.0	-0.0025671937716737732	0.001110247447379115	-0.014575147582474605	0.004359832751762969	-0.00016256366268797146	-0.09188365965556759	-0.48957366239272526	-0.004635893395505882	-0.010578907197207428	0.04883564241557073
patient_15	-0.010384111745536839	0.1192647997518268	0.0012956005361195542	0.004551460804009519	-0.014032087039286368	0.014140405136879442	-0.06105652015955368	0.39374488142542163	8.3065300243356e-05	0.0	5.715207445806123e-05	-0.04860788694338438	-0.04383725230621785	0.0547398895040423	0.031132808944197413	0.1751077065985419	0.21617973797364	0.4631173750421365	0.24516332980825298	1.0166089672859038	0.0037996314985370384	-0.011812112535409898	0.00019442230967649623	-0.02354924042275314	-0.0023695180240189215	0.023465314907840883	0.0	-0.002788930195169409	0.0	-0.002561128040336851	-0.013056584092329113	0.07301316359044548	0.006572506910649854	-0.0001322099191832026	-0.07657384206540006	-0.0160966032638231	-0.002981256026668879	-0.005828990752756874	0.07102686559948586
patient_16	0.005667007100705292	-0.04034575269785414	0.006168948944315123	-0.007235207401156687	-0.022576880381808537	0.01376026937173262	0.053290523944530446	-0.07129971510173409	4.7458053062435e-05	0.0	-0.0009237624216125681	-0.07155855620730621	-0.06316000122719909	-0.029437156839519595	-0.19781763644844846	0.06531091582036802	-0.11447602781861888	-0.06526728524359111	-0.1261203827108016	-0.08334982822845756	-0.015648463929959607	0.04751939156253364	7.482714028432088e-05	-0.011907061142869324	-0.00284465242267872	0.026437798450099997	0.0	-0.0061012267493639446	0.0	-0.00834890768321335	-0.00033017897871578006	-0.019930547374288985	0.004305571089584107	-0.0002526451002891946	-0.09278527012100499	-0.021954724507973908	-0.007023092967367356	-0.01297311374933684	-0.0073289630689014305
patient_17	-0.005189492126724277	-0.02425366601382449	-0.11040055088376005	0.05228842858740396	0.10100367751739248	-0.018035702417793203	-0.037389124401889205	-0.07226709621132205	7.6292204561777e-05	0.0	-0.0037210270114630003	-0.0918460021858301	-0.07434866030482784	0.010092399295906723	-0.2769371419595635	-0.08200661625896691	-0.12482894428803938	-0.10307222715059018	-0.13351696827242943	-0.07835108342245882	0.003289606289182686	-0.008742399284665213	-2.697268012252495e-05	-0.020256191257273334	-0.003361564834817043	0.027855782625143703	0.0	-0.0061827175636719415	0.0	-0.014378443394608096	-0.001613557539058548	0.10898970703235446	0.003756564895819301	-0.0003771386147363193	-0.11626701667409688	-0.4057408752827088	-0.006932707212886969	0.06938817206826779	-0.00808821763521411
patient_18	0.005204238588187808	0.045470822121219535	0.0056931162316917715	-0.055377505205931266	0.018644361283384172	0.010921512830760689	-0.06448903148585756	-0.06052816505450784	0.0	0.0	-0.0030564984497951668	-0.09247643273235295	-0.0807193824881071	0.01688350951122342	0.1206073237577018	-0.13211902324025918	0.02364526307346986	-0.10790816679121992	0.47797407016012516	-0.07488564530420591	0.0027688867599099686	-0.009697619610554632	0.00011169858586486895	-0.02899852083069602	-0.0028159621415870593	0.022260141786452872	0.0	-0.008714314874911214	0.0	-0.007899963680339808	-0.0035707650634667293	0.07121127927274293	0.0044726891109266335	-0.0004952434516188286	-0.12555849559916601	-0.4926753995253309	-0.006452055867816248	-0.006202911198776518	-0.029297910890889532
patient_19	0.0009003964690401141	-0.01769640219389584	0.024671320858332634	0.07369984021816534	0.08129696731079161	0.017435186469537706	0.05441765550165459	-0.06851856403471779	2.268214656455431e-05	0.0	-0.003311015042009284	-0.09946681599433832	-0.07634644669004187	-0.047097158350769205	-0.02375427878101258	0.16489092108280168	-0.030930352332895074	0.00780897933413623	-0.07909760025524955	-0.08044493936981724	0.00038077088922733093	-0.014136444399032094	1.8021666281489768e-05	-0.015763506094035915	-0.00284176808640824	0.025804078914144192	0.0	-0.008185607194851827	0.0	-0.003724952044672105	-0.002288154945892569	-0.022327167675168846	0.005708639529264599	-0.00014335871675830072	-0.10644385911340075	-0.2246534879905548	-0.006339476131968213	-0.008308066736870935	0.010054588110847376
patient_20	0.010142154414929683	-0.10567566204696068	-0.01355125891069544	-0.002514586607008905	-0.0002961162510150651	0.01181788747165853	0.04195497779632704	-0.07715673026342426	5.2837655399849e-05	0.0	0.02041591447272963	0.08468115341440212	-0.045391014072891235	-0.03434389283302247	-0.3450150295696004	-0.15307681878910503	-0.24338948210145023	-0.08594232417021068	-0.36424082267299995	-0.08225112817398647	0.0021835269890916	-0.014636084731896442	-1.0790673959547882e-05	-0.02307776916882627	-0.00314116046014047	0.024165198837662286	0.0	-0.0067369235750036685	0.0	-0.01954067013938854	0.005231666886726469	-0.012272140722416279	0.003835377344598809	-0.00023514045756772416	-0.07346713652880338	-0.316588218716616	-0.007969256509353656	-0.023370163509696038	-0.006307895801042414
patient_21	0.004241379524603751	-0.0663731046038076	0.04165691141446216	0.023779686659806655	-0.024677368730673815	0.014352540258680364	0.048314095654109365	-0.0650736591032028	4.0793660007358764e-05	0.0	-0.0037212262237023086	-0.09776919715455695	-0.0636774456825628	-0.045747298789705876	-0.1818025746300704	0.14217608110823976	-0.10819295950325505	0.07727960421674665	-0.10684683324731527	-0.03810105541080282	0.001302655618505308	-0.019242478344721693	0.00011044962942874515	0.019272482808984553	-0.0028752543751990127	0.024704484657499907	0.0	-0.006636341558582238	0.0	-0.007625743952852444	-0.013975591701509228	-0.016292427713601197	-0.07562755880657553	-0.00034226879668396203	-0.07511808206788856	-0.3542536630301301	-0.0064120834335518176	0.04888285897693212	0.001734366272642793
patient_22	-0.011495649445075555	0.003731343052111589	-0.15603172920424582	-0.0918636416550591	-0.0738059024587075	0.020615147074182712	0.06728155264600938	-0.04985172098668239	4.8293836778122e-05	0.0	-0.003166476315439596	-0.06059368884367325	-0.05404364880098612	0.060949314943587296	0.05689405987407298	0.17569144982768437	0.03268719712821124	-0.050690647498101635	-0.32356800350277626	-0.07321439904901256	-0.0010827194430350483	-0.010784584402745797	8.032030850792993e-05	-0.023505966571501412	-0.0033702983093966132	0.02623815514725415	0.0	-0.006924922570513233	0.0	-0.006272171893421187	-0.002514529894824507	0.1306704830013871	0.006536133624468001	-0.0004477592002792063	-0.10685494391647568	-0.4171464244438037	-0.0059448789111703	0.06413442373508414	0.0016046335480616428
patient_23	0.02301110754249911	0.16831671788566627	0.03297423534315961	-0.14029772629496373	-0.13050482713707892	0.013749888600925877	0.05238641573953136	-0.04783592933090313	6.301726384789699e-05	0.0	0.03020553089259025	0.14702333231683037	-0.07346944597527323	-0.03505695261125428	-0.13400846164322575	0.35618352117304136	0.005869435416965073	0.11864938990738608	-0.03916944079998946	-0.06949209700382751	0.002300738402508335	-0.01292167109343108	-1.5472665489239345e-05	-0.02191167669846475	-0.0025500026448247197	0.029434825492617122	0.0	0.22271767753921104	0.0	-0.006337682472080893	0.0064992131440840175	-0.012486250494180172	0.006465101274988022	-0.0004814776318919784	-0.06986821762738661	-0.11240297865572811	-0.0051355271735558684	0.05610301670169127	0.0485960797149484
patient_24	0.017533903916500383	-0.07750845876239047	0.07973787671929715	0.015554160309342775	0.20418850337508482	0.014044979224992295	0.06447866473666079	-0.06323655197412585	2.6140208656781537e-05	0.0	-0.000935550420359711	-0.05783651100026466	-0.04725984516641918	-0.04084504597769247	-0.26436604215663717	0.05891606933188345	-0.13138797633222488	0.09039408559728418	-0.08450927621143896	-0.07174497431125765	0.0010933479029237231	-0.014200717956046015	2.865869054137428e-05	0.024037528013469322	-0.0028960854528985508	-0.2938062180464039	0.0	-0.004987223410195963	0.0	0.04228812639732568	-0.000289451544504055	-0.020008662803535446	0.005537641728864793	-0.00026385055678035727	-0.08161039616925975	0.040104826188653665	-0.004941141105088475	-0.014756808698280355	0.023808873511058447
patient_25	0.0004898462597428677	-0.0664507357618	4.927153573293132e-06	0.010608868610376227	0.0008820304291566348	0.011564168056041366	0.034778012595188576	-0.07294061413800589	3.779703850900304e-05	0.0	-0.004181369395122297	-0.0729601633855146	-0.05665536512801287	-0.004026747551863279	0.052715499926804216	-0.16154811404666236	-0.010014900055501956	-0.12580354591385712	-0.09294561907277257	0.05834121650422079	0.0008931717186738107	0.047060068600661545	-3.600723469109495e-05	0.014447036285333854	-0.003596416744998476	-0.4021839100326872	0.0	-0.006019832920260462	0.0	-0.0068151747644954975	-0.001667427283384131	-0.017229560085689585	0.004248361023139973	-0.0005177430698112326	-0.0896418396166881	-0.32096499254737465	-0.00785892809419484	-0.00953692596043404	0.005269645868613991
patient_26	0.000903752423312649	-0.10964751282365766	-0.20356375353691722	0.0835647689524628	0.032479467910142924	-0.05534478226204329	-0.0739510516102946	-0.024593433355025073	5.644408437079796e-05	0.0	0.03441130948009588	0.06489016310222163	-0.023603267005958262	-0.04585950470003496	1.4458916821397978	0.5254120899104703	1.1877204132380232	-0.04287518066463656	-0.323790271913752	-0.04338003917966337	0.004205631103251974	-0.005295434616731048	6.86239932555201e-05	-0.015973163089724733	-0.0025026268191094846	-0.35454990435798955	0.0	-0.004186264611115204	0.0	-0.004821247576516079	-0.01964411357510086	-0.007211860785155054	-0.05051099241827365	-0.0002503963635238235	-0.05641725454076415	-0.1814399893121394	-0.0033126305381565536	-0.00806917408610981	0.0818758521384947
patient_27	-0.0008497089824490739	0.013510214840424481	-0.0111929906137213	0.06199516912612799	-0.013253384611262837	0.015141254130077107	0.06130086564167203	-0.051190968521897584	4.3624721599245995e-05	0.0	-0.00047549787667849593	-0.06988069428235376	-0.06261082279695097	0.03728366100843474	-0.03039620359375133	0.4298270180080968	0.21465918801219783	-0.0449402676251748	0.04035836291242454	-0.07885059447039192	0.0016045657344156685	-0.010437223355601821	4.499627759663816e-05	-0.022176155982109445	-0.0025277716400924273	0.024172822563316987	0.0	-0.006165694380349409	0.0	-0.004360735585020527	-0.02274138990310029	0.0648382909010424	0.007340221492153326	-0.00024987535316905486	-0.1006674045509532	0.004407262592392207	-0.006220545996625938	-0.013128123687799724	-0.007280288563576829
patient_28	0.010580723196831556	-0.05088559941133144	0.013270074809239484	-0.05899771241856379	-0.01756525751374003	-0.03425103643065014	-0.06381499564918434	-0.05645216264648865	6.2709903689939e-05	0.0	-0.00129767764571229	-0.07034583415239658	-0.05747200157099788	-0.03608937401680029	-0.16140766070492002	0.2079924282300075	-0.1369531536136072	-0.04484136916646484	-0.05189300605097321	-0.0824177966736999	0.0022673848732527465	-0.011862515573792122	-1.2192545132596486e-05	-0.00824559404189825	-0.0028207773447508065	0.025341819488976684	0.0	-0.005674271449445691	0.0	-0.008705954747818854	-0.01115522756445731	0.10919965481805859	0.007251518988758805	-0.0004569668312556539	-0.08377819690131295	0.0035979151915656645	-0.006956987708142472	0.06282230777303728	-0.011207009128074083
patient_29	0.005262675931847951	0.06411789608783748	0.021289323862838206	0.017644319212120868	-0.005470931096781102	0.01808708377833136	0.058083008135350916	-0.04713233820592372	9.158293720846836e-05	0.0	0.011317722059630385	0.07536133109357167	-0.05631617026704216	-0.058358101686575445	0.10902494449039875	0.14009862129399253	0.176892011977823	-0.038978266676612104	0.2826330098385995	-0.06194210863464037	0.00300892421090607	-0.011259628639564184	8.744389530288258e-05	-0.029443016971835764	-0.002606966077472882	0.025298540774192947	0.0	0.08749452543181907	0.0	-0.005751642056579382	0.0012339291183626276	-0.016701164973154332	0.006007904603011325	-0.0003273880057315989	-0.0970608626595178	-0.2187201760914389	-0.005862907284912812	-0.013496700246305672	0.016938000642314325
patient_30	-0.00521866037784292	0.068168377923124	0.0014320231112023355	-0.026409816866795454	-0.00982944863460658	0.03286787581897961	0.10714430334146063	-0.03775797434654653	3.2073043027891996e-05	0.0	-0.0021144581782718067	-0.07670053970043804	-0.053934266158270246	-0.053430913001367555	1.0645885767545877	0.149219979738441	0.650053566394241	-0.07336270288021852	0.021727723126604134	-0.06272834335701077	0.0020735776938530467	-0.010572377296625558	8.312574351814064e-05	-0.029813426448846676	-0.002470672588914613	0.023150621823980727	0.0	-0.006590998170742843	0.0	-0.011278834462908336	0.0035019865892040956	-0.015854352922360232	0.0067055701972640646	-0.00019664747389774357	-0.08797586152159362	-0.3265136150976219	-0.005079035119548599	-0.005444677443625501	0.0377043379043394
patient_31	0.013519961233246827	-0.10068813583099899	0.013752097786610773	0.03061130399715316	0.15240086204275333	0.01218160783878769	0.04269004464269419	-0.06998804633965892	4.6867131945815267e-05	0.0	-0.0017369591869955852	-0.05993135651310806	-0.05112128200087959	-0.0554439932760431	-0.011786198162563736	-0.13428421952888353	-0.10933714309710484	-0.14049776022084845	-0.3847224968524078	-0.07132820251983082	0.0009355497738706766	-0.017582509065264432	6.175578115281699e-06	-0.015514909527747226	-0.0038335927874912105	0.02472073986141817	0.0	-0.005453858540555435	0.0	-0.01301211340149831	-0.005465231244359908	0.08830048185069465	0.005042964912449834	-0.0004032002217277654	-0.08606428338815787	0.03579302446015185	-0.006696492627845964	-0.020127617883036075	-0.012623426781210645
patient_32	0.009943906758173261	0.016443073921073578	0.015739521032684552	0.02844185709401026	-0.012118906974009372	-0.03763814886874509	-0.04866605447415604	-0.07497938813568936	4.2658186686004e-05	0.0	-0.004518732692311882	-0.04358878548739291	-0.028913322194054018	0.35376541907106274	-0.1525919616824817	-0.1039168013285516	-0.13995519399276315	-0.11254140227051808	-0.2479269255399991	-0.07782309934973593	0.0010337997306746499	-0.013251800149305453	-3.1425129022020937e-05	-0.01956543907614773	-0.0028427520393077264	-0.3198369082607492	0.0	-0.006492571109471541	0.0	0.06653897017589602	0.004667628990085006	-0.009570607770606804	0.005129014714980416	-0.00040217178817165874	-0.07812863731040691	-0.32119115515413754	-0.006098243689406364	-0.011485086307852176	0.002517769246723463
patient_33	-0.031353535825631114	-0.024037901296365703	0.0206309160572703	0.03652310181285189	0.10608140448697197	0.013324915525568888	0.039119287709123936	-0.07016578392269027	4.098068969428515e-05	0.0	-0.0030749931786078436	0.08102606500703628	0.09644621822818786	-0.04563248187040062	-0.11204864384103558	-0.08664044608518914	-0.23670690537713285	0.29553178793876783	-0.10281878275842038	-0.06932516650368437	0.0035825721050337543	0.0473914955074221	-2.1173548850226002e-05	0.03084887720466935	-0.002943221517882284	0.032570906278297986	0.0	-0.005830069272631043	0.0	-0.01597878613652413	0.005120999676296039	-0.009938857303932916	0.005109103322642533	-0.00030324841866433415	-0.08153919209608962	-0.18701532361556453	0.08103387865723534	-0.026354698198194967	0.03098352603580572
patient_34	0.006404996876417924	0.07949008806446688	0.030661893313209534	0.017207588019581367	0.0003786576758027956	0.03295097680107194	0.10036985905830999	-0.04005210024584101	5.455764567765458e-05	0.0	0.0056386175959231314	0.056453459590071704	-0.05238897728987583	-0.07148886370725713	1.024368164305088	0.26808932128487833	0.7192250917833504	-0.07925208754702938	-0.4904648862127596	-0.06321049044508603	0.0037506793581892016	-0.009650572512016896	1.551810080603839e-05	-0.026685397081998245	-0.0025586983664007083	0.02361327029422731	0.0	0.0766144936633285	0.0	-0.013584713103218264	0.008735715064348918	-0.014026091738618773	0.007463065110652231	-7.337494591131509e-05	-0.05587374030697375	-0.24750935732330245	-0.005148200033414407	-0.015151210350809042	0.0589047221981136
patient_35	-0.002168365673840078	-0.06676245252851248	0.008114928132129716	0.06015889188894359	0.01690451218231435	0.019750898000163126	0.07649131207953555	-0.04936798481378452	4.0426887492641e-05	0.0	-0.0016088011543792277	-0.06567329310696836	-0.05766094489477411	0.027558226029939615	0.14730978346727366	0.06442347539013066	0.2538648497650298	-0.07481180316296367	0.14000431792927892	-0.07037319707199786	0.001258356017702584	-0.010948685099333541	0.00016109581704294856	-0.01942280490506691	-0.002063071506797388	0.026588887090270366	0.0	-0.005980196429693162	0.0	-0.0042841380515198455	0.003377108142452066	-0.01858528804102408	0.007345766387446173	-5.54200202275178e-05	-0.08819658701233654	-0.14390794103641785	-0.006229499356427957	-0.006158228697869596	0.02307184085178101
patient_36	0.01755461931559069	-0.05283206620629464	-0.0672211297427909	0.04495512656127601	0.050622112269851416	0.011444654397742345	0.04661715692682011	-0.060999240201062184	6.966651315145622e-05	0.0	-0.005320071126622013	0.09596310878347833	0.09571798285088795	-0.036792092370706984	-0.2838743827842547	0.14226827102543255	-0.15687151171434668	-0.12142463023046025	-0.1651294553969815	-0.08866912336421967	0.0017933153203731351	-0.020741914831868227	4.0342377512712484e-05	-0.02527602475399315	-0.002853417190187833	0.029981078653291915	0.0	-0.007371029166463613	0.0	-0.010181860195962374	-0.01528319789622959	0.07037313892850441	0.0037888396182694634	-0.0003040924794976798	-0.07960073708377556	-0.3803992479389894	-0.006015313465944961	-0.021431452424560966	-0.0050888071494176925
patient_37	0.01516097215162179	-0.06571882059770892	0.013905238275752239	0.09051491983028422	-0.11269380386366898	-0.03597902286582583	-0.05046714897171951	-0.06332011391669502	3.538288940404094e-05	0.0	-0.0019845652683114982	0.09165780713512607	0.12638425865678196	-0.028966848780049	-0.14783068469504942	0.30801966644326767	-0.0003249066975119817	-0.02273859828593193	-0.05639824963514464	0.1362481723416495	0.0017036522973448646	-0.01590322202081092	-4.9033896101427134e-05	-0.025529146656312098	-0.002473774043837256	0.029059253881066987	0.0	-0.0057506490970044176	0.0	-0.0067504205278499756	-0.009110424098283318	0.08428336215316476	0.005746992306263179	-0.00018293807751956109	-0.08536721360066753	-0.2579922009716338	-0.0050049610225210905	-0.01429434716533007	0.011495900820211449
patient_38	-0.009039965408599481	0.013786171730782773	0.011864801868976512	0.03599245069120341	-0.004552625359800389	0.01469481403208841	0.06894133316807341	-0.07378231936761406	6.030137998670001e-05	0.0	0.0403494341785696	0.08776700058326815	-0.03096997943561656	-0.03409910467607533	-0.19750402444608967	-0.12579737895493975	-0.19443480890501846	-0.07392446699051837	-0.24979688151747517	-0.06942972581872076	0.003636883498287036	0.111472066583243	-8.727035712303835e-05	-0.013106663580915268	0.3559544055343213	0.027892928416398455	0.0	-0.005825402068160502	0.0	-0.016351462183977948	0.009892864816160503	-0.009230116002279272	0.006040390851057254	-0.0003553604325748628	-0.048950728251476734	0.059181476262266976	-0.007134226670039005	-0.02561464925243481	0.027924942637616287
patient_39	0.003558492477062842	0.06568788382986876	0.07596934185100233	-0.3730313550705422	-0.10208885120984167	0.021829191597618095	0.07566582727717663	-0.04456732952359224	2.9915858931565e-05	0.0	-8.997924123651205e-05	-0.053116192820786834	-0.05634015367188435	0.21595102356975557	0.15028724990784664	0.30502321375198954	0.6928522644952245	0.004030071093991009	-0.057760394030946856	-0.07117144458430551	-0.014957384186011969	-0.010441848950714212	5.880280025218361e-05	0.025739317813014438	-0.0025697481484594827	0.024525888000286655	0.0	-0.005037821130944523	0.0	-0.0072173755525510065	0.00551075604021512	-0.016983372281853336	0.007453258046704314	-0.00018200845656139283	-0.0784776033647674	-0.01523204394663352	-0.006074478907959444	-0.012384907125497722	0.028013933477261003
patient_40	-0.006891528250071544	-0.05250925315162338	0.020407883589159393	0.08080067656104153	0.057961099752156825	0.03186930147675036	0.11855568901265844	-0.0280570470943746	6.020293957543599e-05	0.0	0.0009510527357890502	-0.05150025016750477	-0.05631965667079772	0.027007172354025347	0.795985661729505	0.3077986214149053	0.6258345527128933	0.32417471956333194	0.2917707188675672	-0.04174925246190018	0.004052012624412006	0.039459120359369625	0.00021707762861734672	-0.019928558070942765	0.04016612374022246	0.025548320496678666	0.0	-0.003861764493323525	0.0	-0.006794942833529615	0.0059646052381709365	-0.012008216377756245	0.007013425223252482	-5.656059921398357e-05	-0.08175894817409013	0.003883999570490808	-0.003031479355804319	0.008909138678764665	0.07124317716645767
patient_41	-0.00654738254543838	-0.03361525214606801	0.02157223110212549	0.058280648177019376	-0.010645805881721003	0.014784458949192622	0.062043288808685905	-0.043082162235721616	8.610777332924299e-05	0.0	-0.0021859617791978735	-0.08380420266942679	-0.07350297253757704	0.08596838467570832	-0.2346380848572874	0.34813684236427705	0.041619665628101786	0.0017422852919500218	0.5769515714207861	-0.07564495531680332	0.0031661852126345594	-0.010083743186235769	0.00017750613703939523	0.059154252083805696	-0.002820786779918061	0.026995729108454727	0.0	-0.005501090860313827	0.0	-0.0011200509527175995	0.00907585204786525	-0.010758228197021437	0.007202483691315019	-0.00022978308288403398	-0.10039661961486807	-0.3902856449773144	-0.0048812515764877	0.054795369812287456	0.015124521957024104
patient_42	0.005382453248289839	-0.04360900292673145	0.02492559116589945	0.023037861073743636	-0.020730726676972493	-0.053711390272771185	-0.0641194674681354	-0.06364464158735626	3.998039975691866e-05	0.0	0.038837910401539825	0.0853498814629936	-0.04381483948388012	-0.034005940619354226	0.03252614862365066	-0.1198899010475725	-0.09315124372563915	0.04751925719628251	-0.3986671910693429	-0.07484052797372896	0.002890688588053208	-0.015127868386817728	-3.1908806624694386e-05	-0.020964089646994352	-0.002993488913468365	0.022302509483634103	0.0	0.1358232928151252	0.0	0.05352800214261495	0.005280684362597163	-0.01443570338362865	0.0058171073120475494	-0.0002104711742865261	-0.08129639888769656	-0.3255085244035358	-0.007098313883160155	-0.017621543460588487	0.003443390826514823
patient_43	-0.029646195094545982	0.018548842320005428	-0.0013440140200943712	0.10945253742195066	0.13844495072059348	0.00988425939380977	0.04918356191216962	-0.06520841237286422	4.6064097718655824e-05	0.0	-0.0003165138088661818	0.1201196067768289	0.14871429370670047	-0.026683044114863948	-0.06619854402074776	-0.05154438441528344	-0.17533535387061946	0.12097146963611273	-0.2569364199457251	-0.0730925710337602	0.00344679824041441	-0.014553033363604959	5.2452702323357605e-06	-0.012863262141599488	-0.0027146552785488848	0.03566644345577918	0.0	-0.004828065506566253	0.0	-0.01149821509089599	0.012149663562477684	-0.01361496522852363	0.004993673656802142	0.03476907806135557	-0.07541088754227801	0.0643870139508908	-0.007191029447580985	-0.03233620391826457	0.034070178784451996
patient_44	0.0073792719168081465	0.017627873392094012	0.09355879427643618	-0.17820068759074081	-0.03133951156272555	-0.03471294047544678	-0.04441634419276401	-0.06508810269586117	5.0283373398475395e-05	0.0	-0.0032245942169171105	-0.045297586856431614	-0.035714775269251604	0.15755333591020323	0.05788435220928248	-0.1122094345273529	-0.0880633675041674	-0.06909541046910225	-0.24984750137654999	-0.07579714575392324	0.0022740935552919696	-0.011781027544147095	-2.2041232700793613e-05	-0.015347655069169432	-0.00271063551528623	0.025146731546104296	0.0	-0.0069491386332823125	0.0	-0.011594191587658403	-0.002112239453804613	0.1377229105130566	0.008455822809710894	-0.0005377878072179261	-0.07806166427906262	-0.11403988820719142	-0.00637638535338214	-0.01624300700907576	-0.003021561090391153
patient_45	-0.021913483165537144	-0.06901305446046761	0.07236786083872794	0.05036459047230632	-0.026316127149726646	0.015422798808929923	0.05281575924713722	-0.07746955600916144	3.883551839244287e-05	0.0	-0.0029177281509592673	0.1225590855714237	0.1486134245596257	0.021365934654995426	-0.018481049515985924	-0.14092200923243625	-0.2250061302518423	-0.05825661972546412	-0.11943627999520855	0.37129630187179713	0.0043511501058225086	-0.016488970686692774	2.898100384292719e-05	0.05068655306467804	-0.002575402111510603	0.02887267132144987	0.0	-0.005470575947990565	0.0	-0.014755892591291868	0.007302029059212003	-0.007628492683977892	0.004183427330866144	-0.0001612069033181547	-0.07962545759022817	-0.28838363052972665	-0.006789782566545103	0.11345291977818908	0.02180857535940759
patient_46	0.008246474457171757	0.21459127914558823	0.004610227674263433	0.0655394519553504	0.021071537631738968	0.014939221260146301	0.04168745627023728	-0.07540584350709997	4.2029900505134e-05	0.0	-0.0025308966168019033	-0.06136926736270637	-0.05059618367797878	0.04558835040192404	-0.13813031522840927	-0.15989198160785453	-0.2273591030399239	-0.07903172011859251	-0.13504763088913677	0.03347401163298105	0.0014553644957147715	-0.009643799454664037	-5.490673828768006e-05	0.015071125633682632	-0.002779889282325843	0.024778034054196495	0.0	-0.005505320754190126	0.0	-0.015796047178813933	0.0038975287058688503	-0.012566428347536136	0.0056251303577165065	-0.0002951515071856308	-0.06748859655219838	-0.12069630632065494	-0.007581551011148515	-0.01081343841806534	0.016286686221693464
patient_47	0.000583591715605458	0.07203056779605319	-0.0030051364258358816	0.10854774179753349	0.05337423906174269	0.016205746990910173	0.04924453419655092	-0.05351808798777179	3.2937379332813106e-05	0.0	-0.0002279818381488289	-0.07203313084338984	-0.06728354960809028	0.20534520202039136	0.015217142743545407	0.13660434050478215	0.19050084720720714	-0.03450606276413598	0.015497979321571702	-0.06702694034263844	0.002565708058555377	-0.012868160556186597	0.00015321791316993852	0.034756296355767734	-0.002584549082512112	0.026161198124068523	0.0	-0.005804469096909431	0.0	-0.005104203000784262	0.000669387970109358	-0.016235463770220143	0.006264344427607912	-0.00039578398496930965	-0.09792415533726256	-0.008060409555310474	-0.00589947808302145	0.03834278862646946	0.002749508409112916
patient_48	0.015274108945628568	-0.038645280520694325	0.07101412866451881	0.04991445866639314	0.04694432673837514	0.016077554931587686	-0.038060311711417945	0.790042161497033	8.450929344509506e-05	0.0	-0.00037069982589234035	0.13897152136612098	0.16780822389733685	0.020688401994486388	-0.1455358257712186	0.48868754543029574	0.3382985736471323	0.1842773623471917	0.342798141995619	-0.04690515983889825	0.006398629061106165	-0.003369586583015685	0.0001944378811155629	-0.03326451584672609	-0.002066982660404304	0.03089788001082804	0.0	-0.003514242492794716	0.0	0.029618964251932365	-0.017077019520958234	0.10854491960986405	0.006749274176398242	-0.00022026645338525503	-0.0675035357981569	-0.24301131158730555	-0.002569692460275965	-0.005730063051109526	0.09218681902783694
patient_49	0.00852819606364279	-0.008443096903803808	0.015316305024955037	0.027894758765883147	0.030977350273337385	0.00898063292114616	-0.04313188743497153	0.4534436284619045	2.9648029514996534e-05	0.0	0.0019716429404750433	-0.03224941979122861	-0.051515018014953284	0.03406803717214968	0.04634567303679063	0.08164019870812837	0.16209614666487038	-0.07464827365997623	-0.14223178685852575	-0.06254495415665132	0.003095864663234511	-0.009140745456782394	0.00010258919586857203	0.025654891911811292	-0.0025240388830389837	0.028768910481832402	0.0	-0.004498369745973844	0.0	-0.005141072174430043	0.005074893808090213	-0.014440991770477463	0.009428798563552084	-0.0002583336065851102	0.33119414306168193	0.31597756478141276	-0.004265858422734122	-0.013063923028766768	-0.018946544654111316
patient_50	0.00040113074571484803	0.09219214148943523	0.04333628819045197	0.012055580478165327	0.07783435354789091	0.0235999097804086	0.1111892931827443	-0.015953160848576408	8.33120618495721e-05	0.0	0.0009919904185230082	-0.061159021200770686	-0.06301141932446909	0.06313969404035244	0.9462853016520717	0.22385979530382638	0.606832974978948	0.007232102057038441	0.3439752526481589	-0.047005045923620974	0.003899111121959505	-0.00779978435274745	0.00034715904038070484	-0.022538803408555293	-0.002442384858759011	0.027688129427411844	0.0	-0.0033874612389141307	0.0	-0.006303972966693372	0.0017193764864811714	-0.014948045618292952	0.008100981766773567	-0.00020628542637855067	-0.08669094152224996	0.008803796495211815	-0.0027567054087033523	-0.012997361546872074	-0.03598783945515504
patient_51	0.008506721184856812	-0.08422315999476776	0.007171228423742423	0.04887933919537659	-0.024850128156468813	0.013088044773098917	0.05521215445420007	-0.06782584235822144	3.349550570271916e-05	0.0	-0.0019422315405464477	-0.06598377863870795	-0.05035894930662778	-0.04181657663456004	-0.23314318396648248	-0.16060124076283736	-0.19120187022652174	-0.09991520075673208	-0.08400769168393639	0.6092249633039952	0.003089558687652726	-0.014184366950295959	-0.00011877055419028782	0.028793402528820164	-0.002982190090278322	0.027784601117232487	0.0	-0.005656005538708698	0.0	-0.010022567277065575	-4.484181019200359e-05	-0.014786269625808025	0.006290900856472957	-0.00039139937089973693	-0.0789352888683699	-0.09165116287347662	-0.007582889845547694	-0.01730675091923961	-0.005582899074115277
patient_52	0.004978562153851695	-0.0062833097490241204	0.08081511358745973	0.0199228685018218	-0.0003263037907587819	0.01518595896184713	0.05913903343852251	-0.0689095344217522	6.401978987669627e-05	0.0	-0.002860909616992391	-0.07337447442071791	-0.05930602709738696	-0.03832200043280147	0.04856576937141981	-0.12880726262790418	-0.08162683761389498	-0.056872854379381596	-0.1044543579502186	-0.07326798028805487	-0.010378326235149948	0.07155372902627745	-2.2075919777164627e-05	0.01929774668629468	-0.0027606570250365003	0.02289015439171386	0.0	-0.006143697788716911	0.0	-0.010818185276780048	-0.00036472944849373537	-0.0157590182232265	0.005948199968682082	-0.00033115288548785516	-0.0841600188810147	-0.2016760974791026	-0.006404156231746783	0.05287334264956055	-0.003859457154821375
patient_53	-0.0028197782101797137	-0.007292873011708657	-0.014101083601413138	0.003240983690094191	0.0002764281712985482	0.007149574456884947	-0.04058727341876498	-0.060972838045335924	4.512332333443569e-05	0.0	0.0018269832774356067	-0.019515206595529692	-0.03680781742051427	-0.06945874522274557	0.12060672936882773	-0.20571919968562746	-0.12486126489403655	-0.03557444148157035	-0.26382499874626125	-0.060487748420153996	0.0038821343757479334	-0.008555024160619023	-6.987107108802086e-06	0.020348358682269464	-0.0030262401092291526	0.0255135680387451	0.0	-0.0047282866288365635	0.0	-0.015308476706896222	0.0010430026915327687	-0.0142407618480171	0.008141767176932624	-0.0003520628049934789	0.3528368356274855	0.3552585892819593	-0.006627243479702885	-0.015548292016369926	0.005563104863937997
patient_54	-0.029946933699735077	-0.013118299228834094	-0.0005688098890898264	0.14887334230119165	0.09963743171053721	0.012735172957131636	-0.04423833576088244	-0.06786119615033545	3.1349014411137e-05	0.0	0.015772972303427394	0.10624468546599598	-0.05548220225624245	-0.044434209067367655	0.08954922212487623	-0.12685882401103157	-0.19594794826657	-0.06109872759132404	-0.10096281878506808	-0.06922839845508384	0.004779795249680899	0.12557562310108625	-2.9543446095563363e-05	-0.01729056155661056	-0.002703536492558491	0.030235507920242037	0.0	-0.004647142501851525	0.0	-0.010904710897025036	0.00114959396224818	-0.01409945295024395	0.004268782418155124	-0.0003199355322925737	-0.06596707208479953	0.046886838356139986	-0.0060891599061963795	-0.019196330891785386	-0.007447915037704184
patient_55	0.014998183489897603	0.0500929132613047	0.01467678622168819	0.001905623806859058	0.0025479991820251268	0.01081259467558777	0.04385225528773901	-0.05984363837599069	3.7748467006427e-05	0.0	-0.00023911862010677344	0.07419773392210972	0.09156130836561044	0.25418247609227396	-0.15538762027311223	0.21405398390200503	0.01983043371631611	-0.0814045043984168	-0.0438300826541411	-0.07552306046151018	0.0032411323703942074	-0.016080364830553282	0.003320543468105853	-0.02044376676844291	-0.002552122583652678	0.0307249286668473	0.0	-0.005949517953587376	0.0	-0.004270292182343313	0.000669503859610445	-0.018531058478309895	0.007908572686053326	-0.0004055565885166341	-0.07054156868192173	0.029186854388137652	-0.005463508144049495	-0.020805188258115795	-0.02041204560547952
patient_56	0.013419503919938978	0.22012924123488184	-0.00010858872917793499	-0.2700865801018218	-0.05185258328784578	0.006820024771298046	0.04485330677328402	-0.056773813301820734	6.700109964772756e-05	0.0	-0.0006402646525033945	0.10864152200551619	0.1103228788190991	0.02303119641916116	-0.18946722427103657	-0.1371450680873286	-0.16305305687128396	-0.03868750737776269	0.7826293624544113	-0.05232828977557933	0.0047251938375318095	-0.010848748681426802	9.604952183194773e-07	-0.02096692169747023	-0.0027619211021882267	0.026719168939208896	0.0	-0.004329898809072486	0.0	-0.009693476497485181	0.0023674486149130643	-0.011973070103082805	0.00564349915443602	-0.0002888179875329156	-0.06295945895255822	0.10382865029336574	-0.006171271118965351	-0.02558565195308924	-0.0012242932109685582
patient_57	-0.00466782682963485	-0.03814988737104413	-0.002812444244524695	0.023455478354340364	-0.04873995385588378	-0.0236485910875285	-0.040878110383135324	-0.07942824725574019	6.916095373217999e-05	0.0	-0.0012486443318648905	-0.06082103188825855	-0.043444846913493596	-0.05032034384614871	-0.15794274415527462	-0.19481828911368443	-0.23598777151729322	-0.06835168009844131	-0.11362131720678686	-0.06909996128161294	0.0033137931152335976	-0.011369146465372466	-1.207591809628349e-06	-0.007948246373618078	-0.0028993881204605644	0.023141654743310293	0.0	-0.00516470487871317	0.0	-0.0151491432503899	0.002153533433953366	-0.013648742670763986	0.004900555361779382	-0.00047527367634496236	-0.06595251874377754	0.014990235670967203	-0.008316992925191707	0.08558268418800384	0.0005019948774873546
patient_58	0.007564904781645431	-0.09014354384440332	0.01601902178305065	0.008914939335907533	0.026994906012024353	0.013003717624407406	-0.04314355663359702	0.4629819144010687	7.920676477464857e-05	0.0	-0.0023604685229163566	0.10566761112846372	0.1115008730854837	0.027062985056052792	-0.11220031443891548	0.2998764123513977	0.009670264799121196	0.37758680864977345	-0.008345942144416333	-0.053730705383350744	0.0029570516982057237	-0.017966258414809873	-4.177663160014139e-05	-0.036237325377472866	-0.002324021471126267	0.027615464733494684	0.0	-0.004585885296310017	0.0	-0.004905039345848046	-0.016651422246547923	-0.009995192253036342	-0.05426361141476195	-0.0003520789874381437	-0.07466686316770157	-0.3332301102056314	-0.0032980903433672093	-0.017290164838168726	-0.039493337911717726
patient_59	-0.014580464312795369	-0.05089329552561789	-0.0316421475887475	-0.008562308885489388	-0.050038093220860544	-0.011140104763143286	-0.031178883574413646	-0.059338307343057756	9.104240284281516e-05	0.0	0.000723317892222007	0.042623393876595334	0.0710445170431469	0.09467435108710977	-0.08103455066284543	-0.20567244875453408	-0.2778738534999419	-0.060173081511306604	-0.18811594820825003	-0.06573434719254811	0.00448069836778309	-0.00986172097809874	-2.4701480955514923e-05	-0.015214748797814003	-0.0029039349298067103	0.027504963995208357	0.0	-0.003489727784604511	0.0	-0.017803878905138085	0.002934123623497527	-0.013246193386385007	0.006077280700527135	-0.0004803338584864716	0.257490048578844	0.2626852115536113	-0.006069293628886544	0.12393045337140889	-0.0029213102609066555
patient_60	-0.011688974408949292	-0.09630248738851004	-0.008782817958843349	-0.007554404964789036	-0.07195215576488398	-0.03091117672812651	-0.049151285304536295	-0.08146743375277803	2.7561082604531e-05	0.0	-0.001654704504296652	-0.05299361932284828	-0.046065115471292814	-0.05304202062978962	-0.30289326752623513	-0.22338652795603967	-0.23722490944017605	-0.09088106518170923	-0.17495677169909485	-0.08136224080269351	-0.021220891887680254	-0.012498562015455593	-9.506068294183002e-05	0.016457149964468766	-0.0029930360538870087	0.02261661537669243	0.0	-0.006281276890363661	0.0	-0.013110135279348869	0.003691490304545474	-0.013618896704050143	0.004905660795246334	-0.0005723617999339801	-0.08884834324188219	-0.0038369929275696877	-0.009080449437984785	-0.025236290051659675	-0.0041365425149604285
patient_61	0.008726454221461755	-0.010830592232696423	0.011144768649136931	0.05460800097124548	-0.018536046438755328	-0.02193175740134677	-0.040393598212694705	-0.06610743547297628	4.235978006024625e-05	0.0	0.00011023285900392646	-0.051822692141528626	-0.04948051885427919	-0.009478706957317468	0.021246636840111563	-0.09297613721039553	-0.09720285566026624	-0.05971342387139805	-0.08395180077042057	-0.07164490934185112	0.0016099521463580466	-0.011153344171576506	6.070725719755624e-05	0.0214883497736175	-0.002705086526392025	0.0239136290160084	0.0	-0.005305474535133435	0.0	-0.008257292487005819	3.953037356557387e-05	-0.02011715168444223	0.0074505903199204755	-0.0004782864036547608	-0.09834024671723857	0.030136878798467208	-0.006217249494923492	-0.01779246892691177	0.0020564193041106853
patient_62	-0.008369669911574533	0.2748243230879977	0.02084270766187026	0.12893508910200555	0.06370548281718554	0.016231175274684484	0.07351167263667485	-0.03245270745060046	3.617755204486487e-05	0.0	0.00029952307803235884	0.10356944890401878	0.13217392065039893	0.05561049126060089	0.05508995707902927	0.3384015769078234	0.4117995874237701	0.13284894368935535	-0.05798818212222227	-0.052497573873203106	0.003991274994790367	-0.013955708265623765	7.802325125825526e-05	0.03969669415457695	-0.002727352918830202	0.027951392858104128	0.0	-0.004217689206038758	0.0	-0.007119542090204192	-0.016541762865765204	-0.014329204203704095	0.005724460946409534	0.0008597242977274128	-0.08534145578884875	0.008582330705311746	-0.0040435643421211495	0.10630013528560614	-0.01849273373519823
patient_63	-0.024811559536553722	-0.07133465004547691	0.005543783968017356	0.13939603895793326	0.15816175867091642	0.008106191316469698	-0.02618023482478212	-0.04861803122639166	4.2945504869361225e-05	0.0	4.2089590363170435e-06	0.11305003243647184	0.15345287307807953	0.031659259678770764	-0.2208386502123255	0.1885103569556887	-0.08961120726583462	-0.05450750587631929	-0.1068939505915901	-0.07347811971085576	0.0035557466197764275	-0.014437837282956334	-5.787992675223189e-05	-0.021462017832407962	-0.0025359813280169015	-0.3426641320948849	0.0	-0.004366091835682519	0.0	0.04890224654396504	0.00039755297565838966	-0.016158824743979793	0.005076302471144161	-0.0003119169858348813	-0.07090111557807419	0.04765874221651863	0.18874652356096597	-0.025127220234435955	-0.0213252333767944
patient_64	0.012227525776104855	-0.04330967464077214	0.026542366717676423	-0.17731499444773266	-0.15003329576516408	0.011348261395626441	0.046662064107893045	-0.05662023919336038	5.7484517939939995e-05	0.0	0.0007910281922135509	-0.0017950976050380297	-0.012040687874209898	0.3366408113769534	-0.22742263929249185	-0.18161384965305027	-0.300564227112512	-0.030410615404233333	-0.1269019052449728	-0.06949779434147796	0.003989390803147279	-0.008414699620982964	-1.0901787091797574e-05	-0.007958669333888642	-0.002813362250172871	0.02657962019219934	0.0	-0.004235085842802509	0.0	-0.012534505373765985	0.0011454258793235689	-0.011464286727114532	-0.025117109990817742	-0.0003180300425485063	0.34319546953390984	0.33620269428521005	-0.006395258678102232	-0.02646931885227236	0.001188476059467377
patient_65	0.005971495796026745	-0.09555623066251373	0.07139970535474928	-0.37516213689760236	-0.08849174539765413	0.010017282036653894	-0.04157318422091846	-0.0750969122794702	5.882026664070952e-05	0.0	-0.0010710126271643863	-0.06503863527492001	-0.05034519894783864	-0.04908916383975767	-0.29994231876098093	-0.17085955995118507	-0.22819566512105624	-0.12223407174983285	-0.059316675062802825	-0.07394326419067274	0.001090893147400125	-0.013297392997177113	-1.4453032290618074e-05	0.02696576593446055	-0.0037488108129308303	0.02318513125566322	0.0	-0.004849649875734149	0.0	0.0592491824862352	0.0006331670287420613	-0.01690039816066643	0.00579437994981197	-0.00041086879789495296	-0.07870321472188933	0.020582739779917866	-0.00802392887611105	-0.021454346562218483	-0.002956378138020313
patient_66	0.006210720688290585	-0.03744046615412873	0.02183411564925522	-0.13076027782037825	0.0017509398091502262	0.0157514612245203	-0.03237671087511229	0.995144038216897	4.07336267133982e-05	0.0	-0.0007657332409203314	-0.04326308701159277	-0.032600740623402735	-0.04497981888387184	0.04227749497253293	0.14082774092883668	0.015627239146558912	-0.002609745539485609	-0.0423067555466892	-0.06802822934210478	0.0019212523534032557	-0.013985763638352773	0.00010339499663946652	-0.018140535329203632	-0.0022432823547924347	-0.3430007938276514	0.0	-0.005137600808325119	0.0	0.003634129261501313	-0.0010187069785327497	-0.014649710450454125	-0.053712076376665314	-0.00038581799067013945	-0.06942721888896349	0.025304602875108006	-0.004468930521745993	-0.011406973393638935	-0.020694560774069847
patient_67	-0.018946718882663017	-0.03307453122084267	0.02765023781277014	0.1662223077808843	0.035933507541541135	0.011082133453146325	0.05071811052450272	-0.0374781579332287	4.7933675267732535e-05	0.0	0.000885426312083348	0.11581535223629918	0.16497617397394002	-0.025976977852242605	0.06991794781800353	0.23826961858191223	0.12242679316782457	0.09985922552038286	0.33117198975603945	-0.05314565235215257	0.004269091908741491	-0.011894490859907854	0.0039020758710803234	-0.019909503587682276	-0.002409007298997188	0.03366710548188731	0.0	-0.004855814102775129	0.0	0.020461572203898326	-0.002824283875693963	-0.01872908880828333	0.005575364341908183	-0.00024740333429090614	-0.08794007135503575	0.06186001968349794	-0.003687429840087179	0.09458677113385655	-0.015449395213859494
patient_68	0.001151347047608978	-0.09701113809904179	0.04329337765138949	-0.12513655806069576	0.007306383410185293	0.027669899864278046	-0.06621983930346356	-0.028766965665515537	6.0771641278944e-05	0.0	0.00026697316823264943	-0.052651449682879804	-0.03990906501521387	-0.07741274669756361	0.20851982607957453	0.3404956337727861	0.6385835916242744	0.02196266707698995	0.5014923374319351	-0.04475889857292734	0.0034841672354697806	-0.007033249541078023	4.3181067365288056e-05	-0.025450214260360874	-0.0022135828222313208	0.023403712766275345	0.0	-0.004832462289461007	0.0	-0.00558378980294913	0.007625464703251003	-0.014337992331373397	0.008929189102458074	-0.00031816720393764916	-0.08523143005989121	0.052856828587417276	-0.003971051761223886	-0.009119074629578689	-0.006705666458809213
patient_69	-0.015618737908561926	-0.02851315279414819	0.005748438223397082	0.06700136728664305	0.11095598033972687	-0.033248807019839205	-0.04451076600375955	-0.07149575981278661	2.746721784554493e-05	0.0	0.00029845979043033213	-0.048127288157138626	-0.048524907802275495	0.09990077128545273	-0.1393054636869924	-0.11538925622345703	-0.16070978808439565	-0.07594670974262963	-0.1480931607698701	-0.07020221029043894	0.0020831596071604046	-0.01290841211165098	-8.677632405830936e-05	0.043330797919973234	-0.0026027782314717563	0.023330551351150662	0.0	-0.005015236335895025	0.0	-0.009361178901980377	-0.00017719125329114863	-0.01664141362526296	0.006219202658049735	-0.00036799680974171454	-0.12237922479001265	0.0059336177538259795	-0.006964559281979477	-0.0180049668866701	0.0001283817669065994
patient_70	0.014676853554756498	-0.11428879151503485	0.013896513984612105	0.018582708224448897	0.004921801017729734	-0.06266635718780295	-0.10761452782431212	-0.02547161041859797	2.1276786996907564e-05	0.0	0.001591548763802374	-0.034469670236961424	-0.04684617072594113	-0.06348105238633835	1.3759154340235547	0.1735147138883625	0.9436481275631945	-0.031085711585606787	-0.2948505496189909	-0.04414762309537802	-0.005635677493761624	-0.006878761399745161	7.252125991611262e-05	0.043356830568142095	-0.0017005199939810422	0.025618529360340033	0.0	-0.002085360774603733	0.0	-0.008245673367586444	0.007699125667032265	-0.012291299610354927	0.008929477199868195	-0.00018339535691957442	-0.06261765228065917	0.08083692745864612	-0.0031088722857896055	0.06752509133079668	-0.023896755876141686
patient_71	0.008464605823220254	-0.00817793630636672	0.028743601139542125	-0.01774275409665308	-0.10898894253887176	-0.011832349421207627	-0.027571018817809	-0.061778818513329156	5.238669222724729e-05	0.0	0.0007735296108011446	-0.009700571611982007	-0.02290629374815316	-0.010103458279851686	-0.2957472823444652	-0.20789367344542195	-0.30703637914549153	0.21557216601582233	-0.3063541834853289	-0.06229400563284375	0.004045462625870225	-0.008099798024733292	-5.080563090548253e-05	0.018189388391764687	-0.0024563661123028625	0.027908984965072155	0.0	-0.0040184133141314944	0.0	-0.01771695116192996	0.004288463294664019	-0.009444285363182476	0.007428751510668361	-0.0006128758674329185	0.3262876805481661	0.33772562074288115	-0.005986409343495398	-0.023672437075168102	-0.0049725442513268575
patient_72	-0.020397147446945114	0.12458493270389528	-0.07808409059052861	0.12676507035729406	-0.002481806048793072	0.006803896532022925	0.029124217087038273	-0.07227210936643744	2.3491848931143294e-05	0.0	-0.0012619494897917628	0.04287358802541808	0.06214283703584507	0.020919958048683587	-0.28182306321973866	-0.17340490743308634	-0.23952994290911275	-0.06547501187481734	-0.4080769991279866	-0.0692486523866172	0.0053883365810611815	-0.014054928989178064	-3.5947362491944244e-05	0.03568062414508808	-0.002930459690914231	-0.35027525887925054	0.0	-0.004962246574701095	0.0	-0.016839802757539764	0.005709210766854143	-0.010125778773638168	0.0038958016991829762	-0.00023921496657221885	-0.0892080709347168	0.020275893071649738	-0.0075668076844926605	-0.026607000689456286	-0.007899338111300053
patient_73	0.005146685715225689	-0.04399177147587321	-0.09824376189989932	0.10514995464142281	0.022488327790333777	0.00360920886701317	0.01947413510327952	-0.04502998777067849	9.313361668225842e-05	0.0	0.0009288760045321169	-0.04560451866956254	-0.04576270321902564	-0.0664747607403268	-0.22716388557708375	0.019990795992488805	-0.10498365890455826	-0.004501667549282071	0.6933846764163235	-0.05703187730731102	0.004126139764752037	-0.008806399728345038	5.616156520623302e-05	0.029766269534751647	-0.0028921484429277468	0.031589684870639734	0.0	-0.003939075747544885	0.0	-0.008113025573594577	0.005976497852380979	-0.009927968333359953	0.006534561667514547	-0.0004920359626273902	0.485536690113427	0.44789248688204725	-0.005039238120134935	0.051477842242094986	0.009254063820957798
patient_74	0.012264664346067293	-0.08248343183442097	0.03800745263193657	0.053919363049335624	0.0852875362606397	0.0123344043223723	0.04715714020876736	-0.06728230767548433	3.320266540104611e-05	0.0	-0.002927219020759429	-0.0992668666894046	-0.07591875804528231	0.039370699871469926	-0.300081796440269	0.17567567724085115	-0.12721256296386266	-0.01632719856764293	-0.13446495444308607	0.18618308345288717	0.0005239426223482721	-0.01393105003018847	-9.320128901427558e-05	-0.01899762801230971	-0.002603058349411571	0.025720440582149232	0.0	-0.00587356050504598	0.0	0.016388747542280938	-0.0008277652105475077	0.09007741448698926	0.005128648811361005	-0.0004143717488556404	-0.0997861437296806	-0.23717561014450503	-0.006508057604516551	-0.012037696265681758	-0.013459755490455307
patient_75	0.005968746216281192	-0.07800273376761117	-0.05929922081119031	-0.3725527813711025	-0.1573666361700077	-0.03482954710068343	-0.04693404703214411	-0.04680958828793545	2.575922695571093e-05	0.0	-0.01491518792814021	0.05118221954126758	-0.04232696101663889	-0.07026646722630225	0.09540577498111306	-0.17320172750966178	-0.17689399490374919	0.2841167142198237	-0.18626511353817232	-0.06319330587815285	0.0039061482176426243	-0.008679886517043317	-8.950095066947696e-05	-0.011017348089156768	0.0724958719158175	0.02433392601753367	0.0	-0.004257805736703144	0.0	-0.019449709981466744	0.00024970486029390833	-0.013822055938584384	0.007222063711954219	-0.0006716425220002723	0.20612255742953964	0.22897288845756933	-0.007109428885227627	0.08397327036462887	-0.014132739655865607
patient_76	0.003575555004206429	0.017313335323988727	0.07533223361762015	0.0005983126855802433	0.03938151625793546	-0.04348711328937326	-0.05499865382707416	-0.053552667666535776	4.0728892004180074e-05	0.0	-0.001173169609304149	-0.06075819042461337	-0.045076768391514005	-0.03718108830633432	0.074325876274158	0.11548354851022456	-0.01169863604843755	-0.07366824894813927	-0.3970178131322995	-0.07232051299138793	0.001981155684208646	-0.013784035235755667	-4.598513099675258e-05	0.022193929873962057	-0.0026464646769717433	0.024421150503010386	0.0	-0.0060067926452111444	0.0	-0.008181561324548588	0.001843877202496213	-0.020433195923557267	0.007789824320422491	-0.00044104611062427694	-0.09847864374726796	0.011881918395251571	-0.0064591777893108345	-0.012499414095062864	-0.004078861396348465
patient_77	-0.031615094578909805	-0.031240558174314356	-0.2878226924798977	-0.10157235680785572	-0.046062090237425385	0.006570215296343641	0.03679092429297709	-0.0774610612814199	5.0174745658746883e-05	0.0	0.00044263990599015994	0.07648891854938566	0.1271791609282883	0.013240810903160512	-0.15347359705906574	-0.18647131439694095	-0.2263938160523417	-0.06835534121270793	-0.12605599592733582	-0.0660191548604026	0.005606828955960944	-0.012840558615071782	5.118663133502171e-06	-0.02614617863899131	-0.002564909007351217	0.028432611093154852	0.0	-0.0056185219341686014	0.0	-0.01428972870295946	-0.00952227045721934	0.08870526890951147	0.005545837342801745	-0.0003226664742457945	-0.09390644570932916	0.020748632741041363	-0.006927984018053024	-0.02300550965345195	0.016825086490608484
patient_78	0.011323614902274258	-0.019318385488217914	0.09008889485922156	0.05135012764296589	-0.1751326653617679	-0.030907670672196824	-0.049547203982966505	-0.07659867701584627	3.4657800990006246e-05	0.0	-0.004421907171978833	-0.05611113348917662	-0.03225894790272409	-0.028488839567058076	-0.21110447385752257	-0.1424647697339906	-0.22871254412624734	-0.060015287059035194	-0.25206318551123563	-0.07287085705213533	0.0010375783518889229	-0.011612341211291406	-0.00010410497123989174	-0.013820144741739879	-0.0025819061781007617	0.021756091879733628	0.0	-0.00690881739158468	0.0	-0.015674442836813775	0.009453401689989985	-0.010289639234628627	0.006651657979882345	-0.0004597808376772038	-0.056903283488039	-0.25782062843482373	-0.008879561619777225	-0.013148135366905728	0.007588176172357892
patient_79	-0.00804841541175613	-0.06258383286411182	0.06033196856486465	0.09741902030952118	0.023876375442687076	0.015009673832474613	0.05278022183691255	-0.0710335102329278	7.575876130600321e-05	0.0	-0.003431344686502697	0.08731819227084958	0.09028742927747514	0.10318924906953636	-0.08162492074428399	-0.1343654405680288	-0.23869855770831575	-0.04549212062341645	0.6119487130064439	-0.056293425252606354	-0.015633163822801336	-0.012966635146830727	-5.480021068610426e-06	-0.025479556983396445	-0.002461108296600285	-0.34016667275844276	0.0	-0.00638626885201034	0.0	-0.007290358222668368	0.008982500554586565	-0.008364084556857854	0.0032103545629290874	-0.0002745418389208902	-0.09251608960775665	-0.2516204330603902	-0.005619558206100071	-0.01165108662916021	0.03238322488915693
patient_80	0.010034597114407115	-0.007509213993553294	-0.015426660888564816	-0.32448748994181975	-0.10893172158988257	0.013309199434777083	0.04950751734845456	-0.06759862184261965	3.772790398820097e-05	0.0	-0.0018503080694364795	-0.04455447354337726	-0.03163690883634395	-0.02176120275861952	-0.33230286350161164	-0.14749286321755914	-0.21690896656351313	0.7130347131821395	-0.25642060699265573	-0.06678666065890057	-0.020357800881038113	-0.01918670400673491	6.122235235069635e-06	0.011692235832123305	-0.002937231128513266	0.022331164697321455	0.0	-0.00535789037421597	0.0	-0.018267628700374117	0.005746586309243981	-0.009945214694729365	0.005700465409218444	-0.00046656047543681007	-0.0523270782307429	0.028370305902695417	-0.009409914711941492	-0.025217239741634635	0.02787992516276998
patient_81	0.002493216224767973	-0.03195762664432121	0.008796110597597719	-0.3099491216389037	-0.04960924073789234	-0.04093882600113531	-0.04757049207436702	-0.07040138249174818	2.857559868013695e-05	0.0	-0.0005398524030600376	-0.05523991594569393	-0.04309638548794758	-0.014004322191785268	0.22708973211883432	-0.16220944231080697	-0.05395880736399668	-0.0761207568086519	-0.1005001920982216	-0.0771624328030883	-0.0027206763693411943	-0.010937075558105379	-2.152511516163462e-05	0.025998543097551684	-0.0029459990456976426	0.02145007557269265	0.0	-0.004752740220973645	0.0	0.06995414139924741	0.0014405636549891356	-0.01727196744667252	0.007078155944457581	-0.0003782460154229287	-0.07064419441321643	0.03465015561380717	-0.007920875085679896	-0.015085768793783427	0.01855981896570929
patient_82	-0.0002378644975896853	-0.03202959200840443	-0.05703246545571352	0.08248070094814296	-0.01458528013506677	-0.025457260429953596	-0.0502837241499969	-0.07129691306998312	2.9886575132225568e-05	0.0	-0.003372440422611823	-0.06641488304654715	-0.06055688542381984	-0.02096162348356566	-0.1088680197874686	-0.16682280641286062	-0.20392212273588278	-0.06701926981017309	-0.1244331075268494	-0.07101774532502617	0.003090240120953182	0.06855245242635952	-4.504014735269683e-05	-0.015797797863305773	-0.0031147011449488638	0.02507953169101841	0.0	-0.00614105100909847	0.0	-0.013915894566250647	0.0040956342171827925	-0.011495150386446178	0.0058800448202255265	-0.0003788435469233391	-0.11134088954092919	-0.3618694076538152	-0.007578255411968074	0.08218227147400349	0.012387808599157963
patient_83	0.0006248174542497092	0.2522581157831923	0.04370287367993619	0.035604923978493706	0.08953434020268584	0.01791048724817124	0.08875939832415217	-0.020857390511677093	4.771902203196911e-05	0.0	-0.0006806826837266333	-0.06264215753536044	-0.05137908767623265	0.06499273922247299	0.01867112786744635	0.2874531003588958	0.6492138827663015	-0.06887597609439326	0.33823303777648783	-0.04947192089214305	0.0010384312455157722	-0.009226164560527267	5.0260001509696315e-05	-0.026726579751773633	-0.0028167344007130578	-0.45109947020334035	0.0	-0.005002985937696092	0.0	-0.003086418746751624	0.004130493973723897	-0.013543592930423216	0.0058786871463257385	-7.62183458164057e-05	-0.08473544159560321	-0.25561591719537835	-0.003306769197994467	0.04591131522901705	-0.012077254384891262
patient_84	0.00044775953022713183	-0.07908748765555094	0.03478676428440971	-0.013800601798644308	-0.002447623762727448	0.007482563453563744	0.04220535522552023	-0.04223254912659945	3.4048323243794e-05	0.0	0.0009570567668030217	-0.035862071115359266	-0.037655114509882084	-0.07595525251997898	-0.18354308138630265	0.1525432882141344	-0.1307888752833829	0.008529559570178124	0.6618590368003642	-0.022652938400278853	-0.0378041015952141	-0.00921419028917647	7.674994259371679e-05	-0.024220923628619856	-0.002578241785109706	0.029759105742491087	0.0	-0.004789331510951771	0.0	-0.007965764094074186	0.0033079208801708422	-0.013202777776251754	0.007574818306428262	-0.0004561852011993444	0.36521784275788044	0.3753833376942907	-0.0045849652208087436	-0.016765745278936393	0.007187935335347807
patient_85	0.00587761635484069	-0.020728225284676206	0.018830436516648383	0.017546063759116402	-0.0050504291491857345	0.018401862131988824	-0.05239558865509583	-0.0753765579661343	5.003549303292732e-05	0.0	-0.00380765392985261	-0.07779609253414767	-0.05311225685659167	-0.035576472835625275	-0.23994367745942088	-0.08700867687907289	-0.1971013697662956	-0.04697207730869561	-0.0719634588689995	-0.08363525301357265	0.0011113974457645853	-0.009634311188046852	1.3384193623715238e-06	-0.0173206051384844	-0.00334485731205267	0.024863427568019146	0.0	-0.0070843603056875695	0.0	-0.011689456571943882	-0.002873362278542333	-0.013608177358861308	0.006506548626581356	0.04079022601588066	-0.09557533026019227	-0.37155404878465825	-0.0071423055649288535	-0.00961559149626018	-0.011612477987084395
patient_86	-0.014412895739452241	-0.10475490270253747	-0.0662412471147405	0.030864491488244213	-0.01230590833741954	0.013978652060798048	0.05210540271566935	-0.06079341063266788	4.590461584752332e-05	0.0	-0.0011828163327990745	-0.052284811509047104	-0.0377234634656269	0.058968276320893735	-0.2740004146641326	0.1601714807707012	-0.08616533799559473	-0.14348629196869406	-0.41984040420843116	-0.07562135963143979	0.0013821401138947732	-0.015678140669114125	7.015693962426546e-05	0.026225646472485868	-0.002885810012292131	0.02982298328716249	0.0	-0.006655820244229109	0.0	0.0509397266240898	0.0034198363045628423	-0.0163808493913651	0.006654855900689144	-0.000501377349101388	-0.10520478960279082	0.023363607113821554	-0.005990220386359197	-0.01832774336614041	-0.003981088798797661
patient_87	-0.020133273291722955	-0.0919140188696516	0.0025545072028626448	0.10170260688170618	0.05243719576600061	-0.03550158850231642	-0.04555131973338009	-0.07552461848113089	2.4891496068941014e-05	0.0	-0.0006222970434634602	0.09748524066012251	0.10996182844166691	-0.052267648474346895	-0.24576978052667672	-0.10364994592866114	-0.2164512404632901	-0.05197668617633811	-0.09423294990920483	-0.08986517399402799	0.0032068776769668683	0.028140569134980788	2.3586575557292956e-06	0.028447772420362144	-0.0026085713499917366	0.026460214812499664	0.0	-0.004690025150272381	0.0	-0.017792863643791713	0.0018043198651909143	-0.01444935576597888	0.004166263396063789	-0.00044491212047354975	-0.10562997971594575	-0.026435271349117394	-0.00828181929475684	0.08696242626857653	-0.00954269379203997
patient_88	0.001891977237008055	0.021530846322153515	0.07967250459849322	0.1126587023778398	0.10825012153502227	-0.033316182129899945	-0.04309363420753399	-0.05978795876199989	3.941017039593723e-05	0.0	0.0003827203799786359	-0.047825123670982725	-0.06086899232751817	0.06911694583732368	0.15297928915007566	-0.16898152324353635	-0.09385994547033319	-0.11411911023990429	-0.2273225552560159	-0.06170533756994214	0.001997426586545442	0.08541686000978127	2.7977276992943024e-05	0.030816094806623638	-0.002882704669932054	0.02494521405672416	0.0	0.19022622912908096	0.0	-0.008872787744174864	-0.00307114116002204	-0.014513472107274807	0.004236004397758436	-0.0003717715718278798	-0.09242575772533305	0.016470278872060443	-0.00589278586416293	-0.020623162898795667	-0.0001543177652601395
patient_89	-0.022621035146814936	-0.05152397077830726	-0.007606817683569868	0.003957780695502755	-0.04079012167430267	0.014093737047493473	0.04885109358893147	-0.0666044605534358	6.0047613122396274e-05	0.0	-0.004204603484099922	0.08413009506330354	0.07873583624911391	0.11432139826974641	-0.1666835452735131	-0.21212154900312225	-0.28247014135391085	-0.07970900316468228	0.24608067283641027	-0.06877216140092174	0.00506987764258639	0.06889085937285422	-3.963888024195364e-05	-0.027681540308884683	-0.002063592609778099	0.024781208700791334	0.0	-0.005768164767063378	0.0	-0.009628886260460412	-0.014641345616305403	0.05881634637845216	0.004243972895807275	-0.00019736057312252415	-0.07021150608222705	-0.3520125029837509	0.13767727787803125	-0.014492483255952848	0.003777181741665933
patient_90	0.010413055068217712	0.028411625523546594	0.06610701356578634	0.0557117846690496	0.04602796253372739	0.0171817519732491	0.05406359682928434	-0.07874128722054875	3.8767625092260095e-05	0.0	0.04314966636986102	0.11658456319754645	-0.055484270868888574	-0.0326618118398168	0.07092234402777425	-0.08672220941669675	-0.07861006857463719	-0.0950743091842018	-0.10589120269513595	-0.0789534634842888	0.003347750892247338	0.06284426380442572	1.4247512802643338e-05	-0.01419041902040296	-0.003135538551154546	0.025069912177741734	0.0	-0.006553249180968533	0.0	0.07200228833859795	0.002210139587799617	-0.012490612096269211	0.005951050905685337	-0.00029485710096104523	-0.07777139879028254	-0.22462480312425598	-0.007007629364344551	-0.014231419583482922	0.018462273690628198
patient_91	0.0026049627950671178	-0.10936746872618723	0.019608636638049647	0.07669144236847902	0.016514907480827668	-0.026202777695479428	-0.04451150996117024	-0.05774497609053461	3.3552010995103e-05	0.0	-0.000786345144951877	-0.06470169113887089	-0.0576960162319927	0.07224555723050102	0.028812102799545936	0.1604101435677913	0.07039287853109781	-0.032295814117495214	-0.3148829903689592	-0.07155696197888219	0.002154638523062759	-0.012977167255160151	0.007035152857429824	0.02192324185654305	-0.00219018805419612	0.027526402858071536	0.0	-0.006018067461477408	0.0	0.0459984007495474	-0.004998335126174372	-0.017348449610080006	-0.048740757418638224	-0.00025960290214795166	-0.11226995525890279	0.013442752405903204	-0.005983258675254935	-0.020240499883960924	0.015037106939955313
patient_92	-0.0022365774535978407	0.09547855092579251	0.034348525973032694	0.031751454433946696	0.014661337234329237	0.011766823572223438	-0.04269775542686245	0.6956590457754852	4.564281167065257e-05	0.0	-0.003036501062112978	-0.08601281041840853	-0.06417193216176614	0.030562790286043216	-0.02062146220706594	0.02172669865682204	0.0019957836934046255	0.003786702023915857	-0.08495281673295865	-0.07050442136142039	0.001767262363385743	-0.00956352697467532	3.784224730516897e-05	-0.017947989623589546	-0.0026914577687732937	0.022738239201510576	0.0	-0.006417361468914434	0.0	-0.0048253609176470815	-0.01572625545587776	0.07730177077256101	0.0057069058052228346	-0.0002856489183339856	-0.07923588885045628	-0.3418198931240405	-0.006079232477429758	-0.005743879559922817	0.021657980747557676
patient_93	0.005814795462303561	-0.012973570439363834	0.041978218234963574	0.06639519988965074	0.00626708497142315	-0.03239946156380124	-0.03809878635232033	-0.08226999971495104	3.035904993646324e-05	0.0	-0.003508442841929299	-0.056210678902236834	-0.045072548366982365	0.11783304782642447	0.04935342469583251	-0.1296601128598407	-0.11631146579842264	-0.10770563770538566	-0.32664725186286053	-0.06688808528549578	0.003439477305401688	-0.013375180838502214	3.8579050671819243e-05	-0.01067453643218929	-0.002872085419038405	0.023559201969362772	0.0	-0.007127754032587906	0.0	-0.014641765104069253	0.00665667207598037	-0.013113300073991134	0.005372736297671333	-0.000407995864980247	-0.11132973891963177	-0.3019434289503872	-0.007373158488021268	-0.010005761292299981	0.006080502348287026
patient_94	0.01027171577684538	0.007996798706707164	-0.011951320515340874	0.013655695808671963	-0.07130244111429486	0.008898889033919104	0.04469387462797894	-0.07523871404107255	5.2668311131203e-05	0.0	-0.008221889454582451	0.0690226819753389	-0.06675790731474807	-0.04952539840636394	-0.17105548024323827	-0.1484075033375812	-0.13680531379960534	-0.04963123028934221	-0.10079558245664472	0.3574256350261702	0.0015523353315811813	0.035886667738361806	-3.218239303784051e-05	-0.014245845688394432	-0.0027305267439076157	0.02756958106838666	0.0	-0.005521415396073925	0.0	-0.011653294052121265	0.00033251699003545085	-0.018843861922026296	-0.07422763343340696	-0.0002980365049680804	-0.062388971130763915	-0.013528399673153476	-0.007968382867956494	-0.021505986144267943	0.01473007862340058
patient_95	0.020645118820585603	0.6798458954764592	0.07543477996800382	0.08663912613174714	0.19965825890209365	0.0158571902979259	0.05797525663316538	-0.048537985055201835	4.981037743728418e-05	0.0	-0.002554678413851067	-0.06759902519599317	-0.05544985269154165	-0.005201315530247845	-0.23081307523331268	0.32919833329099946	0.022986602744878303	0.047502877768644806	-0.19295717821993885	-0.06571081725652678	0.0019810649049352993	-0.011597842005410405	8.194776411399547e-05	-0.012412442751601931	-0.002245739749881126	0.03027548314435918	0.0	-0.0049442075450873875	0.0	-0.005827474242704537	0.005822939280413362	-0.01533655212954145	0.00698053464940035	-0.00024796068191592393	-0.06410581837130008	-0.28873802453756675	-0.00384853080889339	-0.00842899480224326	0.027467611607763516
patient_96	0.002124102460007132	0.09280765414182804	0.08439590888359265	-0.021828509811636403	0.03155280049107242	0.027132233735289186	-0.13532947944981374	-0.02549794261006953	4.8877778483945e-05	0.0	0.0010238526949742839	-0.048777300031084936	-0.059053676109484775	0.09947282333376048	1.0447651954313404	0.36386089040014513	0.8137261075021803	-0.00045004358582959107	0.26749194924921144	-0.04784025566894727	-0.032987551688132576	-0.005915876454994185	5.5734660030130606e-05	-0.014888088587716708	-0.002282673658767811	0.02986327415404238	0.0	-0.003177759274029198	0.0	0.01806131491971037	-0.022055634529684433	-0.018324294615356368	-0.09533391871735229	-0.00012186507807013769	-0.07198921241236858	0.01804838684527553	-0.00287070195791025	-0.007892534930724457	0.048074044392746214
patient_97	0.008599447906713202	-0.1259143663068244	0.008247540563878593	0.08617291343616891	0.11866277233242309	0.008023718180681124	-0.050442689217755944	0.5140362471590408	4.212210312920703e-05	0.0	-0.00035889640937057584	0.1047222165280708	0.14087367731007908	-0.016244310546245436	-0.2525837589629283	0.21651171051182377	-0.03869762633913508	-0.09534878578167218	0.3735665979817599	-0.06713127346567425	0.003201312637714195	-0.015192336240720014	6.767967216612795e-05	0.03551266599185066	-0.002825584253195891	0.02996382833519157	0.0	-0.004490692535663921	0.0	-0.00014080009636977707	0.002905553287285621	-0.01779408659414114	0.004552322435100346	-8.652804744526955e-05	-0.09606160903428716	-0.009871375554402921	-0.004483731773295387	-0.01988466126507866	0.04399466534235835
patient_98	-0.01653340428193291	0.11239627418519652	-0.010371438615722407	0.04688995540998978	0.052890654908862224	0.03208542878755141	0.1025208569822924	-0.03185532855194662	7.347033821938032e-05	0.0	0.0016499834804748132	0.06374161978394852	0.10172471961780329	-0.03197118450245409	1.3218721697797955	0.18353316995001742	0.8908041853992138	0.003402549836426711	0.3547527936912352	-0.08714794328254584	0.005024426185339199	-0.00923052212866413	0.00018701729659585577	-0.01942633943865664	-0.0017533152074192956	0.031372690231217984	0.0	-0.003359511621143836	0.0	0.013469210296463037	0.007342426414264338	-0.013468712123177096	0.006964325296797257	-9.624435767243454e-05	-0.0635160948144133	0.004231848389050666	-0.0032574395490262043	0.030505909466032915	0.08828047085661492
patient_99	-0.007547827642263405	-0.047415267198997864	-0.024668282134849145	0.03159399220733586	-0.03706055446828739	0.012422422520598735	-0.057095426329042624	0.5010083686964982	5.6315166265699144e-05	0.0	-0.002808136160002611	0.10177478291574917	0.10473415019210282	-0.05300555038252691	-0.05471541084173784	0.11889864372514265	-0.01564939273732766	-0.0771968026391165	0.36222162557760973	-0.0683450142374014	0.004212778000809503	-0.013226230573565128	-4.3112367145020315e-05	-0.03687956104830416	-0.002290880089105107	0.02566875678600854	0.0	-0.007083487481185456	0.0	0.000498354301022949	-0.017307493828659485	0.06845289537084785	0.004641625105336485	-0.00022207148111043145	-0.09603151302779364	-0.4624662158097101	-0.005625393683190244	-0.010864686257002234	0.029504412619330983
patient_100	0.012123949452459948	-0.07415643823570131	0.019126511466525786	0.013663427912589737	0.017145413872004907	0.013438125790753994	0.06439041248756038	-0.07408063764356788	5.742846343544309e-05	0.0	-0.0011533982960651031	-0.06781397540289484	-0.051109698244927025	-0.0236129454109009	-0.28088069853714037	0.0555757625051328	-0.10562657916846994	-0.11721717994187332	-0.2679983127980202	-0.07472766701260736	0.0005753364522518221	-0.013969879083326541	-1.1116150325009493e-05	-0.005808435198452924	-0.002934146298081844	0.030188967789627402	0.0	-0.004797926546985801	0.0	-0.008095582056407046	0.004405683518029743	-0.017406407482427035	0.005803299618481888	-0.0003251200671782953	-0.08913351965890577	0.07343372027342629	-0.006441321228528287	0.12698953604450658	0.013036557552063037
patient_101	0.006502698560135325	0.35943393638814924	0.04844339479718757	0.00451615107742664	0.01759425205081908	-0.019686907613845058	-0.0387434793004883	-0.050314134600940925	2.8776994499445696e-05	0.0	0.0009061912605172811	0.05309992000941438	-0.05584720878631911	-0.07148670084109245	-0.15511308318789013	0.11580858318053304	-0.06684054195976298	-0.057932679129680274	-0.2108793048571605	-0.07009807349844067	0.003186441780866411	-0.007646234019190471	5.417385024986336e-05	-0.013491739730356406	-0.0027158330254671743	0.03218896634726643	0.0	-0.0041025615019357545	0.0	-0.009568360247476915	0.000555259355087223	-0.019314969558537346	0.007292703039064603	-0.0005250694321110294	0.23898385330211105	0.26374831168941815	-0.004626170045522725	0.08663007881206954	-0.0005822454922473041
patient_102	-0.005631643407370085	-0.0189481043342312	-0.1429508977755553	0.07158485342785008	0.06305972775457823	0.002657466411878534	0.02718788843459312	-0.05516832566300426	2.754920439881085e-05	0.0	0.0008525614925534057	-0.029817811739581	-0.04287916020252873	0.08168686547246744	-0.002214267686157123	-0.2329247527212118	-0.26875325616241885	0.030910372263968405	-0.23964126271374236	-0.057612062246026274	0.004523185616492515	-0.009796998697693692	-4.646826916190718e-05	-0.016893673918682656	-0.002895202444855287	0.024651661511572734	0.0	-0.003969361970597475	0.0	-0.017793790808254793	0.0018731475060255575	-0.011918011519919976	0.006250295644844372	-0.00030166210596889676	0.38173071093634525	0.36379069734014535	-0.005513411051573342	-0.017776497396937093	-0.004128405536824728
patient_103	0.013238986360221932	-0.025093756725534058	0.010385507630274278	0.06349491588597261	-0.04899381579187222	0.011536713566930888	0.04476087399297027	-0.06908427265701671	2.5998422130961e-05	0.0	-0.0012971846809657626	0.058184706365902554	0.07311217722050892	0.060362561979679395	-0.3093238286371176	-0.1340586922149526	-0.177988057067039	-0.08618348663091645	-0.414817783657864	-0.01541669802264467	0.0027007727955433124	0.059533303565860896	-4.153524283605102e-05	0.029045211512394586	-0.0023417518653284382	0.0268220971533817	0.0	-0.005053542612799841	0.0	0.06459865484431138	0.002241257422124157	-0.012262565069830523	0.004946856529678885	-0.00017956529289646025	-0.09204267543600571	0.01112832027484822	-0.007663427718167935	0.08023778829847673	-0.006377144046427651
patient_104	0.0011512538646916489	0.0699870282977458	0.01171577567405268	0.02498261079974959	-0.031415523020621956	0.014242250411421162	-0.0474179349484965	-0.05564128321023252	9.1671604010323e-05	0.0	-8.568959863402954e-05	-0.05512437574986029	-0.036562405876975054	-0.0018392387809185074	-0.14823115379294555	0.22561153835198516	-0.0894731087407629	-0.046148167223902845	0.6207970958739153	-0.05787593618123478	0.0033037126115865885	-0.013403744450615722	9.456871281424766e-05	0.03609038106650312	-0.003085143113687851	0.02971261238892922	0.0	-0.0056053736961284685	0.0	-0.0020941877208075755	0.002946786844442513	-0.01411285658276826	0.006682859899071633	-0.00026864327195553117	-0.08874400466090698	0.058043606014125476	-0.0051053688150457825	0.06671048280351342	0.004323928579462224
patient_105	-0.0201601179396235	-0.015848268118655938	0.0064602247665349645	0.05686134110055373	-0.027039154656907795	-0.02558144483215316	-0.03462547434814315	-0.0650292011168597	4.0555113915231e-05	0.0	-0.0017238256265781683	0.08297669929079284	0.09557318599089552	-0.0036117528892730677	-0.08284511951344843	-0.09591045208723895	-0.19115781750778563	-0.06604006638770074	-0.37518848117992853	0.14759948503523612	0.0033994814609451134	-0.01378797514041229	-8.56809043742372e-05	0.028507899320210205	-0.003195436212869439	0.030168199615751744	0.0	-0.004865552110487177	0.0	0.06390418453708734	0.006074297530518091	-0.01576091013457991	0.00569446118401543	-0.0002797534342401547	-0.08803118208000214	0.004423766109499219	-0.007754937631244619	-0.037574991512701945	-0.009598874206783728
patient_106	0.008481622542465239	-0.09475706902871318	0.030528930483210037	0.026845202951599346	0.050524517142949456	-0.024127027509362874	-0.04641828371692758	-0.07326441289196982	1.7980118955578027e-05	0.0	-0.0005107997872649448	-0.053812779238588807	-0.049917125857883556	-0.06081417715291186	-0.09585005962124454	-0.10148115281856523	-0.16919677976525593	-0.05871191603837654	-0.136685932060833	-0.07436289495563485	0.002616661512828696	-0.00793614423856464	-2.7893271923964606e-05	0.019513231982767026	-0.0033163995437185487	0.023916528673407624	0.0	-0.005138458058674973	0.0	-0.010195420431544007	0.0025625476755806883	-0.01746418168354053	0.005888791729603314	-0.0003673879661075306	-0.08592463038137163	0.05478165253179905	0.1729677635123851	-0.02081925397861999	0.000531091585440383
patient_107	0.015172945104866704	0.16672803509256334	0.004673596274589998	0.023562638919958263	-0.06075023450279243	0.00728662593496051	0.04476437680083983	-0.07465570185469954	4.3920576464969e-05	0.0	0.013826905145588389	0.08265690898271474	-0.04364545867054936	-0.04252779568086992	-0.15408711118133955	-0.21123722558441343	-0.19240963761685898	-0.1175459004244494	-0.17026911051241997	-0.06741502083432228	0.0028882945173328354	-0.009726277150060357	4.7829273591276125e-05	0.0270361158018	-0.0032852573075821813	0.02536840473718635	0.0	-0.004978271567084337	0.0	-0.013329294577716281	0.0008111099736293642	0.10834244432702267	0.005289918208242772	-0.000320034463775553	-0.05856267179420017	0.012217223975593598	-0.008446467988668443	-0.019048417911272167	-0.006341728957886155
patient_108	0.0021349259294739693	-0.08236749620524218	-0.028180429127809874	-0.0100148492847536	-0.017525746594854282	-0.02584913442046054	-0.0424058376974794	-0.054024076895173974	5.087217409598879e-05	0.0	-0.022985171831578458	0.04457252488786896	-0.04965583459585491	-0.06942948572646845	0.1902935171002845	-0.1662142512834685	0.05465660724467016	-0.023791834059696128	-0.469178568714575	0.08801013083071679	0.004466010209457907	0.035864009808432774	2.1090494737804485e-05	0.02589796943454736	-0.002754317533408411	0.023299461978402332	0.0	-0.004433052999947979	0.0	-0.01523362021735719	0.004243118425924458	-0.01651253522769557	0.00864964452854392	0.009823285941247236	0.281986273674222	0.25489860425640315	-0.0054047535468359975	-0.02757709036686139	-0.0021847514504108475
patient_109	-0.004612829153092372	-0.10693444046948038	-0.0608313568252946	0.006361488027305406	0.0028516776540462407	0.018613683813008958	0.11322886593706916	-0.02372652275874885	8.8877388636963e-05	0.0	6.630817330141439e-05	-0.05626282479523132	-0.05049167151033318	-0.07717942964706169	0.1047334556316483	0.2508616301847735	0.5778412356094671	0.5224095489364076	-0.00103993809814057	-0.04400259368084127	0.002052784610285441	-0.012524559432657243	0.00013090783240888497	0.04760004991805762	-0.0023737549322294625	0.024441490567897985	0.0	-0.0043013582773812654	0.0	-0.003915130079323361	-0.013345568740630141	-0.015687537535381792	-0.06209213422919085	-0.00022595161221304527	-0.08145212114466288	0.027031480523948388	-0.003759926728777993	-0.014724078981938034	-0.026956080986268324
patient_110	0.0004982271150928781	0.0094576165435949	-0.013551199258114533	0.05938389183573494	0.01725691696913512	0.01744330055268093	-0.04845729522454027	0.6569292239202401	2.398882518693853e-05	0.0	-0.0019410662979183586	-0.07272321178236192	-0.06999403053114693	-0.05446346406158376	0.006022121866786601	-0.10193060092618059	-0.019662593902496407	-0.05489015681239746	-0.10514919947318616	-0.07728039422435432	0.0021847151345780677	-0.010798997275333289	-6.054844301714292e-05	-0.02778323544115789	-0.002736434159662912	0.020831244484787726	0.0	-0.006379685916090123	0.0	-0.009210701813352725	0.002940212219476644	-0.01513454054505569	0.006350165725345054	-0.00023903018375392017	-0.1015832651603363	-0.1935634830755041	-0.007861853330075195	-0.01280687609177657	0.021497037297463342
patient_111	-0.015526192614419643	0.11362583977845331	-0.013305928035178261	0.0022412413898141477	-0.0583422760879062	0.008163377858097063	-0.026862454547053778	0.7207401698170579	4.7438331797733455e-05	0.0	-0.0032154646440965395	0.08276649577879427	0.08008592231856727	-0.023818568288689224	-0.23875571363133385	-0.19730524885600198	-0.2888429188760455	-0.09370777735788652	0.03263588123432674	0.016740463205215696	0.004839902111374979	-0.013282680839074705	-3.808281586045788e-05	0.03512921505820202	-0.002711598553643042	0.027574207373279022	0.0	-0.0059096583562624596	0.0	-0.011615058705328328	0.00721468167676779	-0.008141310667966445	0.004458794058759887	-0.0003583633568139502	-0.06020523387847172	-0.14268676005450703	-0.007187779844805311	-0.019861578487130653	0.04084857162313347
patient_112	0.003867627378297226	0.1823198838626442	0.04118548873038518	0.03179979461791402	-0.0067674840741890506	0.018682414897466332	0.05118802376379028	-0.06740095313599517	5.757389969271002e-05	0.0	-0.003191900522865213	-0.059964511953622075	-0.05323720592982066	0.09813296948884596	0.11746342645239119	-0.12796538020303946	0.028396134708329416	-0.0789418207727805	-0.32061122999036384	-0.06446577556667603	0.0034999276753905906	-0.011192273173969121	8.669332390353564e-05	0.0260908485556768	-0.002796315666828032	0.02287051492289927	0.0	-0.00678747915021172	0.0	-0.011103717055403408	0.004087157782331796	-0.01612222602673524	0.00561865990690127	-0.00031875999768639856	-0.08813464468080828	-0.2616814259774973	-0.005611415569602186	-0.007474426497378502	0.008958693406904967
patient_113	-0.007117185361933942	-0.015801369239441428	0.021534569798897604	-0.2578944886185207	-0.024562263133588922	0.020477210684009418	-0.09710698315522309	0.33501623772164735	7.840376094811084e-05	0.0	0.002030200493487434	-0.0254788896688911	-0.03306101739728643	0.03739484727712195	1.1179479257216292	-0.081442120452278	0.6969395302129167	-0.04495084650560252	0.3684541203662414	-0.03722111254149727	0.00611146093252821	-0.008358586439520262	-0.004165998821451487	0.032036623306373475	-0.0018954702968859746	0.024312708551416005	0.0	-0.002448424244805285	0.0	0.017464183212364957	0.008259993348133397	-0.009748638473535982	0.009224368163818423	-3.327640306642553e-05	0.24093656302223765	0.2315805271484798	-0.003321431984155759	-0.007335442208406948	-0.04122829833488211
patient_114	0.0021072140871135777	0.005294006639086558	-0.014999053313259254	0.08168974485869084	0.0944730300200135	-0.01305031646732597	-0.029954747428634562	-0.05341943603894216	1.775956656236323e-05	0.0	0.0016006598577176468	-0.02135850072652515	-0.03379033792238753	0.008167600064637565	0.1618612104915903	-0.11217400221791202	-0.0647939924255048	-0.04174883453796108	-0.12965494563269808	-0.057701776119811275	0.004507631953683994	-0.005379803871842705	4.978024866443784e-05	-0.012301967612448722	-0.0031138307426392497	-0.43425012467462887	0.0	-0.0038760936141287506	0.0	0.05635307119803814	0.001297608162844428	-0.017298059049003812	0.00838943117828556	-0.00034019595815078273	0.4266950497401847	0.41334649010421204	-0.004763120626519085	-0.01342514042139726	-0.0017050210734530014
patient_115	0.006057337116273736	-0.02747214528306615	0.0385286905037969	0.0013506318646196757	0.0034006007722548175	-0.047932824266590596	-0.05530148201934206	-0.0903631443968364	5.050881484437202e-05	0.0	-0.0013187116746256674	-0.051353586939621054	-0.04314738568061106	-0.03885578775046987	5.2178882635346424e-05	-0.12832856111112073	-0.12077972808153646	-0.06719880585538199	-0.38649468276318366	-0.07000803726020116	0.0008228270303499711	-0.013996848869047427	-0.00016593927979807112	0.02060340194159065	-0.003107338194522517	0.02233057727355536	0.0	-0.006016920993814881	0.0	-0.014504964827067177	0.002660912664961219	-0.013339717804029021	0.006151741780225881	-0.00046665255041872494	-0.0998532885121481	0.018734472628158867	-0.008401201636763542	-0.013048189713950714	-0.016127114660353558
patient_116	-0.023019022846799207	-0.06786408966830926	0.002652044643755957	0.17006893437753776	0.21691678819252153	0.010133338079340628	0.040309926159301054	-0.07596910053489703	5.209025975780497e-05	0.0	0.0005983724483488953	0.09505693292796327	0.1356907525799957	0.011590461210740026	-0.12993816823730012	-0.12294905792747066	-0.14756373153556962	-0.07169675349657419	-0.14081137157156154	-0.06878150237038161	0.0028097812056548303	-0.014365627795726454	3.990017602126192e-05	0.04502949290201456	-0.002400700766929108	0.028489177580770693	0.0	-0.004582752924817865	0.0	-0.011709223241337371	0.002641785065210573	-0.015037672255975777	0.0052666549058127485	-0.00021253460540587916	-0.08160576853822966	0.029812661250642195	-0.006217111802960476	-0.028479539687814148	0.04894496769227025
patient_117	0.01807196334825751	-0.01984158073300129	0.05226483037516756	0.1152906640277857	-0.21124093316180406	0.006639197500312898	-0.039123466297730995	0.5798535946768582	4.821883633140803e-05	0.0	4.951174330229011e-05	0.10828644552062755	0.1283648291311338	-0.05058251663914531	-0.01706849759163969	-0.029188201755817014	-0.17041715554705225	-0.06410989365409588	0.5112644126962963	-0.06506063048781663	0.005941581475478942	-0.01091557891232065	6.104591654622567e-05	0.04770854596065568	-0.002803171431638823	0.027415730825010774	0.0	-0.003813706472940144	0.0	-0.003794857849914135	-0.020962188363894338	-0.013005181455540527	-0.058580356223603615	-0.0002728629194174937	-0.08493936990397971	0.024861254480638677	-0.00482621915017008	0.07328934020655477	-0.02507647577024558
patient_118	0.004558175223158399	0.20354176786351094	-0.03139666640876167	0.013584676790081867	0.0028802787856602187	0.003514036378760226	0.02535818906824056	-0.049762448065049786	3.9747279164697e-05	0.0	0.000710528639948307	0.04228719088814736	0.05912657552299638	-0.07825027952724926	-0.22941264725517643	-0.21529588794555982	-0.2318312427101361	0.04180287433258429	0.5074382941469593	-0.0508855307599363	0.004208864427839641	-0.008726917077030908	-3.2477371708132726e-05	-0.027615650508818347	-0.002380424040339467	0.03149887340116048	0.0	-0.004027460375520575	0.0	0.042514463553849115	0.0021551400091055005	-0.011471566586422946	0.00498690942612808	-0.0004103964552006918	0.2543742472216906	0.2903745972009068	-0.004143017188413493	-0.03406023420410108	-0.009693869700942284
patient_119	0.007370274920295583	-0.0862001149577677	0.06947843034917317	-0.012894264920472546	-0.04662744036539273	0.007892738540754882	0.04439901554173206	-0.05568011055347865	4.14233117894322e-05	0.0	-0.0009834675188403583	-0.0641949520516166	-0.049512140657069555	-0.07159439582917285	-0.3235357535117104	0.1325934007005431	-0.14079378669149714	-0.029649205725533815	0.23445728003856703	-0.0747130856250094	-8.994192250310097e-05	-0.01753593593729899	3.116920195918663e-05	-0.017551696368347983	-0.003068960875910039	0.025956280767976382	0.0	-0.005568081847662756	0.0	-0.005540107128943899	-0.012851704998622631	-0.02077369970527335	-0.10248216660672567	-0.0004220041697725531	-0.09661385914801456	-0.003047264665651066	-0.006418550370014396	-0.01881823995907765	-0.005787084483649323
patient_120	0.001426707862910958	0.013577637209568004	0.05738917107357848	-0.38263144556598827	-0.06254698416777407	0.010192745779307306	-0.051801517912798606	-0.05709672677878458	5.2869104434782834e-05	0.0	-0.0006914431850413744	-0.057145585872427886	-0.037879303736164306	0.13341730159338186	-0.07126314173009889	0.20341602558351127	-0.04921689882846696	-0.015510107228858157	0.4082782100198192	-0.061899575070541585	0.0012404023022233321	-0.012183444021746388	7.485072983492348e-05	0.03231821380046823	-0.002396855455370326	0.02264648921549742	0.0	-0.005561635427913433	0.0	-0.0038426933892939386	-0.0015060669476103267	-0.018736313532182153	0.006708635607985261	-0.00044511045163505506	-0.10084198503437293	-0.0009841366925956174	-0.005661407543658279	-0.009262651812159026	-0.010409358192462654
patient_121	0.00486189281750736	-0.052190759874473774	0.03620464201424353	0.06760421176323046	0.12493941286446736	-0.03243444503415069	-0.04616551346888324	-0.06486311896818114	2.3584837016947208e-05	0.0	-0.0004420663259619279	-0.06070753950243491	-0.052050445188944104	0.00698115345725298	0.044774696043746856	-0.13497691155784877	-0.09411045611464874	-0.08383000904522475	-0.143730617923402	-0.07447761307077355	0.0017382071291494924	-0.013719059503713297	1.7004183494213264e-05	0.01633150738095781	-0.003199426339430134	0.024678107932893902	0.0	-0.00534964319360154	0.0	-0.010045531252003716	-0.004401242652283195	-0.021842842446240934	0.005378394523519955	-0.0005330040427229004	-0.0989793280458969	-0.004348216928561905	-0.005916882159983082	-0.014238653499106836	-0.0024652522877717364
patient_122	0.007337497916997272	0.08947992281411273	-0.025837589187493456	0.030726694788737813	0.051774460356396344	0.0048154371423455335	-0.02922461269724149	-0.06544326255921566	2.104947194151276e-05	0.0	0.004298820620099516	0.05047274366579401	-0.03767325287994529	-0.06850263800664491	-0.26729594155371184	-0.21962184774949522	-0.23386599489461665	-0.014181128271250898	-0.2972738169453864	-0.0582234344144711	0.006212843206926615	0.0881336995625888	-6.757978921037323e-05	-0.009578966759372608	-0.003051048783847611	0.02981747003130605	0.0	-0.003874020994648859	0.0	-0.017820272215613095	0.0038110945572567244	-0.010834116192496735	0.00606906416371499	-0.00039575976870507803	0.35372444488218785	0.32353654776667456	-0.005220786646477004	-0.027954858402740118	4.17456262774019e-05
patient_123	0.006535576742669604	-0.01928971330347711	-0.028613591783956515	-0.0029908568445535188	0.021578545087201383	0.006240902341633245	0.031724386498410216	-0.05355531581523808	2.3514455513751277e-05	0.0	0.0008472978388072748	-0.02559166166162742	-0.032266190728072706	0.07218461250329705	-0.11665481674451157	0.13730339507919836	-0.22367393018335538	-0.032838497007169426	-0.5758401813964373	0.7959506036883459	0.002805261672567804	-0.01128459620618241	1.8598528508516394e-05	0.02036040601748836	-0.003228434380343996	0.028425003800073973	0.0	-0.003906763131299672	0.0	-0.012781257230845394	0.005061875189726649	-0.011284082672118946	0.007198386404732561	-0.0004314103220967215	0.26194395522978126	0.28437466936187494	-0.00467039033871641	-0.01737277119973473	-0.003442006798111244
patient_124	-0.0062382355931201216	0.2202955947993547	0.015065546731981818	0.004576982185452977	-0.019629225852038155	0.012057217626443366	0.06072024716914015	-0.0380599658674791	6.4829736906748e-05	0.0	-0.009616631779680583	0.06893014927224807	-0.05328889221561733	-0.06674445321164044	0.040723183665556696	0.3059508172662383	0.22841303996999848	0.5377941288947935	-0.03731841949771969	-0.013168545060225962	0.0028337972847825702	-0.017105028002080455	0.00016029988251856499	-0.029155687715135926	-0.0019372258881649898	0.02947459458097779	0.0	-0.004750234091720904	0.0	-0.005135036970786672	0.004330110007985907	-0.01381781281241205	0.007557664978566015	-0.00022427981792373124	-0.06962786145701548	0.017738869374724457	0.06921215677830912	-0.024309118288442764	-0.02789040434489697
patient_125	-0.02865536963202865	-0.02513439816131404	0.015860742777237365	0.09003516070559298	0.15688848313083373	0.008636362098321476	0.036516850225234175	-0.06378630122691725	3.5553132535699e-05	0.0	0.0003031747562022712	0.07307865693041177	0.12109151223446711	0.05649254030278808	-0.14794310203538166	-0.2529771551755692	-0.21869175625570833	-0.043156032898655994	0.029492051968222136	0.28902367842345666	-0.017035225559521913	0.0779177950377647	-5.510970304866852e-06	-0.022987899340538746	-0.0021828333840619328	0.029749667993375407	0.0	-0.004176798105588232	0.0	-0.012691476455466026	-0.0036725404147602294	-0.015204948132788347	0.0047714564704238824	-0.000267860054252418	-0.07617021052721036	0.027591486923311797	-0.005315991372743928	-0.02045442224653937	-0.01633635743604864
patient_126	-0.006064465968801624	0.07038840801211534	-0.054564391522447145	0.030796809338036038	-0.016529829169010937	0.02067378381099609	0.08849520870473407	-0.028993960133810722	7.58451288478359e-05	0.0	0.018457373865888946	0.05900827810385149	-0.033216524460898546	-0.051617228440777554	-0.10219751140874768	0.3670689863408608	0.8214966557390667	-0.03537325301772431	0.40868710088632243	-0.05098924644939074	0.0038264444915034283	-0.006629488358145921	-6.443918014915258e-05	-0.0339648267785193	-0.002319757993821107	0.025878927566857106	0.0	-0.006372071341233301	0.0	-0.003301533488877777	-0.031207622558462197	-0.008443170068736752	-0.061165867906352346	-0.0001313190629444223	-0.07398045438877285	-0.27646639420457875	0.1025349919184701	-0.013270023378481892	-0.018937715405124452
patient_127	-0.0022832645114035676	-0.024124372813154583	0.03699858503855307	0.03289712938751808	0.03184435328321842	-0.034206752724190125	-0.05448867922831547	-0.04145498711617024	4.275657430955013e-05	0.0	0.001006451234692678	-0.026503371712416818	-0.032626660292614	-0.07716036689848096	0.10624694819990116	0.024760400301789984	0.012318382907621746	0.5616288661658208	-0.24168378687122224	-0.07158930194737899	-0.03160338147982668	0.06447883623480288	6.5100801403546596e-06	-0.00974468025104499	-0.002074543216723476	0.026243507015526225	0.0	-0.004012599614298924	0.0	-0.007259858220552929	0.00183651018796041	-0.014603087399816157	0.007447158602062166	-0.0003328429557934909	0.2815148077562794	0.29765165601587634	-0.004326604952944074	-0.02240750811795506	-0.013835948238525277
patient_128	0.018867770530715245	-0.046701538652487634	0.0768198942631564	0.017460588514957152	-0.018176286333207847	0.009232114907665227	-0.0307587233006511	-0.06732868854244846	3.5396812525623496e-05	0.0	-0.0007909664811733514	0.09877709306689367	0.10304387017612184	0.14031198721525873	-0.2627213723354654	-0.13677045153639936	-0.20237059353429895	-0.06840353753507214	-0.379776316526953	-0.0703910269134094	-0.0044829832530496215	-0.012876830326664545	5.009438426394222e-07	0.030783436817479373	-0.002890484851899344	0.02678154768603045	0.0	-0.004531197986782934	0.0	-0.01393666686743817	0.0031386641931104874	-0.015695624069759894	0.0051938674132304	-0.00037868630884201033	-0.05636573846871279	0.0517132774561129	-0.006875401475542676	-0.029029668722639092	-0.002897003608757325
patient_129	-0.003021691187216424	0.0650850440146797	-0.00206780458076347	0.01082457963642351	-0.008795026863174758	-0.023208976730845418	-0.03608636043190861	-0.05435448725914031	4.9342483338243e-05	0.0	0.0002433079977673436	-0.05806118623144697	-0.05567981808195587	-0.016933869224953838	0.042386779061375605	-0.045740644648294256	-0.017265657799158677	-0.11075104338034217	-0.05652952130795832	-0.07575752518675836	0.0028073535042706667	0.030206476539388828	3.886114051581881e-05	-0.0085818227299732	-0.0025962177997721943	0.021724161277298842	0.0	-0.005721552809226679	0.0	-0.00619171523785645	0.004393365398044598	0.11590916077342124	0.005988889180087931	-0.00029008027387870657	-0.10132329098799117	0.006292754857897615	-0.0067867176252140145	-0.012830196067454653	0.002008447039504762
patient_130	-0.010713997516104391	-0.058869364592475056	0.011663785233266548	0.16671807019715093	0.09184640733514624	0.0047586290512068	0.03002158851151479	-0.044226248188023946	4.154345917326685e-05	0.0	0.0012248261806244477	-0.04165727289789547	-0.05193342241220236	0.04539434890128983	-0.09248307778574022	0.16509513490383315	-0.08876901663986893	5.545209762641598e-05	0.5543497188779952	0.15515154436404222	0.0017492117417989275	-0.007449245783133365	8.046836740221323e-05	0.0282098568895396	-0.001999850464977186	0.033831477588838726	0.0	-0.003943117957750941	0.0	-0.005905177899306695	0.000952972579429587	-0.01661964061979411	0.0071601122271966145	-0.0003218867262869972	0.4265590550332741	0.4025162257815796	-0.003870121214082971	-0.021409961326064268	0.0019511192058598889
patient_131	0.013565454954882235	-0.02056879356795617	0.031027367759452504	0.0160237495454659	0.0298751957720176	0.012612892668200199	0.04927415989904164	-0.06612742718892416	3.7273762062315e-05	0.0	0.00011385898442030472	0.06328645764940853	0.08150655993269913	0.1874523035689168	-0.12348209726151184	-0.12244185537719607	-0.1466684725177657	-0.054844290479871216	-0.10032576672524446	-0.07250644093448616	0.002632959981150042	-0.015019422668484708	-1.45406381266573e-05	-0.01980761629698304	-0.0027623963349635763	0.029557924030648036	0.0	-0.00562141936124371	0.0	-0.011459901506755457	5.606185746702531e-05	-0.01686844012851552	0.006698451892071598	-0.000368034537706435	-0.0749324866087571	0.03781499742949662	0.1769802774299752	-0.029079834759647136	-0.010054724172167826
patient_132	0.008948080187553685	-0.10652412677385606	0.021036587113792384	-0.2579268499176044	-0.11430104318174708	0.01385614749900515	0.045834132491310894	-0.06675965498891513	2.242961567219481e-05	0.0	-0.001911096841048046	-0.05107984561482368	-0.035655779483505554	0.024521564907312835	0.21890702958299166	-0.10716110420233328	-0.10369583593928627	-0.08084603783644656	-0.29606289102844746	-0.007889548412416065	0.00036790197129971195	-0.015225147761596156	-7.789543317579706e-05	-0.021205731623867578	-0.00338724707097721	0.02132065791287266	0.0	-0.005261834254546892	0.0	0.06876000610783499	0.000556219439622139	-0.017058718836464315	0.007195014856632716	-0.0002708213652826267	-0.0785069114694138	0.027642312017716723	-0.007598394640484852	-0.023540114532833164	-0.007364684067807739
patient_133	0.0031392677628859526	-0.0743774862143752	0.0034255648813936272	0.012430445675873638	-0.05255784209840284	0.015355060455681312	0.048146894421605184	-0.07973680393552478	3.30012709476853e-05	0.0	-0.006582981339402567	-0.08044870980773038	-0.05283389275711779	-0.029242272051775084	-0.050669704041051526	-0.1354224674266431	-0.1418458977644964	-0.0860925168022425	-0.44182054676724986	-0.07495752183885164	-0.018705319575408955	-0.018403926393007534	-7.195876083220062e-05	0.022879643890010605	-0.003057110911712776	0.021792807132287883	0.0	-0.007844330651050897	0.0	-0.016444383419441523	0.004456599059608488	-0.013299229358649078	0.005680528249546496	-0.0007436707833095331	-0.10054168205814779	-0.4442400469508516	-0.007131350550526178	-0.013541747067364449	-0.011151530850496616
patient_134	-0.0025467122892940688	0.037930690444480164	0.021031474261957867	0.012651798890871395	-0.030140136592144998	0.013854075989402977	-0.06299910752938169	0.5164673363049995	4.177252020136028e-05	0.0	-0.00033367349047886866	-0.06851660618008293	-0.06361442930984774	-0.07120297512678235	-0.09745211178372144	0.2895844558728414	0.1849213884344025	-0.07440824513185791	-0.05153421549669214	0.016255496480922837	0.0018046477556538675	-0.010620217912811612	9.184965282714967e-07	0.03379349777790684	-0.0028778871833955045	0.02593951012635262	0.0	-0.005389171678492228	0.0	-0.0036815657157248873	0.005571283391672018	-0.016275105491758833	0.007785283918319901	-0.0003699682585996688	-0.07542615827200162	0.013274746858588553	-0.006035310347116784	-0.011735720472072149	0.04887429035105369
patient_135	0.010836210829362059	-0.10024650360519322	-0.05470918398354484	0.010087881370407073	-0.01969078941216574	0.008512658284588867	-0.04638304099215421	-0.07004517479013293	3.4730180903088e-05	0.0	-0.0015505483080306979	0.07353312406968512	0.07829742933436004	-0.049343188501727836	-0.25021890050070866	-0.011043084914145978	-0.14577542547893305	0.09864318276422442	-0.45043152058721975	0.044123896677370406	0.0015888486072670046	-0.015642214541291267	-1.2687723470307937e-05	-0.02066553638054215	-0.002842286201886212	0.03071447992239318	0.0	-0.0059365903788006205	0.0	-0.017166717880819637	0.005339440889702659	-0.015931137045327327	0.005577323153447286	-0.00026882979517641115	-0.07747884412978903	0.012648741934163783	-0.006135307735437288	-0.03594023406219673	0.01050668539267156
patient_136	-0.00752936985581549	0.037708284324816856	-0.0009510726392036312	0.05581919066564495	0.06063775246787235	0.012889180987076287	0.061237667270589144	-0.07420559169353898	6.577437935860521e-05	0.0	-0.00014404704085120513	-0.04543980974087001	-0.0536388294034265	-0.029016507756210164	0.098092101368517	-0.1874891859299896	-0.11008618574683798	-0.08275739377597796	-0.12263468949947941	-0.07422756744284023	-0.016367871592077855	0.08903553873398957	-1.2390437771952854e-05	-0.010326702191294976	-0.0029226092831327456	0.02362094303379851	0.0	-0.006419425950108534	0.0	-0.012183126200083542	-0.004613407266410956	0.0864331031080462	0.006831861344718539	-0.000443692775057645	-0.08513106262184335	-0.00031743260293870616	-0.007377951426764046	-0.016418250879280106	0.002180933245422327
patient_137	-0.03774195825560368	-0.02449558331960213	0.0021157181929685647	0.10800944655340511	0.0429296312222766	0.010366309560977179	0.05081201202005586	-0.07070786913399908	3.0156629554255075e-05	0.0	-0.0010473283083627626	0.07182389761307145	0.10996477029858419	-0.015677482183565565	-0.10042167213040931	0.13516485186105867	-0.2713265022935399	-0.048989974810993334	-0.17049882553663764	-0.0733662802290898	0.004213576686993198	-0.013530342245059144	3.555582793897765e-05	-0.02795409960162884	-0.0024800681542146183	0.0336132071490004	0.0	-0.005985248142185699	0.0	0.03140825790357047	0.003869696538014539	-0.015308874107611002	0.004468756534535045	-0.0003388286865095368	-0.09043969551053284	-0.009333113691666402	0.07492550647265518	-0.027353107496112666	0.030058791462283355
patient_138	0.0008078130279937691	0.17597094837108165	0.004692108865523836	0.04718738801150919	0.09315457504805646	0.021628818832139678	-0.06271715171530473	-0.05840054741185365	3.763443097918079e-05	0.0	-0.0010977260078352592	-0.07139679342877502	-0.06739537286087224	-0.05986141800160281	0.39161971176311866	-0.10568092186228929	0.3464961369754727	-0.03456336573095374	-0.08300025567313303	-0.05339907927853305	0.003384759271677572	0.025979375377457377	-1.5542007351262683e-05	-0.012903985626814668	-0.002335738958983855	0.02334954461306296	0.0	-0.005259767944012655	0.0	-0.009113765282571	0.009271344410920588	0.15552352850776502	0.0057167472933600015	-0.00034743836719996953	-0.08198701353597942	-0.29924545245489226	-0.005197558613029115	-0.0057672967001973306	0.030747075668025734
patient_139	0.0054489075376926	-0.08033160065246692	0.042061939446079125	0.028316975115220105	0.10650702773688722	-0.041475658692803494	-0.05740778719258565	-0.07640210032276894	2.1490737077944e-05	0.0	-0.0005344570048488906	-0.07288760699925645	-0.06861484766764782	0.026378897140631165	-0.0008941970681883368	-0.09827569318710364	-0.1167852374691877	-0.12591766442181582	-0.06721844740423151	-0.0721937235009935	0.000805345320156831	0.061069438961428066	5.20176080210909e-05	0.02563066663471851	-0.0030093548684946834	0.024349110382971464	0.0	-0.004900473750749875	0.0	-0.008606403102709919	4.221167072373004e-05	-0.016888574587429477	0.005351120969935258	-0.00027212880843892475	-0.10396894633731195	0.0071122768601360135	0.17397348492799933	-0.014953161452030163	-0.0030897485284480724
patient_140	-0.006194697393990744	-0.03772836934786241	0.003766794612304219	0.09806141369941884	0.12196550749004377	-0.04165360387038909	-0.07638849866987381	-0.03813249394621621	5.0875474600139e-05	0.0	-0.0012991427565360039	-0.06679148779568006	-0.05652529144019822	0.04539763611573672	0.267941577700264	0.2584812178541801	0.35888122361726177	-0.04722878861720542	0.6023738316465761	-0.05189230981409256	0.003917040732274338	0.07369742510564753	0.00019833558003743343	-0.020196613794240016	-0.002066852289586079	0.023190358137399357	0.0	-0.005557409058209379	0.0	-0.004975714791289021	0.006155533400436781	-0.013098147346206079	0.007622351635111272	2.2626638949678418e-05	-0.0985658085001635	-0.3054964456933497	-0.0033858183036502894	-0.002707215581640145	0.03991829695095118
patient_141	-0.01839606717830695	0.052787304007909555	-0.31222853936840234	0.022040538208107825	-0.11591394832763624	-0.042727420448634854	-0.04844285399722782	-0.08002470824886694	3.346425193129706e-05	0.0	0.01630900143066953	0.06496315574515486	-0.04343720974989185	-0.04581531142902322	-0.14867291796781842	-0.20751319825409584	-0.2400348075827878	-0.09071303226323886	-0.4369154065358657	-0.07988377014654577	0.0028082434587005153	-0.011795755199254103	-0.0013434666414533789	-0.02328261060582857	-0.0027275925638677624	0.0213454930984379	0.0	-0.006643085493935581	0.0	-0.020158900760401437	0.005135547303677212	-0.010364938660184059	0.003978519661199042	-0.0005331350291104676	-0.0816117707723226	-0.1712788627185202	-0.007512046347280721	-0.02297119496575225	-0.0129503934984423
patient_142	0.015037611825013876	0.04980919739770476	0.007173919573765739	-0.17655869318820705	-0.19195187477719894	0.007927105255705547	-0.0285368431623244	0.6737768591614034	6.143845055694718e-05	0.0	0.00029738057830366025	0.07749301386552748	0.11006943118457128	-0.014786599881095526	-0.04319523925189762	-0.12332949773283541	-0.12037384439946065	-0.08961557110198655	-0.01802941882277506	-0.06887599901378656	0.003241198550751439	-0.015314024742661825	2.6600905801262616e-05	-0.03999561932910824	-0.002479794519203094	0.02588686085224826	0.0	-0.004676020791867534	0.0	-0.0088372896261011	0.0028721201537558376	-0.013172095378365039	0.0051070927422751985	-0.00024469897069036127	-0.07417864018956279	0.018011591105904903	-0.006345249323402016	-0.022039750948860827	0.04034694892725051
patient_143	-0.015185544052146267	-0.04129893184728114	-0.021464618257998166	0.03694662050954765	0.09041374097923968	0.013003080847966388	-0.05811616172458875	-0.07813132713029755	5.5253704188664e-05	0.0	-0.0010643350348890426	-0.056867403290771924	-0.057718096299639574	-0.0554440241773092	0.03830952929134166	-0.18926210042928013	-0.16390055987528013	-0.1447205886568914	-0.42895739592463156	-0.06902994927040265	0.002039102893163868	-0.014375771071027253	-2.4530653891755867e-05	0.02280248011968402	-0.002422127968373688	0.022332013165340562	0.0	-0.006471234980652261	0.0	-0.016530674001116318	0.001227768985958841	-0.015219498401426924	0.004368734644787128	-0.0004039132933130674	-0.11186808719164253	0.002313834113943752	-0.007744866646933465	-0.019535019045164567	-0.015195080666567556
patient_144	0.000793329079797143	-0.04525259529067331	0.029503137189488108	0.044212782306909754	0.009721901666922543	-0.023839724378968682	-0.055021589832702805	-0.04879656210204806	4.35331233057232e-05	0.0	-0.000809655200434291	-0.05737129223540853	-0.044628803618198536	-0.010694737840187953	0.0013611996766729909	0.18551228421255878	0.018219076291176126	-0.019487358924860684	0.36828821739255097	-0.04784659288029313	0.0023206581684763004	-0.013031430484080023	6.52525293606823e-05	-0.013202671315709154	-0.0024900198763751656	0.025536690765921275	0.0	-0.005763043714036041	0.0	-0.0023407936173008934	0.0029304499883900355	-0.017750226504712044	0.006939020844550877	-0.00020950321499896643	-0.11113402128340574	0.020342536496008076	-0.0051871509895757015	-0.009423493381104818	0.015346440065113941
patient_145	-0.007869818754400909	0.052954170531513176	-0.14360826957567818	0.020128820404568763	-0.004527417652216152	-0.06564982200885526	-0.08078730009989213	-0.04506793416788498	5.4265361999290464e-05	0.0	-0.0006585724582841419	-0.08440301080433626	-0.0700552427502758	0.06928696770179187	0.11393067845060101	0.129553082756884	0.24714081308249014	-0.08545799724660232	0.3995383685610638	-0.061764130108834865	0.0030364204573640973	-0.008195665377329272	0.0001340092875108967	0.01723419458369293	-0.002893776052840774	0.024183967040147848	0.0	-0.0069607444779617245	0.0	0.003769673113704868	-0.011353930650774027	0.08076350833880058	0.006039880110346242	-0.0002800481739896439	-0.11656151814093331	-0.031581484377689456	-0.0050377057303869245	-0.010536713342449986	-0.010512895708527727
patient_146	-0.0043208320746130355	-0.05831096008021634	0.01624056652837321	0.08459795858466906	-0.012468272903788657	0.016931290585704636	0.05550071420544616	-0.05373151101371679	9.8809418286199e-05	0.0	-0.004543334511910452	-0.1019264161373291	-0.07335881268577393	-0.0172835227692374	-0.05945932095212099	0.13459626363779878	-0.022996797935230774	-0.03845813464068676	0.49782000832686163	-0.06696057055486973	0.0016287749107349648	-0.014994828625467886	9.916947395505508e-05	-0.02663151261667021	-0.002690521913277504	0.02500960965299372	0.0	0.0570257839997703	0.0	-0.004227529322052128	0.001723032477554038	-0.017139692378880526	0.005332440997822029	-0.00031896206336838644	-0.1257460016095341	-0.5113823186917503	-0.005638015903163243	-0.006780651825792145	-0.010448972483896297
patient_147	-0.002217068320158753	-0.03236247564102433	0.011590574643739955	0.006048030909986502	-0.0059635896400299674	0.011197249872399012	-0.05244643309214374	0.5738917440138575	4.1922072160600326e-05	0.0	-0.0006141835419561292	-0.07217005560790277	-0.060108509165049034	-0.055609536649125844	-0.02270146519106562	0.062310356249913594	-0.015230020905713309	-0.07277131083358142	0.3645224894854164	-0.06772878005960661	0.0015510944518646256	0.030637940219166163	-4.203743836178728e-05	-0.02606915240207832	-0.0029030484230978897	-0.514199633699912	0.0	-0.0064225044200813776	0.0	0.0006407683469075175	-0.02190827047436802	-0.01660732489344225	-0.0812582867070817	-0.0003307072761428171	-0.10194195541412028	-0.02003836049856881	-0.005750256995015445	-0.010090721107137612	0.02123011816892161
patient_148	-0.026374269541269833	-0.06574104703899508	-0.08854792629262191	0.07629755890911033	0.01587893583088225	0.010879474865014473	0.043793834950739324	-0.08005501195187559	4.3220258588057864e-05	0.0	-0.00296165183851334	0.1140567474462168	0.1228375361103437	-0.030051415980183176	-0.27181974290227723	-0.1602378131359842	-0.21469853885133905	-0.028367374401143137	-0.39340399195872855	-0.07670935010165508	-0.010075293904174108	-0.016106561972179405	-3.492781582163525e-05	-0.019770946440061953	-0.002601778592073982	0.028064558140376828	0.0	-0.0063041297872978306	0.0	-0.021973542150977517	-0.009459393865803583	0.0897017442046006	0.0043548278765581615	-0.00025982108239925434	-0.07280727629616945	-0.1100382404614846	-0.008768901113286315	-0.028927949328956246	0.01610682913824528
patient_149	0.007592193951102829	0.06836754603774431	-0.016273364253482674	0.12228000265201894	0.07590713035519406	0.010047635575601909	-0.04509137722083146	0.6082439242238323	5.048298769022279e-05	0.0	0.0003693564027707433	0.08190111298231105	0.09386484785945072	-0.008833914238499337	-0.23735859942921042	-0.07312103484102886	-0.1087567907768241	0.3909491474221937	-0.11824043224437951	-0.07216017119901928	0.0032415223078331836	-0.019740659119534834	0.00010748180071171236	-0.023354606321483534	-0.00199178163352057	0.034425639518171396	0.0	-0.004361357459315138	0.0	0.01846332501491606	0.004116706440767636	-0.010463828668730038	0.00571731985977455	-0.00041766835984501	-0.06413323553136058	0.02671805530257505	-0.005922799780744963	-0.027534831274912942	0.0648179351609215
patient_150	0.01755002932310281	-0.019832567888964543	-0.00777565497162234	0.023482285902624384	-0.008281279252674224	0.010857985121072928	0.04579994478603146	-0.0826476715888249	3.5422484240267e-05	0.0	-0.0009767194619714958	0.11367324005202625	0.13778700836528282	0.009782565551376042	-0.13334905053720325	-0.24496082763742855	-0.2381980944437888	-0.10158858845157452	-0.13066906326124916	0.03298629940939375	0.0042450143563631595	-0.016452661663043808	8.985330204772613e-06	0.028745147589343056	-0.003411207540813656	0.02872094829073381	0.0	-0.00477548895746306	0.0	-0.013568098915084238	0.001184841151399043	-0.014460302320503344	0.005116479606141898	-0.00034777721874952193	-0.06545676509400708	0.025632595794535445	-0.007355169320104496	0.10962773300024513	0.023215496798568477
patient_151	-0.0036282187076275146	-7.446958276559459e-05	0.0366496974641362	-0.20191885903347986	-0.14529012966008395	0.01870218591431052	0.063294064128413	-0.08189774096439384	2.1921685223466095e-05	0.0	-0.004610765102541515	-0.06408559936023206	-0.043314268376420974	-0.02065135509715946	-0.30890407762214855	-0.15607567455834578	-0.27512565427530733	-0.08772852236935444	-0.12499642092433381	-0.0646825131051654	0.00287559030556015	-0.013581955197722852	-0.00011698464809433188	-0.01707926341125769	-0.0034013855048894907	0.02457539908187856	0.0	-0.007717914281525453	0.0	-0.01941620720959036	0.007628424134108926	-0.010317728136308248	0.006739582333565495	-0.0005441448763181022	-0.06581397069562155	-0.24552719749554788	-0.008998377946682597	-0.013106857177117168	0.011358616595101729
patient_152	0.010238793221925778	-0.08699969533663875	0.00875415224788335	0.019882132628868253	-0.06152674744239546	0.01221090804679672	0.030443629190345045	-0.06667546546331521	3.5382626185899324e-05	0.0	-0.004039260938419215	0.10490355765216769	0.08860658747152417	-0.04958799245671182	-0.17342787592410244	0.23251569485315304	-0.02641049088732423	-0.037649228578048664	-0.11410794757829427	0.8275106116966333	0.0024610763696162486	-0.01972384490930014	0.00010677932507855347	0.04117718020965453	-0.0028990610209386003	0.028165421715259997	0.0	-0.007287625724097896	0.0	-0.005434297920960039	0.005259698991558875	-0.012418404813888681	0.006114266028986939	-0.0003783758268811575	-0.06532067044904703	-0.29022419756233075	-0.0060899750394131326	-0.018442430880258712	0.01608652988027087
patient_153	-0.007706742407711762	-0.0757966728948729	-0.002867766278721544	0.044880678178219134	0.007174998886294946	-0.05066717124116649	-0.06774290387660745	-0.05138617604014262	5.72841843989943e-05	0.0	-0.003253121329511141	-0.09000312304263881	-0.05817462578452395	-0.058193289775348774	0.13524485900853572	-0.04413050360662508	0.1729041065914075	-0.014319989343900776	0.29039449163573344	-0.06692835647379479	0.0019395986508397244	-0.00907799437498352	0.00012081120193115395	-0.026086991911627846	-0.002961802454985331	0.02053453956005279	0.0	-0.006910475795158807	0.0	-0.006603129056813174	0.0027065164815239465	-0.01591141417875965	0.005737732593879097	-0.00040176594600441993	-0.10645690477013499	-0.41900634034088236	0.13087542595156967	-0.006226767241007481	-0.013480106796758182
patient_154	-0.002921132136745326	-0.09987927737593472	0.018895310193280765	0.07048465823195885	0.027124663382539282	0.022845687405162525	-0.07824503493011858	-0.038262658238783234	2.6105586244881e-05	0.0	-0.001368075404617592	-0.07989102289824727	-0.06366813055407536	-0.003547483557412735	0.018300692594335793	0.33224051014997663	0.3260038732958506	0.1073841078214944	0.13962273127201924	0.017909930078575706	0.003026466537069805	-0.0031062809998112888	5.895066754374324e-05	0.052148676336475915	-0.0024663578423422096	0.02630311742013173	0.0	-0.005958879332180994	0.0	-0.002286024106292415	0.007505561566047329	-0.014343262634672609	0.007400448997196674	-0.0001798845485497798	-0.11210486584305177	-0.31789665586751104	-0.004585190460967082	0.05760230187305499	0.011658818204400479
patient_155	-0.005031524132235059	0.14592418929151146	0.02742331635687047	0.05366222552836707	0.015254528494137064	0.0160608207275528	0.06137971424917027	-0.05367970651114323	5.917827833522888e-05	0.0	-0.00025823152401654846	-0.06640448022644713	-0.06025643129642007	-0.05311745522252806	0.09100506466549182	0.12207315896329865	0.2855089448333323	-0.07730534340774206	-0.08636411215158749	-0.06859401640226111	0.001845759104937821	0.05254586648030843	8.902529051212672e-05	-0.01650278269665885	-0.002281693237184895	0.02207538054722897	0.0	-0.006402998657298724	0.0	-0.008749190355849918	-0.0038673550893654545	-0.01594579665002557	0.006726881500769405	0.01441831846470276	-0.0839647222684488	0.002394802528862511	-0.006708577354299061	-0.01504653766533199	0.012220553581219352
patient_156	0.006683473527337232	-0.07989076927468669	0.007344735791240132	0.00960905129337015	-0.01993231131492708	-0.03654217196958789	-0.046588753801473946	-0.07860714560624545	3.696853304116608e-05	0.0	-0.0031884184864550895	-0.0650830584672186	-0.04610264740362231	0.00659546340498544	-0.26748779788403393	0.18587085853645585	-0.08958038850567275	0.08582801898575561	-0.35922283855876985	-0.07704297199795601	0.0007518368750018723	-0.013448550250061966	-1.31229809972633e-05	0.034300441509243586	-0.002568432253614119	0.030972717692241355	0.0	-0.006561828626011027	0.0	-0.009051280751814845	-0.008411506433730767	-0.014375105383286083	-0.03285865544918443	-0.00027951542463609103	-0.08431648125757418	-0.13768729074335154	-0.006633195219663824	-0.019298379261368025	0.007256504459679457
patient_157	0.0006323195274335142	-0.008336213525864989	-0.16430795286439334	0.13577319476746627	-0.0029846350998784465	-0.02044599999503389	-0.031533509350823136	-0.059979755968624086	3.7612195193352e-05	0.0	0.0008656158441643979	-0.03221115063100384	-0.03861226881924249	0.049358125898447326	-0.15895549388551147	-0.28607419281819285	-0.27610066489206275	-0.013648071575728449	0.594329032614592	-0.053230028735741966	0.005727863264658779	-0.004755353145938549	-6.873264728546685e-05	-0.02395534487131899	-0.003033726188362507	0.025023058341620077	0.0	-0.004744187616105197	0.0	-0.014883069247129722	0.003181320189534443	-0.009980815127671244	0.00584725344478573	-0.00034074114347422787	0.4185507534308411	0.3836274952880434	-0.0056199009736300235	-0.010758445134153218	0.00456424026848545
patient_158	0.00029885637963856886	0.027203668110345067	0.06537219090737958	0.028743346475323724	0.021343264579063752	0.019430452483846793	-0.07941132941020371	-0.03838904255445157	5.9155831728565176e-05	0.0	0.0009084901254193113	-0.049290909339248304	-0.0561187892504178	0.004701352966726149	0.04836042183273965	0.45995791993554186	0.5096364478965997	0.17209233517606914	0.03758099398554509	-0.048013007501191855	0.0032407825462158818	0.06188042421908598	0.0001328208608490541	0.04706244672592746	-0.002738246623269263	0.024263450284275935	0.0	-0.004938787890902751	0.0	-0.003519947373628724	0.00010251178293481933	0.14788900172964736	0.008463881219240495	-0.00018634407371866303	-0.09068672166963149	-0.05578617584581684	-0.0036014050382868782	-0.001614330538521457	0.031991438688278986
patient_159	-0.009226782499043358	-0.10750374261438439	0.008308885812330868	0.061228937424661484	0.01799388725337425	0.012548604807478879	-0.04240243856894595	0.6636107323057039	6.313795151817042e-05	0.0	-0.00034084067838363054	-0.07327756008848943	-0.06907183906594522	-0.02455685242278605	0.008395949172890532	-0.070306980616193	-0.07097879342823148	-0.06597640326071591	-0.0772937605041438	0.02984832867146097	0.0008547039993044999	-0.012312938552855326	7.941684156167216e-05	-0.02314495855339903	-0.002728703015814779	0.02454671888171763	0.0	-0.005175289673821323	0.0	-0.005492506218294069	0.0009415554854278344	-0.016315562666455733	0.0059091723118834495	-0.00034203927362910753	-0.09597486368905299	0.0038593309111045865	-0.006470653055615223	-0.013283342202064098	0.025211822655441467
patient_160	-0.0019182143295132217	0.01503115146504569	0.021687197080618434	0.0054218952245442455	-0.01867449392694045	0.02595922218254004	-0.08411943641638789	0.5558924471697736	7.94537760626934e-05	0.0	-0.000956723086193714	-0.04436432878799204	-0.0478709269477646	-0.014175627341294277	0.046878816989777056	0.41704043320478307	0.6859802052099135	-0.07438756802557837	0.048128411619581486	-0.05681521196508234	0.0028814452914517354	-0.0033620418225020184	8.94820728707911e-05	-0.04055518636629384	-0.0020907780581848685	0.023303894840348977	0.0	-0.004025564959353791	0.0	-0.0034885476179087414	-0.029542744097939454	0.0646743507790469	0.008491153468965977	-0.00011969701480383066	-0.07264839466111374	-0.34866284789365354	-0.003906116254844882	-0.005736080273802402	0.06939205935829662
patient_161	-0.013209163011834535	0.09472113295081952	0.017896237725315768	0.06282789218080835	-0.031388900050943226	0.011520478002294039	0.04434599360828585	-0.07088191729443744	5.1373419311432416e-05	0.0	0.0013044422196343258	0.07046223462347276	-0.047553029668236484	-0.04060061980173632	-0.29880332474150245	-0.13683112628698535	-0.21450697640363692	-0.15076010346631535	-0.3172645612176625	-0.06907943542075881	0.0025584633764291586	-0.009482280215586092	-1.1856410436268874e-06	-0.013855113108732574	-0.0033477862549981903	0.030548943158592246	0.0	0.14132986937601835	0.0	0.09191177549947571	0.004742354485329885	-0.011015331171548386	0.003850812601795128	-0.00032790799886433955	-0.07349709177224936	0.005778045157386126	0.1483733423282301	-0.02421859659322076	0.022105891282600255
patient_162	0.008941023509942279	-0.06799026729722871	0.034019207432619915	-0.35889298047570867	-0.08503277680159858	-0.02407571172267353	-0.03949915641973237	-0.0654652607710102	3.7494169380218703e-05	0.0	-0.0015111422645327323	0.08499336626660392	0.07875226825706517	0.10034068777728358	-0.11413461978363382	-0.13734669897458165	-0.12700283666207557	-0.0692092785476626	-0.12499497120632203	-0.07683896802567965	0.003234909821927001	-0.015801293722611597	-9.12108175439061e-05	-0.011981476391326342	-0.0032219850020378097	0.024312289505713385	0.0	0.19091535404619073	0.0	-0.012673119029878038	-0.0030467022462530645	-0.01914139659948197	0.006204740620410895	-0.0002117074165245994	-0.06817985533017237	0.0142947620405849	-0.0066893532552560865	-0.026871356183941316	-0.009391799120214879
patient_163	0.014936392772681013	0.02837811710549774	0.0867332780149031	0.08268601034240287	0.16026422545153302	0.020807669847220454	-0.04578876698493189	-0.0691377226087492	3.012419870111854e-05	0.0	-0.002837558910695921	-0.07652625642205974	-0.06962450174527982	-0.03446124579704337	-0.08704712689349528	-0.10945048669034026	-0.09514134119937304	-0.07448376414633223	-0.0709882848093459	-0.07517872862008544	0.002207023084662956	-0.009726050267843345	4.025561509368719e-05	-0.014290980708187533	-0.0032500736860130238	0.024067946877334406	0.0	-0.006435914577189478	0.0	-0.011043863453489806	0.012364148900933666	-0.020304168841404905	-0.013729701779634205	-0.0002121317205104624	-0.09061255601319347	-0.3199704109762157	-0.006252565129261342	-0.008385215542406737	0.004853157491485568
patient_164	0.012641051892381558	0.08992001856169848	0.0036559977447102555	0.012384846148469417	0.02106333960453564	0.025355920645504956	-0.09260764817697435	0.4900961397171818	5.870019155867887e-05	0.0	-0.002414122487223788	-0.054639537542412214	-0.05374911966804916	-0.009855098717484153	1.3792278263271436	-0.1466494587171982	0.16216958988172614	-0.022638519778679696	0.39353399959541085	-0.04508207569709926	0.004654258880216065	0.015409126453062612	2.8363196581471542e-05	-0.030999389944001712	-0.0027240633009806	0.02335842695953226	0.0	-0.005620533547118276	0.0	-0.00868974304788076	0.005732295731943727	-0.008053271377036979	0.007164906299524638	-0.00027585688869299067	-0.08207499647536101	-0.37977480455247614	-0.004723497161549176	-0.004602649532922224	0.0511037327081367
patient_165	0.006296167073375599	-0.010022098879868458	0.08270691121395503	-0.20299457639323923	-0.15739681075880493	-0.021029516183245972	-0.03916363653593337	-0.07496112078465046	6.3952131402989e-05	0.0	0.00014544380490822022	-0.05953472495754431	-0.048698338464735966	-0.02298257067866411	-0.23514353378645894	-0.1596046364517972	-0.19198224940994046	0.019910336068803658	0.403953566322897	-0.04134383213075663	0.0027057229859417343	0.08508657471787602	-1.8088911561792636e-05	0.03785394466803539	-0.002391233285680641	0.024538037819833686	0.0	-0.0050221051636427875	0.0	-0.009861451500255325	0.004423875008640719	-0.012092528932108142	0.00531826791715614	-0.0005223474652352263	-0.08049789065993318	0.0332352884363307	-0.007838992509044325	0.08408836090729416	0.005456922411609524
patient_167	-0.009897266820083133	0.17252877797395696	0.007109021702785533	-0.09413263259696622	-0.1628196068621005	0.015136673466743961	0.05653760331906287	-0.04959163587588336	4.4389374256199e-05	0.0	-0.008695310098602362	0.10731745817775007	-0.07012904272811384	-0.06576729830075573	0.15996910250566107	0.1607549145338812	0.406345922413808	-0.04495858983256093	0.06086639901379199	-0.061964623166109935	0.002955449800836712	-0.006908450630268177	6.511947372922024e-05	-0.028782370009810397	-0.002326808311405209	0.027901753149051887	0.0	-0.006136877078762903	0.0	-0.005727654675926254	0.00126112063319111	-0.014491710728203155	0.005925642952887932	-0.00040507255439797303	-0.07270523009894989	0.026028372369577682	-0.005505062889322612	-0.014172542471835234	0.05149324927896923
patient_168	-0.028822740744067696	-0.09693248458809464	0.026803600560063732	0.0769173890119074	0.13228478541576563	0.005801627007699928	0.02820501935013312	-0.08484507013777735	1.578118910451515e-05	0.0	-0.000759229900707357	0.08078495944989607	0.11414320737537618	-0.01499385098462063	-0.30577934417850267	-0.19721754505015268	-0.2528888122081956	-0.17502258704330786	-0.15452797675551883	-0.061238367779764165	0.004143466851065256	-0.01594206018244929	2.977492441871545e-05	0.033953390688471946	-0.002513101558830975	0.029587251144065452	0.0	-0.0058873304185243745	0.0	-0.01656176850374922	0.002959818934794054	-0.013776206625200545	0.003040958192621467	-0.00028770689157666394	-0.09290774406524906	0.011694194185154052	-0.008127476767859581	0.08358634664899364	0.00414900730671251
patient_169	0.008945529992824686	-0.09331914072060409	0.0041659689873994096	0.010556820804565934	-0.05398776294853782	0.009044912866786483	0.04728278235832559	-0.08174831637013505	4.507239123055005e-05	0.0	-0.0015516377611157195	-0.07305029008585044	-0.0587253116983945	-0.04540466137596175	-0.11351905935725731	-0.11008408188097007	-0.26240131501943625	-0.08495042552594645	-0.13704834227470575	-0.039836616732439635	-0.0229539423067833	-0.013645521180785294	-6.296326461666731e-05	-0.012217043638553715	-0.003172348998220717	0.02355436157397791	0.0	-0.005913419481752633	0.0	-0.010998483744206899	0.0027445813936856746	-0.014090579053330034	0.005549942180069	-0.0003321512798878901	-0.08021149442527814	0.003066897676954757	-0.0090292369403512	0.06014086211333861	-0.01390374104748827
patient_170	-0.0002278045609452658	-0.0832548067676107	0.008623413471254015	0.04890271775337711	-0.019001803457211076	-0.04087895326851493	-0.06000937603757668	-0.06845325845254634	4.709038026750481e-05	0.0	-0.0033958424412331234	-0.10304971228252302	-0.07149155283671883	0.00894869121321758	0.001996603463023657	-0.031965516146736955	-0.1903159878224509	-0.03136417606254041	0.5773332003238988	-0.07404839986806734	0.002778887311735699	-0.00930011579573122	-0.00011227769145591269	0.025667400053328057	-0.003102862194513891	0.023503406458140478	0.0	-0.006869439247223231	0.0	-0.006999220366089911	0.003553368286063785	-0.01557681244893052	0.004053148788610048	-0.00029503935316316487	-0.11073929193388192	-0.41218969085793267	-0.0059641170761029335	0.029061440787738854	-0.008692701942342182
patient_171	0.0025139620184437073	-0.015932689187531587	0.042510641516951636	-0.29834967402461726	-0.0474339496070448	0.0015724559719143898	-0.01890787736841008	-0.058984996408059376	3.929361294500333e-05	0.0	0.001796085357061715	-0.02508825951795367	-0.03004477115649118	-0.0652911420788026	-0.27334007434343865	-0.11207384754047185	-0.1420964611702532	-0.03698724872009831	-0.0116113141465166	-0.05828629740487917	-0.001966626222794389	-0.006374869285922577	-4.806738554766523e-05	0.033554631551307945	-0.002693646009768121	0.02631613027835861	0.0	-0.003465287263425489	0.0	-0.011310469239546104	0.005741764505527986	-0.011471119224390891	0.00951758115592784	-0.0004988603444423947	0.5213898175067297	0.4772233735557932	-0.005828584546514978	0.1437080885573416	0.009496262347330319
patient_172	-0.002206837884277641	-0.05728446762542849	-0.010804318028753368	0.06078172932059864	0.13094599544361957	0.001795580083538008	-0.03646011014876166	-0.06602462104272781	3.160674437615e-05	0.0	0.0007337823903517161	-0.04181351184806403	-0.04439700259059088	0.03299336238780492	-0.3132016221292215	-0.1812984201806558	-0.2112406704427003	-0.07648404785363262	-0.1761194996578711	-0.061904765075150546	0.002273085315481916	-0.008173992638794121	-3.559279762818097e-05	-0.017816549532336856	0.0722691126972629	0.027661333888197547	0.0	-0.0047554454377461645	0.0	-0.014327560300781268	0.00035144927524347015	-0.014520233835634212	0.007589920961806572	-0.0005644252945169392	0.27612951228295785	0.3012943989797111	-0.005870751840865618	-0.022873208687039445	0.0005028493777438847
patient_173	0.002540338739445657	0.02512731253051548	0.0012259525207130991	-0.00031002355428795417	-0.008137966261684722	-0.058691769640469287	-0.10730140867117541	-0.020250611326066453	3.759668475168499e-05	0.0	0.0009135850806496101	-0.04569275871698625	-0.04817787559691741	0.03693336704768373	1.3197308781950507	0.2020519758643334	0.6434307676450399	0.006173119310786215	0.43605520608334813	0.07112450183045374	0.00466410546179394	-0.007342720045273635	0.00018889492522784472	-0.011413627539006432	-0.0020422251041130168	0.024223384586289164	0.0	0.14792384521912316	0.0	-0.0079332708517305	0.008169130450533378	-0.010072611401850895	0.007506106166757516	-0.00011218679301988689	-0.07255401085509619	0.010083560220851797	-0.0028266224764983976	0.03444325113593119	-0.03412415430583762
patient_174	-0.021827116232036137	-0.13498413738119389	-0.0027831648380962134	0.04806613192758462	-0.07435188187384922	0.017518902876192302	0.05433120714367454	-0.04334693468069302	1.8842653926751602e-05	0.0	-0.0002472789307206445	0.0713712011587098	0.0895909034993125	-0.04206836212411119	0.0947456070227994	0.2720736627516903	0.4862155585775377	-0.07392084738404463	0.02546087395951911	-0.007385721232759227	-0.028554867195227613	0.04175871766044713	5.972210443817727e-05	0.03867629117225375	-0.002570498198337086	0.025952334562811704	0.0	-0.005467390056182674	0.0	-0.007837660558711969	0.004304210107033751	-0.016952172870891336	0.006781935584348203	-0.0003003941502652535	-0.0732595784391709	-0.010147486273694096	-0.005649402133042674	-0.023713387198932696	-0.03238000110440513
patient_175	0.012278000210128304	-0.07225518443833877	0.03539861312175036	-0.24887322830965783	-0.006024285284565259	0.013988036360522838	0.06872305673493888	-0.04084418176098427	2.9282761306185985e-05	0.0	-0.0006037463260816548	-0.05281833755950406	-0.04029688233669351	-0.032167820795948106	-0.04037068180434456	0.4891792410605795	0.10671455069937802	-0.035293765754431994	0.1325953606299218	0.1365036182715134	0.0015912318073902372	-0.012921047076817557	4.0586513740204485e-05	-0.02109376105592675	-0.002623714014405173	0.024398867617424207	0.0	-0.005738592679574087	0.0	4.898857139873019e-05	0.01052371892007417	-0.017246987963793863	-0.04130470743347864	-0.00046224375905471664	-0.08237972357734835	0.08432435646315922	-0.005237964450736998	-0.008552226859839007	-0.005313115473287931
patient_176	-0.006320091616691337	-0.061861032393708416	-0.074807332434899	-0.3517474043475527	-0.023234288766634973	0.013113597932315852	-0.051601092499430144	-0.03731211807308725	4.4600669915182796e-05	0.0	-0.001300702971413539	-0.06261113248463578	-0.038185513479420924	0.0033560701105604055	0.02999275613737985	-0.0387518490958532	-0.005702256371016545	0.7048457785482158	0.35173811107012914	-0.059341411318871426	0.002425846290761723	-0.018918955374468922	0.002824031288355633	-0.01832084529950582	-0.0025314244099078243	0.021520389366386335	0.0	-0.0052460854984609185	0.0	-0.005015129428291142	0.0025575981025821597	-0.01589909973142055	0.006832625269066559	-0.0002740103365596253	-0.09939818781793998	-0.14575457043435822	-0.004604359599090888	-0.017828243880973357	-0.012615424266567971
patient_177	0.014108660565632305	-0.10280834918404326	0.004123342848285007	0.025105032381039224	0.01732646490364688	0.013705011908700038	0.05792928780869182	-0.05543220183257995	1.9754726431001125e-05	0.0	-0.0006574454123358467	-0.05056110446304282	-0.04316113757230838	0.10769101924492842	0.21928731328192622	-0.1111949011665393	0.333493174440356	-0.05796609250730734	-0.25339456542463795	-0.033492891530157894	0.00336900036315076	-0.011797713596701702	0.0044051018173556136	-0.014256785809019153	-0.002777409308998496	0.02282766701284751	0.0	-0.005828227038388544	0.0	-0.007486971104032416	0.0002521019727744774	-0.017298956442781274	0.006553340572867771	-0.0002786780244332346	-0.08935881316135724	0.030581148149499988	-0.005655566124497648	-0.016583065741973976	-0.00677272687844849
patient_178	0.0052147039468900536	-0.06959910252250151	0.10401130565293515	0.05085460211435329	-0.025670851767773093	0.0075369691024509255	-0.04135932491857609	-0.034276443651188516	4.7369262585999995e-05	0.0	0.0018003800868636338	-0.02970455929380541	-0.0326842103354741	0.0071867907344363826	0.09814004497557315	-0.09653323183103746	0.04361176531155061	0.20575478802223632	0.43186603206374435	0.7254178164235305	0.0047247663626577	0.033153992321745866	2.7368926356470684e-05	-0.020523691164698696	-0.0024966190285153054	0.027662772553348328	0.0	-0.003923632288558362	0.0	-0.005687324537267313	-0.01717371364247417	-0.01384576084672496	0.007736110135152472	-0.008121023757915834	0.3567863070814577	0.34303496123259963	-0.00395676693229046	-0.01378073186048955	-0.008940498476367555
patient_179	0.012519347900482945	0.04193793135987397	0.06083382753111726	0.0505538238295544	0.06968003042944759	0.010334716509163828	0.03460226540263573	-0.07430994834675043	6.0932560628586e-05	0.0	-0.0020122742517835906	0.1068195319530501	0.12307062425383436	0.025924310340543606	-0.14608491083894187	-0.130535928911976	-0.14125580430034038	-0.025401054504118004	0.15244745948671182	-0.0690894672645662	0.002622256743016628	0.05075254287917291	-2.70976496752627e-05	0.02987657203793588	-0.0031308597867073617	0.02648439966925548	0.0	-0.006403621039005764	0.0	-0.012401021825878832	0.0002867236473903468	-0.014533568708897713	0.003656830378982984	-0.00016151152473582768	-0.0828981672481835	-0.17417834880198732	-0.006308889731333519	-0.01846702366592215	0.015835085967386323
patient_180	-0.009023352882526387	-0.0138637147531681	0.00983196448712572	0.020520843125896988	-0.05390897982395417	-0.036203437108452405	-0.04606911346584934	-0.07467008429572136	5.0101821475614996e-05	0.0	-0.001344550289665889	0.06386432502817938	-0.05265181107371784	-0.055506003031743065	0.0522257331695267	-0.12262850513079097	0.025537016299228655	-0.10212561574731163	-0.12938391788452264	-0.07675061216840495	0.0027760207834377094	0.04697066303251225	-1.2905840527389688e-05	-0.01552024330006594	0.23013094874898887	0.023017381657189584	0.0	-0.006153091436037692	0.0	-0.008100984765390267	0.0034033713679823057	-0.01828242410298021	-0.06870738514814353	-0.0004410752863173176	-0.08101520841214885	-0.023987441416343725	-0.007185022011290716	-0.020450601476473373	-0.0032919414134676235
patient_181	-0.010838822305975358	0.12057095904067343	0.0012000384497789722	-0.22947179265076867	-0.017067391730918816	0.023980003602161407	-0.07894616186505078	0.5121966950606156	9.666729897492101e-05	0.0	0.00032150572298066755	-0.06076917032401217	-0.055672539970702185	-0.06834159818249125	0.15851445904507958	0.15579513687680127	0.5790197344916266	-0.010295960589220715	0.1072026094337254	-0.04907824416261646	0.0011905000379248756	-0.009911878010041668	-2.9287289346174556e-05	0.05367900312292851	-0.0023039200551216218	0.020765636580647097	0.0	-0.005574192624433735	0.0	-0.005191732470252437	0.007273309404328986	-0.012579889147257613	0.005763706750668448	-0.00011351693953931969	-0.0878574526398719	-0.05025796427807599	-0.0040299317748038275	-0.004940112053768742	0.07090618529772459
patient_182	0.0034142292713918382	0.2151386127819006	0.0069367411403440235	0.020296608695257	-0.01403091730365867	0.009980856429122472	-0.02285697695657033	-0.047968622476081135	0.0	0.0	0.0003135587399634254	0.11451886295495926	0.15836787906791602	0.18057342078149563	0.05926890844601744	-0.08610650312109806	0.05907904359564409	-0.04586889830582282	0.3554438243009643	0.1215824414127837	0.004255078249707464	-0.008629008912872963	9.839058333270892e-05	-0.009071694208590674	-0.0024538863802954242	0.025035203632966102	0.0	-0.005322583879731666	0.0	-0.005604927147062382	-0.0013043089794026322	-0.016312869309677156	0.005386383159209743	-0.00025970900908288495	-0.09155606175785821	-0.022325692204391193	-0.00566010952144882	-0.013187174951918712	0.04384677304082537
patient_183	0.00648228348556814	-0.03897398266236296	-0.009338192703453284	0.17850215793721083	0.09759558482606626	-0.017908920169125927	-0.04218587406888157	-0.03316073614801954	8.533759421208172e-05	0.0	0.0017678902595480964	0.07635428785604856	0.09451302064898828	-0.07381364602460411	0.13405647041358837	-0.04353273166543582	0.2279534665683023	0.09076373186275642	0.48154326370651285	-0.04264346913194668	-0.04067639296373003	-0.00928125188564867	7.588116443447924e-05	0.06051871127602145	-0.002239150722507132	0.03080804903610566	0.0	-0.0035696488807773243	0.0	-0.006282978942608289	0.002490645743666768	-0.013918834168740755	0.008985530583207928	-0.00023086800392763059	0.4221521112914228	0.4029586209315803	-0.0031507581884618256	0.08932661331803839	-0.012210438446786553
patient_184	-0.010111282681204353	0.01823540563445461	-0.0159341019035547	-0.2587374173631963	-0.08660559469046065	0.008802659317175015	-0.037446211066132065	-0.05605577982065678	2.64043455783789e-05	0.0	0.005019398242228173	0.04310041636481225	-0.027669605240101855	-0.06603765276287	-0.020621711129294597	0.04848379756245902	-0.2661341392488065	-0.013416380186416674	-0.2279549804941908	-0.06703981024857343	0.004510862956588892	-0.0054352347819059	6.03452348179624e-06	-0.010857223567789856	-0.0025404561400687066	0.02673475025672886	0.0	-0.004493260154608725	0.0	-0.015169902235844667	0.005396525050196655	-0.012164505387386178	0.007981666870300533	-0.00041483140709718474	0.2691981673063056	0.2558434170921536	-0.006081454893532666	-0.024465675640484456	-0.006014454473816577
patient_185	0.014275578200487643	-0.006760895637426479	-0.028787637022355025	-0.1349399544265863	-0.10829770979499456	-0.028073356534980953	-0.03827030845019017	-0.05951498537090824	3.134145860289492e-05	0.0	-0.0002853951245406238	0.020231805397462266	0.04123704552293916	-0.02295852952640286	-0.12193730357508353	0.16898080070636187	-0.11222692296090787	-0.00717319634416132	-0.4705409552868371	-0.0640250112958812	0.0030493563505206377	-0.012691029697844646	-5.202908314452726e-05	-0.019673665192638665	-0.0028472037319883054	0.02974364062072763	0.0	-0.004541793913236604	0.0	-0.014801768243232365	0.005943867629934014	-0.012509168478697012	0.007889953135848182	-0.0005281740131670793	0.301286902337473	0.2985050779515668	-0.0055885076005278336	-0.03165273178894758	-0.01102211223236628
patient_186	0.005710557522719436	-0.030259975919749715	0.030530190991579133	0.10033771159595772	0.024394522061356144	0.010086775111742625	-0.03206160251226714	-0.058146769699538484	3.947805318138322e-05	0.0	0.00136477453692754	-0.009363046072810209	-0.03248700711643013	-0.07393322116978804	-0.14472636647798745	-0.19667031679417488	-0.26422713005767984	-0.0664520559072469	-0.23893791704535353	-0.06265578729314465	-0.01169139682052166	-0.0066246778966728495	1.713975315372041e-05	-0.010115524307917987	-0.0031807251848484	0.028498012294080013	0.0	-0.004848278350401906	0.0	-0.017431891464761866	0.005147492797462049	-0.01260466536604728	0.007514581869056684	-0.0003147047133267442	0.39654770196909817	0.3942398348524233	-0.006811698544734826	-0.020702304742831867	0.000684616630276842
patient_187	-0.021069888409072347	0.27233875072382985	-0.00416171942201873	0.0004246690748739583	-0.02299113511749335	-0.030447715010838188	-0.04728529024363238	-0.05014230255636307	3.1853800926553e-05	0.0	-0.0011469828068449435	0.08750435638294095	0.09704914644293897	0.06591850975847492	0.004828507269815517	0.2912431563145731	0.1857398276532035	-0.03027799741735204	-0.4085305980752088	-0.06615980360238902	0.0028272327141035027	-0.01260610136045734	0.00010698309985426455	-0.022279904965882325	-0.0026650822719662595	0.028259122325216036	0.0	-0.005349559760124257	0.0	-0.007222571994488888	0.0026204462595139344	-0.01772491347312626	0.005959727766220669	-0.00026981391248087703	-0.08107842770449265	0.00094253826881549	-0.0048457742324320855	0.08026964962053768	-0.010161032845062529
patient_188	0.007194734023979399	-0.02871031102630783	0.06206997025813716	0.011856683776889955	-0.004326393208942988	0.013896374329089889	0.04572018157643799	-0.08357536489660808	6.805375448735505e-05	0.0	-0.0027602985987045876	0.06341371685953413	0.07923828827307616	-0.007686107768429878	0.06562878896825547	-0.17795746283554628	-0.13607291057044638	-0.06574211507210116	-0.13757547413283283	-0.06990597523885758	-0.02592071165968868	0.06317382799033502	-3.83553098614435e-05	0.02829970156014245	-0.002002235052495907	0.02641726200948741	0.0	-0.005841838754124761	0.0	0.050207595757745006	0.001039513874066349	-0.014771998701704637	0.004027475296038111	-0.00020205973643757968	-0.08399884895621453	-0.16130089404954095	-0.007233184893425702	-0.01983018703350889	-0.013470435637095329
patient_189	0.000642207340185877	-0.08926859909707982	-0.01906153059196191	0.020727637496251967	-0.07486646292497351	-0.02905394892823999	-0.03984232559616994	-0.04255275660448359	8.850156519979213e-05	0.0	0.0007919746634459693	-0.03915144205173578	-0.04279089787689295	0.057063820793609034	0.010804864853960918	0.2797539145807677	0.023952600132426838	-0.07523484019882223	0.3274622810883728	-0.06399497317559387	0.0026922518266815237	-0.010222122276686198	0.00015078621163436932	-0.019576266479100324	-0.002725257490452686	0.02629877184872574	0.0	-0.004759546220680568	0.0	-0.0043193451352129455	0.0035309006680746043	-0.015994366528243667	0.008780572133189805	-0.0004376280854222091	0.3658932608854144	0.3691979652706882	-0.0038377019694692	-0.01396045918964439	0.004003058750266941
patient_190	0.01202818009589534	-0.014708594421797944	0.12384229785929088	0.015472886654019906	0.06065449554572596	0.028040847549104263	-0.0547775974106294	0.42850575013483533	2.7947876374999607e-05	0.0	0.0007414708474292963	0.08897734827838788	0.1233069429882565	-0.056463872921548815	0.24707468093075072	0.37804453326761556	1.080128783903585	-0.025085835099767712	0.1192563810641936	0.11584516402075275	0.0041104452250894045	-0.005932068222790021	0.00013949460104029847	-0.03521933006851692	-0.0017545479488749278	0.026147009430990274	0.0	-0.002228495701521062	0.0	-0.00041350596635034175	0.013747187118367954	-0.008496122690970897	0.007374276259082041	9.523921370566373e-07	-0.045699970949523244	0.05200453482968727	-0.002365596666232959	-0.008636113930861663	-0.033359537410759296
patient_191	-0.016466181758011778	-0.001795488840701902	-0.011513730071536063	-0.029723344922877034	-0.01227730743818947	0.016465114656693	-0.04466272981867938	-0.04051994635402378	0.0	0.0	0.0002581019151783046	-0.05044587382951422	-0.06106191328708326	0.08692037787763676	0.14742850282301606	0.6557344740846793	0.012585225475657666	-0.04224563284900792	0.5453754497944352	-0.0523742146678892	0.003936049603734853	0.05283226903641546	9.033087401371195e-05	-0.020733061544684746	-0.0019552263005275187	0.027696889134882555	0.0	-0.0050150837370836875	0.0	-0.0016365239823398809	-0.010196472606699607	0.08965802960719144	0.005643274848878391	-0.0002263147651105764	-0.09442090109995803	-0.18781956784883394	-0.004534112129372987	-0.004633878577494228	0.02045736758694594
patient_192	0.00594715660505181	0.2739214588324317	-0.14681903238123392	-0.07152374780964432	-0.054932449242346186	0.017941232312333306	-0.017793505002134405	1.0508665855418544	4.197636439641348e-05	0.0	-0.0007266523827175202	-0.06800483356426872	-0.07203101702925681	0.004928547846527177	0.050811156844873695	-0.027021337494820104	0.0442562373649328	-0.020767132038284654	0.12557687794495984	0.012402970330779733	0.0038445162570015547	0.048658776650791664	0.00011227187627949095	-0.02174274403927617	-0.0021731345478322017	0.025639879860561057	0.0	-0.00584555706429143	0.0	0.0027408266804973065	0.0045563889781582816	-0.009859579384526763	0.005343922722221775	-0.00017191930813286585	-0.09808082459458721	-0.309435636221236	-0.004955954008061158	-0.0013142185374690526	0.05344544076357268
patient_193	-0.001121111208123809	-0.07845987809075958	0.01132710682457701	0.08743064345803755	0.1345577784768522	0.009652829591114598	-0.025364613414674612	0.554986839999348	6.6045224098767e-05	0.0	0.0015721946864269592	0.0584385169572698	0.08002881254626688	-0.05723682289512334	-0.192764108838644	0.22144596615885323	-0.005755926116264838	-0.060507351970578986	0.5982235541560083	-0.03827128737860946	0.00512248327333276	-0.009747631324745033	0.000158858970658426	-0.03666392805203608	-0.002210914600083815	0.03353178947194152	0.0	-0.0033143779354230622	0.0	0.004651697677293493	0.008660042605998633	-0.011052131387962592	0.007837530396055422	-0.00020079617130014607	0.34321235966775776	0.37740265557833247	-0.002736259612780535	-0.012084579155024595	-0.030117915350696346
patient_194	-0.008406872114060378	0.059039387380748126	-0.017314391486771306	-0.12161907518638099	0.039978240508093996	0.021082579654981202	0.08938508270484657	-0.023891017736990004	4.909477758711529e-05	0.0	-0.021726120225380716	0.0472971419891851	-0.04700417836133889	-0.08733955093696949	0.9783135507042584	0.18529715229287663	0.5488464799118161	-0.04837142898510387	0.35751585949971143	-0.03364236939055608	0.0062605645548926385	-0.0025297491250631226	0.00010339332937762854	-0.03279955421710314	-0.001789424039343161	0.0289298429925306	0.0	-0.002673622551278706	0.0	-0.005695928983527501	0.004295925210895678	-0.010989013040543978	0.00611980696284348	-0.00019303038603942768	0.39329793853517847	0.36671538290812916	-0.0030087941692390186	0.0395929674739164	-0.02396634164244465
patient_195	0.005889361597604587	0.00806891754017753	-0.004470012393894629	0.011785289765733498	-0.0294595347288984	0.012160311053406116	0.043443403458538705	-0.06779414618695666	6.334082821940674e-05	0.0	-0.0025943759677674373	-0.05128871817864036	-0.0387493777293553	0.01707299511443685	-0.017847402305227675	-0.16556267425262775	-0.21555467191947408	-0.100494214505907	0.04089167861474504	0.07100197322150792	0.00251382227694107	-0.014180611518296006	-3.506126488911462e-05	-0.011713001585415378	-0.002892958016295781	-0.3526524273428651	0.0	-0.006493759068819337	0.0	0.05137604978153196	-0.001061494514594235	-0.014396769726515449	0.005245370701076331	-0.0004906384383755744	-0.08646916969135444	-0.13847151668971805	-0.006452069864324978	0.05233177938687494	-0.003610181051221834
patient_196	0.011883301196114422	-0.012669835404154927	-1.56308372667752e-05	0.01440936831685538	-0.015896553303296354	0.012054059918050197	0.048725218512516016	-0.08143780949760193	6.3118905803942e-05	0.0	-0.001891274837303801	-0.04202531055456177	-0.03122035884113663	-0.029275332949594633	-0.1545122935717593	-0.1562984182286999	-0.17038014584796687	0.09827161639172795	-0.3402918634055256	-0.06449042627072285	0.000963766776585736	-0.01432700404383777	-7.670107137737872e-05	0.018803567682972182	-0.002249559972509545	0.025778227055414403	0.0	-0.006142951582134269	0.0	-0.01491909568092598	0.004552825012842981	-0.012773291710575126	0.0062494994978429565	-0.0004757785201316419	-0.0786679281657388	0.005306602155135518	-0.007804423074163866	-0.02273964214627923	-0.010820274313105609
patient_197	0.020255472927855976	-0.01235228238107269	-0.20969814128258946	0.08636314293338801	0.0140225963268947	0.01231392120134704	-0.04250182911476563	-0.07797735475815185	2.259414534375988e-05	0.0	0.007447297682145541	0.09553429469661184	-0.060255961284218555	-0.05193274186415467	-0.10712342999881479	-0.1074101512088524	-0.12926150878031448	-0.07563123305386582	-0.14556920207148302	-0.06999328695635662	-0.0016690113112482114	0.053382591746544784	-3.980326365437833e-05	-0.01594300379179227	-0.002807252706467544	0.027314923887747953	0.0	-0.0055290177933098325	0.0	-0.012524809125565696	0.002300149409327597	-0.01359082380824505	0.0057976775450951515	-0.0004747186458406896	-0.09830926855098218	0.01454588061850332	-0.006798631068574242	-0.020334016287564382	0.02186534355392915
patient_198	0.0055375908272350385	-0.0872915417124223	0.01914314645153782	-0.07552000248929608	-0.17471882710383252	-0.033853866308092305	-0.049557903546220416	-0.04896340592411052	3.8621301204042084e-05	0.0	-0.00222874793473126	0.14649325910173563	0.15659994861555773	-0.020887097859592595	0.36241359820619834	-0.06893961584730482	0.39063600032042234	0.0018415411618308473	-0.10754453187576198	-0.06802964441849407	0.005092652567771386	-0.01079646380521162	-1.4413540616214598e-05	-0.02653941804516279	-0.002501452334210556	0.025253841715271695	0.0	-0.005575757392377866	0.0	-0.009946945627638313	0.004077344584851106	-0.016147218878421136	0.008448423053367397	-0.0003722041010642292	-0.05960468515437272	-0.10486241399053707	-0.006900342113693756	-0.02184797994666312	-0.011243194092537401
patient_199	-0.007668537072796673	-0.06971149491906604	-0.026280117528127474	0.0007475508832839456	-0.011670815222328556	-0.045988974291026746	-0.06682625828436622	-0.05917428466156978	6.611975776950645e-05	0.0	-0.0012353657603425415	-0.0649245544144968	-0.04041706783985468	-0.008267619480241975	0.13535323179634898	-0.0803545816593933	0.018500775181412247	0.2264654290502737	0.3991650157497466	-0.05807731065559795	0.0028421649532552047	-0.014212231260656003	-5.993552306761194e-05	0.028402997630194875	-0.0026603626846132588	0.022102887264363835	0.0	-0.0045504232524716725	0.0	-0.004697634219948216	0.00040862448521398315	-0.015462737351600675	0.007395522779864162	-0.0004295858543049856	-0.11967416928265784	-0.04402872571814707	-0.005986046867524752	-0.016862394714607383	-0.01347966446526398
patient_200	0.01083213559546684	-0.03522328854112308	0.002036689845187002	0.007496557950081056	-0.052818605112487794	-0.024411616411252574	-0.04566112100865545	-0.08057085030142457	3.0054888886616867e-05	0.0	-0.0015377267393309945	-0.04473345606173771	-0.03710882179590769	0.09400255449304519	-0.30280823025511494	-0.20708100245833086	-0.24788161809654163	-0.12659742052747222	-0.29493165163933865	0.03874993865531422	0.002904309484010792	-0.011192184049227547	-0.00011044098541971694	-0.012101946958254997	-0.0023045309693253144	0.022168379506810526	0.0	-0.004946181715091404	0.0	-0.016426415602096244	0.00270990913994965	-0.013092331522613099	0.004617443229670773	-0.0004828522771552223	-0.0751103404927544	0.0470871935010382	-0.00752563204415658	-0.017180480989954342	-0.0003680140221505971
patient_201	0.018141088307017206	0.40933981775067	-0.022471134615153557	-0.003419303471072456	0.009288166595654854	0.005259292244715734	0.03614562558410002	-0.048434608189579544	3.908687375490293e-05	0.0	0.0014707007114649199	0.05925080554121226	0.0850110481180841	0.0033366137734307704	-0.2366029379087027	0.19860737499799108	-0.07451438963860997	-0.06689865663179194	-0.09946613704570144	-0.047252102801345786	0.005209202208139244	-0.01123450473640145	4.996805071559102e-06	0.055777278968565484	-0.002206581404387374	-0.3305220914716318	0.0	-0.0033605354904085553	0.0	-0.005148817638163541	0.004866684340053699	-0.011951278007380163	0.006810119814878262	-0.00036050818312030576	0.34650032310417095	0.337361407499385	-0.00428743629103336	-0.02748201398111285	-0.00609173189636389
patient_202	-0.001973898026624629	-0.062321286357832524	0.026956866920995394	0.0630176372569261	0.04532355984890622	-0.051557899596343264	-0.08146893683006025	-0.03480808662532617	4.020120026145902e-05	0.0	0.0013325396640939979	0.0784451876985677	0.1362458033050774	-0.07783930808657993	0.1556641212613705	0.3221327663722977	0.6797379507447598	-0.04479994472987655	-0.06827272357636702	-0.05538685340653014	0.003421424348744145	-0.011497250809006048	0.00013084410070679208	-0.02623595759976026	-0.002423894699529664	0.02778292304851921	0.0	-0.004353949187809344	0.0	-0.00805721874529257	0.003909745081251136	-0.018413748010179275	0.008585797189262	-0.0002236428124337179	-0.06659415359334651	0.025308821098642357	-0.004502340940663913	-0.020804503213076905	-0.03195186401875714
patient_203	0.005364636184211323	-0.08142187192433394	0.06675313641318043	-0.3756752592083937	-0.07725706202973785	0.009260991931648897	0.03648465774314277	-0.060219686744190495	3.075681037311079e-05	0.0	-0.000910035471055523	-0.05031637793504138	-0.038265160135269975	0.013722230482937843	0.04170357870549532	-0.1277143638955414	-0.08250287194155045	-0.06201310477743737	-0.12124586605693709	-0.019443084206134168	2.3071935759408203e-05	-0.014229844600366436	-5.595535036357126e-05	-0.019679649845655157	-0.002758869033039386	0.022044246912413256	0.0	-0.005797030726226053	0.0	-0.008758290886867465	-0.0027586888950424265	0.1093218612951648	0.006468414438843499	-0.0007109989710696959	-0.08531242112042386	0.01574366849469225	0.10026469165995905	-0.01942212613674469	-0.0026484434635233416
patient_204	-0.002800075875355829	-0.07626084986925692	-0.06814383425220995	0.021094121164409327	0.03641846218161546	-0.041264641469288	-0.0695273793155136	-0.04324862272000438	2.7198280822712797e-05	0.0	-0.00022822523735033758	0.10508280860170965	0.11054996014111614	-0.07147458326683592	0.08686192018021512	0.003400805638208796	0.17751526575450388	-0.0203883472297791	0.4135594860671705	-0.05423129199599609	0.004059435500528035	-0.009535999647060414	-5.1337315788707426e-05	-0.03241035353333084	-0.002685232034145542	0.02880793180801837	0.0	-0.005624105264954549	0.0	0.01848922165542254	-0.0019491612177189198	-0.019576278850173517	0.005920883133709223	-0.00028491834398926464	-0.10700845183934518	0.01816700764896344	-0.004687987578023829	0.069125482146826	-0.01311784857057712
patient_205	0.020778571466858704	0.05739200441930011	0.142365860942839	0.15543546702774622	0.09088520153280331	0.015897367955443824	-0.04073717966415272	0.6139372153044796	6.169257529242025e-05	0.0	0.00013317194032949967	-0.022707886143406627	-0.029397714220436688	-0.04105073478989277	0.04504791622961785	0.06783864043023013	0.04479448649399947	0.5293632833321008	0.2818438174732289	-0.039138722519404735	0.0038983143530620873	-0.01381315746989604	8.012671582537392e-05	-0.017817785554460137	-0.002059051328516585	-0.272564075565187	0.0	-0.0040505418474823555	0.0	0.0013735690144481567	0.006570115093350857	-0.011887323046597982	0.008095718441135765	-9.195142736575254e-05	-0.07959113031964322	0.08166843874339444	-0.002617640465316415	-0.012563499382667643	-0.03681373143750309
patient_206	0.010061159142072222	-0.04704934582483328	-0.005782814919510876	0.041691555750231035	-0.0022497244012753105	0.014590868744281636	-0.05421894052707055	-0.07027495840332695	2.5386924562489997e-05	0.0	-0.004754421932985605	-0.06514331825137289	-0.050224004741933614	-0.04253992954595529	-0.26989781978999783	-0.14986349938532273	-0.22669035152135286	-0.060560399706771184	-0.2246973261084876	-0.06920281981625069	0.00371123457934225	-0.011884751769078801	-0.00011960817594512748	-0.009425210247355589	-0.0027891818599957508	0.024365183316592515	0.0	-0.006786459718915671	0.0	-0.014940712170575212	0.004904058149155517	-0.013511497982704292	0.005408948955347157	-0.000324845180757206	-0.0818183746923452	-0.34551878693197513	-0.007571186880471123	0.08677319923743258	0.009418888440076361
patient_207	-0.022505469593657717	-0.09167414229186312	0.005249158909199746	0.025754685393428445	-0.01785634555042608	0.012937490941001089	0.048669622515550126	-0.06421160967888452	4.2841138117840704e-05	0.0	-0.003565218643921919	0.10608546873318392	0.10562323136100842	-0.025223688396075358	-0.29389164595560435	0.4427100905185024	-0.08910563298823825	-0.06399905423080775	-0.08837791439426836	-0.08075867390790217	0.003229070320113084	-0.018230264987403016	2.655858284087116e-05	-0.02664066771427231	-0.002470837217667975	0.027691111593282164	0.0	-0.006414606800469124	0.0	-0.006502460928425868	0.006074613540358691	-0.01494484928004762	0.006999935439147529	-0.0003253612281425199	-0.07564637647587204	-0.2528581958690573	-0.006314287441990762	-0.024066397157189178	-0.015681920073750265
patient_208	0.019673419381246223	0.028671737030728842	0.002475189322871089	0.12631510563682677	0.16080019764805978	0.0039976460119755764	-0.051702528669880045	-0.036060918413194976	2.6890150027579998e-05	0.0	0.0005156420145022675	0.08248530337411317	0.1092720587454702	0.09582703559482328	-0.08989656895812288	0.4251658011354988	-0.06279686200809335	0.028676879338682446	0.16598874775847824	0.4412326632138168	0.004797824951005232	-0.010477869069587174	8.147917785835024e-05	-0.02909636432111846	-0.0022828480010711806	0.030077790988608747	0.0	-0.004516472914586251	0.0	-0.000298263278253242	0.006138156558239568	0.09591024919156682	0.004761591699840745	-0.00017055525031695583	-0.09066674026723154	0.02402673421758769	-0.0039721000354506954	-0.021179004528073815	-0.013230388614025044
patient_209	-0.011377083663723397	0.02732894132566616	-0.0016870340930096297	0.04077185259782806	0.048481511716010825	-0.040702728585038477	-0.06845978324068719	-0.047898042139680956	5.631280959818938e-05	0.0	0.0008574216102794757	0.07500042122554768	0.12098254812937834	-0.045617829491584806	0.1426354681522506	0.1406429215895458	0.32690394697828873	-0.05885921848994163	-0.11814635582536166	0.2462551031063697	0.004723508908358408	0.032701898225791164	0.00016051591175598068	-0.024070166942283543	-0.001828952831176869	0.02973942456995029	0.0	-0.005163785404862645	0.0	-0.008202096143595343	0.013684738324426862	0.11097746478363499	0.006648405265334147	-0.0003259160017791798	-0.08262092997850465	0.02763378476940391	-0.005141636681736167	-0.02405675023968943	-0.020113602721947173
patient_210	0.012180403855887234	-0.07229519650404823	-0.0027408581041328682	0.020462747004846425	0.0055859565126423075	0.005106784274173392	0.030406132903041522	-0.05609912127014642	5.502043823451087e-05	0.0	-0.00021798718151774785	0.08317834476019544	0.09240091740083076	-0.04776409754106072	-0.012895595989923927	-0.02211830294873018	-0.01936618086214899	-0.04907759287731775	-0.04462536229849134	-0.07646164525254771	0.0021259876393729914	-0.016729657658861304	2.5735803161840014e-05	-0.02310752787821097	-0.002560799489360581	0.025984572545339462	0.0	-0.005413977731134782	0.0	-0.007531160620603478	-0.0009208566110711538	0.10698828476170183	0.006556362676162096	-0.00044894294337003424	-0.08806867080162956	0.018200524252710522	-0.006869796683928953	-0.026621020969251077	-0.0064992514130613075
patient_211	-0.009495235817181669	-0.056570745825334126	-0.011314468280413372	0.08112885690458586	0.005407873592742058	0.007872991482654934	-0.03879486419974046	-0.06741847388790771	8.852697246889487e-05	0.0	0.03537565313045285	0.09653249278123081	-0.05073896826131545	-0.03864493273254796	-0.1746894653538407	-0.08016341760424645	-0.19116625922474084	-0.032962240571818735	0.33834038621366197	-0.051213833304897954	0.004119004286402544	-0.01061016966646289	-0.00017121174147885124	-0.02670147730959403	-0.002665048205437168	0.028204484088556706	0.0	-0.007601867223168316	0.0	-0.010309372961128048	0.002851292264295036	-0.01261521882709863	0.00512315615994471	-0.0003735093994372241	-0.09077107650162185	-0.38136582526887336	-0.005994268150035567	-0.021458764857482427	-0.005496550270675329
patient_212	0.001061658992966009	-0.010172638867589307	-0.11892661094409988	0.027477199433574583	-0.017925750172887972	0.007951959099015414	0.05401446830979518	-0.03901039091280288	4.663843313211803e-05	0.0	-0.0003759869254661287	-0.07710132168841517	-0.0594192058585529	0.12162593986431233	-0.06027992486305652	0.1940547518879246	-0.010534251615194144	0.11065859373350867	0.23494062324023837	-0.05700799287548487	0.0021379659864257973	-0.013892471068224187	0.00017026702188144827	0.02289210325479588	-0.003009618360683092	0.023815034146129007	0.0	-0.005246965303502946	0.0	-0.005052239660385573	-0.007822123549164324	-0.01989681681843343	0.007624181728976061	0.001690368303768322	-0.11628576934004493	0.01739170638402584	-0.005222518233370193	-0.013616077068643177	-0.01201195804125365
patient_213	-0.018891950427090215	-0.08219033494522415	-0.024307132930895713	0.1348168868713222	0.10586864235559755	0.005178255859050994	-0.03150536431267877	0.6340613152400717	3.391748863081335e-05	0.0	-2.8379400820418913e-05	0.06371686159653783	0.08511784305913542	-0.05798704013788418	0.010566352368712128	-0.05543473574779225	-0.05760238798081537	-0.06865534233071136	0.09539838347502191	-0.05696794523381353	0.0027090130558393467	-0.015274369795353565	5.042382018031508e-05	-0.029921330384422053	-0.0027395287232504176	-0.5422898183853708	0.0	-0.005093310607940359	0.0	-0.00191897861299346	-4.8795688744811885e-05	-0.016040734623624896	0.004831977825770991	-0.00021471460707381596	-0.08579879132153984	0.013039444220894203	-0.004533074417616955	-0.024458538774606114	-0.031146463831877674
patient_214	0.006339282088941246	-0.0023527400434571045	-0.003298235705013408	0.06215145359151283	0.004922458131217413	0.016336704917270267	0.06449251506895083	-0.05971055113145608	1.3080116370205749e-05	0.0	0.00016311874409154843	-0.0603681670835045	-0.05885304774152597	0.027052828156399093	0.2560603516937671	-0.14055988909594525	0.03627051829199033	-0.058723472255964505	-0.3435556004600481	-0.008967197250233738	-0.015999868501205508	0.11859317039308064	8.120536281672327e-05	0.017843607362847992	-0.002305901185313508	0.02264409165867101	0.0	-0.005366631568694815	0.0	-0.012205786033314327	0.0006952846505487879	-0.017919547728160564	0.0066788661220018196	-0.000431048726174658	-0.07784986571032915	0.05316310890922981	-0.005702851351834292	0.07008128278572939	-0.007827053432929146
patient_215	0.008023543996995728	-0.021112319019599698	-0.03013590777813215	-0.2837173807624513	-0.4107802621858432	0.009071191059751304	0.04301849742275394	-0.07340995490100598	1.981348219833398e-05	0.0	-0.001963176428958229	-0.059249664773695934	-0.04070228432049104	-0.0461601089491019	-0.16680898877534855	-0.15860260210209062	-0.24722002291605183	0.07675419717107904	-0.14788739891846162	-0.06386414307233176	0.0013666522195298811	-0.012451823271913399	-5.2113187684320987e-05	0.01466396495751323	-0.0029614295505649207	0.02117377805432709	0.0	-0.0058193511310119005	0.0	-0.014783510891916967	-0.011641125711680278	-0.013406338643002301	-0.08063902749435467	-0.0005004852566509065	-0.05137935157999651	0.012542100571215525	0.12378710028553373	-0.022587089564666162	-0.012051843029231646
patient_216	-0.013723878378659193	0.05702863977000179	0.050981719090726026	0.14518453201966572	0.14089716941595934	0.015400260439370676	0.04816665975187836	-0.054223029099058476	7.916756922016419e-05	0.0	-0.0011064828700440795	0.09393202434219258	0.12263373880194789	0.11997999990180391	0.05408601039174024	-0.06125713973587718	-0.060952064243327254	-0.05321952525443638	0.4751140196064614	-0.051441246874859584	0.004656684344551631	-0.012610523758383419	0.0001237840950610649	-0.032767469412555886	-0.0023276669196583815	0.027282539767156683	0.0	-0.006557196241734613	0.0	-0.005356666801268935	-0.00028821474233393105	-0.014239080251842513	0.004975842144197939	-0.0003484213406137258	-0.10324996825883942	-0.27459992784550036	-0.005389444234791759	-0.013605867428615415	-0.006944711534680559
patient_217	0.018012549400130945	-0.03763385772370528	-0.012442420447705396	0.10827283693300109	0.1604458999835831	0.005457001207655724	0.029424649586767368	-0.07033083630756977	3.5573160377853535e-05	0.0	-0.0006735274638396787	0.0738284182915788	0.08744135948402557	0.03658298943643356	-0.25868211299788996	-0.13288976562812577	-0.19107941355697444	-0.08632507676663559	-0.1712699029763297	-0.07716915966845271	0.002629259769004684	-0.016492140706517833	6.5688909074052105e-06	-0.02316102648463395	-0.003286705539421353	0.030949043282925866	0.0	-0.0057465002342906	0.0	-0.016911240093480454	-0.0016694739119993203	-0.018655036678574773	0.004986720958362999	-0.0003678446376302769	-0.08664749082706852	0.012059563164201703	-0.006821880647379877	-0.028803365122348348	-0.012602710913815478
patient_218	-0.006477399430511899	-0.061795279826293154	0.02443962748428582	0.0904899693168465	0.008973002692053504	-0.02015662201403726	-0.040345818836605735	-0.06943477815822338	3.667328542447532e-05	0.0	-0.00045575636871237224	-0.04144941217644824	-0.04103206110631451	-0.05304629649818599	-0.12076852665660413	-0.1618710125476114	-0.21485989389473922	-0.057630580406150524	-0.17589375445480399	-0.06278375616617642	-0.005455221903385542	-0.011066910973939475	-2.2372857508512794e-05	0.020215836617806085	-0.002827569898523511	0.025200124811347865	0.0	-0.0061859960500026965	0.0	-0.013421921308890264	0.003477881617245283	-0.013796236848521517	0.006506895936003999	-0.0005035364582254272	-0.08218742170458575	0.06045095642548982	-0.007237391285487084	-0.023743844198503405	0.0020039573105726095
patient_219	0.013611618680457795	-0.03542138604360236	-0.00708596423763417	0.02893768565202436	0.0787917434349298	0.011713259294363877	0.05481164203945957	-0.062226335299161474	2.859455243202118e-05	0.0	-0.00029491960205736787	0.08038777157821707	0.09061422970913101	-0.038191388246500785	0.10870367655854092	-0.15255703642153234	-0.194071634776744	0.12456196049102625	0.2569652231527872	-0.06826927754272734	0.004607084646173363	-0.01507478886825323	0.0001344527044826958	-0.01620980626186761	-0.002771137204295522	0.027059422952781534	0.0	-0.004973153564900244	0.0	-0.011965839467684354	0.000464928798062754	-0.015695813446052344	0.004803900527899457	-0.0002815161502008884	-0.0765983422138686	0.005754153158699327	-0.005578065261148846	-0.02506900429293617	-0.018764906081912506
patient_220	-0.013383832102569519	-0.044932293765148755	-0.007110640956784876	0.058480706577663924	-0.03089953614456872	-0.03840836997460006	-0.05737173217369284	-0.07569332874365976	3.636975644578323e-05	0.0	-0.0019327024615372384	-0.05736514904916172	-0.04907574284655999	-0.01647633266017543	-0.2993632959881552	-0.17463799707154987	-0.26873354668067534	-0.07279841029100072	-0.38720173428567156	-0.07678816285688787	0.003310323628090821	-0.012533760298986386	-3.912483671791091e-05	-0.015924855388493486	-0.0028517013864455248	0.025600416409308505	0.0	-0.005760392770993533	0.0	-0.02013878205552403	0.0029252966761393303	-0.01428528271411914	0.004736915249038376	-0.0004570229092076837	-0.09215989199053981	0.027483740863212227	-0.0070936344996187705	0.06726480129687712	0.0009018850970838451
patient_221	-0.005802984397196577	-0.003048125286646734	-0.09921823122542606	0.11842810327223555	-0.008374173470661274	0.01335349918637147	0.05657576925265568	-0.0671235589366615	5.991383402737188e-05	0.0	0.00039715532800364996	-0.03804802062081183	-0.04318809490808861	-0.046863880893566995	0.03295404500409792	-0.17779012427295401	-0.11424405130294898	-0.07680804288532977	-0.10475400424770315	-0.05499777862133347	0.0032742713221982373	-0.009571920367088385	2.4814558274583493e-05	0.04061687483010097	-0.003177872239550726	0.02878346720835518	0.0	-0.006300602724697902	0.0	-0.01236828556953825	0.001359019880564161	-0.013608196342496777	0.0057345392976410935	-0.0005289209985893964	-0.10335183315018946	0.014598054926525526	-0.00717032081858372	-0.017256591764827533	0.0002173973222985518
patient_222	-0.0224384564090579	-0.06204968671795183	0.027295544848533585	0.09435083351701763	0.0022739688150336394	-0.01802572400886341	-0.03486752353589198	-0.07117058624629652	2.508796701424089e-05	0.0	-0.000307752197716003	0.10204527936497527	0.14899686920803856	-0.04331844166120252	0.08708640629272674	-0.04777623141623021	-0.20258530587009102	-0.0906043931643767	-0.37010855905999646	-0.04016589029176107	0.00673266716921129	-0.011657246945211417	6.325789152616072e-05	0.04141872510245346	-0.0029409365837966763	0.030640223635279205	0.0	-0.005091112473722136	0.0	-0.014088813628143688	0.003296976752841057	-0.01671890271611948	0.005299151621742756	-0.00038776927548236304	-0.08574290394367427	0.0334244063586481	-0.006640268841864225	-0.03219258216227461	-0.008744657855821021
patient_223	0.00895316167438168	-0.020239441920015862	-0.00460025275448181	0.003506162786387359	-0.01757703039752761	-0.0335118319956105	-0.043071153704731316	-0.08715254903431675	5.888469516323813e-05	0.0	-0.0003494819089937507	0.056261151173111174	0.0692507516371399	0.15733706693551772	-0.01794255913702914	-0.17063148385141108	-0.1688779192319533	-0.09224800484891368	-0.1433786797899694	-0.05745099376456082	0.0029580054190681674	-0.014007429693881919	-2.3127702636780763e-05	0.027229120833722056	-0.002473930778251247	0.02582081446109078	0.0	-0.005078266385223614	0.0	-0.01351496992872431	0.0005793652638687622	-0.01642105964743498	0.005744420259551051	-0.0003417423726539181	-0.0864230808326992	0.014450792103996492	-0.007091291333740219	-0.024802956325768646	-0.012692765527181668
patient_224	0.003596035622952503	0.03265469895541071	-0.004391330184011173	0.11060086950192038	-0.010797523841361886	0.015449301433706465	-0.03477089508654121	-0.07511966360553203	5.6308607998829e-05	0.0	0.012091154971796239	0.09125423485517516	-0.04716635891025742	-0.05098416322881727	0.14311565590059572	-0.1581362911498392	-0.08560643974940861	-0.04535520623725784	-0.16107131845704475	-0.06875773114378086	0.004457506305690789	-0.007012828429379597	1.410900419298529e-06	0.03346996081912264	-0.0026382210056559085	0.026710509946053586	0.0	-0.005001494652171244	0.0	-0.01304253994283038	0.0011122541491057876	-0.012632306703081402	0.005484645934827226	-0.0003961591287594213	-0.09293075008014963	-0.006430920903360955	-0.007979406958039049	-0.01980749088576983	0.022481652003238352
patient_225	-0.007750284669226973	-0.05625159639510917	-0.1430595483240322	-0.20174221990462257	0.03662129208839872	0.013027186452133166	0.04858854544455277	-0.04110039514452542	8.3258448780255e-05	0.0	0.0003304856048057086	-0.07192263686751532	-0.06610319603091008	0.13031590299662688	0.041320745454804	0.040747912102613464	0.11610764485995281	-0.0358976944740134	0.4873073262743375	-0.06327404793725816	0.0034334984967732884	-0.011334575360758513	-3.302700946809237e-05	0.03984519334430768	-0.002693989865418655	0.02472275814563908	0.0	-0.006167544031792443	0.0	-0.002167464450272287	0.0006268133933992271	-0.018499900323775836	0.0055477238617272365	-0.00029648299302139443	-0.13028573108253963	-0.005099538707613744	-0.005437737552197496	-0.01437246799093058	-0.007086192984101394
patient_226	-0.01892616044113831	-0.049768469668402204	0.04138821533182262	0.16973109872382186	0.06879371508795655	0.003129304861154245	0.01894946609830472	-0.05721579912963424	3.789412315677608e-05	0.0	0.0013770005777884037	0.020418820385513247	0.05321382033460018	-0.05640075598414564	-0.2691240335470014	-0.09307159343248511	-0.16775740990044213	-0.06045823767041549	0.5642477786214303	-0.05873343401096148	0.005704860323923065	-0.010070308498098295	2.0314220686935247e-05	0.03674794662725549	-0.0026607108558815928	0.03093936195298448	0.0	-0.004738234950358465	0.0	0.036172248992628664	0.003441935983244403	-0.010275707286698698	0.005893567417184311	-0.0003349479380986814	0.3681320320675332	0.3518521207495505	-0.005747470046008403	-0.025154520057364765	-0.0036466925574873323
patient_227	0.01448508188700202	-0.07345146452082574	0.06280136714906318	-0.015308561114097275	-0.0031117732859632817	-0.016911959985368524	-0.04432102010703244	-0.06303495157380762	2.860927711548149e-05	0.0	-0.00015253776503646428	0.07679969010458593	0.10090080394599217	-0.05384564378540471	-0.03812098886896199	-0.21070955711613848	-0.27107740902417904	-0.11751490815419867	0.4384823285474802	0.07115142022618236	0.005071192917919949	-0.010039866715202333	-1.2276761818111091e-05	0.029274630798639657	-0.002573762344840489	0.028097869324237607	0.0	-0.004447562262691853	0.0	-0.010725919847504204	-0.0025700986572079216	-0.016435930513713223	0.003442783715575489	-0.0002001173238330234	-0.09971495694207899	0.03254976687891875	-0.005051942994660181	-0.025244741942083846	-0.003932764414444105
patient_228	0.007723160340747911	-0.053055873327625694	0.06686631798724181	-0.012116468773754989	0.06459713214098428	0.006008905293327144	0.04280555484703506	-0.06373151605896568	5.245813345607117e-05	0.0	-0.0006047122957878484	0.06435708016147547	0.07837615196013316	-0.052663383406232264	-0.2717495681449285	-0.1799101636141581	-0.21757825902685654	-0.025663681329011916	0.5356665987712662	-0.06317226916123084	0.004208519958315851	-0.014865920384542132	-3.627081133363116e-05	-0.021300486087771787	-0.0028043567757851866	0.02747900941430185	0.0	-0.005281071599668331	0.0	-0.013770929331800082	-0.0006531719222512611	-0.015071876341707749	0.0034966134816398057	-0.0003751569481328578	-0.09895128154835317	0.01905574306776457	-0.006697273283042285	-0.024737000243968535	-0.006498676836513273
patient_229	-0.007570247898738608	0.09767065329272492	0.02062385364224527	0.06699980178062279	-0.028554758040561005	-0.04404743252434658	-0.05029843273166175	-0.05781632333365574	7.4883658575637e-05	0.0	-0.003276260400166457	-0.08776685953469818	-0.06009785677837137	-0.044383724876533075	-0.00803918188805178	0.24799268641646297	-0.17229981319365284	-0.05886813659693928	0.273342015142516	1.2368985331679268	0.003975295906359622	-0.005714704376267651	2.9678927470621685e-05	0.025656574279736905	-0.002471165702071829	0.026412301383776215	0.0	-0.00550565702243522	0.0	-0.0043637285503940575	0.005169098344936464	-0.011427743828839147	0.006214016976240966	-0.0002127295135735995	-0.09135328479700731	-0.3762977135545228	-0.005636169557518934	0.02564268912897497	-0.001544408249934916
patient_230	-0.03350438434202518	-0.06423719967259384	0.020756078746898828	-0.09755939435992515	-0.08581343480433415	-0.014250470501247446	-0.03049904159466937	-0.0680084134107746	3.5474258460118e-05	0.0	-3.070719979447597e-05	0.09642364742924514	0.14882470840981402	-0.030626269727581555	-0.21054751474509115	0.011548148689425037	-0.12760998498952816	-0.05115927856527893	-0.2828912746248655	-0.03376715827944573	0.0033701361558829347	-0.01256582260880738	-0.00010858236413284219	-0.02769385861587875	-0.0028362869793791263	0.03205662499061126	0.0	-0.005299223384140325	0.0	-0.01199567005011643	-0.00026078670331038134	-0.015190056577963056	0.004530221948548325	-0.00041073939430676603	-0.09501421177829979	0.03098184257777722	-0.00578550804863101	-0.031419099690961086	-0.010348730507385735
patient_231	0.011443003714950783	-0.05471357697184843	-0.0023528136723390044	0.0239049298998789	0.022123511923246596	0.012931061433968152	0.05081487991724165	-0.06811147905768884	6.5732770692217e-05	0.0	-0.0037036360778274924	-0.07868127921541493	-0.05030627143072551	0.06697507805014075	-0.26090898680685504	-0.0663923993637375	-0.1372849267072227	-0.045891185426721125	0.11786810062912939	-0.06685516845060613	0.0014629119107839531	-0.011914148798033257	-1.2354471629637964e-05	0.03205948771404486	-0.0025302050492196286	0.026835339589354818	0.0	-0.00673741656166222	0.0	0.07719365401796958	0.0019514742895972237	-0.013862184907251742	0.005905973497654478	-0.0002481873222311307	-0.09199405172335949	-0.2927034952971919	-0.006909179181268831	-0.013310078462013566	0.005207258520328364
patient_232	-0.012537212692133941	-0.00438463566276871	0.011094948964552171	0.0063356655710839075	-0.056429021853286236	-0.01744835370396201	-0.025903081584570678	-0.07471603765785839	1.1676394132159999e-05	0.0	-0.0007170762210832946	0.07926950401590147	0.10099566448399379	0.06610218881243185	-0.11371181671228359	-0.1121013929404758	-0.13633341415545533	-0.06671110430657515	-0.10986591831401686	-0.07876191951927974	0.0025998447657222083	-0.016792483028105456	-8.659395530734628e-05	-0.01439650853998454	-0.002936180471591826	0.026036925693323817	0.0	-0.005529908490087205	0.0	-0.01167670597240979	-0.000456458276855062	-0.019853265282963176	0.0060036823457091945	-0.0004889909418584819	-0.0776769982982814	0.0008258470175698941	-0.006176947627295312	-0.03664798956484898	-0.005768301268546674
patient_233	0.015202559675942015	-0.048666861406738295	-0.022594148742393808	0.008589853347156862	0.030281477730371792	-0.001425752593558125	-0.02105412833987113	-0.059323830248750674	2.628286030996109e-05	0.0	0.011043884735470516	0.04582671216273915	-0.023164820985425685	-0.058958858370608054	-0.13559492063611311	-0.21227357956075973	-0.1736402619661986	-0.05541426921092926	-0.4165494636610593	0.29614601624710696	0.005589258270295744	-0.004756285061102024	8.785385506894631e-05	-0.008465936355840345	-0.0026068390383136523	0.02851359733519957	0.0	-0.0034656094002045103	0.0	-0.01906336129775227	0.0016991108643780797	-0.012052157374254826	0.006801926227725344	-0.00038496536009769946	0.38444552106558144	0.3559060102860335	-0.005390466120508339	-0.026492665614268142	-0.0009025936383135734
patient_234	-0.016411238277419502	-0.02771513863391366	-0.15281362860072636	0.14534856850308547	-0.015265873510730967	-0.01986246248883472	-0.04156385402136123	-0.05087823582748784	4.4853845695460254e-05	0.0	0.0010233547611469213	0.01877326257714499	0.059458517109604266	0.06316872265853711	-0.08547960602747437	-0.05453819140198805	-0.20811779127238578	-0.07875876650439667	0.7210984290432515	-0.05729154970919014	0.0061923223348213765	-0.007737621703264343	-8.661565042867871e-05	0.03924772141307184	-0.002622259190108151	0.03024559007860161	0.0	-0.0040071177397642275	0.0	-0.013982841828587158	0.003855914220791072	-0.0115065523467985	0.006268918088959276	-0.00030848911195302753	0.40293468551840406	0.39077801664923845	-0.005016692130685452	-0.026547129031512098	-0.0009945079177382092
patient_235	-0.010458447134609665	0.019068645682168837	-0.22594491330399002	0.07461513530307815	0.01628688095409816	0.029150951113928368	0.12604770258414377	-0.03872746613755106	4.3292130885916e-05	0.0	-0.005615424254437222	0.07650271663937232	-0.058491635338952526	-0.086907377096042	0.6652731431537373	0.39058490754542796	0.8549534074915887	-0.0466853664884119	-0.06269612952992339	-0.04991551915477835	0.0036496002096337993	0.05332755489660518	0.00018799040202613994	-0.024104002595333792	-0.002282007353566139	0.027724389913568816	0.0	-0.004734026813648777	0.0	-0.006311960601562515	0.00892608073986002	-0.011710271251590212	0.007095792291627431	-0.00021969631862744677	-0.08262218845716492	0.013645998694467596	-0.004590265501070539	-0.014172480431414303	-0.03487460968865278
patient_236	0.004561790971693542	-0.020947114398036603	-0.024462782609488656	0.0018785786979847172	-0.004931454706043256	0.004512962318311471	0.030938524686607807	-0.0731508872864938	1.9671374017749682e-05	0.0	0.0005093499688190843	-0.02644151758315475	-0.038326404774914974	0.06758345477503903	-0.3341374868753392	-0.18951225270868302	-0.24830312348279138	-0.023309381398994144	-0.29145136137580396	-0.06880000816105598	0.004047252075145909	-0.009209739592562362	-1.1743283867465312e-05	0.013939776738031146	-0.0026006144017578507	0.02566242778357132	0.0	-0.004368841900078537	0.0	-0.017172465310460308	0.0035706119667289937	-0.011369694729651707	0.007041848967835059	-0.0004987150719034307	0.3155076696264625	0.3193673927314707	-0.007113963363414982	-0.019795968459196338	-0.0015474154751478788
patient_237	-0.01563582060595492	0.21187339728727575	0.013584892197662724	0.14506269452558293	0.13748430960760064	0.007480200408792533	0.033504731783167555	-0.06965389583801061	2.1726983505279e-05	0.0	0.0005001624357927744	0.0983925228467859	0.14297434697850575	0.15012211032057338	-0.23656258423659357	-0.11562452169988291	-0.14826189580346924	-0.01344791645296759	-0.13438749840962683	-0.06278303444604974	0.004888826309093127	-0.014017343124558532	3.7250722049053208e-06	-0.015194813283435018	-0.0028896096283685196	0.03367257871780052	0.0	-0.004154268110753837	0.0	-0.011692853392501363	0.002322022200197366	-0.011090457438589456	0.005824292216346758	-0.0004010888241648493	-0.08879070350147943	0.05609032301535161	-0.006104107975389993	-0.026906081088423153	-0.011191057784157056
patient_238	-0.028857369084599318	-0.08431869551318458	0.01126768733444946	0.06726851748894996	0.04559618596840945	0.00833010067989118	0.04859201528060025	-0.06711828462153221	7.325727384321965e-05	0.0	-0.0072949687937374705	0.07385553719157793	-0.055696178138634346	-0.05997658877138142	-0.13059519393787	-0.17768778728624174	-0.27588014545039313	-0.08379372119476663	-0.4279042618712107	-0.06987562547891384	0.003895392159718403	0.0451612164486908	-8.255921344855867e-05	-0.014732090812964577	-0.003050702868260379	0.026725024629767665	0.0	-0.005707990531246988	0.0	0.08347444901847542	0.001831917196120986	-0.012011128695371772	0.004671039990860094	-0.00039183373437533616	-0.0741241583219446	0.013790000884286597	-0.007257185782628592	0.09056842534136005	-0.010006884357213695
patient_239	0.012428794725510995	-0.03778234397838442	0.04751298663826493	0.00784538163589708	-0.011501034620566302	0.00846150744773441	0.0426606112967196	-0.05895913115520682	5.980279495976204e-05	0.0	2.5826886897672632e-05	0.06036999583396687	0.07761456834553983	-0.03937045008623803	-0.024611727204337876	-0.16880114887473055	-0.10356403180795844	-0.04536795573001142	0.5255678002890675	-0.06414057040367836	0.004005919560100418	-0.013744627474743802	5.7620700217766386e-05	-0.021879834314235493	-0.002991481902899682	0.02862417179005869	0.0	-0.005896222968045756	0.0	-0.009793051709890963	0.00689173914598572	0.10221462154472066	0.0043127649126674	-0.00033760935421147287	-0.09916067702635967	0.040093165259158486	-0.006399077160909409	-0.01725223976221326	-0.002455267201031874
patient_240	0.0007540737589767991	-0.08759002887322459	0.0012306334860696221	0.060747121516321216	-0.002373555302794303	0.02623061506124548	-0.09165363439623155	0.3525401845927576	8.4220990322353e-05	0.0	0.0018293558447636678	0.051325524947453315	0.09245580523455355	-0.009094191543475828	1.5816060696839407	0.15799013378090168	0.8336505016098416	0.07117927048263663	0.45259585043124423	-0.038063553128246705	0.00516318909551922	-0.010319250224787928	-0.004754628899596512	-0.02727553240413954	-0.0019999676940050193	0.02940015104445377	0.0	-0.0030050290572301752	0.0	-0.001243779209654901	-0.008571950296914614	-0.013832106685256187	-0.06093644117209109	-5.595285895187411e-05	-0.06682408902644604	0.011347309229178919	-0.0026635413050108427	-0.012328303193796408	-0.04102335385247057
patient_241	0.005570407436160521	0.003535299430597953	0.07809415393317207	-0.3057223763960665	-0.05554022720889438	0.017177783044858373	0.06021289838813084	-0.06275198001834162	4.386541793290114e-05	0.0	-0.0006836926520556923	-0.04004035598341182	-0.036648750921830765	-0.05035801461645648	0.14282827367695902	-0.12999772475947163	-0.015357720177372396	0.011339256784768765	-0.0044768667380312875	-0.06837390797339864	0.0018006174930299845	-0.015012061128446125	-1.4804336412269258e-05	-0.014474417597032645	-0.002737298807593785	0.021937264299276334	0.0	-0.005537785577495058	0.0	-0.008409325089445868	0.012831497266310493	-0.01762807865991817	-0.02836736822340713	-0.0003736500117391544	-0.07124871524324135	0.03719871038703502	-0.007194998941117243	-0.017425341651724924	-0.01147632368380357
patient_242	0.0066371410453231906	0.06522843123243394	-0.014488869364466478	0.002277129704801635	0.016517346018091225	0.010598112946669583	0.06604510164766285	-0.05455782702188485	9.7609770889562e-05	0.0	0.00038426542083495733	0.07955315375346304	0.11617813130338471	-0.031719944116713375	-0.19052774174306897	-0.047540042152038414	-0.1507423941900149	0.11380577000634834	0.3419358567029828	-0.03215604708582216	0.004555348777293317	0.1680866935563005	3.2379107147811804e-06	0.041485219637358794	-0.002445756715801719	0.03170900858058117	0.0	-0.004594939919384398	0.0	-0.008395094720019303	0.003106734268255022	-0.01265711542998045	0.004306616773835922	-0.0002579821541014601	-0.07656677481895853	0.0365738412782316	-0.0059927839926180474	-0.023965461092259877	-0.013725582308204967
patient_243	-0.0003910629862625907	-0.07614337759037461	0.012475746280780823	0.04943545807183789	-0.041410308320853	-0.03356977584378687	-0.038785346534036876	-0.07655446727960998	4.451533665155239e-05	0.0	0.00041705330021130825	-0.04827756841505829	-0.04460422654027757	-0.0393517079574415	-0.01967101537628458	-0.19913396799770072	-0.12977506396953387	-0.06969874931100718	-0.23291639122870386	-0.07090097872579539	-0.03981353819177308	-0.010583074398529164	-6.798577473728723e-05	0.015148657742944074	-0.003057762102710871	0.02487235054365632	0.0	-0.004380211413326465	0.0	-0.014919465374585708	0.003309238040023878	-0.0141509463876904	0.007477465677808313	-0.0003707849076922147	0.2877387478441913	0.2997416660291932	-0.006090693496978506	0.07016624053247049	0.0025352486455734293
patient_244	0.02523388132676273	0.024826993988345127	0.020896773346460177	0.006792776842694321	0.006064561002639598	-0.023066841359726	-0.04501693315060559	-0.06283821561931695	3.056778441196897e-05	0.0	-0.0005541688159888156	0.08232057786845834	0.11593009663060284	0.008438246669941559	0.06834522944174001	0.2620886594589301	-0.18950639703173877	-0.030595675301265012	-0.430686160012607	-0.06949212833334827	0.004670174429187979	-0.01091601197557116	1.8655072190595085e-05	0.038668391539184305	-0.002440300474471647	0.03425254483481298	0.0	-0.004977054005483924	0.0	-0.011236909968050475	0.005003114293074884	-0.01705975006810171	0.005778320958578898	-0.00029450678643972003	-0.07386291112247491	0.03901896078245626	-0.005887532623112571	-0.02486662646669625	-0.012379651369315837
patient_245	-0.004818769141427624	0.04150290835234178	-0.00495580391719751	0.10461398615856289	0.067607266258744	0.016550850780351255	0.0760369025884025	-0.04069764576952488	2.0134000717742916e-05	0.0	0.0005443734268433027	-0.05891296701557087	-0.06219409004816126	0.08114329357146724	0.21636175264640253	-0.03919485875374601	0.28864978217554804	0.3701830586135724	-0.2593972256299672	-0.05350401693515305	-0.015326846120431496	0.06984592779244296	0.00016798419831562744	0.028001129152244106	-0.0020405394994952013	0.0263582196351297	0.0	-0.003813061407687006	0.0	-0.00991502318360736	-0.00011993917568364595	-0.015593095273326762	0.005985704253652286	-0.0002249885088450769	-0.08104338367796123	0.053717058837273644	0.10347111223832589	-0.020899734594041153	-0.017248921099073236
patient_246	-0.005932467431755709	-0.09944429753913708	0.009948276331729367	0.02041691416936748	-0.023060623011703973	0.007344777068011165	-0.03367740897502524	-0.07545918920743644	4.459225982881001e-05	0.0	-0.0005953201361354998	-0.0451975598217309	-0.04738974747825599	-0.05434905442249509	-0.3039626909643709	-0.18052079829500406	-0.24122916831653732	-0.09562499508434076	-0.13688114142636781	-0.0740273748585121	-0.0032513517978569563	-0.00874474632592565	-6.269524208786212e-05	-0.005776391596850692	-0.003853973564172765	0.028635110729131306	0.0	-0.005501657262108904	0.0	-0.013028664732620961	0.0025683199189186967	0.14726921185547187	0.005221576934314282	-0.00035671551521263413	-0.07002730271721079	0.06894103683910378	-0.006699299006587927	-0.020528815444669717	0.007018982019554278
patient_247	-0.004346218835826176	-0.03809255944700108	-0.0034759201625755233	0.09672387007113015	0.009230191401285342	0.0041914479043560155	0.03145846972291384	-0.03862732028132823	3.0970280332089e-05	0.0	0.0014503320234907648	0.02577938062300988	0.037853465322864994	-0.035201682186050694	-0.2679633894456494	0.027092469985015532	-0.07877690918939222	0.8054166516659979	0.06409621598948216	-0.0482376768277451	0.004228669394568507	-0.01460369341979437	-4.612640171030029e-06	-0.019047280319249883	-0.0022421682797444014	-0.44139723667007014	0.0	0.11953637696157911	0.0	-0.005887728132600424	0.003658040891234699	-0.010751447195537181	0.005474428940553832	-0.00013215159830710067	0.3007855906398517	0.28093741372773107	-0.003785291641762513	-0.032326594086916204	-0.017284459190545477
patient_248	0.007868025643483404	-0.025212812950954514	0.028953340537899303	0.021146590861132908	-0.04471540649877968	-0.03662892287517097	-0.04835736916938905	-0.059852304053253536	4.959222083247036e-05	0.0	-0.0005127830480884976	-0.03763325946326801	-0.03515790744402564	0.03441912912658018	0.08924082003734084	-0.15810048377730182	-0.10947638659980917	0.13880072671564636	-0.31746625910105153	0.15911324168095717	-0.02020604704469563	-0.014869201398139272	-6.425208058408646e-05	-0.004896104447718135	-0.002858667517041575	0.02230294102650579	0.0	-0.00567005297000099	0.0	-0.013006931078158876	-0.002511182756159899	-0.018445213055844695	0.0050414316279610875	-0.00044061266131534195	-0.08961877137867337	0.018670485336582957	-0.00581936979140355	-0.017528980359881197	-0.0056172771670254616
patient_249	-0.001926913789788451	-0.01799747374048352	0.0044062765500726	0.0033164201508913884	0.027364787751015536	-0.0249349777573737	-0.03669197833292419	-0.06415792600949305	3.77649563048471e-05	0.0	0.0015269623923840653	-0.023102267223021316	-0.03163524597529879	0.016466960216420502	0.1068874583102693	-0.19020258645930505	-0.10645390629391091	-0.03155664420109673	-0.18892784577772784	0.0474866980529756	0.0019020258021954103	-0.006788280940294161	5.250065061896117e-05	-0.013434363013968997	-0.0027301465144307473	0.027305509229316304	0.0	-0.004115700572034118	0.0	-0.012853004590058822	-0.012052319725796672	0.07909494401874119	0.00712647761815096	-0.0003339973643181496	0.3472870613705168	0.3375752477266339	-0.005856402136809531	-0.015564795609722674	0.0042709784122271464
patient_250	-0.0009001721558432491	-0.05480933912686682	0.0019284605076280682	-0.38368518347148056	-0.08752638361169952	-0.05177457761829606	-0.05946097249436707	-0.06450412432854186	6.783774053812433e-05	0.0	-0.0019322462191794123	-0.05463671380971432	-0.03923056777279972	0.0022733201052137888	0.23760687132822947	-0.1245197788678555	-0.041695478540034386	-0.0960358197364158	0.14603055197186224	-0.06866590830518153	-0.02491363440231587	0.05216724277918168	-7.576508914444044e-05	-0.023365941157273768	-0.003197644534925216	0.019982448557251366	0.0	-0.00602145202438475	0.0	-0.01106452030840297	-0.0064518740903672924	0.0733440786690549	0.0051177760846128776	-0.0004157974235520002	-0.08314541435474285	-0.1961050498264019	0.10642342057743422	-0.010443124475525103	-0.003707517516384607
patient_251	-0.0038830374484982205	0.000864814226285747	-0.012192087847018742	0.02456618123860101	-0.05648670518303336	0.01129849172083412	-0.0633681436689974	-0.0540504228702652	2.9068564409468174e-05	0.0	-0.000465082513143054	-0.058652738819438756	-0.05841327902910083	-0.03397315123357954	-0.11648095864464313	0.2933101976214023	0.006614288045578346	-0.07763261250151954	0.40645771136445047	-0.07120472322375575	0.0008388511428022368	0.027986521626906725	-2.6281088309965116e-05	-0.023565752686556644	-0.002466385945570107	0.02227820437675858	0.0	-0.0061592369278484415	0.0	-0.003658071821214478	0.0017067344883384594	-0.016959070494711705	0.006154082609164792	-0.00044716763113726744	-0.1160928823373838	-0.026915367542763077	-0.005378587947400439	-0.011384010991772213	-0.014435782726234702
patient_252	-0.011861721568101773	0.06638190835686515	0.013968382739698169	-0.001630361508446596	0.038306201508661014	0.021163098048134082	-0.09838884340064874	-0.04914375899494457	3.603784029224038e-05	0.0	-0.002776396774693826	-0.0696124168617276	-0.068369953867847	-0.02073288570412089	-0.021629491450013187	0.3354938410215867	0.6376414282526406	-0.02626794111765182	-0.049420094100351045	-0.06458234074138285	0.0019547909834534043	-0.006453534614439824	-1.5647465600791545e-05	0.035474805667517255	-0.002720296831112866	0.021654165179178075	0.0	-0.006410558274432005	0.0	-0.007840202089528214	0.0043016632737528935	-0.017311628236149405	0.007278347714857723	-0.0001730483976645151	-0.10145640727977207	-0.5061057830882575	-0.005449605138915328	-0.010272725054309682	-0.016219753845542223
patient_253	0.006153874373528223	-0.0017189372973248113	-0.05346976288063804	-0.11223513071986918	-0.024209542590687316	0.010492234252752402	0.049689105876904616	-0.07698650626476128	3.6400719598479915e-05	0.0	-0.003674183157948265	-0.07580584248714443	-0.050221815011102795	0.051938308544851895	-0.3397254016993852	-0.20100827972950977	-0.26102169776609535	-0.08778647561698738	-0.10481730236696084	-0.07770259510444764	0.001104947175590894	-0.013619485669231834	-9.738221896393823e-05	-0.014197726858114587	-0.003223884573185225	0.02319972261667437	0.0	-0.006584903111866503	0.0	-0.018338104301511435	-0.009057920577998747	0.08157221793711096	0.0058712402518101316	-0.00041229990028562695	-0.06851953414247726	-0.20617084584549034	-0.008658641969800351	-0.016928197109106913	0.003043977059907428
patient_254	-0.017084723240915825	-0.04708761687350473	0.06603795911577921	-0.003937723468380954	0.10435533989243062	0.012615953877268054	0.05261455800453954	-0.04104925674956801	7.083291703249869e-05	0.0	0.0003036976309697003	0.07520775770020104	0.09234045875022882	-0.011315790248995435	-0.000969270919132974	0.1352129921574281	-0.023824347902433294	-0.010283209276178762	0.49530108036077114	-0.06516339502095576	0.0035036804844725106	0.04629610291049658	0.00014897809836023995	-0.03538282520899998	-0.002362034951327754	0.03172732729406035	0.0	0.08130763260015264	0.0	-0.001555324831657014	-0.0015398419768327663	-0.017068639172112383	0.004087053765636245	-0.00032166445219079435	-0.10143397500735107	0.001008832502812307	-0.004688202999115003	-0.0236313642895046	-0.027062789993673078
patient_255	0.012129841945501221	0.0008887378152125047	0.0677350914352619	0.03824312984713547	-0.01397659838265178	0.009833592929413621	0.039351441680410076	-0.06961584085985795	3.610089889365268e-05	0.0	-0.0014574037210860955	-0.043916685355142385	-0.037982128429232126	-0.02489501885110386	0.023176980715336453	-0.09650518367619744	-0.09274279734956618	-0.10217280509494323	-0.37032152615846686	0.3105473366270555	0.0023783324171514197	-0.014100120994307413	2.4417676001609518e-05	-0.00859950748039154	-0.002883802634709782	0.024006467392639005	0.0	-0.005002322319789709	0.0	-0.010150385746385781	-0.002674759728084274	-0.019683577265153664	0.006021264125781712	-0.00030662772124482316	-0.0839274901580848	0.053068823073560825	-0.00597437830576958	-0.021654102401902645	-0.0023004459623338354
patient_256	-0.003195078749663353	-0.1453110862183419	0.0017555464860887322	0.00590685231884696	-0.013299058348735938	0.014435185844467893	0.07964189373552842	-0.032040017006017524	9.0995887120555e-05	0.0	0.00071726637491711	0.06487777361691664	0.08858687831186307	0.07740823892423056	0.7520730006398254	0.15428538047438098	0.497750049680324	-0.03283334071924601	0.5216367990155909	-0.05068578402436707	0.0034400931344787987	-0.013782056899716295	0.0003474428541157953	0.02464593159556277	-0.0024608881621059346	0.029093672468880772	0.0	-0.004212667262123644	0.0	-0.01107648437957442	-0.0018869931869956768	-0.02100650806559052	0.006663608062274769	-0.00030817497982350736	-0.0957856230936913	-0.004800590649773174	-0.0038415116589369473	-0.015440409564881893	-0.03628556484785648
patient_257	0.000929972110283739	-0.06207883220927929	0.08957813666700633	0.0472261003564489	-0.012771738087638831	0.014395337979834857	0.061385709095961756	-0.0627241097501366	2.4205736275315272e-05	0.0	-0.003778175498004076	-0.07001636537921226	-0.06095365929408145	0.10564764044281699	0.060024122683285476	-0.12049510641911285	0.003819331134435393	-0.026003406540409207	-0.04274786037759756	-0.06948565798408614	0.010724448180357093	-0.014569767576066784	3.904957140531548e-05	0.024085097442805473	-0.002998691110492967	0.02175442597136713	0.0	-0.0077400953484059384	0.0	-0.007338171429544876	0.0018080813828973885	-0.019124584584119222	0.008082701259495232	-0.00019105242225660356	-0.0986185198172085	-0.28187794228119073	-0.006047329312137699	-0.01049850447937179	0.0017221979105137089
patient_258	0.0009567700519458788	-0.022642202943498863	-0.016297062046796207	0.009880031202423013	-0.006180743861702128	-0.02894491216598763	-0.06024796307959232	-0.059636628366759516	5.665298081262197e-05	0.0	0.00023518170580731436	-0.05560435530905825	-0.0517418149199827	-0.025254550672065966	0.12439790750911277	-0.16388385458114108	0.01672011655964161	-0.01835460158238479	0.37628544304574846	-0.06675161503060162	0.003080340823886277	-0.01086973884477551	0.00010628127019364004	-0.014868940731616955	-0.0025359869592814182	0.02274735618511492	0.0	-0.005689100455873227	0.0	-0.007291792164657913	-0.001186383728373359	0.10812178412443865	0.006158997933872999	-0.00042377411399719815	-0.11121914225475532	0.029368767764821162	-0.006194655120125831	-0.009080790994660937	-0.0027102566964867848
patient_259	-0.0043396026407803365	-0.030772128548467607	-0.07529311690880991	0.15384202289646434	-0.00885036031369951	0.004065603052695041	-0.04296365869782879	-0.06512874651876949	3.7658565391643e-05	0.0	0.001257492914354888	-0.03017375548342008	-0.04567168994345728	-0.002628267389990738	-0.29802073181219274	-0.19786856067911845	-0.22225249804854066	-0.05070470473030861	-0.2738186479918475	-0.06878571398537313	0.004468735628526432	-0.007198552385166459	-4.869510515565929e-05	-0.01976227737521269	-0.002662919868118404	0.02535105901481538	0.0	-0.004495701644021703	0.0	0.06308603220242304	-0.02953600629298434	-0.01125518487009469	0.007071704492081502	-0.005742225007808035	0.36448533512499426	0.3518021482594228	-0.006948942250599678	-0.020154707262951127	0.00724321297975519
patient_260	0.008019819987827755	0.2892539426125371	0.011805583649836398	0.0492484867985207	0.04391932668556725	0.00496105698992376	0.03313469978984549	-0.0655706428762172	5.762927127612943e-05	0.0	-0.0006175602878755405	-0.06657386205960886	-0.05728186933687848	0.017674095398264873	-0.14362882015694062	-0.12843899817010423	-0.13351092479529084	-0.08367203450822978	-0.13835996000150125	-0.07611343137285176	-0.01987683604467019	-0.011863061716066658	-2.7904551256366276e-07	-0.0071941931486480945	-0.003059138975982425	0.025608118618685272	0.0	-0.005484502453522727	0.0	-0.011426143658213133	-0.003775661237236233	0.09523328038078123	0.00610409437337715	-0.0003259245389791933	-0.08665329857093575	0.019350393342323833	-0.006236363264083652	-0.02278792737439322	0.003406119259516548
patient_261	0.010510439419381708	-0.04310936537506893	0.04490722971912886	-0.25396966674230487	-0.05456403370994442	0.010026316494604549	0.045316334260692245	-0.069564906175478	4.2760255823419256e-05	0.0	-0.0005825757663992151	-0.07236659231774731	-0.05387110861037331	-0.02470238296497385	-0.1693059907462803	-0.2229486207969737	-0.24955072709694764	-0.07568717809024425	-0.17917889075007198	0.19777627830837347	-0.01022033543120655	-0.015121901819952134	2.3350115977710585e-05	-0.009906373379542949	-0.0035830135190984447	0.024754827641764555	0.0	-0.005402439125643125	0.0	-0.016947027418313627	0.0021716655209576842	-0.015632054238130192	0.005192138047912172	-0.0002734307554862173	-0.06002540305678035	0.0352586839392294	-0.008516716765590194	0.09100308063458813	0.020349388582387207
patient_262	-0.004693035342676641	0.1356889356025704	0.02580668212960672	0.030459925969423592	0.017971939092506842	0.01847521301376002	-0.07518206509915452	0.5135101295832267	0.00012006442015067099	0.0	0.0005778900055748143	-0.04000719828790287	-0.04158023966769697	0.028792344641573302	0.05212174849849672	0.31038117939296833	0.4191847414864231	-0.04362814596565731	0.30403403424640335	-0.049254994016081494	0.002465848584517397	-0.00685831128790628	7.361928316321561e-05	-0.03071831834173512	-0.001950722087524233	0.024771614988738686	0.0	-0.004603031492846169	0.0	-0.001639333339330288	-0.02042375735174999	0.09509044842059802	0.008673068032915371	-0.00015609532551529316	-0.08298762910773343	0.027706730654584302	-0.003866731064015892	-0.007021067230422133	-0.02940128807923814
patient_263	0.012880063576450176	0.0016119994098874135	0.033188836435827714	-0.25255512725932205	-0.07272834574143729	0.014101340249494212	0.05040329198943955	-0.07764764081840726	5.0920294032428566e-05	0.0	-0.0007236751266306197	0.07115061803369145	0.08392487500010214	-0.04241705085227695	-0.0334169413988015	-0.20647335696691155	-0.2293428837646596	0.1782361138025566	-0.09424612667128464	-0.06855515340235532	-0.008498213420409012	-0.014633616768120201	-1.5966484257517555e-05	0.03355864128217676	-0.0036837050304813546	0.0250465303970544	0.0	-0.005355331257565328	0.0	-0.016423662362359356	-0.009182770112526885	-0.013938366112096992	-0.03168151711994182	-0.0004504348786371831	-0.05475771437912447	0.023224951407267273	-0.008072079329688946	-0.025287150674128546	0.04682366919575525
patient_264	0.0014678117674570732	-0.04131698273707191	0.03193527705100248	0.020390598632685553	0.032054766111251354	0.017064171656136738	-0.056546053430262824	0.4803316003083553	4.510752057913481e-05	0.0	0.0022602610873978714	-0.026517404726057774	-0.037296131351970435	0.07033349000168627	1.075778785668456	0.03136144811819599	0.5274755815007769	0.015881659569989187	0.05417436060734606	-0.04969860836916903	-0.028583595185125696	-0.004911861166245218	-4.6596073705061095e-06	0.05498908033250374	-0.001901898077743753	0.02643879059046448	0.0	-0.002037691152286305	0.0	-0.007352962510158403	0.008373731508789187	-0.0113621375972536	0.008341331204735972	-0.00020762762260106624	0.3401541220862073	0.35654822071105835	-0.0023733474964362368	-0.0014286770016036007	-0.027618141817485044
patient_265	-0.031416019396197516	-0.01484214480657369	0.02533678158124997	-0.0746279036316626	-0.01674591005781068	0.009494569630958936	0.03521536337041803	-0.06035471395571329	5.746479905834847e-05	0.0	-0.0029756494522251453	0.10504819744097277	0.11660257013916864	-0.03567653279035583	-0.3013293639546697	0.13541891383338647	-0.0842242766651931	-0.05281333804399918	-0.40967112632755587	0.3092519303037928	0.0036113811679013745	-0.01848658519485709	4.507583040042453e-05	-0.030506162023568432	-0.002821036320050818	-0.3749030155186292	0.0	-0.0070309436466293	0.0	-0.007605267726775563	0.003492756819638635	-0.013742197320968296	0.004550766606271774	-0.0003069983269004505	-0.08190219659496531	-0.29209551372847964	-0.005814882848310109	-0.014838991978262113	-0.009325707596300083
patient_266	-0.01976047518801782	-0.06520999867846972	-0.0312870658478852	-0.029399841068747042	-0.012302083495312158	0.0090747459252754	0.05274980677328433	-0.05428751099584548	3.513485915946366e-05	0.0	0.0004589672634545427	0.02974491379133112	0.05644096849599151	-0.02343262073248039	-0.05235028899304404	-0.18020963222477632	-0.2413956645090269	0.6371643401673249	-0.3241184290232223	-0.05745792576193062	0.005825482822779725	-0.014266366774273181	4.659974209326349e-05	0.02710933667084771	-0.0026920596779988204	0.029028995410005063	0.0	-0.003663175125647651	0.0	-0.01610984491879616	0.006477912272173727	-0.008078447655792216	0.0063256513054641824	-0.00028958475859621017	0.24733262074645476	0.26021783705418966	-0.0056011705362900574	-0.03769246591555202	-0.019685327997181146
patient_267	-0.010137524200260319	-0.01002791842653514	0.0037236553632452978	0.07135204659222091	0.1662612501606015	0.0120664954428922	0.04982887803547156	-0.07178416033960028	1.6890971713397002e-05	0.0	-0.0002112450152633793	-0.04256496284183677	-0.04146377090968187	-0.008419316634289874	-0.2589107291342804	-0.1702157681445906	-0.24241685109250102	-0.11602574436315422	-0.3911537870084611	0.324529947578617	0.0036351451065574107	-0.01123430028777063	1.240484500795129e-05	0.028362246607596564	-0.002556078274776486	0.0263738258742159	0.0	-0.005814041050729249	0.0	-0.016360462895917898	-0.001699439037199569	-0.015404313061477416	0.0053207094788651176	-0.000296514522375896	-0.07027982940006888	0.0696279037529347	-0.006476283237441036	-0.018956303980832964	-0.010603804694343582
patient_268	0.002682814129701116	0.0043939008355318625	-0.013724405617020432	-0.2285965728881398	-0.1061449126256991	0.008569053569656364	0.036463431211393754	-0.06065984994103199	4.65498626592163e-05	0.0	0.0013498633735749591	-0.009351175039111264	-0.024459375392153385	0.18445727721106045	-0.26908872012400914	-0.2012750287964714	-0.2770904583689838	-0.004646856600211812	-0.21223157339684579	-0.06213228062050119	0.0039413057973723695	-0.007273300869357304	-5.604922606962799e-05	0.02342852571836553	-0.002768540582279294	0.028121520319266693	0.0	-0.004082046850555755	0.0	-0.016567209104397133	0.0044113480079591245	-0.012374812493013754	0.009088795253203483	-0.000325063855606689	0.3760483403035688	0.3732109208112335	-0.00657178149729689	-0.01469754142106132	0.000170220522124443
patient_269	-0.024186344687380394	-0.066884887360982	0.029361928700270882	0.10613734244050949	-0.009072647406109193	0.006333190270191386	0.037230500507204126	-0.06494211773795712	5.4473225993270855e-05	0.0	-0.0011317050287757383	0.05515328443436036	0.07308069363482873	0.022608986549502427	0.05424826170344735	-0.17421526516230737	-0.07723914105544191	-0.09012902692083083	-0.3471090594399341	0.22404302169026136	0.003374938896641511	-0.016578309073447598	7.986222873523465e-05	-0.013400811389356108	-0.0029816132138361395	0.028235888063134738	0.0	-0.0052334722551815975	0.0	-0.01576654000593246	-0.0027356792332047792	-0.018755221432191858	0.006238733358164466	-0.00029851395587939997	-0.09699482235370914	0.0068391063264644945	-0.006352250290320496	-0.028940831952197956	-0.015193898753471158
patient_270	0.002063898879376981	-0.0556323070325883	0.03238072023408979	0.012884006646079702	0.005675874225689757	0.007091879493128183	-0.06825012008487509	-0.026709221481403086	4.6905452312352434e-05	0.0	0.0012039756230004307	0.05931683736645388	0.09439739034915844	-0.07775222739670044	0.0226712564072484	0.2377375755443233	0.2342421117913765	-0.0438506424391955	0.4247226560126598	-0.03770736834685471	0.00480742158163491	-0.007074813831507195	0.00016250491162620673	-0.03857751200717222	-0.002576964531619418	0.02796745663118737	0.0	-0.004241771970106771	0.0	-0.008510342981227565	0.001972821999584787	-0.016611355096217844	0.008281592592698138	-0.00025303721775117376	0.37875290144242696	0.39599674100257	-0.003295344115751066	0.07693738387446064	-0.005433639914995721
patient_271	0.0004739564769531246	-0.06324500236791442	0.016623887819719546	0.10027794476183317	0.07686693543921837	0.010971201905946859	-0.051891021981173305	-0.023157498284477916	6.7962050377174e-05	0.0	0.0007992029261032598	-0.03939169327343154	-0.038212682365551205	-0.07472566494780213	0.05042658392648693	0.2186489560167541	0.11731842851085374	0.5518660333642973	0.36953153917155085	-0.04155199060069032	0.004751934384374549	-0.012880542200448826	9.352046207949283e-05	-0.01919015517437301	-0.0019154459989428258	0.02629218269561222	0.0	-0.003342777102883356	0.0	0.0014362771242719032	-0.008919161561996675	-0.015110109606505061	-0.07059534638515513	-0.00024059028578895308	0.39449188178998545	0.41471945998129733	-0.002739164293157962	0.05245885884962062	-0.009235236694824145
patient_272	0.01312151671008236	0.18034433880704703	-0.022713258523847157	0.06266654060594941	0.13058007538322874	0.005800014752015158	0.03825887309360331	-0.05369067756125923	7.533824654802039e-05	0.0	-0.000890498214124184	0.09666618979694869	0.09940091993128553	-0.03751146766306718	-0.26106028849961804	0.05891861590879481	-0.09914291798902174	-0.031137341333009178	0.5296565134242736	-0.0670829975384501	0.0038535896373049165	-0.01646825068761686	2.455577202608147e-05	-0.0257962718786319	-0.0024445633918977576	0.03391800222946607	0.0	-0.0054249320875668335	0.0	-0.006111181366015469	-0.014539540334414444	-0.016692130198196976	-0.061947386797080395	-0.0004032323041735081	-0.08068502885175664	0.046558039877756176	-0.004389338237200427	0.08217204298352364	-0.006320867164160602
patient_273	-0.000657046915676278	0.17309628141513309	0.02300255026856739	0.07788643931013821	-0.012040027257845804	0.015976945706634483	-0.03888582258695062	0.8036740310347069	6.769592508657846e-05	0.0	-0.00019009326402309813	-0.063861128553853	-0.057953603028907626	0.04587534654584	0.004157315323465982	0.07270168346792741	-0.019596769483276575	-0.0031500266402922413	0.43456950952006856	-0.05031232455965285	0.004137895124698712	-0.00803103118855826	0.0001810551396618873	0.04119753867430905	-0.002052086300226135	0.02562804663775248	0.0	-0.005067191415720394	0.0	0.00159617702693911	0.0049288499112186855	-0.015677405083900253	0.007898936492055603	-0.0001531910190959078	-0.09930542693406638	0.014694255957355445	-0.00434646874739207	-0.008311360209769825	0.05742403305645939
patient_274	-0.016328508743844825	0.30706341192680153	-0.0030841613559105755	0.08849772511722569	0.08090066049719369	0.008324130373734008	0.049481957216864034	-0.019291176434497872	5.89283761503629e-05	0.0	0.0018707712107906458	0.06920749658338318	0.11675862035609921	0.14738953390098478	0.11843616949724488	0.28750562972281074	0.37427204287202315	0.014715415060037755	0.5745176457429376	-0.03518526917103518	0.004369661815272073	-0.007644962592236851	0.00011573032556679515	-0.03576702421320547	-0.0016678712509569863	0.03127154766300462	0.0	-0.003069193022173531	0.0	0.02251914133963024	0.0027936528058917	-0.013646373820663932	0.008595981941555747	-0.00014167642417273917	0.3316920081821611	0.35716729216201154	-0.0022217481044259067	0.06529049748642157	-0.009139936498155761
patient_275	0.007395687850511573	-0.02465691773411364	0.07529375450539287	0.024145414099545764	0.0012676188361819176	-0.02513413701324688	-0.04458454264942755	-0.07122760003458833	4.5572401614075e-05	0.0	-0.0011662878998285621	-0.056373000050041415	-0.05065073791621278	0.06564192490807376	-0.15084531130136689	-0.1911806472878388	-0.22479879283977028	-0.01345151699087939	0.1593990135923661	-0.05720911076737474	0.0033584730071018424	-0.009953528261552184	-9.628186674054209e-05	-0.01018887005128348	-0.0032594214230216	0.02350409293533958	0.0	-0.00494985785618597	0.0	-0.012796874140745141	-0.00018095721411718425	-0.017618166975236275	0.005968776618436319	-0.0003533943375687095	-0.09213842444093803	0.05780524038140325	-0.007490183454427373	-0.01286186980584091	-0.00151818841216784
patient_276	-0.002815106478951559	0.10823522978784325	-0.002055306574456506	0.024914616099196235	-0.03998350476955241	0.012485699473811084	0.04818149818000655	-0.04963679759560428	2.4438236806871915e-05	0.0	-0.000779408858416313	-0.05421026072315653	-0.043415166317496465	-0.06465341309643914	-0.011583972517424587	0.16215438431254817	0.20759800877298754	-0.05986430061787687	0.20735616013874567	-0.05780208216224534	0.001997017416540784	-0.011824989915636843	0.00015366311299845885	-0.018104784764562978	-0.002303699052384407	0.02637467150330273	0.0	-0.0064795465723003435	0.0	0.001318839190132682	0.0007863826601789446	-0.017202082675289644	0.00561722774137632	-0.00020607315785819971	-0.10238140193107459	0.0008093821167402439	-0.005990621567251709	-0.009050655443400306	-0.014806139169215788
patient_277	0.004236926650185276	0.5199183551707216	0.02845850390973697	0.025524439570397184	0.06483302511971778	0.006703619783489273	-0.04467424445657658	-0.06587709056014007	4.289220364519137e-05	0.0	-0.0007065420690887026	-0.06481812620974206	-0.057634948655523655	-0.05207877915876926	-0.22502307680437042	-0.10463699749342903	-0.12891772071853624	-0.054058199924781336	0.5711782924565436	-0.05798508284359473	0.0024185972419711373	-0.007819107386117033	-6.19239965701517e-06	0.022380228007175217	-0.0027312981712967047	0.02669010644921956	0.0	-0.004482947038835979	0.0	-0.011784033729306082	0.0004649264038073689	-0.01423591683915619	0.0039031243889394197	-0.000356150322288206	-0.09771287100741988	0.02711219720630632	-0.004903590850244095	-0.018868667311961723	0.003889319072687405
patient_278	-0.007098188347500982	-0.07352413888082611	0.03773203349493576	0.06152071581127764	-0.013836161069428018	0.013396815455567385	0.052060192620745786	-0.06467117614276811	5.171632027974161e-05	0.0	-0.0012497259920521233	-0.05065294797082001	-0.042900917468012854	0.016023172999362113	-0.191884894205447	0.14281835106629442	-0.09224661370626552	-0.031107308746538963	-0.4524611483683283	-0.047635410987305477	0.0014799579790529605	-0.016201205067852675	-7.844047353675996e-05	0.0283609150802011	-0.0026711253182303556	0.03161801822511757	0.0	-0.006592870872167546	0.0	-0.010301783050633062	0.0062931734800392115	-0.015724484612292935	0.00608298300990639	-0.000295251324966622	-0.10061194489362074	0.017353665956637673	-0.006755182547916212	-0.02874775125668562	-0.0008530114007005659
patient_279	0.007335748695056482	-0.03445463292900282	0.06408916896051252	0.012042912632582886	-0.02445389069968225	-0.03347963131125911	-0.0496410048105147	-0.08481973053821505	4.5631158060622e-05	0.0	-0.0013862267555416249	-0.05513919907664886	-0.04903155009088584	-0.046014932771982126	-0.1557967761996925	-0.1311292723438916	-0.215792487624548	-0.046960974819529114	-0.1393951935761028	-0.07803514434141419	0.0021085481912122813	-0.011535429141566191	2.4401388873102928e-05	0.020223752269028027	-0.00363329099524764	0.024389154493748063	0.0	-0.005459988014206277	0.0	-0.012809089638058485	0.002618267415974762	-0.019133846760866612	0.006245825832602422	-0.0003015872624172097	-0.0900683403616244	-0.012707605173100862	-0.007865583670433267	-0.01953439846352747	0.0003691852349165961
patient_280	0.009369337926930659	0.00015478396960163983	0.02605133787689771	0.025347180636466085	0.00534522179207393	-0.02392536477256557	-0.047753124720520616	-0.07306610963345345	2.9272930826710805e-05	0.0	2.35385318889524e-05	-0.043904638872292366	-0.041818524120137014	0.0667617670583058	-0.10940068933570052	-0.1155614778805041	-0.12079091982045778	-0.06592932142386596	-0.13089093863224652	-0.07762969295658265	0.0017681274079811994	0.0739199871849556	-1.2166000755980544e-05	-0.00482739676582736	-0.00250593261480328	0.025679113047404202	0.0	-0.005845739037097395	0.0	-0.009096604685249681	-0.0012661704211834525	-0.01721342716516353	0.006558841939663309	-0.0002598420427705893	-0.09995791418667078	0.0338182534309031	-0.006164743432045946	-0.01762268229054041	0.0050214785043321206
patient_281	-0.014321185419235428	-0.029902258114155592	-0.002232189786973535	0.022070582299172185	-0.007086774160171794	-0.03616149761262219	-0.07019786986974424	-0.03629794337345767	6.095346819564866e-05	0.0	-0.002115511916295929	-0.06666974314133987	-0.05358061439041457	-0.04291660581713162	0.09694881382664691	-0.026772365043464544	0.07376926609975488	0.34530495007857526	0.4933323463780179	-0.05540994579302701	-0.002716768918867507	0.09291117811613725	5.257257030328942e-05	-0.015717499569409953	-0.002915022924873056	0.022616792812783025	0.0	-0.0054796971110053685	0.0	-0.0017325717401047494	0.007569409611228329	-0.015409073307153263	-0.03146731761652501	-0.00016041970922069665	-0.10014538889510202	-0.30549438971623943	-0.004451664330677233	-0.009254250477243448	-0.00846184809140077
patient_282	-0.006020837448504795	0.4677409061439875	0.0020868052990207493	0.019707230140252524	-0.02178383152966453	0.009336315304571617	0.04051709740195556	-0.06304093783732294	3.1106780216938335e-05	0.0	-0.003952965781660827	-0.08383325188415343	-0.06045368708495405	0.014580938153759365	0.055028610673040525	-0.16199936188112612	-0.11961054544015959	-0.06458434931768114	-0.025225179292646976	-0.06587135259610992	0.0017743574692468248	-0.014550226833360023	-3.8937743013425075e-05	-0.015804528952987326	-0.002673369706756465	0.022105726253222678	0.0	-0.006838220348062665	0.0	-0.011168983415278872	-0.004136559869574997	-0.017228164691760917	-0.06283362900057936	-0.0004232457645328476	-0.08932127380967447	-0.39623062068707227	-0.006563640930694675	-0.014887586941016702	0.006296428596635662
patient_283	0.0028127626423691686	-0.009143478259134412	-0.008988604881969998	-0.007486264103366033	0.023569677691913107	0.010599541748703239	0.03974083978787353	-0.05534438474460818	3.052175198756797e-05	0.0	0.0008009434935767615	-0.039805627942274706	-0.04397454757301847	-0.07281542338113614	-0.13023154588525646	0.015406030903211167	-0.10124300529941468	-0.05119694455825343	-0.1706380810096741	-0.06774937979088985	0.004011588961389578	-0.010335402561529284	-6.0518883698927e-05	0.021030746040505324	-0.00232542009915681	0.031136551709227925	0.0	-0.004195337203857849	0.0	0.0673581015638654	-0.004628731495212356	-0.014829968745778513	-0.06567780037087395	-0.00040685572797069704	0.3747423481961376	0.3528994454678918	-0.0055291835911845146	0.07714184379932484	0.0016562400944222311
patient_284	-0.004883736867493813	0.003961003298452519	-0.1589971090394317	-0.059075645733212404	0.06359716806010421	0.012482926132871653	0.062110505237378426	-0.03770015841958585	8.680485104727411e-05	0.0	-0.0014952429949688698	-0.07611459462003371	-0.05754313807146703	0.16728761630698102	-0.027436981257667994	0.27565754868307474	0.10682347065478957	-0.004730422794013329	0.5279627962530684	-0.05785735345980207	0.0036073007536428564	-0.008678699390692143	6.544514783959172e-05	-0.02289408976067011	-0.002651028779326305	0.024680266134738445	0.0	-0.006160861148376619	0.0	0.014983395389396682	-0.009069339799300137	-0.012384460712618128	-0.04439111718709454	-0.0001415989107177947	-0.1300772155280482	-0.2667090266122382	-0.004878269654312573	-0.00669331529040959	0.00430016707937429
patient_285	0.01107515410250405	-0.07541472706510323	0.03711712242526533	0.027323084692230878	-0.017784865398178026	-0.028890308180472862	-0.03717953650190987	-0.07913730880425555	6.529032906210704e-05	0.0	-0.0007338561585679268	-0.045887105192288224	-0.04558325090481726	-0.04462086586569623	0.10315539495163911	-0.09915669884131992	-0.037598442108198404	-0.06952288408022707	-0.09868539718188007	-0.07311637119627715	0.002062061781710503	-0.01250151142908547	-2.859890097657865e-05	-0.010196965278933006	-0.0029251803416213513	0.023713221428893157	0.0	-0.005919321780388492	0.0	-0.010038067921158307	0.0016199120586634327	-0.0196734617221872	0.007831506912493074	-0.00035704804445973255	-0.09620311057037928	0.007836521115027015	-0.0070074847297177355	-0.017924136305271527	0.004766880115947773
patient_286	-0.00404862421123091	-0.12454712714079592	0.044808539545771006	0.0295770259861389	-0.003968639281668435	0.007459831684221588	-0.06710489768088329	0.42029671397004925	4.5180466956598996e-05	0.0	0.0002876788949757344	0.07496666154092047	0.10137200701017718	-0.07340562464947119	0.09165293232687985	0.07717726261933822	0.1928865617593517	0.016975156081659705	0.31062088590748826	-0.059686255779758876	0.0037978174093918435	-0.01080848926612083	0.00015820316403680385	-0.04184119818461425	-0.0026128451294912948	0.029253043685425775	0.0	-0.005254463304666001	0.0	-0.0019609139375677464	-0.008864867061712719	0.09605729477837587	0.005314152472224384	-0.00018652461113163898	-0.09327532917016881	0.023238044500419903	-0.0037839849951896193	-0.018957270468816123	-0.034039164274518655
patient_287	-0.023698144566367884	-0.0013004901581173429	-0.21776589971057222	-0.23928489993999885	-0.08296407899133053	0.013186714351152363	0.052070567592358445	-0.0401345858525802	2.9592427191386002e-05	0.0	-0.0028290551621831025	0.10856295919238514	0.1296512661154931	-0.03173372199059926	0.009640962758864417	0.21857738108828845	0.23006009832199903	-0.06570340941268349	0.4940979356058541	-0.05709765010020391	0.003960238915625524	-0.010369065292528632	0.0001970762945258899	-0.04300632578179266	-0.0024307878120418923	0.02591468651123905	0.0	-0.007617634860697049	0.0	-0.0014538698019891415	-0.01872040425969106	0.07659118574370571	0.0065303389510864285	-0.00019315717596702766	-0.11281953198234791	-0.4896613777392679	-0.00550554211532915	-0.010646607327110631	-0.012076661844324732
patient_288	-0.020419962938807597	-0.050452624436383424	-0.04886709954316157	-0.020328294833450344	0.10457616183813266	0.006543702803233801	0.03114476522769528	-0.0577335674228918	3.7043023310397406e-05	0.0	0.00021929797736510993	0.07564912343595223	0.1008736844320252	-0.040884508779831276	-0.005074806504875176	-0.14830746591485064	-0.1054349610816806	-0.03347847580670388	0.6099074732952826	-0.05721814219293084	0.0045402867386885645	-0.013111897414813507	-7.087885338793311e-05	0.050251216478304384	-0.0019171439663767532	0.030408656177520373	0.0	-0.005284486763088118	0.0	-0.005192389139349261	-0.002599284879651059	-0.013357595470363338	0.0038783373635392165	-0.0002487222157142108	-0.11591610008736955	0.037197776677761356	-0.00545754304499167	-0.019213886511123445	-0.004443465932080479
patient_289	-0.01576477904493914	-0.028531065133220998	-0.001457867083757306	0.05750316687776784	-0.043318570864267755	0.00945608916888349	0.0476495694489314	-0.07061476746145133	7.5701776587376e-05	0.0	-0.0017222489287118553	-0.04908121001450137	-0.04134941289170186	0.023361014028901828	-0.30444713020244774	-0.19789788598667576	-0.26918919851012973	-0.08586598859419586	-0.30990843461699263	-0.07572474271724938	0.0025912177842393595	-0.015378523057975109	-6.0820654892439774e-05	0.013491622509837898	-0.0034050105694288647	0.024674569558659	0.0	-0.005861535242149314	0.0	-0.018626404103760236	0.0032874695248402068	-0.011327357884918485	0.005378256732959207	-0.00040207952694537656	-0.0806034919557865	0.021681567291942663	-0.0074941494817785705	-0.024135978996882024	0.000747236039362629
patient_290	-0.017289602961983615	-0.030178246455311405	0.013375006625275297	0.031063318217212896	0.04025403439386917	0.012808051792085053	0.054276780418528014	-0.05601159278649996	1.785169343525214e-05	0.0	0.0002734647416922605	-0.06137918562968645	-0.05210389415526251	-0.019535495318682494	0.045536382923176015	-0.1468673474257046	-0.09571756688799002	0.4710162216351218	-0.24049218813115583	-0.06372634354123106	0.0016725172739969615	0.060508915467219426	5.118104821824278e-05	-0.02422978288118777	-0.002023770831320876	0.02578144328838377	0.0	-0.005467090290398582	0.0	-0.010145533230708013	-0.011734153510675407	-0.015270197842868326	-0.09425267273496901	-0.0003096251559604456	-0.0850514978654746	0.02022091807993093	-0.007047308901495408	0.05539624710202613	-0.022504576746766695
patient_291	-0.010681137734143399	-0.06619249459898885	0.027779829874099646	0.010560441018474767	-0.02039415016412172	-0.027943318185165246	-0.05393541383780397	-0.0686713977489441	3.390679776109086e-05	0.0	-0.000551632670739746	-0.042668172384619625	-0.03648838833389359	-0.04118922508481173	0.0037845095949927405	-0.11351695732961732	-0.09804751708341324	-0.051524368819263804	-0.3516532846832714	0.04646521074631514	-0.01621950027350094	-0.010974535742074376	-8.230835338188868e-05	0.020040249645080988	-0.002420270208068703	-0.31827225975799117	0.0	-0.0055859993676010515	0.0	0.09620740989213569	-0.0018222329926457287	-0.012144184396582635	-0.03962504167595668	-0.0005202867967551278	-0.07522548608712758	0.05738453930394795	-0.006713261281286499	0.12450839357615717	0.0035993720758850756
patient_292	0.012681863107719767	-0.07422049616272411	-0.05685291161428983	0.016986159529049753	-0.021459233487592436	-0.02869360732478117	-0.058506050650837506	-0.06227488832762426	4.191601971010399e-05	0.0	-0.0011837680627926777	0.08802265388198309	0.09582027498402913	-0.044299064147076087	-0.06985526791463502	-0.10365276763171286	-0.2196512601399943	-0.06855754420134348	-0.3383186246941442	0.18503937260162856	0.005925417529937783	-0.0135425419731775	-0.00010837503819346546	-0.011342169248008772	-0.002983951299463126	0.026313138094608154	0.0	-0.004711997390284044	0.0	-0.018749895351235515	-0.007899722015847505	0.07836671178150766	0.003738098046366078	-0.0002520960702719575	-0.06795293620313433	0.01321317523078245	-0.0063711503477070375	0.1005893213314563	-0.0061821744460163405
patient_293	0.009187335750512095	0.029564039280642072	0.018696155690833043	0.011370195845968559	0.00904671892661036	0.012856274449075085	-0.05098181397854964	-0.058397928125409615	5.2615585160788995e-05	0.0	3.5497365050897553e-05	-0.0534372573408933	-0.04718218245587303	-0.033925611494389864	-0.2525140636908003	0.5801687712622374	0.027500270155946794	-0.019972389340307407	-0.062451676324154014	-0.07787411257984864	0.002953643151455988	-0.012168986233025893	9.243373255042845e-05	0.032969896549015776	-0.002619217566202132	0.028610203259493344	0.0	-0.004858155474124667	0.0	-0.004548636680547422	0.00971834219081997	-0.014396178648306382	0.009512768237980534	-0.0004949328757706057	-0.07559057257503687	0.04799202359434132	-0.005743978495551114	-0.012813937839278002	-0.008512661043567064
patient_294	-0.001392992699070069	-0.05342281097171999	0.17414021002308322	-0.018092089022651317	-0.05697783961256962	-0.009017332087626551	-0.028783571158205387	-0.058381446878397546	3.4137756605745336e-05	0.0	0.0020346489577058834	0.039397961637886364	0.08210107995190453	-0.06396054754681503	-0.12868306887928294	-0.18571435046110948	-0.26362091429114165	-0.09044462504529668	-0.4764110792842547	-0.06475419584676372	-0.023441838462266506	0.07820839178065941	-5.308595611838948e-05	0.03604833579923025	-0.002738535302834865	0.02847665845070649	0.0	-0.00412969761077919	0.0	-0.0237441518933828	0.005142365722592227	-0.010327926110814498	0.006563946826762234	-0.00039226484237280207	0.31385899235449	0.31804279441869615	-0.005927170438926518	-0.032773837648565604	-0.0041177241537116525
patient_295	0.013878107591800033	-0.08386409391969206	0.08692148328752275	0.024213514345870494	0.003960386495670847	-0.02541256129943793	-0.04150873925136815	-0.07642471823880988	2.950305606250547e-05	0.0	-0.004265544967911661	0.12645935367030517	0.10415527694602288	-0.028642582946529375	-0.2831557390172915	-0.16251542226147794	-0.2334642198372826	-0.08734097495327181	-0.3634462455260271	-0.07789187801049835	0.0056518407999582385	-0.014504559307389434	-6.0162498927202955e-05	0.038748104281850895	-0.002781127003243914	0.029087482308748892	0.0	-0.006138722452916038	0.0	-0.01786565351604077	0.004319379310325359	-0.01297589309885158	0.004031394317374951	-0.0003719437665069828	-0.060943342128071516	-0.27982374762546447	-0.006358075482496634	-0.025421226586602653	-0.0060810800507800225
patient_296	-0.011221846387338672	-0.045384163130297354	-0.13247910866909193	0.03415878245283076	0.14010523439049166	-0.030711235249227406	-0.04249641339828028	-0.07405439477667507	5.0684016146587964e-05	0.0	-0.000627777391830881	-0.06504745176037234	-0.053813799116421056	-0.04554154031469076	-0.2433979052530007	-0.0689507337847925	-0.1771046257182345	-0.07563369417972117	0.4302890806083211	-0.05968196869220609	0.0029828431953599103	-0.009227051258700375	-2.6922320825888212e-05	0.030765221167906646	-0.0026344421549213946	0.026240857171149084	0.0	-0.005885252225490096	0.0	-0.010353439628300291	0.002005461703464422	-0.01318120224919354	0.004576445966335198	-0.00046511925905287307	-0.13314076273521067	-0.003441331678535312	-0.0063342810437368195	-0.015778948292845252	0.0045849939161282825
patient_297	0.012470939833159412	0.006465377206023973	-0.01847127318577877	0.013094337393422861	-0.03614233223612756	0.0109216060129966	0.053874057840106154	-0.06727309667723173	4.206792922540216e-05	0.0	0.021448180481061493	0.08446146710521268	-0.05977806519126503	-0.03649131582059665	-0.06330315962178315	0.2075359595417525	-0.2347186438083238	-0.1198995423966292	0.2739803875623674	-0.06856659861177615	0.002758493547570143	-0.010654263940172905	4.944707996873273e-05	0.034729376770595746	-0.002478771632688889	0.027374498014460312	0.0	-0.007864540822508658	0.0	-0.005464562077441278	0.0019135491264025645	-0.014076302974829522	0.004516267446932354	-0.0003426870664676315	-0.08182131193944692	-0.29211164662173	-0.006694494960377939	-0.014367541120444083	-0.009209312552147542
patient_298	0.008696530513201845	-0.0867811187420161	-0.01178300044832373	-0.29647968323167695	-0.10193582081374611	0.013211617729756295	0.0480564316807102	-0.057034609878289205	6.249960301485501e-05	0.0	-0.0013937357807379796	0.07115013641147577	0.06721106218947728	-0.05328048282762382	-0.038592474268379244	0.16160849881413347	0.011920086153038897	-0.03562527195193899	0.488243483707	-0.10022126449460814	0.0018227701816564078	-0.01875111013880492	4.1359465410915246e-05	-0.03004441867435557	-0.0032487059604313674	0.027697246373197936	0.0	-0.006855061202576244	0.0	-0.003596515878567697	0.003232146439271977	-0.017172120302595142	0.005982383959156067	-0.000380807251423846	-0.07626752380209847	-0.005951318814072793	-0.005274427293287148	-0.020457154727795683	-0.017329068603597404
patient_299	-0.00429038474468875	0.009888855172387042	-0.008855636469421198	0.022887651039726203	-0.01827535747900784	0.010733614631862391	0.037022154236686707	-0.06073897221246033	4.028705832675033e-05	0.0	0.0013340234873576737	-0.036012004489580966	-0.0437963462302335	-0.049295154957101434	0.19323652162207405	-0.19197141098298226	-0.029486285465581328	-0.10067744021174757	-0.3957615303094061	0.2884601870738867	0.002724095169494078	-0.01181007137168121	1.2011709367262392e-05	0.01764047097318684	-0.00258993255446644	0.02348422536059452	0.0	-0.004795056646239743	0.0	-0.014894952370488481	-0.001723632995589351	-0.01880247140940057	0.007139780272629525	-0.0002736159742359536	0.3095797582033648	0.3068470169119058	-0.005750826224680863	-0.01579805102163382	-0.009100464562092772
patient_300	0.007245716652934688	-0.05769385573213692	-0.016364361839802406	0.10116123213524836	0.07681376443425765	0.008407510870466837	0.046955828420479934	-0.03699317185871044	6.472027176578001e-05	0.0	0.000652692921550222	-0.01643424683967036	-0.0233315533300108	-0.07290964052344062	-0.2555260777143353	0.1312664207730506	-0.07493075064493328	-0.043499655632642964	0.5096656250819074	0.004326111508042032	0.0025582883640730258	-0.009162123001049932	4.107880366950171e-05	-0.01462933662324973	-0.0022316069910385634	-0.4061988062005197	0.0	-0.005071732077813086	0.0	0.019501950029947358	-0.005724560138692899	-0.01450800217053095	-0.05055839727444276	-0.0003418062356379433	0.44966868224249285	0.440828416444376	-0.0032491003821232285	-0.011249735861017109	0.002090874060598445
patient_301	-0.01725600563620508	0.33636323876729185	-0.01622690395671399	0.10474045062957524	0.1384420279380298	-0.018411716986193795	-0.03449273116990474	-0.053158007048018534	3.0318345590390998e-05	0.0	0.0005992340858208628	0.05018315957637354	0.08525356605112039	0.07338531247788688	-0.29793750936550356	-0.21988230293134714	-0.2678349842206491	-0.1126371224364672	-0.5092787536963589	0.08887191804344644	-0.03948009093760359	-0.009788286614765196	-3.511974720789096e-05	0.027401919565922545	-0.0032129235074285873	0.03174784568304134	0.0	-0.0032919509555839567	0.0	0.08396437339761294	0.0013011509573595554	-0.013384447672848344	0.006004741559144853	-0.0004578417484136939	0.25393101211162644	0.25953125315082226	-0.005389485716140697	-0.029641928661448828	-0.008337919786886533
patient_302	0.0062101134022495485	-0.08496147468905953	-0.020923683602238747	-0.003863794672814776	-0.10880008774332267	0.006897109277109053	0.038733084240626894	-0.048286806672148234	7.6450163072478e-05	0.0	0.0003747520627343863	-0.041178576819300775	-0.046649420049117124	-0.07318953578349502	-0.07992000269603274	0.38755227660407576	-0.10834185491307384	-0.02975045398676244	-0.4775218683262804	0.372817986402941	0.0017432844155865043	-0.010872624988887317	3.74677090562646e-05	0.021554710652285647	-0.0020320444981745595	0.029530634732224236	0.0	-0.003615503108947746	0.0	-0.011843148124467948	0.0033599078001891568	-0.014028289582381902	0.00851139674842274	-0.00042130442225872614	0.246877061996591	0.2578312446857081	-0.005182320768474711	0.08703255579859118	-0.003440070589989635
patient_303	0.017501234554836386	-0.08375171573661629	0.09832438692957486	0.010680271442190652	-0.0015309066212727122	0.012321165055077892	0.04498499824436125	-0.06934695481703826	3.451993426034041e-05	0.0	-0.0013297811870045023	0.06927383496078965	0.09398931739427649	-0.03890823792685197	-0.13291420213691438	-0.07148749967893854	-0.17703168816643416	-0.0287106717700302	-0.4051064898935216	-0.027399384713053906	0.004276803655072968	-0.014972051641042806	-2.5358394084665515e-05	-0.013912376250620737	-0.002425571192781911	0.0317225081638308	0.0	-0.0054135838167349345	0.0	0.10947462453834653	0.00317774019986756	-0.015974214323214452	0.005826834786401704	-0.0002601535990480364	-0.07210473748709903	0.013271653610933213	-0.00681613690672991	-0.039028798704148514	-0.01105392105906375
patient_304	-0.0004662729113564728	0.0013210604071548482	0.014304993758723879	0.008022461673151507	-0.04724920381988071	0.013011759435852041	0.04786323502510451	-0.054705708232811165	1.6432560738712998e-05	0.0	-0.0001533329463894619	0.06057690605890736	0.06355623184809606	0.14968596259843084	0.024042189313195034	-0.0958497929879866	-0.08880275574943808	0.8210161164422166	0.19117395037890245	-0.056978747214829734	0.0024912124425315037	-0.020585101474745543	5.195215153648459e-05	0.04347177178592368	-0.002363023264581756	0.030951333873592855	0.0	-0.004793947911212184	0.0	0.05750483559213575	0.0025741422491143777	-0.008854256590307287	0.005875551775364163	-0.0003026282949505913	-0.06776015640393382	0.017326620080225355	-0.005561892799175585	-0.023592632472114346	-0.024484448373809312
patient_305	-0.01539084153330667	-0.021135565668719707	0.015796075901114152	-0.033167161533985016	-0.1271264018372274	0.008161540915004208	0.03290028293405131	-0.06400251118932107	3.178383222842586e-05	0.0	-0.00023855188779334016	0.023347173225537903	0.03844303353222983	0.1538573534678616	0.01381537139566889	-0.24211369632951016	-0.2229210954308454	-0.021887129116896234	-0.39187449757502646	0.08127758242261698	0.004068688478064601	-0.015676055023019643	5.671108197669821e-05	0.020195855202567684	-0.002192637966870553	0.02871972915271204	0.0	-0.004106352288295678	0.0	0.07687928183998796	0.002410279713282667	-0.010341576214856556	0.00770437596096754	-0.00036820859939096684	0.24616526519114854	0.2482419467494525	-0.006155068621118524	0.11641240486700079	-0.010018213897177055
patient_306	0.014134024731608377	0.0062252915153003215	0.07359882680808567	-0.23299698753188347	-0.07162183661248894	-0.017467814039374353	-0.03676017987420909	-0.06616636859779809	4.1799896216099e-05	0.0	-0.0010743236756790185	0.08900799452182064	0.09591463286963993	0.012019284491209058	-0.26139449706232787	-0.1265319025984899	-0.21191978774154144	0.32216637289477956	-0.09399957054481088	-0.06589940677376345	0.004389010306019517	-0.012822643895481465	-8.53904531724072e-05	-0.00875246469852	-0.0036515578645110853	0.0287583121430131	0.0	-0.004583381435220041	0.0	0.10408071239975515	0.0032251884208766364	-0.013415186769482241	0.0068677030681404795	-0.00044883753204516026	-0.0531218432201289	0.034295907709910665	-0.007549398961573545	-0.03032975349398882	-0.025150625259686185
patient_307	0.026246347904411823	-0.018060920770468433	-0.012276235354891802	0.23106788162310787	0.08683208120917817	0.0036332631997013105	0.03174284551636308	-0.06030768928983936	4.472796554175031e-05	0.0	0.0019858839761863305	0.06599437081041903	0.1266667968463945	0.12180725111053674	-0.07167770132722456	-0.1751257975106585	-0.20972096805223836	-0.07239388000046312	-0.022958410016346943	-0.04696411997857214	0.0072825714309684595	-0.008642807815871728	-5.346179333024087e-06	-0.010550971905293501	-0.0025841952127744604	0.030389844624094286	0.0	-0.0037596225355166217	0.0	-0.011895899740155615	0.002194279084881	-0.012131607564010502	0.005557512417718377	-0.00017006268635117277	0.3780054621731069	0.3613354835011628	-0.0044769619129524044	0.1297490223127246	-0.003704774806771146
patient_308	-0.006289579012157768	-0.03263001132197716	-0.01085001416216533	0.0113909002215647	-0.026867128015278068	0.009204529750520574	0.03736060270791142	-0.048626882879199564	2.0102954730285e-05	0.0	0.0006992762364218588	0.0337984825187891	0.07207296332915852	-0.0654902565465412	-0.1322022332173183	0.23806929669144317	0.08388069992363528	-0.059267330122373785	-0.3555576272062554	-0.06316644544972604	0.004175878362573764	-0.013432896331363322	0.0001482359423529377	-0.020891065478216893	-0.00272703520492531	0.03296806436882357	0.0	-0.00460717965900111	0.0	-0.009431915839260037	0.005416942675827195	-0.013868979555201198	0.007952898811542429	-0.00023088338983862599	0.3357774433335725	0.329989100446371	-0.005245929433787972	-0.03295061900240631	-0.007695405619778113
patient_309	-9.330559805280303e-05	0.031122632686524952	0.014016246370574225	0.06895207553108759	0.06483811004051329	-0.034520366335904516	-0.04922416346109722	-0.06072258041738709	2.4765231771304366e-05	0.0	-0.0002123152114124358	-0.05923095098870818	-0.0556607501758503	-0.06632981130880841	0.16281710390367646	-0.10441441785332567	0.08057846071237929	0.01073304754690006	-0.11309203890387419	-0.06305350033250692	0.002965613073681597	-0.0094787765907665	1.4331346200315838e-05	0.02569256192095839	-0.0027534243791636557	0.025439885506918277	0.0	-0.005809491899885454	0.0	-0.00738534224115204	0.0006431049879018758	-0.019023324257332754	0.00863696549642925	-0.0004770082136109016	-0.10173669142191359	0.026410182984246845	-0.005683888298273321	-0.017349309815488326	-0.008823616063413163
patient_310	0.001011082258970895	-0.08475426085134352	-0.02494336110647597	0.10275146526411963	0.051377915570356265	0.004242624760556663	0.04666305852620781	-0.034195160115344604	8.858428603642164e-05	0.0	0.0013899688194429652	0.052310193855438204	0.07382353017580229	-0.05568046694614247	0.01730811872923681	0.17874125764886475	0.16352571911647687	-0.0730485356649445	0.07202357874189373	-0.055809285735914684	0.0037733649979260413	-0.012468880059490175	0.00017857143691440177	0.04379243811071171	-0.002469352817275317	0.03343814664575416	0.0	-0.004547145126363336	0.0	-0.005637372015251061	0.0005008638435874522	-0.01715745710735597	0.006959719910242948	-0.00031430366405416397	0.31049585669699126	0.31063132965710166	-0.0030393686323993796	0.034573317561481784	-0.016697384957887758
patient_311	0.007841198630978903	-0.017607969103682265	-0.005063601018129785	0.02197002355281535	0.03576641684456443	-0.0216255311728991	-0.04716174919542438	-0.07356152880936077	4.815544020219729e-05	0.0	-0.0007999254186594127	-0.06082607856957435	-0.046330086694573766	0.08830563538844807	-0.12711255818587422	-0.19902739149509188	-0.20749219921755965	-0.07575816931530924	-0.14643596550178598	-0.06573498989281559	0.0027941345750212327	-0.009920649429091042	-7.434246438622006e-05	0.009844235937565804	-0.002977378445195406	0.02426550185236918	0.0	-0.006448731565017225	0.0	-0.013289562945980382	-0.00014061131454850658	-0.017170396304499486	0.005375624840159962	-0.0004451459070676575	-0.08770381674552638	0.036356295339127896	-0.006398105567567553	-0.018785433165519304	0.0011836029296623059
patient_312	-0.028709900413773356	-0.08267855908100646	-0.0006571337819722487	0.08566969407293548	0.017418631700181954	0.0060639566988544835	0.033428249556403326	-0.0669883106555332	3.920503768593479e-05	0.0	-0.0004520540127072793	0.09130459125833522	0.12313679146999458	-0.03016279591703736	-0.1520251137138719	-0.1406193191777584	-0.19233876563684785	0.021751122719116767	0.024925884053878106	-0.052962386384195106	0.00401277146712127	-0.01621661484278659	-6.73121598212298e-05	-0.02548142263339777	-0.002512066886799837	0.03241843589947675	0.0	-0.005519162149045453	0.0	0.0646798322052644	-0.00039599652684426127	-0.014116761034575081	0.005574681129003319	-0.00030673233748053195	-0.07804629604654242	0.030972202841369718	-0.006418790720463451	-0.025144801474821156	-0.018474335669432063
patient_313	0.010341124469003975	-0.035962608957331624	-0.026215454624942073	-0.017910423503217924	-0.0034079655665249396	0.003794848933510045	0.03257561218439369	-0.06834148275742563	6.1518107862298e-05	0.0	2.8733561038488996e-05	0.019309694741983685	0.05185856783653531	-0.042800244980378724	-0.23099988965293586	-0.21821297568337159	-0.3358586422250649	-0.1015135811607503	-0.25984730108252785	-0.06655816613209406	0.0035975286085918735	-0.011407777320271128	-5.828365558355362e-05	-0.020825864710712058	-0.0027451350375622295	0.02930357050792266	0.0	-0.004192275475237019	0.0	-0.022323991346469937	0.001265774288383388	-0.012782687288057657	0.005963558633930992	-0.000531518869466879	0.21787421945523405	0.23450253872961835	-0.0068422726604798366	-0.031537629285770925	-0.009809813693682714
patient_314	-0.0015798414289702023	-0.07216265120751478	0.01752918802796577	0.018561675034175	-0.06729300932092462	-0.021728365133426603	-0.03288378141427332	-0.07195779929377948	5.413364610747028e-05	0.0	-0.000518941771286932	-0.047515087399533446	-0.03716861251322132	0.0001464852277252742	-0.26378498054361144	-0.13750669091442602	-0.20126995756864205	-0.055638172992479994	0.36356315033862124	-0.06814039288604767	0.003578929652537159	-0.010327455377565636	-3.975784902434923e-06	0.03070238956453039	-0.002603485528125846	0.0269221345416311	0.0	-0.004609258650713714	0.0	-0.009036829481821213	-0.003912292513020389	-0.012916474593535225	-0.03645634954523292	-0.0004888373917714371	-0.08495090868930744	0.040274561767520325	-0.007398335004984817	-0.01986507801290679	0.010147346701643554
patient_315	-0.0008652045874630379	0.2410755893975441	-0.010175850975956533	0.030402528892718834	0.019688332402432465	-0.04066363766404634	-0.046441573879985584	-0.04629200212208736	7.363383201049014e-05	0.0	-0.002433806479646546	0.10291300729712426	0.09739278436146219	0.0005424774958602116	0.10129831808081736	-0.025694887739399003	0.17293908033314628	-0.034317098152430704	0.2347973477277789	0.7096847493988448	0.0036159068330371934	-0.01016182948826349	1.4326549331356026e-05	0.03252000965934096	0.03782848807895645	0.026251533344474373	0.0	-0.005324514505963293	0.0	-0.006003020602595096	0.0004368210422983837	-0.016562322725801496	0.006542511842571255	-0.00033779243322272956	-0.09217048108786048	-0.42124939543077017	-0.004675335817645926	-0.016926845599317782	-0.007857757805724145
patient_316	-0.0003479636814447569	0.01838586071595584	-0.025042592011260596	0.03318748549026116	-0.05913047321683073	-0.052411068054060685	-0.0778744396685952	-0.042915422823983695	4.073093314649186e-05	0.0	0.0010790417613090473	-0.043214621411748776	-0.05508680395560727	0.014144860897480228	0.6885791322463592	-0.04631523403514536	0.3863576516062773	-0.028497682380195198	-0.13782603928636888	-0.060100751827705266	0.004675499843650402	-0.007703539875596312	0.00012162279087386494	-0.01889319436984641	-0.003533335996599797	0.025774564262240368	0.0	-0.0035536328505901323	0.0	0.02882149239072678	0.0005566633992194755	-0.01682086096127843	0.009123874477104211	-0.00031415183531780915	0.29073528566256746	0.28057014767082344	-0.004796775957876735	-0.014247237256157763	-0.019044688496797815
