# Supplementary material for: Integration of clinical, pathological, radiological, and transcriptomic data improves prediction for first-line immunotherapy outcome in metastatic non-small cell lung cancer
Source: Nat Commun. 2025 Jan 12;16:614. doi: 10.1038/s41467-025-55847-5 (PMC11725576; doi:10.1038/s41467-025-55847-5)
Supplement: Supplementary file 4 — Source Data [file 41467_2025_55847_MOESM4_ESM.zip › Source Data/source_data/unimodal_shapvalues/PFS/RF_pathomics.csv]

Patient id	{whole-tissue}_{neoplastic/inflammatory}	{whole-tissue}_{neoplastic/connective}	{whole-tissue}_{neoplastic/dead}	{whole-tissue}_{neoplastic/epithelial}	{whole-tissue}_{neoplastic/tissue-no-class}	{whole-tissue}_{inflammatory/connective}	{whole-tissue}_{inflammatory/dead}	{whole-tissue}_{inflammatory/epithelial}	{whole-tissue}_{inflammatory/tissue-no-class}	{whole-tissue}_{connective/dead}	{whole-tissue}_{connective/epithelial}	{whole-tissue}_{connective/tissue-no-class}	{whole-tissue}_{dead/epithelial}	{whole-tissue}_{dead/tissue-no-class}	{whole-tissue}_{epithelial/tissue-no-class}	{whole-tissue}_{inflammatory}	{whole-tissue}_{epithelial}	{whole-tissue}_{tissue-no-class/invasive-tumor}	{whole-tissue}_{tissue-no-class/tumor-associated-stroma}	{whole-tissue}_{tissue-no-class/necrosis-not-in-situ}	{whole-tissue}_{tissue-no-class/inflamed-stroma}	{whole-tissue}_{invasive-tumor/tumor-associated-stroma}	{whole-tissue}_{invasive-tumor/necrosis-not-in-situ}	{whole-tissue}_{invasive-tumor/inflamed-stroma}	{whole-tissue}_{tumor-associated-stroma/necrosis-not-in-situ}	{whole-tissue}_{necrosis-not-in-situ/inflamed-stroma}	{whole-tissue}_{tissue-no-class}	{tumor-core}_{neoplastic/inflammatory}	{tumor-core}_{neoplastic/connective}	{tumor-core}_{neoplastic/epithelial}	{tumor-core}_{neoplastic/tissue-no-class}	{tumor-core}_{inflammatory/epithelial}	{tumor-core}_{inflammatory/tissue-no-class}	{tumor-core}_{connective/epithelial}	{tumor-core}_{connective/tissue-no-class}	{tumor-core}_{dead/epithelial}	{tumor-border-50um}_{necrosis-not-in-situ}	{tumor-stroma}_{dead}	{tumor-stroma}_{neoplastic/inflammatory}	{tumor-stroma}_{neoplastic/connective}	{tumor-stroma}_{neoplastic/dead}	{tumor-stroma}_{neoplastic/epithelial}	{tumor-stroma}_{neoplastic/tissue-no-class}	{tumor-stroma}_{inflammatory/connective}	{tumor-stroma}_{inflammatory/dead}	{tumor-stroma}_{inflammatory/epithelial}	{tumor-stroma}_{inflammatory/tissue-no-class}	{tumor-stroma}_{connective/dead}	{tumor-stroma}_{connective/epithelial}
patient_0	-0.001168761701936537	-0.008054974835953806	-0.005730866543326976	-0.00749131147248415	0.0021105648595517133	-0.012312970288512635	-0.006875736274452868	-0.00682218477025094	-0.00975476631471195	-0.0034134908627008326	0.0013917861034588772	-0.023092999332873197	-0.010346674571236536	-0.0066696536184001	-0.01534135575887837	0.002136761191113535	8.734225809914621e-05	0.04759672022561998	0.00646437660557271	-0.023099890807407104	-0.001490917598632236	0.004924361128966997	0.0075269033329789185	0.009651592400379428	0.007556355691395912	-0.026393317296368467	-0.022959760605980525	0.0044961300264055645	-0.005559422216216045	-0.02920380942843334	0.007478375744303764	-0.055911993171113464	0.0356214283773543	-0.02393158177401302	0.006367183857963545	-0.03358399534584965	0.021916577928648425	0.01576841259713814	-0.040404842459390494	-0.007308774942359317	0.003539445528602257	0.004307756247955735	-0.0051960781029179405	-0.006756779656858808	-0.010151614363889262	-0.022422225512303426	-0.05947724234916769	-0.007424483022525761	-0.006531438514012278
patient_1	0.002621161545803946	-0.019815000379299258	-0.007290628016680056	-0.0027029319543024678	0.005057044343730063	-0.005893562285747017	-0.006257620697809544	0.019859221096439176	0.01697169717334228	-0.010971125865810987	-0.008746384237113458	-0.023650152829981622	0.0026092700800855123	-0.0038605722445941367	0.023078559889582358	0.006413338559391626	0.023346189476811666	-0.0404727171438066	0.11252175144426077	-0.012531737984767677	0.004790543234678936	0.020343080738455588	-0.01126268234092199	-0.04186670926003076	0.012553940669325348	0.006492696472902934	-0.017712929732341	0.012684573400900212	0.006599703037428723	-0.002044688570159867	0.009224108947512138	0.01676406609084946	0.06583084284322872	0.006836335795402879	0.026269394426638438	-0.005190672592697291	0.010242370939819638	0.00011725830826536138	-0.03124130234842879	0.001545753845504607	-0.009494083777105757	-0.009330305312112536	-0.001191234314189214	-0.031558227486246926	0.0014369950242134018	-0.008193110358963827	-0.06238605434250087	-0.010490006861813282	0.050624767067683936
patient_2	-0.002227839750770585	0.01532434030479236	-0.0029221204551664742	0.0005540322746592323	0.009417769629056378	-0.0003886085814681368	-0.001982091579563429	0.000915678188251185	-0.012497878117401178	-0.004481408797401107	0.015392004609621259	-0.010210590863516904	-0.015746585986992877	-0.0008526328168215403	-0.017947611690764257	-0.007727302097625662	-0.0039271301610043306	0.04050937649117854	0.029127171087377713	-0.00622724645798354	-0.0030572115921534094	0.00392515088843176	0.028614961259944206	0.026896049290342682	0.014931280354100414	-0.0017598322201370859	-0.01853543062014182	-0.014368675507146506	0.02247039320199946	-0.01741774896268501	0.023248057933747287	-0.05018676850072722	-0.019796885891296658	-0.022727625155308552	-0.0035839272460740403	-0.03185179894533927	-0.013434117882721032	0.011630773641998618	-0.030817443219068753	-0.01417389668794469	0.006264383737365452	0.00043571156344755584	-0.0008070472662214879	-0.03295089857716548	0.003892285960204421	0.053520578439899415	-0.0796436013503446	-0.008684336431925125	0.01216403734283828
patient_3	-0.002850417288362487	0.006738485684396129	-0.009901790891724169	-0.015789564238879623	0.001909372733351917	0.011503176705589112	-0.009404006202091239	-0.0037802149814048468	0.00216473653327251	0.01212965786176315	0.0539086283814925	0.053615907750889195	-0.011960755515011745	-0.00876556101879673	-0.029108124165969133	0.006380854361634912	0.002286468701607303	0.06614256843259125	0.034973636078012384	0.04061440706063791	-0.0035278220982322217	-0.0030814212894503877	0.017180624719306172	0.11369753616025062	0.00607445447985973	0.020702141463115883	0.022198573097652344	-0.006232207877987434	0.012331543152272934	-0.050034804833872674	0.012866445904480418	-0.08404580818425679	-0.0056347746211725825	-0.03663495514106996	0.015689908454996182	-0.04690546469001986	-0.012676744361990842	0.006907634791448383	-0.05486608195596843	-0.007414655291856367	0.004309730855981916	-0.0014790474145106832	-0.005440439927610072	-0.025179049745593908	0.004474917119124091	0.059984615058848625	-0.08216764542655869	0.004103041912968893	0.011736134363117235
patient_4	-0.010152011194587312	-0.01712906855256549	0.007482940155703292	-0.0026253948429007285	0.001987371431760358	-0.031236158047290713	0.0027325998770631483	-0.010677183490763586	-0.009115268872249312	-0.0030495343265247764	0.0014549978837578611	-0.003301295513705575	0.0063482491781034775	0.002829460660008864	-0.018246477905934	-0.025316664244118457	-0.0029988709035917898	0.06433910354815783	0.1023330455724636	0.017041922445890145	-0.01082746006458914	0.004512565277167522	0.018962406179354113	-0.06706690423931146	0.009044433980625727	-0.015419429862238352	0.02723153029092946	-0.009629253717877017	-0.006936140219720199	0.0006587635015327422	0.009352532133282403	-0.005634286228867761	-0.01675436281671262	-0.0017256264495689485	-0.009845343805164898	-0.036794467189145814	0.018083986215399264	-0.0023873338711225428	-0.005857211005286912	-0.014306443434112928	0.0050747075227342495	-0.0002513959516999575	-0.004992570763633588	0.04179360063240898	-0.01637008616326295	0.05685878294882611	0.12049865175236073	-0.0032202785559392543	0.005560264328764476
patient_5	-0.0015374746798021673	-0.02131905037732657	-0.013282125085990788	-0.004760834230513793	0.002469025636264071	-0.010674634336898208	0.002894136972128807	-0.014629697660837736	0.006449701987808198	0.020494982557636775	-0.011733729025114768	-0.02807137152482821	0.011951855581207094	0.003298323825080487	-0.033694998719483754	-0.007781692889768485	-0.009193881070183572	-0.07345717251098619	-0.04276633315559066	-0.012770457606029136	0.01469617142627333	0.0017043173615276688	-0.04064359525824404	0.009593880414990867	-0.02535104936004244	0.036457451357621046	-0.03084428987057461	0.028177277477804723	0.0019487220628940647	0.018993091693057535	0.010823766545420206	0.18331442828958203	0.03506231042656144	0.06994453498241064	0.00756209116308124	0.3628466164642708	-0.004126284907283618	0.014450370058227375	0.006221352362608322	0.015251064957984499	-0.00878597983824475	-0.009808500490180136	0.002776816470597212	-0.024272647261296014	0.052453082163013864	-0.02306485407795213	-0.0782203827082097	0.02820790444360675	0.006931166122156123
patient_6	-0.00546862090061287	-0.020377899950086237	0.007451457736431597	-0.005236853792028568	-0.000674435112651237	-0.013625013023613958	-0.0009426219351909215	-0.006447922037278539	-0.013566245796721513	-0.007641123191822827	-0.009894069419838291	-0.0007348543433095618	-0.008687058711919141	-0.0008757166829761548	-0.0013043693481313385	-0.008096999150382735	-0.003070619507323498	-0.023050900230373008	-0.05993129103255287	-0.012728174000283043	0.012840442644032708	0.00487827428180619	0.011486127107506162	0.10029994108367628	0.008489679952054283	0.03000653475109697	-0.02700444962657793	-0.008273570233499354	-0.010507338101226307	-0.006626480005634673	-0.021813248956594068	-0.007136301541219296	-0.01512429587891518	-0.004125293113173494	-0.008819695240998753	-0.03766948314857464	0.006993928840897124	-0.013560697185871462	-0.0044831794577746805	-0.017275901654607295	0.0008018684904510201	-0.006838164101076697	-0.007905637672593713	-0.03322685537230244	-0.020017552307697407	-0.031679632510146105	0.12320537054215196	-0.00953772907549939	-0.010230436307572657
patient_7	-0.000430204240647073	-0.0006226235427961118	0.006064817842621044	-0.003523282885523376	0.005106608843366124	-0.01295358225119712	-0.0031514561402934127	-0.005695556884812242	-0.0075777123806180366	-0.004057252004323683	-0.0032176222074936454	-0.005840663864832608	-0.009181932135212451	-0.004245772371709791	-0.012072003793735466	-0.014232573995809905	-0.005836083405599112	-0.04552886931042369	-0.039007287521184646	0.015874888611468862	-0.0013239734143087986	0.005727208915056546	-0.024069334208213715	-0.02729953662387747	-0.011319915057167092	0.0006177554525935826	-0.016232562737419427	0.009037067603252484	0.046903274413446605	-0.01318585728710461	-0.01405172295567506	-0.002316366338458985	0.0005400876028311761	0.005600437867225126	0.032863682462696324	0.7391006100462579	0.08488332865567468	0.026279421938899972	-0.008497249073134757	0.08747818682695337	0.005547205581440898	0.02891728626080311	0.07973404803507662	0.15431779700826256	-0.005610258779332773	0.0487169828387934	0.01825589417172715	0.05144071075087335	0.024760703613726225
patient_8	-0.011705657028472871	-0.010133706373402173	-0.007402847487733145	-0.013989178569618486	0.001645998748654874	-0.026159544319151514	-0.01021880436090675	-0.01829188692118827	-0.014799095743800218	-0.006427273210590434	-0.01046597991918601	-0.025861872968369826	-0.016109364086976517	0.003413629177706884	-0.024504442302580767	-0.019967684805921915	-0.005303706223980684	-0.014767213896131354	-0.0510334091996436	0.05432090492721062	-0.004909095227348454	-0.02767454095498621	-0.0376990538269891	-0.0387662165843973	-0.014748028320376257	0.018343661160610786	0.011886246456867686	-0.008570829403031917	-0.0031941011550832748	-0.019133764513155616	0.009520522656599605	-0.09089134598619872	-0.0176166545954704	-0.008088773193754029	0.002289634323417379	-0.015747728648496898	0.003933923426393578	0.009698462198100345	0.04344749452505817	0.009510939504567587	-0.02195122115241717	0.008484288705963884	0.025439131416111236	0.07453210977951637	0.02855914935666116	-0.011800641348036902	-0.08810780316603894	0.012749093610564423	-0.0074228862315353205
patient_9	0.0014619617337709374	-0.02579702554151777	0.006729963863540863	-0.0069187277561444304	0.0037076646418831094	-0.012619461260301602	-0.007749981395573166	-0.00849956349604983	-0.011285829108439283	0.03002996510942627	0.0026443344927844876	-0.029130265253183203	-0.014549695520737616	0.013809774946840851	-0.024491450813002053	-0.007285639295563264	0.0044413726202127655	0.0057089395034173925	-0.05328168834288847	0.05720129160473302	-0.0008643815891162595	0.004722783070924454	-0.02180299949756048	0.014809735046041272	-0.026519983240293154	0.03652808632914604	-0.019081194620369592	-0.007958433046547055	-0.008388273323114832	-0.03427999671881583	-0.004982636051372095	-0.05684646425065231	-0.02027173900277081	-0.033779534249545044	-0.0012414510849759032	-0.03416931076956962	-0.009553109232801593	0.008778932683889877	-0.037709090651607095	-0.016155165488718752	-0.01977352945332166	0.005328352780638848	-0.007214648100532041	-0.04012412214143128	0.013968943835980513	0.05173060641857723	-0.07356133643920966	0.007833046863058545	0.009194117922365382
patient_10	0.01712857504808685	-0.025715928923433714	-0.021808555773256758	-0.007614486139373506	0.002957981045372791	0.007849697482302898	-0.009239057695275544	0.09073987270142346	0.039011483579725184	0.0073843233857987176	-0.008222676045870828	-0.03372412621974004	0.015801207695824857	0.0029454461208609406	0.02116266906607432	0.045311985608581684	0.0046524666344863914	0.01754280235059976	-0.006933065647033852	0.03417543840830516	-0.004676039585629601	0.005602141848497628	0.008561727274741207	0.010786365565916252	0.0020012313885259137	0.0032021382812208034	0.013856690845499755	0.04727238055539909	-0.003949452054503709	-0.013150487717799992	-0.0011563552853195503	0.13353282947849662	0.05256863034982786	-0.005241364606142238	-0.01510172773386941	-0.015881482579272813	0.00921648950007783	0.0034813085921238684	0.037388065297390374	-0.013349333938194465	-0.037508354673055445	-0.003617688755430642	-0.007210665845720883	-0.026076508923355547	-0.003430536516841217	-0.0187446145831177	-0.06932350588715197	-0.00432255661372282	-0.006158135665307859
patient_11	-0.005324479987747258	-0.023313898723624753	0.005247707667345283	-0.014502805054312607	0.003532815203110151	-0.020785319135441203	-0.009724679812366131	-0.006559047770695686	-0.011111483520257752	-0.005790007396390174	-0.0036223825805271805	-0.02692706687574761	-0.008897297810247373	-0.0053739611709014735	-0.021239381983126613	-0.013232490957742949	-0.005263927591926106	-0.04295304488654537	-0.04454665505373152	-0.03069121782918108	-0.013950303660289227	0.0022056669075231476	0.011032282745021714	-0.05269640623205118	-0.0012491119893588678	-0.019061349584964395	-0.020171826041410407	-0.01007360256923417	-0.011454256868842144	-0.02153520953754717	-0.0024760560179989534	-0.07987718049780129	-0.018988426903886677	-0.03457404294131327	-0.012104614536316248	-0.04667477421734203	-0.009668705506358904	-0.002123680934181612	0.0136006777421563	-0.010315220560981471	0.0003969155881643839	-0.003986654990656568	-0.005014445948340382	0.06005098337965473	-0.004916323106890797	0.039144566266685804	0.10738827658434807	-0.008401737165409106	-0.00011298306027152804
patient_12	4.341941857558403e-05	-0.02114942040624417	0.008349058203414542	-0.004627295355943337	0.0027249605531636657	-0.01030238153250572	-0.0031884113914857157	-0.014864411030801912	-0.011728245765866738	-0.004596867724127509	-0.011090332863222124	-0.027369449249828325	-0.015597751853483142	-0.0040811321019629185	-0.00636030210825497	-0.006283048391489045	-0.008759570354446716	0.06701934341539083	0.013109920174558025	-0.013762392514339665	-0.002556187834448095	-0.003014511823175785	0.010870324610137427	0.0942022649452451	0.008278461884152145	-0.01046993939840855	-0.021193749711249953	-0.008062502174778493	-0.011998558372281073	-0.007379846129044489	0.007246896998708167	-0.0043122836469005705	-0.007409878872082281	-0.0041331369306375695	-0.01757657440018605	-0.027932174311959303	-0.006816640708930619	0.00046136933453390204	0.016445105620384818	-0.007548533353924052	0.005249780450733564	-0.002272160633289158	-0.003008128206951618	-0.00982391618934255	0.003884884959276726	0.053937821426236585	0.0561060530437044	-0.011007225008123922	0.003670376924052268
patient_13	-0.0042325403589428216	-0.009507124713759571	0.0041561603273364825	0.0008314284835929636	0.0023000634784996173	-0.0026697279034805232	-0.005295880723728581	0.015326876048230163	0.000663395554493304	-0.009169551816142199	-0.01062615660483226	-0.020521401286316462	-0.004114734061602321	-0.011694448266292266	0.03479669254783523	-0.0024278729852953503	0.01689831170368312	-0.013173653211921443	-0.045599076751342976	-0.011404865669551796	-1.0689918478312124e-05	-0.012737849329512245	-0.00313597742027938	-0.04898897284565628	-0.01973309413254254	-0.017695235580777093	-0.024127441152868526	-0.005522302093719992	-0.005141575734589522	-0.004368426180939582	0.008283163345130056	-0.06270498710442177	-0.019881560386749646	-0.010067574336069219	-0.012908962700180621	-0.021960387238174617	-0.011860231186195301	0.007267752745059471	-0.036673349056003605	-0.0056855908989037925	0.00399661247794117	-0.004014417755015568	-0.005235325888356243	-0.005394669630479281	-0.015632857460135208	-0.037655386214342265	-0.06241428153488175	-0.012647576522189341	-0.0044886674508834426
patient_14	-0.004618048059374503	-0.012340451446042448	-0.020681512792110432	-0.013665344677938552	0.004042790778347924	-0.00271655392102795	-0.00330603239630357	-0.0020233625471627447	-0.009235055157016782	0.014965945432735425	0.002296803701655052	0.06990249963924053	-0.015977223296805808	0.008976360049282017	-0.01914114581512287	-0.009934064152908465	-0.0011530258181372901	0.010668010388586358	-0.0525445200115902	-0.011639740640611795	0.0001757379675767549	0.0010836865307626091	0.020437766194942638	0.07960493738714261	0.0069238379326611085	-0.009845634740392411	-0.028617931893836608	-0.005585643294131234	-0.0036924433856706847	-0.018016018444782823	-0.0061598172130270905	-0.07662010984601571	-0.019845612079711427	-0.03347468026020623	0.021884127352745596	0.09902109063634068	-0.01839908607160442	0.0037347197374182723	0.014415234615509724	0.005297829360589042	-0.04100669120282986	-0.001201401777016116	-0.0044996314240768045	-0.033275275481925236	0.015222834655037392	0.04667352117868969	0.11439127531450925	0.015384546417538612	0.008719546885769982
patient_15	-0.004322567465703678	-0.01755663252889797	-0.012951092956773607	-0.01222317604688717	0.014336961608984244	-0.0059095300034274776	-0.000660646490255194	-0.00962597374978588	0.003558712932563935	-0.005377198010176899	-0.008588779434257706	-0.013728892933465147	-0.009213405014354092	0.004585283600466808	-0.004632169886606853	-0.008848426490151275	-0.004821441409549388	-0.02030830965903679	0.020528697775246022	0.08828394042952907	-0.016325087067532173	-0.007401739859913797	0.0070375131282821544	-0.022935602954576112	0.03278518316070177	-0.0034850874894856955	0.008657688744025048	-0.010072426986720659	-0.004795747197566075	-0.03595111211355283	0.00014099055678481196	-0.0692350565827721	-0.0027037866587890148	-0.029505529347638646	7.373648112570003e-05	-0.030338653069062572	0.044636111632579405	0.021944902750738824	-0.023336176523608892	-0.006477798445302384	-0.01665910806029459	0.0014524088065104002	-0.003076529362115284	-0.014360549622432571	0.05494960759572173	0.04860306209365842	-0.04898337932459441	0.0334673046650772	0.014835693270806164
patient_16	-0.009104420510006605	0.08422565375471981	0.006573600077966998	-0.004163923357115873	0.0019274274978372055	0.12217524705401443	-9.321494632144784e-05	-0.018378488493454172	-0.008924554056893758	0.020890106737626448	0.06156337020270849	0.053011124373135834	-0.015591672061293717	-0.008134379971353743	-0.022887408555547082	0.03316516747113111	-0.0002701305223833965	0.1961117953815771	0.23548583779877066	0.1053429203901733	-0.009893578759747116	0.0070288594054396455	0.015455006167596182	0.0872802376951289	0.00813671434266526	0.03915978213599097	0.1747767530796051	-0.007540408255152775	0.030348885007827394	0.036034262854280366	0.012134438755258612	0.08303707478008583	0.03706896486884	-0.02119336768095072	0.011066383383191956	-0.024025990163877714	-0.01361262229301327	0.010108877632679958	0.048317476127331914	0.04345942811373888	0.002884298825189785	-0.005841030589973328	0.007855460913459874	-0.002705043084123201	0.00918069386388073	0.042055901730335944	-0.07811130504807512	0.00654913047779901	0.013771823411561768
patient_17	-0.003646083486211751	-0.01848107934762162	0.005863592737392734	-0.006260204494176131	0.005126006328518681	-0.019429035058706176	-0.006570690825267258	-0.004595052937048138	-0.0011966201684877988	-0.005335223791381977	-0.00646003718845527	-0.033217353060153	-0.005156043652421806	0.0013625716524578802	-0.020204996847203525	-0.01188932646351527	-0.007173671533164129	-0.008779219554234611	0.011110718969949602	0.0654443912285891	-0.010511592077979208	0.0097886823030229	-0.029173264905438655	-0.0485272561039857	-0.004175054828904723	-0.011890953726692572	0.023834479147110888	-0.008254846393109262	-0.007060529779184619	-0.005642625757393227	0.005256757795743147	-0.07309260355147339	-0.019719347554933587	-0.010284740614632235	-0.011115427567526849	-0.028293590554036005	-0.012595702169489456	0.005795227313338155	0.04106964091529171	0.026769212489256372	0.005874558414436831	0.013405763860192805	0.0005731531185441898	-0.04026919616136269	0.0023485143399175072	-0.03700767566538621	-0.07303826444663074	-0.014361075872603556	-0.007422586867216182
patient_18	-0.00544320993451557	0.0070487660826278565	-0.006675051858906937	0.02100431874355785	0.0016187254949276962	-0.002025854592671259	-0.0064907073240961935	0.10512856340833852	0.0049279201792316926	0.013230732783092567	-0.010630453711206462	-0.029695127524398478	0.05666779775733513	0.007535370221311616	0.03142850704698667	0.0015461198441629174	0.013711047281266748	0.031999325727554616	0.057583710738795355	0.08722160572197027	-0.008436537325248444	-0.0013947288302356075	-0.036399950348224366	-0.06740190842626739	0.006983445672817711	-0.004971430675271216	0.04903309216603036	-0.007787301440288163	-0.006969941316428596	0.021075939183854732	0.010849761142854922	0.057113755096056276	-0.009538723108331428	-0.005998704633613873	-0.0024385526011366796	0.004132754198028626	0.010417366982047219	0.007404013424562165	0.00605092269863007	-0.0030275315446556834	-0.030621444539032247	0.0027266240844842273	-0.005348974622505153	-0.04083109899899931	0.011091934579327728	-0.031937492438920155	-0.08525226169588418	0.009871347221542943	-0.0032701650198761452
patient_19	-4.653023690760441e-05	0.010046980500826266	-0.02452818575332054	-0.00198968650321385	0.003377225257029102	0.006488506931728982	-0.014892367734909344	-0.013129372082351981	-0.007965973134169437	0.025587687986927444	0.0007791479413327462	0.05595615828155695	0.0073801956686822155	0.00764876708372374	0.006353885827099478	0.0018009350595400134	-0.003725538851759459	0.10970377585264146	0.16927248046960142	-0.012779768122714173	-0.001175107142462614	0.007432674361299431	0.016406207924668605	0.12031853295401276	0.01570656424247304	-0.009469462671139055	0.06132822706920933	-0.006381921585262232	-0.008827434624081344	-0.01623494067853988	0.011121521110659663	-0.008874002555532836	0.001394733354849881	-0.021494485281073165	-0.012558201416923303	0.0008647460517502261	-0.00794106813290572	0.013054412061315903	0.02933138329149577	0.01569203526909568	0.0024839083390239664	-0.007995736639776397	-0.00340298381653627	-0.04115427463078489	0.005189588328122494	-0.02686133017038948	0.14645878817721714	0.0032357854747859173	-0.0062386442842871205
patient_20	-0.0059980973391460845	0.0056134727413237615	0.002624654317446177	-0.007743781649827596	0.007128420863614077	-0.003621274602157544	-0.001441052705996077	-0.013628689008826472	-0.00949970732316812	-0.003892477843576861	0.00019470558089361274	0.05520580781994025	-0.013071125701688432	-0.006702131631988173	-0.00013537608403548114	-0.008980442087808828	-0.010369409215086757	0.0005784506972480412	-0.003333652961518047	-0.01968006599043827	0.015594909970863026	0.0059546468931689946	0.015441777463453819	0.12802219445211835	0.008955860734983721	0.02526405072748642	-0.02868604252008979	-0.006212997018758157	-0.0037749988357676217	-0.0029438121142964535	0.009561663778566966	-0.02198349798194478	-0.017905200520100722	-0.020339210693659546	0.01079264158070086	-0.03295049000812946	-0.01283162141495805	-0.017965267795780473	0.025996170016477325	0.005132781081373213	0.00282100968298836	-0.001988120119929431	-0.001051956659105415	-0.028447259932180988	-0.012822445626786692	0.03506213057747856	0.06425348489741778	-0.01074148074127885	0.00491247117348803
patient_21	-0.004570473736962982	-0.01308889880461599	0.007784005060659734	-0.002964858679246584	-0.0017947996987313613	-0.019386626084704702	2.896047286292185e-05	-0.012405058565202201	-0.014177114420935706	-0.003111740256933167	-0.0092222905756523	-0.02721794884189455	-0.01376872354462038	-0.003848965535594918	0.020412012108915727	-0.01039232654862281	-0.0067535646658824135	-0.053004443703913974	-0.05455214680614765	-0.05695283755894628	-0.0013210474100590031	-0.012271166313601777	0.014210166039639847	-0.042846095865045106	-0.02706966856693878	-0.014324572166188678	-0.03633581088593121	-0.0036698823308142707	-0.0064011616932499495	-0.0012294889476957502	0.00673036088403392	0.004999324937785145	-0.013291909778833523	0.0028013116347202854	-0.012630085741086488	-0.038592656452769394	-0.012774598631608687	0.009149732746232892	-0.03946675491891233	-0.017133345011687205	0.00740560347519797	0.0011260021644911619	-0.005220044283512314	0.02609871981580339	-0.025132473721130717	0.047338682704043115	0.1542403330935022	-0.0003270547045084317	-0.0006013237219615136
patient_22	-0.001515103396111678	-0.016228770117045363	0.00399028229679974	-0.005695971148151364	0.006835337740099181	-0.004696227389994462	0.009243126031180559	-0.010146186299582596	-0.002847089469609585	-0.005132604586072347	-0.012512285206887052	-0.02457232666840631	-0.011533895302698313	-0.001334682147581173	-0.01063518933459509	-0.006234561296819252	-0.008594168843826204	0.00010654541680369889	-0.048777621048562717	-0.012006433272374368	0.0003628320521559737	0.0077025372657068825	0.018444566795842544	-0.009482510095429022	0.005103119474449374	-0.0032618647423272827	-0.026026627748009668	-0.008980104378867138	-0.005181890419115174	-0.015571815495437773	0.012048800216401314	-0.054127355540474806	-0.008210646205128885	-0.018921696713777133	-0.014366470024665505	-0.0428204505009051	-0.01232279737359511	-0.015180639155609011	0.009921654927636211	-0.005630273217598626	0.004887273294130395	0.007139414286694578	-0.003795805824033924	-0.03059806937346664	-0.018913035059349194	0.09221312649316932	-0.07239705228551177	-0.009001689248705319	0.011927072168316358
patient_23	-0.0036426281454202476	0.038771808436848285	-0.0010022420816504676	-0.0010081773759126858	0.006593541960557237	0.28184268820574643	-0.00987544935950795	-0.010728970250707792	0.010795047139384182	0.054531322532690225	0.02063935414678635	0.0631270268259271	0.014060803156185374	0.01042059515395128	-0.010514680969198092	0.05854236572803691	-0.002376574036733046	0.04222713612245952	0.047111315583607614	0.14691161804698358	0.005301590157370173	0.0072022777358304365	-0.03133843776255845	-0.05211745173155899	-0.021709035230029414	-0.01094338592127595	0.2696853590309915	0.1007897703080609	-0.003476558940099998	0.004505849168365489	-0.008738258196208768	0.19637611974187621	0.06556935028423004	-0.0009348263734982781	0.015042777431751087	0.01768686595469388	0.046713200088587384	0.015344247558221056	-0.008945559503822692	0.010240824475926431	-0.015692154396342993	-0.0036910169833692446	-0.0029712576004709535	-0.015974692367713244	0.01231937904884613	-0.023371403658216536	-0.0568292526950404	0.009852607959710607	0.007262344596786264
patient_24	0.003966853172251252	-0.01686702874230453	-0.015274862825292676	-0.000540840031307482	-0.009650759588268734	0.003652173207235802	0.000764383930889921	-0.013716412343917845	-0.008679724907648746	-0.005684545023116345	-0.000992847365637029	0.050056374409360636	-0.014933805360258427	-0.0016644946965046448	0.008570448362649568	0.008494573350682749	-0.0011665993156847652	0.05585915139293682	0.03632327699658714	-0.013513207661271636	-9.585442472053219e-05	0.003453190399706224	0.01638970020011774	0.16373659780250854	0.010029939459121428	0.0028066664919812116	-0.01473133979533071	-0.009684092510327818	-0.008040610187873127	-0.01581642516989991	-0.016410729482466385	-0.04243839877031269	-0.014739213433669159	-0.012265129473341529	0.005260890271855859	-0.029899084814129572	-0.008242660543834102	-0.012083925290672055	-0.029870564731263517	-0.009378924366862494	0.008355032496985375	-0.000687129067939736	-0.006728282350892713	-0.03402845785221503	-0.0026601258360897727	-0.012800226463513975	-0.05217028503858621	-0.008371519719863748	-0.000240389460794408
patient_25	-0.0004398882990600158	-0.020357262957045458	0.000615924896342148	-0.011168422505858946	0.001523487896033155	-0.004808351372639119	-0.0038827321385769297	-0.006070555666566988	-0.013995701978106812	-0.007494866995343268	0.00021244003299062078	0.03695712207102596	-0.012898545116876804	-0.00521815144456621	-0.012809604967262302	-0.007977198771680113	-0.005231800505061684	0.040306390478488024	0.001670640542274993	0.012137265783002716	0.0082215383294881	-0.0111802777021383	0.015261347878135646	0.1255655410763308	0.003229577750296282	0.04087532029326428	0.022848947740102668	-0.006487141689645739	-0.004471292465650063	-0.027666075575111332	-0.018272099615786054	-0.06487580695159484	-0.020865578776648054	-0.031702576544039324	0.02371722900704576	-0.040705832757666975	-0.016079895179826297	0.008205089388013504	0.005105421930799382	0.002736753571676538	0.0017775661342299609	-0.0029504681350152506	-0.006163725956046446	-0.038196215580685325	0.00560943201520616	0.02504741491164713	-0.08504545935183605	-0.010055570125031565	0.010185363575161697
patient_26	0.0005053571841248388	-0.019154790703614623	0.011585897916596985	-0.004945214561761086	0.0032074290276477824	-0.004336659160474325	0.006757883205415269	-0.005496994111713496	-0.01166966134491234	-0.0029889822467629042	-0.013260729774764392	0.02120245767173292	-0.016007365091019486	-0.002562131053050331	0.02869574379334883	-0.002233286423448963	-0.0077310500846666415	0.02362841540263012	0.004320453982334097	0.010081541147633266	-0.009464021495054771	0.005011329986776714	0.01644542230160111	-0.05186368320231996	0.0027761681137285633	-0.021928341149190112	-0.016723079099551445	-0.00409107243190037	-0.009846438700072228	0.0002294900473555332	-0.014141829344272787	0.007715810147464412	-0.01839002702500963	-0.004089351391632583	0.00041613084621285783	-0.02714936142925035	-0.015612004600891505	0.00127347806956624	-0.001740422930752989	-0.003658291285984564	0.002324110815173358	-0.004467549732468364	-0.005340328809340849	-0.03764414630113318	-0.014433119903197442	-0.042822839601586477	-0.06443202365386425	-0.01264613087962769	-0.015052901119026525
patient_27	0.014193750601857104	-0.015034339809177294	0.001311178189013455	-0.015958058112769596	-0.007922605871470638	-0.008582273053466387	0.0030091587058157774	-0.013214595307538695	-0.007572930966069817	-0.003317791328890175	-0.013397975795263261	-0.03156350941796153	-0.011485239623731594	-0.005523847713835354	-0.012062034160241725	0.021818350647618664	-0.005513366106405942	0.06220771851643063	-0.043701690594378666	-0.016556950015003808	-0.005967300262938061	-0.036986167995067355	0.0046990915209276325	0.09932452599833207	0.0009142206431463238	-0.005950307116872295	0.016856074034378922	0.0028591665507792267	-0.0039321880630677295	-0.007511743536541696	0.007050049894174954	0.000906681212372277	0.023249077528149486	0.00016287593648248213	-0.0057554667012411995	-0.026014695391027808	-0.00046852117064344106	-0.017947259592025457	-0.032632438207557624	-0.01987435143001857	0.005440730872984339	-0.0004285220395319694	-0.004047804123104088	-0.02515531983000692	-0.023545031492214843	0.042192144418493005	0.11256285080454537	-0.0023950949557034846	-0.0034060202461441997
patient_28	-0.003985428329898871	-0.01629721571469274	-0.014436183238015411	-0.005990797421971771	0.0038707722264226226	-0.003340299207212226	-0.007375134288683502	-0.010773862102970827	-0.011918473563927364	-0.011562403719561985	-0.012169397790830044	-0.018852660278807682	-0.0058857044984319176	-0.007368247809304714	0.03016293546744402	-0.010264143958722802	-0.008834555047034828	-0.0012677909880178181	-0.008949438147647761	-0.014753715547441835	-0.0038196902297610537	0.009317282253763857	0.012565914361175143	-0.05861749935620262	0.0007446939843311801	-0.018110164876266	-0.028052908306075278	-0.008060335745710145	-0.010027413925076391	0.0046608567185969915	0.0044823484402943085	-0.0030634467297854227	-0.021845250417640835	-0.003138634234941157	-0.01124131930645953	-0.012524133677775755	0.00792357543898444	-0.015729099932240975	0.02192885073579498	0.0043903684300863255	0.005172738817343902	-0.00793450960635809	-0.0016344552150656419	-0.0334156286988655	0.005895581962388009	-0.022360677138577346	-0.06312757118103281	-0.012164697619718499	-0.00584607322210574
patient_29	-0.005424463547712397	-0.01237887081160495	-0.000395236564285891	-0.005831854565193523	0.0030510919692039538	-0.019945009599179928	-0.010799548105799323	-0.005542615298824422	-0.002345066849946608	-0.01715427993956675	-0.011645666860659014	0.02027922337815377	-0.014747948530627148	-0.007037576137608905	0.022936146155547704	-0.015521355515807501	-0.009815467229090324	-0.05012235833681534	-0.04660978540978911	-0.018215746617311287	-0.0064569913674773485	0.002522297701607916	0.00788007910522409	-0.06430934792342784	0.0031289474040236184	-0.030517224903620556	-0.02563969751991956	-0.008621167415029846	-0.0016388714870454208	0.024499379792117488	0.004777195507933325	-0.005272184104596567	0.013464965707741946	-0.0033731699791436053	0.021995897353786105	-0.006330244995410707	-0.014091661044269144	0.00924472713144131	0.05438434209747414	0.006153591506956839	0.005006213034018433	0.003154161962047403	0.00022968226525357896	0.1122763830830028	0.005211519860779857	0.013391969065177287	0.1746555745659209	-0.0005442964685833698	-0.009319713442812233
patient_30	-0.006787476569173953	0.019776205058723108	0.008370409099353151	-0.015045360938436374	-0.0020401709543328176	0.0009174439443239105	0.006310288442802937	-0.0064431908257593295	0.05508486331174925	-0.008705469925769881	0.0453241962206961	-0.042266886906929056	0.0057960295217471605	-0.014910587578541863	-0.02115820925241907	-0.004221399126024015	-0.0010238979743125362	-0.020546895948413017	0.09138857310233003	-0.002655163500201168	-0.02390014134795704	0.0019160672075524687	-0.03099677267141445	-0.0747443950056697	0.0064856822414146665	-0.030047612790564462	0.012343970802400364	-0.008936791606855177	-0.004077276413262461	-0.028254386492451357	0.0032608633511311746	-0.06562926523876958	-0.007174054712135569	-0.035173493131504995	-0.0059535498128396955	-0.047396988358383074	-0.016078131545586346	-0.004493326135160049	0.014098583132475948	0.006748839544913974	0.00420365152953581	0.00222494568679842	0.011733992878311894	-0.0383937213862823	-0.01544326302750262	0.04532675717287511	-0.0800961314225299	-0.012352655588962858	0.010875849583214844
patient_31	-0.008828423340432448	-0.019882816296872507	0.014518436938989753	-0.009858792083243525	0.0024989550141655357	-0.018075605828024054	0.005496071084925208	-0.01145202052870357	-0.013430670785256425	-0.00010497330256827405	0.004454896078729576	0.006732397606775661	0.017718668628444	0.011614606613624994	-0.016367624688411454	-0.0185385246394494	0.0012838721108777188	0.02985547222261554	0.02802142609130547	-0.012709093801969414	-0.013182688885810796	0.004846188313719523	-0.0006828030139500584	-0.06545204296832298	0.005237687331560846	-0.020676112878492702	-0.018344237400665705	-0.007934209632661697	0.00021768797127117906	-0.020466197985710418	0.0052550862596544064	-0.07074447098178333	0.010638315127666866	-0.03242953154192917	0.001150323153672641	-0.04113753592454947	0.0027058805752268166	0.01805956309325618	0.003384999205552955	-0.013118854356429989	0.007297982333042985	-0.0008559776470154182	-0.007211983875021255	0.12854094024650592	-0.018039777303205575	0.039868381004525076	0.1432109555992317	0.009895756712799984	-0.004645421689686376
patient_32	-0.007838336915844492	0.023639899602685074	0.0044070210393241434	0.08500072735919113	0.00038215455875429587	-0.001346550121141687	0.00461607858253486	0.16416110280950416	-0.004385636315077028	-0.008416484492516025	-0.007887117616540054	-0.031858970418592536	-0.013863090570088842	-0.009200408695761185	0.0318916174796083	-0.009733347377062542	0.0660653552282995	-0.05755798737227198	-0.021597279205636068	-0.009961402236236601	0.019956512001162018	0.008419269013211732	-0.011746264872152707	0.05217563312847502	0.006856621997383908	0.07159334256304692	-0.027706938649480296	-0.005363176267838614	-0.003692172105243095	0.056717824769695495	0.01084508211316216	0.1994067288960057	-0.003202148216553607	0.09081286239250544	-0.009127805063747118	-0.01967275338020922	-0.012529835502688647	-0.015744726901656028	0.053897043952784364	0.02092038420525247	-0.0008278243113505353	0.014602282673875729	0.010962387509801014	-0.033682724366761646	-0.02332766031107315	-0.03574584219918432	-0.07935684637737861	-0.009666369512829905	-0.010853324452552549
patient_33	-0.0085780565972156	0.052698266890672515	0.011703429926910305	-0.00557269489725072	-0.004313755367244645	-0.0063935005809910095	-0.006855471075860045	-0.010056016672248765	-0.014122588619720768	-0.010045682090406915	0.0019566597060308136	0.03547154996164485	-0.014310426399562546	-0.0062307066481481575	-0.02311363576221634	-0.015030555627104958	-0.0076893388616538685	-0.06366213022240022	-0.052892855258197716	-0.019763140097214187	-0.004251302630545909	0.006999888896462933	-0.011937029322960223	-0.06879267845773335	-0.011893075782113974	-0.02278563140949522	-0.025539826187283628	-0.01225053629150261	0.015281336545395636	0.018119758396119734	3.8553108954692844e-05	-0.019265779207317976	-0.026495319928008656	-0.024821331668193267	-0.0013083751954135639	-0.03985043039820116	-0.015295560036691087	0.003409136613889641	0.016943481564620024	0.016854088456792163	0.0030667348683847927	-0.006731324980564759	-0.007356346814940523	-0.03752488219315541	0.0009331969181639579	-0.025585839287991935	-0.10118813035883062	-0.0006645061721364753	0.002887308797264872
patient_34	-0.004084131328470059	-0.021620505624715056	0.004544616277087033	-0.005408059072173751	-0.015275708689916985	-0.012423995280526538	-0.007614837427143044	-0.011262722674716803	-0.012019766028640046	-0.006748669865179779	-0.008667101936443716	0.054563076202265	-0.01585718475805704	-0.0035042971406230123	0.01799349855215507	-0.014646690269970395	-0.008150925584173666	0.05548267768719578	0.04566278701726075	0.019207163195425134	-0.005188709282651114	0.002781702020715967	0.008168774993367756	-0.04337468510541743	0.0023942757392458997	-0.017425946424014988	0.04037905597119495	-0.006130883969382781	-0.009113443707266782	0.0018317386875394772	-0.01750249275690809	-0.008423823249044208	-0.0024146130429584787	0.002245430427582995	0.02425467177189601	-0.0286793885655634	0.0037502909119326443	-0.017106142190836834	0.01079005287440975	-0.00448121319896989	0.00304232115886223	-0.003769635098067742	-0.007795403742009381	-0.03516871059800165	-0.008082102995845159	-0.007359172790104872	0.10069954518490862	-0.013795402272467757	-0.004949547194557255
patient_35	-0.001394638393825584	-0.022436909503904753	-0.0018137028375136103	-0.006162186463050733	0.0030213048214447545	-0.013378555566691087	-0.003462839974646752	-0.002061806668809717	-0.013561293136964487	-0.002080022917447399	0.001235788971355966	-0.020552684767352877	-0.01285714404374995	-0.0060586059305076535	-0.01533275894827606	-0.010325715366371386	-0.0024589654405252413	0.03376461326742473	-0.049202753286986124	0.10328382171852381	-0.001263466309763944	-0.009951287925205657	-0.009509122776937762	0.04435975087022617	-0.026055426051809757	0.0438073835465978	0.04940325480806858	-0.004449376548797599	-0.006296791554273369	-0.01151024004267628	-0.001813571468053149	-0.0612026155644376	-0.01521410184792926	-0.013831608756865194	-0.0006674307074789361	-0.03408426297105047	0.0281596883120173	-0.0032725561779912136	-0.030718260991925494	-0.012624324877438569	0.007720177042651289	0.0074549325499839725	0.00012571011999420805	-0.03524737995271879	0.00536275017366915	0.04712483133657566	0.023609492519135074	-0.01108265616464132	0.010268011762242329
patient_36	0.020063878036820706	-0.018815104149166425	-0.021904410583880346	-0.00821318486157544	0.000402935276877473	-0.005138720821671251	-0.008814681248972117	0.06816862199947878	0.07284184577375366	0.008224707184057153	-0.00977921917694881	-0.027927925625467663	0.05155815689584289	0.0006117673771531791	-0.02125689782578982	0.03544795804314918	-0.009508296694324677	-0.06195340145097752	-0.050276356099266624	-0.01516705039107986	0.008763189986640706	0.005866117999749362	0.011618764823740212	0.10715503870306599	0.003934791143698902	0.050788321423707615	-0.024895176858800067	0.051860117906785595	-0.001376925708074033	-0.007541975913583108	0.010589404206351698	0.13132937658355778	0.05535270431318866	-0.0028619988143057575	0.0014562521289592908	0.1279963026589335	-0.006059730049611396	0.015572219668808666	-0.005326848702150583	0.0048500505912580875	-0.022421466800382907	0.006623296191534928	0.0200717181835479	-0.030800094717305385	0.03882640201228854	-0.02519936579744443	-0.07698049123539655	0.031768828644996604	-0.012603915692358365
patient_37	-0.00943154565763098	-0.010541794146281511	0.006468352471423553	-0.010962681487702098	-0.00025123719735146386	-0.017568834316581246	-0.010515531194948722	0.007213402179953743	-0.000545071956761155	-0.006002712265336291	0.0013966866112634794	-0.03262705286803504	0.007817364103061721	-0.0011036407016377153	-0.0223007874859734	-0.0175496248491868	0.001250583385752686	-0.0497246211305232	-0.03982388826708222	0.027179171403238906	-0.01173070181940625	0.007839497438874552	-0.027845578989633663	-0.042238036285211084	-0.013945947354402804	-0.012615966271805397	-0.02223231647469122	-0.008181567012181045	-0.00904625931145147	-0.02939068584349975	0.0024872331895996573	-0.07778574833533758	0.025820913538859992	-0.02831553292074473	-0.014165707031104886	-0.036556075884875285	0.03308729828324777	0.014895419438086158	0.0816182825276531	-0.010544527266396675	0.006014761765171124	-0.0015442652172330965	-0.006370895488285015	0.005837875833135201	0.014673444536488462	-0.01544886728160396	-0.05577582690856593	-0.010616783291610794	0.002143723549861205
patient_38	-0.004896190716893347	0.07694931846800937	0.014677010497897103	-0.002634378870558805	0.0010334460158705138	0.011747760506555936	-0.008490615948095576	-0.014613174219395352	-0.005314355251564747	-0.007721305554181784	0.013090639267835458	0.05978484723167983	-0.013313262062680737	-0.010364795658525949	-0.01949385108946082	-0.000809480777676487	-0.0059675352731943096	-0.03871246407397047	0.050245105181799726	-0.017018858817762297	-0.00021654884156178478	0.02488565390216368	0.016210512077935092	-0.05376864119274082	0.012896601910796914	-0.025537947862825136	-0.025608431871941686	-0.00837370525962212	0.05301686430908916	0.007608523749827156	0.007953105515016103	-0.008032860771485477	0.0033988480393788833	-0.020461418928816925	0.010790032042496107	-0.022317443297786305	0.006568678796902262	-0.00551680030475336	0.008344918303306576	0.011475541908697573	0.008233911720709149	-0.007294671809029168	0.00243778247151242	-0.025319099470005636	-0.00814125337758952	-0.029700275909330363	-0.07003142002886949	-0.011531831062498317	0.01065292492091012
patient_39	-0.0023530344642276103	-0.01878270737749738	-0.013895152943027273	-0.013083964868898195	-0.001993949838281227	-0.009932391087016617	-0.011230146794343043	0.0029534857311930163	-0.011415795638671044	-0.003421985575376735	-0.0004634919940825855	-0.004001863207793559	-0.012748784484390287	-0.005763294414993213	-0.01974772804038017	-0.015070732441148595	-0.0031744447047475388	-0.017186238312149948	-0.04197050567602996	-0.030740269279666017	-0.004381736906180245	0.0033313672818229088	0.02547313130314793	-0.06048135445537846	0.009791372642882306	-0.021770890472512582	-0.01315951309881596	-0.008117592093193078	-0.011258332681620993	-0.008372085597746326	0.005344059808847944	0.001342344343795757	-0.00233473763795148	-0.009486699036111055	-0.012676696836374868	-0.00374144108793367	0.010093658395006871	0.0006456686127974939	0.002657644310607758	-0.007201922938273319	0.0034442421953172608	-0.0011656631407040451	-0.003051938721102363	0.03144995837179818	0.012057247982275688	0.052400881856010564	0.13141629978203137	-0.010355156259822022	0.0026873372138479794
patient_40	-0.00597418719947877	-0.022110966273922693	0.0009843594688080089	-0.00367026722368816	0.002323245663703769	-0.02958545339196845	-0.002600972372418932	-0.005090447195036076	-0.010986548477043888	-0.005670740903354053	-0.012813024089756488	-0.032557236717978874	-0.011925681579015204	-0.007065821456264295	-0.020808341854733618	-0.01476786472572354	-0.006412931926433996	0.013213988080044474	-0.00041873024423950674	0.032779518439024144	0.0019609103685513008	0.005146728727766595	-0.0077499748092581845	0.07204485056186019	-0.001902300629041844	0.030132555908195576	0.005900665762128594	-0.006618109672269089	-0.0063568204584533725	-0.00469590784915161	0.002978718963621782	-0.05459582871910694	-0.01058363601745065	-0.00283401860282871	-0.0136999806248272	-0.04267933413332047	-0.014738082649132506	-0.002146391442752549	0.04116131108745161	0.007495242178531301	0.0043980287011108135	-0.004214473299882849	0.0022584821275751688	-0.025281179875429393	-0.007349033069837645	-0.009288310402475413	-0.08167292013754324	-0.009900465167770484	-0.007220408077985397
patient_41	-0.000992176962457696	-0.007901575113798248	0.002705122530101185	-0.012780817253697391	-0.012199642790735456	-0.0178224503515446	-0.006540119237149734	-0.004463362620776273	-0.013096539521829854	0.0011994958512108003	-0.008826847156208078	-0.025660061515749448	-0.012549165560445285	-0.002958783682123733	0.01788742851322719	-0.006245658208931735	-0.008837575308739493	0.03374169104928676	-0.038175480499327494	0.006530915836048843	-0.022163869081047494	-0.02237913670766813	0.01922793456522762	-0.061531919362549765	-0.006177815527833332	-0.024099646995993495	-0.014221331695170099	-0.010117296356549182	-0.008598562065459588	-0.011853811609815097	-0.011425159558852638	-0.05965593456321481	-0.011013396295420046	-0.01051789165430079	-0.001922194987514432	-0.026649677835313294	0.009208864800153666	-0.016678583500475005	-0.021350973117752994	-0.011873342613943138	0.008325553911966538	-5.710037610887907e-05	-0.005114204345260351	-0.01693725234265814	-0.0028978998465936713	-0.02005716489824502	0.12250076192726729	-0.009491869279125903	-0.006318587177884742
patient_42	-0.005591921232757719	0.03703808277911282	0.012143362103737294	-0.006755588771506223	-0.003546667002257437	-0.010729790614120154	0.0006745488355060617	-0.00867218906505575	-0.009582418307643495	-0.000876230558456957	0.0018355717299800818	0.05640828534626126	-0.009097781365026977	-0.000356622206688554	-0.011202511354091385	-0.01259576447817061	-0.009324313529820459	-0.05652686452298474	0.004907863518716266	-0.024542047246661477	-0.004332888702064593	0.009168690898307581	0.011219432827587729	-0.05562005771445023	0.013917666541897421	-0.017931860659688718	-0.025464440352366682	-0.009112502945730131	0.005120774524998244	0.01992490735948907	-0.00072275655012565	-0.007350571317561972	-0.021986978766713024	-0.011497780633864927	0.01663158580896629	-0.03837107933326341	-0.01312428386278359	0.03978989160990655	0.012041207186834635	0.0013162275837827122	0.008117397626605797	-0.008618665449789628	-0.0017847477147766829	-0.03236820943979893	-0.02024822691142566	-0.029664175873578422	0.010400675815652398	-0.003745763489750725	-0.0068473705973678845
patient_43	-0.006041507437858521	0.017092091246381856	0.0005214029864492151	0.004482079078993733	0.011130145779265768	-0.014041111049463291	-0.0031924726105469394	-0.013260917537465815	-0.0067512378284324635	-0.001576155146282465	-0.012622370107290727	-0.028519920767489045	-0.010031763539255835	-0.004619699190905667	-0.014984003261211822	-0.007561523650285369	-0.005301973608193902	-0.004606517140011158	0.18901374607564972	0.13717652865632718	-0.0061766607161798095	0.015090497239374851	-0.026271361467361722	-0.03929656089792601	0.004143424229482579	-0.003222280108251215	0.0629279011086494	-0.002366443066927177	-0.008352254568278395	0.00562864567539954	0.005644979881771825	-0.03728733909856079	-0.013992221992690465	-0.003713159901527248	-0.010139149589678018	-0.03539100129457503	-0.01494632911868251	0.009421226194701638	0.057208622726479946	0.011610425891820748	0.002412896104803974	0.0048786304132789286	0.0466595545544764	0.07207144130932823	0.010481364792739827	-0.006204549795281432	-0.0717048932780438	-0.008330003428000289	-0.00784574042750737
patient_44	-0.005004815424355389	-0.0034833504471883893	-0.010394007939726075	0.017034082406928722	-0.0067418097241252195	-0.004144488492041993	-0.006011826317930132	0.030020375816844046	0.0037440311218818346	-0.0059316938841021405	-0.007487775932410864	-0.0239530562635403	-0.009257490833570322	-0.002383323745641992	-0.017324685368555484	-0.010216375281880933	0.020699538570119774	0.022675168310990753	-0.04862382555860217	0.12376080816650814	0.007968255257291428	-0.004469499035353733	-0.025270907085806534	0.10753335289239013	0.016748186750102836	0.06122051426510109	0.04610381594115855	-0.005759851396662201	0.005062234839006675	-0.028584525251848517	-0.0038471716188061018	-0.049905178681718246	0.04512637001966434	-0.015421267355955528	0.004495797028700482	-0.03707141815217472	-0.00672664127107445	0.007523994633340696	-0.006677362524666849	-0.010211519241817362	0.00898884827105964	-0.007563388218245298	-0.0026094093604870127	-0.03281916750052398	0.01410342726018888	-0.02696702057820767	-0.06029988300674595	-0.0038156473699615806	-0.004861040351457884
patient_45	-0.00862198961955315	-0.02545004479010996	-0.001935780826907234	-0.0058911083258720775	0.0028518567950784916	-0.022036811826967338	-0.011378759537928993	-0.00711156586510402	-0.009950143746390283	-0.002748922600547119	-0.01033045715757527	-0.023116855514701006	-0.014210505044756567	-0.010801218397311385	-0.015728030064960694	-0.01679200174824781	-0.009031861447835226	0.02339296570506745	-0.053030902740111595	0.13549732155746125	-0.017731606289045854	-0.029388415866134304	-0.025142035058979727	-0.05314222632753271	-0.011626097627718341	-0.002272389543158964	0.12376260585215298	-0.005323019989198213	-0.011109543139799482	-0.009734897439670993	0.0044472363836024036	-0.07343332891821068	-0.014465175398604037	-0.012007356103642584	-0.011582158588078553	-0.04698452724097546	0.001131605573263017	0.0016314185632840972	0.016880756644111768	0.004992771840055647	0.0013646366750067682	-0.0018279386908064985	0.0006725593619701261	-0.035857649629881555	0.0017620321272362814	0.0714130405972643	-0.08151347769430255	-0.01309145810362036	0.004881790034042334
patient_46	-0.005199711461442697	0.22942272417793916	0.0055792473980903826	0.07476665459447074	0.022774429772424925	0.023108516157422807	-0.005167431708321881	-0.0015881402683079172	0.03774380192742037	0.0005323456505942131	-0.0053782952560022445	-0.02295036835470104	-0.010900683227590833	-0.0032246694770143637	-0.01240170002659752	-6.731289764660879e-05	-0.007028878902804765	-0.06045461002217686	0.18514224465620008	0.04964839715055984	0.0026580985945882218	0.014095687914518982	-0.026405645556488614	-0.014483414362739977	0.011724201311694282	0.06255831506151402	0.045250417129571	-0.004953287696377503	0.009068678570332153	0.03862432044522007	0.008804476641232654	0.00566084895976074	-0.01907628864740835	-0.003826714334687958	0.014557905661187689	-0.016436497530517638	0.08433964765855173	0.017486335387014794	0.0981124413772435	0.10751385334897391	0.003693421327832141	0.030714157580466677	0.06067733971543387	0.004921274417073535	0.015462503867248402	-0.03329737540469408	-0.05679458058938021	0.027163088064600095	-0.004174180171198495
patient_47	-0.007444451574829275	-0.009592375460150014	0.00562361008791015	-0.003497269661411663	0.004369274866323501	-0.016893192596129484	-0.0020033781813065033	-0.008311632781998849	-0.014932713034560523	-0.006028953333414481	-0.01005247980501196	0.02689683546477132	-0.007658576924733691	-0.0003628443909821359	0.007212527571505581	-0.01991254898130448	-0.008486215259517033	0.012580466737574368	-0.05451888903133392	0.0037648729482992554	-0.007250633952183101	-0.01947080555058234	0.010003677037868103	-0.05507741819410652	-0.02277851144559601	-0.018655937386149478	-0.021747262846561696	-0.015564223594148077	0.006024749046521006	0.03178260720311468	0.007539438988173025	-0.000576867011779191	-0.017578835518863162	-0.0050983131271976154	0.01895257231160839	-0.029862368880942687	-0.011716143658168079	0.007029768134934459	-0.03631231494265853	-0.011682839728273647	0.000478629020759539	-0.004488799037605279	-0.0059421134238643435	-0.040526930286245426	-0.014206441038968587	-0.02808518140945553	-0.08535409757494643	-0.008114955959906491	-0.0032193506846055187
patient_48	-0.0043283591328841685	-0.005413003110669804	0.01867766891185605	-0.0040534322738804114	0.003981878743444998	-0.006414359270060031	0.02844899550972843	-0.01695845635615706	-0.003975576849294636	-0.0002413849565103389	-0.0063853139995818054	-0.023077506732322183	0.003992095462491989	0.002521011011630958	-0.018224751238943456	-0.007934610166177273	-0.007202466075497172	-0.04474738609960108	-0.03525946943225446	-0.03334250103654107	-0.01723498184046358	0.005745338196915159	-0.019953178840970663	-0.03719620909567958	-0.015972600028934872	-0.01192146709022641	0.00513695529230901	-0.011545495258380138	0.002227184939789095	0.023117286745286195	0.004402608709053324	0.009149189917927947	-0.013914774985880753	-0.01168461500517406	0.01782572850624356	-0.036836186266665	-0.003469815376027566	-0.009790326691392261	-0.009841962478660664	-0.000653151347429716	0.01617550207722311	-0.0067408392664529615	-0.0026932281551491164	-0.02718291743407139	-0.0065114834943329454	-0.03294378105660328	-0.08227806159550076	0.00800443635032974	-0.004391352176066354
patient_49	-0.004944515542345004	-0.022440691876107074	-0.006493714741156793	-0.013548851458931723	0.005084529299631536	-0.004697337621095053	-0.007248539101003822	-0.0024205600284914587	-0.009802995879048508	-0.012133573146365364	0.002110798187230969	0.047216342907463925	-0.011708456746050713	-0.005139255598269046	-0.014538737087590063	-0.007684861398826704	-0.003284587049419406	0.01833914853621529	0.005146043708023215	-0.013133364805080684	-0.0077957934867375735	0.005706951945351559	0.017870950971595256	0.0200792133907067	0.005316757192508717	-0.006340789799041113	-0.022034121297716	-0.006828186638054049	-0.004576820198678629	-0.018041742916155217	-0.01688887010558825	-0.06281388847844914	-0.024500625030606394	-0.021230571981136922	0.017983088183136587	-0.03550286705376486	-0.0012423532527641367	-0.018370112807548158	-0.013213221210368869	-0.017940363246724232	0.002872334796311905	0.003250043996584379	-0.010697060162414942	-0.038668779772543925	-0.0003643465538407479	0.06287946682863371	0.06184583645828514	-0.010775431626029466	0.006974471131699551
patient_50	-0.006328753927845999	0.005562627797755765	0.003255988661820355	-6.264770321244195e-06	0.002995420009394508	-0.00494954996199439	-0.012809707748258221	-0.009987177717873571	-0.012342834383518466	-0.015989000139482595	-0.012199591233571087	0.0445866866280191	-0.013324563897171977	-0.010452811682893864	0.0296076542129343	-0.011308217345812324	0.00753827567866512	0.018787930083750484	0.04268962024370288	-0.019815478660829923	-0.019163382717871272	-0.003991200008246527	0.007671683663962369	-0.06745107066499284	0.006922523455947473	-0.03651141562903282	-0.024848944933832717	-0.006236954018194174	-0.006921974463920985	0.027076016946470518	0.0019001868920744671	-0.0013500055915075953	-0.02004622160104337	-0.006499275682132806	-0.0019644334806283225	-0.0163204217279925	-0.012829854037457664	-0.018491897741610183	0.00203914739585151	-0.006645500783474645	0.004077423272387303	-0.003587011201985822	-0.004177939650846728	-0.03761800484935056	0.0036120357378447883	-0.046049950402429804	0.034634871645585534	-0.01805210670592288	-0.015627652645030906
patient_51	-0.004139204659867496	-0.019961412756674905	0.010420883288194733	-0.003679544590752381	0.006730073560457409	-0.0020238726061477517	-0.00010056342853574505	-0.008927319940671218	-0.008545693034268219	-0.000616442606721619	0.0044358439965225815	0.023367692723791224	-0.006642922693286372	-0.003296474759353302	-0.008896250718118788	-0.005545654549517117	-0.006488030508355741	-0.007023305344920158	-0.04554280991281151	-0.03420094007206229	0.0009613657678671445	-0.02029704007566754	0.0074190480789785105	-0.05311743307523401	-0.0006555015041994875	-0.023822172356830717	-0.02060060728291148	-0.00864074272758778	-0.0046142075777392735	-0.0046793153957357635	0.008673244999269185	-0.05471755453591236	-0.016903791924009343	-0.022572106979246546	0.010300058978953617	-0.041639878563643595	0.00375685649998449	-0.009389616646413612	0.0034166904934672167	-0.00226505344572648	0.005185517495473807	-0.001462843069239613	-0.006728227032941206	-0.039093096077267686	-0.014346933019588852	0.021874581661837183	0.10893400958177599	-0.009056785631531155	0.003663650470350125
patient_52	0.0007159397794068733	-0.0178450527273476	0.005047274358792288	-0.01279840353458644	-0.0003188449317879609	-0.01772976611879583	-0.006214842168186863	-0.0032088240226026275	0.0035615435065317297	-0.002542454964325413	-0.0083368436663007	-0.016510829862010183	-0.005241068068725946	0.003213961466916399	-0.008141290683873321	-0.006781131540328351	-0.00047868829580641534	0.07627945591215701	0.07797424705013785	0.03511009245659447	-0.0008312358200115102	0.006369142773872346	0.014041361254155537	-0.05392214914657955	0.007240648325382483	-0.015423165279686053	0.05525726707444444	-0.0019637615748368687	-0.008235576570444197	-0.009723291168615424	-0.019231269313588324	-0.06768854228137408	0.047839164602090235	-0.0029254466905343536	-0.01167544943042816	-0.038584458268027776	-0.011989867866083255	-0.014549914407160415	0.043783991415590015	-0.010954596305443156	0.009563240472039916	7.501245295960784e-05	-0.006035049602674311	0.24478020185311278	-0.0057661774434231115	0.07058981120708355	0.22150885675310186	0.001850482393288094	-0.004531275648620015
patient_53	-0.00396621420752952	0.01709872716278219	0.00817351899753979	0.0005263340253435927	0.012372690052176043	-0.014827655803298211	0.02353338646719797	-0.007456140493383514	-0.009523635112488245	0.002359397940029581	-0.013393012411005713	-0.03652179476789679	0.027826461477718296	0.00978999877875822	-0.016946002981710423	-0.01740549490168672	-0.009466996518712367	-0.055136863118415785	-0.05371082624394394	0.027480434298061338	0.009409314951718801	0.0030141333712466124	-0.03499754192591183	-0.02709922432779929	-0.026773955185554633	0.05106151242110424	-0.01576163657081428	-0.005855893512395518	-0.001553343230093658	0.03273408470828383	0.0071702298796409965	-0.018757776781365622	-0.010036701559878744	-0.003618884603797265	-0.013424688714493184	-0.03759130500774562	-0.013876725544523875	-0.007529028058202865	0.07571629297308163	0.011153192967605231	0.005005912678537691	0.00485129856740737	0.0011505800679736083	0.08887829854523012	-0.006572697906973501	-0.009793175745930274	0.049547259454266336	0.02199799611562869	-0.00945107620020199
patient_54	-0.00017381040925338202	0.021038198109226237	0.011289764045959064	-0.001419778428465736	0.0016313863500842987	-0.012741556645686604	0.004343101159543409	0.0002422578573872208	-0.005289691376250636	-0.0006556062066522172	-0.010142861422617881	-0.027254256919838148	0.002606922767566681	0.0025418161644819863	-0.01426012271565154	-0.0016229254508391719	-0.008240913680919068	-0.0467363735733111	0.08011595077367016	-0.031102792415233435	-0.00613585829897633	0.01578427002066767	0.018316766154002878	-0.05281310515563697	0.020719639567624206	-0.014414990491728135	-0.024811798004186897	-0.0030210144213944413	-0.002789743486000785	0.03885401880319447	0.007181182553864949	-0.001387673467814256	-0.014040618885895544	-0.0019012482367779802	-0.009319236603219821	-0.03167952713454691	-0.012952164801674224	0.02261787029028421	0.10938964207655927	0.010862249163576206	0.013030096486028606	0.002357058167180367	0.005124327778566295	0.05527620788383583	-0.019728472563719467	0.007842736014441068	-0.0552286702815966	0.006610958224464709	-0.003943462934518242
patient_55	-0.004445033080449537	-0.013659347060999307	0.006461907120007304	-0.003600084089300653	0.006483932163592895	-0.018839683147129062	0.0037560216518838494	-0.014040899442266124	-0.01626499496396768	-0.0036488325853256008	-0.011248132051965776	-0.010790260654611843	-0.009793376597457059	0.00916111108903252	0.020345510590551404	-0.006203384754969663	-0.011018937708612302	0.025218166523895292	0.048335093570097666	-0.006935549722078086	-0.003863126515260769	0.006781918133157882	0.015520638464080375	-0.04180228424332756	0.00930515892525544	-0.005993369684969717	-0.013404967041923961	-0.002863811215312242	-0.010245047549458305	0.007367156722939263	-0.016426095868520715	-0.003778588504178181	-0.01242656772148908	-0.0012073560886010331	-0.012174259525186177	-0.03056213414195024	-0.00969410633343208	-0.0025860825185167846	-0.025284178236889873	-0.009266858604956314	0.008263605166419653	-0.005155206337512669	-0.001595542871544263	-0.011992675805606805	-0.018195446762378217	-0.025258068261235316	0.13343568052160687	0.002700940704604755	-0.012736673931698363
patient_56	0.00665093980773856	-0.013889031099168376	-0.012072066652420966	-0.0017964365216378902	-0.017807428705498788	-0.004360265991189732	-0.003352876085669924	-0.012266541501189974	-0.008983299480805292	-0.008695272669227847	0.001769367269477672	0.07393047041987044	-0.011901698555387596	-0.002159704705131559	0.0011641793341683638	0.017755620003169763	0.003350656505552613	-0.033771582302231845	-0.04414928968260916	-0.023323258878207118	0.0029608502295562444	0.0036642214771257444	0.009450201082866278	-0.054405134810150545	0.010659577896353523	-0.0180305096560781	-0.022195971027317477	-0.006613200760710706	-0.006192331622378497	-0.01041226618834379	0.023011966824591147	0.008609978850394271	-0.01451233965487187	-0.016010656672507072	0.021527021014778012	-0.026570557964713	-0.0050620655095979395	-0.00962168829745034	-0.042360068195609425	-0.010983369624003212	0.008570281335974001	0.006601744361865562	-0.003052321129615271	-0.028689753989175032	-0.016161566623146193	0.04639415741533148	-0.07264236609350477	-0.009934135827732	0.015853635610766484
patient_57	-0.001245963011641534	-0.014498633697077426	-0.016731589609065792	-0.011505587571251107	-0.035666861346361	-0.014294490960425345	-0.005129179489418681	-0.012428820220006189	-0.012678682861042585	-0.0045595396037614935	-0.009047196318119137	0.04624180874182686	-0.011779759311982838	-0.006937334812196407	0.028870754025559074	-0.006414669713349448	-0.00114728207644941	0.02970476315099665	-0.011815502507672977	-0.01211412633832639	-0.00197397613762741	-0.01844196431226557	0.014321375685661686	-0.012148256866857124	0.010262096764641921	-0.013871711090488044	-0.017888690895465523	-0.009052938068490668	-0.00525326060323614	-0.004341564323626967	0.012111942256622458	0.004967498959490917	-0.01615332670590485	0.0033848290965877072	-0.005935582461333222	-0.017474982227305355	0.019455929903448153	-0.004087565824781315	-0.03428105787801445	-0.014730254569651111	0.0038646779987652953	-0.0029254361343164542	-0.002040856387719627	-0.03899665648427504	0.004823999754807516	-0.0403882154533134	0.08114745952277268	-0.008441798373757074	-0.007158548260618521
patient_58	-0.000716533786754183	-0.0054821440936634125	0.013939417775318262	-0.0036449518722300534	0.0008183953055854776	-0.018562076885545734	0.022850473562590325	-0.00698634383173244	0.007122530120786707	0.012470473498711568	-0.000829082295737344	-0.018324266127867753	0.028687242943629412	-0.001231203307184323	0.0019402553627596358	-0.008498118021865201	0.005360383037140618	-0.030488000175439164	-0.023194731907890325	-0.014705158265977306	-0.009658572768326707	0.007639595915186787	-0.022270897896572148	-0.025976508907137402	-0.020063306203060863	-0.011217316067947345	0.009077197602683398	-0.011975816707019133	-0.005250671157255886	-0.018314620392480895	0.0004058668361836357	-0.06477949119012368	-0.0054308199886285834	-0.01917002530545515	0.0013012548816176447	-0.03934935581553238	0.003437059717051351	-0.014326321672583098	0.02097434131932245	0.004643891300204714	0.010913229674330843	-0.007130612032146497	0.002149453378615926	-0.03210579648522235	-0.014127135389514892	-0.027310663224515988	-0.0759008217973138	0.009343807325357278	-0.00765874545793957
patient_59	0.02967576710749176	-0.021141864733223725	0.005138479574127977	-0.005393591356335364	-0.005265329534622387	-0.01148404176624252	0.0053015171813309645	0.007911850818303747	-0.005811900359685135	-0.005503887033060057	-0.014280805098283016	-0.029977661993648565	-0.013048097726938298	-0.00330872192831473	-0.02467195826482186	0.0036276368575913808	-0.002613515012510399	-0.06107413257940197	-0.05358123236828934	-0.006948737056617128	0.006352564277429437	0.001350918687136272	-0.035146168026396085	0.10083083222204381	-0.029534425014236625	0.038689145684473986	-0.02476312599891021	-0.013668241210759508	-0.007990195545573734	0.006036284492845062	0.011224732043832706	-0.06968671357504133	-0.012383820596638699	-0.003517584285412557	0.0066716622427687245	-0.024930409549894467	0.037389850951757786	0.01176056503875555	-0.001562482745911632	0.0014740414998965221	0.0008346468387934802	0.0038964248034824944	0.0384571433967462	-0.036530152900819186	-0.010906698148136627	-0.028445500123814315	-0.05692822948050558	-0.007204996170346792	-0.014218028901989952
patient_60	-0.002650949720450891	0.0008219266000952697	0.00807339131399387	-0.010365497007025494	0.00301176862633287	-0.010167813791714908	-0.011864135039346637	-0.012507323583481656	-0.00905656703490293	-0.012793245100173685	-0.005013944228652906	0.05298967714048755	-0.016152321742874537	-0.004834480723791133	0.007337397722489158	-0.012157548124347037	-0.007954487485747966	0.02253316158018745	0.125383807694596	-0.0017396538198829364	-0.002584209904085678	0.002588955703345429	0.012502319431539953	-0.07263191140076264	0.009401798282875719	-0.019860681430189656	0.02128946589842573	-0.006291686443428588	-0.002906069346267488	-0.007743448881172154	0.004012317399857943	-0.017931165993201742	-0.018433130222960645	-0.006607422490821987	-0.005252448736376541	-0.026359070663508944	-0.008584894312860816	-0.015877373701337454	0.00678683909995893	-0.005514007018800636	0.0030112507552200957	-0.0019301422963074475	-0.009715688679349894	-0.03200232533444404	-0.0033430348181835864	0.02747961643204371	0.12757926951898058	-0.012048822377385875	-0.003716857240129318
patient_61	0.0016869666600412706	-0.01824525929477854	0.007994980102797637	-0.005499086183051571	0.0063651858846219675	-0.010728213798819285	0.008466398490399523	-0.016263829057075255	-0.00906917788671346	-0.007210512856573183	-0.009016660150218831	-0.03375313656327558	-0.0061306648525273075	0.0054744139300093335	-0.007123530506049223	0.0022639786183210548	-0.005214416836942813	-0.009003113001711426	-0.05501346736956567	0.07406310762299947	-0.0026159912012516063	0.008576591184291793	-0.027989527610486384	-0.020761748265632974	-0.0192037290644741	0.049606516848488776	-0.0006654727929168372	0.15323155365963625	0.000668131599815061	-0.02696547519335637	0.015455795618149437	0.004481914393047575	0.06843080670296771	-0.016749074172225556	-0.009085227154191085	-0.03825776729963801	0.015577885014447557	0.0067725505068774216	-0.0033475594144992734	-0.0014682820834766588	0.0029091665436507897	-0.0022908782864923217	-0.0038191394370299943	0.01945535187668326	0.028225612522068472	-0.030588851347343446	-0.03966522899962384	-0.004235246118179427	0.006594145920654294
patient_62	-0.0034018184794456703	-0.021860308179916313	0.010712996471474924	-0.004852638794820591	0.004384423483339001	-0.006264483095760717	-0.0005296372750186588	-0.014302816301638684	-0.013682532541674413	-0.001223445893028623	-0.00946994446977445	0.04122526687883173	-0.015372115482139213	-0.004393630387674927	0.005367449627451743	-0.0052824339522491185	-0.006912463487913261	0.017109621731971093	0.02019206153108409	-0.015168498348517783	0.0077570076869372725	0.0011187819096070452	0.015257181254575066	0.08669044238383304	0.005386873238631212	0.028079047683713356	-0.022805298683213807	-0.007359109828897303	-0.005778130948058708	-0.002291224408953141	-0.022131960733506106	-0.0033508356761129737	-0.014615159786773664	-0.0057050396093397395	0.023978503721013848	-0.0238016528613465	-0.01093719898340155	-0.014462014822870317	-0.038567129687437876	-0.011934023540863349	0.0029625749570165246	-0.004220714373018191	-0.007197307562320213	-0.04337226818592774	-0.009367896469655142	-0.05010770528066751	-0.08343846712543324	-0.011896574925430545	-0.01306877651440681
patient_63	0.049437412362672684	0.009035597570488989	-0.006571697741426986	0.000536579763136028	0.02767612881808591	0.08852398225877821	-0.004417806938399134	0.21310757614243678	0.09840636963394783	0.019051844017768403	0.010517893705584723	-0.010435174692498378	0.1538442551054373	0.015682317847821255	0.0016412915453949538	0.05665849514680354	-0.003939291788344052	0.014508991552742634	0.03638140347751688	-0.005095697765254597	0.007070310191230615	0.007299995379345099	-0.008473320775694881	-0.007745732050545053	-0.008812218403708534	-0.005053199917619436	0.04907847756978876	-0.007883920576363978	0.06358032261350482	-0.0038828164146521493	0.00706390697891921	0.00046596842285256864	0.10888183720846932	-0.017097003800385712	0.014153459131239532	-0.02144111628305555	0.06615829575402922	0.025004371214359725	0.3390552549645299	0.05672885570483857	0.004265088000781026	0.0038679413503329802	0.06099215697404563	-0.02555746580049681	-0.00284715195371192	-0.012614001508806231	0.026773899875541764	-0.0033590076759429256	-0.0006281937019720522
patient_64	0.0010938313034611576	-0.016764420985299792	-0.0003195616776559731	0.005340703774431992	0.0040541176430825224	-0.009513822813046007	0.025356392844545654	-0.0067890222317570645	-0.007355118998793059	0.025628774111766877	-0.0015431524377957989	-0.02384356044397941	0.14658800784485745	0.024559277601549318	-0.012217546174546486	0.01402017537607805	0.013093910683894781	-0.01050381020883145	-0.022493097083062453	-0.009401951947062089	0.029982234888545404	0.0028535840271753637	-0.004058141073640592	0.1293383924333569	0.0039852826700307745	0.07167569924628926	-0.02187994245467577	0.013651040652441888	0.007219883941261432	0.07059771462015837	0.01951220354553739	-0.05975832874996947	-0.012803933056387107	0.001917623851293268	-0.0036601109679626977	0.05306346909041158	-0.017610162124939016	0.03684603814454678	0.018350362074501896	0.015147861584490758	0.021483765521932714	-0.006989436763458291	0.01855832249690128	-0.0337491779084116	0.11067174627233241	-0.015237060483003233	-0.050612860078465244	0.07074861210297285	-0.003377152776836008
patient_65	-0.0061809476236022445	0.04369993381920995	0.0022391714123993663	0.050041689592781075	-0.0016494866249691792	-0.002394784207987314	0.022754160232484485	-0.00590437154679232	-0.00718441957896004	-0.00860504882290021	-0.01168277039318501	0.022192583457581714	-0.009964026192175826	0.008078474762966147	0.020373117735160914	-0.00751061104774614	0.008582473542218607	-0.05729322369372142	-0.048667371944300396	-0.030653073837491496	0.01862837527377648	0.001955643015585497	-0.013423238745848306	-0.026296287922308186	1.4556576433595115e-05	0.0012806300467171727	-0.030402160742053395	-0.009177426434524079	-0.0037808506114011247	0.043958650042970726	0.004676985992598846	0.17659056425893369	-0.019288553474558053	0.0008684860574588331	0.010403424512543882	-0.039151213212711714	-0.00972204112146187	0.01823373029916215	0.02099798478417969	0.009773884375745324	0.003265709980654155	0.007015498070699182	-0.003414618949947534	-0.03949744697907773	-0.00510855739374178	-0.04115395841856296	-0.08951923018057832	0.001378043433588856	-0.01243283017505156
patient_66	-0.0015934765658736727	0.04186874891858367	0.004093713429252621	-0.008280713970920723	0.004860400399470824	0.0169570041013784	-0.001563934333277585	-0.01015187416308578	-0.00017674517254764923	-0.007751866439446453	0.009187775931238795	0.06286000651698015	-0.014913084219165828	-0.004870720266978086	-0.008299321303324706	-0.0012084665932231239	-0.006721903407681016	-0.007354832463737423	0.009807271647524303	-0.013137330440870166	0.003354420523291433	0.004522956795648318	0.012762191431299896	0.061831827200342165	0.004748970458095903	-9.966528396650801e-05	-0.025043291412210605	-0.009240395893713676	0.020824811671122986	0.026364375967573968	0.0129629413849524	-0.004756937214365754	-0.019683064119861583	-0.0024773827952306337	0.020756909202305898	-0.02210191630066919	-0.013057897860240815	0.0015403985534484244	0.012155156434944959	0.017530814124073132	0.0008977772757344841	-0.0013186815994847337	0.003491757695505024	0.0008390101805553335	-0.018857585085277205	-0.04059632505229177	-0.06998836109410364	-0.006725944396880647	-0.004389693414234246
patient_67	-0.0014899637161901822	-0.01846816195703186	0.00759034240685196	-0.006474096795798246	0.004819255813305226	-0.007249170715330372	-0.0007716661124247289	-0.009797386414478733	-0.007131408093300286	-0.0009245153006516362	-0.010274066725144488	-0.028108423528291838	-0.012152246083802505	-0.005564244212266895	0.019405691351718407	-0.003756838590845008	-0.010980400790108211	-0.05330915213630456	-0.05582341387632606	-0.011438211778879308	0.017421306277883953	0.0018360974148629809	0.004062968640271717	0.16406294932470608	-0.020837148017966493	0.07667630580781867	-0.034889323096756374	0.0003029440742228614	-0.0051327830379585635	-0.006448230932446448	-0.010134698491266261	0.0011639428818299461	-0.01909325905758126	-0.0006978711177477989	-0.0184909113347112	-0.026728071099993148	0.007583569571960044	-0.014902557650439248	-0.02006858882976164	-0.011628506057806087	0.004208270487337182	-0.011253398418853955	-0.009430414028288455	-0.02488522637185494	-0.01392837983008603	-0.03882921206297991	-0.05629595269353845	-0.007932518181206162	-0.010610495697294348
patient_68	-0.0007594116248876338	0.005907760363174792	-0.00617690204714769	-0.008851338829815862	0.006583752554320164	0.01775135038630452	-0.002109216278210136	-0.012805289568408434	-0.011095525667284672	-0.008529053051505848	0.011079448290393019	0.07575625766870864	-0.01467246370642495	-0.0058661280688866255	-0.0099882131772367	0.019207949801282095	0.0006844165080084111	0.11476445608908463	0.11991024865695138	-0.005382156626674342	-0.0056058486713376834	0.005188522177599186	0.01458754214811406	-0.05131339847546194	0.009172901122461826	-0.026222820796330284	0.05772629873679024	-0.007753536037414247	0.0032552731788203283	-0.008485262488321106	-0.0018160031315550321	-0.006912685398261522	-0.01556379638057088	-0.019468348259634775	0.02785992617258009	-0.025498388233105008	0.010406284812236892	-0.013359446640833222	-0.02579895303825835	-0.0031552504702139473	0.006632181235410215	-0.0023241166070015152	-0.0056885019889214225	-0.030514800292080268	0.002728784493524763	-0.022932833145704493	-0.067215725582182	-0.006220211049886618	-0.002927749314953425
patient_69	-0.003335383674495041	-0.025506848023675886	0.01099987821631978	-0.0040852426673807065	-0.023119245761673065	-0.015627965543775362	0.005491851551029548	-0.011521448796481657	-0.013561023606492443	0.0022590549915602514	0.00790111751518507	0.00874706587703693	0.015544466744385565	0.012580853660981826	-0.014532820381377091	-0.009710015396944766	0.015585908697969974	0.03825553734137941	-0.033697849919330496	-0.008475054122889856	-0.01629032685875406	-0.03397224626501149	0.0058698532615254866	-0.06285247749622994	0.0019096694247842086	-0.02381492087013994	-0.020840837327619762	-0.010141510770979247	-0.010676923825995575	-0.0217970889730761	-0.013698853814144915	-0.07166752887948634	-0.012761352778924127	-0.03678905037315596	0.008577232883432822	-0.03915866303552501	0.003505340341137571	-0.0059389444122202074	-0.030751947337492425	-0.011030745808769974	0.010487922074379524	2.5474329270980344e-06	-0.006982462017528428	-0.03364960006460138	-0.01020183064907909	0.04904647002446673	0.08140195484695012	0.001442608071435304	0.0073376571677323645
patient_70	0.0009925484797598987	0.01928803869801002	-0.015202671686742551	-0.007568350014111708	0.0046979034744347205	0.23318351053213654	-0.004967461047863532	0.00622126976343176	0.11393600822394027	0.05344877152515953	-0.0018619637141125552	-0.02293888704649375	0.08416186089366702	0.026250760008654325	-0.021265807018160117	0.05695897470122678	-0.009887307871569828	-0.043359568793042334	-0.035324426456995954	-0.016934393184664095	0.028701453457923007	-0.000342539064152827	0.04692619984013176	0.06315873283481892	0.017931923846175233	-0.02219631489006008	-3.7230329981488424e-05	0.017277875625523145	-0.006440384685554453	-0.007847472479886672	0.012597277627486367	-0.0006506333041884384	0.06167764991488717	-0.007991743365541058	-0.011338092898102461	0.008626428499427406	-0.013194308324897198	-0.013636117484526707	-0.026144101403031104	0.004691129949081496	-0.030295848103803452	-0.0032180128973207434	0.0036906113215006437	0.0014232394382603247	0.016083220756318736	-0.019173713778145557	-0.05070794867584918	0.018533588387196116	-0.006046256366156431
patient_71	-0.001895972718453755	0.006261867175401839	0.005141614277942046	-0.002092534697753894	0.007360074737243527	-0.017375758094281688	0.0020290687657416027	-0.007644546589948814	0.0011760648516185388	-0.007074812516602916	-0.008999924513284584	-0.015063934124469587	-0.009797402699703132	0.009786358408782331	0.028233103572853212	-0.007357214174400755	-0.006845254274864039	-0.049976630106861604	-0.04711778320391527	0.0007492770295299189	-0.002966156167765027	0.00786586171300108	-0.022519913814049466	-0.04608981944294389	-0.015546429489807253	-0.009330501661690136	-0.02305091364410053	0.0008168659679789503	-0.00944462771675057	0.03015075622417397	-0.013228215433503604	0.008360409141932605	0.0633225782759295	0.057948606470550466	-0.005061648740406381	-0.03513000305499707	-0.00951558740218892	-0.0062474798612970695	0.06502520055588785	0.00664522203754948	0.007139632199058353	0.0013409412820794661	9.159319976915246e-05	0.1795999680791509	-0.024283982159288002	-0.012426205556122165	0.24246126734059928	0.005499080947039061	-0.008365074172118198
patient_72	-0.01045605728547828	0.013603560420547096	0.00413152272333918	-0.006757801494848496	-0.0018971879518505609	-0.01647382362046324	0.021794898010409205	-0.0002859813285792751	-0.006780002817855062	0.007120043999243066	-0.006307838723455089	-0.03568532207420493	0.030904680432271844	0.016849400318591536	-0.016711995712903348	-0.013619684193782794	-0.00346489767176537	-0.013649271756030399	0.024757685123828203	0.029731745079606214	-0.002404412857435968	0.001664482498688542	-0.02031109201615333	0.01677544167704033	0.01013002073456399	0.024209172372077994	-0.014173024573301139	-0.010054427071938956	-0.0019389196512251843	0.005591409957164093	0.013024485923866362	-0.05474987651781185	-0.01785750896315418	-0.002139599458825383	-0.01757174761999734	-0.03248272028652461	-0.011463768291192736	-0.009564353328890794	0.02568079110218934	0.009378237099720304	0.0062052429150243685	0.001584396627198367	-0.001912569404371237	-0.011141750030851827	-0.015422093804379845	0.057334342514066904	-0.0847608800755356	0.008835488329035994	0.007565605453606129
patient_73	-0.0063402645019687495	0.004907586474468053	0.00472006059878058	-0.002825999912694201	0.0019891332621101467	-0.004801284117217646	-0.0035337779494706172	-0.010262986464498329	-0.009523980254501845	-0.006115957243191535	-0.013366571230746123	-0.034337908761823084	-0.013645700862296616	-0.005786534847928918	0.014433224784163057	-0.01032871163458657	0.0023110856202699284	-0.034824121100732026	-0.0437378712518069	0.06031422319433173	-0.004382192557230695	0.0026374134971635533	-0.042996859223212475	-0.031712782769500764	-0.02962819102632863	0.03611778691490744	-0.023799467916966896	-0.009252570522291148	-0.005067317475725966	0.035668491710091586	-0.0016920776138843886	0.020312871488068006	-0.01634659452692643	0.0030351071313226103	0.007565205327508025	-0.015315078658989921	0.011034155475117382	-0.0100122793912523	0.030470463202752117	0.009756129643223371	0.002809413318276776	0.005612085222495567	-0.004391796357024547	-0.03908904703767535	0.004398243343625346	-0.032172384153596	-0.0936106808454762	-0.014592394824784667	-0.007319857643014783
patient_74	-0.0013155093709184321	-0.014789244600818274	0.006696528640211096	-0.005481007078961402	0.0018106403060402728	-0.002369196463311264	0.006012690585283118	-0.015208887476184612	0.003097493061308816	-0.011072220173444563	0.0012698348704702042	-0.029946254219612386	-0.01395382231724444	-0.009545954386303974	-0.023443502388608442	-7.241401629344804e-05	-0.0075875298322891195	0.05281926941208186	0.1982022768358423	0.05631910638354436	-0.0023966395313364634	0.002314479501946221	0.009449798290264927	0.00046916601296296835	0.00863714299993571	-0.005125509590980198	0.04893360122348671	-0.010819520145131751	-0.005072263964383647	-0.02509116310049402	0.00702592754884242	-0.05321388176148709	0.02523881813107351	-0.027533406247920902	-0.01620705006603658	-0.04062655244990034	-0.00544180294926304	-0.01837220476637559	-0.02281388537916232	-0.00703713247918274	0.0037234723719437902	-0.0019043276087591912	-0.002084970935830026	-0.04665528882465532	-0.009889752834283425	-0.029246334317646897	-0.08622368699700772	-0.012289572655557477	-0.004360116885417019
patient_75	-0.0037945321851452036	-0.015314902787237098	0.0033606727428099857	0.0004836917306255057	0.0026439164011794708	-0.008627613499338927	0.0025429786038285514	-0.004082838751629789	-0.009602461820164818	-0.0045998320660787986	0.0030993158756879914	0.05578636534065276	-0.010012820378720153	-0.0024013792692810466	-0.0033117125042284477	-0.007993737438221779	-0.0035662585259355365	0.025009734071772285	-0.00218331533526971	-0.01497501399701599	0.006003115642946597	-0.004029222048266074	0.009171924361751191	0.11245482649054392	0.002168096679299204	-0.004325999191121931	-0.01989807079590531	-0.003549026672869329	-0.003279056902123142	0.00528903019244372	0.007157789079713011	-0.024041727648429018	-0.01388155944630287	-0.001848853018099438	0.00034646068254989685	-0.027450646790624568	0.007199789370875977	-0.010249534039859844	0.009961781976377596	0.007144425818491392	0.0064310296153132895	-0.0011714632188431374	-0.008575909318556282	-0.03682817924358769	-0.013432581289382666	0.0538139658681692	0.13722891898170042	-0.011638151431618648	0.010444435898438126
patient_76	-0.0062757211748116605	0.003090076076856035	0.0027277174086256257	0.008932566211209018	0.009649468290716383	-0.0015961123301359667	0.00012165658062467902	-0.012349509176027583	-0.008460398846581844	-0.005519448095410551	-0.012110348116758065	0.07830687570637677	-0.014392834450516446	-0.0053124866339852505	0.038449062416954206	-0.00775963430969908	0.01067360091730956	-0.022105605533723947	-0.008612613696588523	-0.014839602588894435	0.00010662460973082898	0.0011074108900496443	-0.006813701709787984	-0.04745642744449344	0.0057804403110606325	-0.002585008290542838	-0.022179699763299497	-0.004667483860546253	-0.00597299863601838	0.026814004740693034	-0.013648770743411469	0.04831270026577758	-0.016800292983160915	-0.001193712960125936	0.02515993046482439	-0.02716133026399622	-0.011620618996703509	-0.0165425073642326	0.007242105468700121	0.009162892818126125	0.0031346963086709167	0.0071069064727291706	0.002767194534967797	-0.03410179229467216	-0.02759682938190304	-0.032088318755847424	-0.09003177563616274	-0.011867778889037044	-0.015105852220061677
patient_77	-0.004909855930243334	-0.016266251220626606	0.007100369282417598	-0.005898029138583367	0.0026719755065374353	-0.00849128093291807	-0.00630878593338685	-0.017177489807590457	-0.010293371179470734	-0.005314672807429921	-0.010043940433018738	-0.03441538774887623	-0.012929538242945276	-0.006359092021523578	-0.01799454152116543	-0.015482015556126383	-0.005941429366129627	-0.04981008706756215	-0.049769028651237245	-0.012163614551722268	-0.004919559706257399	0.009822521212627895	-0.03087304959663424	-0.04657377782280792	-0.024994266098523097	-0.01884326110446541	-0.0241355360860434	-0.008204560149291612	-0.009870147552819503	-0.009954152934654032	-0.015474736758662485	-0.024503729029450146	-0.014315124552570654	-0.007533001365777336	-0.00024650163423657395	-0.02891442815732844	-0.014979976428433841	0.008636599225895387	0.009774166654097688	0.005027078447527319	0.006764038656587209	-0.0028035008266321182	-0.0025463469570374455	-0.034421146344435244	0.00863155692014019	-0.02758777400402128	-0.07203399131131634	-0.008915508574139457	-0.009933443427208135
patient_78	0.0011545869397344905	0.033269580275545836	-0.003475491103625615	0.0003414287455833022	0.0041404778530432455	-0.0031589818481447883	0.021898931153203988	-0.015332334925146058	-0.00969429148328024	0.06880696461116301	-0.007369464148622	0.005437756488811389	0.2064011101537129	0.01624762143791361	0.00019538843494418975	-0.003589889527970035	-0.006160021404706013	-0.048659294094502814	0.0005271081969257281	-0.027644704348841937	-0.001325287118793373	0.01673560745558873	0.012707503773781265	-0.028760333736842204	0.0071800283220400385	-0.010597011088119746	-0.025410719591835447	-0.006739695105074099	0.005007232903787838	0.0316554984923517	0.013841807752531021	-0.004649220863002783	-0.011131960224461071	0.002156571714596718	0.005040430647214375	0.21738912523902645	-0.010611578631746004	0.018962268603320117	0.05544500095711886	0.011835241988480323	-0.0077108565222546565	0.015505682683711169	0.0037805276471421963	-0.019890447051650505	0.07065573839705316	-0.025028460869963087	-0.031503085449991065	0.05155545309795921	-0.006452329103965182
patient_79	-0.002636391332653476	-0.020360385128192573	-0.015868570998188572	-0.010035597339861702	-0.001668044112060309	-0.007724582949774067	-0.012406030199519547	-0.007123056989544432	-0.011610547534207339	-0.004391945265413159	0.023806133651521927	0.049608599577809075	-0.011705158205346296	-0.012115314316019397	-0.020867168998855434	-0.008230412272786149	0.012082394466515507	0.11326050038681088	0.4383682112747282	-0.02963719062369218	-0.001876137600979684	0.008655680359875071	0.026141613275423203	-0.05743956510745891	0.01785796473624616	-0.009747084440184062	0.30992697553221793	-0.005873561881100541	-0.009199232767367343	-0.026664346295535782	0.00941526631592795	-0.06825317688471393	-0.019122775872625956	-0.024247142647927534	-0.012713812119293002	-0.02582194983028725	0.007105108865097413	0.00668210810822648	-0.023258688279579987	-0.014720582191523768	-0.03457384126350503	0.0038342655097867995	-0.005788357010589423	-0.012868952950452438	0.006305418389809133	0.06805707535048748	0.12766716018347987	-0.012855311165113372	0.006756664478404118
patient_80	-0.004893471970118527	-0.0004700037036068711	-0.02003331252033169	0.006155691605167352	0.001182438818723457	-0.015933764248802426	-0.012840019292630058	-0.006462255378575171	-0.009495210632068207	-0.011697970501074384	0.005510391440792873	-0.014002425218270512	-0.009861792399593443	0.002026400754316846	-0.01053049183471178	-0.006032366071328814	0.011986913264968098	0.007295597605138742	-0.0343842651241309	-0.016623189883929232	-0.0017276147926654276	0.006048704307578824	0.016679306139160074	-0.04311082962233332	0.007759536942589979	-0.026372387046897323	-0.018641077528661412	-0.003524824000478	-0.007320372007521056	-0.03545248899617894	0.005996900216548359	-0.0685156305091082	0.024889462838599455	-0.03130170406150461	0.007722742043579871	-0.03257600387959195	0.014383667630544968	-0.000685285485843354	-0.02731962162290262	0.018722892341724827	-0.04379860357205078	0.0019593313059846572	-0.0024300973080120343	0.13149231117137164	0.0034599346518290734	0.06684218394767585	-0.056791354758479747	-0.013115229245481117	0.0021154337551608
patient_81	-0.0030259314454637487	-0.014104213632652627	0.0045699440988991894	0.008945219628266679	0.012473461304938024	-0.010146380924272497	-0.005193109028508075	-0.010174534160510586	0.008403889929164575	-0.0029562222183880955	0.0017228268978514113	-0.01629327189931944	-0.00754708231554947	0.003184181014710777	-0.015813982141889192	-0.0014385563522204142	0.02329481684537785	-0.02267380267620797	-0.03977479053781783	0.08928352017385022	0.0029712337605476676	0.011026575188568859	0.023413970904074887	-0.009301081524748017	0.011024589485800105	-0.001048048715188427	0.29182933060902483	-0.007850296563070082	-0.005945688141879477	-0.0047722580632402825	0.0069820627755981	-0.008202158696352952	0.11360407756469976	-0.006973929416358469	0.008645239823162766	-0.02580558687691924	0.09159944322734917	0.0209169649234561	0.09654842500621036	-0.002482872768212873	0.006308403123512236	-0.00162362842620581	0.05424330092226547	0.2606576764939752	0.002321738585070005	0.0456772175645642	-0.054776893108069505	0.004287003910844773	0.01943504573547567
patient_82	0.0007908429731316091	-0.023796708252114867	-0.014863784873947336	-0.005288473177657602	3.5741360108961804e-05	-0.002642540409970336	-0.0047508607388222915	-0.0013498984091527633	-0.01020655611153319	-0.013617759087824428	0.03555816028517198	0.009511601183632576	-0.009581831369791106	-0.008188872049774327	-0.015954977794679626	0.0032577832590312663	0.012656956770653089	-0.03576858045141533	-0.03066719306868964	-0.027621458183668155	-0.0039784856351273825	-0.023477402698810892	0.016360299606875704	-0.038839898863974674	0.003471707469050381	-0.01742756647624077	-0.0060203510971053465	-0.009176553277233915	-0.006762434941484165	-0.02492672008484502	0.0017804636841932757	-0.05166145149180519	-0.01642039492258565	-0.03129419508585909	0.022474826172817316	-0.031045950079102932	-0.010388958255865577	0.014219885856507342	-0.031143126282140464	-0.0047855799218462875	0.00849143422459712	0.006272164863838661	0.0014060221902454726	-0.0091627477125951	-0.0013772803481055392	0.07932829186173729	-0.06281824921845401	-0.001728801102034934	0.02390050422504304
patient_83	-0.005265922300115363	0.015356410817893972	-4.758204979833014e-06	0.04567633396128082	0.007175789386766891	-0.007149574641666712	0.007436726407284491	-0.0014839690177422058	-0.0018520727722346662	-0.012229989890383106	-0.011034738459417064	-0.03259493310418007	-0.012734766634727382	-0.009593616706585158	0.013954075650246927	-0.016466544750294455	0.036290310489919646	-0.058291009471293995	-0.05511729287172604	0.09777839927618207	-0.006223960165046919	0.00542435342650873	-0.028297033279978706	-0.04214087144027426	-0.017071223196499185	-0.0018760999588616357	0.01860664371512369	-0.011739693422926394	0.0014888424184606951	0.04742814249779308	0.006301567507844302	0.08207926749829123	-0.0098859679772916	0.0376364968814658	0.007800889440785945	-0.026193677975782193	-0.015675648404271752	-0.015309363716857118	0.02280670221332665	0.02065115691352247	0.0019907606691538823	0.017859029615429237	-0.00401916348882343	-0.03536474539928738	-0.016130731111839273	-0.019649436443590483	-0.08905942020475127	0.001633840424906533	-0.005059120601473693
patient_84	-0.007179625185112943	-0.0006786298795917099	-0.019291221282469434	-0.010381224497166391	-0.035136706431297855	-0.021211427043805017	-0.011098944425831495	-0.00191316718529388	-0.01621379226867282	-0.001519362516868358	-0.007393334589476797	-0.013473902656444835	-0.012171952127913988	-0.004024461015863999	-0.00268606686003105	-0.003159701469400365	-0.001994981515725726	0.01783598426628624	-0.03773965793261829	-0.03838973069472633	-0.02354868839513599	-0.020270717330876285	0.021981744850820828	-0.06032821452384167	0.01150453832849348	-0.015961863601830592	-0.02065455697275713	-0.006993798631571171	-0.012534924559897328	-0.013370666800066646	-0.006265306472265454	0.004200802470372339	-0.016124005720584624	-0.00019639265697376902	-0.010976292439851295	-0.01780511188815439	0.007270213508174275	-0.001351445785475297	-0.009570485847844262	-0.009388750257690428	0.002413849172475986	0.0008983873889196504	-0.005414779036587864	0.0018921509065609762	0.0028894943283052314	0.05728560306177534	0.1629154422918644	-0.014184830918592017	0.0011385474429815657
patient_85	-0.0014605502475593442	0.004276310898031584	0.000976990838175478	0.001399594600873906	-0.0066468879348843025	-0.015042118706284944	0.003657018787516235	-0.005177683264742723	-0.011095808608998009	0.003918140331313627	-0.008757348654081627	-0.0248473680860107	-0.0003122923035304787	0.014575818668591412	0.022404970514755273	-0.015433194876620884	-0.0014597837660992625	-0.035467378235651575	-0.0388551936919209	-0.029953810596491284	0.02054434728974246	-0.007909024520188244	0.017104363248422728	0.1296994929382737	-0.01426761711365336	0.005485356423295973	-0.0209892045261918	-0.007663920311119239	0.005209357032424296	0.000713422947843182	-0.009437437142115881	-0.05425018209479905	0.00849197539509304	0.0452058893811612	0.005850445571489572	-0.03745468450621993	-0.0012749866870309468	0.0066612382348979135	0.036672146828530344	0.027623560612434345	0.012597748619703197	0.011549042960086067	0.0014119183633253007	-0.036623310559096664	-0.02078343808908153	-0.03214954532287418	-0.07807664505773962	-0.007989959399608067	-0.0029596107929562034
patient_86	0.011860606290437012	-0.01761426409424053	0.012698016193547981	-0.004343900305878304	0.0030445830719074405	-0.010712821410443281	-0.006337078630378377	0.019810889327892246	0.010028952124233532	-0.0033949461658220616	-0.009631680425574779	-0.037696670299469916	-0.009626165173740516	-0.002683463086823852	-0.02017034886948739	0.015646866187137013	-0.004685138102944423	-0.0615202713488057	-0.0484709835387423	0.1447005173507029	0.0027255706556752256	0.0012162480732091344	-0.009232785211761399	-0.03690894149979931	0.010842597400806904	0.048832010239782876	0.07172222868717179	-0.012424315658221026	-0.003720867208344904	-0.017962535630511686	0.010363483235237772	-0.05644723907880493	-0.005993792011978946	-0.020924492399346586	-0.0030673501409290388	-0.041562978979936584	0.00104675489502531	1.734532452144919e-05	0.023811577795347833	0.014098146233925808	0.0021736581226212354	-0.007811987376533824	-0.0012384862126341768	-0.035138030911370736	-0.0022126711529780753	0.016717071897310386	-0.07782186597977986	-0.009408086677504727	-0.0012558851281207282
patient_88	-0.004752185508504351	0.002631023809747467	0.009355323605166345	-0.0011580794110656707	0.005008282757474357	-0.008419167541418669	-0.0072608186028603125	0.0031581268876106168	-0.008001922736786068	-0.007153843332727051	0.003386349672157596	0.05844750078666707	-0.009570718653115335	-0.004854086010618854	-0.013734012647434044	-0.008496412346993469	0.0003935851137732779	-0.01619630172893758	-0.00012604824135889687	-0.031794091566562536	-0.001177788639222706	0.002309155734178222	0.0195564613021767	-0.023383560497781494	0.0168277631542282	-0.021293445738704845	-0.025202598939732125	-0.006378725862551562	-0.0027818642863926763	-0.014943827528951868	0.008996529448360584	-0.0567000829323292	-0.01507765568207734	-0.018352578239447696	0.003417317919133922	-0.03959236920034641	0.014113305504114208	0.005761241223766092	0.038983233482649995	-0.000853368040062111	0.006237565784514677	-0.010238043989065203	-0.0036534856441804604	0.07241251062877765	0.004054678540623383	0.043774067514295	0.17786010152247214	-0.01076916047471644	-0.0006926106913596455
patient_89	0.043127628980525905	-0.015208547946000146	-0.009198807885049096	-0.003408146736906917	0.0019136073246500509	0.029770653602585028	0.011012588032195854	0.1666984106075394	0.10456778924429302	-0.001025250010496118	-0.005115930669227356	-0.021035436293008494	-0.010435666130957349	-0.005081095818576838	0.027733982610274883	0.05403558400752189	-0.006993539256138187	0.07474788486616041	0.14406725193533063	-0.009749716155987844	-0.0007551599752329459	0.004476437589581406	-0.0007706396462305945	0.07240671656267382	0.007551641451376197	-0.0017699808872448952	0.045214818524309475	0.10904242074834652	-0.002420396716431931	0.006740235168357649	-0.018708623779735173	0.20312393954478938	0.0953726157169997	0.05814903548569475	-0.008903922810976935	-0.008996575756534526	-0.010463500607308824	-0.015324690664001826	-0.034812654193523924	-0.00949792583759625	0.005324189724472556	-0.0045747065729212985	-0.0010420588498942249	-0.025835166442257414	-0.015774319295492157	0.005715044780075603	-0.04637127170241166	-0.01040063746738639	0.0019836142186965174
patient_90	-0.0013005623375629688	-0.01446191803249881	0.003630495169457077	-0.0024583516393457522	0.003485810877220913	-0.012911526047862552	-0.000877114092361177	-0.008419838908219145	0.006075210218886348	-0.006269303126366018	0.008362420204449352	-0.014171629685033866	0.035053571267256764	0.012086462886774767	-0.018516313806956418	-0.010249178334852527	-0.005836134953453685	0.02547318830539026	-0.04052715508774628	0.1355641995519066	-0.0024786935392386448	-0.002235897735998917	-0.02604522869372194	-0.04478014707193131	0.021690584691560127	0.06107966951132686	0.21162787885841783	0.10322694020263476	0.06602386052137717	-0.025981777184166447	0.005984871824003451	-0.03815260058320492	0.1283009501169229	0.004910071277539025	0.02900263899522174	-0.012344141549577423	0.03906503248802628	0.006451918747931279	-0.031614891619297335	0.0006807996506166029	0.00505674010465318	-0.006996021046350136	-0.00044848913724505397	-0.010445912306648687	-0.008831672161371932	-0.022193702146930686	-0.04111795305964022	-0.000640856642540222	0.013977730750769841
patient_91	0.019215942597103675	0.002058945167477366	-0.00822183874898878	0.0004698265014264787	0.010291261539032884	-0.009792335022996947	-0.004881315983894746	-0.009601872172854735	-0.008395472933841165	-0.001729983446642839	-0.006264354530410017	0.00098280073918909	-0.01145962178134694	-0.005064887362024369	0.03122285133244769	0.008871957680149017	-0.0063343370408016865	0.04748797791220067	-0.04090908028612925	-0.017369646248623603	-0.0047147073065971525	-0.0046621390969290265	0.0019064491075656948	-0.019817210690367036	0.00843557855696735	-0.019040960956880036	-0.025161433012105997	0.031821758290707144	0.004807355389886695	-0.0020185695783051716	0.02406397158130169	0.025624324850467076	-0.012970529141489839	0.0005523629850422883	-0.013454207165512082	-0.003994200383122388	0.018846832348968032	-0.02054703724940302	-0.042256988014999136	-0.005539949067609891	0.007610147747113157	-0.007098751449602902	-0.0029877562745816333	-0.03611371504193042	-0.011427485571010275	-0.04144250508361939	0.16270493059605823	-0.00995982160589014	-0.011424892271034074
patient_92	-0.005472114792663249	-0.019397007957618794	0.006947490998266546	-0.003268052935048128	0.0003631789173709049	-0.007740944184292885	0.01979275283282325	-0.00335025595689826	-0.002156508592705927	-0.0009087877141087377	-0.007871702540027021	-0.023031666120170814	-0.005806275837528263	0.0022826472439310113	-0.001285319512004621	-0.009090463221540846	-0.006943630459580059	-0.04654641122062347	-0.026966383990580295	0.011074003499841617	-0.008699934359730384	-0.0203223939966229	-0.027877360435955602	-0.03702595912211875	0.006962017968900836	-0.021456741945223897	-0.01946915246718399	0.08648340330036298	0.00018493246908379436	0.02621761027443894	0.006768397039775369	0.19977582540855457	0.034573044084171695	0.07153424617059004	-0.008283511703481938	0.3610437395561409	0.04376305831501323	0.018459385734189992	0.10906192595635776	0.001285736852294443	-0.017482653455009177	0.00806164332584785	-0.004170693156063745	0.03493186010699046	0.04061683948940461	0.016777664515076424	-0.04044422662369409	0.026268303768292284	0.018045771737695844
patient_93	-0.001106599745846605	-0.02048027556625092	-0.009143604065797194	-0.0012976517029237478	-0.016626483671534	-0.014441169150796119	0.016364763638316526	0.0018422149361686426	0.014704438723830092	0.019412417526711044	0.00900433794608326	0.05451381774364152	-0.01091778619563822	-0.002463671177015725	-0.013507174152974265	-0.006220412132690842	0.011159856840873934	0.035660629865061515	0.000725422424375433	-0.03530761224874932	0.0027596887798932157	-0.020210144220368712	0.02516817370124174	-0.05209524231008342	0.016906373520339683	-0.007570289355992308	-0.01678647456545504	-0.009151511065376865	-0.010091173041876938	-0.033907653848061506	-0.01924404580854876	-0.06454228591264774	-0.011057070281464765	-0.027430310730445048	-0.002880948991026547	-0.02279318405545692	0.00873686478697319	0.003826571270978161	-0.03404922946682968	-0.011629048762477903	-0.02298699384233528	0.002625888081486698	-0.0023562220427874535	-0.026150714984678754	0.010127212532714385	-0.02074096915544096	0.13313548138530162	-0.001485109942117461	-0.00409136146685086
patient_94	-0.005299449292189896	-0.018132897080616345	0.00530778747483075	-0.00556226928716068	0.0030189026119922424	-0.013812641815037363	-0.0012297773598391414	-0.014680744191364104	-0.009582905551164145	-0.00613656862057885	-0.008313903857478322	-0.018662596655873033	-0.01603417769250617	-0.004284033628972752	0.024494665211729324	-0.011087251850359374	0.003197517998632372	0.004968349306879829	-0.001595656857486982	-0.013223333321671735	-0.006848481853124898	0.004204024479542702	0.014488058700395132	-0.05981804292269678	0.004777993495744578	-0.019876444977475368	-0.0241918704935232	-0.006766934972404276	-0.0072695732277343085	0.003037550680488511	-0.015243211414017912	0.031950397603988705	-0.0156565546250609	0.03367729983134965	-0.01934861676960376	-0.022078317518816535	0.006013322342751719	-0.00894530084631091	0.007588763169947614	-0.0138004582267814	0.004922256811912124	-0.006626617552753998	-0.009828584405934903	0.05401844706516933	-0.016397248286626295	-0.02850591542425253	0.14702034351912602	-0.005161045719859737	-0.009773838548069805
patient_95	-0.0029614006913152623	0.0028271309283343276	-0.01139746456955424	-0.008269351466402295	0.0032629667762049987	-0.021300197365049952	-0.010566854319319929	-0.004651056622714586	-0.007998818377420683	-0.004868457186667462	-0.007438771951856457	-0.020183899122492296	-0.013535620195490537	-0.006155049147123614	-0.017899371832233574	-0.002874687549228339	-0.0010093481896686638	0.1204999615944498	0.04385411214594938	-0.006921838564260382	0.004313175727589578	-0.020574616968060632	0.007842981371903845	0.20860273314902986	0.005382908915578365	0.006085596209480466	0.047417068618703616	-0.008419952062072389	0.0017197411004658408	-0.023515683689234842	-0.012793630729261728	-0.05846754579858211	-0.02058692290689904	-0.0036647819892809117	0.019703720365610113	-0.011457708657466965	0.02740528092673229	-0.012695114306333492	0.02447800513900586	-0.007821212088200184	-0.021585846530360452	-0.007662468409486317	-0.00508254738904185	0.18775466633288815	0.00854260809074614	0.007261503125645047	0.17685349654143928	0.00020136511455909272	-0.0043901576673925306
patient_96	-0.005455041076961343	-0.006483565464241091	-0.006840647451702133	-0.006755929660314903	-0.023562494269704016	-0.018961557217737	-0.012495016113427413	-0.0038625922075733042	-0.0002581405018053723	-0.00046391868113731404	0.0004590576288192239	-0.010982399901083056	-0.0033046201448671	0.00013170076526763702	-0.020589501175602765	-0.011586017862390465	0.002527340670260628	0.004980669118231684	-0.00021770477898284697	0.01821331459024927	-0.01734020460984473	0.003563675673349526	0.011753772445037468	-0.04685938496040538	0.000534580024399371	-0.02937347685757179	0.026218813459222078	-0.006428843664491468	-0.011225348215076869	-0.024719669619998566	-0.014570152781931044	-0.09075635302873314	0.025604614422934095	-0.028290071676737905	-0.004997857939378513	-0.040725666852988784	0.0028555643753198938	-0.007524361221117111	-0.01152709867777886	0.011542241637016346	-0.002134824196338382	0.0048522172769286	-0.004395649350032645	0.18456445604235203	0.0058729168267065935	0.06182738298134209	0.13951378561515676	-0.008061891488660062	-0.006249497146800249
patient_97	-0.00932793647862187	0.015887659236434135	0.008678129986742235	0.015374548939578476	-0.0025923583122679887	-0.008388086987020477	0.002587970143546474	-0.014645134198546185	-0.011183363516919818	-0.006049706308503826	-0.01537268829877467	-0.007456184501075791	-0.01744107388730888	-0.008525954997497632	0.016551140744467136	-0.017128877687049557	-0.000375728244234693	-0.07146826944620989	0.03517073213219659	-0.017266540097896983	0.011278491339767277	0.013648922766220643	-0.007361907280155558	0.002741169023412858	0.01386045227149903	-0.007122196197935443	-0.023114032044208074	-0.018957003557507488	0.0014948773199525678	0.03149597534071884	0.008532935757714182	-0.0016173959314526923	-0.01584008868363256	-0.001122147198080748	0.030617125237574826	-0.02884420133533418	0.008063581695077437	-0.004141401417076221	0.018007870083337995	-0.003467208594174935	0.0025175682652544625	-0.007782779142775579	-0.00184124171057451	-0.01990868732216883	-0.007822056194287375	-0.03249476337487924	0.07118209821938232	-0.012714462104567299	-0.011298827647710253
patient_98	0.016360442583108106	-0.01344450171931383	-0.0215134337516549	-0.01487174747261561	-0.03060473126141727	-0.007068224314048534	-0.006801583697837684	-0.014878574135976623	-0.0119345139897592	-0.004034463759009212	-0.010276196965824642	0.021206927285509162	-0.014153703393251222	-0.005488383126215334	0.015717181599704016	0.01936822825821914	-0.007337096862570375	0.16775028539889775	0.0047065117780823226	0.042003301038250014	-0.011925150996502891	-0.031670869889800904	0.0010150202066297653	-0.017421049193824065	-0.001610969891978721	-0.0283214861405177	0.05301235467739574	0.005923349076450302	-0.009598369035830938	-0.026869072862192894	0.001230801805569986	-0.0017340544029555976	-0.02032504145881651	-0.010097204860171622	-0.005320618796182721	-0.020460790823440097	-0.009208627998510797	-0.020479298635928053	-0.005863337681537145	-0.014869951262375072	0.0021743657978178497	-0.005439956917752549	-0.005498418014862464	-0.027573150639537528	-0.0020360191536542417	-0.03584308661708889	0.10765069817936715	-0.014967919665120852	-0.00775211045062944
patient_99	0.0064997483501229416	0.01600013150660246	0.006825548684842504	0.043691834878896364	0.005682980721308368	-0.021218303650707294	-0.004359803032077301	-0.005585583171549618	0.005169989416273128	-0.00608441939041279	-0.005466745638736868	-0.028333480562183967	0.05393772550670382	0.0033725843549500716	-0.02203874902746243	-0.007481908780491836	0.026600423078030375	-0.046095102103685115	-0.02511419361235407	0.07884544818554164	0.004821793939021819	0.0056682068458665915	-0.01961867825516018	-0.0397863049522157	-0.004552101760889788	0.03304868036564255	0.11889433854495321	0.00011015073319435115	-0.007558401357460188	0.001789103636806466	0.0003918448702288895	0.07093902422674593	0.025093272994478884	-0.0014053347205831548	-0.011584326001100216	0.3715509271607925	0.03987950603378473	0.011403240969997291	-0.014614193723955903	0.03423225871366507	-0.00028875755394727206	-0.005925023523967538	0.029068422061983172	0.02073379572902102	-0.009120897253991643	-0.01818081309013175	-0.04531350578928113	0.023286472756009834	0.011366323147331612
patient_100	-4.841344028663664e-05	0.013749556731142875	-0.002897314356681669	0.0013298770134485848	-0.013074970992113683	0.0028556084697441753	-0.0037015060148615146	-0.007960096801860187	-0.009382380144329626	0.0027725924499539282	0.023818068817667168	-0.0025513400244728613	-0.001302185767224341	-0.005990811921475318	0.06049341855671019	-0.005180691281627592	-0.004046129269430664	0.06577333609263043	-0.03344364121061309	-0.01034553385503536	-0.011144357954117558	0.005650741599735252	0.0062912315648952395	-0.006771570312045288	-0.00880106580775041	-0.020254094776450855	-0.010013860395539502	-0.009643423929503726	0.016950695779673782	-0.013842095880310845	-0.01575904282116632	-0.06242315465340174	-0.015159558148712962	0.0004978804842162119	0.025471405977844707	-0.00923355805275086	0.06701362593472653	-0.01620895274513766	0.018415246068835066	0.08519659663082792	-0.014807627475626447	0.018701442142477077	0.00014255500925763702	0.44113771723410955	0.014777160008379354	-0.03318027029315885	0.2572699212077383	-0.008710842632090147	0.06259550426118922
patient_101	-0.005926192243005227	-0.020029425291187546	0.011290306255453403	-0.007353575356714066	-0.030603542742142952	-0.004700296712031223	0.0007012427978335191	-0.010037819334522682	-0.008223145558300334	-0.0038221759671067455	-0.01305939967016339	0.063051317912043	-0.017516940254189223	0.001233278857891124	0.024762365685747283	-0.0006869743606317939	-0.011387603042053447	0.02054971934839223	0.0003757584712334308	-0.012233521368743148	-0.0034559008609721604	-0.0007374942200151511	0.012170567958093691	0.07218209946160636	0.004214851654122015	-0.001299628304638599	-0.020624842727079745	-0.007863200607584279	-0.00981533541852243	0.0232054761472597	-0.021853907171806682	0.08227813728993257	-0.022149851320052313	0.020142271413692424	-0.006096094476002781	-0.019612851586063254	-0.008587793311530966	-0.016588238484205056	0.013383465827240206	0.004846125756968999	0.0036824619072684116	-0.006723010091759192	-0.008047829739631956	-0.04441172061224874	-0.006228122155926957	-0.04920469375203207	0.14395308014531916	-0.01563457076792387	-0.011785134779897597
patient_102	-0.002254140721674712	-0.014221853635212924	-0.005091826626255599	-0.00694982325136762	-0.013417146567094815	-0.005833714056114016	-0.008000814481085168	-0.014327665804881831	-0.0079113381696211	-0.005410656241237111	-0.009805004567237851	-0.018016745425432638	-0.01334493192731458	-0.005749164304928478	0.0016029595628819845	0.0008721761706516409	-0.006373496285964307	0.08900138054877103	0.057167682530423106	0.030743307739256855	0.001153045565855089	0.004861102656859323	0.010930699987759158	0.14168709329923654	0.009593109294130889	0.029421444086075287	0.04610023764514911	-0.005652460148597754	-0.008027763674699326	-0.015524833340489843	-0.018213915350076222	-0.005740331902423459	-0.01305846582043766	-0.004665959787220543	-0.0029281148086487325	-0.016755284460344196	0.021894651995051025	-0.0080622297611722	-0.03383396298800412	-0.008473920319202709	9.436935009218248e-05	0.0036158414050337863	-0.0013686254198155545	0.1035208523321991	0.003978364848198816	0.05693564857974205	0.1464744954636525	-0.005883272481769767	-0.0005496421970518597
patient_103	-0.0010017554133793939	-0.015470631080979182	-0.011344784187676007	0.0003155837333891282	0.0038083388689837	-0.01462794038904782	-0.0034106211144371125	-0.002790049493541039	-0.00798302291699385	-0.008699449848811571	0.08990248547413496	-0.03585458185689798	-0.005490430521024646	-0.004262030208886037	-0.008254669648996108	-0.007444061627130147	0.006805602747440767	0.06403626959649565	0.02950176091808915	0.09484209030506129	-0.000236515145323895	-0.001492403834395738	-0.02676861032950409	0.040669770303399286	-0.029592206969932682	0.031856966245723234	0.06681453583447702	-0.003538113645316278	-0.006006349580872583	-0.03504739428542156	-0.002033900083837727	-0.06901974929842414	-0.01469493627079731	-0.035606913072922936	-0.010619953518834331	-0.03935703984258701	0.0021754056413345498	0.001363158780156089	-0.046291875635257315	-0.008920564849702545	-0.02283337325677087	0.0046321495771308825	-0.002490867899514138	-0.03588558143561777	0.003869802772689255	0.04286243386623366	-0.03863647697761383	-0.006942186528742863	0.007386868821836765
patient_106	0.03693553408813649	0.15464509327026307	0.00941202826030648	0.0967366812655224	0.016370921778875624	0.00488447844354304	0.002385730050595776	-0.01337685549258772	0.08889929870896493	-0.005706818541244671	0.003269438200252649	-0.022083422368022368	-0.00682663922164971	0.0017048218886824569	0.005833405535589385	-0.010239382041260054	-0.008141424366393549	-0.04657601882727178	-0.04246945927139275	-0.005849578593286001	0.01623862884086206	0.02373832391892045	-0.02464703669404586	0.10642717924135223	-0.015444397934056019	0.05538902729216691	-0.021332881102811098	0.12119542820794893	0.06485788279109925	-0.017767601965105538	0.00721575151432664	-0.005052777174794202	0.09952697122217223	-0.01723543019816757	-0.009145312629765597	-0.032876242936250806	0.05730800542814408	0.020520280465861077	0.22258974540036008	0.05095028888787521	0.0026994517334014358	0.004703495728446626	0.04984798451728079	0.11936543855376508	-0.004843921602418193	-0.01379556763822002	0.02070690837154665	0.039669373727847713	0.02270047892802278
patient_108	0.00018317288405469805	-0.003935039365014535	0.007036935229871225	-0.0033170592468418987	-0.02402289041903586	-0.014759233360530716	0.0028245822268486358	-0.002557471400312923	-0.00860314930298149	-0.00901693086029888	-0.011220515571205888	-0.03229419521839831	-0.006297946536726444	0.0010471134642627599	-0.00938813194894807	-0.000352313878100381	0.007060028308945133	0.03906019061694065	0.023039444183003632	-0.0031174501259628278	0.0067287351777608004	0.0021020633540765957	0.01853997271721652	0.14420753566363945	0.007567504390402746	0.047587890770837686	-0.015251931481258873	0.05994989293140622	-0.004012545712919945	-0.022300939888676166	-0.01485124588086929	-0.004145870586681165	0.04809138057630134	-0.0037231478833968435	-0.015409622239742248	-0.03338795026417864	-0.00451592202181175	0.0027243104081392526	-0.05085810019118498	-0.009705577154665856	0.003663400551718475	0.010589198767607652	-0.002554453957099241	-0.020801701764188323	-0.021352556671977822	0.00040972577755270836	-0.06775713966203602	-0.0037124074277975682	-0.004650241878550655
patient_109	0.003088681420628207	-0.01974971474720438	0.004268995410995604	-0.0020483587154212215	0.0051897862285735065	-0.004235922229739813	0.014606529834582797	-0.013684217695834501	-0.009012541961171641	-0.0050618940031993	-0.009542511240432285	0.02126631232025121	0.0009438688972522441	0.004185016869271534	0.009180179584299265	0.02481571332482238	-0.004630677684164548	0.05604530508736806	0.07411646739647389	-0.011254371117089317	0.018342431857985838	0.007545435207425214	-0.0021221231254040926	0.129464406845549	0.010717300831621073	0.05653531624306547	0.03901071330735666	0.01568943372704751	-0.002379382491583258	-0.009498854700979453	-0.014000042228770325	0.0013541919396828559	0.004698238725681311	-0.001359163393660886	-0.017289910441569502	-0.027685514939422458	-0.007671527177423249	-0.005713305455137074	-0.03429625630643014	-0.00935292079707145	0.002644524678354187	-0.01020081631772274	-0.006200175821746225	-0.03938330550158713	-0.010598078914765925	-0.04878357928626866	-0.08064204358465611	0.005794503437688225	-0.00942043349345471
patient_112	-0.005862032313851825	0.0029054176341734373	-0.004513928311096726	-0.0033598444556978604	0.008064665750789467	0.007474440409901441	0.011527171774230332	0.00388488241323782	0.012087655391779244	-0.0012339657525281267	-0.009212728816305492	-0.014351531874155691	-0.010562418530641144	-0.003492009179778786	-0.016941172499904854	-0.006325412041038605	0.001198039513728224	-0.04470196434170276	-0.024553542166177923	-0.004603979106227605	0.0014764969142698993	0.0019061718885123042	-0.017897523807512587	-0.045564560396870464	0.007122478772491198	-0.01644605825743202	-0.013260851525788481	-0.0068607240245047415	0.020686433192509145	-0.016703356782091432	-0.013004397313450095	-0.03977739129832038	-0.011499608030873014	-0.005170002009360967	0.019040306876465418	0.014156287500696267	-0.0125288014097868	0.026645905594644033	0.01987564863349548	-0.0027898036434888607	0.002592935484102761	-0.0018122639438723092	-0.0007112708755409752	0.020888297446769396	0.10891689387407222	0.07708923654498893	-0.010452036643945837	0.06501877555902609	-0.007899973126289343
patient_114	-0.005684150120364784	-0.000585200021734816	-0.0057783221541639375	0.04006319027109961	0.014227881899562976	-0.0022584002110216258	0.0054056339742790975	-0.011441829378894921	0.003978403496570355	-0.0017491269053011192	-0.003085578407761978	-0.01867662291996974	0.04991823624165024	0.011375961497795985	-0.01806511037984543	0.0019592133108461167	0.05782557198968857	-0.039755489033654626	0.027745918016890983	0.08714385919613996	0.014503406228988111	-0.013062618471600835	-0.006584067710593214	0.018085701850797446	0.03401439241171902	0.042090049115461034	0.0842810981519934	-0.007910785023606946	0.010156881354037615	-0.003231301269844605	0.005802822026024632	-0.06045286454442285	0.02306399908739991	0.07479324355654567	0.010062745353906508	0.037686121013336675	-0.012830935083270812	0.014889093809047137	-0.006948694958633138	-0.009711373913808923	0.0029678823990366937	0.0002618736787799852	-0.0010240902584191711	0.09347897298974518	-0.009207726234660653	0.04276020109531164	-0.0563609351931547	0.0013324224705269696	0.020896717007502508
patient_116	-0.006656520897210969	0.00629138865601353	-4.113106772109223e-05	-0.012009093334188642	0.122992613056014	0.0032243300892983466	-0.004575078974027285	0.006639483822832961	0.019774897362050275	0.00405966513931083	-0.0076594323808853735	-0.009550903145458723	-0.008371490132836338	0.0020296058181156953	0.006280356334195588	-0.005347022776025908	0.002711670101661389	-0.03272014190916367	-0.03771145745997358	-0.011502922969559707	-0.003579868845895154	0.002426742925416419	0.012578870833242706	-0.03954662214594612	0.011667358891340652	-0.010232925071395085	-0.023342030896935637	-0.009163309332273127	0.0005003425467501772	-0.01428005266944355	0.029754628764085876	-0.059097924316226666	0.028697330016670942	0.0019123509550807829	-0.008476982536928912	-0.024964171187814185	0.013446279898952307	0.0628469180441705	0.005517655704811421	-0.014019953727789762	0.007322668801472481	0.005858217364840831	-0.004690321812108918	0.16172936903306545	-0.006173546394771132	0.08041350430279152	0.2259733668789852	0.001923225323303842	0.007565688355297898
patient_117	0.029339659611505073	-0.016165435212417038	-0.012488464066110231	-0.00226153186626624	-0.00657386353411874	-0.001301895403233558	-0.010978056608203874	-0.007193500040445822	0.008169530764237504	-0.012906240225640409	0.004207962969356977	-0.03504172480782925	-0.015648032802508826	-0.0027835308656219853	-0.020567205735990832	0.04808569295441764	0.007736440992399416	0.24285232978933938	0.12160185060796984	0.054590308371691376	-0.0028428568193453185	-0.028207730225363544	0.008128486921869342	0.12783150823786957	0.006868048154229542	-0.0022959206910745365	0.07768746204772854	0.0038627945772075766	-0.011077064606192568	-0.04225058087729762	-0.005757967020804219	-0.08005267513950035	0.036143018036339056	-0.025884003322082138	0.005074819499823531	-0.035645032714028774	-0.010799572660177479	-0.0014712172378820063	-0.03682547063718153	-0.015073048588680464	0.006663014346346237	0.0017635117646441361	-0.004976193377018042	-0.03478317387648886	0.0031309754014770654	-0.02269354915350352	-0.04335216198906426	-0.012903708314772697	-0.004023356161755874
patient_118	-0.00027225613831575063	0.040299692127207416	-0.01719606731229439	0.01807392721073433	0.00028956305438657994	0.08430118228914159	-0.00846838140988651	0.1366942552401593	0.05084444225014973	0.02327643088123101	-0.010274974432858481	0.04699460740634245	0.07931102378055012	0.009067209225490229	0.02713891114903241	0.04466366314290527	0.004259546306035224	0.019266544220733088	0.1853263465551244	-0.015647093811341307	-0.005448134716073574	0.009622223194893142	0.012529377237402925	-0.0031470934372709947	0.007316154692873802	-0.00594757812782472	0.03155153887248502	-0.007155688933791152	0.001036480785434331	0.02527616166821764	0.014146103695465954	0.1446625527390349	0.03840162785060526	-0.0009801558431154986	0.005900719322369453	0.26644162444496194	-0.008386186499614721	0.005048527679903847	-0.0152541300020833	0.011884890968329042	-0.04189313911056249	0.011913698721220889	-0.0021603332757210826	-0.011861982129363085	0.011398688905838537	-0.024495743497872778	-0.06472972854387526	0.02578531240858485	-0.011328560400971584
patient_119	0.00847592305834545	-0.021794168432768112	0.007828487622203607	-0.006459251209422436	-0.010028352461848175	-0.001610502896279696	0.012222564297401626	-0.00543913005427126	0.06091791945302922	-0.005016956423050222	-0.009708415272903656	-0.022806509897568713	-0.010598747408819895	-0.008479348731717004	-0.01888033615563119	0.0292972533057427	-0.010214200136911013	-0.05554671302170945	-0.029063734295664417	-0.01774298469297088	-0.0011844901156004633	0.006314685787594426	-0.03351222234217881	-0.03898896024801334	-0.02026151083963742	-0.016373099938237174	-0.020479852025917174	0.05258593886935218	-0.0010867544933162278	-0.02220958507001125	0.0033338686132096855	-0.02107316222774696	0.04956926044383894	-0.01685831387961922	0.005195572059687742	0.3354338745029587	0.04274314177946171	0.00880119835104897	0.06295294005853964	-0.01299434276274316	0.004481378530905782	-0.002540088207168965	-0.003600166846320774	-0.018730788472977985	-0.011450176020937423	-0.024785250975243655	-0.06543584811576858	-0.01058661676265889	-0.005282059199930148
patient_120	0.004425059202118436	-0.01765375245676859	-0.009290857939149936	-0.0050805093318922875	0.002751658884502343	-0.002742120545614433	-0.0046589358137082695	-0.016579010364776076	-0.009211315961843708	-0.009813035963895812	-0.012268490213837442	-0.029642977151569768	-0.014794442441162355	-0.0051520496952833375	0.012369818523045322	0.016148499225123635	-0.008303550762839696	0.02601475153267426	0.007872389531499603	-0.014903472035051515	0.014591634510739679	0.0045773093514539336	0.003582699953093435	0.1279755744151283	0.003966259605630666	0.04357648161030461	-0.018184563916735026	0.00031436335579821913	-0.009440180184233269	0.0019761730945401213	-0.01868718105335874	0.017796656207061133	-0.011592865726764927	0.00148429692272298	-0.013278608268610997	-0.016065482874869946	-0.011486651755862968	9.092386724554293e-05	-0.03884993937385661	-0.012918941303118341	0.0001736274834355112	-0.004117592843608067	-0.008981771520852484	-0.03749030714458979	-0.0005615724945984518	-0.03506088099947317	-0.08757102207930542	-0.010908089779137497	-0.009748132288054864
patient_121	-0.002220786665436052	0.11019360020048811	0.012743062561881463	0.008984837535001932	0.007181168680811017	0.035342850157233395	0.006279675884298899	-0.007319150960268749	-0.0036526023537886893	-0.012761530166163333	0.0039902972865575245	0.057414499003591225	-0.013085185301933856	-0.005388549481958669	0.015715669769070132	0.004555653411909182	-0.00573560286489672	-0.01786136865449978	0.01666067704344688	-0.04425172544007601	0.01944853224911292	0.0029906919734041335	0.014551664648099491	0.1328835728602089	0.010811375059434341	0.00325946452862421	-0.024642569087428946	-0.0014908410998931859	0.06979137368680992	0.03171126131674724	0.013307980555350853	0.001821332903522107	-0.020020637852522886	-0.0033932447526533525	0.015597233382937834	-0.021957843547467708	-0.009300191642301768	-0.004870955500493867	-0.0060641421317009945	0.008561450522775666	0.004583179313860917	-0.0048495569563841425	-0.002207796294902063	-0.02440494655008071	-0.019104065930221778	-0.04142969682913613	-0.07664382573762482	-0.012187025584772391	-0.004464253577773175
patient_122	0.01365648036103653	-0.017519168447338248	-0.0015953757826683854	-0.005964756465163292	0.011758057144827416	-0.0009659419048707432	0.0038057712832441754	-0.011268917991309982	0.1530107903888504	-0.0036881958745700293	0.0041687512628080245	-0.01882070278455939	-0.006834466299411968	0.015734889461402904	0.017291647735473703	0.0344061286763689	0.006428059064472631	-0.04538233120175202	-0.04497748976357123	0.05006047983762849	0.010238222002029132	0.0038180083518112827	-0.031785243818277915	-0.016400666106659703	-0.02769919149400644	0.05617020486818491	-0.01624869401576574	0.04300677177854694	-0.004418924409279576	-0.026626324895380745	0.009453990699691855	-0.05556601133072699	0.09819089504778089	-0.02315683426264345	0.008538143634493778	-0.03799107995674724	-0.006326566174602183	0.005810197682643053	-0.022876620168181313	-0.008965559113017987	0.0048751347440976105	0.0044818116394401844	-0.0018827678936678117	0.009654618596229568	-0.010213326920255244	-0.018626292750011434	-0.035029437234185584	-0.00932108338930606	0.011166605052004954
patient_123	-0.003911077108678642	0.09529129809656556	0.004560350763427186	0.0318902187914858	0.002291646581405395	0.07849684717078535	-0.007287618849500735	0.08117221830151371	0.05216529681474782	0.019297368522117924	-0.0015223769568289839	0.0597717802245137	-0.006947598196608892	-0.001191024051916324	-0.006677291793115414	0.03908992412089546	-0.009783463102901528	0.04864120672023747	0.1765960389335924	0.0693785962681303	-0.020308779481225073	0.006491089293593307	0.013494210701061087	-0.06395284516183627	0.00850242131859139	-0.022331898313200812	0.11522655169661539	-0.007848696228473154	0.007566777041170389	0.03729206508764093	0.005633361047568469	0.18205618665846832	0.025771949200282727	-0.009364435336171864	-0.00237098588683706	-0.00961071486527738	-0.013647411930993537	0.008880519651045854	0.0033792511369682486	0.015004296284680635	0.007265190962533406	0.011731694195659937	-0.005191161243629341	-0.01111621441943354	0.013957674313063814	-0.028331962163155127	-0.06834665418784745	0.01097376723556808	-0.008029698297364784
patient_124	-0.0035046371366184536	0.08427000523605	-0.01723378147234347	-0.006908309341085187	-0.002750421639383617	-0.006489634077121634	-0.004349152627204818	-0.008284073720819777	-0.013634397533699041	0.022095403072726012	0.00992515485530962	0.032945943954292976	-0.00810762217427994	-0.0033532387867595587	-0.025220763973135118	-0.012501088808460948	-0.010061534761329921	-0.046554615013474535	-0.047768685095599214	-0.029689706722365605	0.010142528361998113	0.00961685887094323	0.010564610576214873	-0.060991950437171386	0.007931337122008036	-0.02467404205762661	-0.01218242565465482	-0.009889897780622506	0.004202543169344939	0.02302484398840572	0.0026174969189504973	-0.013635819858392986	-0.017393962460521627	-0.01410360931652604	0.00655615475921393	0.0009647719514157381	-0.013835092691143035	0.005550465054816169	0.037526148215794024	0.005293075181967139	-0.0011028299419466971	-0.008510136691486496	-0.0013060545409664143	-0.03791659960154407	-0.002577912984589638	0.05351947179159115	-0.056006296226827006	-0.001874436494248401	0.007256031632202712
patient_125	-0.004263833272779862	0.013288920818329102	0.008277813587829442	-0.0029403140810485883	0.012992284899680967	-0.013492258943406943	0.005520320667729245	-0.003033148442120916	0.00266018510633732	-0.0021077144365909102	-0.010467187174454013	-0.01669622424096526	0.00024985318293689417	-0.0017546820945606402	-0.019818351223496563	-0.006246931402530156	-0.008943058889385102	-0.035968712266438524	-0.04557965588862265	-0.019484637459178434	0.0040909047225586095	0.004139089303615235	-0.01684159157203718	-0.044813227948039394	0.003943789611253117	-0.02144835307182408	-0.008052625923142017	-0.005547364827019663	0.0028544201896769407	-0.0008062145411367119	0.008783816889657296	-0.0500678933890827	-0.01422437212523236	-0.018004391099477636	-0.009061237735060316	-0.03519933197516842	0.044824268624569966	-0.01136376436002205	-0.025342302839292417	-0.0096648401625203	0.006663095474805374	0.00364878398264222	-0.0065668773551349	-0.03386360102354724	0.018468075731969114	0.07665638140588454	-0.08874074777859386	0.02808843806756383	0.006487577524006578
patient_126	-0.001870772637118206	-0.016127313617851163	-0.0031453555999644556	-0.0076168619799953765	0.005269106576122161	-0.025131908348826372	-0.006479543726635607	-0.007870147093358726	0.008705111833245027	-0.0038108836386732637	-0.009932838425786666	-0.02414047930525822	-0.010065905064678193	-0.008607835338616216	-0.00923427599466412	-0.009038239114080186	-0.004783133775814263	-0.040206466457264396	-0.028090469730837765	0.05549961671779563	0.004616817404837622	-0.004678496237500854	-0.020321794069634292	-0.01611325217564757	0.01840265520520761	0.044836973663490626	-0.01684437964869181	-0.008934268558635505	-0.005746368547036772	-0.002337176976833154	0.00435443214712105	-0.008878701513073928	-0.016268740591662847	-0.003769139890800372	-0.00945633781807289	0.0014480361562316168	-0.0133517356101041	0.003461044493653106	-0.02513503178923663	-0.010474738318645123	0.007377207320567275	0.002719089286084468	-0.005201326346454087	-0.021195554788225338	-0.00814759409152801	0.05778615533543587	-0.06976035390020144	-0.0069329637531202635	0.01978202725966594
patient_127	0.00453977393287764	-0.016991306373300007	-0.011264133142308874	0.05972104189642688	0.004533606625670696	-0.010537830330067131	-0.0017254264947983238	-0.00905812811399058	-0.004874775550750077	0.0008970637674042814	0.002791782877379311	-0.014279435048594875	0.1010867710832169	0.01070370557471707	0.03016841601434991	-0.0006882535139379796	0.03717122382809614	-0.0281752827150156	-0.02347206843737854	-0.012324138978675575	0.01660827572172066	-0.001579340394787514	-0.015888981144134992	0.05397755059982876	0.0035059518254861623	0.05124410990187103	-0.019408081625442532	-0.011481003920140221	0.02418103126851104	0.02017718059228335	0.0009085144715513828	-0.03529852521003141	0.031824839430550006	0.09742389095637305	0.007110160290987077	0.005023572810234487	0.009607266990374987	0.011009034790538877	0.06631361007937035	-0.013073731391066361	-0.02059653191283867	0.013733505733152409	0.00214531270297474	0.19112813602710715	0.040612082541762226	-0.023018319010948304	0.12748775361046047	0.03503245652091643	0.02227142458542529
patient_128	-0.002829714854872378	0.03372071379676036	-0.009428462397506842	-0.002781339386078935	0.0023627441094343916	0.009747741902227068	-0.0033156945908236063	-0.013896090569063253	0.014630211723876942	0.029708584565527232	0.0018829109422780618	-0.027390662610855168	-0.004831641480123875	0.012336864532266819	-0.020248326884127078	-0.0044609004077911405	-0.007725288161663197	-0.0432229263359745	-0.04907066708755223	-0.01733614680586076	0.0164915972653928	0.002547638872833775	0.0039264972023596864	-0.008225229837842124	-0.02333137148141455	-0.000729520808737539	-0.02165871730628568	-0.006316411479937632	0.038410010256884675	0.01668262614262644	0.0173983975725581	0.0035102835535391207	0.004866732714501043	-0.013594767488326996	0.00021183919324134804	0.04187972205162846	-0.009389782066593211	0.011706307304423775	0.009566559916906648	-0.010743152776512046	-0.01564930137355185	0.0025406406391533624	-0.003364710513115451	-0.028897530475787116	0.017934245763927416	0.06441317202395362	-0.06426202607081515	0.006480774489848344	0.015932055553435923
patient_130	-0.0017811359947488548	-0.003713858861616404	-0.020298747201118527	-0.005995367366200714	0.005692564432302608	-0.0005708502214769861	-0.0068631419954524805	-0.003928457405990748	-0.0031993161171576766	0.009640677215991324	0.012535118651394249	-0.023917132262652806	-0.018212981802137207	0.0017584216129807077	-0.02114639953821638	-9.589879994494605e-05	-0.0007695608274773751	0.025059468952111027	0.04568651429878618	-0.013343330523689568	0.009914735039113574	-0.00025001866891798596	0.015479788276185548	0.11519977239115473	0.01245005149034717	0.041812425690382356	-0.017683583467865197	-0.00460985264579835	-0.007084469839137814	-0.016806383250281304	0.0096849228644344	-0.047455898107011146	-0.00510961038099854	-0.021570386595931464	-0.0033159476275501365	-0.028196464581031498	-0.014377390965849881	0.004899823348317666	-0.01778338455984091	-0.012163917246269022	-0.01056405767066468	7.976166227749299e-05	-0.006592941274476572	-0.041339888970468974	0.010112640270417169	0.001818569691060189	-0.08912659772464533	-0.000956495583649588	0.007028672054968622
patient_131	-0.0006496536911364704	-0.021929807006937287	-0.0025367939195215673	-0.0109898996608401	0.003787846212517336	-0.003380651899557441	-0.007149494104538582	-0.01352533327328891	0.007207474292621956	-0.008899876014611324	0.004095055547520137	-0.03119242047507472	-0.014391730145928386	-0.00912270146081357	-0.017072846751695864	0.0026138775320415112	-0.0035209919421192166	-0.06314895896911661	-0.054672471486635545	-0.006663904378228791	0.020239886239314796	0.008557585173157835	-0.035110644529204336	0.1252002121634285	-0.016278538347835648	0.058602994758778684	-0.02342491604050331	-0.007752225697910269	-0.009020179527488025	-0.009332803022319145	-0.005219551519662727	-0.008752048733709406	-0.002987871325159262	-0.009451628770974184	-0.010184535552871117	-0.01714069146178904	-0.006899375810084922	0.0005927304031713251	-0.033060519625166734	-0.013935474550451122	0.008503136859214696	0.0050637802984373585	-0.004929478434345621	-0.03835652293491836	0.002367709205748881	0.04465730545105556	-0.08294183513650231	-0.01111394639460063	0.008630599536820526
patient_132	-0.004537810682016146	-0.01128757799937388	-0.0031162077413542898	-0.008881941999210278	0.008013362792739434	-0.00787271592785748	0.0022277281134471948	0.0017819416275927326	-0.00865867649503658	0.027854110721746407	0.016425668205793154	0.052141553063697305	-0.010570883427144986	0.013192699825099831	-0.02092163989190679	-0.014438220311000631	0.001903656914667493	-0.01032133688156603	-0.05140783776823354	-0.006228043307249576	0.017283414505078466	0.005389223409075514	0.01894637698002365	0.11545080504113038	0.004924296856965012	0.04836694794814098	-0.02513698597281896	0.001983411395518637	-0.003920109049191951	-0.028384338981196622	-0.008799118995667909	-0.06304075115052797	-0.012109040597214064	-0.027444876397161262	0.012604042710224852	-0.008406748543736117	-0.0003757362823736822	0.007005985711946661	0.018471270837363593	-0.01007096823751432	-0.022651644258949735	0.007152869974972931	-0.0040917166216116315	-0.007375809606466349	0.010121868081562341	0.06239700887613894	0.15895129244845882	0.0007599822151237317	0.027330812414022878
patient_133	-0.002928125017808147	0.019299439610137845	-0.016096863876887073	0.030176143551503852	0.00479617351833174	0.06755041693705577	-0.00418617135315116	0.12221110827534704	0.03809883206495597	0.015776220104574537	-0.009273161665688342	0.03329816764270829	0.06694809051500644	0.007535822694454829	0.028718422766496852	0.0528683046978346	0.025948042750034227	-0.026763610042333186	0.013663348785647669	-0.01913389876127043	0.009925355125573217	-0.0036785225849388812	0.011937879348845883	0.10152119224635145	0.012237768359699586	0.04030925109068522	-0.027840807161887905	0.00187182568151371	0.0010511401047920781	0.03897606717844416	0.009148340287640427	0.1546955260406311	0.028980532988462804	0.0104312749285765	0.004055567192491392	0.2879717299930416	-0.012596848714860855	0.008906719496958928	-0.02650424443714057	0.0035385535463438927	0.010093571319690955	0.001413789093627096	-0.0045822757573788985	-0.019827231898104432	0.013268255583718913	-0.023550638316721946	-0.0784123054481517	0.006883853964149523	-0.010481964219164211
patient_134	-0.0035638864618084748	-0.011389996751309955	-0.018526202055841778	-0.00841614576061988	-0.0011501362259014485	-0.018329106031737784	-0.011669007370600124	-0.011160339695065849	-0.009876608144892045	-0.007773926062495377	-0.013653490220208321	-0.027933407396829826	-0.015950758132281348	-0.012986210455574672	-0.007969879719402209	-0.011541155113487913	-0.006551706869820045	-0.049138647355367604	-0.04070436983738529	-0.04308706800435799	-0.0024446069611388983	0.0029678714177149962	0.0070811727292423065	-0.05585436844835304	-0.012695058051908657	-0.028466354601183647	-0.014708349140614226	-0.009373396389611483	-0.0030026751939541503	-0.015007904582547592	-0.0057198697775182805	-0.06819378652654538	0.007982974597025027	0.001415787549205825	-0.001842534162771288	-0.024934920302617777	-0.003059052361597104	-0.004172362806175558	-0.0112682269899404	-0.0005592089250238228	0.004288695777399677	-0.00982672244307213	-0.008281694120021204	-0.03507526588152859	-0.009400330228893283	-0.03965140992127279	-0.08411178063708544	-0.012473668865996507	-0.007267385171566273
patient_135	-0.0038220195088374937	0.12653874832726283	-0.0053452250632447604	0.03933583824204542	0.0020757355502402618	0.1669236749711237	-0.0042302420908332935	-0.0030959814521394403	0.00459683715636688	0.03445061695490113	0.0027309366833119025	0.0652387159605447	0.006766772510209838	0.007964188313196464	-0.00015035157775101894	0.022166167849690215	-0.010815582474447628	-0.06675802235741504	0.029948426528438033	-0.02409882374625504	-0.002482494931103238	0.014957454118630711	0.015401491183198175	-0.04829329074149837	0.011531568626219789	-0.01127478919731203	-0.027202472046218725	-0.007301122473462258	0.04700326907335051	0.03217522681445553	0.005429700773176211	0.019371331374204645	-0.0034866535828959387	-0.0048091644801005725	0.012262842345748917	0.0028021770327836854	0.008871822344325826	0.00639889330817423	0.037281380623535545	0.05107552861413402	0.006343088099235175	0.005417738017880909	0.03803493379923886	-0.010367859939333519	0.008834749651342852	-0.036824936280526195	-0.0856433702053564	0.028096483577439085	0.0020250492773050198
patient_136	-0.0009501622518025382	0.04447846352423994	-0.008518249311672806	-0.005530654930135045	0.016739156866629582	0.08558660653752823	-0.005067943846018484	-0.005781827417667173	0.08706728477101029	0.028325993891178118	0.003414106749713066	-0.0324638459491581	-0.004432641007807199	0.010056457850136029	-0.011150132155810335	0.025703017302571313	-0.008332625822783568	0.03551183593954991	0.35213227910090483	-0.0025176746368415614	0.009384222474135138	0.015494950623768917	0.013522208563734348	0.11864296056606122	0.015482433800791739	0.052873014954817076	0.06054200471790338	-0.0078057097920918635	-0.0047154297710562745	0.0033073373756483983	0.010483604792120819	0.02304240452236142	0.038446512155217265	-0.004082015756176164	-0.009221464392859872	-0.015112096409802836	0.010169400455404145	0.01208802793969028	0.07990628397357519	0.07798561192252967	-0.011915241432528192	0.0216956133930593	0.05097327488317204	-0.019289642302889754	0.06758946558708777	-0.03512573241375851	-0.049869703877209764	0.03706305383892658	-0.003110521516409938
patient_137	-0.0017919234279081498	-0.023741814220402745	-0.028086215793915233	-0.005096568293562294	-0.0335793805732181	-0.006635713365268204	-0.011350900600503262	-0.010039027242129683	-0.012119287790863086	0.01646356231170679	-0.005140386068522424	0.038259186418204756	0.06999295152807009	0.0032768199814970783	0.027544658967405277	-0.005745265093650813	-0.004773656859331229	0.1563050173225078	0.10614369155145172	-0.030118812141967603	-0.009914535597186688	-0.0012016908387700931	0.014922856576557744	-0.025969229698615412	0.011357224540380463	-0.02523735541270726	0.038778587866282264	-0.00927857798685593	-0.010083800704563897	-0.009691132863859028	-0.01986485830554221	0.0004768102639310244	-0.020739620342075837	-0.006325092798730048	-0.0045857014658607555	0.027302865400025328	0.003180129087736901	-0.0003560863093967362	0.03111272596911826	-0.004236081222533224	-0.04492567053884237	-0.009227040343202752	-0.008300216619315194	0.030104723233175968	0.018600016501833367	-0.011760263866345497	0.14059204654980356	0.012310521945549699	-0.003917916976725877
patient_138	-0.002919443977481217	-0.015953520128347685	0.0040232461158518605	0.00025938448312642936	0.007477029041009221	-0.004445439802201882	0.004815693681303908	-0.010445325349122975	-0.002140339107281996	-0.002358010533922571	-0.008906751071453462	-0.036204925903086826	-0.0056943968835936574	-0.006019996958936579	-0.014176924965339838	-0.006494528761556555	-0.006034624318526388	-0.045603309961509006	-0.05583490169374042	0.0021255900239956597	0.018490189453479532	0.00566510908581959	-0.032803379551421895	0.14866156076458278	-0.02530955812964838	0.0453535318034108	-0.021579557314225357	-0.0020769951489666215	-0.0022654336899887418	-0.02263969190767916	0.012280880503400015	-0.0396236727804815	0.004918680323782173	-0.01700458129203185	-0.013460279932692791	-0.03292901707745813	0.006342073380991537	0.0030158473548309887	-0.02203789322650155	-0.012704919198077902	0.006631076329591125	-0.0059668017667579495	-0.0014112405732492866	-0.030897748088821154	-0.015339055063970415	-0.030588650190613232	-0.0798063302866119	-0.004526073877666361	-0.009400630668161844
patient_139	-0.005681278846546527	0.004843801880060025	-0.013185925461932715	-0.010772872508296448	0.003987678850865885	-0.0070476590526294715	-0.008907598377080314	-0.007888154881618023	-0.01041363685716174	-0.01617660881341575	0.028478138448617008	0.03366307062683526	-0.011151326173793998	-0.01418263108954418	-0.014294471109306484	-0.009292348955194903	0.0008339672016868602	-0.045883510066995495	-0.039724346106856656	-0.016338466527282543	0.0008534107726260745	0.004926413519069322	0.011588952534405794	-0.05885690907861535	0.015277119724351125	-0.01857084178109876	-0.009135513705520834	-0.009927089074343098	-0.008882595370684393	-0.01887364565243455	0.008865241118392488	-0.06426705225278014	-0.015669430635698468	-0.025501785558692334	-0.01245129258865099	-0.03125446044728549	-0.014383259107283946	-0.008945004343549676	0.0031549408451565595	-0.003093375619285388	0.004004992794696301	0.00014172241567905503	-0.006383000470397339	-0.035267369695572134	0.006400032974666308	0.06232487079335232	0.12763307704840543	-0.012441067110399788	0.0062789804221984845
patient_140	0.029846275039314984	-0.017412110492852517	-0.008834171080006887	0.018565723089613656	-0.008470555305051856	0.005335868890795859	0.0002848350106581684	-0.003261911881611768	-0.005196011168642488	-0.005644638984408864	0.202302093719254	0.05597015379669656	0.006879103572104995	-0.0013668449874906208	-0.0030835030804712248	0.0514149922038605	0.027617058808810727	0.4774643462684369	0.03305760702321726	-0.004912883241831606	0.002054219088724844	-0.0018837622530298683	0.02050336096222306	0.1630830357105769	0.006212232497287698	0.017867345884388527	0.08809944142403328	-0.009624806615340618	-0.005860909506982204	-0.025494339037552903	-0.016531977590773766	-0.05009823200335324	-0.014328255526671824	-0.02014135443393767	0.04094157453001565	-0.029938021066913043	-0.008484975594371072	-0.010220327594798675	-0.033214005786104304	-0.0112582572116282	0.004681579652798656	0.006969436655254168	0.004649492612527525	-0.027082145754693466	-0.0050138180517873086	0.08333685369847618	0.14664621161430255	-0.007997602605439691	0.02489382009302926
patient_141	-0.002887915701330683	0.002182266194682623	0.0038512443973703976	-0.00815021705316096	0.0005820634902461172	0.011295763181254938	-0.00040747223650865996	-0.007332409364232666	0.0010799646467024753	-0.014939445319579126	-0.007243014654440748	0.031019019830219194	-0.014672856245309363	-0.007416501476096488	0.003425864088951367	0.006298982861785045	-0.009957965708584203	-0.019835921074688907	-0.01075479720450159	-0.015633458318195834	0.00024143441581239608	0.003340623300596009	-0.014321027084432631	0.023201901237706945	0.0013924350244074902	0.04323616157935757	-0.026148427881967456	0.0095722243977124	-0.011968883978358458	0.0004025541319767664	-0.011607241957975684	0.05747296412804394	0.03314803301884193	-0.004634460062954701	-0.007095808230717909	-0.02598875813457219	-0.014252930725264236	-0.009611272433869007	-0.03595379289352493	-0.009121490935212268	0.00225431838057198	-0.01125868272761394	-0.007283473371950357	-0.030026486354591465	-0.011534108729645389	-0.04517858222161845	-0.0804450763723655	-0.01677300052437173	-0.005753081805980775
patient_142	-0.0026794292157984235	-0.010370817247664053	0.006581941708854903	-0.005162269053743098	-0.027290798266489627	-0.019584675360196518	0.013000098450353617	-0.004615737604966968	-0.010735421200820222	0.004931151329257619	-0.005494125670931946	-0.013024826438754663	0.012736972515740096	0.0001688408487903302	-0.019784729351552878	0.002955195938764665	0.009248133924977723	0.0710926674063228	0.0003114305874580674	-0.029021993933849455	-0.02233651468735293	-0.03075035897368692	0.014730049995824527	-0.0012991517818130112	0.01052183164341841	-0.02515579449802087	0.006987195359287844	-0.005910599720701118	-0.008047366514654255	-0.04219294774548011	-0.010941397925008487	-0.07280831117100918	-0.0036231725192466817	-0.02263093938386215	0.0027615761300286367	-0.04274912998555796	-0.002031672055625058	0.006396550962682739	-0.028455852951534043	-0.0013719844670292403	0.006876090296614252	-0.002067085907951521	-0.011454916318946316	0.11833775906637527	-0.017454343918057023	0.05010238982696995	0.1362192287323636	0.011814011181222148	-0.0018451269647182067
patient_143	0.024919124940503013	-0.010985273762842515	0.00032537859390240206	-0.004407814788840199	0.00646211955709922	-0.0034693475170905074	0.006213974721779109	0.07201655061650912	0.04978253459414115	-0.0032422082715101515	-0.010509632621434046	-0.024296299187703575	-0.0158620615197714	-0.005924806937065627	-0.015071512589248881	0.04462774169036411	-0.011850814068262312	-0.017652969792828207	-0.052123108022224064	0.059709893496028066	3.161553956451499e-05	-0.023020646440030355	-0.03738127036791144	-0.05091304181615695	-0.013103828393710527	-0.00964268598504775	0.01519787243399749	0.05773120617157066	-0.002003934211327324	-0.04094010149699102	0.005564509145809527	-0.061492340710291034	0.0468513685579614	-0.03250074674828635	0.007539809366461679	0.2830976645277715	0.006577181437227352	0.007693920609108111	0.05298356636875644	-0.0009708287191813564	0.004160948417371093	-0.002130195825937941	-0.003199778212215275	0.0024968935175584727	0.00076767809900445	-0.018153545894163365	-0.04710509819894442	-0.007404428171218235	0.010205617171380124
patient_144	-0.0037593969640594303	-0.0181958344073975	-0.010232050322371889	-0.003876194559634767	0.0047821614640056785	-0.0014421265912180122	-0.005864640409005246	-0.003272938910375982	-0.007697372629654873	-0.006618165963877519	-0.012435371604022562	-0.00735170217571439	0.001423134233957698	-0.004327624229189992	0.03050489118553286	0.0018358438563301348	0.0004987506612717118	0.03124394283621921	0.02561249837245702	-0.010711955385559547	0.0038570313957326306	0.009035918296599069	0.017845356182630553	0.03430778748695273	0.006961680419872652	0.0022822880434566527	-0.016543163375299975	0.006502722828109152	-0.007433660562444445	0.009494533410732591	-0.016081629769821734	0.063082661699511	0.0002568212695792172	0.001317639284969435	-0.017532590332783572	0.0015150308270421562	-0.012119392811376617	-0.012038521930367781	0.0014089487929227803	-0.009354828727261176	0.004299877390714359	-0.004982165908352632	-0.006367777241725715	-0.02957481041900781	0.014360424207026814	-0.04171497445672281	0.13162700022449475	-0.011104931149234807	-0.004112587894752494
patient_145	0.012169021245328798	-0.013853924858956201	-0.01309187345991628	-0.016696013309358146	-0.0010458424424085004	-0.006329433081615381	0.0003615165272701293	-0.015666464720191495	-0.0058240075407877	-0.003094299002970485	-0.008298554641483663	-0.036272200701918854	-0.010980929700396656	-0.0059740159712471695	-0.021916009617486437	0.03063742455204415	-0.007028801006332003	0.01519532579768732	-0.002366273967632986	0.023303544899056436	-0.008751784097462223	0.004697978925513058	0.0069606218455105975	-0.040097226629728346	0.0022513257671233906	-0.002465579592465079	0.006917951648220485	0.024968442454502054	-0.003616583575324501	-0.029594633204097207	-0.019329925710425966	-0.022527294432650353	0.025298472514822326	-0.008626541286697247	-0.013517915797160853	-0.03331166802227723	-0.01203807516422794	0.0025121397508223392	-0.03854469663348578	-0.011545001191676826	0.00326105633086623	-0.00278105835503426	-0.006157802638659596	-0.04129853327897302	-0.015358609246940944	-0.033952134771191626	-0.07730882700473655	-0.010218427656861224	-0.008200233753524586
patient_146	0.003263298710739016	0.02787890777769616	-0.012473465125819634	0.03798585409106752	0.0022215264539959924	-0.017914478582380017	-0.003247685834286126	-0.009926767511873675	-0.006481052572001966	0.013291086342215866	-0.00608069407537071	-0.028431784571210508	0.06594100901917785	0.00749604663041944	-0.007389283216180973	-0.005315105063486627	0.010818018557075728	-0.009152448178276972	-0.010238156131850737	-0.021888767341395915	0.01793491968812386	-0.01913335958475617	0.020961620005330667	0.1013463452636736	-0.01717356649565949	0.032665955631675646	-0.014812139942523792	-0.009283463420660892	0.024418491842476794	0.034497592068145275	0.005079144332858456	-0.02727460594750112	-0.013122211159036092	0.0038706297685741297	-0.007217404392750479	0.26522769444424105	0.016568688076447985	0.010961160339997162	0.058811228975393925	0.0291238914988817	-0.02718540403599661	0.012341423875712678	0.029099145695516034	0.15146100994329198	0.03609221644097997	0.004851162485985793	0.1103633100056803	0.020265278008486348	-0.004326231735814752
patient_147	-0.0012904599700701719	0.023735650040907344	-0.011058597670330841	-0.0063599667500448594	0.004230512109623696	0.043056644519194325	-0.009493849816629095	-0.00995775274594824	0.01180118957434917	0.02865064374382675	0.007285644278297826	0.037594711822173325	-0.0003574921979679356	0.004797023462615716	-0.027825479404737855	0.03549371823221333	-0.008929342231572013	0.03713635123743073	0.2099892793028232	0.08926268925457485	0.008460196969230678	0.017567608588049514	-0.033971152957884276	0.10787416447309388	0.006653887504957934	0.03519901161646701	0.12031963402402876	0.010742900910809441	-0.00946968329891692	-0.001201298285863614	0.00330380495261429	0.09121054665523705	0.031693342127549824	-0.00514280531550142	-0.0034461705188720253	0.07230129971394898	-0.012054268180209748	0.0049303144672832476	-0.03121549366282301	0.005095611823472701	-0.03421814723912678	-0.001814009689137481	-0.0036450301107679227	-0.011953303020487617	0.008879637988154452	-0.03200308929342971	-0.06770853176900304	0.009050368433229641	-0.0033701295218635592
patient_148	0.06427981512865444	0.004403766874981169	-0.010771557980976012	-0.0002437127531489354	-0.014195302437446206	0.0063263900554571175	0.00589683334734177	0.23031416809193953	0.01988844182058683	-0.004997195062376855	0.002239841876572351	-0.016692513604111885	0.000513637319570461	-0.007391393473879134	0.03246729665719782	0.06980625048885604	-0.005630703089656055	0.051457664200831976	-0.018625846221157337	-0.013452910998812882	-0.007772759283782576	-0.012396927607107344	0.006098656006985793	-0.01887985270368365	0.004527378402325744	-0.020096971510117925	-0.01713362256840181	0.13004722606370367	0.0027836986960669994	-0.004469208903576359	-0.011973820660467736	0.20575472128333847	0.0665616053626769	0.002674113823246517	-0.004986933886117136	0.006144435435113438	-0.010196304485973695	0.013058021209026072	0.011843018815611808	-0.007791360625122553	-0.019596327591355073	-0.008014065553117412	0.010025047420830591	-0.031001124899619557	-0.006301329429350542	0.013849753812799251	-0.056784353445800094	-0.010089059296634801	0.00558813857932773
patient_149	-0.004509959844829339	0.012034275050556202	0.002208909059676239	-0.005775736456703417	-0.005910707276699675	-0.003894017850989735	-0.009394490243653653	-0.012287987504693074	7.442802940313885e-05	-0.010107846239547002	-0.01306063087765032	-0.040367365516388566	-0.013050047813989978	-0.0055864467581814995	-0.019021548363464803	-0.009087573476304924	-0.01185571519595882	-0.024323596399165193	0.015144349249474644	0.09549888732564402	-0.004678674380289547	-0.001424884689531454	-0.03584416850893625	-0.05090193731265056	-0.030964678847762078	0.027427771391226027	0.1318175225808451	-0.0061554520241512865	-0.0068453568478330975	0.0035140336293044937	0.005173022634234784	-0.008990885681171217	-0.013734373724752523	-0.003046243196202658	-0.013505335941015283	-0.02692759522076142	0.011316427475424691	0.005325663824404058	-0.023133066998198507	0.004268692220590032	0.004974020395787713	-0.007404872152310388	-0.0029345332630989797	-0.013128588404488575	-0.0034941743760195	-0.034389529169165836	-0.07127708865176585	-0.0021935597993302004	-0.005508768119735179
patient_150	-7.359792874318698e-05	-0.015811608094063054	0.001956562080792949	-0.0050735177836054015	0.007171285287870117	-0.006252643972921241	-0.005964358473021733	-0.011043098980344031	-0.013569644584896862	-0.01041146699687303	-0.009253151026439315	-0.015251433546699257	-0.012373891982029499	-0.006367248840345205	0.013945679700480829	-0.004098951702730273	-0.011264352838402745	-0.011846387569164857	0.05683123032396116	-0.014420692994270656	-0.00011994698733882733	0.0005405317886245972	0.013514661380090064	-0.057099970058340214	0.011671015290548526	-0.013502374246647495	-0.026991531431312624	0.0010196013006178737	-0.0020436071059891383	-0.003902384794970255	-0.019810866464259346	0.002247464836952312	0.0010210766384942584	0.0001555086317768729	-0.014983581976365972	-0.017550862473241183	-0.01499212229022085	-0.020620598379523635	-0.03791585021535341	-0.009556589436838712	0.009198030862961795	-0.009414696668554476	-0.003972267494482049	-0.03933314762057758	-0.01372803934725824	-0.039002007921747794	-0.07945363750718736	-0.011426472053286446	-0.009448419479375822
patient_151	0.01640997809595887	-0.01540724461668966	-0.006489719762813107	-0.00035454005084230045	0.008942817307366315	0.043964654796661444	-0.010291331816282558	-0.012961719296673484	0.09490591091077488	0.06120211708138075	0.015099777062275619	-0.02709700815581478	0.0009862258674580315	0.010094573606785187	-0.01755815066718034	0.07339648590980068	0.004368936125324294	0.061203216355326086	0.4982841034962023	0.05862667677719879	0.0010238522063599638	0.03417017891430315	0.017470468172833476	0.09405744516121645	0.021582609424869267	0.008162460948475963	0.09255957356121244	0.007736654003335051	-0.006902294512709304	-0.011679473066469014	0.010324598570898166	-0.01168061373100306	0.05751966557629826	-0.014149613432014041	-0.011006187750205008	0.022563852167051444	-0.01517632961953858	0.010046009150702553	-0.027604950223474995	-0.011103510747148892	-0.010607520744706288	0.005667794634274486	-0.004983995514154243	-0.03136879006018564	0.0062333780447765596	-0.022623456264583747	-0.04905197474441665	0.006463413928425302	-0.002716409824204245
patient_152	7.085353882926481e-05	-0.01805017290000128	-0.01142014420260416	-0.015563204987748356	0.002518663244367772	-0.0015023040037853391	-0.00688238285551808	-0.006430177501456481	-0.008260697089897006	-0.010895831387198273	0.005720941005192148	-0.008896911890797948	-0.01718295012500255	-0.009422071655735838	-0.03299964707692223	0.0015192512257073668	-0.002560881468322214	-0.01809915583425852	0.0038609639938260816	-0.012510442971001911	-0.001409803920812121	0.002887984962483141	0.01095061173713613	-0.054593881196448896	0.00837657215733781	-0.014341152753390833	-0.02708548418142926	4.073951089857003e-05	-0.00704437099021561	-0.032847378741905596	-0.01918932374529415	-0.0596282883684137	-0.008666525413786675	-0.022303965121642535	-0.013008678809744567	-0.029166232232468867	-0.01538508455502034	0.008408457976738337	-0.0471400815578321	-0.016070231607963475	0.005192148372222244	-0.002760492205690928	-0.00222071973791432	-0.04008288997918312	0.0022163527136067713	0.027406891684037604	-0.09403993097482019	-0.009451538972228982	0.002710210970491604
patient_153	0.051856519710480276	-0.006781388133932316	-0.009382079751963061	-0.007632516458912863	-0.003342583984388588	-0.008263156295004737	-0.0004860069508836079	-0.00028035881446625694	0.017180301786618148	0.020440960715277	-0.002103088734297485	-0.02833882817179126	0.10441804075380993	0.015371782304324535	-0.009064803549672661	0.07304488020544751	-0.006362971153918986	0.04558316429781453	-0.04605898386204463	0.1132895749303555	0.0009351107854657175	-0.0073179918165754655	-0.028766560903693863	-0.02297381893744178	0.00735776159577336	0.04042173212461796	0.09177375572751297	0.010309222504230234	-0.0041677674966763	0.020307859131752322	0.008054946567343416	0.1585573296238117	0.028983876084536227	0.027946390675312033	-0.009349661029550286	0.22543651621279523	0.0007976568563059511	0.012607693572349487	-0.029845590362633078	0.006886588257455291	-0.011349002241126043	0.014023261435232718	-0.005250518244486582	0.01438032038720312	0.046378799966642514	0.036764711964233414	-0.05145939494961331	0.044380993046566335	0.010496764219881343
patient_154	-0.004605255547805684	-0.01857714838524862	0.006864658441989234	-0.010411987459596263	0.0022278039975750456	-0.013545907773768072	-0.005546312429965819	-0.007972218157035695	-0.006802165434542049	0.0009868931359096535	-0.007449427163834776	-0.015748266735973335	-0.008328290651585303	-0.003301617873545374	0.001697525635668331	-0.010553660157027798	-0.0028810153856980757	-0.04219263280719257	-0.040415852535542945	-0.0026215687089050487	-0.008487242673504581	-0.017187010370344008	-0.017117040843873364	-0.04550469911563097	-0.014719802873963163	-0.015286819520200364	-0.019557216710378033	0.03512439418800895	0.0074915019073387755	-0.019276404057363198	0.009760663951879175	-0.0576364813636335	0.052476230423288035	-0.014879459598996265	0.0195713040581564	-0.04167460443256516	-0.011518757850878964	0.006935117113942959	0.009949515142106145	-0.010803865540674864	0.0031548224200137493	0.004536656797521264	-0.0017157859714379163	0.17294514133275507	-0.014444323500874396	0.07337796054756529	-0.0754141920835885	0.019409051790065274	0.010406158006175292
patient_155	0.04365058423774786	-0.014685427959769161	-0.01597526212037421	-0.009941176576686887	0.007320465620180802	0.1030746281737786	-0.012603000539352292	-0.011894260531682903	0.02013113572578986	0.047315650769583995	0.044326597663413375	0.06383409940537745	-0.0056321634497526	0.007755237645091887	-0.016760562840677413	0.060309124405425685	0.004781919355489782	0.06815725411659082	0.007306112941203971	-0.012450377731705996	0.004744073307938319	-0.04013035469713363	0.018716727223407857	0.13358926280006947	0.008166276773403945	-0.01638963495346769	-0.01476811807482068	0.012863414720919597	-0.003255561546858936	-0.03772512527922796	0.014883806764577574	-0.06464347413536516	0.0484588627574197	-0.027992693342157707	-0.0010464969392842921	-0.02033404793995865	-0.013375454577234791	0.010635097301852034	-0.037946202133852636	-0.010927316806580182	-0.035851758810080014	0.0003039422697080189	-0.0028440573955296395	-0.033618533927987436	0.012051979389665558	0.033005406074849766	-0.06856732796482612	0.018413716429049057	0.011182346167474362
patient_156	0.07345845588181543	-0.011252739685712554	-0.0117268587968632	-0.009875513813958951	0.00021342307538132972	-0.0021159875548293692	-0.005551864684980654	-0.0036882756802845027	0.009456664169174227	0.031371377271853414	-0.006792381816801548	-0.017816646693023144	0.02056960185216266	0.014672427147600094	0.003530972253194558	0.08342409612517336	-0.004841830256247743	-0.0016809929875159512	0.010838928655246821	-0.01575215925094674	-0.0009097388616219049	0.004602256296324641	0.014775679204323875	-0.056722586931021245	0.003588998442225391	-0.026486139598921845	-0.022183357577693713	0.013588046360186372	-0.004247792137849531	0.0030699891931125476	-0.015452864315523254	0.0733765270955384	0.01023304944941658	-0.0008244006719738608	-0.014990758905417291	0.10891820106003804	-0.008980105118272253	0.009655776187763749	0.009085473000817272	0.017175817595671914	-0.022642645821283426	0.0023832283897270794	0.013560685381152609	-0.04254133781781329	0.007737861424876523	-0.0340907033828481	-0.0686936001162416	0.007213776896035885	-0.008184048332308366
patient_158	-0.001741973747803503	-0.01970038905147804	0.009753119013840034	-0.012312361112745269	0.0020816618212689013	-0.011594834252579378	-0.0005943027726798188	-0.009998819746196435	-0.009717874997887718	-0.0016758881722860966	-0.00968039347193178	-0.020957523050704287	-0.01226745339670199	-0.003822297245988071	-0.01752835749845818	-0.006522769565610106	-0.006234566315070751	0.03309566932159329	-0.042347409592748624	-0.014430803963470318	-0.008649079249818888	0.0021049095997158966	-0.0025873458448318833	-0.052816081161249896	-0.016402005300799577	-0.017739549506370085	-0.021804658985300474	-0.012689562632038217	-0.011110016394100386	-0.011946415848501974	-0.007610452392690814	-0.031578932931120234	-0.019221843785059194	-0.012227485182098978	-0.014298116884436204	-0.03297635292219909	-0.0006609958641859479	-0.015253582036574889	-0.010568877406750532	-0.008650736144443729	0.007032895265647546	-0.0044957114229126315	-0.005944099006910369	-0.02038043318374273	-0.0012405967413023325	-0.032204173669929614	0.15103867906434584	-0.012234508315445288	-0.006347701394997739
patient_159	-0.0033768257815739635	-0.0036084879471408073	0.003059606396929594	-0.006281823567761996	0.003456202100020791	-0.005559325495252003	0.001380273386113909	0.0031177276866188636	-0.01681612185794613	-0.002964867441408136	0.006707840165259167	0.03418114906342234	-0.007406988529968807	-0.000853591750421693	-0.014290688939844	-0.007895247557381612	-9.16260782819385e-05	0.01360725209507406	0.05029001095478867	-0.06353418788906846	-0.0016782770962643551	0.008275037032143329	0.0023899060395888797	-0.024837051596275216	0.017457929944052996	-0.03011303981118022	-0.02503318467312761	-0.007113207683545198	-0.006348446719018154	-0.014368420111428123	-0.018966999662170882	-0.07109440205670921	-0.012959243288212907	-0.0196412360463864	0.029722497340705565	-0.03515616457132437	0.0007280865735754806	0.013819406841495067	0.012019472585128517	-0.0017903470336338642	0.004579903196141862	-0.0022612211870194168	-0.008168257666474714	-0.028015334643460444	-0.016442205381877704	0.03015751515984999	0.11002574643650757	-0.011494273425563863	0.003181361239970841
patient_160	-0.0039070274220360255	-0.015557543806510376	0.011860079732108423	-0.0009110796907402435	-0.013978107629239529	-0.003503437198077547	-0.001187980193009785	-0.015253554533667966	-0.0045857985131466834	0.0008806038515840612	-0.008575112886910728	0.03956671195488565	-0.015170886380253087	0.0026278139885602143	0.0377729030526375	-0.002314683077642258	-0.0044006129621709895	0.05694531136237859	0.0358536628843712	-0.011979037706316822	-0.02464514340512414	0.008594793078082032	0.009932234569083558	-0.05702468213934869	0.01291956620484079	-0.025489780616354433	0.01966832723406376	-0.00751854308232245	-0.011185873220890716	-0.0016460521149202463	-0.004638900537855397	0.008402760918866676	-0.011751055857947525	-0.002562327965289244	0.014362191141195071	-0.02454322615316167	0.005831797047046435	-0.004509644763381751	-0.04553779812445471	-0.008778749490619648	0.006077188828608061	-0.0027841521710155596	-0.008630756451790747	-0.04109812227785924	-0.01672152744216586	-0.038487082629681924	0.16077535720992275	-0.0059823494733430545	-0.010320958730420016
patient_161	0.05516273390722236	0.020661294820315267	0.009820414679332718	-0.000804634229598721	0.016325871737393697	-0.010559334297196877	-0.0033513386275807262	0.002191829809402036	0.022089981318473995	-0.0016750265701445499	-0.009443479026317647	-0.014682995036177671	-0.009911514717044018	0.007611964881619154	-0.0005534520503879285	0.006515349644599052	-0.0064889078148114565	-0.016898378474606277	0.02790161755577506	-0.006693490725601755	0.008826539686243478	-0.006902506066190188	0.0335922727479035	0.10519796919440419	0.006799301328614876	-0.009893985266910803	0.0036166412667722383	-0.003616298683546166	0.055941726678393866	0.03814685806410038	0.00886262700192737	-0.06730110091604362	0.03127130845002778	-0.012140422207166686	0.016197002760038003	-0.03113979155937872	0.01173594861822646	0.006037162583588475	0.098386114473303	0.020262773143951793	0.0072305648575545865	-0.0071291949900679765	0.06514622588930964	0.18304412109094423	0.00045734757689630984	0.060681909755978924	-0.07159595390355346	0.001640901537586008	0.006503258104241577
patient_162	-0.0030675249909723305	-0.021806133208596635	0.005577901636247211	-0.0016110694842650527	-0.002913687197419293	-0.0052986102866331075	0.005751274580706156	-0.0023546550005150773	-0.007369079331528306	-0.006972019337930238	-0.009762389863885234	0.0012999463206279345	-0.011503649772404846	0.004293565144676897	0.03902994151041504	-0.003496416534412723	-0.006608644613609643	0.008655017137983438	-0.046520172636445804	-0.007935404899437193	-0.0035813182164493107	-0.026439565825238372	0.011671254238634063	-0.04848573227253259	-0.020610185653024193	-0.02088415401890219	-0.026020613465017668	-0.006884858415132116	-0.012162448313302442	0.030256941948258866	-0.0068520782398074735	0.12329786136082696	-0.016149890690732333	0.03477630478169678	0.006133468227907172	-0.01820405064576974	-0.006015436339107891	0.0006898993772613729	-0.02175586157791384	-0.00808093047219271	0.009668155114230753	-0.0031805577052693677	-0.007478355947177764	-0.03949094679697246	-0.01702405049148135	-0.022138914257234667	-0.06376600243352172	-0.0009066293570411464	-0.008177343841389805
patient_165	-0.005163291646527417	-0.02197614553924519	-0.010046346515438242	-0.010380374375820851	-0.02231120915929011	-0.018553438028876768	-0.005389816202163462	-0.008166498942338786	0.018720449281457573	-0.012157968661168474	0.006567671516940903	0.05145954319709	-0.011324204448945503	-0.0006409674979447868	-0.0016530527280282552	-0.00784719507385247	-0.0016363701310905842	0.017151131509426144	0.011437151866987518	0.0010297244193953042	0.00042370492344544333	0.010439534610137047	0.03916838301800828	-0.0462420096418763	0.02532922742826588	-0.006827335232717814	-0.021231290595224855	-0.001027420960360046	-0.008587217163090171	-0.02921099895810475	-0.016559377753504304	-0.06460695688435243	-0.01838080684924172	-0.023508119330553478	-0.011302514573835111	-0.033118421207489514	-0.010087464494745393	0.009264083026723303	0.003209501917870036	-0.015542712336182138	0.007975480395858952	0.0015631278667662255	0.008500299444371875	0.15091784236902855	0.01164696288921466	0.06621545613505257	0.2726923647684762	-0.013687002228022152	-0.0029548125440878492
patient_167	-0.002844420620431678	-0.019550831101087348	0.006092676035849325	0.0018056249964170073	-0.0003396220652012318	-0.01056025214884819	-0.004118525772206696	-0.003639429859742992	0.0047782183873721126	-0.005254712718000366	0.006588138356013409	-0.02409471739479656	-0.011321958403288835	-0.009819378200543268	-0.0024020099631487588	-0.010811251030830683	0.025293180730337737	-0.03772876792806487	-0.038936351733005574	-0.028634600009695598	-0.0033899505072119617	0.005179117980140903	-0.029056474613747364	-0.0497969099324297	-0.02210242673592162	-0.017769356199887783	-0.0060986422146060044	-0.010739573194130268	-0.0014505070225947069	-0.007378735755830178	0.006075809750747022	-0.008830087201831436	-0.002620908837180977	-0.004144858892624512	0.0035140716151241006	-0.01349286054508172	-0.013156771604026379	0.010321102626725188	-0.001277244642675055	0.011187689322957462	0.004458386273251591	0.014551926481244511	0.05136009620382964	-0.019914132112792846	-0.015484044707494836	-0.014564178469341936	-0.0587784361767079	-0.008197740013371084	-0.008524376664386171
patient_168	-0.0014278599125301392	-0.005213789920210286	-0.01025125299014574	-0.0038564554128467632	-0.006571327826541301	-0.005211141409201961	-0.003685899662207293	-0.011654684641866602	0.004670271815826861	-0.005192386714894207	-0.0018906794425516632	-0.017103423654567528	-0.010042592447277282	-0.00982387808483945	0.03266406341494365	-0.007629033896613522	-0.00669506716351422	-0.031032045112594532	-0.03424848652354473	-0.016963283140971626	-0.0039007068545678387	-0.03142474795476848	-0.00528036862960578	-0.05086085237732538	-0.018400790082787027	-0.011411854174340376	-0.022062778952235247	0.02058645168562752	0.00624752672677625	-0.030410732721008235	0.023702467970544757	-0.0306200337029948	-0.016902347970515857	-0.0044084556991736325	-0.008467905170012797	-0.013358377483477006	0.007551909339343062	-0.009714414679377422	0.006229533450933272	-0.013935117055452171	0.005421873839253854	-0.005081470566362982	-0.0027193225556685807	0.17871047879861265	0.010835059151013094	0.03445913520735372	0.17153654119574718	-0.010435384914911815	-0.007909869270174587
patient_170	-0.004463609552158474	-0.01719833132878895	0.008810900330437662	-0.002294404856485065	0.0034951966082689663	-0.005732029209524389	-0.004350578148948002	-0.018219465737378582	-0.01053238593424048	-0.002736040847112234	-0.004503545887523264	0.05463455323015185	-0.01631193619097157	-0.005282007058935642	0.015589488174760382	-0.007715318796259477	-0.008150991191142556	0.015108958518442073	-0.0377697449058948	-0.018778236083677072	0.00046826300350214916	-0.0026286679674762618	0.001879498455560803	-0.028695490217598728	0.004610615960429336	-0.01679101181223916	-0.026955951149466424	-0.008916612350576288	-0.011708068716942546	-0.008961781170284013	-0.009432099899385956	-0.007155891915746131	-0.01823099290107079	-0.009174563476013036	-0.0010216234449415273	-0.03104047697178035	0.00878334250859956	-0.00597598476823574	-0.030883764328829347	-0.008942117623912482	0.002778573033595542	-0.0016650977601359632	-0.006864756518009352	-0.048190582051396466	-0.017060749256577853	-0.025120946252555846	0.07952692948989702	-0.014394333355178625	-0.0010191621316527981
patient_171	-0.002049480616487162	-0.017220413457294345	-0.006069834488776276	0.016820168392184157	0.03240391610604711	-0.005447082401583696	-0.0006297682674707944	0.0273855860301898	0.012896361219604248	0.004152873989753842	0.16607852347581006	0.040404868573185614	0.009659956062807831	-0.005413361196326874	-0.0026978587339079063	-0.00858092906615469	0.01798582529192299	0.11862344832190602	0.16578864557756898	-0.03268995215903283	0.007513502011075245	0.009543944777565013	0.03540598049046923	-0.03965520132911443	0.018159811303224117	-0.01106784915834549	0.049325221838259006	0.038898214238526185	0.07460454236831389	-0.022918465621820826	0.028949511949630392	-0.0426959183923941	-0.0036082782449563546	-0.02206596809828198	0.015478799053097424	-0.02213381596603638	0.008752646632093313	0.00489485742508713	0.018110459151653973	-0.006821717933226066	-0.016900729754262166	0.0036812238642052893	-0.003976301546831259	-0.01238552222567367	0.008516671700453721	0.07899208568838002	0.21846207498783232	-0.001651812237849448	0.013663024077811541
patient_172	-0.005507139243633711	0.09290166067390972	0.007554233023466307	0.050321687992477715	0.00509512635203965	-0.0019917981729525467	-0.007395388226860465	-0.008879053321460977	-0.008585974060648607	0.016528484507300715	-0.010114797257210262	0.04610759758101101	0.016921633981443408	0.007888700342799258	0.027458839481448366	-0.007337059431201542	0.017695345602862858	-0.05582271684830852	0.14304348162719785	-0.047862432018489776	0.014022758392387208	0.01522933236957725	0.019492781535240596	0.09464546440785418	0.013128914838255668	-0.012787621429064136	-0.020033288773570045	-0.005859704132682204	0.009014958538330732	0.03746185159488811	0.009778209140190182	0.13575032949559135	0.034464277720460054	0.021371089731306206	0.000980943912755645	0.007635264473393935	-0.007232546648315853	-0.012837190531708452	0.03245095484414047	0.015692356175113154	0.0034709609668235747	0.0113434169175802	-0.00028148449350244125	-0.029573367313200864	0.011663884358352446	-0.03831517619597376	-0.09209962409300472	0.005216147748161193	-0.01184215474720008
patient_173	-0.002647695295154836	-0.020524777102532695	0.010231257398801147	-0.004379672040226979	0.002949973301385937	-0.007492538667906276	0.010195846716483048	-0.007381492541727883	-0.009773124898671081	-0.0073889235476307935	-0.004192281411796006	-0.011316786230577504	-0.012842340848676076	0.007419470771614186	0.04314465005510032	-0.006671155695305469	0.013887404098097203	0.020285021286428447	-0.02939146102319283	-0.012986346664104621	-0.004319480157825544	-0.006061351200040058	0.013303790839184695	0.11957470705759247	0.004434465161237183	-0.002237175460295237	-0.022225336690934655	-0.008876187572520929	-0.01115163391235328	0.03970956428755724	0.00166085543294724	0.1856099738306354	-0.013863567923490874	0.06175077374679822	-0.015815757746669736	-0.02114023707227085	0.01784439631907111	-0.0077585088132372014	-0.022465880550968428	-0.00743865288783498	0.006757698799174804	-0.0034098436290267453	-0.007768775693002217	-0.04247095444341641	-0.005702962819673021	-0.030041190453842556	-0.07286475168630295	0.0024852716001194527	-0.01088630481277605
patient_174	-0.006594706042552808	0.00339321866401005	0.004105332563784912	0.03254996479292872	0.003100856612515261	-0.01118835014484453	-0.0016328143192350436	-0.008817323710534637	-0.010164123033272188	-0.005707013355717293	-0.0037566853538598317	0.06670356510599983	-0.016138525194028835	0.0022158665866746476	0.03503290848608505	-0.012841389186136925	0.028434809484834976	-0.017167278082296168	0.0247068236649323	-0.025821173150454083	-0.023316040952376244	0.002545397449327065	0.013531357267578242	-0.06488998782703724	0.015307990232204517	-0.03062415023781246	-0.02272502825887341	-0.007774540656845182	-0.0014333634206966641	0.0338544468035606	-0.013904877358155005	0.07132305323895077	-0.006568224026447933	0.02857586030660471	0.015424899948517519	-0.01934556660740615	-0.010823347667071215	-0.005894268832721332	0.02695521012095459	0.004601327513476216	0.006756377290920604	-0.0008647473717488159	-0.002011915989268351	0.005649052508614495	-0.02678458434188355	-0.035384546339612244	0.13296439753259143	-0.006143348131601128	-0.006512125727016987
patient_175	0.047123856671911046	0.008759111636541562	0.008359994941892282	-0.009344076159910657	-0.012938670696397885	-0.009215679197126273	0.010809899494788605	-0.012989804919356873	-0.00699049630804866	0.005695407295944636	-0.007131557212128481	-0.01925164819415487	-0.002132036305370805	0.0013651162660725138	-0.007709020856270285	0.04579789197958121	-0.0004101902715188778	0.13516087252515485	0.01201485291895471	-0.01072920142345349	0.024840302117746384	-0.01528516716574174	0.01864547840954607	0.14236327673816473	0.0011930834387596837	0.06840332926716157	0.034525243722686755	0.032982425494472424	0.016542909607845217	-0.025638002958382367	-0.010504992911427343	-0.058024446675866974	0.00743850368868272	-0.007218373081483159	0.016194886416625576	-0.027494456805495417	0.04771958518588565	0.010442639656035006	-0.012778613972151654	0.012822250571321876	0.011002779402955062	-0.0004719207911333699	0.008830129173134096	-0.0308481691437804	-0.012300893740154261	-0.037090894547904464	-0.05442440100078432	0.0014011072145069658	-0.008847961948665294
patient_180	0.005768617956611004	-0.018407722030275006	-0.010482873946699356	-0.0040002935993724235	0.0044003374006814835	-0.006722504264426764	-0.004092692601200225	-0.0058894823977158174	0.0058714815615394265	-0.002394582441708471	-0.009410366894199539	-0.03109976332453447	-0.013648136817019955	-0.011306449909997794	-0.0162885647399278	0.017213254040820126	-0.006643997547213291	-0.05129669876000368	-0.051413709903671584	-0.013891575666772342	0.019771858843209797	0.005703330351092206	-0.007579279971785442	0.005049953303119667	-0.007630392841742781	0.011049887418268211	-0.020123567316499683	0.028690828925305424	0.000589177249862426	-0.01347534041840198	-0.012193061124012118	-0.014156357329939941	0.03607050697782306	-0.004926416526054543	-0.01314442004776063	-0.022676620870207834	-0.015837457957339846	0.007420428996333027	-0.0401788969266445	-0.011437350019564974	0.0051856885247718535	-0.001870338416869806	-0.0034140521213676237	-0.036184138549215095	-0.014356881460876906	-0.03600503086589487	-0.07973233746390418	-0.01106351745877177	-0.008353402809070253
patient_182	-0.004337990100472833	0.03641489131562373	0.010752941632048853	0.0004963930223203089	-0.0016565314595050362	-0.004805657846441622	-0.004603263079513763	-0.016634936482919065	-0.011983794210387701	-0.0060576387940368	-0.007514848527286635	0.002074780670876704	-0.01480799302305201	-0.004418329184488563	-0.001874560139389542	-0.016165135570912644	-0.00936710259675619	-0.05381136730478145	-0.04431095955635564	-0.012474484181124228	-0.01462780384661636	0.00508035895056912	-0.02283816691968097	-0.05147388029504677	0.005646433698649209	-0.02776370858793828	-0.02768780019670694	-0.009957503289161179	0.002826771139948972	0.0351419374872255	0.005306174433495311	0.007416198388973977	-0.02064768535976357	-0.008568075613697993	0.022663046937841998	-0.016297314273059887	-0.003823261295432897	-0.01352930463688358	-0.031029650570331774	-0.003255348159025095	0.006275216629697132	-0.00609403934458495	-0.0009937656072365722	0.003345128649838011	-0.019212763699940016	-0.012100979273781273	-0.07583112865565975	-0.012133858243918938	-0.00456472124315783
patient_183	-0.004444441664626278	-0.02247341079190934	-0.014315312777847016	-0.002422329151877278	-0.04757896277319747	-0.011202666601152038	-0.0005539703252054484	-1.4377335862159058e-06	-0.008947551153503576	-0.0042277181430033835	0.004311259510896768	0.007618156672523152	-0.01090304785307565	-0.009723182199388227	-0.02343850305848565	-0.002003570531223194	0.003004590204381588	0.01157944521681362	-0.036397876904251045	-0.02398245702946602	-0.0179451663607441	-0.026429145710660365	0.025814688657123445	-0.06877009030895048	0.010827432106097983	-0.025172611371454847	-0.025508673938201158	-0.002433167347328572	-0.007571326725483382	-0.015266171220608202	-0.021652016424292465	-0.009512221554989275	-0.00627826524364219	-0.009626831308090063	-0.011317106966878005	-0.006933189583434783	0.004857306103573916	-0.006992482933425047	-0.03303224448957265	-0.010467236878072677	-0.04261367006664935	0.000698722991534402	-0.004159042043728622	-0.045428986588312285	0.005323116198508805	0.061389285099508896	0.06319183816980924	-0.00870659602190597	0.00647272097482533
patient_186	-0.0009321805484598372	0.03043498730476	-0.017561437223717124	0.0014581564108922989	0.0006734563209366059	0.0530881294788745	0.014850934735396422	-0.0020652327448955907	0.03306311131217907	0.05999925142677808	-0.002475905851856382	-0.009174620454527641	0.20348486649738573	0.032118743395024234	-0.009889288602133057	0.007103361311781909	-0.005766100752906527	-0.0582426251353788	0.04926490945988532	-0.04794206101415813	0.0015043836680425301	0.020410601595666846	0.0035818699339024707	-0.05864992529287044	0.017724600012901867	-0.01539350391714681	-0.024482914564247216	-0.0033821153361331645	-0.008637655094270258	0.034236261805316956	0.000632666988902446	0.24250782276382077	-0.005057769385356315	0.004941546103757425	0.0031802651362558792	0.6316547932071007	-0.016229960863681246	0.005953154481442315	0.009482840450221524	0.012449493398819986	-0.013700810154169457	-0.005288928667046686	0.0008363224749714021	-0.033980758478751	0.040119557676892834	-0.029923974441842124	-0.05545835342024818	0.03661817986704053	-0.004445459807675819
patient_190	-0.0028739920514753285	-0.013429935562501088	-0.0025760647471149574	-0.0035916545087799827	0.00582571041681105	-0.012319615084283005	0.014341573508262682	0.02813821243855524	0.01089380648375601	-0.004942349297141607	0.020647975400988776	-0.0063826288152317575	-0.009158252737080971	-0.0035919891427577803	-0.02227199419224099	0.0063216394584346145	0.01727565041522626	-0.037017079215060505	-0.04153590023191571	-0.02720786152976267	0.017129735894723667	0.010271299777462585	-0.022573106657430994	-0.034597571879797964	-0.024624718102430644	0.002410701367425988	-0.009174397318156422	-0.005719828604735971	0.00011825325440657147	-0.015215373903954405	-0.00909243819755356	-0.04469313644077843	0.011353563606179656	-0.018110958061039246	0.04745461584339007	-0.015542271639452368	0.00355938699911642	0.014283084240070177	0.04487471932209926	0.00032066597847231005	-0.008176806277820107	-0.003320528476640536	0.003493831869978226	0.014416374746866334	0.025581427303609332	0.04616902996482717	0.15472044662188206	0.003646298017604735	-0.00266922233061216
patient_191	-0.00014276432393832167	-0.015854423517560178	0.011308157181044155	-0.0039830533137672295	-0.0038570349285065144	0.0030999760149655353	0.043609860856380515	-0.008497110574296373	0.12077434874526767	0.0008954955180018733	0.021535314359960055	-0.025049196318219197	0.05606954698137611	-0.002482583455616823	0.005628418006865711	0.007239209226446918	0.005167251273572375	-0.036782477956026315	-0.04947626583381726	-0.005754185582075021	-0.010500579268025357	0.020063584643574654	-0.02284130055889519	-0.030948718423196797	-0.0169220930917885	-0.011599435405174205	-0.019847784409553842	-0.004944613378604433	-0.004833919067233577	-0.01453076282559006	0.001343864902005552	-0.05297856611864706	0.054217165977442326	-0.021755477546489453	-0.007917150856508853	-0.03718924180581705	0.011576962903773197	0.007292612316923425	-0.021424837964163737	-0.0034485185054135086	0.0019382500614859362	0.004327073065731466	-0.004293275258770109	-0.007209860710171445	-0.0052365730448855115	-0.020869249358373584	-0.0592742014266714	-0.008380451837617488	0.014198453224542806
patient_192	-0.005398075737236305	-0.01577926470404167	0.014213012116462807	-0.0042229464985373034	-0.0008086881755105059	-0.017661181745984408	0.012857880976053835	-0.010122213213286817	-0.008552346909857822	0.016261070029434874	-0.009905298573972836	-0.028670538838387077	0.0008979876991447062	0.009317025497396795	-0.017474004284653878	-0.012652854707214018	-0.006843041655483463	-0.04923204620215123	-0.05235012802938909	0.025944992500144082	0.00036895718566802024	0.014250034745745268	-0.030830796223689824	-0.0427558071031047	-0.021922283276122397	-0.019676819617747848	-0.022546710156035838	-0.011572702597967137	-0.008017002325804726	-0.011419525035292883	-0.0011073326900951728	-0.05829479629136344	-0.017024070696163858	-0.006796732972655161	-0.010213575586770433	-0.041667476023212933	-0.012155594623506344	-0.006479169886915005	-0.010684057647045012	-0.006910409160942447	0.0020946476039074456	-0.000318812803180476	-0.005763472403448361	-0.033914012645192136	-0.01744333118838668	-0.02645239882197752	-0.08802554064490696	0.004535295655694564	-0.006417514196575439
patient_194	-0.008438220498331463	-0.003255335439044111	0.00795443074886944	-0.004020780258132184	0.0044608124070988344	-0.007825633685712019	-0.007755045576869789	-0.0054904720227991555	-0.009994130699289495	-0.004241969827601812	-0.0024100990887244668	0.039646296377729824	-0.01309650842960065	-0.004117320948409443	-0.003477860813261128	-0.009332956407336777	-0.0047948136686224	0.028644850070742064	0.00990947293228494	0.025874904573936045	-0.00191174078685962	0.007903122016027306	0.012010628840266949	-0.026668491105260917	0.005989986557998725	-0.002086317107025268	0.02789489665120776	-0.0004151336559400519	0.002083895904246142	-0.003975090549785084	0.009103436505988773	-0.06710726752972881	-0.01695339592185975	-0.012600809267193043	-0.003082588857665384	-0.03393853334010249	-0.00951576108356057	-0.011271498619214235	0.012236378503963417	-0.0024759333349974348	0.006148231697105206	-0.005314655697125596	-0.00882927456544974	-0.03424422901014856	0.006864718741358473	-0.00582722662538179	0.15451188843712793	-0.013115739962952845	-0.004301161430717626
patient_196	0.009617761398813388	-0.01932648784899673	-0.01982239436401218	-0.0043279485462926846	-0.03858079194732672	-0.00021130346333885186	-0.0032509734137276146	0.006174382620831142	-0.012580758082544248	-0.007891558188513786	0.011210569225685054	0.06470583063585368	-0.009808335674931293	-0.005314205179160099	-0.02215765277797345	0.0058075244229817405	0.0035851691515741803	0.014750572617143347	0.014385468181064485	-0.013333774607942418	-0.0018593412280134972	0.009264681727949255	0.01945976367578931	0.04031397923533429	0.008533612539147391	-0.005144497707174742	-0.02106565234634631	0.035150541405977925	-0.004557472416185169	-0.04398137357615725	-0.005283099370218441	-0.030370193457024394	-0.0042372633034187205	-0.018785509150537314	-0.002993885506365763	-0.023479909032889105	-0.010061540515394578	0.006505154417658433	-0.04635512731334759	-0.012938679039335162	0.007666422046840257	0.004759920688431038	-0.003514958595715149	-0.032981484402479146	0.0086775633762292	0.05015954691105409	0.06646482124163575	-0.008897165426360177	0.010884785155283848
patient_199	-0.0019162562948062973	-0.010878106331781054	-0.00030497459226413537	-0.01519146767825531	-0.03146035428624599	-0.023565912087276583	-0.000539854307199368	-0.01434093550130524	-0.011398991853590496	-0.00421386289939189	-0.010543021688736269	-0.026610666743073122	-0.011021401728468116	-0.0074784298497495745	0.005929498601520944	-0.004639671727398145	-0.004106611809634716	-0.032139969937245466	-0.046460101441706196	-0.0197546019258923	-0.0036753790823759584	-0.013447701163901643	0.010585791717664429	-0.050819130444762266	-0.02462040192569654	-0.010117237479475445	-0.02640939786261776	-0.010873630345554513	-0.003275573087430816	-0.01744081995184317	0.010455582856284116	-0.0133689107528833	-0.014007886986259535	-0.006095784810191485	-0.010236377570711459	-0.025263496132034827	-0.014689671575873295	0.006309361075272122	-0.04344541937189878	-0.01443679142469604	0.002673032399256622	-0.004378018193233114	-0.0007642141636984502	-0.035323912233377046	-0.017838979654348937	-0.03768739288964596	0.05570323564363293	-0.008004218890478053	-0.011343631402003587
patient_200	-0.0031043924103013503	-0.0014813601508796399	0.00043467042435124095	-0.00391899402411479	-0.02275343159950199	-0.009073197671655216	0.004596682368341011	-0.009381601145498176	-0.009513899610082751	0.004838351443367709	0.00909082382898753	-0.011774404962611515	-0.009892982509833547	0.0069974753555821145	0.037422239469811505	-0.006238495029125965	-0.0051107891464262645	-0.0425107753077082	-0.03721288219448044	-0.039190416816610896	0.010779871596755596	0.0026958009148865918	0.01342172310130388	0.014399673637712648	-0.018431071804289764	-0.006019369663294255	-0.023204831611818504	-0.005541682708542561	0.019021928026038405	0.009741617166622587	0.009692410049644207	0.012351075647040773	-0.007992749260893666	0.10064289795199137	0.002261802810547707	-0.025733980490662934	0.02196422171523515	-0.012630122821915613	-0.04033214446546121	-0.0036725444028151955	0.005407190042636746	0.0030606088970034024	-0.004201753507167873	-0.03692052357415757	-0.013964286712517175	-0.01305944290809269	-0.07301899593906709	-0.002153492616460181	-0.0028297165600607004
patient_201	-0.010203745149663476	-0.018671310571710384	0.014476569683284906	-0.0007553102313682763	0.004477019652383625	-0.015059299480113902	0.00540784606566057	-0.006803927065486987	-0.010523582156090377	0.0001487112871481929	-0.010867997574837354	-0.014491972787235052	-0.003747474775785321	0.013453003985869207	0.0015540625916975288	-0.012101940022040358	-0.006305365371127285	-0.0438169572366756	-0.05357852955342701	-0.006265666881157768	-0.004417835265777332	0.005495548976931578	-0.024657780672950436	-0.05406804541402493	-0.025992659228344414	-0.012704673101122768	-0.026915615472955665	-0.00624777780267632	-0.009612511174761676	-0.001754980498452925	0.007678114454476087	-0.04222350173798615	-0.01902003289895112	-0.0031337020717071644	-0.013012790587541718	-0.04178926839586484	-0.012821752460322187	-0.01688788789395175	-0.039781874464520306	0.005712118026019715	0.0048002983792766055	0.005697802380949853	0.006578399042123373	-0.02175648260325376	-0.01892430707300809	0.04188005967426731	-0.02802480164642903	0.008963292580182485	-0.0011724492099387006
patient_202	-0.0021997673963112738	-0.010862140672975092	0.005074167660385129	-0.003329995290552315	0.007107780805187928	-0.00525703585490129	-0.002904264450969821	0.02789786034317885	0.0015034584063964983	-0.004555469175848833	-0.009031783634641879	-0.02424503808128946	-0.006066189641377822	-0.002852952632116187	-0.015082782455047088	-0.005622562856612642	0.0012386986170990972	-0.045236195854397455	-0.00616762160259578	-0.006209817701042678	0.018071002312635986	-0.003989245741782677	-0.028414518184062668	0.10965271667628086	-0.0025760935067744477	0.041782828435489076	-0.020593003423278876	-0.005056232669060011	-0.00714737962804162	-0.005256152127514469	-0.0071621114199739485	-0.06077514355479259	0.01595756186117125	-3.207873361677362e-05	-0.012354676656104931	-0.03622190615088024	0.018180690648302043	0.007518925301524957	0.01455778567787543	-0.012916372218759015	0.0047804111787596885	-0.000976783361864406	-0.0034856641622791396	0.2007996380813764	-0.005717867385328779	-0.020927411404788886	0.20850044311703375	0.005690280934583436	0.04347694730370986
patient_206	0.06663099663335859	-0.018936419775473726	0.013084111251677326	-0.003050673049051204	0.004268690177520068	0.017896338155249145	-0.005988096553245732	0.0007358164167776044	0.014806344390977692	0.005171615840502103	-0.007537028034245993	-0.02071381848168447	-0.008379240237891683	-0.0003640032448412142	-0.02020554960353901	0.029224735269977792	-0.008536861956286855	-0.0354638730926825	-0.026684209192157398	0.03463937150405367	5.4936818436266916e-05	0.0037974266310176158	0.011805593087616664	-0.03233868410239059	0.03901211031400819	0.001398505693418299	-0.01954026488908445	-0.007367608112590667	-0.004404003708123491	-0.0033981277590715846	0.004633477034853053	-0.00881088686861689	-0.01631907277640959	-0.002081607088020247	-0.0025701477954689555	-0.031013423560204974	-0.014582618499069815	0.009322365442599756	-0.005660176712193606	-0.00707298695085051	0.0041926474057671186	-0.008356239211566308	-0.0028744682796251033	0.02104934511979863	-0.008189203502105113	-0.025816940980186984	-0.07338201461185923	-0.005160580016223782	-0.005684537914865686
patient_209	-0.0030640428291134787	-0.019140732569731783	0.010489317514859067	-0.004856538101005829	0.0015365242054621267	-0.012627036380141166	0.018215644185011915	-0.005898843071283038	-0.013859204065665355	0.0023334244113483037	-0.009861710260938062	-0.02973673855801457	-0.009176322044750735	0.00720368891187526	0.027083896066329518	-0.0017490303047773591	-0.008466646474427932	-0.017004536293412115	-0.04696499757799121	-0.01109587969679325	-0.016958839245180993	-0.0014354869065058044	-0.003514124708138429	-0.04940844602932004	-0.017601843061168517	-0.02180350958482424	-0.024740754199094637	-0.008809986688360371	-0.007251584793962184	0.027776566599876887	-0.015471025774913898	0.12789119301182464	-0.021409722606334215	0.06872502117903538	-0.013311975406881815	-0.028978830765726476	-0.014578738297494918	-0.021669775658407633	-0.04322508326443847	-0.013105136485471108	0.0034752058060502997	-0.003938130801927919	-0.004763189329812808	-0.03606796959285529	-0.002499588169089848	-0.010888103606607637	-0.07395139268275067	0.0025109027491109436	-0.005307812284497397
patient_210	-0.005024778174349769	-0.021941991569656146	0.009787789758733421	-0.005588721747971928	-0.007877829295819337	-0.013852896318639023	-0.006451233460483267	-0.011988000188029757	-0.018176067868327525	-0.005567130862837789	-0.011299621763255758	0.011092743506778819	-0.013781366321159207	-0.00412297969539921	0.01994470264856978	-0.0073124309291479625	-0.006929650141762545	-0.0189149500713845	-0.050949435248906966	-0.016406156902215297	-0.00631890454420743	0.0021726895462278145	0.011165539250093368	-0.05661878297188113	0.00010505688597771477	-0.022284098957835955	-0.025032385277957335	-0.007450516023241053	-0.010681315068453	-0.0117092572268356	-0.018642879777602143	-0.0007837958768331884	-0.01790966138745946	-0.009343533223999402	-0.005929847421070955	-0.030423051300924434	-0.01584428081046418	-0.006164356607596266	-0.02568011009147826	-0.01319734933911898	0.00293597729069546	-0.0014683773433841398	-0.007564716849930646	-0.02549165502135366	0.002203048591840858	-0.016813342265477524	0.13082431481729992	-0.013027959623096774	-0.004757435538795383
patient_215	-0.00685202123603294	-0.013720163599198636	0.007955567864671165	-0.005649779818089998	0.00048484227079164006	-0.010527978859185692	0.018874732943313276	-0.006155598621853068	-0.011337470704657529	-0.0043802013320005	0.0005269372448675068	-0.03383728573027575	0.018785240760642516	0.0017013483003353916	-0.023579241845040903	-0.015433708650613422	-0.0053251901492191	-0.060087896278305804	-0.05391630458090748	-0.01696295642645366	-0.002567546975139735	0.00442148711202884	-0.023633827857858645	-0.05962262759911894	-0.00233249469721586	-0.01895804601326851	-0.032915961487183225	-0.009846096291393746	-0.008626910480474209	0.00022017332165121992	0.005409778559668474	-0.012499208888172034	-0.016780511723261317	-0.004084976722007214	-0.016709464377020047	-0.03627197956173463	-0.012203008637910911	-0.013182191752702892	-0.014636849746331705	-0.011880399665150834	0.008463391030752035	-0.0015140323879414591	-0.005412892782482117	-0.039688210687881205	-0.0011355949516121738	-0.003153264471917397	-0.08934406215182326	0.0049866611448776245	-0.00453467191968312
patient_216	-0.0028181777556140365	0.0026941792226125973	0.002926593780609237	0.051730667966427515	0.004797126281175815	-0.007435980396414599	-0.000364530108657172	-0.0042032194199906414	0.00103451327531682	-0.0022804151885073066	0.012390615490269612	0.060654490778291464	-0.011683890168604359	-0.0025822001274943777	0.04595999046174295	-0.005424092511735589	0.04078012133328352	-0.03653630277649106	-0.03275122513488004	-0.04378167293514092	-0.0009079928840318791	0.004756236062470666	0.014994968482733897	-0.04717065312134392	0.00780135090873355	-0.020492323456451175	-0.028702725174507147	-0.004372000269735607	-0.007515481866143016	0.05541232309476519	0.003359325917414843	0.12598659759702893	0.08641610350891693	0.11931453027534031	-0.001704622921722853	-0.005359412921403931	-0.011225706729020206	-0.012301749233631499	0.015368105114324926	0.0037427642744545958	0.004251722696495064	0.002640354177837657	0.005776585328340958	-0.03746152828134486	0.000666770699241747	-0.03924986660961959	0.12043814481565328	-0.010116694923197207	-0.00843431875212231
patient_218	-0.001155815702197243	0.07697232404570525	0.008442576280869963	-0.004631022420414366	0.00422226033641008	-0.0038155171990943643	-0.006223218820928373	-0.003421909307630254	-0.009513638804776917	-0.010905286269790856	0.017073013481453292	-0.018120255442828203	-0.01079052215177308	-0.01050144895566108	-0.016694170424360166	-0.011478683404501542	-0.004942157846069304	-0.054225109528866076	0.011368071006538668	-0.03958070956147907	0.016727664233887808	0.03970482860841756	0.008307950223452557	-0.053212486906519245	0.020018342677642544	-0.011388675974598823	-0.025743045226048998	-0.007876703125102627	0.003452941048736183	-0.004507664607500272	0.006766110545724685	-0.05068896300295688	-0.01040340982638097	-0.018903029582961247	0.0359425057079606	-0.035289004340799825	-0.01352891778281171	-0.010969069862390234	0.05860171391873917	0.03721945148739522	0.0034121071290649607	0.0030964651428325124	0.00861926330718696	-0.035721211913347595	0.006082313507146841	-0.007232378972738166	-0.07896276775250186	-0.01006209647161867	0.001268570867324137
patient_220	-0.01482749654082756	-0.016023672500950204	0.007403032528946104	-0.004267265759656168	0.0025238900107665903	-0.02071056127961914	0.0033878617207402277	0.0002899719705872178	-0.008355507410422382	-0.003174477711653857	-0.010308306506920793	-0.03524604277666751	0.009217847802143924	-0.001459478316637361	-0.020779319006088138	-0.010243331796446464	-0.0038403069368683467	-0.06473961811861502	-0.00980754159810443	-0.03640446534583041	-0.006681073315593676	0.016027736680489763	-0.013207395253797286	-0.060860704045309584	0.012933317078627458	-0.02035154444117927	-0.028086526953331532	-0.00857790259036621	-0.009821502968466397	-0.009766212456268665	-0.00965861988634746	-0.038305780392024646	-0.011788774244693654	-0.006196686060417327	-0.0074264485250360125	-0.04562639822941475	0.018326981835974653	-0.014372868935079988	-0.004732075309672349	-0.013112277447397666	0.004405679280760114	0.0028622051332644416	-0.0069923238448410694	0.09920306546186446	-0.02189650898681783	0.04429160446618841	0.06445413261187331	0.0017407312645646856	-0.007410556829583383
patient_222	-0.002006955617192492	-0.010126303191169856	0.011502891725633266	-0.009537925745885023	-0.012227881311821525	-0.015655188921282866	0.010796772915585536	-0.0004151693225006531	-0.01360898958904428	0.0091740260204098	-0.008265229318154097	-0.017859307999255076	-0.0016731932550257639	0.011289846961312189	-0.002069466711553694	-0.007968913266206506	-0.002886235281011864	-0.03578912124766021	-0.03654002328654425	-0.03744765723133128	-0.010549518553682444	-0.00950851158240277	0.006206603903907738	-0.048349477725315566	0.002783534300022085	-0.012827504864213244	-0.0029837286553907926	-0.011455934685413503	-0.007497156252874282	-0.0037188878023596914	-0.00866694482697603	-0.020463705647046568	-0.013442166871880578	-0.0026379595365709965	-0.00963105832902207	-0.039168102958031234	0.00985430974789458	-0.008317262812265469	-0.026161045759672204	-0.010891992269141606	0.005001739855631109	0.0014432365891177202	-0.004173926951739718	-0.008276778534563383	-0.014787131086955192	-0.02046238945418529	0.16555105429450176	0.0006692007002285971	-0.007310276367276383
patient_223	-0.001502653293317609	-0.016863168069546103	-0.01727812778492673	-0.001820617148064145	0.004843396818944568	-0.005117835545617054	-0.008649117470935594	-0.014749036151386391	-0.007396240124397161	-0.013669046919082526	0.001405997029279525	0.034563792215363424	-0.014901199190706841	-0.011501929196743598	-0.007571421082605746	-0.004726232146839826	-0.0038436136666189814	-0.05135916775382472	-0.05007943056407749	-0.06068874325745451	-0.0062715772195347875	0.005600612206775579	0.013413312655292633	-0.05925823541056812	0.003731310980124501	-0.025687075362079436	-0.01950036254944258	-0.007757693022529947	-0.009408450506802024	-0.009068362115629303	-0.016973847990591193	-0.013503428103288589	-0.015225200681121265	-0.007718664194487055	-0.0019928844468155823	-0.029973820153054432	0.02962886515163071	0.00553466422773293	-0.030434933081984018	-0.012184731514428877	-0.045749815255366845	-0.00040318824631505214	-0.0020565403041499027	-0.04199075101136551	0.003449755233303749	0.03451228957044501	0.13931792423655417	-0.003359367151955577	0.0045463288948245474
patient_224	0.00793999105052369	-0.009732551382889832	-0.016563817616151423	-0.002607656297210088	-0.013936711040390792	-0.005122699130999681	-0.00533812833337457	-0.007925491314809277	-0.008914931143824802	-0.01705269036447278	-0.009861356420844599	0.031357268243704696	-0.002748294159379532	-0.005160203976836744	0.05569702912117254	0.010449340329493463	-0.005973211992754535	0.05334334887176888	0.027414889014353804	-0.024241132488473534	-0.003123167650348756	0.004431064358870927	0.011954135850875744	-0.06272473676520277	0.008421624667017565	-0.015365783977817148	-0.017607930434846784	0.0052609273662017056	-0.0018536515940511089	-0.0016574729436327402	0.01304273740292061	0.014332882037376236	-0.01579653133026064	0.004177297575872971	-0.007858949306432047	0.00824527685952736	-0.00847349155340588	-0.018206025665422017	-0.03786848901279766	-0.011843002083497063	-0.010099212743057688	-0.00828840194014606	-0.000720808431095663	-0.027174603248265955	0.005095663290655134	-0.03959242831563061	0.1545227834810228	-0.014891605125994417	0.0061746998934236064
patient_225	-0.00439813574569644	-0.014549783880816118	0.004902845781450485	-0.00531320082770492	-0.00033295376865454906	-0.009033869995691876	0.0009921398661038527	-0.01726098824391312	-0.01087812203854196	-0.005209840311815867	-0.011058911629319722	-0.03281432384675201	-0.0125068359703323	-0.0077627220304054565	-0.0010719250321805439	-0.0012174300124832478	-0.004234933415981166	-0.05957518506818135	-0.05360680256131676	-0.02590379561450147	-0.017781376549612274	0.0027944954651303133	0.012021749099684797	-0.07189397586274006	0.004702571690022508	-0.028031355117799167	-0.026659739717218297	-0.00883314737387851	-0.007627786616787596	-0.007930004735150278	-0.017858290975403812	-0.01077175515986347	-0.015014988848145996	-0.006854217801953594	-0.00821033679946449	-0.03103040427210476	-0.010242676385541398	0.005862917458194592	-0.02046928231259735	-0.012402311853474922	0.0032408114351617358	-0.0034081970809565804	-0.004174143022274998	-0.023910463030707693	-0.0037940019826300303	-0.026093006606336733	0.14363885732371506	-0.013161572752326973	-0.011593915344295486
patient_226	-0.003630090395942826	-0.0038042419151762905	-0.018642455379700665	-0.01252257651842256	-0.02765497707020806	-0.010951785435160772	0.0012036551004561992	-0.003962964569713821	-0.003618220178735664	-0.005794323520704804	-0.0036133758394910993	-0.01735154635872886	-0.013013395045668324	-0.008794720557826577	0.0289691806231689	-0.013736871608106027	-0.007124220214099534	-0.038058230360892696	-0.035750586413667546	-0.025208139858981512	-0.01323046232474144	-0.0007560310749518739	-0.00403926210045729	-0.04968071411484264	0.001717839469262874	-0.012170852158178916	-0.01978866663632682	0.00277846167196726	0.009834121103526786	-0.01037083843202495	0.011456222118791447	0.008492465903429707	-0.014029114267636844	0.07862357434212633	-0.0026519910994812356	0.0006801886089012441	0.00661607331648058	-0.01188334504762545	-0.0024839378679633885	-0.01618655582582744	0.004445190981333214	-0.003397926821413084	-0.005155193478665779	0.12323970480703007	0.0035866184100894127	0.04135681410620412	0.14720277353361172	-0.01459285200195494	-0.004336448207208807
patient_227	-0.00372658138769797	-0.01225130499477593	0.010183146198321178	-0.0029771301529845488	-0.02356221940353397	-0.01606724662130032	0.017546625015338733	-0.019095325853968628	-0.014278925363606363	0.0002173802829951031	-0.011921296715938312	-0.014980143309382661	0.008109544579539113	0.009012716322461676	0.013663148794026015	-0.008853134652484652	-0.005054522151430768	0.017088816897318237	-0.01718919393148457	-0.013162660397736796	-0.008942717751581253	3.818807847170469e-05	0.003925560418141969	-0.06018762664941171	0.006162968634635193	-0.028547998770419643	-0.026423876649420218	0.008270875917765224	-0.0025046861551377953	-0.011896764529726468	-0.01021674572353967	-0.005194898772112574	-0.013058814170626702	-0.002464497393245797	-0.01930662503085283	-0.03156611628089266	0.010073430517814336	0.01314394635950611	-0.04842654983762427	-0.015618340301135538	0.011175412567919943	-0.002811981135692936	-0.009505971513458465	-0.029389436466453808	-0.010282334013540768	-0.03475119814767814	0.12959998611074988	0.008376518263183452	-0.013146592667432138
patient_229	-0.004203629191009517	-0.015563186830581886	0.008457652607748558	-0.003743291594475711	-0.021998096371063466	-0.021098787353598124	-0.002685958699519666	-0.015318143623426216	0.009929897522470832	-0.00428407973474855	0.0020630048503246607	-0.0026331605161533994	-0.014849227751268661	0.008987471937167552	0.036644919777157406	-0.010291709330558452	-0.00800303239758132	0.02285118146068887	-0.03675468315464121	-0.011881026498073877	-0.006266364205615115	0.000582367259758141	0.009592720656821048	-0.04388760883868332	-0.00251312136280378	-0.0172488834294464	-0.02540520940014801	-0.008451887743919364	-0.007413791497938782	0.019143926378774018	-0.0016463720817085417	0.0004916912511516171	0.0392223903498763	0.05359197588641039	-0.007607346225898224	-0.031053951465027402	0.008052565459021287	-0.010182552157670633	0.009308250853084832	-0.010017500787229452	0.002933290789617763	0.004123548056939118	-0.004494575671349175	0.10900290747363027	-0.012259143470108811	-0.048362231217120195	0.1958500106232035	-0.00824425058606537	0.03307573691902208
patient_230	-0.008575242710430371	-0.016984097682648983	0.0028814608750864223	-0.0056543536375705606	0.0007762460949651868	-0.01587292266163582	0.017642523668478037	-0.0001454982980285921	-0.009190938447551998	0.0035216618976160238	-0.008152764233235552	-0.026737779326522514	0.01964155160652593	0.013250240870506096	-0.010799603110207334	-0.01592569507252574	0.018454194390461878	-0.04976744405284316	-0.051440245651080733	0.06643689135856796	0.0005807146205580251	0.0052810010348784365	-0.030515618450759514	-0.041998156127910295	-0.020833007154676907	-0.004030330333273787	-0.010857830678608243	-0.004712822906650216	-0.008924652814597651	-0.014652132563613175	0.0062408557739480315	-0.05808845347026406	-0.004732425572467911	-0.009395225751103473	-0.012942929015545415	-0.04156358832366329	-0.011945879740995565	-0.00782875528616733	-0.03068739061481521	-0.011435245992477784	0.011713731368051039	0.0006101147930020419	-0.0037527552152430486	-0.035929076912915345	0.09560848817014687	0.05183553421853754	-0.06585692874070283	0.02312261888207727	0.0217023279687951
patient_231	-0.004153992332545743	-0.010694711275820376	0.0023430753639604248	-0.0011674278070505652	0.006946005605022795	-0.006920200383000576	0.00307304322517213	-0.01690729543141679	-0.008868502605003818	-0.003740328919165995	-0.012191618433061546	0.0421237334536383	-0.013705225598449746	0.001931457930719731	0.03345019573707836	-0.0076005657271071255	-0.003249943322463742	-0.035165985200488345	-0.04188951435362985	-0.03774156633080018	0.002393597143894102	0.006292020516876157	0.007305046753368504	0.02273438007257988	0.011833958065547504	-0.015873641316745443	-0.025969667726210455	-0.006088304496906432	-0.006095159815199178	0.03459387034149184	0.006595233059855225	0.008686684049829295	-0.00823503661300764	0.02446872780352952	-0.011048577183204287	-0.019570151613811353	0.019049804432357792	0.027286506399065318	-0.000719489973598466	0.00410481795868363	0.004782341959495595	-0.002860755040981048	0.0001800528111186632	-0.041692027157905744	-0.020422339315206962	-0.03713649231688063	-0.04013138894972064	-0.008823688193801294	-0.00853666302036715
patient_233	-0.009669583991202994	-0.015381461058158902	0.009492201935670515	-0.004859677320954053	0.0033535415985611982	-0.02203914744422678	-1.6634408525685042e-05	-0.014597861645459514	-0.006466204258581988	-0.003613807328335968	-0.01264273801331168	-0.02775409894625753	-0.010397184554571375	0.005229730836855847	0.019764543285076024	-0.013209328282454337	-0.00933512086889723	-0.046341390047875415	-0.04697798021008318	-0.000355542135692	-0.000859215741565096	0.002145243673510707	-0.033396081751279685	-0.058136740944725596	-0.00897675111959953	-0.01429265379994701	-0.022072024785999275	-0.005967027575966924	-0.0006957324891748329	0.00854144156571305	-0.011025779734940648	0.0002173067406274499	-0.010387112689860294	0.06068681154631113	-0.013583554971121625	-0.0333914975653298	-0.00018567844428306698	-0.00935403187314406	-0.014109673225230773	-0.00714223634805642	0.010310187654327086	-0.006287838951594404	-0.0016864645125626932	-0.013075763042865694	-0.019902918394943122	-0.036585238186489996	-0.011958310116634173	0.01109172231891178	-0.004947870518510206
patient_234	0.0011432650378128163	-0.0174558272376293	-0.010383331057697398	-0.0057511432333331195	-0.031204493422657055	-0.009155668060507943	-0.006894266076334638	0.05826101432014193	-0.012557225015106907	-0.013318645021244753	-0.002110397643433052	-0.018406221881287387	-0.0020358264072265417	-0.009467902522588594	0.028833694970287295	0.014203886399159302	0.00515181680088404	0.008018829580542544	-0.05134712288437811	-0.04610180140485455	0.005925224794979648	-0.03884789103058012	-0.006514825605982731	0.07474462208839867	0.0016970934019249501	-0.00817440807393615	-0.03266000989015435	-0.0005301805685475262	-0.005855077727545462	0.020465476257111224	-0.022814704712767364	0.08182444314748905	-0.015023661911572672	0.05459287202925693	-0.01705097984487211	0.015651954807990982	0.007496159345876181	0.005496209310328656	-0.01783220752753256	-0.008999810227633558	-0.0002719749837082889	0.004218144622521676	-0.007679524365845869	-0.04549244956873362	0.01221054518462832	-0.03385730793015512	0.02206524167976106	-0.004103636570725666	-0.006910865303718109
patient_235	0.06395762180589035	-0.006728591607577914	0.005924552437757396	-0.007108422386529211	-0.024821441752900294	-0.00374480055840383	0.026876758983067416	-0.00750934700797189	-0.01178001166710519	0.003273744333602676	-0.008258141513228647	-0.015877005666017508	-0.00408386156664258	0.013688567991236562	0.016638139471940018	0.07264544816814375	-0.003518769961977629	0.046238137811838394	-0.01694960081089081	-0.043486037239488115	0.0041656609761032935	-0.024296864718998376	0.03135942806878921	0.036428090964047234	0.012187974515561115	-0.020841394562901905	-0.020655924064754232	0.013363428072245562	-0.003916645129890965	-0.014119899310775594	-0.00492673802807353	0.01421718568362591	-0.019641779012911528	0.0030846902252615284	-0.009127316936132657	-0.040001862216325075	-0.010167412186475665	0.007414390770895107	-0.04167059995481051	-0.011196339796961392	0.009053190994477813	-0.0026728134755343584	0.00029326256085787704	-0.04028796952261916	0.005032016772143289	-0.03708393096575225	-0.06424905561005807	0.009046399687446445	-0.00994075931462409
patient_236	-0.0031571933876309542	-0.021141829658990332	0.006395007745038287	-0.006280669940250846	0.002638246439886874	-0.015577974973900734	0.00029114511540378194	-0.008543264683942058	-0.010653845437291325	-0.006396171816339507	-0.012518806933874235	-0.016973403513208533	-0.016677636168373904	-0.004915251601030932	0.022828910503301554	-0.012162944655271856	-0.008208713977334626	0.014327005341399034	-0.029482818341526953	-0.03666247504506538	-0.003254331396406237	0.001237060882265672	0.004527558490929693	0.06987818265018672	0.007873028306380639	-0.006653461421282484	-0.03015869604073656	-0.01030957566419204	-0.011071980301632936	0.030032419350096658	-0.0032694357144964136	0.0413984542509832	-0.021688012171429797	0.07755384449695249	-0.013644139618947747	-0.020679512992459192	-0.014447596766722678	-0.01494136646751066	-0.0137763892176618	-0.009322892148475825	0.0029406392935184783	-0.00781055387644962	-0.0054549083347221385	-0.03563394495478771	-0.011581108698788365	-0.043820061820038	-0.06368400302162827	-0.01255779502659368	-0.015871114266498912
patient_239	-0.0021880311723106853	-0.01457541874391687	0.0070251869357742846	-0.003436775032711894	-0.01884758920328682	-0.011459534528875184	0.016536198631477407	-0.001503030580978999	-0.011863661677312131	0.0007788471194659447	0.0090104039500725	-0.009902359716776145	-0.01329639564894949	0.010074995053536873	0.03692237281859663	-0.001503356554872022	0.01380575151172467	-0.004425868133473501	-0.0544244603519679	-0.02872716855237715	-0.004398694777971044	-0.00475994383622885	0.0013409170169481287	-0.05240821420211132	0.004102377225884448	-0.02641836715729024	-0.030461532376294197	-0.008569821307764966	-0.005085050687089528	0.036457954159894286	-0.007971705922338906	0.11628108426363752	-0.015481487584443978	0.10064212177887923	-0.013675043920576602	-0.02049960180195641	0.01213401660137052	0.0049598791405080995	-0.03798472552451744	-0.011790599677306368	0.01007075716874164	-0.006157333265108137	-0.003890126908366368	-0.042148596734881576	-0.00959473345906519	-0.024173151833594586	0.06969074781756274	0.010159845630647138	0.004109496858660259
patient_240	-0.0072112684628104886	0.04269803411404311	0.006824619815261263	-0.004246260820278639	0.000561619506518785	0.003440361076177643	0.011778485727790748	-0.012022221401735185	-0.009455533183842403	-0.006072819539713284	-0.0010429421490670953	0.0636926516568458	-0.008945108805233554	-9.042449358812805e-05	0.0012202114531634875	-0.005926678824392545	-0.009206031985347297	-0.06184010844948269	0.005200712694939709	-0.042433174617549155	0.011078771960533616	0.018136577831794665	0.011528012924019506	-0.02436661313507911	0.013160137101102379	-0.009489371476053833	-0.03416482818857878	-0.012906985793231773	0.001400504747421693	0.03186270241046671	0.009285328636237423	0.0007875855659236849	-0.01356402126948581	-0.001822618397609572	0.0244088127830663	-0.028254856163291157	-0.011914523275584697	-0.010782175951277015	0.0002800429661701225	0.005980326794529557	0.011415903129190165	-0.00601135431635477	-0.0011040078416022342	-0.020040909576863247	-0.014584711338241877	-0.040992774422591	-0.09178469061748924	-0.00790546766047838	-0.0017506439615771318
patient_241	-0.00734797540636211	-0.0190920836831649	0.013596003273769957	-0.003217219198198574	0.0034379447014713464	-0.017878081662411817	0.005946556306600928	-0.011989700634166711	-0.015518208287974759	0.0029909739597508245	-0.0092521358842695	-0.024768862265972566	-0.011077481689661077	0.003913760996405202	0.02895139290156542	-0.013465439285683374	-0.0064014899561238535	-0.03998704487754205	-0.04596486748024588	-0.015046441059701463	-0.002041380140249196	-0.009807777860346973	0.010830281294832883	-0.04199507604517366	-0.016894719294496995	-0.008087216239911727	-0.026130901862454797	-0.00916926796601525	-0.005102935273247601	0.01935746021041661	-0.009870214528854376	-0.004045338492260065	0.019522262536359823	0.005586799411279276	-0.014006184138498199	-0.02907344297457219	0.008545787893581373	-0.01571596133849071	-0.02837436073749547	-0.012099322677824192	0.010172148636306111	-0.005197016896953265	-0.002055342095172478	-0.037764837400578434	-0.005371517811535918	-0.021267096391280674	-0.0796313833722832	0.011192992905579362	-0.008721996074782142
patient_242	-0.0065855447220027315	-0.011666724558865072	-0.004909729311355351	0.0138318338381957	-0.016396507774065594	-0.010163038973062206	-0.00874345303346863	-0.009539598682738726	-0.0058380010574305375	-0.004115621816815221	0.012525723355782859	-0.0179424402346298	-0.0071620438032901305	-0.004589739641855178	-0.018982281463476903	-4.0726986353028004e-05	0.025432692636936496	0.018023962654005365	-0.045463375475341905	-0.01740541175293335	-0.0024520993563169587	-0.02602318864916513	0.01229631633375978	-0.05678143635514653	0.00609879213395233	-0.026161765216001123	-0.02757547685985897	-0.004931559572010026	-0.009172118125001533	-0.020124412946162736	-0.002673439519162002	-0.06143889281221334	-0.017458538979783986	-0.019921007086543097	0.001580310112403075	-0.0263005635010862	0.012349987993225928	0.003553458990915106	-0.029741598176221306	-0.016975910568775926	-0.002475223161620691	0.003796999689407306	-0.000995320484490165	-0.030157789443729825	0.004846352532396003	0.08068762975171355	-0.041575722408756816	-0.011057816468068797	0.018723669793394612
patient_243	-0.005983970390700445	0.0018800879178543473	0.006755545026825721	-0.005617896200611504	0.0008789533284233298	-0.010682709846702103	-0.006046239989518808	0.0034362592730568797	0.0017031731614066212	-0.009602658818504924	-0.007495853847545151	0.037199930565042484	-0.009935034833431704	-0.004251781102195296	0.023699565884631037	-0.005033098634110751	-0.010300108643509838	-0.048875905403044276	-0.034195342453254146	-0.03171843712989008	0.008227242471694807	0.0032531332994285567	0.015983287455724898	-0.049391487336047604	0.011950859038772091	-0.026756377442195774	-0.014887695434848849	-0.010524168266896552	-0.001603683572542597	0.017649527704426658	-0.008427842565059024	0.010121127689695029	-0.0029122496869483368	-0.0014524008891362383	0.011324512781385519	-0.016944022989285375	0.011061701465169027	-0.014889944978721781	0.043112010003693524	-0.003975479084256413	0.0055071004394787034	-0.009438584136846746	-0.006359969398095594	0.113552304597778	0.01774496636033994	0.03865039969900344	0.18940386020610092	-0.011599644164647307	-0.001966379117479051
patient_245	-0.0017814836987934519	0.011714117966363582	-0.000936871408819135	-0.006010392392134536	0.005319390325283431	0.03336807488086549	-0.000726689039995498	0.04037937440225195	-0.005722237599628433	-0.004444619317155934	-0.00889654424814853	0.06922697574574739	-0.007253348412463985	-0.003798600849014897	0.026655990862942628	0.03327557309740182	-0.0067956225282849135	0.022990975511868874	0.05439988562262968	-0.011323540252807377	0.020629821296198864	0.0038644516625993353	0.01730153623932156	0.11724306836813218	0.015636226361256562	0.05751431169005244	-0.009729394466504442	-0.001699882885654933	0.001536331716341679	0.026020292613224708	-0.014718358730567824	0.1386667791771642	0.0002316245319714352	0.0030005884006911216	0.023192587258422624	-0.009339101263445487	0.0149533728466693	0.011499643110689477	-0.03111697858413565	0.005187801313504985	0.005898165507916391	-0.004592242332874901	-0.004699490390887711	-0.00901420407898045	-0.003954644055098567	-0.015699966079504798	-0.0770658489988507	-0.000670692102087047	-0.00983701026303394
patient_246	0.0001945988362058689	-0.016673031956908405	-0.0006675521506463397	-0.003799392185745236	0.005470181980209289	-0.0019766924933359107	0.0010320013933017135	-0.010386014504368208	-0.005472109157418188	0.03477297727449109	-0.009879753452102794	-0.02985321238575573	0.053251577326787924	0.00989026793723974	-0.007563131441209772	-0.004974849615745591	-0.008667938835294391	-0.05968111484715776	-0.023820640951368585	-0.022973696092193293	-0.000766527579098307	0.004706482748889382	-0.006200176786552615	-0.050904777624811465	0.006830352004237646	0.00022659883431654307	-0.02502230642103299	-0.006427201442985094	-0.0015901286364700482	0.009754092734458845	-0.01144327998316222	0.0049614662567752585	-0.01720562325970609	0.004241062633702863	-0.013250952920406962	0.3167782531077371	-0.018331343688340183	0.005249375582946637	0.013880552951653458	-0.0021340198032811105	-0.017940050595202574	-0.0007995495561285931	0.0007118986546789051	-0.03496334086185176	0.03141883302298901	0.04633316604173536	-0.07138755354591718	0.032043433767424766	-0.0009557070084730066
patient_247	-0.008096276117980136	0.04816143918950327	0.013564695425821803	0.0023599311526801992	-0.002233868038229642	0.003249904218778346	0.015709180472165962	-0.013554592214886758	0.00381461485673158	-0.0009891471220278261	-0.003512138641319958	-0.014501140665840523	-0.007082021057375033	-0.000370205522307325	-0.008667746185824454	-0.006312792191140958	-0.008461958899729926	-0.0561662779994421	-0.04559182182751359	-0.03724806145321571	0.005057890281093038	-0.0009039938985666763	0.015190588222525303	-0.03640406444052257	0.008696615853066643	-0.013452028524547195	-0.02250835705020897	-0.005689735480125421	-0.0010174332137949508	0.04062989202702399	0.0035154085807478706	0.0026766823758878743	-0.015446332834435477	-0.00864847862325282	0.00845749070810759	-0.03283852717600951	0.03474866570579047	-0.01863621345913485	0.024969443566452323	0.03230064167754463	0.009722492445370061	0.004926952454758615	-0.0034192107427826702	-0.02818080320174439	-0.016366897557268004	-0.034074799500768825	-0.08002770144226769	-0.007536059505543846	-0.0031944256268893302
patient_248	-0.0031932093915521677	-0.02063727240299089	0.01218068815700949	-0.006741066703718507	0.0019225314427579357	-0.004703133184531486	0.026076033788739315	-0.01605056215874189	-0.008634222290855061	-0.0004461837968428658	-0.005759841669262458	-0.027088938849313373	0.018649807979975407	0.008658363604393853	-0.017130859379536616	0.004021500787541928	-0.006425946090798219	-0.041844563013227275	-0.03428978097800235	-0.02514561955564349	0.0054644093497375175	-0.003119730205910286	0.009435528785262083	-0.044753474402328866	0.002641278161280255	-0.02113128464419088	-0.008281262952604647	-0.010624955648092595	-0.008332482725289542	-0.0041725599625505915	-0.011918230310896363	-0.01223283369671236	-0.015457412502664424	-0.005775771972705571	-0.0024101862655181994	-0.040904421580470106	-0.008446991240100931	-0.015328712316966921	-0.001158041022234234	-0.006792381090445418	0.008065552658178429	-0.004304452728039501	-0.0014265056015275795	-0.03861915817522101	-0.01786126564386237	-0.04267743220515	-0.08774368034785725	0.0022373990603505724	-0.00962779388641281
patient_249	-0.0091455799463404	-0.016203506467762523	0.0033832775930644683	-0.003802458967620496	-0.015055027159308598	-0.027021254526745885	0.00034526203935081697	-0.006165505948385936	-0.0039232950117351765	-0.004142797795330006	-0.012802366494899846	-0.02237385172849852	-0.007893457567591999	0.00742882127585324	0.02316274651634382	-0.022451818137913936	-0.0053640090436416965	-0.04863976232127068	-0.05704348527364493	-0.007753084182359642	-0.00471429719837832	0.00037570283919261346	-0.03825831770819095	-0.05905809163292837	-0.029641987799451087	-0.009992262085838623	-0.02863178919114267	-0.007778601217892884	-0.003391298713404951	-0.005045289986034607	0.010700267409333742	-0.035564581452232874	0.017251114425120097	-0.005950812976419727	-0.003799924487407315	-0.0431694494854116	-0.012769078756809642	-0.014607550488705441	0.000812821213910308	-0.009972621312909286	0.004548048187865882	-0.008073154526525916	0.002173994258340943	0.0015835697625311222	-0.016964255319758464	-0.027745147068055438	0.20009756822692717	-0.0023313102777759937	-0.012312307050271748
patient_250	-0.0021414075332070455	-0.012162530496118295	0.007054486138378011	-0.01363072647512932	-0.001498713924096235	-0.01649564199817191	0.0016020819708506817	-0.008402694778427026	0.00497851208544599	-0.0006193212732578353	-0.010237759321078314	-0.018330345194017612	-0.0029990267682839	-0.007078070947096297	-0.015161672124476317	-0.010573342523844776	-0.005434873107461501	-0.03934653616405493	0.0018562927472400006	-0.024511118941033163	-0.019782264733258476	0.00140768006041341	0.016206218046910466	-0.0398462387849369	-0.025932104296323765	-0.011644604275784455	-0.00255459371803225	-0.013852658856918469	0.002592789952578621	-0.011417114217657757	0.0038400780837952436	-0.02350637822547777	-0.017202151057181928	-0.0013218851548045902	0.00424278568941177	-0.03407717202224538	-0.0014453342194147368	0.0047429312972530925	-0.011514554990452832	-0.010260090093581807	0.006379161782738962	-0.003875798135219892	-0.0024146737704799732	-0.026664778984152496	-0.009541788882260194	-0.026779682433910858	-0.03830457054081652	-0.007769965740427601	-0.007330050738920625
patient_251	0.008690682494180431	0.09451195372226687	0.00714005388436397	-0.003701596185693183	0.00647331467669704	-0.019921887733671147	0.002479074604212617	0.011522602492210378	-0.005122423102538759	-0.008319329776349785	0.012592000481868666	-0.024616161645704224	-0.0086891098283522	0.0010914854856872377	-0.010440212525723212	-1.7459750533801456e-05	-0.0012133126591463996	-0.025255155375098412	-0.00679501616364788	0.06533200536844513	-0.00262225565780812	0.006262792704888668	-0.016671410503349752	-0.034107671944770324	0.010582324312911421	0.025902585213852074	0.012755979190940975	0.04241131803880596	0.020717278488746303	0.03715853799182228	-0.008124821561962087	0.1631535766499928	0.029608235504441024	0.07981852083314904	0.010536302263369372	0.00857277528766072	0.045973015306567486	0.015639021764049195	0.04901519054990336	0.02929883827876723	0.004739198345681873	0.010208339162804557	0.025675420348304813	-0.02867722033587156	-0.003095712788884101	-0.01725998746384414	-0.05691070732570323	0.006299885855640829	0.008826131361694588
patient_252	-0.008329218011528205	-0.006683396005524814	-0.002566179040760922	-0.007678978914948597	0.001042972622704741	-0.017302319180854106	-0.008119301664247404	-0.004390032782347984	-0.015115383458278684	-0.001869534203372434	-0.0008888829867205599	-0.027902337034107747	-0.012485569325196112	-0.007058869441881249	-0.0036737837882993623	-0.01289928512493429	-0.009489321645241126	-0.045756581284117415	-0.03709814489743199	-0.02551342312253213	0.010963349296828628	-0.015865213469657947	-0.027860033482077072	-0.0062908824120666085	-0.016221289573937467	0.026708091085171547	-0.019529813427330418	-0.013931788044986593	-0.005262736156568903	0.002344084603812928	0.0037545841414404393	-0.011726039249922944	-0.010825165120279891	0.03573395230853246	0.0024135698673812163	-0.023833750696009574	0.010282729472905443	-0.001997265659551781	0.03235339077255197	-0.01400368299809537	0.006143330052639128	0.0016154505417214904	-0.004165270852699449	0.16133030184758204	-0.011408456865831286	-0.028601440705096466	0.12677319018846858	0.002760824574491715	0.005015479270100064
patient_253	-0.0036325998892692544	-0.015470029943279315	0.010467129574954019	-0.004256304269525974	0.0024544831177627834	-0.009720413399983053	0.020213300996352233	-0.012925294253169605	-0.009798768626308522	0.005575247171695238	-0.01137954734349057	-0.024838875255444606	0.015452328729142959	0.011946353292310806	-0.01427924829736088	-0.004427195905633109	-0.007338112467755912	-0.06112479664837218	-0.05610488458950536	-0.02076376626706254	-0.001906437357442469	-0.00010525898864593694	-0.006177295171111887	-0.05027602599431529	-0.018887293487519913	-0.00762829283860191	-0.029454862614254024	-0.004159741954754104	-0.009408490385289096	-0.00459256209550986	-0.013188630274735737	-0.0031622004868231803	-0.013909569870416617	-0.004297047118133583	-0.015222354508714191	-0.04511827262780823	0.005565971752273416	0.01718485962781676	-0.037578073628250636	-0.013937166392074716	0.0074536677798152755	0.002894718051793546	0.0010630375354071112	-0.04358840664770029	0.014013970765311894	-0.025586621246439827	-0.08047223252947173	0.01607029335213382	-0.0032467933703905884
patient_254	-0.003844997638077358	-0.018241547504120766	0.007334989287838257	-0.01178875972982198	0.006321869875029892	-0.0053548909152355524	0.005916858399026856	0.002848094926649618	-0.00829260906018982	-0.001307801711638803	0.0074710636886873225	-0.020278272043415334	0.00817294129899179	0.0003259957536108607	-0.017872802847367947	-0.006901164694324366	-0.0008374152454193158	0.006701295178915774	0.011735890451086937	-0.011100972668153946	0.01757389700205837	0.001190548089312727	0.015536939860001524	0.08369177472047959	0.00814327825939435	0.0078220737807081	-0.019815223880318655	-0.005282767630832875	-0.010528708997973302	-0.003394619143500431	0.006582687213233965	-0.05417491442203568	-0.017084940615126304	-0.007471205527534874	-0.00704729909697423	-0.0342737654916834	-0.011763272245772859	-0.013667586357368927	-0.01555424262767976	-0.01346706691839671	0.002117414512362338	0.0035034310250988015	-0.008229630625432428	-0.022975646753886227	-0.020353173267093804	0.0536731621443553	0.08800285838168911	5.911813740330845e-06	0.0008310436383589555
patient_256	-0.004553851951846965	-0.006385119825568433	-0.014495724099617873	-0.009638932376655307	0.001026384008630602	-0.012499326049334292	-0.008624835086015893	-0.01366730105625934	-0.0070115113852542875	-0.002045325147891969	-0.009562234234843186	-0.01610772922500381	-0.014681532138204258	-0.008044759549969294	-0.01389989254155703	0.0015573852027418453	-0.0065118887874312656	0.16293610187211158	0.05589208006288365	-0.01424498852126285	-0.0039407236176049135	-0.031791987145704505	0.015856309887516157	0.1060951052323221	0.009234740523118857	-0.009751060265652745	0.03416757265478336	-0.008633665355292731	-0.008396329190961473	-0.007275706642016113	0.006875188885090845	-0.008917682672843204	0.01894542081582944	-0.007383198277900182	0.003897151812325669	-0.0195984882445566	0.002931985319298931	-0.00039885485270197796	-0.040675078680778264	0.00203941550452955	-8.324157949188075e-06	0.0026615890242838885	-0.015313529304575236	0.04752216852711001	-0.012256296293983752	0.02040838839667839	-0.053483256115541666	0.0005636721247353991	-0.002074672388015056
patient_257	0.0035020419790715014	0.2826165631375649	0.011984205376811531	0.15928307249542942	0.03039925211281699	0.005510509583315198	-0.0005745788627077221	-0.0006096897797753177	-0.007730253819451931	-0.005519218004049909	-0.009353406519974194	0.05473086606533323	-0.011718795168409788	-0.004060037664328893	0.04439959399668718	-0.004817208670284355	0.03666409677271994	-0.05366444181074847	-0.04151196594271228	-0.04652535450820459	-0.01238758696153666	-0.0009585223453612027	-0.0022143501216508655	-0.04292860652303787	0.002666650727644665	-0.016207952880639004	-0.025732520994887743	0.003559249604321532	0.08595394857746813	0.08642904041825028	0.017962827789131705	0.1206374149642388	-0.01141113569793024	0.002730281067816216	0.023599195849079282	0.035398897359270314	-0.015618820401390962	-0.016687477747011216	0.04369756004523986	0.037520947829951565	0.009666619010974627	0.01747809032673399	0.0008003403355610018	-0.0423322452243886	-0.017943088058780428	-0.03877222794543753	-0.0776273002417509	-0.01246074439521398	-0.009290217290079986
patient_259	-0.006263613114252676	-0.002489290727522916	0.00399424532653705	-0.006097765328477187	0.001508768522553723	-0.004042314433525515	-0.003420047962586664	-0.007606125906171479	-0.0014302424436159846	0.008338826437114978	-0.0006031123561477464	-0.025595385143638176	-0.014210155730920911	-0.0023605150856294724	0.0066729574154910775	-0.006704248064648191	-0.007906746480450326	-0.03379661747648662	-0.01943243911392944	0.03583321400131692	-0.00192054418973471	0.0005756988453464648	-0.011807280598239165	-0.04373591068180366	0.004271374537082722	-0.0020460296445750773	-0.016533080230484474	0.01451104622779286	0.02858278812058185	-0.011104592556719507	0.02288640012951304	-0.002347929808071633	-0.016076166031737633	0.10395194454891042	0.00826019505118184	0.10639910787257563	-0.01570351703534352	0.0031158537335711535	-0.01761969447677743	-0.000689803664417084	0.0060543635254757325	0.002158744043550571	-0.007451300699932866	0.14631442399698796	0.010901296021832662	0.04684365439138657	-0.06914094162721493	0.014511820806852347	-0.004429753418030857
patient_260	-0.005947942159908353	-0.0008667885241808696	-0.013579964314882335	-0.009161214854549894	-0.03475547213266996	-0.012763467764359526	-0.015213195784022731	-0.0010675680108042265	-0.00269162905934436	-0.0016102708802528272	0.002187763980371268	-0.02461884162256557	-0.009706708692771264	-0.006099519546041138	-0.022268511633522236	-0.013336409077175902	0.011763404193877742	0.07140692292451771	0.032131130432557886	-0.04197333730765645	-0.015716777741185937	0.004280904884986652	0.017980144525025433	-0.04597445222192084	0.005009884708510048	-0.009835288625017377	0.0028062689529201965	0.00443290854011275	0.004168495522104493	-0.048379070228448076	0.010963348963041734	-0.07785639292482198	-0.023277283690962824	-0.012921061649779993	0.004725598298139399	-0.031803495715087074	-0.014804306386117204	-0.008022489150799922	0.01247786334237732	-0.005371516670625041	0.004708649198847054	-0.003661251623360804	-0.0040876768470555665	-0.0054747301718847926	0.00160245294491104	0.03188203588539004	0.06157808992223221	-0.013054207561742786	-0.004526391553903645
patient_261	0.0005603062340194379	0.0016453975499117037	-0.015348294734493	-0.011845323847519107	0.004086398629332893	0.013117737728406789	-0.006776801158305837	-0.012165973964672776	-0.006851902349583618	0.0008537069373706889	0.014535882951628654	0.07525410642247382	-0.014965695704587407	-0.010261446475244266	-0.022362312936013002	0.01161370346758634	0.0008718111001766488	0.028126655484181976	0.03607498555651112	-0.010461811668413177	-0.008124521154160496	0.007962211756993716	0.0165586176316576	-0.06150527845507809	0.006969882707813441	-0.028593773766038933	-0.01718942677908621	-0.007326090072631848	-0.003490005409340968	-0.014554327189988387	0.007429969350515786	-0.04625322362699979	-0.003162967548095703	-0.025717102078777632	0.028900953151005066	-0.0312705918506491	0.004881582518591367	0.008856606270372441	-0.040857912495561005	-0.005430255964392839	-0.017343403199944395	-0.0014196489210722754	-0.006012645138140672	-0.013859606569778806	0.010374408065080476	-0.03388099878943129	-0.07680096678447026	0.009972560984043078	0.013759981876177883
patient_262	-0.0007358283476749061	-0.010265847473337985	0.005617514042401843	-0.006179255044826644	0.004854337829077641	-0.001740711991324507	0.011434634618874805	-0.009414114402176738	-0.011305893032502536	-0.008326673774426724	-0.011137506130026313	0.06637459706264438	-0.00367918759253151	0.004736097223236588	0.02318991818791065	0.004824001201034116	-0.00793283378748027	-0.02232277803294566	-0.033691033508032514	-0.01803727175335891	-0.0013343058590888678	0.002931407137914502	0.013373492306055845	-0.04230942073579001	0.008467709917769592	-0.016803088433909603	-0.02967147662242654	-0.004816594726270935	-0.006082574511472075	0.008998124273888667	-0.014286376546230835	0.03933461858377289	-0.01863872130202864	-0.0005056137959727597	0.014007576311347468	-0.03293919466595299	-0.015606055275655164	-0.006854258898490065	-0.04230550342381817	-0.012155326451363453	0.004978460708233239	-0.00830209935745746	-0.000750245795100752	-0.02774500232427928	0.0048894477288231085	-0.023859864597345633	-0.08142785106133874	0.0008739728606434422	-0.011839380748177135
patient_263	-0.003634030365513366	-0.0047831226972297495	-0.0117232596106385	-0.004796928390628264	0.0032759710988535706	-0.01606554163129526	-0.0071820031281011245	0.001025736192248615	-0.011187453743705267	-0.0013054964047505618	-0.005179829583825073	-0.02138354964964118	-0.00829355326806669	-0.00537190109522128	-0.02101023433933383	-0.003582617033028287	0.002899817750421403	0.025679239465438427	-0.0532494751702177	-0.010479412012609341	-0.0033627463537787027	-0.02641642176021502	0.010902974370215267	-0.028099742310688517	0.005290454296893775	-0.015814458430814204	-0.026534928993420092	0.012964542895576421	0.001767148703016098	-0.012657647463129534	-0.015231360237798157	-0.0049988340925237	0.015602389538902332	-0.0027599800091512926	-0.009744976989518905	-0.02372261005550473	-0.016931509103935746	0.006383871825526759	-0.038198015766637346	-0.004555805480101125	0.00560560345449416	0.0045835140982199585	0.003985734396392429	-0.040164835852000376	-0.017653274857085493	-0.008245736539591713	-0.08263339275557956	-0.008065499391699487	-0.0038928052827955383
patient_264	-0.004143734807543511	-0.015233012362421696	-0.0008644972025537291	0.02633970736474699	0.0020642574791226854	-0.005594553639084193	0.0062500883385452795	0.17767585644028125	-0.009498882826961503	-0.01152617649449238	0.0026543131808543946	-0.014643272286966064	-0.015361534778074844	-0.0026621337350260944	0.030824619993626436	0.0017435274227506337	0.036821179576428574	0.01938169321874521	-0.04635800936048384	-0.03619569385805231	0.017214616000886026	0.001928760552175186	0.011338575125679286	0.12618996558112344	0.00899347343813669	0.039906566918148104	-0.026050201393850204	-0.005615041468929001	-0.008016218735143021	0.038641609361796773	-0.009483681501468631	0.1611377585774373	-0.01898633245613333	0.07623870046498891	-0.014621543835667767	-0.003304302618869474	-0.01356002270619867	-0.011516531710001738	-0.03684968954531485	-0.009471832311566697	0.0026127571866498343	-0.007322359310857774	0.0003857189374356338	-0.016792925109623623	-0.02200490208150937	-0.043381093916634444	-0.03633809382008049	0.003677645278880081	0.0037898598968917428
patient_265	0.0022250098277317725	-0.015548394277058808	-0.006006421795319085	-0.001945430419155802	0.004510722917284512	-0.003187392337065682	0.0005313642574838831	-0.0036665453428452984	0.004379996841967968	-0.001623995564265236	-0.009682911599232097	-0.02950214470369972	0.015534677844448999	0.00672715310711233	0.03342500882248747	-0.0035554107172098702	0.024012347645328974	-0.04655752389554313	-0.04078439717109205	-0.02484756544737042	0.023637853414318056	0.011496193072005152	0.01668030871803251	0.16439651269740682	0.0036342460949284772	0.05989238044306224	-0.02113093726872434	-0.0077803885375271695	-0.006836850419459261	0.03164793119755524	0.008351065771935215	0.10209364767510126	-0.003939620287091562	0.006580269220375128	-0.012886997356609399	0.030089877378717204	0.004690998692941529	0.010779408295070608	0.0038394420896256005	0.005115648754567029	-0.00651261430725382	0.0007153290174846944	0.0006979291846787031	-0.037952691220422004	0.014527203967398795	-0.0372995877223644	-0.07249084692671898	0.01409708275222808	-0.013099486706195896
patient_266	-0.009125453668269931	0.008224789190501017	0.0033935115712411	0.0018319094781213167	0.0030828038123935707	-0.005021905778751601	-0.007557655548765058	-0.01132976301240809	-0.010231702489894213	-0.0052542636222899	-0.010990962196864951	-0.0013591663197110326	-0.015272418367881107	-0.004974577054704369	0.0227339559370994	-0.012603593830363408	0.009952096846903867	-0.052072938831079656	-0.04201527232334833	-0.036200823120522835	0.028161334152836014	0.003047519491788113	0.010404056234015618	0.033207183431744836	0.00380185957396451	0.005437041781612635	-0.01724214964824274	-0.009278282826279708	-0.0027358912978213716	0.03800087417464958	0.009880918627332324	0.03432322347858985	-0.015323596135020677	0.00044644514393846424	0.025288196673685887	-0.020870305576113114	-0.007046965417035795	-0.020574787510075666	-0.039419014185143895	-0.006742178761337746	0.0018115708757202567	-0.004784463409547088	-0.005584305437414927	-0.021023577955303657	-0.022402058610544548	-0.022679827719735132	-0.07407451988973528	-0.014729575383171762	-0.011099978797543408
patient_267	-0.0037702473877979457	-0.004050040265587895	0.010732307652758727	-0.008926493050531925	0.0042291967218956875	-0.015003531078008382	0.034548063762233475	-0.009047570458096468	-0.009173213309201133	0.007149942542748149	-0.009248157282372852	-0.021570708469357377	0.0343727540421782	0.01942806737622532	-0.018806266071973533	-0.013308502510356751	0.0037111351889138624	0.01793221910058068	-0.05243710520889994	0.06985772965985515	0.0030637033756357557	-0.0027865773617473688	-0.03763422827353912	-0.04704257463063152	-0.02113100758713331	-0.017676888558111004	0.03569596721129236	-0.008776335195671453	0.0010118713605859954	-0.01244382949196734	-0.0012856270486049843	-0.06180076678786642	-0.014500812110120012	-0.0016755558375548018	-0.0077745865421673215	-0.039893661076500886	-0.012267848859981074	-0.01165797268141762	-0.029800723142858688	-0.012269315335763814	0.00762947963281097	0.0022646179102229626	-0.002720411570092705	-0.03948228669796082	0.043553897707290685	-0.015020020966749304	-0.06229329742139571	0.01961769900247051	-0.00152639770935433
patient_268	-0.003015510331056921	-0.010909166567985785	0.009874536408608518	0.017371836922012534	-0.011907462823528907	-0.01739874326817615	0.003725496346845105	0.0067636209328509125	-0.002485233032413103	-0.002839929076959029	0.025305263152712927	0.031429843188566384	0.02759487699724995	0.0038655974340480537	-0.015125648558541418	-0.01368353937582752	0.013781898060975257	-0.004541919564982363	-0.03889237528280999	-0.031056496719142835	-0.006994909748229852	0.005518201886284459	0.01939545564678318	-0.04835642983547867	0.025315331122128693	-0.002945544978987215	-0.024191739380377778	-0.0018229583141471401	-0.0072858542341687205	-0.007859176422427425	-0.014640041766870147	-0.049174563728589034	-0.00041999126611379	-0.0023958185196841088	-0.0028377789323514365	-0.026866832935437884	0.013370550406419794	-0.008461600195113588	-0.0433544409656464	0.058170908619922086	0.006235107728960094	0.006923913129816182	0.0020003424312678942	0.04713844954562869	-0.016077601659112137	0.07046893436167102	0.2009739787711371	0.0037315126513750153	0.021376469075982885
patient_269	-0.001019988596421143	-0.015706532284458	0.004802092175945248	-0.003997421409656285	0.002923125184094298	-0.0034736178533236223	0.003869752924353199	-0.012750302012760568	-0.011753010760051738	-0.007826972897805129	-0.014306427806252481	0.048899560103204315	-0.015880992236613874	-0.001959821940575749	0.025872092976528954	-0.0038351237579652	0.000767256637364662	0.049030184857013596	0.045441623791577006	0.08108758755390748	-0.0043048119372463885	0.002671156755557965	0.013196527441442117	-0.058100778687387056	0.004940006722683554	-0.028195581023790734	0.05029679796893812	-0.009229822153698155	-0.006180089429797519	0.038469874985982866	-0.007263584592753176	0.13323998342516585	-0.013548978784825678	0.020750080149313656	0.011567454345258237	-0.02015202109487916	-0.015918401065029716	-0.012910695897608184	0.002375342234914046	0.009457332039009054	0.004063006228315141	0.0015987364595850572	-0.001202669310847991	-0.03158862626265803	-0.020566200298649022	-0.038307617168854134	-0.08559036464738133	-0.013937667782509154	-0.01023263649810182
patient_271	-0.0072712644118296185	-0.01879945040129254	0.007591811252491559	-0.00622857293818338	-0.005841306698265587	-0.01663357173096368	0.016428914262564816	-0.016532966072119657	-0.0002188346637525545	0.009218614558300827	-0.011168754974903357	-0.02043654033389151	-0.006281992952020809	-0.0019407698736433022	-0.020304528494095374	-0.012057547447074634	-0.008040678582080027	-0.051341193195400266	-0.0468613699986634	0.037462667620318794	0.001176298271009753	0.006499765853791727	-0.026390774723602437	-0.05662893550225588	0.0076743096515352	0.04629382465623722	-0.024176150218980466	-0.011916276072468453	-0.00963641465474818	0.03451865533284408	-0.010244326449491383	0.05699524779969888	-0.01716775733880114	0.005522007128144229	-0.0037109502426454144	-0.02866158811747274	-0.008505969270455034	-0.015341966739659756	-0.025644551413034043	-0.006256031036829221	0.0012184277466760845	-0.00358555908751733	-0.007013810005506127	-0.038178237407148624	-0.01920602669476682	-0.026439712731429862	-0.08022483076221952	-0.01277764297624155	-0.01085762356293928
patient_273	0.025287615414543094	-0.015340289617038642	0.002772913546487147	-0.0009068371517666172	0.003899127015323265	0.001079332990783875	0.01699455256105612	-0.0067345891247349125	0.019243837626867096	3.727875932719761e-06	-0.013686328438263517	-0.03446514852264862	0.00989951478669944	0.004182732830300345	-0.011458468603851728	0.05301492594860642	-0.0042425505251670595	-0.01994696964823371	-0.05695318904046699	-0.009323958411006791	0.00023854015673298917	-0.0022312774517125682	-0.0012429006488246636	-0.04846537231929122	-0.023195632782205534	-0.004235401629980133	-0.02633644999665457	0.08003942953221671	-0.004261480051365441	-0.006191175259754385	-0.010427828944889297	0.052138919058658174	0.04344695369613261	0.0029540976812536196	0.005567399092297631	-0.03472064030548276	-0.012441772656828706	-0.009063160388133871	-0.0371523466733896	-0.00931568846439817	0.006724362402059878	-0.006169629753682821	-0.006805602956950831	-0.04149393455206221	0.011063228351242637	-0.029889754700105242	-0.07672735309665316	0.001830848961587944	-0.00877365885912768
patient_274	-0.004119805776571015	-0.012060141984570259	0.00283845801759534	0.012956124596132665	0.006288173570244513	-0.006202424184188748	0.004908077561402692	-0.00035587821328548396	0.07821054694293295	-0.00488474619928013	-0.01216508679202071	-0.027626077503338523	-0.013413001244782294	-0.009027699260757827	-0.01705378549537347	-0.008947422213266741	0.03420972488993985	-0.05649971843464096	-0.05456306756497455	-0.014256837587439581	0.002511255695224302	0.0023939749237393325	-0.035178322505205195	-0.03284641689866661	-0.013708340314142442	-0.009037111348204199	-0.02609714578358273	-0.011846858417181607	-0.009956503533054445	0.031935214983619994	0.0021299205407510273	0.12120918891036148	0.04764036436723609	0.028623798271080622	0.009531356892836735	-0.021404776685206746	0.008659136002115935	0.008328256419488445	0.006162985018368115	0.008336177213997965	0.005636059825838582	0.0019184395554154062	0.0037183386242626375	-0.03919402258937481	-0.015229089879422633	-0.043044997812812354	-0.06668877413398851	-0.005175364864407854	-0.010899584560881581
patient_275	-0.005844247599089929	-0.00715118291225977	0.0039547931638401305	-0.00040208008660505193	0.0055236304926392695	-0.02182138156874705	0.013289825127540768	-0.008745244390323847	-0.007228045369818165	0.001843730771495955	0.000713884289700156	-0.022529305388800384	0.016381568754076398	0.0077732639156872915	0.0033275842823065997	-0.011751258407433565	-0.006871436602131349	-0.05305461875783472	-0.025035271966699205	-0.0031613491816821614	-0.003253595067373392	-0.011521290112053113	-0.03104044236908572	-0.040131527834261	-0.003734284084044015	0.0048984184987389025	-0.021777241699810435	0.0112516335748987	-0.0017223902715682079	0.006479520421329289	0.017977980648332982	0.06727667671265483	-0.009304322521654735	0.045860501186826406	-0.010584436373433124	-0.03909792902792984	0.01946719941602017	0.0048772690974847	-0.01838043077237329	-0.006510685996967458	0.004581205576759165	0.0019842830288798047	0.005376428677655887	-0.03189455799274911	0.007122477012897207	0.04477939558954249	-0.05673381167561762	0.007302176596616214	0.022368230091629967
patient_276	-0.0015304864454874299	-0.01970145975167445	-0.02026811679778795	-0.0064224937785344015	0.0003510929527694061	-0.014908098052956707	-0.008717148579593673	-0.00137730044360115	-0.008880180973207192	-0.001918754444501318	0.005400718644031097	-0.029406827775942855	-0.010468709979502049	-0.008953574256011978	-0.02458623307804075	-0.009148241939715234	0.01012787151039465	0.003825698359787083	-0.06160768735104704	-0.015718578218112508	-0.0019518364846274187	-0.005652547837781135	0.01966579441379257	-0.04327839243721808	0.004442164763295675	-0.01977143334017346	-0.028132449682378217	-0.005206346984200716	-0.010702190905587813	-0.03104956036284725	-0.01018137830838629	-0.06599891773279234	-0.01791894286942432	-0.030953497167470506	-0.014480559892216345	-0.035164080401936366	-0.012623904810390435	-0.0021309656835296746	-0.03294878949115369	-0.012378924519197608	0.004849683367403364	0.004038868607956453	-0.004625623482348686	-0.03507887633741946	-0.009560972903960744	0.05236655788401198	0.02122292247309693	-0.007452754750757104	0.006908904738454913
patient_278	-0.007578591846569571	-0.020029164178299096	0.007506473185888694	-0.00459605028149975	0.0033479685411205175	-0.013016475213697466	-0.005947566710027052	-0.003975458619008017	-0.00914102693999686	-0.0022742326186621898	-0.01103331565554051	-0.01053002340262459	-0.013575576014980722	-0.0025514345074196436	-0.0005985180236870561	-0.009285424014970341	-0.006141083474735496	-0.048986612842199566	-0.04045714634791721	-0.001985714781679259	0.016208826716868092	0.00424377596966438	0.00862068077723772	-0.0462914779339508	0.010167025933196355	-0.024110761574653094	0.0063131018828412174	-0.00899482348048953	-0.009409453818392146	-0.0022963487698304834	-0.012513971570744336	-0.0004221922773495668	-0.020506976496046877	-0.006185587418495622	-0.0011601933755631833	-0.02885284346202707	0.00848934711855692	0.012140636534529396	-0.03302380939533724	-0.008967932396084096	0.00695695268244515	-0.004035958882042065	-0.000677483652712364	-0.0386019664136798	-0.016459697836706477	-0.03718162246377191	-0.06533239326506667	0.0030161779723732697	-0.00921815349598278
patient_279	-0.002855811267567218	-0.020509928366573723	0.013601046234830187	-0.006666438262146603	0.0008480492462843812	-0.00899957556151876	0.01984217284430363	-0.009258097162209444	-0.010084757053286143	-0.0030227659006448926	-0.008697991045914759	0.024703169140672217	-0.007045205419076764	0.014392026124987516	0.025951614417899112	-0.0066816121586886325	-0.00820941863047931	-0.018461999469909462	-0.04441657202022987	-0.002421818191054206	-0.0034885598171403866	0.007459161267175455	-0.0039808276962858755	-0.03938381863718797	-0.020879602743394843	-0.018902957972753324	-0.022017775994444166	0.00036515526094438517	-0.01037078999246158	0.016833114027883168	-0.008825317674179644	0.10983267394890879	-0.019680344275825466	0.0015480122208926098	0.007499991346264567	-0.024772559963364107	-0.013811356919581075	0.003331220161774119	-0.015952435210422274	0.003417170759316024	0.005441668130969515	-0.0034249523928266577	-0.006345425481754062	-0.027507832339095414	-0.004008084715379694	-0.03324784922156376	-0.07943080108943244	-0.009132769438690354	-0.0076249109072758035
patient_280	-0.00309019092344612	-0.005662141115070228	0.005901663753105665	-0.00632714892521654	-0.0015412464751080866	-0.002746151791082811	-0.005900100607043633	-0.008594687187129193	0.01479390237495712	-0.008048726178002097	-0.010520281027854047	-0.03293706962304931	-0.014498718355365734	-0.006136733997724927	-0.02104398537124999	-0.00286298194832247	-0.010160947481249096	-0.05367027090677841	-0.04532059498150594	-0.02370778352990085	0.0004178243423383919	0.001338178379816764	-0.03243636936669438	-0.056226364325655205	0.0004932103666343473	-0.013267775667006113	-0.026877343121951357	-0.003156888032366362	0.002483312640845684	0.002670480266492975	0.003576511081756201	-0.018962709976588502	-0.019348948814218125	-0.020909461686948284	-0.0006869530459123791	-0.031583265668059544	-0.012192532529708013	-0.011905036522113025	-0.020089484947544766	-0.009443134004325086	0.007258307197208697	-0.003419559642471687	-0.0031343264956013696	-0.04018665407228519	-0.009891934967173633	-0.0323389371385195	-0.09574382652043215	-0.013212030151819605	-0.005345069291206967
patient_281	-0.0068281351362656515	-0.01660632592534084	0.015456510108358003	0.034428521557969965	0.003267917044553389	-0.012286130760409218	0.004506403664089942	-0.005878492911853164	-0.009041813020173806	-0.0032701823904071007	-0.0013069145628288358	-0.013670332505358089	-0.011700615715105875	0.008399318237270258	0.04081250143470723	-0.014375530575426388	0.04053021208700984	-0.03408245465526198	-0.04943151524392551	-0.014372687977393779	-0.0007821425598753053	0.008816664797863994	0.009396169546388356	-0.049076810705710044	0.0005321715707752754	-0.010888087082659766	-0.02773246010906461	-0.009653959508183995	-0.004991314901616053	0.06604106344832479	0.008336058908010284	0.06864401929862787	-0.014740129280483318	0.09561482929400013	-0.0017007871367980961	-0.01655375681452138	0.012079605900542105	-0.014437580671873252	0.022825616828715697	0.012683664374800894	0.006760796453972759	0.0376361596583633	-0.0011904808873657105	-0.039822409877615206	-0.017574529223505685	-0.012450048237001273	-0.06779655717084308	-0.014387127232538077	0.0029006064711671682
patient_282	-0.009105963304465508	-0.020260779153188534	0.006748349666100651	-0.009458626492160083	0.0005408525978128206	-0.02709800390023017	0.005980681823634409	-0.018311323115941244	-0.010933414451601455	-0.0059365805237124635	-0.012441815025337578	-0.03186585693610573	-0.012374089831608683	-0.004243949214494422	-0.01790325110823748	-0.01478235742376883	-0.010167638385027145	-0.057042488669415636	-0.055020956871354464	-0.033165768296940075	0.00047436830187391114	0.005643950384627323	-0.04482539211068076	-0.059396325392384444	-0.024224138513174426	-0.022064627454783835	-0.020562026123283315	-0.00543026659142281	-0.008364756515710576	0.0009289404467544392	0.002394712581870187	-0.06129314340555481	0.04371543851720729	-0.008928863099281906	-0.00976902672887927	-0.03915925756884985	-0.0165254684144832	0.0007354032572678966	-0.024546235364545716	-0.009097188284686255	0.008356143879472762	-0.007035623031040371	-0.006964224920820852	-0.02729325793643862	0.0031297136604766613	-0.013805668869236933	-0.07148431768578493	0.003824583154370692	-0.009800842987025401
patient_285	-0.0026630473972318824	0.009511952770710014	0.004378507280791908	0.044431907205203965	0.0030664436133039075	0.027248273494650577	-0.002989841741214997	0.1887088158507345	-0.009101631284757087	-0.00458067203378929	-0.0069684162406042196	0.06267694656784031	-0.007032645080542359	-0.0048967255715550925	0.04797033324504862	0.034343818238003525	0.03884638194553474	0.03234175819635546	0.08262926114843112	-0.047906474069121296	-0.00379107382062508	0.004160510803952987	0.019590176553219738	-0.011375850829519758	0.016835015819719697	-0.021774810574820325	-0.019883914807174857	-0.0042585621483669485	-0.0004140480865545962	0.04349630628769277	-0.010623619987330534	0.16887866073468558	-0.014050722557863025	0.0265370784906654	0.01687840335543782	-0.011214626717801948	0.006444166535099199	-0.01859599983827243	-0.019056122787222452	0.006795015422709277	0.0033266230591793024	0.0075042504723974125	-0.005087368031486511	-0.022704197976780315	-0.019399651512023317	-0.00899605130027119	-0.05208606633129031	-0.008569335044736887	-0.008057021878551503
patient_288	0.02402079279852508	-0.02018388229153486	0.01249734859500664	-0.013458405435801657	0.00539967739625549	-0.009882427865728752	-0.008194112348324768	0.008440276486837421	0.0003779201217236816	-0.006208653345908155	0.0037563797278284306	-0.02486014848293733	0.01611267883420336	-0.002776393035927246	-0.011729413428987718	-0.003135133210592827	0.013064465271301985	-0.03354479859572546	-0.0011680360781780891	-0.004924465098753343	0.012944510956961522	-0.003249332278127642	-0.012612863585740465	-0.03886178774314303	0.01289136840537896	0.03969286431739999	-0.019866605280660376	-0.010958348305132815	-0.0073783100784739816	0.009078143371666092	0.007020494189512572	-0.06430061574116541	-0.014656234251613118	-0.004890256782516767	0.007932426054606617	-0.023834328033211807	-0.01416205390604408	0.011907592358075019	0.02063790454765059	-0.01578556514836685	0.004957331829394359	0.002411529518379426	-0.004024226100066377	0.2065998869517205	0.005801693274995488	0.05036091442755639	0.15359623421176655	-0.007129891365453135	0.011545651383253705
[truncated: 85 more columns]
