# Supplementary material for: Integration of clinical, pathological, radiological, and transcriptomic data improves prediction for first-line immunotherapy outcome in metastatic non-small cell lung cancer
Source: Nat Commun. 2025 Jan 12;16:614. doi: 10.1038/s41467-025-55847-5 (PMC11725576; doi:10.1038/s41467-025-55847-5)
Supplement: Supplementary file 4 — Source Data [file 41467_2025_55847_MOESM4_ESM.zip › Source Data/source_data/unimodal_shapvalues/PFS/RF_radiomics.csv]

Patient id	Dmax	liver_SUVMean	spleen_SUVMean	TMTV	Nb invaded organs	Distance dispersion	T_TMTV	N1_TMTV	N2_TMTV	N3_TMTV	M1a_TMTV	M1bc_TMTV	T_Suvmax_max	N1_Suvmax_max	N2_Suvmax_max	N3_Suvmax_max	M1a_Suvmax_max	M1bc_Suvmax_max	T_Suvmax_std	N1_Suvmax_std	N2_Suvmax_std	N3_Suvmax_std	M1a_Suvmax_std	M1bc_Suvmax_std	T_Suvmax_mean	N1_Suvmax_mean	N2_Suvmax_mean	N3_Suvmax_mean	M1a_Suvmax_mean	M1bc_Suvmax_mean
patient_1	0.1532896538113254	-0.09187717023106629	-0.07177485942281277	-0.23156371237963985	-0.061323322524383966	-0.04490781345986691	0.14323543361164245	-0.038938406895013405	-0.01569746291379821	-0.04664847843943936	0.02538966674808244	-0.08657714419415695	0.16754383034514317	-0.008926131544245106	0.03573051996056508	-0.10505900643892571	0.01681821965542305	0.03212090950681779	-0.008009906784780611	0.0005272848123468001	0.02379021040838617	-0.00544528685517569	0.0003622931838574097	-0.06347455149154387	0.1983040489229283	-0.017073920476619514	0.016657394651369214	-0.08993887308211126	0.023891846048972817	0.03238189548826522
patient_2	-0.4079074979458944	-0.09736060023871985	0.03417658369958716	0.31667461926777674	-0.11290126918233181	0.018949103253944957	0.16948532644413158	0.27488919842167386	0.33869455370867213	-0.03527710556128269	0.012819806453569315	-0.06794761982666517	-0.07279575042429164	0.04757141245221647	-0.13691774259768139	-0.07225652790324846	0.01165009992538409	0.00028051949057427897	-0.005228476216347803	0.0006157299772945805	0.017580208152219348	-0.0015513308192358166	-0.0018478595356575486	-0.1386055548559766	-0.025172434921103878	0.09293843579065592	-0.030595853827173863	-0.0632318725829839	0.01964271483400232	-0.0683915515351147
patient_3	-0.1554013932771933	-0.17827626017226714	0.05763294305614858	-0.10451482921883698	0.0015220683055483819	0.08705558782136336	-0.21421045136566685	-0.04953644399433574	-0.019701268936161916	-0.05663573603026973	0.017319934934006888	0.17777834378474058	0.1042220234108253	-0.016552905137747365	0.04613408157166534	-0.11828738844698479	0.013085761914906456	-0.018721838296406185	-0.01182096181178647	0.0007234997760174101	0.020419215443397132	-0.010582028682656069	-0.0008628592908715405	0.20849312661630645	0.04928164806511472	-0.0181473779021672	0.020209559662757833	-0.0941801124645945	0.018653998948763427	-0.07383370560421837
patient_4	0.30170787006965033	0.31324177504006917	-0.01621100800122559	0.3822346198178645	0.1873142972497401	-0.08295418167081743	0.37615146571627756	-0.03884747064089494	0.1894516626041463	-0.0314574312765371	0.022834746659630863	0.12335219380942844	0.13236778108146124	-0.005541380646467654	0.026461805918183826	-0.058835279882137506	0.013489157909310077	-0.024739577734318494	-0.00804668421980183	0.0008107700138707491	-0.0532171781783586	-0.001709766812975779	-0.00022659415432273484	0.13207601634207078	0.06073346912515744	-0.02047663910595005	-0.001230896714490081	-0.05679496932176449	0.0213925640695088	-0.057119678867127946
patient_5	-0.02798697326808183	-0.12001361585624863	0.033771609751206785	-0.24264444512642588	-0.0873097171182595	-0.014341480222225401	-0.32268299316290466	-0.06089442749563605	-0.0775772384938064	-0.054311629253809814	0.00849112980562337	-0.07177856953910978	-0.04316308133758225	0.038650830290739464	-0.017994346127874636	-0.1243102294366496	0.004362401576219946	0.04501783480708751	-0.010047210200709273	0.00034971120976134805	-0.0373273860540834	-0.008691710981169587	-0.0037653848245170706	-0.07516972763065179	-0.04332682419529918	0.047555364395085356	-0.000851499484971244	-0.11059865219527973	0.00945594925298621	0.04461507662086181
patient_6	0.2698671939217884	-0.1756199416773692	0.05250415897565078	0.12578178739187706	0.025153120295094374	0.1982708205956041	0.24703633915835188	-0.0604767516633067	-0.037476971401560186	-0.049559780992948575	0.02390070700528085	-0.07042249834954584	0.019924389325283124	-0.02668713922990326	0.06024993760083996	-0.09630283268374167	0.017263332054581276	0.05316856632635928	-0.0106953674328535	0.0004949007204967936	0.036091623847673886	-0.009611060192844292	-0.0002912928955607049	0.15402035251131985	0.02777634354336191	-0.038928555095302485	0.032015912595314854	-0.0808977795810055	0.02169043735091293	0.03899460743359355
patient_7	-0.32728891133896865	-0.024327566299965145	0.0349597440491086	0.14890694378477817	-0.10745522246457208	-0.07178737433157605	0.17631526093109712	-0.0413420241877379	-0.054374662154692534	-0.05049944508645849	0.021004135137528922	-0.12245496824306584	-0.06060057533464404	-0.014229532807105743	-0.1499565707796297	-0.12096314221402833	0.01431465545390532	0.026549709169434155	-0.009338485363675646	-1.0907289679528412e-05	0.04701409664647655	-0.011045105910283008	-0.00017505630719824803	-0.10414843441383662	-0.000907233944368484	-0.022972905864727878	-0.01643884437343034	-0.1072324447889924	0.02007204788968323	0.022925303036016333
patient_8	-0.13267357931972787	-0.06278835696032062	0.069650270220326	-0.20084019801060843	-0.1031638178347616	-0.015024882848802186	-0.025544717672701233	-0.045246860732891865	0.021845030725961983	0.11663312892643182	0.013287788844440835	-0.10592353462815547	-0.04796280542532477	-0.012090976346582502	0.012178708405679832	0.28196120927848406	0.01149307914286678	0.030938964470490573	-0.009334607757220482	0.0003173635531570771	0.03526342888857531	-0.01279820139161114	-0.0024447192896252384	-0.07745628662102924	-0.02757994292464462	-0.02787583941232214	-0.03133533159394244	0.20380789818293465	0.019742150664066257	0.03146917072484474
patient_9	-0.3063724817302937	-0.2022519274482668	0.052328461335796564	-0.248350653345758	-0.09635360267255438	0.07748145232245535	0.24929523639162998	-0.05630176602381419	-0.008165758596778368	-0.0530943249247826	0.018413638223831224	-0.11863837144324525	-0.030020382718214386	-0.01796985686767032	0.06362496382357147	-0.11375276382897398	0.011857563538367874	0.06246348502634449	-0.011442874678561914	0.0005132370214128537	0.03440945016310053	-0.009168635813618573	-0.0019108755271961225	0.15183675943284125	-0.011100168582197423	-0.031191076481377797	0.04416783210009866	-0.10194039508886632	0.0194569186093543	0.04177186560467435
patient_10	-0.12466410439959646	0.09258544874997972	0.009880361081372399	0.06624723498228006	-0.12485831951282086	-0.1303724286333468	0.3475082848925345	-0.0425050118556598	-0.033916298515326695	-0.04364574040159463	0.02430361619806388	-0.1111513296898489	-0.08383953025452996	-0.016664016181959115	0.018072330124039394	-0.10275346341925115	0.01688372960623007	0.02150595532863217	-0.011972722664300923	0.0005082872504989004	0.027254613699241065	-0.007732711698977581	-0.0002995765954109612	-0.12303258784156185	-0.018381239023344702	-0.030744203222305783	0.004852242959393549	-0.09979245592597903	0.024213510349671695	0.008945117296247996
patient_11	-0.32480060978733866	-0.009482422830961202	0.045055637530490286	0.4192840265523003	-0.022479777513764853	-0.11338452764357024	0.17804718061402278	0.19192228209281953	0.11571316086989683	-0.042864750756157394	0.018344173211900735	0.08537558860946713	0.06075982829367362	0.019704798817672665	0.004086612635630296	-0.08232117715478939	0.017273730737558893	0.021201647253581857	-0.00540161032506714	0.0003081601624745388	-0.08266303686910245	-0.005403646662940785	-3.5876919844786386e-05	0.2345457688669204	0.05182004658102358	0.040276072637114704	-0.0009095766569070429	-0.06784089164977301	0.018802946602524937	0.01676687869216182
patient_12	0.21228486514659486	0.4374171529773191	-0.034650155869244206	-0.4176803602173493	-0.01293544735763436	-0.008460380814084628	-0.3784445885940249	-0.05519961297300671	-0.03666345903248442	-0.04084529212386741	0.021041077826491453	-0.08109185172019259	-0.023383287803296304	-0.01634032844660107	0.003250660900905011	-0.09028258622573229	0.011627496094116209	0.052272679734500935	-0.0042214307445678795	0.0005118794713634571	0.01904056084700338	-0.0064009698215602	-0.0008250306126860855	-0.024690241652993966	-0.018169587709072538	-0.028625415867047765	-0.009104839269438959	-0.09396301673755245	0.013409463397715841	0.05179938173749779
patient_14	-0.15314301306265254	0.4587755612415495	-0.13593567656129377	0.24687942333045992	-0.1304015746638366	-0.10033392472714735	0.4062110051509862	-0.0266951402234649	-0.030306466297979822	-0.03873316850893552	0.027468889159306883	-0.09519216455867127	0.13647580405178825	-0.009997315232233545	0.031041279046021022	-0.08415470617353747	0.020723994830260117	0.027543038110769164	-0.007064384550713409	0.00023664129827642637	0.03320269290801972	-0.004227013867509639	0.0009436581567067509	-0.1197495552281166	0.05203140261152929	-0.01718861881961907	0.012519518161594585	-0.07978433507401177	0.02672592715270329	0.008740277230446456
patient_16	-0.18295329202570915	-0.06404469780037678	0.02581687198326971	0.3519414734784439	-0.017679510768251333	0.08929057717543007	0.3204090400646792	0.16403435675317893	0.00658263388300101	-0.025830128716669627	-0.12516314513078775	0.08272661225320892	0.05926023120175097	0.04221538344219985	0.045783737828089234	-0.05640471747769033	-0.1126585936034714	0.06957887578957608	-0.007118718531777852	0.0003320165444265876	-0.1231346908836162	-0.0016373765365645552	-0.000969412888129386	-0.14917834452768391	0.08714647151357546	0.07058769479771645	0.011542945568837847	-0.04997478786422858	-0.12279386089812026	0.049891717697321605
patient_17	-0.1650460879295898	-0.06840323570440196	-0.0707586265240985	-0.30778569941270634	0.019867313758767657	0.021937550037170458	-0.15631407202988254	-0.07192323997272411	-0.031048438642862126	-0.0471570937146997	0.021806650518839052	-0.07552837006718653	-0.018233707601788315	0.0883795106046459	0.024964404982155786	-0.0986697592125688	0.012954506160787724	0.07163020953996722	-0.012437596338847952	0.0007702226283356039	0.020907912474344748	-0.006534249497996465	-0.0006841440803630493	-0.0830848861846544	-0.0016242321658949844	0.1254434096725807	0.008480884418817666	-0.09283095007428412	0.021947054949433182	0.029880650195542327
patient_19	0.28069397781006084	-0.09309663910324018	-0.017102768804370776	0.4174280025850443	0.20801701595299488	0.08276410243583017	0.2330135519741928	-0.05572437538821256	-0.021312519482921583	-0.03208840431026038	-0.0935571268311167	0.25615109828900595	0.17887738792228194	-0.02142984561580025	-0.04089047938045389	-0.05256798560740703	0.015476084177508391	-0.08483327558228444	-0.010785004510545806	0.0008957308294151119	-0.038614463850472715	-0.0026248187357531248	-0.00989931458765232	0.0641621565668484	0.18632422856512668	-0.032383043140634685	-0.03002685259967167	-0.05014005222927539	-0.05139061485533825	-0.05342811466333472
patient_20	0.28817426983513555	-0.08129340464856039	0.015292308081657666	0.18483483947935384	0.21303218836280532	0.0696107239742762	0.18073515518863556	0.11221425683827396	0.12672328413705788	0.09886030958730178	0.014818922921234117	0.02259010280675086	-0.027954394716836542	0.025286513878923063	0.023955907053088477	0.18578032504959321	0.016787230499102208	-0.1250556236418949	-0.009813585171455119	-0.01626260797138557	-0.009268730660388467	0.017352252823304513	-0.0015389285065176578	0.010272757528443149	-0.02135493736335793	0.0324837388287506	-0.017259109789520367	0.1622487840533818	0.026825819742128693	-0.1263691977817918
patient_21	0.26909909704966095	0.040634712062298135	0.057423055353724016	0.31034129325506205	0.014731887417657375	0.15122268042753195	0.28228970349105287	0.14295215869705066	0.37519600850511375	0.05891937372046186	0.011134639512093704	0.08444364845113426	0.05045607602386165	-0.006353978692253114	0.03227636882964606	0.1032360473635446	-0.07140371801626126	-0.10105016103086742	-0.005708025565792594	0.0010884218643016559	-0.06722244712156004	0.013327534801461996	-0.016611489973762838	0.08054550425147801	0.04415922450495113	0.01877621921994573	0.014106943793688938	0.12403878071674469	-0.008599960787031768	-0.07514062107888539
patient_22	0.029116469374988796	-0.12718954134835225	0.004060970510005212	-0.2919322191338293	-0.07850864699975645	-0.05405517804353719	-0.18057959017251676	-0.050170588132092506	-0.03171846558749749	-0.04584921296930115	0.023236513018059447	-0.07767550484579742	0.007994648050404318	-3.845770038703677e-05	0.018940013549671078	-0.11308090821179376	0.017859685871445513	0.040024065291525746	-0.012367503011652889	0.0005637897252576254	0.021066248216635428	-0.008011019077645912	-0.0012362524062406758	-0.07500083763937691	0.022616178162776442	0.05530903645404234	0.003317290321054555	-0.10388445285921186	0.023873394102085638	0.046979964326987055
patient_24	-0.3276570203892975	0.19582223061317053	-0.1155235066590973	-0.29396624611071737	-0.09522275462066508	-0.008610663672262353	-0.013061476829279788	-0.005451278677348176	0.05360730930146707	-0.04863515774668283	0.030613550049923915	-0.09475603379958274	0.10949385372940372	-0.0006725813183815037	0.050597693385849046	-0.11061722486646303	0.017260739552102482	0.03510385972081242	0.04900903771031527	0.0009159599330140083	0.020871905168507163	-0.007072048530890017	0.000259445785585815	-0.08371708597075175	0.026260150378231758	0.02696548515115926	0.029815409901265806	-0.0979238305115458	0.027362842110292707	0.02600686306774555
patient_25	-0.22019716730486547	-0.09864471569014506	-0.041228603079870044	0.3364606654083267	0.2427842996566181	0.07728443853351946	0.3112517557396768	0.1490426982379667	-0.013444778874096484	-0.04099894021976169	-0.10412347805455077	0.1476044625227887	-0.06390701952846956	0.012498308823486683	0.009843448788381717	-0.07818535698920188	-0.08196318973690093	0.05704711447856823	-0.005841677026752475	0.0007091924789352965	0.019178228659344158	-0.008127918661297879	-0.00028878499823726254	-0.02384915541291104	-0.034323772799655726	0.02594883748498254	-0.037182966596037835	-0.07375447575433279	-0.08896397075123058	0.04303982005597527
patient_27	0.2570327729617	-0.05106673954980014	0.03997153971709402	0.3986074437006027	0.23490766608312563	-0.006430781467785663	0.21810627969412352	0.1841253007307509	0.21203010279015488	0.06909332754339258	0.01291967759134691	0.06679701684095601	-0.05577643237491561	0.0005256739267784947	0.05603938011408358	0.21367465048847895	-0.007442152538356359	0.020228559432197226	-0.00538955260108854	0.0016505882471497175	0.01451768382489367	0.0019227480160098071	0.00022359302260518737	0.17873591002028497	-0.04903514674661569	0.040002075335974684	0.016866688088185797	0.12081147015148	-0.001416020362460719	0.05566458985457521
patient_28	0.26806209408824655	-0.03885255001259183	-0.03401559601540593	0.41907532873734504	0.23841530910880052	-0.04011129147047831	0.2866503648830061	-0.03258934747679691	-0.0051618321043596215	0.10755800054911974	0.01666211173271756	0.15969532509512577	-0.043305143972950606	0.0010685099812227901	0.04009972984777254	0.21036395884609455	0.023008820232892132	0.01163728863562445	-0.0036784974241726985	0.0011698239225286424	0.019426847896984345	0.002448398146664448	0.0006823535558251411	0.1365293924277873	-0.02886892746905069	0.003559075871377514	0.015496365463151035	0.28744503282628003	0.029318173612768866	0.05247459733454888
patient_30	0.28873712075576424	-0.21128684756390775	0.021181704178091468	0.4908914634153799	0.007884347543781495	-0.0056113690819168775	0.4143320052480067	-0.06778456538517258	-0.021089159664484533	-0.04154560017989911	0.022575095220557572	0.06401509529598648	0.12406457065143174	-0.019641421375622053	0.01679221338093034	-0.07876354346629222	0.016769990059149986	0.05487436433374678	-0.010269679409792178	0.0011238012982334989	0.042117144564719974	-0.007065874108756392	-0.0004420141645308255	0.20858124411136916	0.04414017193088099	-0.03960942400102162	0.003351890838410401	-0.07249868711295794	0.024127147236623677	0.041693597433350736
patient_33	-0.09540262763494418	0.05985143825807981	0.015571354305590092	-0.3966228288647533	-0.11789627183278861	-0.11116000855244179	-0.34485851823968067	-0.051680590906542666	-0.03817946112815138	-0.053164315261270106	0.015690189462203148	-0.08106899100252925	0.07872872201730816	-0.02287987029745869	-0.0020894982957817853	-0.12298293667250308	0.008885509490971954	0.02074624109052317	0.01461843428326096	0.00027069790576467157	0.006846330857089209	-0.012545752365760405	-0.003260722016860422	-0.08929153234954283	-0.007135210128284631	-0.03496917603252815	-0.008408235015568304	-0.11233214827000305	0.014953076179507625	0.022829896860056813
patient_36	0.34081036754664057	0.2682097052973011	0.04596372148800459	0.36996068124471376	0.18227037410819094	0.07737587314441981	0.20866256840203298	0.1798067602768061	0.09503346374024113	-0.025626427306591256	0.01251010398912722	0.06654007975958337	-0.02572116801259711	0.01977555847918818	-0.15317506905485395	-0.04019480521356097	0.026499333901556635	-0.12985131044003656	-0.006906271934043163	0.0005300226749785779	-0.127335067938696	0.00012088684052035166	-0.0006556830237935225	0.054719837060430966	-0.008180173596805531	0.06459949590482925	-0.041268345058263795	-0.04013301665671762	-0.07481718113693454	-0.06586100433273255
patient_37	0.33757929967340167	0.16924250330140617	-0.11950301326842175	0.11834455864570227	0.010175102686685488	-0.06596817053898728	0.24987897599365033	-0.05511162787558485	-0.016671333705568288	-0.04748950191705546	0.030546151949269625	0.14119906322589235	0.10908411144061429	-0.014239270034121388	0.03092345216397602	-0.09485138391697001	0.01884922930071639	0.057081652765016706	-0.016451759425906938	0.0007361691123764424	0.03546028310218713	-0.006264381369659956	0.0003172193832517952	-0.14255535070434705	0.05052861111311985	-0.029347480557655237	0.009853581134467427	-0.08528720314632658	0.024687897449099872	0.03212359190117487
patient_38	-0.2832035848797094	-0.10283110514386501	0.08478839588124008	-0.09936359628065164	0.04468886238664858	0.008197151092267534	-0.20010122828954469	0.44588268441588036	-0.03189588662862471	-0.04523960405525003	0.016869593224055533	0.12043918383015723	0.05596560527382037	0.038551004125465166	0.07476462561824673	-0.09484902556173168	0.012105608981476437	-0.024776023790037193	-0.01033365423706487	-0.004829108643405739	0.023220989958772354	-0.007095347936906121	-0.001825182974710063	-0.06052700033276446	0.03367225530946893	0.06988387605199314	0.033177556469775694	-0.07856087769071751	0.020417934582346434	-0.08329012986533338
patient_41	-0.3427823036156966	0.6663182155854013	-0.01856605428936747	0.43066028297223885	-0.09725076079412535	-0.03571278633201968	0.507932503755471	-0.016161365694414113	-0.008655627866502834	-0.02647116294933985	0.028906619610953744	-0.08168331893469763	-0.056560613560364084	0.011601959123333899	-0.020095300310365324	-0.06155760445096562	0.023410422293098566	0.04255177267335388	-0.0013991519189106589	0.0003687112074140071	-0.00542264607035961	-0.002554343385181733	0.0010460247483734834	-0.09293976178218502	0.010247673803796532	0.004291433303284043	-0.013908528640347046	-0.06209859972733844	0.03254495718007953	0.027453726065789885
patient_43	0.2631103454188639	0.12604770139970686	-0.0408025865174022	-0.25145339091027713	0.2649832110618935	0.06600074789250708	0.040149690846269986	0.006248020504207795	-0.012128355413459777	0.10571147026828788	-0.037683966508514015	0.08958179779309862	0.06890385931242858	0.07249146177078658	0.061291066698327575	0.12909416036026325	-0.020817341670595547	0.013455223218427919	-0.005363804904206317	0.0022303678300609362	0.05043666009046464	0.08012407646283931	0.006351193487535703	0.1173654102462753	0.04440726704528007	0.12397227797484157	0.03136740210060142	0.11284695084171587	-0.019921345444376515	-0.00869629434002871
patient_48	-0.3577581485508623	0.1436361616858494	0.04856898924509067	0.18149672912248135	-0.09571166887658387	-0.04379427298509457	0.18213261827499302	-0.03334133275529349	0.174434510719755	0.2202535569041083	0.029205973333209692	-0.12058793438049299	-0.07969101748748066	-0.0004312865466462709	-0.18143213968748684	-0.02064341264622044	0.02629342139103423	0.027138921365737683	-0.006334907575340832	0.0006491866517314863	-0.10316856994016983	0.0018249057899161808	-7.508207318165015e-05	-0.10695908657346034	-0.023050862496826186	-0.012335931271262	-0.05377965500335012	-0.007462990569447519	0.031008880486677878	0.02595848290582706
patient_49	0.2508460131782791	-0.1263075741973158	0.014544081879895842	0.37515710256302964	0.20135581107946243	0.06670232108803388	0.1927605815010427	-0.05549112367205623	0.27376546976193783	0.09412616631743788	-0.11245180651059172	-0.09500816871947113	-0.04419148740367206	-0.010462185347873975	0.05223122339371979	0.2271451322666412	-0.01439396203631838	0.05648917605931285	0.025890835461446386	0.0007452363240107256	-0.007527458153485482	0.022263847373837048	-0.01991324030098723	0.0748569618817932	0.023855349821048512	-0.023384109248703665	0.01227062996058711	0.172013092496697	-0.09396572617352451	0.040318511199981956
patient_50	0.2529499398764211	0.10063307245272306	-0.08935201507427169	0.34646879291043026	0.22945631108934295	0.07091588480470332	0.25920705231044694	0.06217923848597099	-0.06231466423861117	0.04793540341967396	0.02002320689932016	0.15798329087997548	-0.03979444707782246	-0.0022837320302450627	0.051012700658731674	0.07314150102427482	0.023423522871202637	-0.07141784108480492	-0.004980607625900833	0.0015499576470595793	-0.14567294900576058	-0.031541753201160025	0.00023508846345003006	0.07416072486977544	-0.022511300546587513	0.050599240041262664	0.018542912598996927	0.09844883098488977	0.02830694656090151	0.04730067302068231
patient_51	-0.30409483269438514	-0.18652777884210667	-0.041869041763669346	-0.3524530411870056	0.02639071145050634	-0.03461029025914113	-0.29316070249806053	-0.055329964794050515	0.001301240684635335	-0.05391810637963709	0.01350987477463967	-0.0704842156106146	0.1404721641049808	-0.017679625607928094	0.0795722517838362	-0.12722777374349012	0.007692148747454989	0.0060059232249762996	-0.017572861136516644	0.0004920150217527934	0.02599833301562642	-0.011169781451685552	-0.003331027176191899	-0.06581207694291781	0.062419316799288735	-0.024898021317029468	0.02701639382234021	-0.11321591890888266	0.012888898750240147	-0.040324785223947356
patient_52	-0.2141120751274581	-0.0834015383168274	0.04113006777625971	-0.30147456819295537	-0.10914140241343047	-0.050885632109448985	-0.138240946709242	-0.05357908646843294	-0.03782180518256795	-0.0610170415095135	-0.07751709812399472	-0.08932840217964788	0.03763018975044555	-0.014239994678077829	-0.0027004459340725386	-0.12809155619588017	-0.03464017133687138	0.02583492810954432	0.06627524868943782	6.767014046841517e-05	0.011514062277832138	-0.012558288353242375	0.014050922599425555	-0.09540337043541969	-0.02626189694139567	-0.025763482703351305	-0.011556092736186541	-0.11710566718352779	0.010396069741896153	0.025457252892194547
patient_53	0.2824161070841304	0.19718225149223348	-0.0968353066755675	-0.059021188057385376	0.25556875928183515	-0.04382850441045043	0.037635002107001894	-0.05482028210761134	-0.029024639982638264	0.03347471075173024	0.028940108950630653	0.17764860230128124	-0.06729582305408881	-0.011942042859247333	0.02689539061499773	-0.034496310480359886	0.022689915709379234	0.08028850650332348	-0.010436227759004664	0.0012429188941322211	0.002428679318323708	-0.0033485093005228062	0.0017183008734594502	0.1208643466083677	-0.06687617021194008	-0.03249094115398755	-0.001701426851410532	-0.025867308569192962	0.02199255568156223	0.05417748463344968
patient_54	-0.208835920547418	0.026172417206782823	0.09587072734248363	-0.23800996239708336	-0.09157269551074326	0.013111965669152245	-0.31932030846138626	-0.05923338313925688	-0.02112979998048727	0.15748651815022105	0.016468134438208996	-0.0533585161232313	-0.04544279469708831	-0.02069664276672627	0.0012444074848817648	0.014873149696258003	-0.019036971552275083	0.040346019508108594	-0.012593905516725705	0.00022539603404896183	0.025038972933031634	-0.006825320263461755	-0.0028395156235462974	-0.05191029302168307	-0.04925730740938295	-0.03261453545719204	-0.009976259251720174	0.0343404948850916	-0.012251381722638004	0.045260619797299236
patient_55	0.3319553814940807	-0.11418990157851994	-0.0904266644777597	-0.39503810562171715	0.016440575659845174	-0.029782178293892462	-0.030848731964272937	-0.07729238884225659	-0.031768428310224264	-0.04246605411499977	0.018577452345352734	-0.07488152090824239	0.0397400337743744	-0.02138265240026049	0.03442434367092186	-0.08593736798816759	0.0070400356390614705	0.06912456718232607	-0.014964524749146661	-0.0015108262246599034	0.010210475795979296	-0.00690913227797465	3.746460803551731e-05	0.2222922930694006	0.030953954359902506	-0.03854932727677364	0.003922826370445178	-0.08474642467253597	0.002041279540037024	0.06421675587892466
patient_56	-0.24846578895886398	-0.05449171161764852	0.03518833053134691	0.2140892077780356	0.013914580590820942	-0.059187133730165924	0.21054382320526716	0.1537080579108018	0.29080219383566	0.11210168106114882	0.01117461587776801	0.013424934981308732	-0.025875413047403567	0.07477776079593154	-0.10195478654359234	0.2536414908473503	-0.010598313961228735	-0.011339787645976712	-0.0043006640635231234	0.0008658065747180996	-0.12028931055829904	-0.006194607867637515	-0.0012458463858353707	-0.047606966906426705	-0.005834565456620211	0.10337611609622922	-0.02351287178637004	0.2375830447843658	-0.020683211151803403	-0.02620400565432876
patient_57	0.09591217887519299	-0.19138110627487545	0.038440588423914665	-0.21060789283948028	-0.0722236175841766	-0.0869340256256476	0.010393450197573859	-0.05900142143198657	-0.030510923377414984	-0.05143933198569397	0.018064867652686774	-0.08328709806883657	-0.00802155904195424	0.07814530904900445	0.01684327561586865	-0.11586285280756357	0.014985185926037417	0.036507318266721794	-0.008284068431992777	0.0006145804703873857	0.01959047009470071	-0.00776632526413314	-0.0013001373649620005	-0.07541367991040462	0.03296198690229934	0.10848498851447838	-0.0026640410487552115	-0.09521024088489508	0.021718616031610575	0.042471146134547826
patient_58	-0.18634558155066294	0.4677811003943521	-0.026319859675723326	0.3799731253676977	0.004906961312251628	-0.03208816640876515	0.4213558224164264	-0.03284796537083368	-0.01994972242378142	-0.023648237062864026	0.021517165830594952	0.19589388816436465	0.15177119540223416	0.09833505736025028	0.029736536476650376	-0.0470260145444864	0.015790258292022796	-0.06988133888909642	-0.00379518754327869	0.000358535074304715	0.035643031220747995	-0.0010381194472444829	0.0005196639664158051	-0.09589194647061623	0.16683402691883323	0.12565828360307768	0.015041471756859494	-0.046098434951764834	0.020471597918183496	-0.029528268351025334
patient_59	0.18585380877827945	-0.08506903831471047	0.04926992569414347	-0.286639039003334	0.006146599964197978	0.07025953939353168	-0.20175611434453658	0.23723922041778966	-0.027406272138645174	0.05554660386555686	0.014276376743541668	0.006242886771889487	-0.0019568154672930486	0.03900978742737326	-0.08733629194025155	0.23399607465520103	0.017189342524099458	-0.02664598326487316	-0.011674590740513063	-0.018294072192109344	-0.0944406902488835	0.001263007318615348	-0.0011203286765399747	0.06294197094258287	0.012833242550620606	0.07332034643526629	-0.022903163766619956	0.1775183457618673	0.023831891510999542	0.042179127344655905
patient_60	-0.3035739319911976	-0.09042794944725624	0.04359887440372102	-0.2406596757022584	-0.1251858690691555	-0.03717816923708177	-0.2598265874981196	-0.05021151515226656	-0.05131931293075021	-0.057323343611900376	-0.09352305128963367	-0.08906236424024341	-0.000198966687295715	-0.02070189025770969	-0.01260938680165969	-0.14190903853673492	-0.09151541191296245	0.022067685337106697	0.042662404408135714	0.000444391732457715	0.007103776513072278	-0.013059791778452637	-0.002606646276825152	-0.11281319225499016	-0.018384442050914815	-0.031643528103028895	-0.020485084982609637	-0.12234154108434357	-0.08499201976793959	0.015305653636097247
patient_61	-0.17629062432388576	-0.08102503419308428	0.020498106057741067	-0.2334925854618029	-0.07292785381171975	0.08068234756004021	-0.13216622994281058	-0.05162318945401623	-0.015053232292885155	0.13829354780283207	0.02053171759144276	-0.07857378115625056	-0.010636220457348543	0.007699514696041781	0.05137756561633317	0.4146219415238773	0.021600794097484912	0.04161622221019521	-0.007659457668668257	0.007651187077158863	-0.05125513053330831	0.03763165718226818	-0.0007111485416082214	-0.029280841049643652	0.002266252968270605	-0.024846961290711064	0.003401524357073219	0.3239530983381503	0.025971479297958705	0.03796690940898393
patient_62	0.2727986729918241	0.23886325649979084	0.052469853781225345	0.39876490626566186	0.23632350805688115	0.08689124679868947	0.3288972593351233	-0.022513173396870537	-0.042810138856295685	0.09430229383210617	0.02473610916344142	0.27977732878888983	-0.008625854612447817	0.0008686637583214141	0.033749105953300745	0.1023976998662035	0.02572954523328549	-0.12061674502113155	-0.00356568999398434	0.001240601901057068	0.05358117121766598	-0.024620005640240562	0.001129983652485034	0.09674374958571322	0.011034464190647065	0.03421503493241821	0.009710044644706983	0.10526791358595135	0.03341734544268219	-0.043686117134322994
patient_65	0.03883244219578102	-0.17808286428839326	0.03971998780999494	-0.2882940009223756	-0.10067419577777993	-0.018015447225868234	0.11143131401096813	-0.045183608826007166	0.0061241776109977955	-0.05389873638387993	0.017932285754663	-0.07909750503238186	0.03073532957951637	-0.01644461658067725	0.04687073877426892	-0.11837478777490079	0.009286987716503879	0.042935876429340644	-0.010779019873459594	0.00045817053696947245	0.002753504521813555	-0.009925298705928405	-0.001591369398010623	-0.07752117354098026	0.010876033588218932	-0.02893284566612965	0.027082743239762754	-0.10370625138122096	0.016164098333188395	0.04388043379889214
patient_66	-0.20852154944003976	-0.1425726107521566	0.06784940383197942	-0.007297460870137187	0.017224134304519353	0.033262836674629544	0.27396106513343105	-0.05456090093853101	-0.01816331543356478	0.08553702537670851	0.02713759671571053	-0.1040139877471977	0.15533277616309785	-0.015134996482009085	0.04444056510431364	0.2425807522021026	0.005343330486862454	0.03879134185356431	0.05137044442524126	0.0009189515501655949	0.05490664148981796	0.003255135760974641	-0.00014392443661916077	-0.06664520799400925	0.029576977876037667	-0.027400331152312395	0.013400619020935138	0.3206383762578933	0.001230554957036188	0.03201967111959951
patient_67	0.30022254852717667	-0.11188437595298999	0.06628857769680367	-0.42175375342821725	0.03654816741971492	0.022510318744285537	-0.3503938098928491	-0.07899928788921282	-0.04723876412723672	0.08945585137686489	0.021679481812258542	-0.049878872877476235	0.04161770983788538	-0.01601793525397063	0.0054809180609861315	-0.017814385711510717	0.019837943970459744	0.07417315184843351	-0.017392556381559197	0.0008887709205647845	0.03370898181141804	-0.006145809501972863	-0.00032092428712678854	0.14436754806717467	0.02841057047474455	-0.029777481481258007	-0.010090727713071014	-0.01042453677567654	0.022075521938236267	0.05975652234523039
patient_68	-0.2687843144733184	-0.02361031355970551	-0.024681535675025026	0.30993687305148215	-0.0916248996933878	-0.0758547655885486	0.28841504922479383	0.21341878612948456	-0.025513999065864587	0.11867689746455139	-0.004179270047600527	0.20433441903176433	-0.036742965563105974	0.03876294594590158	0.06743401662163502	0.1774170934692397	-0.0544827447391334	0.018876458743792977	-0.004901189706797603	0.0009093183986149506	-0.06925721629386956	0.007129084307171929	0.00032959229478969143	0.09483255174793402	-0.0040236686261038365	0.06292135817488936	0.014354093353144096	0.16140442736260335	-0.051679615834862226	-0.05263103149336535
patient_69	0.25832380735962	0.5045654589192563	-0.10259281726795853	-0.3667602278602909	0.01706288594297153	0.006759533691859747	-0.33345662577841234	-0.06583332169923317	-0.040509531707737176	-0.036253242095692514	0.018820923562243803	0.06663332681075942	0.006370406399013293	-0.020361808484804577	0.013107279779842766	-0.07042485358067647	0.011218872628437593	-0.08772742255691542	-0.01714228255800011	0.0009092190299204959	0.024403353784063504	-0.004618784088813583	-0.0007348514787373615	0.0793508754155926	0.003064485807281644	-0.032263783903805965	-0.003579892993094137	-0.07353559481288297	0.01319668827531069	-0.07450292014450931
patient_70	0.24402306376873686	-0.0814373690040898	0.03629952229628428	-0.36762248175165846	0.3281878242181567	0.05150584231470181	-0.4266807203248873	-0.06980132831586365	-0.040811234153270176	-0.03906070806386943	-0.035687038552157685	0.11327908294029525	-0.08308548788911724	-0.0220705831127383	0.009970578952546036	-0.08638061236394153	-0.031084396252934417	0.09873031754257626	-0.015156523836553908	0.0011551529009949373	0.007126650258106538	-0.009608308213616256	0.006543195106494025	0.11719170583617529	-0.06107349418624348	-0.03951160725682566	-0.005833457180270929	-0.08010908860044266	-0.008113480878113933	0.1107431264766833
patient_72	-0.2975028408856499	-0.051899545888041035	0.07693480654374701	-0.3233309599404619	-0.09990082905830977	-0.0038941146880252797	-0.23816207444220316	-0.05493696874446112	-0.03671089175686707	-0.05929664914831179	0.013410426480052594	-0.0844422734799852	0.023589813352531918	-0.021302382847502157	0.01073228603406217	-0.1333162316566942	0.00773296062682599	0.05289999385369997	-0.01693414955501535	0.0001647446525112792	0.012644596384501026	-0.011727472032091634	-0.003854817466668217	-0.09240018099261539	0.01645721808855428	-0.030696531279307084	-0.0023148922140384933	-0.11880874060631634	0.015460275000469544	0.06564197406538476
patient_74	-0.3473969006456193	-0.11788831992617826	0.04663895497084123	0.09841695609444931	-0.10564089159612144	0.19951409706715706	0.4018503202424253	-0.06259919346404362	-0.035613549102821794	-0.04869674454322398	0.015326384653239468	-0.1528176245967295	-0.04592606307226874	-0.015869354498641106	0.02571122200490626	-0.10453028630912999	-0.001253689099406324	-0.0019033114690555479	-0.010386032757639552	0.00023927405396015745	0.028122262992177814	-0.0065415349457790765	0.00042217383371313046	-0.12273316144099099	0.0034094518153402866	-0.029324152943967317	0.010842733478499018	-0.09199206103315012	0.01119775833957889	-0.005133304444760658
patient_75	0.3525969737069793	-0.09752913356840028	-0.04025127298085386	0.5506061943701143	0.02515454891956589	0.07960976868865162	0.25110840007802776	-0.05750150536374872	-0.016505612247598837	-0.038625940130080645	0.023179253021119225	0.2153465540078564	0.03404836206885253	0.009760252636493045	0.05670482726444329	-0.07189619995903944	0.02142598465941216	-0.02691916823011654	-0.009012750868132458	0.0011896133901135707	0.010186895344548792	-0.00380654030168453	0.001065251191017534	0.22094711997634472	0.04595350263219565	0.049171823416015205	0.019009054255830833	-0.06350867117709948	0.026700679027932966	-0.06579277113745281
patient_76	-0.40454903442320855	-0.15125089450932092	0.05112138009178186	0.3368706168552526	-0.12595100499152875	-0.04285886194980007	0.382418291792203	-0.04947540779407055	0.013401162906124893	-0.03825487015045407	0.0156283046713301	-0.11459980984768886	-0.09617477278161464	-0.02159651167367616	0.04848997027470583	-0.09172971437521694	-0.00424934479725324	0.017242232594693797	-0.007251171176365772	0.0001789430299254263	0.020753384755228907	-0.007462098886002074	-0.0014412285881017636	-0.1450972297233067	-0.030793078036336928	-0.03606391105712065	0.023687673325734956	-0.0814411876775441	-0.012298295283827775	0.009475073041604486
patient_78	-0.2117801544701475	-0.1547572438177851	-0.07227828441665374	-0.3207121179923705	-0.09432673577757661	-0.03937976458308603	-0.4423249676295217	-0.06875740774453912	-0.03173093419669028	-0.04783590764172819	0.010497333909541186	0.09414136357702448	-0.06523882591741142	-0.02760747917964079	0.024095607307938215	-0.11713062169602534	0.0069692980390920175	0.0627790416064892	-0.015717917364663426	0.0006484380751289647	0.024617894668854032	-0.006242727191657272	-0.0024125297449187942	0.21390034993606422	-0.0535929680774329	-0.04193403533258934	0.021121977287443774	-0.09770603426351278	0.010616533435559315	0.07082627698304128
patient_79	0.060961671837073704	-0.17948373224256264	0.09035742999060353	-0.3276900661264461	-0.10604806685848772	-0.11167682617114204	-0.42080866150604684	-0.05075085400786786	0.005684674209549977	-0.05327156187650462	0.011016459899444305	-0.06015493514144931	-0.06724535859026015	-0.024529766539771312	0.024522332183518868	-0.13127400865378774	0.006970160065734525	0.04606049516305637	-0.013575873684202466	0.0002599117095773138	0.010208978007526464	-0.012908265582355966	-0.002639909649028823	-0.06329407735050156	-0.07279919198786242	-0.03608282617850593	0.017981804099189317	-0.1157132345117275	0.013179969437053476	0.05029401961215088
patient_80	-0.32980427439409105	-0.11820442278481925	0.021329437072406834	-0.2926955554045653	-0.1251172002154126	-0.0822497256261878	-0.4382019866148411	-0.05745155173340712	-0.05372307516017147	-0.05306436190814965	-0.07402751460407601	-0.06470177910883886	-0.08237531885634701	-0.02282615712457749	-0.023790306216408937	-0.13004693624227787	-0.06507064645252922	0.040500331719720284	-0.021191467080128566	-0.0003224700922771169	0.0017677543030796964	-0.014240099499775725	-0.0188904330412262	-0.09818664871539118	-0.08343526056430348	-0.035394324325151306	-0.024894749467375132	-0.1226969797663707	-0.04472439293887792	0.03645864793175567
patient_81	-0.31527003194810826	-0.17492415227557914	0.06293485962045765	-0.3226846474621501	-0.10955143534999551	-0.09717354891017466	-0.3916554810596049	-0.06104970186838217	-0.021693129978926792	-0.05255861147917769	0.004087081380049097	-0.07156070832086191	-0.045191522503436825	-0.027075649447001127	0.0210539531919103	-0.12875838020174984	0.001823214152433831	0.03251604528953223	-0.015570817671032723	0.00015743496967464765	0.026133727988192978	-0.010642171172422537	-0.0038811142884747378	-0.07403623900701192	-0.027873403920993977	-0.034486959050797295	-0.003978954579142829	-0.11695955649784227	0.009398250290449148	0.03407147062685542
patient_83	-0.42110883808469934	0.10195970741656041	-0.09311231569932557	0.13056605326947107	-0.13503875235999604	-0.05298829428173908	0.22316225480932902	0.14394146613696143	0.18690876294842007	0.07957391641121661	0.020214650694124304	-0.09902802102538832	-0.08324679148125264	0.0008291499986781535	-0.12938879765234343	0.20733287140196474	0.020291422261016413	0.013601037317521169	-0.0032185078857164813	0.0005195091606000692	-0.09954464879476699	0.07082672084946202	-0.0006906958853200926	-0.12164293657972694	-0.021154629170555026	0.034281648209238035	-0.0509659223491112	0.18142361598191686	0.031210698950779943	0.012728094836609683
patient_84	-0.1376700377400221	0.36121480096310477	-0.03606364551222275	0.3032721592496207	-0.11625673789566104	0.003313231502149643	0.38713265828911275	-0.05352260272820837	-0.033482186356623325	-0.03712719964675357	0.027096530680053868	-0.11736490646650917	0.04317779399931862	0.00764500557778284	0.02316580092661356	-0.08057399193250894	0.017139597945176763	0.018091706454586663	-0.0031791168184346656	-0.006313634485650137	0.028880327550337	-0.003521130987269347	0.0005873614259415503	-0.12720763559222903	0.04765320957709347	0.021755397775936478	0.014035646596697393	-0.06864532111808355	0.022355794919216927	0.013284404532715129
patient_85	0.0030289908511340778	-0.12656058846647938	0.06297170914746092	-0.18753523856173016	-0.0952849935752241	-0.05610242707598866	0.2970957113589457	-0.04809165646945921	-0.03385226092156452	-0.05188115779902719	0.02379444911959702	-0.004238505048093018	-0.03899112918455748	-0.010053093233102016	0.024564395383452856	-0.10310041379819325	0.01857253297982707	0.04575565236697118	-0.014395093885712959	0.00045552493048315603	0.03190999084553269	-0.010382073940649767	-6.505403772585092e-05	-0.10121947406188044	-0.012824252813244612	-0.019669264192795348	0.009612912053150855	-0.0989178024759447	0.026654106778566552	-0.002935504293678869
patient_86	-0.26787455459703036	0.016426599556260305	0.07234917282274644	-0.19793966448256625	-0.09712164512851486	-0.008181095565077586	-0.15597929660901141	-0.0553547304356101	-0.033530421931160535	-0.05375296306754078	-0.051900595853742765	-0.10394549650910902	0.01964006016267518	-0.021429998828104077	-0.05929985802680695	-0.1308523496796844	-0.03157227919383874	0.0288514308161811	-0.014840931705416817	0.00040625498164284404	-0.029012805542970116	-0.008290819116703442	-0.003864722851503409	-0.07650231881603178	0.024036131257579054	-0.032511257947324165	-0.02247229552295354	-0.12118951103579745	-0.02421366142135685	0.03205655539823163
patient_88	-0.01700444862534031	0.45726960036704106	-0.048594379031960386	-0.27199401170241094	-0.07545620890205876	-0.04509390277341207	-0.35686945362629435	-0.03553319926053702	-0.02752317141650873	0.07160013945054489	0.01913760673094482	-0.037464354126242716	0.08881492747355076	-0.0032004466990077337	0.036694805983865486	0.24924956001662682	0.01450465429413071	0.01675476014582053	-0.015162263407183239	0.0006134153221824717	-0.004497245277296537	0.018760468695818832	-0.0017889299184966146	0.1106309694036576	0.04032362661581246	-0.012833162467572599	-0.008636229188914827	0.19433425173204785	0.022300564552712968	-0.030024261357220406
patient_90	-0.349133620421849	-0.10194276321442487	0.04487473799186691	0.23781733810676528	-0.10402893753032036	0.06574442079729984	0.11727438510916956	0.23535820696486087	0.2730367471771478	0.10819749715881219	0.013858750608478741	-0.08448425029466128	-0.04347727765039869	0.008826340959917064	-0.1585958995611554	0.21442045329036066	0.020688882828419134	0.047749083526966614	-0.0031731664781937396	-0.0028909218807596	-0.035700889771567386	0.008478072221792003	-0.001185539161897659	-0.10274750154344243	-0.013633810102040391	0.029332247731813036	-0.021300307685577082	0.24147498419332272	0.027744688362430367	0.03166638938890743
patient_91	0.21268369966526354	-0.12335566629695484	0.06655282654737593	-0.06775338539976102	0.022635317700014146	0.13054963708507758	0.03207157496222915	0.26015400807856776	-0.04966815754587849	-0.04132398566049935	-0.05987987957703613	0.11706295497167804	-0.014228198030262752	0.04199036501404979	0.00850719622639646	-0.08432337482077111	-0.04290171122223841	-0.035152827136085786	-0.009641341519082101	0.0010118581163681235	0.03402928654322978	-0.0054636297243605865	0.00016726226711195942	-0.08452406749338168	-0.0034481875030610955	0.06931501999116635	-0.010386887787830125	-0.06856235570175703	-0.030922512762170205	-0.07929393186805443
patient_92	-0.3984151746103378	-0.10377504270110156	-0.028755777293988715	0.2823842437632736	-0.13582432142138665	-0.011492497352872237	0.33087889477019394	-0.04149769603494018	0.006860454771042246	-0.04715643141689879	0.011619114079086858	-0.1306888440104032	0.12446644683473103	-0.013598655612074979	0.06408202765731771	-0.11370062004834937	-0.0368784242652803	0.021237820519585657	-0.007528295647221481	0.0005642753843912558	0.03060021397393299	-0.009204662241817122	-0.0014990891666908737	-0.13325995183734116	0.04616225869765244	-0.028551030380563523	0.03652693618201855	-0.09081509532529897	-0.054292029465851536	0.011730037140699139
patient_93	0.014833434743279826	-0.010669666547472667	0.09104557204501842	-0.1620076692572259	-0.047235716516366	-0.04474359783869881	-0.2884118354946994	0.06918354662987378	-0.01920569029176147	0.19189692500088984	0.014012438101608016	0.048431446245162116	-0.049457480885456366	0.06363237715829632	0.04708537893056902	0.4544110285692313	0.02040803472889948	-0.0737572734228516	-0.009449090490184752	0.0018578160058037604	0.03880329170390678	0.058982464647164716	-0.0008358566637686486	0.1314712284111321	-0.05361495681875674	0.12403271661344155	0.022249364732201536	0.3822304108108076	0.025623785075971312	-0.059465777411821866
patient_94	0.3354293515575481	-0.09500297926736395	-0.041971963781751505	0.46928793852109985	0.20649340776548492	-0.06518592976041818	0.44578617771287904	-0.014266124031941559	-0.06759141596964262	-0.03910664528391493	-0.10899688507373836	0.06177284860806147	0.12016578527959755	0.02114327571662689	0.004772711365534022	-0.06683759627497544	-0.002227287312005708	0.06549332866424082	0.010570329484755945	0.0009495765758573756	0.039713686539579525	-0.0043852649368275615	0.0019458361816644249	0.14515271753196743	0.015997676989670362	0.056003976706617914	-0.018997153405722306	-0.05749199174263159	-0.0026219915992062933	0.04924751773445169
patient_95	-0.18109029364368406	0.7710031565989126	0.127614676813141	0.151462861611385	-0.11066386427141708	-0.0639908391024729	-0.3189497411641444	-0.034168610816498184	-0.021394793201140058	-0.03242679266479485	-0.08383305596185307	-0.055826447622632294	0.06556724988473006	0.0006330460614415648	0.029282237227563658	-0.08579531827104736	-0.06941821759823691	0.04978650260520976	-0.0110960727345612	0.00037987010237535616	0.027773251198610696	-0.004840562562319615	0.01493542785015583	-0.057989502101986196	0.03154844428601521	-0.009825709811701284	0.004449517289646558	-0.08266333079733074	-0.05650756109613245	0.03580849994056039
patient_96	-0.09186816558708318	0.3441189882704909	-0.09187186001629714	-0.3024915345073139	-0.12315048099105473	-0.08690983846099591	-0.1120246641164303	-0.04431548576472343	-0.034462610622965524	-0.0500797876027033	0.019837240483924753	-0.07699294918762402	-0.07753470350783694	-0.016752082732038286	0.0024325112417233324	-0.11626073711603768	0.01170163712821497	0.03215664233991695	-0.01543454790224154	0.00046255003077539845	0.01610748481165577	-0.007597003004328953	-0.0015197219968027332	-0.0738124804641422	-0.06581185153378638	-0.030460001929869654	-0.006965958313610744	-0.10490029689225805	0.016497752634051364	0.02923144556406808
patient_98	0.2205211111618663	-0.13705138055887184	-0.07048485086632451	0.13927471578952055	0.18609425667981175	0.05951195733527745	-0.1666735335483282	0.27055200861949763	-0.036595462420717914	0.09800007299009109	0.021442746595546923	0.04528893317761697	0.0564445908230431	0.03504598324740801	0.05774583329895958	0.19564154009635978	0.025750696956231545	0.0006624984264434375	-0.00858105005644391	-0.02120470560973789	0.05451427528543201	0.051627933591862796	0.000419641115898019	0.08307276505954635	0.020358170259752627	0.028204976345991065	0.030128802671944226	0.16315948071601355	0.029240014671251747	0.013337509417668189
patient_99	0.36674245923233983	-0.05142466886604086	0.002880737495375526	0.31489574756246874	-0.01106943788863292	0.05584660851115541	0.277645826686471	0.1941942861663167	-0.002190158815595042	-0.03666892967573945	0.014410902465385164	-0.0793441747308182	-0.050362249953295656	0.052857380967574176	-0.1538124715035126	-0.07116920687415161	0.009844591966731805	-0.10774499019955959	-0.007426893508649536	0.00021900531942934228	0.035818684244099674	-0.0038597420712097345	-0.0014114089428530305	-0.1406154294861194	-0.041731609528823155	0.08901967658687587	-0.06480731116157795	-0.0655161669219736	0.016047010994064016	-0.10334808852416615
patient_100	-0.01048162300868681	-0.1685624126931767	-0.03771993943360159	0.5417172941260922	-0.10762843151904898	-0.11225835535532391	-0.40296397763743497	-0.03050958021562709	-0.04280395132297541	-0.0419831654217256	0.019251695976333444	0.3182721974124872	-0.08591809299584245	-0.011027783645369906	0.0035908928834122705	-0.09018389593699049	0.015188282988726631	-0.09878365552984004	-0.011715918257945834	0.00038536332980268186	0.023610583697317656	-0.007731821014050493	-0.0018902992907049896	-0.06234142546173394	-0.08637535390445863	-0.020090443555299008	-0.013416180108107863	-0.08047466048042022	0.0229992940826793	-0.07332816156082483
patient_101	0.22523681279887442	0.1407087198412084	0.03839269177487416	-0.1956760004501745	0.15201496329804087	-1.694047889787431e-05	-0.11835538450213129	0.28086982198565014	-0.04382108593019234	-0.040215561856381095	-0.13499873395991366	0.03863345843522366	0.061253537014794496	0.0279032337086765	0.02106092292208958	-0.07499289607282865	-0.05306438104717972	-0.07300675380212368	-0.010260728774384203	0.0015717785444811735	0.02930142348593885	-0.002001396781823004	0.0006229826931392189	0.04490928584165043	0.043873131110370146	0.05384067467708686	0.0006809212734482682	-0.06918192575139324	-0.05226395466924755	-0.10525816404029761
patient_102	-0.27045429943874616	-0.16056075421627353	0.04393875670538612	-0.28239169366687605	-0.01806335607389616	-0.07283395588375927	-0.342488724992584	-0.04309846521587253	-0.035026379027664575	0.015687924183957366	0.012313004766752837	-0.07079915583448178	-0.05606793092225454	-0.0074212044972485425	0.026441891905912777	0.3012626995262126	-0.008171280701317467	0.034130539973095404	-0.016551605611643937	0.0002091091896898338	-0.0024895395559729385	-0.0025283014466605243	-0.0036370216095049143	-0.051917313492818015	-0.04649433692565231	-0.01707456046206894	-0.0077990277556000435	0.2735305059821136	-0.05469140763745608	0.034232148836838915
patient_103	-0.1139733943160384	0.09873956752097218	-0.19037644437118803	-0.37828814537405087	-0.09870413820508672	-0.07567135447014893	-0.2798897435824797	-0.0722373351053189	-0.039210124674565375	-0.05468161599536099	0.01565568267222531	-0.09175131741516843	-0.03318310176171744	0.009594789867791793	-0.001187563542763962	-0.12021525886268923	0.00974708074145459	0.015678549525284545	-0.014416833916112226	0.0001889862349501502	0.007645731787610624	-0.00992563186957232	-0.0022466641571037616	-0.10416847919682	-0.013773839825507466	0.030885496822702977	-0.008103069144926608	-0.10764637713518493	0.016392317348059973	0.024692324656679587
patient_104	0.2872130821687484	-0.1079893059671246	-0.02807096763813606	-0.05792558722783151	0.20459175416550443	0.09040362707991431	0.0548911427696322	0.38374167983143465	-0.03374658565986016	-0.03456254094063294	0.012154376391251052	0.07039521441058254	0.04469583107768935	0.09509899420788369	-0.05099737162786339	-0.060508245385042	0.01679279681698398	-0.1068548527627524	-0.00675435109793415	0.012656049395598857	-0.07869971197389697	-0.0008498293833917889	-0.00027790827803932957	0.0613598482238723	0.031321660185811416	0.10531443310841705	0.015747834555744574	-0.05236078600478964	0.02092524636564135	-0.04293231850789143
patient_105	0.1894049269064252	0.04947858129115512	-0.08568185343232633	-0.002878633833909478	0.1632631681299531	0.07188334327509388	-0.13926391172022015	0.221068289190701	0.29561667783001344	0.049381911253416524	0.01921348448874001	0.07513019421007609	0.0935027497971864	0.0028427340564370386	-0.13601079671789265	0.22017523650724666	0.021070463081391447	-0.03772640747111832	-0.008128537077146744	0.0010255488578337925	-0.03906428533675452	-0.0080815530557568	0.0006314387423200518	0.119210708235846	0.050550455885250825	0.04280719763387298	-0.027828208040778724	0.12695727452472907	0.027208846418923068	-0.07819232670159783
patient_107	-0.2926409195890046	-0.18912117245939197	0.023382715745322337	-0.2600098798513298	-0.10768639929354229	-0.11762055586388911	-0.25439077559187745	-0.05638666761834053	-0.04493510124530856	-0.05204140436205509	-0.09253777920205282	-0.08714368854871565	0.043599967654071	-0.020847480374330582	-0.0015356005388699042	-0.13653247313559397	-0.03405140593972873	0.020943198499751025	-0.021175332993564965	0.0001886889290701069	0.01196567733027747	-0.010484863968597984	-0.0029750861888047137	-0.0915905462011213	0.00966262770919858	-0.033025539249541554	-0.010645475958999236	-0.11850340831646572	-0.04433847140683401	0.02760300514995898
patient_108	-0.2357081004146373	-0.15192191822345305	0.007234598467591182	0.14504198079793598	-0.13070561871505615	-0.04818791186190302	0.4585513950431587	-0.04535755509815745	-0.0482335388386195	-0.04124530449373556	-0.00880240895507292	-0.11973343332715182	0.1439158742611708	-0.010316379250000675	0.023105134521799738	-0.10392257769430921	-0.07049448354975216	0.020715628514596962	-0.010292313365058729	-4.832686732611619e-05	0.026625682759784844	-0.007240331627485747	0.006001183975846174	-0.12827939449809528	0.03556607519257607	-0.01945632221838336	0.00015889325059832503	-0.08498185089385814	-0.07648304948194287	0.013380993784631605
patient_109	0.30272534362955844	0.2574747263046182	-0.02671905121170914	0.3417189356590991	0.25843735994150807	-0.013426838983708467	0.22429037430015966	-0.020014523801521914	0.007090553945847316	0.05333694894465405	-0.07015343582255823	0.23030128643947154	0.0038744039195731162	0.0035013813875743377	-0.14498092820487515	0.11015492330430691	-0.0825930175786287	0.009980643990233838	-0.00928474273959644	0.0009077802262250967	-0.15558631389600017	0.02473507364977956	-0.0007829141816343834	0.08924886963507203	0.025643421434383935	-0.006567961634216992	-0.03239116690281847	0.14948019687777095	-0.07714661970768227	0.05420587598633201
patient_112	0.02430162494507788	-0.047324364553497776	0.03498745172152537	0.07908449648757315	0.01733900739853008	0.31273199026290416	0.12097073371993301	0.03738921796638798	0.28283755091418405	-0.037721555330162596	0.018548676002866474	-0.09033327968155691	-0.082471886679465	0.08288895233306043	-0.0596414432164298	-0.08084576835608986	0.01709852590036357	0.09948775544769166	-0.005438954928021664	0.0009879730285717741	-0.04791926958087782	-0.004802541172353071	0.00034238510375590237	-0.09576046892955072	-0.0401620261564806	0.1138635469480744	-0.017937898201598662	-0.0740228764471345	0.02351431077889716	0.09489288749036014
patient_114	0.32958751645290923	-0.10889955405208973	-0.10905510445196215	-0.37848270661648814	0.013604649619125418	0.006772020970657099	-0.1459427633474432	-0.046028584867109236	-0.040203479898565854	-0.04479824418757977	0.020052949255220436	-0.07035855636615226	0.03744637677552421	-0.02174029397104258	0.005307560025043108	-0.10197928361807154	0.013015409879474985	0.06482264050670333	0.06501245952351208	0.0004965012394900001	0.022265349827294667	-0.0071976341776667655	-0.0011318865842752728	-0.07070886717929725	-0.007528873334474195	-0.029079264678446043	-0.00852417180734002	-0.09242199649659139	0.017970188178126404	0.06767266934519955
patient_115	-0.23984275652136283	-0.053729769941332196	-0.13407287573526833	-0.26269272452202613	-0.09809696764045026	-0.0305618358532921	-0.05133346433466899	0.3426585984645326	-0.08041359708212363	-0.053189491418843424	0.018562457367954924	-0.10659401312312528	0.08073653241969468	0.05053493770257946	0.03473381348647244	-0.10850579821694417	0.011706262756043848	0.03045324902246114	-0.0066281558754071376	0.0007721745077834411	0.007516770121352518	-0.004819329303731381	-0.0013710905974973027	-0.08801128139913915	0.004623645454984215	0.07192012925793848	-0.008317453773500069	-0.09677259799844581	0.018341917193975366	0.029548221828446967
patient_116	0.3229975915757259	-0.11572021815151336	0.07420988037863015	0.5436248484750218	0.05435803979145004	0.07362285995152061	0.31132380549744504	-0.03121118014637162	-0.013568942911422702	-0.017559966751582563	-0.04927397220614127	0.3972822619401917	-0.026031435382088554	-0.00024605507044164396	0.0539130010650844	-0.042767896067717616	-0.04891595505344497	-0.08876687668396734	-0.00891847602896493	0.0006520275256338515	-0.02951573546718525	0.0007561014218124701	8.79701005450977e-05	0.20771204976123195	-0.003560501866598898	-0.015569351665771902	0.026188357912800445	-0.03932421891164413	-0.06252012239351243	-0.05325086377470324
patient_117	0.26339400144128816	0.08751008838632991	-0.0616495855584914	0.43254053543211346	0.18327576424959044	-5.378544617118716e-05	0.03713322450735188	-0.053715783159336186	-0.058352450158222276	-0.010137585489499563	0.019410469812693495	0.2549068147891234	-0.021209841574963927	-0.011568987826838692	0.02031107317671198	-0.045484671365112535	0.018195111550915178	-0.14155655941663892	-0.010547390709141678	0.0012421862072522392	0.03851365908136751	-0.006675602322107669	0.0009152110949708581	0.0671907015575855	-0.0060489633511973916	-0.03225896104594886	-0.00516291444636881	-0.03591795421879245	0.022262927226104637	-0.08240842932112372
patient_118	0.2759998963448752	-0.07676422763862094	0.03975003610678037	0.4843197991409208	0.1942590991464852	-0.0036053282011228698	-0.1744228637023263	-0.06591910323751721	-0.0726669009726049	0.05932382083212364	0.02268147132513963	0.19661467051331585	0.10284156749419818	-0.023164313237674775	0.006643564698986709	-0.04551065508450395	0.021197168430056274	-0.014293675885270278	-0.012615321059114098	0.0011438924370787877	0.04074834745744784	0.013266112413967086	0.000494985759607745	0.11845663831613784	0.048546286661941176	-0.0460174738503151	-0.021824625678714783	-0.05130722783218961	0.02374147931697747	0.038598003316941576
patient_119	0.15235491097225048	-0.16665494837525124	0.023357090270272298	-0.46792280307602235	0.14043610011385949	0.16183667454451253	-0.3303589699115247	0.10515349602408952	-0.051040169897375316	-0.0056304323901160604	0.015541054927954163	0.00494068155003632	0.058149258762835165	0.030909286245440933	0.024557738020240288	-0.06459058755947304	0.014878265775381845	0.053778757931294496	-0.013703659341200112	0.0005676614291299577	0.027113372651601124	-0.008783352741568148	-0.0002087379222372001	0.12470996426111533	0.009486519306886522	0.06753143983953422	-0.00123856415135033	-0.052968366965065156	0.017848783020706794	0.03804610028337143
patient_120	-0.1836398514820193	-0.028287454170618426	-0.031015505167936063	0.23953515159982725	-0.1160119346519539	0.0403141496331198	0.10704246666086618	0.08837044161407276	0.1968924839887637	0.07599206495212919	0.006685109667734609	-0.06931252818670394	-0.07713006097047911	-0.008683605414154501	-0.19887957942089812	0.19216077920231867	0.011315583648023627	-0.0542898472294166	0.032021449415044805	-0.008509995325581396	-0.1514716474958016	-0.0218015908977689	-0.0024875569541537687	0.186202592124255	0.040844013062383985	0.0213402102913044	-0.05434726181853768	0.31750090629559896	0.016991771022123098	-0.0902422280557867
patient_121	0.22952240669058635	-0.0056660072871514665	-0.06007595916181181	-0.3641454037640058	0.2409262181620757	0.06393590219082977	-0.10429311795422494	-0.06242673525991014	-0.039176004202649814	0.12945991717967315	0.018674511948177142	0.0629037855274201	0.0055277454449658555	0.01928099308793231	0.010997961250212272	0.24597136280436097	-0.057593581200133706	0.05795299765394413	-0.013488553507697544	-0.007356075013851087	0.05502830766025411	0.010556671259211092	0.0003188101861753015	0.12538316768370947	0.0141585337179854	0.0023638806052795436	-0.01119421887955218	0.21503898246892286	-0.05253429318677953	0.04829987818081614
patient_122	0.3910851619307576	-0.10451304811571399	0.031252816183546805	-0.3123919058739404	-0.0867188343821133	0.0147282155193185	0.057288483768784426	-0.0605093795738612	-0.04252236946516507	-0.056625235833237336	0.020095948508324583	-0.0655160175621496	-0.02482309868412769	-0.012578170058445345	0.02343085734108006	-0.11204090451071984	0.019221833244078446	0.06650582583215624	-0.014591107862479448	0.0006132445824427285	0.036758470736389964	-0.007785648077585833	-0.0013934001246266132	0.08836308614134493	-0.00796384502385686	-0.02287623535744994	-0.003102704489846901	-0.1006856310438598	0.023170537811349905	0.04179105185077237
patient_125	0.20007377324528788	-0.15971861392762993	0.05597364084262682	-0.35393878935486567	-0.0965137006043996	-0.0016029015701304826	-0.4910565490638589	-0.07215556517462124	-0.04525488780050892	-0.05035668511215307	0.012051931850875348	0.03267096169950387	-0.1288136869391295	-0.027791471368061996	0.02514585322241701	-0.11056740041502304	0.009761640475505706	-0.009523059597579814	-0.017820105002415414	0.0006086597712392527	0.018600084897498557	-0.010487784690711993	-0.003082435788874309	0.09467219372026658	-0.1061779814670857	-0.040893723714908646	0.008688394601015333	-0.09458473308691011	0.01328328402346828	-0.0726182223922355
patient_126	-0.35921985898279696	-0.09820375639731083	0.014944280475946562	0.339814088413402	-0.12844166052574799	-0.1128597484698989	0.4387726242924609	-0.03259408700598633	-0.03183032206129965	-0.037868463296367574	0.027001873271923937	-0.10476113850504813	-0.07913049746382314	-0.008243374196698955	0.02177242818697249	-0.1004999831900857	-0.09101680219386013	0.014891936282118868	-0.007938647512842038	0.00013674966742810457	0.030296221064222948	-0.00979847686540441	-0.0004565007508147017	-0.12916554648839235	-0.009973373277392793	-0.01606066872812796	0.005253174356417848	-0.08725804902795507	-0.08642468687874535	0.008293553944114285
patient_128	-0.2858031359855567	-0.19844094997127074	0.10160517305009385	-0.27698929067061856	-0.10792597288107912	-0.08399474108704172	-0.3808392603377693	-0.0545640199817047	-0.04371220967482932	-0.04941459010176918	0.013886082209571292	-0.06981703953053935	-0.051164526185409266	-0.02046288620401209	-0.00801215842404025	-0.131528760746468	0.009130751393311671	0.04351307238763593	0.013628199434977385	0.0001511041409519096	0.007222003077650665	-0.014451529010686344	-0.0029189374907934414	-0.07705550752949263	-0.04456955682024054	-0.03267081622175969	-0.01644913477658519	-0.1173667339772723	0.016375134007768556	0.04555990808799979
patient_129	-0.2927691422188653	-0.11762950894801115	0.05824755331950973	-0.24609924024860447	-0.02051242428420876	-0.0058489652210335485	-0.26596983976555577	-0.051702278710940304	-0.01809350390472458	0.10126684209340024	0.008888692590080351	-0.05224967342296348	-0.02477729991438582	-0.022642644708547446	0.02741936488028719	0.33346366122076576	0.0069011403604506616	-0.0608384735189394	-0.014905378315183378	0.0008103343834128634	-0.08529988881666295	-0.018348831248021766	-0.0026933994862099343	-0.056328106197852466	-0.0261837835522958	-0.03939240650835262	0.005186667767869362	0.44108145730731185	0.014340437939886992	-0.1252487935547723
patient_130	-0.3903065139464227	0.052991968228132694	-0.1007080622721365	-0.0822113742244207	-0.02586939660346902	-0.028669913077241135	0.1819054285079359	-0.054552506650958836	-0.02994627211813033	-0.05182004245284162	0.021485239843914216	-0.14092101192542592	0.09464142189849437	-0.018650677064672914	0.03995763327667858	-0.11620015595725457	-0.07430648192708846	-0.0015545728095221485	0.01247039978068804	0.00043336851172673136	0.021351425182059	-0.00835430919346835	-0.0018362632185345055	-0.12781617046291135	-0.06337206238650207	-0.0333737602424573	0.024949685812774028	-0.09598387911467167	-0.10193721991964394	-0.004461729985915481
patient_131	0.24269980284200598	-0.032018683981258	0.026285514165352426	-0.004375369446013561	0.23381878669773	-0.07154701194590017	-0.11935450614976259	0.16858837677006164	0.06339250099919073	0.05542243900475774	0.011235517406029691	0.08085305647722134	-0.008974932151016524	0.05149710186706504	-0.07574569974313494	0.20278712044325467	0.2355106906544004	-0.10089831319002876	-0.008364075394474585	0.001444242406721046	-0.13619600997632092	-0.007088539642969332	-0.0007250630932851025	0.037484439436614274	-0.006655267388889763	0.10684234402104568	0.012273537089118703	0.33584757712481206	-0.010138272026561576	-0.06069223965608876
patient_132	0.24028928410070768	-0.1261660895495478	-0.03460011787143277	-0.07975658374686846	0.018778833653569877	0.08279070600869862	-0.37142068424817565	-0.025488474214295488	-0.02887660333436862	-0.040187161859794776	0.014301095817743182	0.16126246191942958	0.09346907533247346	0.10314625686415077	-0.07851603843280391	-0.07271281183968971	0.011468439608522117	-0.00198296563412682	-0.011027858154941995	0.000497483480685964	0.030232385642932104	-0.0042606490596468335	-0.0006080065726041034	0.08480410656464209	0.04333381759068193	0.1671970928176216	0.008393797342988415	-0.06372078173281115	0.017089770550022594	-0.0851425093595661
patient_134	0.3038010879844042	-0.04439080556223832	-0.019024453750384977	0.46403641397235107	0.1881854601205339	0.08821049127827425	0.05936207418177362	-0.05471722536073327	0.015129382795434219	-0.034737254053923354	0.012495735841408156	0.29474964769238693	0.07763074057287132	0.032214934683370625	-0.16237848683065617	-0.0571751764011332	0.009008579758191006	-0.12159500229051762	-0.006083401390563177	0.0011181056449408025	0.04002865655875894	-0.002088478955707478	0.00042937876104534687	0.03391880837044701	0.06889822988833935	0.07429193950546535	-0.05746589734563425	-0.05435852698882439	0.015688273175755205	-0.07590225511873687
patient_138	0.08258061655062958	-0.179818754166961	-0.09051440374700456	-0.28390261746857115	-0.07789547913190978	-0.08017050674204494	0.0027834176111881646	-0.05026040217472931	-0.0353947922457728	-0.05446316558457576	0.01760370856780979	-0.08302388608760301	-0.018493791179177144	-0.016418153402906314	0.020974434337569386	-0.11995503772295865	0.013232810498731944	0.03380955862933798	-0.011094950751088099	0.00044287961633989896	0.02184404116402764	-0.004766360748103462	-0.0021200159877371523	-0.08130138781976402	0.006135025774823361	-0.028677388000633294	0.0037277659110134397	-0.12219048780806424	0.01856548975349219	0.03259152527545213
patient_139	-0.2091369667493036	0.023698302865770383	0.06538049785899966	-0.1682625321238733	-0.1038490973880955	-0.021888337702032377	-0.26932317161507235	-0.0336809083534594	-0.010606408879210136	0.14456385974265784	0.008945573376571229	-0.046967232709743144	-0.04652318629600477	-0.0038713462650439216	-0.027638576248522062	0.42131914144073557	0.00839666884560939	0.04721155338811941	-0.0101311424529808	0.0002466463561404748	-0.03761567530622655	0.0027972662224585226	-0.0027258561211722255	-0.025631035552304452	-0.04025073297484339	-0.014325161046269708	0.04400845513703956	0.37596491994673903	0.01347362524334733	0.041156722182463065
patient_140	0.17945485841849593	-0.14398133353489218	0.013796197873150009	0.24097574387152929	-0.11690497614970856	-0.041084478494665816	0.25882798537556756	-0.03942071753630508	-0.03844764039229311	-0.03863566119547794	-0.08930051439459845	-0.11282657244453048	-0.0021202199961179516	-0.008820380725158164	0.028248571086412815	-0.08941483361286384	-0.048529688586307566	0.019279232470704132	-0.010770522636610038	0.0003791814234014759	0.036210047817280246	-0.008030730365719888	0.07061742975336072	-0.11550803602671983	0.020679398212855738	-0.017631234925594284	0.007518919008352162	-0.08040670556394919	-0.07425796852639356	0.007929032653270683
patient_141	-0.10909425260660864	-0.03608449383388548	0.061893333736306747	-0.18428597118248508	-0.09241460714144908	-0.06247776737933416	0.009466160650188977	-0.03773220692540767	-0.0751746868360292	0.11730104980397611	0.013663940706776019	-0.07930236199667791	-0.046944379946097986	-0.011691089648120918	0.029475134819650223	0.3778286083404335	0.014123608150810619	0.030676521307388217	-0.009964321538701089	0.00029412278240138263	0.038985115988184875	-0.00629802942802883	-0.0021769905607545263	-0.057889197713199066	-0.0160425757063573	-0.021208211727852862	-0.017448881035352134	0.28767541403366764	0.02142259645124148	0.03202092774245879
patient_143	0.2080026921539988	-0.16158629055872836	0.03797712762504433	-0.3646465812183662	-0.03140425037329362	-0.05315534271925021	-0.09812867440817087	0.17238398396503474	-0.05548658750410675	-0.05701530610705764	0.015016231185215096	-0.11601257988966175	-0.03814990182780477	0.011459091919975574	-0.00345630923549987	-0.11396961373410186	0.012184772354727478	0.02314487836767876	-0.01538616001937097	0.00044868081082186513	0.02131162521509511	-0.009161318220062031	-0.0013047283803264169	-0.11914150970835745	-0.03024797897579401	0.0343732943705439	-0.020983716088587893	-0.09783446838652703	0.016880067946230978	0.01557065978977819
patient_144	0.2977012566334919	-0.02468097050904972	0.00963226763494063	0.5439125609780819	-0.09525808816257683	0.14776527060371855	-0.42848624886519465	-0.042995174199069675	-0.050472829517009196	-0.037645153634000506	0.020113432452312566	0.3123770293290875	-0.10795198499897786	-0.0090175610998491	0.007012238871861897	-0.07036087851674133	0.019505104544724535	-0.12295468841614704	-0.011654707879759045	0.0005385577965297129	0.03482950664355185	-0.008631800474545063	-0.001137846322636827	0.12885973269127232	-0.10024978285970726	-0.02320452472847649	-0.007650277328898841	-0.06243332446417543	0.019441277730935232	-0.0754854356328252
patient_145	-0.2659835770147083	0.3558658774081565	0.03846513654220638	0.351048459333143	-0.1355093034979326	0.0435729818504304	0.12882596057305032	-0.053073665717733996	-0.044422309483473324	-0.04520241877388496	0.021302376226467638	0.17441755099511835	-0.030719713837607944	-0.010111886937106048	0.019823301923323777	-0.08454952852608327	0.013170359249435848	-0.12709813296630718	-0.010901402198097813	0.000601415734209825	0.0344335674808205	-0.008246621070192937	-0.0008818560783470355	0.1297116947256601	-0.01143158222746567	-0.029995059634434103	0.004782380250149891	-0.0728216832905182	0.018596244564683527	-0.11094428737712424
patient_146	0.19143243441917754	-0.07151143412935512	0.011599978096963273	0.259309339177219	-0.013059015805915682	0.03018749247277812	-0.29748534239213964	-0.028481328614772625	0.2521133678564887	0.08916796055254197	-0.10492642915586275	-0.04087606834205643	-0.0699467991168448	-0.0043121078845183925	-0.10320885138865059	0.23536075399560144	0.0265200604099702	-0.044376950258005504	-0.015432600181455274	0.0002869742359697683	-0.1295859276664869	0.04023115456470627	-0.0038416205651126112	-0.064938437078818	-0.05374533838756709	-0.015399407388309923	-0.010939517126381908	0.30444562864870867	-0.0749073228826827	-0.08126171716109837
patient_148	-0.2925441673776995	0.03407382926682829	0.07955865762468939	-0.22440158787297498	-0.08310944749626806	-0.04772494903907247	-0.286421284745554	-0.04874695383663561	-0.031096134851633053	-0.04873541475185738	-0.059497982241306875	-0.09438166761173275	-0.0033689415477068086	-0.016094189231444303	0.01113052807664981	-0.1255667837437347	-0.05657328747256587	0.028862018501553236	-0.019304404915111158	0.00021441326731295912	0.01219661464417833	-0.009375034737483669	-0.0007271031216803603	-0.1046524418537072	0.014102730461399749	-0.024060609971007212	0.00024255718470452188	-0.11592594995161712	-0.05806303119771352	0.028746668124867626
patient_149	-0.09021709358249373	-0.20705259267422707	0.04057617928574235	-0.31721938397105603	-0.10260738264730737	-0.03599579630780258	-0.013285125510776987	-0.050820958050071946	-0.019275230366486915	-0.05412759148950912	0.013141004944385032	-0.09153281189832503	-0.018509040392717196	-0.023880535110017247	0.02095718530159187	-0.13496278104561107	0.008128301827758016	0.03176411306903422	-0.015449304079581705	0.00035574640155191427	0.011199650395930067	-0.011666547887369488	-0.002449302039101738	-0.0891715121874082	-0.013367338739313048	-0.03353740040763761	-0.0037846310774244324	-0.11951893636648071	0.014268176547352242	0.03266874750120665
patient_150	0.3254041118901905	0.5527274450798217	0.07299254030315097	0.15098836309637037	-0.09530022338034128	-0.04967389882086298	-0.5132082989051776	-0.03312407132557069	-0.04110606075407266	-0.03043971015716611	0.02370043906091515	0.1472194071970532	-0.14863629035180015	0.00017307414402766496	0.012601808067566625	-0.060150229282184636	0.022213400062030694	-0.08381070119269436	-0.011715766242989104	0.0010151596234491847	0.02494585067881943	-0.005237439699265696	0.000622118325114418	0.11096194022454679	-0.11580694764765616	-0.010795967599800982	-0.008663087390163322	-0.06396357995779388	0.023785660233171867	-0.03162634753296063
patient_151	0.009542743062141144	-0.16296175986638622	-0.07650597002586222	-0.29168143514232026	0.2633789163577387	0.015662796804460432	0.1395742024117041	-0.05464774446612684	-0.026480045739427825	-0.04998535192598839	0.01127054743733662	-0.04906954424162928	0.015133936575497204	-0.012815376689942322	-0.08692073410733668	-0.08670817512797135	0.008676121435227393	-0.05884702253092103	-0.014866587146548848	0.0007843275361065416	0.04549010453126942	-0.00493256076403787	0.00012309661163582595	0.10806938510805258	0.004327523931923509	-0.025681185572439397	0.008582097571801933	-0.08693854387095991	0.010717507514268674	-0.04855765431206366
patient_153	0.30878899841502294	-0.13735035754874997	0.037132953461296754	0.46533438482575806	0.2899042534911321	-0.07058692467086589	-0.39717248144863715	-0.0448098145804536	0.48883708342259785	-0.03928098675247427	0.00953468345489614	0.21295642040486842	-0.09425347470493482	-0.01800131271546436	-0.06585883602748142	-0.07471759775858915	0.009834015850362633	-0.1509967443938529	-0.011808763445171368	0.0007077214639860956	0.010608350715227215	-0.0077943678848636675	-0.000804286310842767	0.06426185579372054	-0.07531703454868025	-0.03438618394172846	0.016497198953493938	-0.06683438007511361	0.014570582779620025	-0.11018698757071085
patient_156	-0.21528261511791882	0.1828760153724132	0.0830874102147506	-0.2578853663710383	-0.08292537482195743	0.10093506314684568	0.07863569121365444	-0.04380288307429123	-0.030637594930839254	-0.044068303086637915	-0.02657618225049645	-0.11236011400644541	0.11809100891858959	-0.0009394961484289711	0.05820023364453439	-0.11141880950060662	0.0013423159062539297	0.0234978654267633	0.08263699776833817	0.00039331225441774766	0.03134851006870048	-0.007700291167597661	8.568679447464534e-05	-0.08395994470794908	0.040190007932983135	-0.013238910452470824	0.017542043584262736	-0.10330069168908124	-0.0011518912392178941	0.026936168024277354
patient_157	0.22716189391689934	0.05811992357252903	0.03882925307156678	0.14273267188874242	0.23288911347405888	-0.10586250029362886	0.24003627750823398	0.034706145947958164	-0.020160142327469214	0.04747882181093416	0.025868125542895398	0.08582282030046176	0.04409983703605989	0.015284558417477011	0.05682606436364254	0.15511831854238217	0.026650522573735142	0.08967696788081968	-0.007967417975585693	0.0011583758027045035	0.05340003650587141	-0.02824011406779616	0.0011789456961843793	0.17112074344448083	0.02468095652484332	0.04834303509192245	0.027075554987576318	0.1426003497946224	0.03268542227386206	0.047067611360390116
patient_158	-0.3398481798036916	0.16378178321476547	0.00702206739330421	0.1263521448235874	0.01577946261355785	-0.059430238052304026	0.1968457725913537	0.07769877557376549	-0.02504011983656997	-0.03320005234670422	-0.10452584252418606	-0.10331889504137537	-0.03162564563009471	0.04693096856010595	0.022829894638079558	-0.07698063806489586	0.248192241040814	0.012356193768679571	-0.007068403725558561	0.0001741546028274539	0.025922518724910186	-0.005957515949307715	0.0645705117869522	-0.11922927917138698	-0.0007698226674299448	0.09477837158945601	0.003168881494549185	-0.06326705335124233	-0.03868540253844343	0.01530369768637415
patient_160	-0.19899887039444006	0.5251346894400091	0.011580623558257244	0.16505281489117518	0.22321351324504338	-0.06528605328244724	0.2983930714049203	-0.037642605767732366	-0.010563731600860273	-0.036275526319690436	0.019253946150853806	0.14479656516666992	-0.02676042540321307	-0.0039026862614570256	-0.012146176129927572	-0.06981132487045195	0.010255096558581785	-0.10236914398489481	-0.011393297909613987	0.0005767081296729882	0.04505962151507246	-0.00396001182795838	0.0007131873868675573	0.09281104528975949	0.003131638799189996	-0.016391678297046307	-0.055765698936198496	-0.07040693629021151	0.014438988268485243	-0.08505863622121353
patient_161	-0.06935549232467443	-0.13282924951961184	0.04978909899093957	-0.09031332774247698	-0.07803722550086925	-0.022376551816519805	-0.13111637720403205	-0.0368073002143588	0.09121158386771992	0.16225384814134639	0.012057776011346917	0.013932394812443188	-0.023408918283031658	-0.0025102316578839118	-0.13070316079988603	0.3520672467550318	0.01211709386201814	-0.0070470865775806935	0.0843817990320226	0.0003909554407721629	-0.17110542705351553	0.00917059915364512	-0.0014832597132797482	0.13449119080533717	0.04764727588860052	-0.01663973214109381	-0.020251779045094658	0.5037030792754513	0.018091066156891246	-0.07743469860139625
patient_162	-0.2665135190865571	-0.0649204457532753	0.0070511920937583305	0.338452923642326	-0.10978117114999719	-0.05456831961277117	0.3912241726264268	-0.03294524175011713	-0.02989634692755445	-0.048900618176359094	0.03161613209831379	-0.1149167419095555	-0.0799202741338721	-0.002405799695229732	0.035926410949758875	-0.10608893832753749	0.014111003040722334	0.024471266295526525	0.062267764074690486	0.00020299284571173375	0.03471814562816658	-0.007779689986118515	-0.0009745274121252004	-0.12141172565057083	0.046976168010089074	-0.013205090088763461	0.011870218000310932	-0.0959508319452382	0.020018782926563086	0.016812555651869964
patient_171	-0.0021137354081637223	-0.19731693104724723	0.05755090886527202	-0.26988793588586424	-0.09795698304649177	-0.1220421343431354	-0.4229606723327018	-0.0440907153463407	-0.04077544877281711	-0.05440710135658298	0.009331317615354297	-0.0137011350425072	-0.07817596109260917	-0.017509213088095082	-0.010040392044290447	-0.1317819748463678	0.004452969303605649	0.04216903325111548	-0.01949909961413664	0.00013759469070859188	0.009248258005786459	-0.015199601603323258	-0.003934170212719786	-0.0659023903996136	-0.07702690314639224	-0.031074633864880158	-0.017108024214515904	-0.11327620122049949	0.010259940352231203	-0.036895704485066634
patient_172	0.23532718385682297	0.40775559770754055	-0.06612106993668851	-0.4270082645117362	0.19832402565149182	-0.022229876765349016	-0.06771863234011147	-0.0747778440117276	-0.04239556203793538	-0.0031029104941212122	0.01992321643439636	0.004121446501464109	-0.0651630298682285	-0.027596947290509256	0.00010925383259749908	-0.0634723792611972	-0.028174218897691148	0.03358300712861481	-0.017143610660618484	0.0010046345357214437	0.027348580637322165	-0.006569291850689496	-0.00030573263060711483	0.17383723153749664	-0.05350527495544302	-0.04452380551637861	-0.00906217946895898	-0.058222843100048875	-0.041229302013409255	0.026969458049817156
patient_174	0.23851377842764282	-0.10964217039742229	0.032032121572069576	0.10385313869282227	0.0064250274508889545	0.0451378339037837	0.25815891391799684	-0.05462462774833926	-0.0282128813788267	0.09108900013273992	0.022627482710600555	-0.006114906619851744	0.04550567888430337	-0.010266702740293128	0.06342548780440774	0.17594681578240493	0.0157279601174259	-0.013587458039441646	0.033857135734466845	0.0006952242488169131	-0.059406172072423186	0.01769020495121199	-0.0013787610174065019	0.17688668202810043	0.02663285751226103	-0.024954666182926046	0.015024072477368694	0.10612501278355672	0.024979499049419845	-0.09009648363829109
patient_175	-0.3372774735664344	0.38588682151837206	-0.07877955259065861	0.36251955515059736	-0.07957669858998688	0.02350225493575776	0.4977172742590724	-0.014582112884070894	-0.006158788516991389	-0.029643411420461927	-0.05624496016226994	-0.08547126044645394	-0.03680590785444521	0.009220778502072256	0.043459342367608046	-0.07132963409768586	-0.021683782422585177	0.013800530295272062	0.04988508163580478	0.0004272094975012771	0.03670201648260238	-0.004852947067200562	0.02825946366076444	-0.10818536545009641	0.06025148441729867	0.0014304724624988675	0.027134138784013904	-0.06723808811876614	-0.015309679304145557	0.015834282768581565
patient_176	0.24804207109213278	0.5425452387367635	-0.056471064579015094	-0.36932284701515966	0.03758828191290928	-0.014515172393103593	-0.4953448983680282	-0.04578324641769628	-0.04115344127461955	-0.04207953465378517	0.021836164886048462	0.0841277906917695	-0.051184365723141834	-0.01449277565618182	0.0004623763197941519	-0.07452668590623263	0.014897628604945487	0.008378759635967774	-0.014639535688687677	-0.005007584093865338	0.023147877995222017	-0.004674247880132149	-0.0008374149684325069	0.1415195131039005	-0.03150016076598801	-0.03837148388859241	-0.01169151735954513	-0.07204493084945632	0.017591007583012647	-0.04669258633604993
patient_177	0.20584525605720075	-0.10546050051194783	0.05966067887486086	-0.3938193115519814	-0.12016281233273603	0.032230882383562615	-0.402766004087862	-0.07365872244370458	-0.040051352445686784	0.03122588863720247	0.016139455990601067	-0.08769713203897346	-0.08225033872654933	-0.026351534368308886	-0.00589762905029702	-0.049187464709945915	0.012366227142491385	0.032408134015176976	-0.01411201016409929	0.00020781831089461669	0.006193050757567387	-0.008346538991664012	-0.002682125119260102	-0.06144315429205283	-0.07079943797201482	-0.04288920240612087	-0.017276046624940283	-0.04667215513907621	0.01727957762625786	0.036467141920169435
patient_178	-0.23643349015642998	-0.13222729266363017	0.020966944016292094	0.24780911101495373	0.18115632535339518	-0.08597033885774916	0.25042927003044607	-0.030112967625130924	-0.03095822501692656	0.08364894721516236	-0.0017284399124976168	-0.06182043520164344	-0.06659708184241682	0.00185235338443482	0.0244916157855269	0.2430092781386799	-0.004139832077208226	-0.022882826265966758	-0.010782739311909586	0.0007480555172059009	0.05274938226797106	0.04642805518615893	-0.0021078789944355223	-0.09091883112014618	-0.042375810654345855	-0.009969845637666251	0.00010053360112466733	0.2990086935701825	0.003079493279942895	-0.09802356908251397
patient_180	-0.1615304092528035	-0.1062454591764059	0.06913063697048956	-0.28371792021651165	-0.10259639885522118	0.026255290511751694	-0.23919743670235127	-0.044413552334818966	-0.05284828805374888	0.17230242064391932	0.013182657986333042	-0.07109752928753835	-0.016136555115648276	-0.003962765135975995	0.04207260000548242	0.3985220081918103	0.011142485523574995	0.034053518631856336	0.037736361664085546	0.0009291615341801115	0.004352486735443575	0.11316198456203454	-0.0036625808358037807	-0.04266349555286173	-0.04798685319973262	-0.021591237543006233	0.004012630893931234	0.22311098439458615	0.017006887157088323	0.028929487206359614
patient_181	0.30038600785286823	-0.09894836878681199	0.023926458549167053	0.3674222405743383	0.24738194733028646	0.12334685230789434	0.2834902958973904	0.13815428873896157	0.3302471166796765	0.09246115586057015	0.013784693348918395	0.11491428160415955	0.07398039192621526	0.020207905279641083	-0.11324914825603707	0.1666821836280943	0.023043918738430126	-0.01992695897681362	-0.003108303204858455	0.0011263400927735783	0.05834087530031455	0.06872042298635446	4.7681202088133946e-05	0.11339146662084193	0.041700824321575514	0.039110279669958094	-0.03145027770950646	0.2351535829359615	0.02849495775976699	-0.04916932729230521
patient_185	-0.04091346562403812	-0.13958002911796527	-0.060328458640153834	-0.2731307643733168	-0.08827992819976137	-0.111462364634563	-0.2471676460195713	0.2573052839751583	-0.04343692046284429	-0.04768431083218125	0.014977782337968093	-0.07088071324814602	0.10721529769992627	0.03536061411090414	0.0010562607622062261	-0.1076456726464208	0.012973482435189681	0.04193938940336864	-0.010532519425659059	0.0004558193908069849	0.01468856865059816	-0.007450758858926998	-0.002386495166666317	-0.10277001672190261	0.05193190198432331	0.10448521911936633	-0.007307044977923326	-0.09794385254120033	0.019269296105006814	0.04414269272263653
patient_186	0.22418942729991695	-0.10833553814005112	0.045094702403995546	0.40390233941153675	0.27733033298646353	0.13006874875309576	-0.3452611536113104	-0.03650438610666522	-0.05497596181829999	0.12743542862887625	-0.05687405313781255	0.20475873459223579	-0.08486628093914561	-0.007643878155729061	0.001459748909596014	0.2878119006893187	-0.05543817258419989	-0.11022738714280136	-0.010319636125821626	0.0005768625176965215	0.045122972750505266	0.002534228175982767	0.003811951070638445	0.026587405084767292	-0.07441039299751029	-0.01722182793164586	-0.018900989766066526	0.22464445056024807	-0.05538713318789305	-0.05132304293024456
patient_188	-0.19726731232741737	-0.006517550453823434	0.053276104203199226	-0.18656962778774802	0.1822940747671428	0.004001432160228905	0.012093498214171232	-0.034442736025859406	-0.008797286955486516	0.08329836434922751	-0.06219639741721586	-0.08468739304427934	-0.05468811500949951	-0.0010921559619987134	-0.13359574421837203	0.3201694702501054	-0.0609668545601322	0.050204217778489345	0.045526774781091864	0.0007869099943914217	-0.15172377014557573	-0.035458597785209836	0.006625235696831426	-0.036437262273892185	-0.058139627139143106	-0.009417569709503821	-0.012359993980418935	0.3128486153555378	-0.06576105595105769	0.04392998677057673
patient_189	-0.3054110813171674	-0.15247476287784814	0.03365190886179911	0.004540190146514853	-0.11752506631284439	0.03398463513884833	-0.021438758055562016	0.2128849660338443	0.06940333574700616	0.07771641058050095	0.01755015350397879	-0.1137172654257798	0.10235561458187133	-0.018154978907167024	0.04319888717901189	0.3080514023510174	0.013576666794909834	0.015408846282312073	-0.0068740541837857315	0.00040831080477028795	-0.05373928969843611	0.0640470100468477	-0.0016886409821057493	-0.12107694489778059	0.04373959541525519	-0.016431587673557083	0.014886409116432025	-0.056275761757195945	0.022323858911384303	0.015648115342228996
patient_193	0.376478114966589	0.35912555328153883	-0.007664888291110938	0.3638298618230567	0.006865700700834147	-0.04128655953255295	0.3958545862003374	-0.024801978116735138	-0.0331201105418768	-0.02702098080255841	0.02625730129329418	0.07937175971888841	-0.03587861904551519	-0.024905086036834608	0.019940452488785506	-0.05160866579460554	0.019622295990155313	-0.0870268346932345	0.060755271424104765	0.0006671002124433531	0.037696954120083254	-0.001943194645873033	0.0010709693352187303	-0.08789590909296649	-0.01409545057171214	0.001937036940313268	-0.004950189902541762	-0.05258978631191136	0.02822455167206514	-0.08331469481029513
patient_194	0.19455909146821715	0.19776174256222942	-0.0915905063258476	-0.05076050821288254	0.19451020952118991	-0.003621189811380956	0.16740579981238596	-0.06312861601333143	-0.028909647408385995	0.09471778787930797	0.01610144308957302	0.07873735470033706	0.0038534257057955858	-0.017046642595227326	0.05695549501092791	0.07157795420897269	0.005782722002765937	0.013732976882883352	0.04236125396371634	0.0010667594694135937	-0.0211154135209653	0.012980397981560508	0.0007405611162045716	0.058925155830758566	-0.07408800452717515	-0.04298076804391024	0.017581505339932742	0.13429661208242774	0.011750111332669	0.041974760693360896
patient_195	0.3028486612508528	-0.11620176951778256	-0.005345750514635601	-0.3452972346653127	0.15903517420136642	0.6710896521430161	-0.18755201372417576	-0.05496671666609688	-0.03651350801716176	-0.04522290107497756	0.013305498946829069	0.04581784846852972	0.0776562794541274	-0.008982480202698416	0.024435515691063878	-0.0739777505301926	0.012798890415370145	-0.09209909260790117	-0.012481037237164863	0.0009848045005143046	0.028824551412502456	-0.0053471629933190675	-0.00046875512948494654	0.04985327491149742	0.03291329845419249	-0.023761749344370305	0.007134414189571118	-0.07724653887997716	0.015159092983602717	-0.08147277029416365
patient_196	0.2491280227832992	-0.12427121688874627	0.0003428137686815936	0.4537872157784304	0.0152082718537354	0.02416429111681818	-0.33825921418003413	-0.04942117579159475	-0.06374648112715488	-0.0475065668264495	0.017487743647069304	0.2787721121942243	0.05147459611475785	-0.012795588349181646	0.004548587589531433	-0.08044373059841009	0.0170725927307736	-0.11273211006689061	-0.012063595018473948	0.000638983103409946	0.03204280674830692	-0.009310545147382181	-0.0015401451015025205	0.12003317702532039	0.04953321739082664	-0.03729996605695103	-0.01064694627031956	-0.07495883816047294	0.02516461022444759	0.04391114186868378
patient_198	-0.20118889109091864	-0.1485860806757392	0.1181710800346933	0.11365941001418606	0.017340691152884054	0.11584713088890145	0.27476370785601045	-0.05369270181317707	0.010292245077108497	-0.04230372923260167	0.018157643517398583	-0.08973855621399085	-0.07081251601659581	-0.008913538661712253	-0.1321239966553915	-0.09392504558112719	0.011272047139500857	0.02495289283237872	-0.011329202385083425	0.0005151976158797428	-0.08545457597671517	-0.007328202495936117	-0.0004612616432467481	-0.07447406683107931	-0.014129422615252605	-0.023030720370697515	-0.05278832317143685	-0.08309106456041737	0.017902080749899286	-0.04657075579507832
patient_199	0.23386081753857801	-0.047766994321174164	-0.010001449296148544	0.4532555925134736	0.024979889936118438	-0.07039051326763261	0.30131722343860246	0.2920071426333901	-0.053710144286263535	-0.02728736591434181	0.022144195636920144	0.16421033783879418	-0.022881403480075658	0.041007129233354735	0.020117829231863477	-0.056756417580528365	0.022901846238483913	-0.09196868751905395	0.05963323859585386	0.0012142199470747158	0.042084630381407834	-0.002091972710146957	0.00104666019364209	0.17023268167943037	0.02972986568498813	0.06732474354049713	-0.000903297201230648	-0.04710712000146874	0.029774774751857483	-0.030284162425818825
patient_200	0.47573582499418143	-0.16463414999281248	-0.07486110570144501	-0.011895998504403338	0.03686497054240876	-0.04975701181052861	0.28276893570107936	0.17630210060882068	0.007393090140468056	-0.03474257985343221	0.027493847274775843	0.04308689686517509	-0.038478863731139436	-0.018814364982219122	0.03960529908546365	-0.07916647570866857	0.023462062982401305	0.10962598667487397	0.04432860328934273	0.0008489305266287487	0.02170090708434493	-0.0038481869924817352	0.000485098912652295	-0.08621587794059135	0.0665671101182462	-0.040516720271636636	0.010080623578663126	-0.0738231988499387	0.027860062163211494	0.052776693995314344
patient_201	0.2717390097655635	-0.14816974708695976	0.04436896002750281	-0.3401379218425378	-0.08000611850286758	0.0098881557431354	-0.44315693843437354	-0.061897291504473324	-0.05099812001901707	-0.0455072908765411	0.017364939861820586	0.16840522459246357	-0.0911539423065835	-0.020099777593388136	0.0008113872039111691	-0.09503947135966895	0.012968105949010855	-0.0025756031285516633	-0.019302649205947247	0.00047478776228301753	0.025314501841930837	-0.006826446373135024	-0.0010114100967120094	0.1341154391880899	-0.051830869584456506	-0.03521644578182176	-0.011465293066800103	-0.08603795516909132	0.01846377575078893	-0.024985523242322658
patient_202	-0.3194293581473374	0.5418219618707234	0.023272129433251597	-0.25003738614184234	-0.09329707813015574	-0.030957915604395047	-0.07356624065095083	-0.056683491522297944	-0.013400679427231398	-0.036866593541934264	0.020857391909594014	-0.10548213636897405	0.06986451447	-0.03298311266309312	-0.0010475587245200712	-0.0958247218475743	0.009268925083360606	0.03324376051456414	0.04649193889688	0.0005636590858309853	-0.028819262913806654	-0.006386610496077198	-0.0015559659731927313	-0.07472460649471876	-0.011451716786213859	-0.04957742096614672	0.018883884808872188	-0.08707082963792341	0.014161156350250679	0.023369850306158787
patient_203	-0.06767473373098001	-0.14696112304798614	0.046176366621886344	-0.051869262032251735	-0.10815220442062472	-0.14585556348608658	0.09775498504819188	-0.049502180244410214	-0.020458487538509026	-0.05635732131875107	0.014298478948565348	-0.12318889199260454	-0.06620663291248459	-0.0234784904945114	-0.1742436198112878	-0.12427316903560377	0.010057276571968032	0.020371973242865837	-0.012346401553512965	0.00015104433806523252	0.025134487680838594	-0.009217246387875458	-0.001528855953719129	-0.1094736517038903	-0.05303286803032733	-0.03408606114387471	-0.08073906556356107	-0.11184210150997584	0.014966310204380284	0.011326339867672779
patient_204	-0.10016253155688579	-0.12128935730458103	0.06144882814677035	0.09250261386888863	-0.10942009716091462	-0.03683190715125524	0.3742953715151706	-0.0632284022089703	-0.023301065766239075	-0.04333250036672251	0.02218069835770667	-0.11365751389630421	-0.092213598375654	0.016389731735237802	0.018885484424804352	-0.10214891250885583	0.018537302365292784	0.012474728025191999	-0.006317604184002255	0.0004947212407159039	0.025507586032252033	-0.00750217972537996	7.344167507623255e-05	-0.1208566297641614	-0.029697697741307837	0.03017947583036768	0.004372823024556923	-0.08205112556677398	0.0247432984031635	0.011208499660392843
patient_205	-0.15671116015933623	-0.04942464073669725	0.054010926234038414	-0.18895759426120975	0.0100556183318027	-0.024427206129957777	-0.2259905021390138	-0.048276512094616336	0.4259000235995984	-0.04039591796026279	0.009191947986072046	-0.050602303964216395	-0.012451507487791127	-0.014038396364475524	-0.06267421264541702	-0.09245792764090237	0.004225508438760327	-0.054216013630692866	-0.013360199899152542	0.00018865761093714653	-0.04551384966026238	-0.00631253599548326	-0.002490282368034172	0.18318059876329382	-0.001088325538687701	-0.02111621680217945	0.01540336509078492	-0.08017204131390873	0.01138333743387589	-0.029173083486239627
patient_206	-0.23744293146236622	-0.11930625846819869	-0.08364858935053125	-0.26328167981869277	-0.0956000556021268	0.05230682104587599	-0.3280069144401329	-0.06436503030989367	-0.02380218005642547	0.18133415763343652	0.014402810376248892	-0.0610370335174145	-0.011521967364319539	-0.025697502341013756	0.003483871976261384	0.3815080706991686	0.01304673981043145	0.03140660948653915	-0.008989230195701517	0.0006528852379562994	0.01101691061603975	0.16093426233219923	-0.003286706490370695	-0.043212072633087885	-0.025682222378150432	-0.048022526481492495	-0.0074111583159272645	0.08061075334661857	0.020512163011921995	0.028395661542291836
patient_207	0.1805355738798121	-0.08837560573047179	0.012386088761540348	0.025833835746223825	0.028831575777170798	-0.01634405263747906	-0.28067729982504885	-0.012256100865179913	-0.010577000510775536	0.1265236644012574	0.012330307894565988	0.10358446345501596	-0.05798992650985128	0.023688395210266115	-0.06585823935931773	0.24683125000519596	0.013718661900339832	-0.12820800365009452	-0.010067235553176391	-0.002079597949975627	-0.08407691233724522	0.005096277500529934	-0.001194082284374394	-0.0046335096633072	-0.04070338387153106	0.043926669795688815	0.01880807053315263	0.44814987396437367	0.018874784168000952	-0.059052933096717324
patient_210	0.09333518336073424	0.33697031433514035	-0.04690047234344307	0.4330439707760347	0.2123051246598541	0.163983366882056	0.4552015000842358	-0.04670055952077711	-0.006227494274262776	-0.033161494444985326	0.02626739796504969	-0.05766328250765811	0.11089392888730899	-0.003079327560012497	0.04420642433617141	-0.06488229284930871	-0.10221375104553536	0.07308698577471569	-0.007157698744239307	0.0008464151914583784	0.043757583213049546	-0.0026375462425187093	0.0009887192564466969	0.09658970682023443	0.027409114349695694	-0.02773039366908701	-0.009512069120606311	-0.05683330686944043	-0.11258041644775484	0.05101248784523645
patient_211	0.2835615057469201	-0.04711089470437066	0.030813470583354173	0.16969921506822622	0.0058557461169172565	0.0933226250172778	0.07625645361297355	-0.004621172963440896	-0.024488067664883234	0.09903405127843094	0.012828827011252632	0.059007632317641105	-0.041547857797112994	0.009963867979063094	-0.13061863796650355	0.1895425111056591	-0.0277294620038213	0.0031470595222338584	-0.01147045497895685	-0.0012464674329767688	-0.08397262129226826	-0.041834998493731096	-0.0012918832404868591	0.08814855445195584	-0.05863166813741406	0.049139693667498124	0.012625168182774675	0.2013013361104663	-0.04228418054181143	0.05170370896408112
patient_212	0.2961299190313971	0.009385105278731326	0.007425367268334293	0.4256786012435828	0.02614838781812283	-0.0111625277736012	0.3755044520876296	-0.02247616408804731	0.0019320246544190789	-0.022279048654206032	-0.14383740370614764	0.3252226311662907	-0.048927502085405764	-0.00921888026947177	0.04548919643864888	-0.05491296148326942	-0.1086328620701594	-0.0709949211646356	0.042044061163238736	0.0009861853596945403	0.04350021006318682	-0.0038262462226408777	-0.027178769928629345	0.15310368003135313	0.026201619003062126	-0.006200608715229999	0.008792636738686903	-0.05008561105184386	-0.06537664180930776	-0.019958986876438725
patient_214	0.29329584836378636	-0.10384379099804159	0.04499447066741452	-0.35862991397028765	0.01274127304485433	0.014177093625630315	-0.37542548964434114	-0.04951405391355007	-0.03406192087803667	-0.03990545720429811	0.010126233645022067	-0.06566535863725947	-0.07020581431182248	0.05231412768847278	-0.014408194226578235	-0.08932209838859531	0.006642991400238501	-0.08889159069680225	-0.013683711661680097	0.0005524209665951312	0.019179592414590454	-0.006728513593634771	-0.0025183036313515088	0.0944995495968745	-0.06097446371075794	0.07519410829140127	0.019051251888504917	-0.07780786855766132	0.00941935299726693	-0.10050063103214717
patient_219	0.3196686317712648	0.10072055134817842	0.027595033958951246	0.453865051738213	0.2458821907909083	0.024939757011501192	-0.04694565623734835	0.3097132806574612	-0.021246501919729176	0.07902814245624418	0.02471605363512286	0.22819514601471247	0.10317181922783382	0.047600348794673064	0.05754667266060335	0.16682689229837203	0.026553919407862354	-0.12626935048217208	-0.0035775624799113197	0.002197971584687292	-0.10196995673112116	0.024519248692150684	0.0005461541011650836	0.027505118076360656	0.04648117897134251	0.04294726098621253	0.027169952520273096	0.12464014297447752	0.032352829706006385	-0.018284535937182947
patient_220	-0.2888897322437889	-0.05398691013177185	0.052840290744891584	-0.23668845797498037	-0.10173799221633972	-0.028020160611602233	-0.14591472723453547	-0.06091772610867434	-0.02231935322504773	0.1127990005507875	0.01526452762999357	-0.0864987935428789	-0.024772300727989183	0.01795516960574618	0.03039542448177795	0.334743103038867	0.01849086402528494	0.0709464224157858	-0.009757068112395021	0.00026574504336601364	0.038403378905862755	0.06351036991579341	-0.0022872338546357594	-0.07466149427813931	-0.014375293883020432	0.04804282437421076	-0.0009814568830287234	0.18757609929720873	0.023445811018132815	0.07441325362137148
patient_221	-0.3356493248635434	-0.0907763032899511	0.011680226583019088	-0.19173647541744684	-0.08642963726919342	-0.04135622788270466	0.04007951930097822	-0.05050913773070318	-0.04661176593039902	-0.0488036056687599	0.015385577917453092	-0.11406406640180945	-0.03999645623139532	0.12018053863589039	-0.07303151133479836	-0.11274094855487375	0.010546385224479683	0.03172154710053818	0.13112792058183573	0.0005846319593502973	0.03063519926641709	-0.0062079722783943535	-0.0017562270644289675	-0.10043028914940656	0.05076051333211322	0.16823543203733685	0.02290956872890709	-0.10114933939818908	0.020720321482459548	0.02511845503340433
patient_222	-0.31944305312182253	0.4545732577473485	-0.13611632642945565	-0.23377095978044538	-0.11315671289266432	-0.017198532642346376	-0.18167042554622145	-0.06231391999567374	-0.004173688802901894	-0.0419434911825466	-0.06983681950099298	-0.11444925037680528	-0.04071473130889037	-0.028093108336703906	0.024928477094091402	-0.10393978551406512	-0.02843384626805483	0.01900899977589901	-0.012112624844079373	0.000261544901746393	0.021403594724326368	-0.007026953185190155	-0.000740680324582367	-0.09538282525030023	-0.02494832035163413	-0.040517376083907077	0.007779785693392877	-0.09822498247822041	-0.01749071149733663	0.011301563592093661
patient_224	0.23850337351541395	-0.09475133792946312	-0.07452001747469758	-0.24886449084493623	0.045797310149607286	0.024249430477525626	-0.2930017845923458	-0.034319477292205885	-0.04743216141332644	0.10694330439901215	0.010763508565906356	0.043789014223068516	-0.031081166674402697	0.00092013960865477	-0.0014570676151003021	0.2985359307216331	0.011635850543581223	-0.023324758445573527	-0.014297718025663365	0.0017013738531282976	-0.0516842153470664	0.014824381203289107	-0.0013660428202611052	0.0102796593375371	-0.006060245249159079	-0.01277855259659386	0.02425947909004682	0.3455167058052369	0.01626844866055129	-0.05398231853092308
patient_225	0.18790918095898276	0.43699027905771615	0.028284889967898116	0.08489136377628385	-0.008554442346565003	-0.06359068766059073	0.40361362814442936	-0.027274188043930888	-0.03330557448858652	-0.038651305275444726	0.01925936088069841	0.01231023722092035	-0.05673087190038137	0.001047363150506305	0.024223262049192472	-0.07995680949044663	-0.04272198210188875	-0.005335399325158007	0.06247286109348419	0.0005932020405194193	0.033220085941487135	-0.0051844817596012486	-0.04469443317547068	-0.116474121935038	-0.0252756988366742	-0.002839719862561093	0.0053959340624738115	-0.07209446725993168	-0.1319975529455621	-0.07262220287481679
patient_226	-0.16297473373582957	0.037848771963754774	-0.16263152787926807	-0.14932291496477762	-0.1168564870764301	-0.030399094321297747	-0.40516704827745254	0.12133700801901615	-0.0409076345868785	0.10444251165445971	0.01872940536336921	-0.08480880379876682	0.029879466897822834	-0.022556662026892153	0.02597731047079461	0.10000476024249147	0.011846372481603105	0.061678590351960286	-0.010594143654867265	0.000425282137421509	-0.01591207979549669	0.04547037302489221	-0.0010771334304027107	-0.09957441004320514	-0.0019479010870823504	-0.004809013901942679	0.010319961838852058	-0.005680560381965646	0.02018948987496879	0.0605083685544527
patient_227	-0.20478001799723677	0.10570656816024057	-0.12312159999949035	0.005761696309077502	-0.10932906247328404	-0.12084840724729054	0.22391076179522415	-0.04840505351721057	-0.029814909438732332	-0.052586845453801906	0.021031940780573532	-0.09775720801186677	0.12372899305056617	-0.015273442291458179	0.028693777766899502	-0.1126471804424207	0.014939049806556741	-0.075077668368564	-0.017247207622594397	0.00014117337750528913	0.027288111410244342	-0.00997177111722714	-0.001096336893943621	-0.12012178969474911	0.0553114888984353	-0.027827335453785195	0.007124806299675045	-0.1044069352718306	0.019384644503433867	-0.09814919606321226
patient_229	0.22130678666450834	-0.030233851163477977	0.010146818318052005	0.33243176469797703	0.1758274892916569	-0.035484338677976096	-0.16367421421430872	-0.027838294721592726	-0.00721647915082006	0.08053985527102032	0.006904995895326997	0.13461834473074955	-0.018714520157264516	0.01806266054743113	-0.14193065816223113	0.16138484104051212	0.014085760104018989	-0.16204446966780736	0.059218779401092665	0.001254380585800837	-0.21914302343083267	-0.03535958705209332	-0.0016046272341882464	-0.011867888409787508	0.01458500410989833	0.07153434482457062	-0.0230173692275603	0.1719006397412312	0.01924312144428841	-0.08528203621946613
patient_231	0.33250492901658013	-0.04471550713610283	-0.019710193781527295	0.43391299006757966	0.21973241879486605	0.42128281114993293	0.38599707211539575	-0.02476864488525754	-0.010134278726235684	0.024671897937948665	0.015339220772738516	0.007314767087518956	0.16832124499056533	0.015274486288981442	-0.072319040060666	0.0046158743963466056	0.008276298887213207	-0.09512313194825478	-0.005769839511376957	0.0010005806057027402	-0.1159494490191958	0.00174699853562868	0.0009321971709410005	0.06855850907038881	0.15523518056020813	0.04490630816251346	9.681124142178428e-05	0.003114544957792209	0.010658036164947149	-0.0378277883171163
patient_232	0.3471775483630726	0.05148972738000739	-0.06402529446492826	0.5901652755431395	0.24386154243731095	0.08699650381864248	0.4838637798807726	-0.04789255427219688	0.26508347609835337	-0.02391737937465196	0.025829925027892484	0.13231992013379132	0.0031709916206435467	-0.010087061507632347	0.06371913591330194	-0.0485748160747303	-0.07334734516799185	-0.03773213662442659	0.05943352684066916	0.0011045630272688717	0.025302469950567525	-0.0007014675653183372	0.0017629001715630688	0.15592916638633997	0.04446741717952089	-0.032081659370791146	0.02497963666562239	-0.048200753738006946	-0.06474863745209475	0.06991867330889376
patient_233	0.07791184356374532	-0.2166510056860364	-0.1327406538874424	-0.2627799803874768	-0.09051089420065932	-0.07704284756948893	0.156837487855479	-0.04773519243918469	-0.036558001807162975	-0.05187403224213179	0.018579458795808895	-0.07954917154983927	0.08250282696034116	-0.028865577119451622	0.015379953711571814	-0.11759585252436745	0.01277870005589065	0.037011079790724516	-0.00815024431565489	0.0004639192248513978	0.019863119132177993	-0.007090766337278592	-0.001056579169129184	-0.1006802944756798	0.03203824437066136	-0.04224439967839547	-0.003009609688354176	-0.10242952595441107	0.021175790941071262	0.038152054196621106
patient_236	-0.2733818036616463	-0.17572912675017358	0.05046174672657319	-0.001102874353719404	-0.10595984992193408	0.006225247354349494	0.2281006796265924	-0.05150575719930045	-0.038208946305826455	-0.04657877634154455	-0.1082137652327093	-0.12163716048627789	0.14175840118779406	-0.007163653034436383	0.019995980931463993	-0.111661344909165	-0.028976749865521553	0.02122651068048336	0.05817729896904312	0.000310307144498106	0.02056923852727122	-0.010124731907146698	-0.0026652672780869907	-0.11091312945079349	0.017569434075152646	-0.02198687208840416	0.003236832232149359	-0.09625876667611638	0.01431140582368938	0.008219274927737762
patient_237	-0.33537444256735094	-0.1426911047217307	-0.1484280815330936	-0.3040534173331808	-0.1121976286217309	-0.06699883654305751	-0.20722073941538927	-0.05239803532139735	-0.03345316463807731	-0.05077708038065915	0.0163653259251747	-0.09153231523827435	0.031171969890766316	-0.01982964531070303	0.00729493736136509	-0.12746148041129715	0.00824992817497323	0.02659694086733858	0.09894800316210203	-0.00022215905985937498	0.012441645780574762	-0.009445094714344397	-0.0023655460088389145	-0.1009415596203726	-0.013517650913086465	-0.036382052034866684	-0.0006145960347932001	-0.1177640123040201	0.01737619275070932	0.02121674333954407
patient_238	-0.03726137869831566	-0.12808436290021114	0.05083870395087975	-0.0037190193323898267	-0.0985274536078832	-0.03639406224163908	0.16829510226560307	-0.03988707473841468	0.04776175801267165	-0.04889225508734118	0.02220347007088473	-0.11924833256169036	0.13309974400481128	-0.000373287555581563	0.03345306648474645	-0.11380395414089457	0.018586846288757224	0.03819198898526348	-0.007514818205388293	0.0007185423742549885	0.002868065867724494	-0.010777015592795534	-3.616832924698823e-05	-0.1334409301885112	0.05581851241509406	0.047506153850086726	0.012922146951250508	-0.09430444954666464	0.02444319237988215	0.034116521560399654
patient_239	-0.02871621518118229	-0.11040448914709178	0.039347951757305884	0.36865222743614745	0.29635398807694147	-0.021618508763562447	0.3595904818275223	-0.022412864063262008	-0.01587044898340362	0.08816192760645147	0.01823910981728466	0.0710433989587837	-0.03591551426885961	0.005197525913818738	0.07185478612084341	0.20900866185319258	0.02006840123819416	-0.08129769669701233	-0.007713699704302353	0.001195694656830851	-0.021799430153632438	0.025788985359898244	-7.328275343462934e-05	0.0726940648317495	-0.016903947499019592	-0.004906067339751622	0.021191636913902846	0.17670403464563866	0.027810878066366715	-0.05676415413424638
patient_240	0.20726440302938126	-0.15373934733519046	-0.07852568902474297	0.5051137698489199	0.21807592557973998	-0.03198217404092835	0.2766150067042748	-0.04565763682656239	-0.044927595841975185	0.009197598620307414	0.021021080598144497	0.3105592432722004	0.12740679844288416	-0.015961375142755595	0.03805502316615865	-0.04574632666515062	-0.0013767557487471694	-0.13739813003867682	-0.010135086212825502	0.0009781483406144903	0.007733194089502475	-0.0037473934097107297	0.0002838913959375635	0.07502334173987105	0.04447631459670954	-0.03225135294999701	0.004283359706226438	-0.03983169040628927	0.002076324272952785	0.05008944732323414
patient_241	0.3064540198392283	-0.09385337034068104	0.023665359789788107	0.22764037648807128	0.027087272370490405	0.023105540920152472	0.21642225648512195	-0.0413182690989327	0.09029344567310554	0.1693048529439964	-0.032775224198520025	-0.06489998845655558	-0.03649640883888302	-0.006147074246841692	-0.09704289426776203	0.2491774326020644	-0.05701140663912489	0.09674095974660556	-0.007527312874928095	0.001018080432991527	-0.14488948666591628	0.06877725192713685	0.0004631014374058831	0.20896155930336202	-0.030678603556784485	-0.02558689325830058	0.02277424881777956	0.1991500504180898	-0.061101720848238755	0.0666660506597633
patient_242	-0.22172054569307267	-0.14772692295696455	0.07437987554878524	-0.2295454723590588	-0.10707038638769507	-0.01635748029274897	-0.3667768171238682	-0.056052767510714224	-0.039518701376738796	-0.05030581336433022	-0.04715243365137651	-0.06936936020632756	-0.04058499874351766	-0.015986952477540606	-0.011781610470832047	-0.1265618291846279	-0.022618448382618016	0.031318993171178165	0.07962164025623421	0.00010459151588030899	0.004113724750329067	-0.009828912211019529	-0.0024896535915871014	-0.08502093655048108	-0.023777243391937822	-0.03209945547309819	-0.01658611459613411	-0.11240751984774704	0.006389983209118777	0.026141216964277486
patient_243	-0.06451952580836241	-0.16649310579486964	0.03829838769334343	-0.32258354353068264	-0.11664433943813281	0.005190477457911433	-0.4571440207856821	-0.04668967266791379	-0.06300274757818705	0.0766241007795001	0.009070038044959485	0.013807048850970909	-0.16304951268346446	-0.012912226206057016	-0.02995813840786595	0.22579402229430356	0.006521798549278676	-0.04334341246366214	-0.018533503079946133	0.0004555047793361243	0.023171541835517177	-0.009011699807576738	-0.003782716029570658	0.07510644924529326	-0.12352237949766398	-0.023697265895740144	-0.035814766301884494	0.3198292479130603	0.013458780590629675	-0.125354132317411
patient_246	-0.03823154314573531	-0.10970702015835211	-0.017448441241772163	-0.2435800460690693	0.01903165929347345	-0.03623484590139431	-0.19402765343210482	-0.05638998903517776	-0.037477434438160644	0.05890302214055915	-0.05931373641639623	-0.10274990362983784	0.05512280410173859	-0.010076459375038392	0.002161263980793567	-0.044353609554145204	-0.07497579387139557	0.023025348060004402	-0.017269014861048787	0.0004010704468058998	0.02351630796697551	-0.007575551518478723	0.07732474746939591	-0.0819133569746559	0.01649687446237029	-0.01759734679468164	-0.009986438016020678	-0.03566850196159149	-0.054111306694119704	0.02760280514260555
patient_247	0.19830540253717818	-0.17241591246534782	0.06405141733902872	-0.39880478472522307	0.03203578942122822	-0.009165975021795524	-0.027788751686500603	-0.06993743477004011	-0.05330207945453647	-0.04611438474135434	0.023253614947417373	0.05812199364966851	0.1117026636242523	-0.019618426013312183	0.013279401529103714	-0.09177472587998435	-0.060392223737077394	-0.005786397307820341	-0.017709355333658056	0.0008278298680510386	0.03213517839622597	-0.005187101254073867	-0.0009437009191962073	0.13040377300891848	0.05534451679867857	-0.03221742415969725	-0.003330430298359709	-0.084366927135196	-0.049800956215688884	0.042566267931158294
patient_248	0.2555994518940109	-0.17588073573247634	0.030941739208523788	-0.4177734499314702	-0.11110576387681291	-0.12776657153245133	-0.4933100739841763	-0.07347224725287331	-0.05662950236722998	-0.054754662608942226	0.009465392185148799	-0.04537908101335338	-0.1121246748119151	-0.029456520256843834	-0.020740259404341054	-0.11156573533932339	0.0074748679159174145	0.03519620188192338	-0.021173224855809743	0.0004199440399588906	0.013816021279733682	-0.01042208816636533	-0.0031567366683627964	0.1146436030247751	-0.09854876177750144	-0.040547921005964244	-0.029212769963073978	-0.10579115168891665	0.010638150095661138	0.04511566883290637
patient_249	0.378930378734436	0.08129072335136378	0.04881568722897142	0.39037087097181683	-0.13482055648341656	-0.026392448860840054	0.4293282511478531	-0.030723369387680742	-0.033277231272568666	-0.03441324007581006	0.024792127641056094	-0.07467428429717439	-0.07240028956532789	0.00171261824774922	0.03419039697521381	-0.07326332255350385	0.01894183335809721	0.01816965724079238	0.05338915656266728	0.0005993837639936371	0.0387522345695254	-0.005833030642185722	3.2962903449240306e-05	-0.024329478336997234	0.057334783689652564	-0.013757492744020742	0.014576711071282597	-0.06853242020577129	0.026428056956915306	-0.0647149623522825
patient_250	0.24295811390064806	-0.06451266088604628	0.026372534677105784	0.2981003890212996	0.20505530274215425	0.014611170835221336	0.20605090157731523	-0.026270198675665123	-0.040065260530395816	0.05940744686874018	0.013752684248464087	0.14376777535802188	-0.03403475136378143	0.000919418885503619	0.03410915730771853	0.135024838163371	-0.08852320967403726	-0.10516323464437394	0.0636757705433642	0.0010256126308115067	-0.1513118757115237	0.01251069436343753	-0.0007166242038661651	-0.02008679418402673	0.03358925521292201	-0.016550593221444965	0.002813842660976806	0.1338730037453312	-0.08297178374863014	-0.06611719399836997
patient_252	0.23693064262580837	-0.049251378457095596	-0.01951206436307622	0.4273402375649352	0.21243948303857121	0.0753538201096038	-0.4614344889922242	-0.046828370081628906	0.3111964297229366	0.07271573779463672	0.016328374607034714	0.14112488710490903	-0.1538016177774617	-0.0010579213828256228	0.04187995298775575	0.1549351821024508	0.013342728030097459	-0.16806365183353975	-0.00927763933954623	0.0006387006606573895	-0.006763546185151347	0.003628068683815221	-0.0017431256646464799	0.021300992129100194	-0.1143830756732314	0.00820996279736496	0.003173005938527449	0.0915226843313108	0.02226203097138962	-0.1021178134105444
patient_254	-0.11787807460435584	-0.10803574122652432	0.06630999835646835	-0.3675859162218761	-0.010302490549068389	0.005037236833089724	-0.43751407235379425	-0.06792195591516503	-0.04852994647262978	0.058218474559783136	0.010156608591195704	-0.01136273931948998	-0.1075709791241168	-0.017567807398891994	0.037717787291542904	0.31442917662391673	0.007314956190852035	0.008709593071950114	-0.0170286488319259	0.0005078023241134813	0.023926950758647324	0.0714888290570499	-0.003141531410525371	0.08169769018079279	-0.08240197609662149	-0.034626014655521564	0.021230787250560712	0.15322207333359744	0.013522665979678645	0.03534902686739984
patient_255	0.023759839361918642	-0.19615322719556294	0.06491541621802996	-0.29267071828426144	-0.11753401245907925	-0.11214287818304884	-0.4326379538091601	-0.05359877453977181	-0.05476481566226427	-0.0501190124854649	0.011149835437979457	-0.056140694696348546	-0.07138897435278649	-0.021910437359822277	-0.016676132866499632	-0.12496803076939081	0.006156137757916975	0.05033272480552913	-0.016315242905633066	0.00022479851915216138	0.005694239260540215	-0.010929925869080781	-0.0034394229550452097	-0.06938747258273813	-0.052446551768540364	-0.030852582263257444	-0.022593319263838625	-0.1162355660755178	0.013268317978272999	0.04865832215391114
patient_256	0.2270315446336131	0.3112651022095533	-0.04725289875558799	0.4135540990680011	0.22043482847320806	-0.05494896320749592	0.4200514409686814	-0.05732611512526539	-0.05077392804739376	-0.030903066153071874	0.02785769532810856	0.19348153098266757	0.056425726180017316	-0.024891951200520762	0.01882886980906094	-0.05876745320784872	0.022482698844393974	0.0811864035570263	-0.007529770501533353	0.0010410947100760134	0.04339022354198462	-0.0022588479557133874	0.002106182550674877	0.21643117670804318	0.013316144066330915	-0.04965979426111562	-0.005296617003602402	-0.05215443898302434	0.02570373919804755	0.06392293767524115
patient_257	0.41514637852255143	-0.1543802384972587	-0.0022237546158221473	0.22680124355794765	-0.13682292985918987	-0.10759849686089867	-0.413633891733582	-0.04729154355569098	-0.06112955700288544	-0.03782577567141091	-0.05258554445013938	0.1927296330053423	-0.11289099255662617	-0.01671476737795488	-0.014304133690942265	-0.08787533272595066	-0.06016127146289995	-0.09098329422873844	-0.017416491886460172	0.00027870388969441953	0.021065889737776167	-0.008876854936370195	-0.0014220644528909257	-0.04568440754055464	-0.10083189017454433	-0.028905111024318645	-0.026262648453267107	-0.0763060972340884	-0.0427208591893526	-0.044725841780928095
patient_258	-0.048603360380178325	-0.18451342277387645	-0.0049391368941743225	-0.31132971434176165	-0.10140899921488555	-0.1267114407398682	0.003981617977889505	-0.053060904632537834	-0.0403762455410486	-0.059357373114649364	0.0157605735141172	-0.10150073544940603	-0.04304770930788804	-0.02202301546139547	0.00649191787792833	-0.12829887364803427	0.009301373620038461	0.02935697297341611	-0.015720469223236454	0.00014241066887911623	0.01925816914607152	-0.009154366953289505	-0.0021143573321685803	-0.08949489652237869	-0.01821726410189809	-0.030279926161871806	-0.005606152621825004	-0.12023958805613744	0.017287140720947676	0.029612251302706172
patient_260	-0.03725632963475311	-0.14663582627369906	0.04979950677667643	-0.285870800447981	-0.11666379587670511	-0.054008315956466636	-0.35457263075454526	-0.05339606382713092	-0.014716978343506649	-0.00136889632212739	0.00844532221185287	-0.07537946493662392	-0.0724372415418747	-0.02719602913688486	-0.058623084347268	-0.08993278613418176	0.003440080730398639	0.042205592012831986	-0.014662240642536253	0.00025098151350505423	-0.052653811354971436	-0.010399973716446211	-0.003371108928722	-0.06788768605312734	-0.08438087357076951	-0.040511054125235625	-0.0018841945838447046	-0.08021552372566164	0.008593364973381742	0.03477528580328257
patient_262	-0.34235252206570427	-0.15518952867116362	0.03255092499105377	0.28660460803403653	-0.11374166222444208	-0.04759727743998006	0.3410879955037152	-0.024769368307937967	-0.036960545008973	0.02253719611650459	0.027430004580244916	-0.08828268080361198	-0.06162788116768716	0.002204693409681089	0.02810248664710119	0.33754501092453176	0.012544528194500222	0.031509247204520835	-0.007716970109104418	0.00022848644858512027	0.058496350460967725	-0.00020301291615762502	-5.799704107108139e-05	-0.10752629638171611	0.00019703366304725	-0.009959927165294064	0.006559872296099708	0.2553381598081326	0.022227875891237505	0.023243624571608907
patient_264	0.2349489750638357	-0.1159623285895765	0.0017558922095619106	-0.38240115690954796	0.19101612778041005	-0.03898556277351014	-0.08480582168766192	-0.019654029727403866	-0.006271367006254996	-0.044910279039854256	0.01783600739379295	0.041566621421877975	0.08328310210214548	-0.0034588450373229406	0.06093453925657515	-0.08625405690450924	-0.07840923086385335	-0.017143444038499083	-0.014738383327746891	0.0011166405003185413	0.02225921170771681	-0.006582411396538332	0.041924269511133476	0.0951427815889427	0.03310320911047809	0.0018335411848132226	0.03568909311524787	-0.07691240679730209	-0.04482270868300768	-0.046017615027220786
patient_265	0.3211726290445538	-0.0675936049614652	-0.09229976720846228	-0.41227702809462485	0.24548567569917892	0.008809419007865986	-0.2602851403172889	-0.05056267932096469	-0.03907151722557352	-0.03819982645355639	0.018860258634494965	0.09785053679474508	0.1265875182643193	0.021545894786012324	0.012912242847238018	-0.0772100207577504	0.022059852578465277	0.01807918794625692	-0.012279824498916354	0.012685980208727193	0.030567019423265836	-0.004033628308383231	0.0011759911410126622	0.1142480329306828	0.07212662598483324	-0.02923719540778589	-0.0059855154826018945	-0.07664394432215166	0.02153767589412938	0.05140664704875838
patient_268	-0.3102525104783769	-0.19455979204870727	-0.010418585288853538	-0.3042888798174892	-0.10748248096444836	-0.09088048043925501	-0.08488760877761937	-0.05679482885920879	-0.03244882154019666	-0.05429002363411169	0.01661872944311136	-0.09474040902619446	0.05460860788932389	-0.014685842071139411	0.006793058985262295	-0.13529490334267633	0.009341457376646534	0.02791866798716498	0.015710605644566875	0.0003444586201090993	0.014231014533663378	-0.012293707145740875	-0.0017955173896631205	-0.0950604944051587	0.018972480466852827	-0.0260111112004169	-0.0032914497598271774	-0.12369445032492749	0.01774274479167843	0.03260299938716274
patient_269	0.04623457911848035	0.49143666273319686	-0.006903226116779289	-0.26717743806367766	-0.11389262938693641	-0.06995370216446217	0.23076082112931925	-0.04628060178370491	-0.03320030095004458	-0.04449264832168329	0.020345437031921883	0.05180276563141218	-0.03465114015550242	-0.007818489639212736	0.030046033361406474	-0.087672852534472	0.015063555922568736	-0.07752056569297146	-0.01781302049146226	0.00036872946042621597	0.03284240941797574	-0.003820372246938633	-0.0008616039437462715	0.0873719742874644	-0.02510708307757052	-0.019531246635114612	0.007826962957672153	-0.08088599332695284	0.019958879904248404	-0.06302368384339416
patient_272	0.34332500607438965	-0.028183197809286815	0.05725263505684753	0.3923999622742648	0.27689441419911753	0.10288656495356811	0.20664619210236349	0.18679758896357657	0.282646564651693	0.044144342725804656	0.01790201141353117	0.20076077491993224	-0.039219270744397995	0.028763354648646676	0.00509872833393662	0.08588936483482122	0.026079427353376462	0.08485715841489418	-0.004208980526768796	0.0015857245253989751	-0.08646970412360694	-0.03911839328986339	0.0009520241955291735	0.21169148845961025	-0.024513124407090938	0.06335323869894366	0.019467396753488516	0.10128170094858452	0.030281207799396474	0.056335960050000924
patient_275	0.10735607480711268	0.07092562463605606	-0.11208789482106037	0.1894085488287847	0.012029507913075277	0.25783616249781577	0.4145671212288092	-0.07503015016212641	-0.01735467599892292	-0.0001960621766912858	0.0262883592958185	-0.1685418158573718	-0.06921547839268069	-0.026577671761914896	0.04463928830193528	-0.07470177465946085	0.005895547753563896	0.0063927638339859975	-0.007269724651903976	-0.0008487924486491001	-0.08380224236488326	-0.004163909917214153	0.0006727700013332355	-0.1108671533173587	-0.027562548638258588	-0.041734464910300535	0.010325641123966715	-0.060415984742391	0.012941390949252254	-0.00040163386386763415
patient_276	0.29246256128615145	-0.11252698658226969	-0.13168548662112084	-0.36410895812233945	-0.10145401245347083	-0.05029614740947948	-0.040473653509955014	-0.06348981839525	-0.04158825522555709	-0.04633366863023105	-0.1052090603967149	-0.07275090736758637	-0.032742080880687585	-0.0208735055474122	0.01393681018879904	-0.09926639590295733	-0.013650050862813158	-0.001454793064424303	0.10862468499796413	-0.00011223040706902511	0.02217533566407079	-0.008741659678509069	-0.0021053798412368828	0.0792324038887654	0.026119418282558638	-0.03257068475701162	-0.0017493827883142798	-0.08757150058214762	-0.027655385535606522	-0.046144466645380605
patient_277	0.291810518019397	0.07417195427055527	-0.10951632923731872	-0.4143542423314736	0.17091913492045963	-0.01631083265451023	-0.3652454311934268	0.35803201776914456	-0.03185176053159611	-0.0407547122307413	0.018466920650918615	-0.000622224453493071	0.0904567243273973	0.042529178525109804	0.03618010644373924	-0.07270464748015792	0.015924181731169586	-0.030784964609448223	-0.01176984898561115	0.001291662489814341	0.028558110263125918	-0.004626999043416879	0.00024019559703878816	0.05190955925671271	0.04090132917939078	0.07294448632072867	0.016836086116653815	-0.0747539260832602	0.018283630433900657	0.056722519772941155
patient_278	-0.3658885122020712	-0.07477955672668225	-0.04293871433742341	0.3649792593532365	-0.10956306460797607	0.05514550032608012	0.5443117213526185	-0.04483569370658972	-0.01482425305753339	-0.033931771687822555	0.030155197514745123	-0.11069313992247333	-0.04749284246064866	-0.01426398956760314	0.07001213616682461	-0.08602056421178558	0.021954869617451158	0.024487105042671643	0.08605022307245642	-0.0018638640345128468	0.04007959088251187	-0.004556872806256828	0.001329909086153189	-0.12534582390708102	0.04027501208324586	-0.03285540584064751	0.0469376443487818	-0.07634694028672985	0.031667877583675196	0.013687589339363839
patient_279	-0.3566725465635926	-0.024670648101318197	0.047077249085871846	-0.27401973747901126	-0.015936702500300458	0.038835144986382054	-0.04785271617068553	0.24929396740474882	-0.02244946411096871	-0.04694426994456066	0.013039885420374854	-0.01863207571933125	-0.052256020969694256	0.031039588191535322	-0.1314798462951862	-0.09517452879253421	0.00892079460050588	-0.022065252878926352	-0.009940680285035778	0.0003347891166980682	-0.1094291777898842	-0.0056541183394569865	-0.002278344914043104	0.1434433892865986	-0.04602517016796433	0.06758867723726493	-0.03544537355602413	-0.09116502768028609	0.014185414844291032	-0.08763641267969881
patient_280	-0.3735939648075013	-0.16955929474904974	0.07851265214100323	0.11875176155128621	-0.11640394779911738	-0.08818089358820433	0.15367354264396516	-0.056167663399605106	-0.0631936165410508	-0.047878395471716864	0.017881843625937015	-0.13722654397981565	-0.0686819758636581	-0.019020753147214554	-0.13893050630232787	-0.11548471835032925	0.012483713016872238	0.022805477214607673	-0.01069441925752185	0.00011960801260591647	0.037345829485602854	-0.009052389129270573	-0.0013527139540917194	-0.11392458114367729	-0.03346882633363001	-0.0306070962088023	-0.0038247011496382426	-0.1051771008860873	0.020831495952915332	0.02099963863142202
patient_282	-0.41434779111238673	-0.032354482022501865	-0.11199003859598376	0.33991892047299466	-0.004407452800248027	0.023078049761454972	0.30832724452321153	-0.035144627105556596	-0.06514589371444	0.11302237184120693	0.023483844422556445	-0.11760999606368835	-0.09001049133790102	-0.00261064068021916	0.05152177718956862	0.25331611406768273	0.02085535196261051	0.07191449736935725	-0.004770017806717571	0.0007046694627176732	0.007758574630443299	0.05941489885871671	-0.0007128886776174852	-0.1046381271615991	-0.04106447204977332	-0.017948426035193532	0.00046589335286857105	0.1539582380641698	0.029579468232580727	0.05580891992021744
patient_284	-0.36803147173434914	0.14496449264141845	0.056883876477919065	0.4345101197089259	-0.0015992042433195697	-0.03485783327837067	0.4171019382267715	-0.023626960941009197	-0.01925276359535661	-0.032450945468079744	0.0318506146873931	-0.10606414312972555	-0.06606388684678428	0.018548707086777107	0.03918998770778846	-0.07532971871710291	0.02738855033949969	0.08429234831178506	-0.003036493478154273	0.0005979687620130961	0.04052205928000295	-0.005858206238205409	0.0009485236094409869	-0.13363982774875885	-0.00701077090423968	0.026810782784188563	0.017299711244573353	-0.06543909146885293	0.03330166769819821	0.08361473539764636
patient_286	-0.40130872678582485	-0.05552053311361587	-0.046346156051620284	0.20389269599836518	-0.13227442087997698	-0.05736322986068517	0.25909041655034915	-0.061798533565861326	-0.012214817036669011	0.06031607758144376	0.01703586077639906	-0.09649425367197775	-0.08876165165524359	0.02546104066623561	0.04356019418438935	0.2087609441067947	0.01935726025573225	0.02385901939225401	-0.004717326775333178	0.0004769579768569713	0.05005738556141783	-0.027602349105527276	-0.00023026558094806798	-0.10603564282752588	-0.047928778328613565	0.034298114671041276	0.001414114149879115	0.16043220614816162	0.02658120750338038	0.01695867339202319
patient_287	-0.4330732741409078	0.4912926249316104	0.04306975370609429	0.3512687323423136	-0.12280949293643031	-0.08523507527228541	0.4488647112139503	-0.05429713885643677	-0.006501621820206163	-0.029718784632929825	0.02982763819303321	-0.11239896020787056	0.1630311321732301	-0.0249814339942695	0.05195023785592853	-0.07421240709017715	0.0199994295009175	0.03073419751326399	-0.004733059677876869	0.00047502106695184224	0.0016111848371284138	-0.00238848367077656	0.001340665955065246	-0.11619330348139716	0.06286723298631833	-0.04190434018854681	0.026211333334874007	-0.07723189141118146	0.02916022402387987	0.012377964180769571
patient_288	0.31152940958087	0.31616742418469346	-0.054146938768390884	-0.274352082638261	0.015433716993224567	0.21559699290127568	-0.34462095857299974	0.24361174559042315	-0.011244459245456483	0.024413344189098102	-0.08232253178721387	-0.059055841564907396	0.01207086181994353	0.04168495818230251	0.03923388964402165	-0.0475105100385588	-0.08791176597384569	0.06980357088142461	-0.010017705921212134	0.0007042772382877403	-0.02819298355696807	-0.002055104410608478	-0.0005587769119989055	-0.05507927233218802	0.014575325761741389	0.08773480505231053	0.005739417559176129	-0.04511991199731277	-0.07718676253785488	0.0615817594817817
patient_289	0.22700178244784694	-0.17553031087956064	0.005093303240772242	-0.4197325001773569	0.19970212083479505	-0.0029815073976186225	-0.04644010087479805	-0.06975499257325951	-0.03276154557643517	-0.055290181612471484	0.01661255236080633	0.06714598080554138	-0.013467700665440747	-0.020909238682734425	0.02546633987923972	-0.10906947220112634	-0.05058329578438275	0.0007635693773727948	-0.01566511049181397	0.00096271202556148	0.009767480735893149	-0.010365152042817216	0.00023248672832409947	0.08995298612006457	0.004278836256131573	-0.03148995771022072	0.0014851488465933453	-0.09246546716157898	-0.03698848812783814	0.025764306602671386
patient_290	-0.35279924767218895	0.4142840663470933	-0.07698947182752666	-0.2933897683627439	-0.1057735562084555	-0.006515188568603678	0.008431786217445057	-0.03752702487426573	-0.026956399500147925	0.032829699612857456	0.023397197777111894	-0.10628942984887114	0.09783099500523905	-0.006792141687920081	0.02033456920219957	0.020281477260165062	0.01412403224110111	0.014169427019215957	0.02322738939343093	0.0005441848984852929	0.029361111037713095	-0.007478834400129817	-0.0008738968426007891	-0.07210545122840417	0.038552101124982294	-0.017383768421883307	0.002006907718371168	0.10777362291032494	0.020553272578546097	0.019025741338328947
