# Supplementary material for: Integration of clinical, pathological, radiological, and transcriptomic data improves prediction for first-line immunotherapy outcome in metastatic non-small cell lung cancer
Source: Nat Commun. 2025 Jan 12;16:614. doi: 10.1038/s41467-025-55847-5 (PMC11725576; doi:10.1038/s41467-025-55847-5)
Supplement: Supplementary file 4 — Source Data [file 41467_2025_55847_MOESM4_ESM.zip › Source Data/source_data/unimodal_shapvalues/PFS/RF_RNA.csv]

Patient id	B lineage	CD8 T cells	Cytotoxic lymphocytes	Endothelial cells	Fibroblasts	Monocytic lineage	Myeloid dendritic cells	NK cells	Neutrophils	T cells	KRAS	EGFR	CD274	MET	BRAF	ROS1	ALK	ERBB2	ERBB4	DDR2	FGFR1	FGFR2	FGFR3	NTRK1	NTRK2	NTRK3	LTK	RET	NRG1	NRAS	MAP2K1	RIT1	TMB_RNA	Biopsy site
patient_1	-0.014550872290590995	-0.02926622234175551	-0.07789470843447682	-0.0356089104702356	-0.0562938447540656	0.08374983485604419	-0.067549211751937	-0.014295551957336217	-0.1861804760520419	-0.16344636282291258	-0.08320947154312144	0.003318112225654825	0.03427377686969906	0.05553136382083107	-0.00556175091786873	-0.12670696165281828	0.08239421563425033	-0.3689889019534601	-0.013449169280491962	-0.027881628857713878	-0.03858211273698872	-0.016316620970949602	-0.09127372600284632	0.1344444250976959	-0.016133912217917698	-0.013176203150152365	0.0031564496728637907	-0.02836960306633892	-0.08128568164551933	0.026389749179642527	-0.1028498624243682	-0.06136476764792481	-0.038393793342461416	-0.016920775551016135
patient_2	-0.024883111462744932	-0.05035777736293272	-0.07574063368941308	-0.018821142267126282	-0.00602211956480609	0.04356656703849825	-0.11220941733137742	0.05037939352360134	0.016131232760435193	-0.1365710745335263	0.04041300885154264	0.038262792807414535	-0.02801369175940711	0.14875385208870695	-0.07307796006329005	-0.14248696005852904	-0.007505729209282883	-0.04266823626729857	-0.013549562275598965	-0.010761186364400726	-0.001634685411016066	-0.037854262136492484	-0.1014176643561811	-0.10160768991731457	0.002185343164729716	0.044373147598235525	-0.01916685869997927	0.15167637086281865	0.2320543504884445	0.22473823497590037	0.03252697797522823	0.018733226220829412	0.0026583039154788463	-0.0024163057658681685
patient_5	0.0523115164103835	0.001184019962004096	-0.023868361060090867	-0.03207925529203133	0.081536631719025	0.04130984133711438	0.3919743630356456	0.1167237903993597	0.07219774556152116	0.011447314522525422	0.29190707336219957	0.00661076484130339	-0.09660283416773291	-0.01759855382151584	-0.019550853959398793	0.11424552413701045	-0.02629160524847578	-0.2397713287728115	-0.014616322405921225	0.07431004617605114	-0.05941214700928769	0.05005001176257699	0.0005655224032407942	0.07321670493196918	-0.03475473246740332	0.03553939353264992	0.012098928956342436	-0.03336141802073789	0.12369577090201035	0.013565288215391904	0.14458191312751714	0.608991118206916	-0.001310435537315461	-0.0028427643940313898
patient_9	-0.002957864137905352	-0.002737350228834576	-0.05451711710422505	0.06401782070571797	-0.03124395856063298	-0.011433643581058313	-0.11169934767040825	-0.02937700186707117	0.09786771208375716	-0.12322270797371102	-0.07757924183595769	-0.08948009529951127	-0.035913525202346246	-0.06281555121535601	0.017872333198060975	-0.00490064054692833	-0.027624540933412225	-0.32482230503160925	-0.008812469558825066	-0.028978194365202214	0.0054667487525838585	-0.05125184889198642	-0.08491206898188455	-0.13126030469933123	-0.004025490877965155	-0.022079347276100947	-0.053258788842607555	-0.04602302823916548	-0.0703295294977062	0.04064759447340551	0.2474686532377044	-0.07092575872402729	-0.10407030837688197	-0.007038671865454472
patient_10	0.043363173803394384	0.27623798643075026	0.09589276727781457	-0.033053943425578464	-0.10043258929952974	-0.04256419086722313	-0.06992993047402328	0.011560690588147038	0.09427641606008805	0.48192021134276936	-0.052781075890037076	0.02201332338736377	0.009644725165980637	-0.01298731168612319	0.013414479702045387	0.0805931401551053	0.08962083752225386	-0.08365360835999398	-0.036025826564281	-0.057192882006781964	-0.04958994607522673	-0.02264430403182522	-0.07421758562430357	0.26246320599802664	-0.02438028943743854	-0.017487566263691127	0.023624395401108323	0.02474782418084809	0.11590934135161518	0.052154424221050676	0.14813135005572847	-0.0539741742954245	-0.008362475582881286	-0.0027905659983239466
patient_13	0.05831597849539222	-0.004208799250319446	0.2691134244281597	0.003329885996662761	-0.07528164321580261	-0.0266997317856842	-0.05420874262478174	0.04504052115805389	-0.19748426083431103	0.5998792135647086	-0.04271969300193407	0.018314824689361825	0.005107797143164883	0.08227582274067201	-0.0772264792917999	-0.1231039576335787	-0.058558016431376425	0.12620608006431439	-0.018746049674181555	-0.045225843042720114	-0.02685461385220031	-0.018890266620135678	-0.07179073887930242	-0.09365475231314925	0.00011237465437699587	-0.023935100577500642	0.06567153072522622	-0.03843327439099974	-0.06775882253182465	0.034899660708364186	0.18200049982217656	-0.016032122915175872	0.0030389802356780883	-0.0033109867687112935
patient_15	0.014290212939913378	-0.03930340079131003	0.057991411434114105	0.04673243354506431	0.209579794346549	0.0023860767842038806	0.06680000214673595	-0.025935392106821414	0.07797174389036558	0.38694140549873807	0.29965790879515647	0.28612264773645707	-0.07537042284917804	-0.0027241649894722943	-0.025825836057973128	0.12440627512538896	-0.01833933440729773	-0.25247520554340946	0.033803068560036086	0.15349948384676307	-0.047169154643024805	-0.03646655742629662	-0.05773128927065125	0.31171467498900485	-0.015708141205739375	0.004390555873451951	0.044878074564554504	0.2232776872554891	0.06926916728113322	0.1367156961559188	0.008995291366575267	-0.04061861326901957	-0.0012188687795369581	0.00597315901992728
patient_17	-0.006847313554224731	-0.044240320429581634	-0.0688695545483692	-0.033220779575981574	-0.005068498708809999	-0.04193308153873515	0.07154220587094874	-0.03510389040791391	0.09869657082921121	-0.14742941122214373	-0.007058653805308967	-0.058783009251651815	-0.04598258239960017	-0.03302335641255341	-0.004136489893606443	0.05784009746686102	0.10628050537264955	-0.2816627494267015	-0.017613349149153933	0.004179548740936866	0.061203284549523014	-0.051027798663808	-0.0988535845007012	-0.09934394531160877	0.16521072619291155	-0.03968259314025833	-0.05026638808783377	-0.04958283866951166	-0.03970970228100875	-0.008235483064122407	0.2522577679507217	-0.06679180649162013	0.009304362949334075	-0.011105615420773566
patient_21	-0.002556451427492332	-0.06644160576378987	-0.0777874130532576	0.023617986968716923	-0.01851614462527303	-0.0024069527731260354	-0.13621223633127583	0.012274521870207302	0.06024310941899039	-0.1615522955032851	-0.08809487449750815	-0.08834807863504913	0.02520792865657597	-0.011285297859239086	-0.026181091788490547	-0.21771560549071084	-0.031947075387950885	0.07541670354777928	0.016898850677022795	-0.009907755365710485	-0.00015815488013956404	0.005986603785122332	-0.10840639747830419	-0.08303365011410323	0.02431955706167653	-0.01309503364591927	-0.01134887883683245	-0.05635824731385055	0.07304691540162886	0.029742969110445713	-0.056775397266192025	-0.07771366260363229	0.0031990166114489148	-0.005481263889477378
patient_22	-0.014425275327299316	-0.05875141980659026	-0.039394587930710066	0.07405681488928448	0.00021804598295943584	-0.03725131832703317	-0.1001279624888968	-0.013073545927050767	0.14234322173472697	-0.10626543903812255	-0.06273854909475449	0.02784945759407084	-0.05329710343506891	-0.008566022846011457	0.00759317587477314	-0.12151779610866661	-0.0012708822059531784	-0.19749635977456947	0.07307885377636601	0.004449770672035557	0.025407760056753458	0.11672589729258676	-0.0842092429951632	-0.08098690377152515	-0.03470940582725003	0.06001582652173334	-0.04141976376505978	0.14242664231087365	0.1991319226282285	0.13266183660636982	-0.027416453381222908	0.21622856936823653	-0.02167252782121863	-0.0056181605476679705
patient_26	0.01516750675105098	-0.059203866538178856	-0.04124027132725191	0.015518511949868384	0.11365145732395461	0.012738253159278632	-0.05912426624701622	0.17380644515311403	0.09942592570599885	-0.016697424752301255	-0.07661875287548953	0.008376933305362162	-0.002530951974135362	-0.008895224050725698	0.01640409974019326	0.1417830095405789	-0.0005386048507391799	0.2762488086850871	0.034458432370832896	0.03606510464734218	0.006547362692441981	0.09283459571796601	0.10702074246735264	-0.102061261323695	0.012639414516450669	-0.0091518160722006	0.04951358795288661	-0.03075973224105887	0.1672851943233219	-0.04087175651557347	-0.09871346188552592	-0.04114256260523997	-0.12091453322712434	-0.009498116818468823
patient_28	0.0453818323496537	0.39215989605238666	0.024211304523926513	-0.026925318218728157	0.029532987152960367	-0.023149452199977886	-0.08146390950585398	0.025823401282317103	0.0527656365413828	0.060754912886697786	0.419830960755024	0.04319211215870927	-0.03327569026232124	-0.0134425215189869	-0.056665534794783944	0.09619960639552165	-0.0325077035595735	-0.3139913336381925	-0.00983465288042678	-0.012169688130857781	0.00040644511306843836	0.07174876836840827	-0.07100496859415126	-0.13696437107928897	-0.020590597066791845	-0.02228233347191576	0.033006187869771705	0.01672612463151717	0.17892658373757836	-0.01845225022732061	-0.02723017088905536	0.6844234561059129	0.006880529861036749	-0.0020531364841109958
patient_31	-0.02816571854192512	-0.02077490697221723	-0.08075419243360546	-0.01909255896911339	-0.07904769585520072	-0.03523027986161897	-0.09426122690805046	-0.03506789117821457	0.09235116287423739	-0.14929930065378838	-0.07157623125232279	0.015676163346329423	0.019015486789417124	-0.038936131274071334	0.021445946459208866	0.003570138744153731	-0.025966778848017145	-0.2906138413272482	-0.027406689533575876	-0.025676651957065956	0.001329484616643612	-0.026435921453001932	0.920308503933576	-0.10368502069628135	-0.03260896595804843	-0.02083881823950622	-0.006144335377823491	-0.02993976552167947	0.14731898875310742	0.004606158569274402	0.016221787016996538	-0.038508654204292975	-0.07664605660520066	-0.006503825188077621
patient_32	-0.03931601587318017	-0.013547915710635293	-0.06442079345734479	0.03188137531757904	0.015817865279793803	-0.02610901090668473	-0.12649141300578984	0.051338392247064074	0.007749995819293927	-0.1373562874899185	-0.07477699302427095	-0.09394934535436862	0.031136879237985814	-0.02563945082662391	0.0029693349334262505	-0.09055733977148764	-0.013342421593363329	-0.25438756027575077	0.03899296268617433	-0.010956671491970025	-0.002976803344139221	-0.006483388013131656	-0.08054151144448328	0.34264102750885295	-0.026197599027007832	0.028207617754948996	-0.057183709952190395	0.009011977613189295	-0.061980034119132214	-0.05115739476394767	-0.1002126715837163	-0.039950397281331845	-0.09347067906771336	-0.0076996606964804815
patient_34	-0.030474437365674525	-0.019917585048132746	-0.058661541419942204	-0.037446504959238285	0.0043901803243194745	-0.016478551915035482	-0.1092458105624368	-0.043832626775979155	0.08473575490168024	-0.06131182944617072	-0.08433122017325909	0.09258338722171347	0.02300756993815436	-0.020570812466069635	-0.03435204736607299	0.051766096136713804	-0.030309174288348565	0.31990030155235244	0.025860866580959964	-0.006504523945061861	-0.046723911132944024	0.12536861419205186	1.0936349157419898	-0.1559378833982449	-0.034622428854488796	0.02462083225043186	-0.05898323140708088	0.050510908526433924	0.11769986308031631	0.0036198508113159315	-0.07130481066181239	-0.03535302722338528	0.01928439562809428	-0.0038126183336335945
patient_36	0.0771792121671007	0.2776710707093509	0.19834737233467772	-0.00016462264040422082	0.11325158956266082	0.04179805768980344	0.28892378097193216	-0.029025632358423058	0.07432392999409619	0.5326350893457596	-0.04210662532266368	0.17898768840582563	0.027424145273873567	0.04657825915803722	-0.0612491260529447	0.13925297306447185	-0.038125108456721304	0.1400272325897397	0.005683428522163237	0.003699064232505382	0.030857665714821764	0.08708756351469317	-0.0740307185369374	0.2876532722080136	-0.011290616172774494	-0.019134640773007347	-0.025572412178146053	-0.0365306696727528	-0.005400463843283965	0.1064106704953605	-0.03765895773549949	-0.06176244985161676	0.016721370341902363	0.0075929676715385565
patient_38	0.09138810501430869	0.11540842868859018	0.010236903499181582	-4.9511291325567003e-05	-0.07767008226117082	-0.04151958732678913	-0.09138236867951278	0.024819083476538762	-0.16021727466069413	0.07702335657993431	-0.048479718192198505	-0.04389975493716497	0.035918448516309	-0.011379931726782658	-0.058339047812862296	-0.1190302828362014	-0.022459288648837818	0.016101461101130657	0.06192298821781276	-0.025082578298449842	0.01264913027830799	0.18251995900908205	-0.08675541107177576	-0.18859373702267723	-0.028142427160857627	0.04073827784249764	0.044214766640723234	-0.04217687221636696	-0.0787886713599005	0.060267432081553565	-0.029722046815511067	-0.06923329708443143	-0.008894468167252905	-0.003305492446114857
patient_40	-0.030607418906176898	0.06891260126220755	0.1106806181990989	-0.028913208470230982	-0.022671135161939228	-0.00838711307695223	0.13992851039572538	-0.03216384782212207	0.09212713511269043	-0.00044051536387973195	-0.012732661710945252	0.009208272233061384	0.027092579111635498	0.039663796768855016	-0.04113993021140306	0.0772335460965065	-0.038843699188844866	0.6944491947968712	0.009664424474288157	-0.016730797938610004	-0.019421012772081074	0.0901556801628865	-0.08376274015885274	-0.1655678174808381	-0.011142483351684562	0.02383258496335423	-0.03485610670125534	-0.045612285062814735	-0.01617560521284582	0.06558261085824231	-0.05576058186427137	0.04088501043522224	-0.012656539898004766	-0.008591943208573672
patient_41	0.011126397691200041	0.11406956707773461	0.17963265080499513	0.05574239934851701	-0.05453931783847543	0.09167951597520524	-0.09818713265092098	-0.002538098769517001	0.12589989353835843	-0.12265124388745742	-0.01895313449934491	0.020766219460637374	-0.04210928735356172	0.011401657080236495	-0.04615371906749714	-0.04494279309015136	0.015359954482833373	-0.23031935911242749	-0.01828946744587326	-0.02549762066734861	-0.046311328699324736	-0.03163017237759606	-0.09260267793790251	-0.02390013640625944	-0.0033597103331122363	-0.017713381941595174	-0.038158378784278295	-0.03861050562524294	-0.07599538400915103	0.07812422065410117	0.2420794944249037	-0.04726876451539385	0.04971503545985913	0.10307975071102982
patient_43	0.04125215932164398	-0.0160090716157417	-0.027759806948529916	0.05509952829506856	0.001320959554675901	0.07542769917767693	-0.036685045652016884	0.02538473799629551	0.08816276205749558	-0.021039304161279374	-0.062468566410056624	0.11674484274406276	0.04887098409200658	-0.007698188462855789	0.04302949291460095	0.1832456961404856	0.013146580163003168	0.32080668897087505	0.07787476441794584	0.006071517789804982	-0.0015424779292443668	0.23061659113659064	0.17300151641393494	-0.09655938290117762	0.00997506857558428	0.013468689198674541	-0.023573294163815765	0.00019971764777654603	0.21110886438386964	0.005556309697506961	-0.076273439573682	0.024436160967058525	0.014864926288576465	-0.004300037994350687
patient_45	-0.01766430830118498	0.028543858620393974	-0.0005365526632350324	-0.03235363340067241	0.03792375972960062	0.11310483607567325	0.12954402521287425	0.013146639282425782	0.0682549140165014	0.12185500111101032	-0.0697530820754074	0.17805774256590032	-0.032858378810260096	0.10238778631459099	-0.055837370224552305	-0.006293223282047399	-0.005207910791561627	0.2221822281096707	0.0023918166674639306	0.04687722291511363	0.004782756128938562	-0.0354280698138686	-0.100218446582586	-0.1378817854230515	-0.006537047029629484	-0.01182903149558309	0.0021428008435653363	-0.02318893620474034	-0.04553027179585529	-0.05440115747657889	0.020950064097819746	-0.05313209875662667	0.02389577620286757	-0.015391446877512675
patient_48	-0.0397484943252592	-0.042275082498927884	-0.0677464289222072	0.002937956081964948	-0.00730786824985613	-0.04050392942235301	-0.11786456495524003	-0.03576926230660277	0.08106487271581071	-0.17039773169892733	0.05442038367231072	-0.10299927160446952	0.030906888989937337	0.06605970377328885	0.030466148719762207	-0.13297246042945468	-0.007344677725507029	-0.23396800804305973	-0.005031657808398666	-0.013235510506100986	0.0003122078976791054	-0.042021816882263356	-0.09494941087613704	0.0772373997547235	0.0004654927511650348	0.018597199537009657	0.027488679254653824	-0.022724990893185023	-0.06430139636867437	-0.07357085783679505	-0.07359689435447797	-0.026113400673255092	-0.09626594222454447	-0.012508085061723994
patient_50	0.011545562536720478	-0.07118198714663662	-0.06878631610956973	0.02973800502408373	-0.017980513752688766	0.0008534149202118947	-0.08995020647029295	-0.02573226605979348	0.08508833400295795	-0.09163580892899427	-0.08058924241468081	-0.001222903838834436	-0.00028891007528685024	-0.003424204417950189	0.013888549241204735	0.11764795693898708	-0.019719706514381125	-0.024576241773066818	0.007951534925313529	-0.02703073812577451	-0.04938383754601568	0.09827197578112924	0.1405198850983269	0.008393119517275586	-0.03343959571599284	0.022876971394631056	0.0002613777230826092	0.005263027648308277	0.10838114629843493	-0.06889962349987283	-0.07796334580129317	-0.06379532611657762	-0.07322863411807864	-0.013264476973961667
patient_51	-0.048724383752114825	0.013324202594273755	-0.008567347702767516	0.026789991353275276	-0.014059597993556754	-0.03603989998206587	-0.10512780156107697	-0.0062686767242929545	0.06447097626512013	-0.15774759862866977	-0.04466780760023768	-0.07922592629380029	0.040670004185897675	-0.049049403967580354	0.020581888154016657	-0.11448316857456023	0.005151944760447118	-0.2681935759036966	-0.002275812240248719	0.004026732490837403	0.027247826976295516	-0.05134487028128294	-0.09835627007179801	0.11048320755591198	0.05094144340891109	-0.009078002933558154	-0.05176141378796651	-0.03941225766604352	-0.06416315463795544	-0.05097262298438203	-0.0633400628162348	-0.029657351266846033	0.029553706236962584	-0.012637806706372599
patient_52	-0.04514227038725638	-0.009158203527012278	-0.059203946652447534	-0.023121502671812656	0.005438271407546867	-0.033977427145299534	-0.14088307659807822	-0.01770922101393238	0.08590107697426484	-0.01520519973115552	-0.059305252826810255	-0.09116646033539512	-0.01693413433906119	-0.005072764907478069	0.01966482472028106	-0.1403815779921052	-0.03396171875237497	0.23869143106327947	0.006424864010498605	-0.022250058779122207	0.07546868155048243	-0.052327685532162105	-0.0920541618915254	0.08103370497488567	0.005166843968389461	0.03100871308209903	0.009390942684936603	-0.014730574910784215	-0.023518338753781388	-0.07002286668268522	-0.11765419282742377	-0.06851781825279851	-0.12912497470311826	-0.021212878318024108
patient_54	0.013001707438291992	-0.05543106613812701	-0.012328520030674783	-0.03368322953263171	-0.02252313733745391	-0.04734850308117778	-0.046257348012475684	-0.01607007528331182	-0.1958119425500564	-0.021787682879872733	-0.07095186377012655	-0.10076565290815827	0.04537771079363569	-0.0015774291860693617	-0.0029317321285304643	0.025815644772752413	0.003125564164244479	-0.3224740494421854	-0.006768363390644912	-0.020770255482431037	-0.010158304221404329	-0.03222432817307354	0.04614999636652782	-0.12647171220541278	-0.014619046680411035	0.03999114056463696	-0.05189383458869253	-0.052547122415566916	0.0043534944888639045	-0.05191392042739068	0.002538208848451023	-0.06058640365962049	-0.08589357674412812	0.08946412813544039
patient_55	-0.01466514457347665	-0.042398046020722786	-0.06094975632383853	-0.011363015168824233	-0.02364260195447104	-0.0505332775248274	-0.13010822615119516	-0.0297395988694769	-0.0529936906477828	-0.15500384729200206	-0.07901789362265438	-0.10017493379826949	0.019505358777872905	-0.04569706194065683	0.015348173411772956	-0.042369484439483004	-0.006072054328924568	-0.301449766412971	0.018688106876824487	-0.018820277437865487	-0.013084689729394371	0.026080596844569474	-0.09468537390673465	-0.12258473318903367	-0.017745872414941615	-0.015916876360538987	-0.06440181533984995	-0.03647025662846993	-0.07257095090392009	-0.05977923408463769	0.030194595256958424	-0.05503673531619585	-0.06330616218456027	-0.010382478506032326
patient_56	-0.022042767182560832	0.002274208908523732	-0.007018873869455898	0.11519732818530488	0.14793260703713712	0.2955384644484149	-0.07975323207724005	-0.015999246095770994	0.08128194541072933	-0.12274876605671059	-0.05687581717513332	-0.06182896744656073	-0.05092695013014798	0.08414841239247961	0.028502449983184745	0.2844496498163556	-0.02597537128455683	-0.24738407624066602	-0.014482417655822985	0.029286434943867762	0.000834212643092869	0.059891838009239314	-0.04447723189562103	0.4114909108210898	-0.0011414654570082792	0.08869007130033105	0.11550787466069876	0.026052029878376008	-0.05444005546195095	0.013037888700004462	0.14385532598168188	-0.04604545184522027	-0.02629208794795343	0.12369624658510908
patient_57	-0.038967517734293064	-0.06276736590625213	-0.09134609768134126	0.04853750829485386	0.05904106377100261	-0.025521643847603047	-0.07422362693526331	-0.029226498182306784	-0.17970685640994208	-0.054985318671627426	-0.07223503994718274	-0.0639730927967083	-0.05013385358912974	-0.014311779117002479	-0.01663670451189247	0.020406510460238843	-0.010389772543023503	-0.2893796298240319	-0.01637840318411964	0.004873038757134571	0.1201586178009368	-0.017095106806526105	-0.09505586637158628	0.02732122041033323	-0.0005707192474751171	-0.016991267219764766	-0.04805992732052729	-0.035524429630459715	-0.04894662642881862	-0.06501015120920646	-0.04058619157538587	-0.07049877095544471	-0.00719894198524134	-0.009861192213045083
patient_59	-0.007618881105275481	-0.05514437152989546	-0.03137941325567107	0.0018315792865623716	-0.014287679697069186	-0.045231848810556176	-0.07306508998368953	0.005633264540860578	0.06738914149807776	-0.15024321300705065	-0.06581050246212672	0.020313044902582775	0.023331558125367247	-0.002741099093323148	0.021462772608218196	0.01839163088296212	-0.011977012132728147	0.3858199512418986	0.014394889404185348	0.0014270355059268637	-0.011786970564038593	0.037537232092695494	1.3188229367156743	0.020585172105179978	0.007433173378175848	-0.018740445632043082	0.0034371372974901482	-0.01203938905059565	-0.0726601949176086	-0.06277194932736595	-0.10304784886412628	-0.05781333464143124	0.04746653642293018	-0.004852411519485512
patient_60	-0.03188091753124388	-0.004978343567153871	0.06649649652748804	-0.029166486828914647	-0.047539692401216416	-0.038480018271414666	-0.08040545820588056	0.03421580568448682	0.09358201774454152	-0.03033171110323605	0.26546272402116455	0.004050904139360644	0.0163163761434739	-0.029756162527293496	-0.009804607316074984	0.011829356768785916	0.033500909376250915	0.16856283070935027	-0.017996616014333278	-0.022403995129550616	-0.019007285972622162	-0.032770663943517284	-0.08891208770247871	-0.20162784732920774	-0.013915157543203412	0.02513767183256165	-0.03632535488140861	-0.06012243689060556	-0.06121349666920087	-0.025302896331230267	0.09993346408087744	-0.07446231122421143	-0.027646698113869977	-0.014044208367956178
patient_61	-0.012988562302795428	-0.014248460273639095	-0.07166724064751426	-0.0389197844453349	-0.03476605341714941	0.012414762334682694	0.03527232652056548	-0.0032088543686221243	-0.13650734100779896	-0.14386985208788972	-0.06787884577330022	0.07093469967049826	-0.052676236271784506	-0.001604137400748184	0.021680860706253222	0.07540646278656982	0.02927443230123048	-0.2498101364509574	-0.02441034519662217	-0.008636522822227323	0.00014894250881741417	-0.05486107219560361	-0.09784206593270504	-0.14817854540947828	-0.014831480145838205	-0.026279159996840204	-0.026293273834531828	-0.037228068754352146	-0.07718261021922303	0.04186438470296557	0.0061994627075220065	-0.07208827373065856	0.09541455737794471	-0.006191859976368925
patient_62	0.002322835531289306	-0.06354429400351735	-0.05669974669008408	-0.04466299887586343	-0.07178553094640679	0.006475710978475843	-0.09131371781164756	-0.05236899282371721	-0.24529932269231064	-0.03992749465009156	-0.08780690410239535	-0.014053781737041336	-0.06605719745079246	-0.012106087521701532	0.011827330238248888	-0.0546304049728134	-0.03990689292873721	-0.3479433462770404	0.01143153547111192	-0.04128736669376558	-0.04884412362096401	-0.006298336195971398	-0.034215502194226304	-0.12747672124025386	-0.009839657850037233	-0.024886253976856395	0.0177932446171213	-0.0642803554232982	-0.06865249293079913	0.02162829814522428	0.054314638954503884	-0.07582303065533016	0.0272012735892504	-0.009592376703852233
patient_65	-0.02020455450727745	-0.06651779543656984	-0.060733823235892714	0.030557784685400734	-0.015668290890997347	0.00705744296594782	-0.06560945891277015	-0.032277516121667016	0.06959194503517671	-0.13329223435619775	0.45100740616205376	-0.06919709270485792	0.028782418469967444	-0.01695477035064688	-0.0029941424852581557	0.12881047354530786	-0.013989649756573021	-0.2835949002137664	-0.014395241344920897	-0.021482665869061234	-0.002499631518130553	0.012168256751131909	-0.08772500517276008	-0.12935077504775241	-0.0213573339783151	0.06763118489989654	0.00584162244322273	-0.02492596641073148	-0.01609551716835153	-0.04030779839637632	0.10268345149057351	-0.007393905585879679	0.024201772432931753	-0.011965811711201717
patient_69	-0.019371143292381914	-0.020743321503986004	-0.08059394036928388	-0.018322811896365306	-0.02822332707347178	-0.051203766776858776	-0.04526356944267395	-0.041620756181920855	0.05335760529181636	-0.09042425502096484	-0.05281566973820061	-0.10294540839225394	0.01731618808792539	-0.021299451626295474	-0.015557668849352824	-0.0158143164325463	0.0577900528496466	-0.3278096260260978	-0.01532088928000382	-0.013642431990780307	0.050465661637455785	-0.06227067402000665	-0.09176672725796982	-0.034707205316460425	0.05833570753205484	-0.03338927549680593	-0.041490311631286275	-0.056178178937454984	0.0008269398563847999	-0.05572686754412368	-0.009319064630218966	-0.0552957877833592	0.050863954037267164	-0.005189340302182276
patient_70	0.13159707181090016	0.02915376665151827	0.2344158659387986	-0.0007677905238703251	-0.05558770880771921	-0.027557500272329186	0.18279051965806292	-0.0007350422518256659	0.08661608534396073	0.9565310487095556	-0.04287590307308114	0.007993080128004508	0.09691038929628	-0.003739065613864636	0.028949674466194553	0.1255791547497368	-0.027487822205685252	0.21254903413701826	0.03379494164317727	-0.005691902821687498	-0.039438934393083554	0.01476259756254493	-0.06830468766009544	-0.1535261502628112	0.017162142375459117	-0.04119381796393643	-0.027261437496885702	-0.03477332859088731	-0.025451831846956766	0.07899915088471297	0.18625473931495523	-0.028393042053217202	-0.00459401397890969	0.008558437835244445
patient_71	0.007340710058861903	-0.0510358791549646	-0.01783876883591884	0.01756537381456742	0.023996393575887433	-0.024353217328891143	-0.12246497857401438	0.017180078460510832	0.06747503455607036	-0.14537237316593815	-0.07109547556976464	-0.0753614195080528	0.01796934953416872	0.003957097150845348	0.031023759220851897	-0.10070062155767211	0.01752771285165914	0.2735783957019638	0.006050993741709734	0.0035491238479962643	-0.0007701632730116969	-0.03378137310938795	-0.10586305952196132	0.07718441428160663	-0.0131182182882584	0.02024495860023093	0.07029294530670273	-0.02465564923480606	-0.0590794694364408	-0.0751335128629138	-0.09871547413810479	-0.04277375817104178	-0.01184991632215658	-0.016169179135664388
patient_72	-0.03166593903178452	-0.06327978754677416	-0.026455566845083846	0.020025440213364623	-0.014544391547415809	-0.05204163015552328	-0.1347267696694193	0.025027128873606645	0.0911680283848405	-0.15368374725596248	-0.057135186589667424	-0.004855142399856222	0.036565638685354514	0.03539118166101268	-0.018598817947437004	-0.13934421395615085	-0.04455843645071661	0.2789125920469201	-0.009131730678491374	-0.04730398711043833	-0.05167931332592372	0.05051301802622458	-0.10633386301906554	-0.15306367107624383	-0.010297814204326051	0.027510883520127313	-0.06160042967755203	-0.041077410070357694	-0.07880112629689814	-0.041374966931833984	-0.10944777676203911	-0.017621703524122765	-0.0391894354047177	-0.015071551186337967
patient_73	-0.018555532114464656	-0.020330911056322804	0.0950300695424681	-0.007009970670234495	0.038040426434832034	-0.03778405156752116	0.1522283839981175	0.03132652418232384	0.07233979492487426	0.06036651651802101	0.353792591712668	-0.06528237488374311	0.02850568177025712	-0.06732986231134544	0.0034769135358124576	-0.018973014281688134	-0.051898718019601046	0.18066531172228145	0.000610601752696455	0.006996157276218995	-0.040415687184512855	-0.042109631151354875	-0.09171079904612299	-0.05705732081971474	0.047917489330866564	-0.014088942534684156	-0.034751336083129844	-0.0517466626468142	-0.07116135436576937	-0.023035062812109142	-0.04603602972817583	0.5309532176440491	0.026954199434663664	-0.020553722322002362
patient_76	-0.013051473054355934	-0.04258851237529949	0.040966081989824266	0.029978922843765736	-0.016070577605433668	-0.003396430992556534	-0.11558236406170538	-0.0262478597999387	0.04625575729551405	-0.11985197617649851	-0.0826304913383258	0.002198880354383885	-0.003465008328247298	-0.0030828594967475236	0.027309063801597536	0.14920520692136974	-0.008821967359384723	0.22999112722555093	-0.028291734502971146	-0.022694836005396596	-0.010092123561606256	-0.03501568275563869	-0.09799425401166531	-0.14323345760075637	0.002498803514967978	-0.005737184202060351	0.032884379021211795	0.015377664641147228	-0.09007486996533594	0.042016088896283874	-0.04518144686468296	-0.06592191474507307	0.012209530873187975	-0.0022280635611021077
patient_83	-0.02721664727009992	-0.06803173374804668	-0.0680993723555689	-0.025351141982230877	-0.015139118389813976	0.021237524335956128	-0.14731790517936116	-0.0354393297876543	0.05225271496859851	-0.19204535332455694	-0.0869901137456751	-0.06918812216303585	-0.0758146938603238	0.08469124970782771	0.004789220140136355	0.006622571137925488	-0.017517603018186948	0.1976895428409319	-0.027899012549413262	-0.011762353645865782	-0.012553783953947704	-0.032970118698906266	-0.058303463454300715	-0.10081384061658662	0.09789564688259263	-0.027822964129689938	-0.058533789643034774	-0.04628632757327418	-0.04041994945374811	0.021162928755380776	0.020641826299464334	-0.07581805854664286	0.04543464294960619	-0.01480094325607228
patient_84	0.010675554618085416	-0.005892731476670592	0.10503723958129987	0.009530644081217324	0.05509697900971104	0.055841649591761786	0.25907032246909256	0.013625241459401659	0.08027108686413664	0.4951941422765463	-0.04156676804469907	-0.08316947246005134	0.038692691663319845	-0.031635507019153096	-0.02597845888048445	0.052241625723093515	0.07886432166377005	0.7092027598525305	-0.01718959347625603	0.06973921336660499	-0.010571711884101935	-0.02054560115604682	-0.004903178120456866	0.10248480559388666	0.04700023663399304	-0.050374774262788934	-0.020719444734466713	0.14302690664703535	0.0120507630757421	-0.02953051811612495	-0.04592876018483442	-0.06286179495166624	-0.05909640171243003	-0.007330344687701602
patient_86	0.0016991155329788266	-0.057427828939000974	-0.0704046309689603	0.033508404380997864	0.10574159776643914	-0.0437589591574159	-0.055646838999435386	0.03328314324273253	0.10998369242527845	-0.14974891688731828	0.030978612982485748	-0.06390557399862941	0.010629524522554955	-0.007790800628978674	-0.002210522561492371	-0.05107610299015089	-0.027632215552370165	0.3024245741066037	0.04479911753763148	0.21332797959857883	0.0754008967059181	-0.016447677686993636	0.02029952937983727	-0.05391732590458801	-0.008564079181947442	0.08567380479396838	-0.010532269299924998	-0.030748748068795663	-0.0685129273733794	-0.001051682598211055	0.07191501913399265	-0.058613479768614765	-0.08980989271320164	-0.005208456158851732
patient_87	0.012092251594077454	-0.06810114941282974	-0.050213950087368196	-0.003933103994990189	0.034169081361585425	-0.037073317013160884	-0.14336744906579313	0.01545507611967487	0.05284567186424796	-0.08356942474103662	-0.03993148993063667	0.017100899990896746	-0.07616415204484094	0.06142577337299164	-0.0694678563267902	-0.14686987581314992	-0.015833837162052198	0.6243076440241009	-0.012146976078643608	0.051834867883395655	0.03998957724473197	-0.03501155939305955	-0.10079396167163024	0.19366995762461553	-0.01481848384540316	-0.011118693613861539	-0.004904648832902969	-0.05143198065455625	-0.0770124988316551	0.11057561678122624	0.08687628686279927	-0.02518322850006383	0.05967553243520588	-0.006780278498417269
patient_88	-0.0179779271059694	-0.003295615309795822	-0.057236908418931025	-0.029996542678728418	-0.02195004822489279	-0.006348991680029631	-0.07451167187025699	-0.029120759342066416	-0.22272681472826192	-0.07120253254590587	-0.018831526369060953	-0.09416234073296133	-0.05093083295386136	-0.018925984009277013	0.013763120731806001	0.024091503246553	0.002658161607191599	-0.08774267189472676	-0.027508525117553414	-0.04313360492491502	-0.0705479381467925	-0.052022556883666186	-0.07844784209635343	-0.18207595915212493	-0.0017644436713791032	-0.020972891956440445	0.039592767420885494	-0.038295107139743406	0.17955954164117738	-0.030756874659309808	-0.07134741706314589	0.14562060772469487	-0.05061253103842558	-0.012239142576406774
patient_94	-0.0332949246801664	-0.06005229334323463	-0.04305185375344215	0.01109304237848165	-0.033723360473492614	-0.002057985883818071	-0.10992589060459178	0.022426734256983764	0.044059338105377675	-0.17765489038038623	0.2074697923629806	0.19155911456219632	0.01967849287649148	-0.010877213064110642	-0.012958010491562913	0.09981198636060527	0.03080501123767925	-0.40244607155993556	-0.006816382542651906	-0.041383688801321296	-0.017557244303790763	0.004133891602130165	-0.10702949947132222	-0.022249612846260865	-0.016998484942475266	-0.018232312452148108	0.01599455375578915	-0.034575845625394626	0.11752317500583345	0.08296739971788307	-0.04972331118057725	-0.037011994207184214	-0.14524433585408292	-0.0095487572509174
patient_96	-0.02492841183937192	-0.01959944900649875	-0.04078857595175203	-0.03044347503974493	-0.020683611127148716	-0.051288362188609174	-0.08554393208273221	-0.047999665009306004	-0.2174201669388698	-0.13144638627985492	-0.04833659252911761	-0.10609577843658526	-0.09197877701389362	-0.03741157186416487	0.01872131306019841	0.11096412740481779	-0.0028057647503657674	-0.2839080363437358	0.01490169439681097	-0.034484121385106946	-0.01387924293391676	-0.03309896899937734	-0.09682317885401705	-0.15768340548861903	-0.015823108259784266	-0.04615909697178127	0.019012539769773813	-0.04958929120257083	0.08906640652314614	-0.03103827650043192	0.12347793516922984	-0.05740870211065128	-0.09538915599123234	-0.006944231883053364
patient_97	0.0535082468662821	0.27615231010168206	0.19761344924392066	-0.00573869137035089	-0.027043368152501395	-0.02525591318968011	0.1982982268918542	0.00987729754010488	0.09538833387535543	0.5185906249167138	-0.008138776741116668	-0.00567861478666596	0.01400877832875504	-0.019115953354045555	0.02689202182269292	-0.04838256740111639	0.09429777514891204	-0.07957688379187199	-0.006016210483304838	-0.009968167586231147	-0.010176253017291102	-0.03706815254403971	-0.07170925454914541	0.12618027947224564	-0.026296356593030482	-0.02692533311498451	0.02045235269022275	-0.04126362931823149	0.125403076616347	0.013764686779364155	0.045671272751799476	-0.015796142495000724	-0.1275510666341054	0.06061634665444124
patient_101	-0.012453463976937307	-0.013151722654403487	-0.03311347219051954	-0.011580892204837646	-0.017166293099365054	-0.04314870800590966	0.15951118060897923	0.023644596596165822	0.07990329240481489	-0.039929236112474446	-0.06958723079751579	-0.08178519514825831	-0.0010526814008484174	-0.011466385086934584	0.006319854470798948	0.1187225417926071	-0.01387140358101073	0.21802274966927862	-0.019653367071931986	-0.0006295554577455431	-0.013844251297781114	-0.03617660068762841	-0.10844768659568717	-0.21212591247658721	-0.011687409600371094	-0.014809349469363268	0.01216173266235906	0.11867370100036441	0.017092329928798534	-0.06695751224167586	-0.0586866877116774	-0.06939461801158747	-0.00018473953807517825	-0.002353399011406001
patient_103	-0.04213928451601328	-0.025555760034921656	-0.059533954859833545	-0.005556325321440224	-0.03336973504147645	0.0030352922619534396	-0.05768445968528536	-0.04135868343558831	0.06533483281438729	-0.19082438364475285	-0.08219271716501363	-0.06999130593992196	-0.089168929167067	-0.010277145697866572	0.01010670308783376	-0.07733188402197051	-0.006633191800003183	0.10808086732132878	-0.020992329618678484	-0.018428400637312593	-0.01802525323492805	-0.06476808327694285	-0.10243999717628396	-0.115323526250281	0.03478922150121343	0.005460323660870739	-0.07722987228604644	-0.011303897473082114	-0.07756490438064989	-0.03527176201177384	-0.06139647433152015	-0.07252153615759113	0.012836795512328261	-0.011020840725116119
patient_104	-0.004452674625466187	0.028462950868106643	-0.023265896422924554	-0.03665319847981234	-0.07152937853969839	-0.023803496836800594	0.22661696470408838	0.02194982942296453	0.07465349336765803	-0.006442768453550576	-0.07039761501808012	-0.08525360253346922	0.004552334298923603	-0.027192734757242088	-0.00263778978005256	-0.14457508829371887	-0.03962578149160949	-0.053811423427849094	0.011866068438615882	-0.0385204096168034	-0.009177696047151422	-0.04043709007624179	-0.0876135205451505	-0.18339852951217825	0.005967381755345547	-0.011323909344951904	-0.05231365971906715	0.06375886243774499	-0.0737151707495022	-0.03312626296936439	-0.04502580230676725	-0.06994595465909934	-0.013089549464167665	-0.016662683997598803
patient_107	-0.04298493030411426	0.013472257875997307	0.05987439906955171	-0.024215664969010935	-0.002351560531132404	0.005072579207470578	0.2538555336999524	0.048864674314675255	0.0696390681960754	0.06525017413783304	-0.03734071639615585	0.0013909318241599356	0.07381405788173317	-0.016802201249936283	0.0017268052873433948	-0.07351268927266173	-0.03250503270739582	-0.23126897482678	0.004973201284706447	-0.0024200439727041258	0.05053053512250645	-0.04426239292902295	-0.07129059383830194	0.16259140818302753	-0.01215181487079795	0.042958660129244874	0.022947476304473267	-0.00512247606115013	-0.017776737685307516	-0.07014564602153985	-0.005208372314671988	-0.05434875872281109	0.020810915905057098	-0.013861863049873958
patient_109	0.013803964473916302	-0.005706623909820131	-0.004878041854785578	-0.03171629109982244	0.06780884090056255	0.05826367465690341	0.1241935841664211	0.013251493928023644	0.06367101802154351	0.02323718356976956	-0.05597326179424345	0.15320971441273193	0.0639389124941098	-0.005046720511354849	0.03154186444922968	0.10947558922017932	-0.027113329798369733	0.45340609123033465	0.03125822987449804	0.023370483907851444	0.002241737109749323	0.14382062256629877	1.298262621750782	-0.1365256496259892	-0.01734346781459414	-0.0072415135775448095	-0.022768596577796972	0.009435398467236202	0.114846729076322	-0.008921624568009804	-0.07839572073477763	-0.0449116538264118	0.040130081507686946	-0.025254439189833992
patient_110	-0.002929081440674992	-0.038946966410094847	-0.08701113350667397	-0.04402076330275071	-0.022426729778541304	0.008127258097749713	0.1725992864467373	-0.04749904475080742	0.03042911559901805	-0.04602641377919922	-0.0729209258431875	-0.08567348696775634	-0.08514985084821135	0.07164989584525915	0.009508420503781046	-0.03750674746239868	-0.016989169193455583	0.20348880841156267	-0.03118521499236375	-0.03839129154288881	-0.002659189957834937	-0.043971964944634644	-0.08939766743526649	0.035379538030411696	-0.016081005461194037	-0.01485263022605373	-0.013785904733906028	-0.04583397128314439	-0.07250031318952167	-0.013941331236882648	-0.029143138073445155	-0.06131975131519657	-0.019803570372236175	0.045403431479956985
patient_111	-0.03434886419773879	-0.04176030778703089	-0.08363415168188598	-0.041380528325437795	-0.023279766623546697	-0.000606646769065043	-0.12766563237389858	0.02834899154326063	-0.22986396139087095	-0.17050491124618566	0.14032403410937286	-0.10074729512951144	-0.08402709649064075	0.002019186605689588	-0.06689783859940841	0.06541856671918367	-0.0379113176591964	-0.3292716615318756	0.012150979721540967	-0.04069042081901696	-0.00993119901384238	-0.047878014179552196	-0.048617503621763446	0.17691807920670513	0.05481486367967186	0.01093882041292955	-0.002115167466370884	-0.02022399719000636	0.1276571401581564	0.04454256969420209	0.13428678029552946	-0.017723499592431913	-0.022038750066953022	-0.006118708020724672
patient_116	-0.011789810412931055	-0.056916095530492435	-0.0651312438765283	0.050504872714980234	0.18094357743772502	-0.028747229342724192	-0.11037597396132631	-0.0005191138886145298	-0.1433085253691001	-0.15448332660490988	-0.034820973562621774	-0.06371724173384342	0.018418579293817412	-0.0009731732533006291	-0.0036620646579906026	-0.09065408858801163	0.03341023552913387	-0.004627159326144726	0.0691882740955654	0.023796806481766714	0.0734806960074059	0.038987750316681315	0.01260827481444439	0.2918554547014778	-0.003103898473471274	-0.01004439793946028	0.11355802252282947	-0.03446455398955832	0.001951093382073481	-0.05728145143500146	0.03323702973063034	-0.04717278767705945	-0.10861657851460857	-0.02330040916349273
patient_118	0.016280660285818316	-0.033610859064766165	-0.069402654054941	-0.012166294981852836	-0.10625639391114074	0.0829434270655096	0.16025276160392946	0.021626624168532498	0.08213852674992646	-0.05118955816905442	-0.007166108738537889	0.13105474981914186	0.017289631119327388	-0.054550254362314636	-0.010183501343830748	0.1098200349543474	-0.02972683078685753	-0.15749115207457806	0.013598022396171661	-0.03670929258312064	-0.04450531701359927	-0.04132823241712636	-0.08665327353213893	0.27437526577478955	-0.005170539069733516	0.02773732873825826	0.05629130735910984	0.006587066391402309	-0.08176926592200774	0.03808465970253206	0.15673037380881122	-0.05633066347585856	-0.03083606067589175	-0.012429444779031124
patient_121	0.05229212733279662	-0.00978707839530715	-0.02809456216022612	-0.014720167454401776	-0.030004066268783776	-0.04897445042936591	-0.12610816306746184	0.013576931397428773	0.09175941470736637	-0.062070445293062076	0.32892674262564836	-0.08305501392780341	0.017679749637012705	-0.016238336690015828	-0.011327906047776054	-0.12484163492990197	-0.04169063794593225	0.19746724003068156	-0.01733053911938325	-0.052228341691782997	-0.013672299021421806	-0.026946672297484656	-0.11309314709530582	-0.19781563154903153	-0.036322278035164	0.017014844337861216	-0.021381108495608498	-0.02686254168282753	-0.025617359770788602	0.034286106511345255	-0.12396462429219594	-0.07371302141541815	-0.08855408794175373	-0.012264909481927657
patient_125	0.0128140101157872	-0.04516388362960612	-0.01656882175224778	-0.04272646992485077	-0.018668754735433647	-0.03225837123840112	0.37350312244222117	0.009557965908175927	-0.04095390053235473	0.26967043784611083	-0.06355161681669491	-0.07250076848574442	0.08013640070578779	-0.06625022950400089	-0.002677531543362534	0.14696909635054328	0.14109947038520246	0.09789972637113512	0.028470707863749115	-0.01516291322732545	0.031803565934472776	-0.023582366285815243	-0.08622771415496246	-0.16711439518021678	-0.006903771947684279	0.052096599550951084	0.002468150506793961	-0.012886190203518909	-0.010457074605978844	-0.05657515221747091	-0.11192129660021477	-0.05012016752410777	0.042606364701682914	0.035614552831404044
patient_126	0.04908685023488412	0.015501877701473477	0.029332985714342327	0.017523794947189336	0.12355872855765526	-0.04549629141484675	0.06804432193852522	-0.03510258817342975	0.07288640865854781	-0.1081703724484085	-0.04982741219068663	0.0006244255903715177	-0.06379571046816386	0.07422434048951222	0.021654218405757753	0.09487452070698016	-0.009623653707945313	-0.31400445594865956	0.03598020084591744	0.12434758972613698	0.006153411120224198	-0.000637208692846241	-0.055898849533988784	-0.04830415448335909	-0.004657304490688786	-0.036851203875050295	0.049635012003061266	-0.008445366821163154	0.1348607693565889	0.1037897687764974	0.19123116934549497	-0.062093927058760316	0.014962315861691	-0.011021325589533068
patient_127	-0.02033230758532363	-0.014974792506704703	-0.07568001300997089	0.031848162392646547	0.17028029512447185	0.17404653865516967	-0.108525967472786	-0.058272554619786775	0.03538120726466274	-0.1504179225689173	-0.06490135957517516	0.11244886447727259	0.02535846881707518	-0.015286820918966704	-0.004510833626766389	0.12231836029602665	-0.002860663737368382	-0.3444894348592272	-0.0004551623939082952	0.13413655574294128	0.1311481761463831	9.34580977296421e-05	-0.06895304764976254	0.1998423174417726	0.05179988544645635	0.012663531386419645	-0.023520141928955966	0.16516298903372206	-0.0004630292583855052	0.08284609409613566	0.11260398471161086	-0.06218372745099031	0.10149070242349584	-0.001409785637194007
patient_133	0.025290880516143917	-0.006433259851052512	0.008686466241168426	0.006157946806995752	-0.11390844967081211	-0.05346629855592575	-0.044219796017530254	-0.04704982040333967	0.10169206481300595	0.49768863863263163	-0.07157112982462781	-0.10750080112092586	0.0568395140905163	-0.08462107063840867	0.012207574948634703	0.06895440278209419	0.09146102170619301	-0.33741178690262674	-0.008094900260355933	-0.056797146633542475	-0.04968973609172649	0.06349681483757948	-0.10069990667415	-0.21997924371324448	-0.03795547362283618	0.018169367341727822	0.004053824261578958	-0.0242825122536337	-0.04512829290065337	0.01863660145989784	-0.04568296801956582	-0.027998254472494755	0.021301058211466457	0.07981411942950709
patient_139	-0.004404092602217783	-0.06288621109351047	-0.04743857027535088	-0.008886512128189007	-0.015588019821812703	0.01891247723065816	-0.11765761918097374	0.034250570919625294	0.060009827059553406	-0.17651833051235616	-0.0295454878697039	-0.030919231105399462	-0.07813489908745624	0.018267227606574662	0.005421598412236669	-0.053300307298620314	0.0611038831286965	-0.27232693831412297	-0.027513308298861294	-0.011115059546821314	-0.0181273449137241	-0.02158231769750819	-0.08958948135952571	-0.045287015221546566	-0.012271010579517598	-0.03613099087369775	-0.034346603438429955	-0.054070730770632444	-0.08010137662867814	0.1566327021365708	0.23861282156678307	-0.06772998419180067	-0.01267737648408208	-0.006012057192945742
patient_140	0.06384715683274395	-0.05206556278755907	-0.05516351312820226	0.04827067720431301	-0.0072909129161226015	-0.028283421283325182	0.1858469158951323	-0.0311817899604545	-0.07940927586447188	-0.002331491201689172	-0.06631276987222316	-0.0748226831353176	-0.027026755542336866	-0.020351867750595422	0.023440136176992678	-0.1070701972779745	0.024897790942368995	-0.21403125477785717	-0.019085147180613535	-0.008928570554808092	-0.049528399764144256	-0.02030316729766922	-0.07069942635188942	-0.13775446146936876	0.18550418011635517	0.08468109748372131	-0.04776928997503264	0.007344731352356044	0.1688656569862969	0.13039849628828962	-0.08922985941580147	-0.06959805762336843	-0.022969452434550952	-0.007475832526750798
patient_144	-0.0249383611181075	-0.06161374756796704	-0.058259284642485455	0.029993862780234855	-0.007584424362198047	-0.027051809453001296	0.23926152126670772	-0.020566904788267455	0.0852731809034564	-0.11987125565688278	-0.05235167228200846	0.20751479193909908	0.0435556078183082	-0.014024790041359925	-0.0012287647981642788	-0.1282038662876022	0.09664019412612665	-0.221433511057205	0.059714555173108225	-0.00386170623385125	0.0071639096881526655	-0.015974904732776962	-0.09532082022911066	-0.13685311028489647	0.004970327841036028	-0.02697703583132808	0.025355694008669456	0.1980880391743419	0.1692887003554841	0.04572524522810924	-0.022947615798320862	-0.037316832144926156	0.0037177905259903523	0.00484345409610737
patient_148	-0.02060277345271898	-0.05829079934899311	-0.06794982914744799	-0.013407217486189624	-0.018601089994224745	-0.04440166492758164	-0.12156671575233029	-0.024667046566679004	0.0924778041324977	-0.16870971118827285	-0.07656378715340777	-0.06658108953806026	-0.030287375150068362	0.004495748928064101	0.0634541531968082	-0.07328944161387171	-0.011365560324301797	-0.33635189560660367	0.005850111546931421	0.002316015360256908	-0.005556001390373179	0.1384061788493957	-0.05295686101044231	0.14245654092521826	-0.007714232939030246	-0.008861858277934367	-0.018760015374758514	-0.021148976830999366	-0.04074068401196062	0.015243008161587239	-0.08876298092412092	0.2380739709668816	-0.08057244145197665	-0.008358201484769961
patient_151	0.0037663455080793012	-0.04299055097606179	-0.05702040362675317	0.004607222668975097	-0.05187856424236698	-0.0078117393167894825	-0.08716491735636714	-0.02963584709447117	-0.14463563938234222	-0.09101971390966661	0.0772610030727972	-0.05700402723927318	-0.022800715119314766	0.005165795909179404	0.026469181994034353	-0.009313166125635264	-0.004944919645504883	-0.18755809242375135	-0.014129236858022929	-0.006500294567817427	-0.06062486096393118	0.013767321260585375	0.17543771930443747	-0.1652381158801575	-0.00034529385596359264	-0.008655457373711057	0.062097782061839094	-0.017878707505488978	-0.06742975260983605	0.023776022313646526	0.2458259081049999	0.02845285964140198	0.0018465446599882007	0.00017222326665315715
patient_155	0.04516816338320161	0.006401343107418542	-0.02607310488325885	0.019414068144378266	-0.024981976737730286	-0.05414817428811951	0.20108488497650107	-0.04074818404283167	-0.22577909363923684	-0.027174037137956755	-0.04417926899277541	0.027015061987882213	0.025687950809166984	-0.002366532814230522	0.019425004086567513	-0.1348758728593798	-0.03183806977852818	-0.3432728285966239	-0.0180057281745668	-0.05616593771898646	-0.03092564311309827	-0.010679753100928658	-0.07799555660220533	-0.1641749271446859	0.09257123576874182	-0.019889568690869157	0.10102658573123285	0.02804003325785788	-0.053084955847625	0.12327844556968887	0.15220034562769857	-0.06834968702827085	-0.01639881982871922	-0.008156419203611603
patient_156	0.023963419386394135	0.1320660501701516	-0.07059487617721731	-0.017154098154989552	-0.0215019149419388	-0.01653370672836228	-0.11854598934351919	-0.034844396223680116	-0.20774903663682542	-0.10176513679386551	-0.08633724723752029	-0.09534370249764061	-0.012674222449767215	0.044450873454898086	-0.00075172643186764	-0.040512085396950975	0.07859927376075536	-0.3777435929743692	-0.02146771616181701	-0.03827094386668015	-0.017846662673926088	-0.02779194971320687	-0.09960114556731695	-0.09236000576238461	-0.002815259488042694	-0.008477470775435265	0.02498931206461351	-0.024457095779261563	-0.07878202690696261	-0.043654599818173816	-0.10516825862561836	-0.06620833799570403	-0.018588077807311254	0.07665821799498206
patient_165	-0.02834287727461109	-0.056531619101749093	-0.0683225123617641	-0.029462704910325873	0.011163243149740328	-0.04972377012079259	-0.11984711066036571	-0.037078083576048665	-0.12867164091724073	-0.15760724165808404	-0.00698197792531708	-0.07108103333547694	-0.036639391072554754	0.14326835326440324	-0.029543321674176313	0.014381475865698505	0.07636032537095025	-0.318960165675518	-0.008640396054927833	0.030568843152231438	0.008939589330192592	0.04689359360216813	-0.08344031189157239	-0.10652743454426333	0.00024709637554559097	-0.024828512321635653	0.06672480314203749	-0.04016498413925301	0.15739129352840447	-0.05172254840916935	-0.07970369224922068	-0.05569717097217075	-0.0789986899455234	0.0036449812681481845
patient_167	0.05112092015940846	0.021016657630116106	0.1630907273672937	-0.03415475844096793	-0.014615155314917937	-0.03862610374291581	0.13593213268324583	0.03947709394715722	0.0940338995193658	0.16155826604421555	-0.02632560233032537	0.009913302943582874	0.03582410411975846	-0.01059204653090886	0.03548277561673768	0.08529430943878222	-0.005336231078904254	0.3824739622437633	0.003844426430490037	-0.014647147498623838	-0.03587216327243583	-0.016739094426567756	-0.06310885656350258	0.3098357626691339	-0.012801200126450876	0.014050377260984997	0.041647553059620895	0.21620155796175924	0.06205915342157486	-0.07571836027337783	-0.04439558257125076	-0.05187085394130124	-0.01608732593783794	-0.00297669823037396
patient_168	-0.025773216556958207	0.003471313275152218	-0.028401459332706516	-0.025156896774716487	0.06347322543487813	-0.03441736676618008	-0.09474092565721376	0.026181511205664233	0.04822233398301747	-0.020926250296730863	0.35619502615768966	0.02475275692790145	0.005042086919435158	-0.027666736133090217	-0.02667218080400183	-0.05045471361635915	-0.03560710162474154	0.19393864894715868	-0.006607618098333025	0.05700164480231943	-0.01629181446415353	-0.03425478656798821	-0.07406919278227518	0.19829780789463114	-0.04405280300274522	0.020875336902432554	0.0061744610863235395	0.14398906188820682	-0.04251737351898375	-0.08998541286534235	-0.07530230128541258	0.5174444474148993	-0.019706339748501958	0.07472240756298552
patient_169	-0.03882582498419929	-0.06455154990695008	-0.08627767555156889	0.00727335954125797	-0.016290021427718945	0.008186260185754898	-0.13493925319269906	0.0018841708067135665	0.0398490332369119	-0.16711582481807297	-0.08121693305629854	-0.01542910301899125	-0.04581152315012121	0.04192175957121323	-0.08592055192076348	-0.17305007874589967	-0.02829012695357869	0.7464222116319739	0.011511293212610643	-0.014773699164159675	-0.01145304511490842	-0.022878270096609775	-0.10891250740037468	-0.07420081518472993	-0.005205044348214331	0.01328133206899468	-0.06475712579095133	-0.06255123301056882	0.07819126755521952	0.09093910053341289	0.1489220600763925	-0.02734298955587109	-0.029794990666259312	-0.00445110955539654
patient_170	0.024812336340669233	-0.00554360317300828	0.19303610965005952	0.04323465255773797	-0.07303339621462968	-0.03669567731733167	-0.12393077812079895	0.015236466561864554	0.080655804796496	0.04467956034598807	0.033495475491343046	0.21972994291508477	-0.059319214411767233	0.015730601344148033	0.018824866259207172	-0.16657471397594814	-0.02662032878428615	0.1497441128251096	0.009019391737787657	-0.03252426206531009	-0.07848226899814975	-0.029495862640822268	-0.09686717665332845	-0.08871124609906167	0.000897967411721796	0.03669990642439367	-0.007292401905596689	0.029831875797836846	-0.0883440311327539	-0.017612426739440794	-0.061869835355464156	-0.003548030072732843	0.02539650568442893	-0.013452701325002571
patient_172	0.08471178548081597	-0.0012590405228925317	0.04053975387586708	-0.03741848059191985	-0.10689252156629553	-0.041726150633670335	0.1482538319585186	0.02626469955780872	0.10297516101084198	0.5580957346099088	-0.006895355157808596	-0.08801582960214165	0.03836066466338408	-0.06324538963925833	0.022306198745341108	-0.08296948858154814	0.10356237950997899	0.2117064654078083	-0.018577107718389343	-0.06367361218822243	-0.0232527825395419	0.07392051152004882	-0.0887817326647882	0.28128823163524297	0.0004130158433363061	-0.050249916576108014	-0.043946455829733104	-0.027451532176562984	0.08986868871872768	0.016703166206222222	-0.10343512380169771	0.5685683769030297	-0.018397313434605073	0.08730215201907435
patient_174	-0.009615230473888858	-0.010219722774159256	-0.03366082473477094	0.008108564305896302	-0.01920361982648713	-0.0354626906675551	-0.0929193609836362	0.028624106107294295	0.08342878474654998	-0.06076039459780772	0.28621605973767483	0.02039052160105408	-0.07003042649844733	-0.02205759072156481	0.01812163049591457	-0.05204336257928337	-0.03245070471635511	0.19347387369942295	-0.00043228948476843024	-0.00959243337472935	-0.003391032251244908	0.08205581786882364	0.9483417251154141	-0.1127188452939461	-0.001427617658806245	0.013555454586820124	-0.03224664803024977	0.003959771930338914	0.11959522414528365	0.025271243584213357	0.055957836089472295	-0.054038629133797554	0.002351591718379264	-0.011594220783839055
patient_175	0.0366187205560057	0.617446715905239	0.4047053077458181	0.0532844751733737	0.010446543552809462	0.007035288618452886	0.4145313091646638	0.06533124879516035	-0.0761354031876014	0.7657367078473781	0.34046780244814	0.13417803943082512	0.07865637120659773	-0.02014558878225172	-0.004631209010170582	0.12241455928001922	-0.016876891065309325	-0.1545522592644637	0.02899046244386182	0.033176711960903	-0.007991614148244066	0.013824843248132235	-0.03071185564829923	-0.07292101178640308	-0.010436332464106128	-0.028446747628095282	0.023235199938587702	0.20179141425166539	0.015763391495843465	-0.029433701937379316	-0.04770222782048711	0.023866734334890848	-0.002472001119272093	-0.002277372262762646
patient_179	0.0001403903797343617	-0.055940954406119486	-0.09006557907117765	0.006356787932016668	-0.09020594949100605	-0.00033381157098516745	-0.14157451556854517	-0.055143566339634	0.08458444252097162	-0.16533243836934156	-0.06867060661269053	-0.013503462456155541	-0.0748321553856599	-0.047790067259861714	0.013504460377841103	-0.08795329287982957	-0.03386075035524711	-0.3861304816642457	-0.024728901989845505	-0.04011930820639569	-0.028851897598234384	-0.05189938214208958	-0.0901585626793483	-0.15234467286460693	-0.028948255016959697	-0.012540962917547346	0.021290614372867216	-0.0020249387597210834	-0.07647470826658864	0.02082158365551233	-0.05820521753437184	-0.07707608638447738	-0.02579463020077772	0.0425019162629944
patient_180	-0.013493125837762833	-0.05160013437403111	0.2552540169460191	0.015777292428845083	-0.016494162936692734	0.010307967149150133	-0.08318675610479424	0.06410230614878466	0.0837562339582412	-0.15885162661059327	-0.07692071375503054	-0.004762272891752547	0.06942228710828115	-0.03710652677236489	-0.007642261380924402	-0.11239599620225192	0.06035900145999138	0.4728936248615494	-0.0051191653589300785	0.010517553505325086	-0.00402495371656805	0.02188318516985112	-0.06916075012450103	0.22815998862220396	0.02660822609186603	0.0281422412720323	0.04495687173268765	0.001926301573643453	-0.07355071066384872	-0.06631422077767068	0.038860979073027095	0.009696851168538186	-0.00858766221285947	-0.006894960310913206
patient_184	-0.020787642654817494	-0.03575831070768139	-0.07218840415360059	0.03165350058094637	0.02366934068743133	-0.04316859077357074	-0.12003366805138363	-0.030503804211600993	0.05449907158737381	-0.15144681973148047	-0.06026889525576348	-0.05745732062325362	0.011699429570851292	-0.014628918853571607	-0.04248081665132469	-0.15294769312355494	-0.03273599972170683	0.21074612652174468	0.02255150707715297	-0.004063645173017338	-0.009675808471670305	0.16976716939640052	-0.047203986180069546	-0.12855631093979422	0.005668020831069614	0.06257101571267895	-0.06123250975823513	0.29455734064953715	-0.06802773372123566	-0.05518447572903797	-0.028867817310907075	-0.059030897628447085	0.04510844783171437	-0.005897073423316194
patient_186	0.008502743630568172	-0.05059216363845993	0.025953077421833993	-0.020032377051093925	-0.06907583797300418	-0.043038686316701005	0.2265981699759912	0.05939776826191153	-0.20664871375793703	-0.020950336302978136	-0.05684472815659602	-0.062155578934461324	0.014778653709440169	-0.032592651114666985	0.03670466694702102	0.023179319216077153	-0.04014393389928833	0.15848404135554173	0.005155072120691651	-0.021105381352405153	-0.06334870535742104	0.04118115769731163	-0.08735763751405287	-0.1752576737443865	-0.005854915832709306	-0.03645139801515236	0.11571627938071596	0.020871249126450477	0.15571875553283734	0.16395884316998774	-0.03419489018119743	-0.05797544523513436	-0.00047118797203390614	0.003515239052447362
patient_188	0.020787500628420462	0.0051064104647168965	-0.0122084955633209	0.019789873010316986	0.1697269417758821	-0.01352232049080066	-0.08355262450705318	0.020548401237084755	0.06125871500323447	0.044564170297951705	0.40825043580973724	0.022528746549071856	0.010888262657566315	-0.019277239036722772	-0.059248389080780534	-0.06919295451775714	-0.025275812836508052	0.13717472816335277	0.00703472374635911	0.1378914684824792	0.11644782444470163	0.007781616457567808	-0.011438488177766153	0.28282930721809846	-0.011090196951335335	0.011795526089573597	-0.04267618384113667	-0.005196026546923502	0.04737351903551014	0.03160504155560943	-0.04407221683017438	0.3206078813289539	0.03011508272092272	-0.015759715590490414
patient_189	-0.0017361735615486263	-0.017230197257346168	0.0803564253172833	0.014573368168047243	-0.016231838009745495	-0.030743384968428666	-0.09071671980665787	0.011008609436889838	0.04502972133056327	-0.02168964941966378	-0.06788791300048494	0.07654990290455943	0.023120873317260128	-0.001448506448022929	0.017401940682099052	0.09569871302091666	-0.03988257481131787	0.1955024044031636	0.010671642685156014	-0.04437498486339679	-0.04853748390900389	0.12527649453420955	0.8361599807450962	-0.1525062261329817	-0.010639907935684876	0.024164773242130115	-0.048291078378134455	0.08706460875603123	0.11414203367881358	-0.0691584368307012	-0.1119132363892707	-0.057561893384609826	0.12439572630975557	-0.011568803944929186
patient_191	0.08354482345845843	0.00595658752239775	0.13154207923087508	-0.03502607683799488	-0.03345795678398367	-0.029759004417103486	0.24605247127821248	-0.005533359373734049	-0.12848813803833278	0.13078154696591512	0.06546120053582859	-0.06715546236370903	-0.009756014709160021	-0.045966619475234366	0.00968460710851334	0.170052308004421	-0.0074693416533399585	-0.16750720530359534	-0.009176441444767177	0.006635174525793945	0.03548139745360656	-0.03998923021144065	0.007303763367196526	0.034998529662453294	0.003825459397612968	-0.03591353009932648	0.089903673287825	0.048699479818700216	0.14377725992764578	-0.04200764500246687	-0.015741428110159682	-0.03797532155438534	0.024867302873164784	0.014013808639023325
patient_193	-0.036707590213378355	0.0016539012438221258	0.05855018277200871	-0.027064407201363293	0.06923697472638948	-0.02348024454912881	0.044347639092936875	0.02627374476703448	0.07617767442776935	0.034254951332601834	-0.07132615066112188	-0.05109632160385699	0.05785945898856161	-0.06366798447449717	0.019403284431128823	-0.11085895962083546	0.06271713750546355	0.19827220307589433	0.01743361974498885	-0.00956610329287988	0.04669769209781162	-0.03735684124115136	-0.07887977505997555	0.25945746261474967	-0.008673530023816158	0.011649711747808624	0.013966238374678017	-0.006401677411677353	-0.02286125042482253	-0.0805675342983253	-0.09700316019516847	0.9172262738133584	0.047163954980045976	-0.01594437026673963
patient_194	-0.008313349416533715	-0.005017562596201754	-0.028405964386243966	-0.02305870491390319	-0.017872369540240757	-0.03539203641677616	-0.10562907151138345	-0.023147432005117815	0.10198828124491861	-0.032234985147069094	-0.07410337405867397	-0.06662455985806993	0.000675963010405287	-0.008943280709132412	0.024247155843821543	0.01828488860027537	0.008953710908045996	0.24001440331448684	0.008794248475374541	-0.019489368219540386	-0.0056918050865525285	0.09585645881849451	-0.004358545225001535	-0.08413732166369364	-0.0006641143379459538	-0.010012227131763494	0.011678248887263234	0.29028799677147016	-0.005790016830458249	-0.029753185288756038	-0.04292617771478157	-0.009163806471900616	-0.017452720957060932	-0.014314156179865263
patient_195	-0.004882780050148038	0.019559398465078592	0.03253174497285012	-0.028232792915347783	0.0217393371922862	-0.017959178937892024	0.028139555255587586	-0.028722143953990503	0.05962607402706406	-0.1273428223886942	0.06380486577472037	0.4822666480295447	-0.04452172104263849	0.07817616051601244	0.038137181716651154	0.11664554420301874	-0.0028979012141050232	0.18794202901685317	-0.019986214773746777	0.12454906221154113	0.004150321803338388	0.01683063138322191	-0.08268551117536076	-0.12188936826911898	0.10498602581034194	-0.003516213902439545	0.019762417337679142	-0.04316583421775659	-0.05921047116559617	0.17709330212412408	0.20148247711274622	-0.054109539674719584	0.07109376046888519	-0.00827560346312231
patient_196	0.011040564507288795	0.10812918735478645	0.00885287032764256	-0.00302270770340074	-0.02487916413570163	0.010775684393298107	0.13406840275721715	0.01992911939378071	0.0930802493540134	0.14767128831621346	-0.06800079863601609	-0.013917053887639223	0.023652111196472744	-0.05143232111391851	0.01881570594923728	-0.021163705806476748	-0.0060485800795903565	0.18192776804610628	-0.014487133877708345	-0.018933130860228412	-0.07684209287216615	-0.0605157139933663	-0.09300767775152714	-0.16828892871976653	-0.015713583346283297	-0.007397057124690194	-0.04471114514930861	0.24180147268948904	0.07758315068475694	-0.03215536237605313	0.14649257551772338	-0.05938782793194295	0.10924771122498467	-0.013755628601836085
patient_197	-0.015755245432430762	-0.06316718213075335	-0.06855311114632168	-0.02048704147875506	-0.01365215933362953	-0.0538434444084344	-0.11890323700956643	-0.014618861793720628	0.06559121427695676	-0.17689734928819398	-0.08300831787481558	-0.08991709109758302	0.02987090849266451	-0.01250656910151835	0.02376426593186459	-0.14279944856045285	-0.04109475961078405	-0.22565309714983797	-0.002137642472167049	-0.03618945882706625	-0.05019897527234246	-0.047553363521807286	-0.09738781199837282	-0.12914584852619307	-0.018584005617231492	0.03063861996132378	-0.06319047934039203	-0.05594920355848832	-0.07826972082163387	-0.060621805482702774	-0.02767222981871858	-0.07144485776257374	-0.0890652872926664	-0.011371606357956011
patient_198	-0.037054618163484286	-0.056033544454484135	-0.005241937227309057	-0.025636488661226146	-0.0026049539168500934	0.007448424570493738	-0.1324068128851659	-0.014366476637039417	-0.1661197708530609	-0.1520710440792067	-0.06817930196209723	0.07702823528190228	-0.05261684463871201	0.0055654796902445324	0.01708422238374116	-0.023569965735071245	-0.011738040257671632	-0.2883207011743163	-0.019579762900910347	-0.02553528484624442	-0.0034145426375558107	-0.021493152379610893	-0.06607681431739895	0.23638231058010611	-0.0017053754825981154	-0.006628182914434173	-0.018392669721534204	-0.05588874797373369	-0.011113687671808356	-0.06676703489663727	-0.03197187296911642	-0.061266595389798874	-0.013315581560873879	-0.013747877840365656
patient_199	0.016342631418986987	-0.05993193936213854	-0.08286209927183277	-0.03588176078569154	0.050414588876295276	-0.01527025679319978	0.17472554595548556	-0.026811988734194703	0.06685705080045187	-0.13948648466860364	-0.05871977584023711	0.21735049636521128	0.03912652631475341	-0.01783320494898471	0.09212235561827248	0.13110417749860456	0.002954755041121411	0.18991870370895358	-0.01860873355077399	0.010349675766208074	0.06285840268540191	-0.05580306034794836	-0.09280834537521127	0.03214593507524329	-0.013195232192400834	-0.02220332159123392	-0.00011104023615143312	-0.03829857356520038	-0.016304979478047793	-0.046872679266732574	0.13383888534317515	-0.06527811517211059	0.03769184186481279	-0.015361771224495209
patient_201	-0.016049609659216722	-0.03474375836212397	-0.0600430686423259	-0.020759855325756638	-0.013587341313000892	0.0649643448109068	-0.10796472335586695	-0.01805718049050841	0.11077659102783684	-0.1043417727204423	-0.055365761133127626	0.021052149379016706	0.018321286849536475	-0.01274867110547543	-0.06462101654090527	-0.028090075374215644	-0.01799084184252928	0.2729179832049379	0.0035434892919858963	0.0006985280215018339	-0.004634767409097017	-0.027839392726424855	-0.09221736388339304	-0.14647783024214703	-0.011847322023240108	0.03141659008927145	0.049232856903817374	-0.05419714483564368	-0.05771208054564987	-0.05490781823719053	-0.09394858145393585	-0.06203941752800835	0.06206782664451877	-0.0346885391487612
patient_202	-0.02269840468248132	-0.025087644015200184	-0.0671975211377522	0.03622185439596539	0.1067381055780453	0.38248610937035776	-0.10821306382001133	-0.02405882825250153	0.06206776666016468	-0.13774507706640807	-0.061393605412084884	-0.04547841786206326	-0.05548736290494539	0.0876602721795948	0.027553561680776262	-0.11237379419882904	-0.010345474230564155	0.1570069897241525	-0.02021612190159396	0.15471695630703125	0.07305192074037183	-0.02998064020738135	-0.08327445704420447	0.24269619120621638	-0.007200023639730967	-0.02821897048821376	0.0003661155534975989	-0.02200302686042355	-0.05045568824572424	0.16580374054859504	-0.002049379989588259	-0.06466028946787858	0.22712126835749571	0.00964387980060072
patient_204	-0.018903492963142938	-0.04898987426443066	-0.01603017544746056	0.017916760127979273	-0.01427038350224553	-0.012190954508268239	-0.08688061962834155	-0.0387703541588792	0.04621305915842497	-0.14608820991507535	-0.08083957083109806	-0.00941701979992904	0.01687872303269043	-0.07738870544172431	0.024405981392606284	0.10430033000074136	0.00180095227913028	0.19078204229792725	0.020087525006346238	-0.03456602595954553	-0.012520769070741771	-0.0012398528141034546	-0.02910322263867036	-0.14533814690466645	-0.007269212164310557	0.007351230998720002	0.01989853488405756	-0.007909211953834497	0.03870054963228188	0.031673063070587676	0.147985857614564	0.03165237795756617	0.09851011811427046	-0.013592277635273493
patient_207	-0.0013819925072275226	-0.022123205186366075	-0.0438930354587996	0.056798262682517045	0.376382366506476	-0.0381536755386524	-0.10279330441882628	0.029997423209649897	0.04620790143961272	-0.13922498838133823	0.006317723375600076	-0.054698245232137774	-0.06459733477600393	0.14794104121711668	0.018972988943439163	0.03633158998968188	-0.027330649778120403	0.20785631594485948	-0.006915046592089774	0.29220008159910593	0.07912823674455342	-0.03060632679088591	-0.05444802493221943	0.146567010006846	0.11602292767536429	-0.010437303248962762	0.0141263506538136	-0.04527346803888058	-0.06402066382587081	-0.038790914183079624	0.0038221951729488384	0.00495911008484482	0.03541329849313275	0.008646244386803318
patient_208	0.05470371431736822	0.0152579177211783	0.03395682973108514	-0.013281622383778923	-0.009303956817866684	-0.013420943737770481	0.10200690079808657	0.041688705090911646	0.06528385233920508	0.45440263208086207	0.26841431610061844	0.10968272389701672	0.03481956852775124	-0.01603522446955915	0.02945843865757771	0.02030880474631898	0.04364813939024572	-0.02042144487800795	-0.024892627147750087	0.0016736136691204797	-0.0015478466946767277	-0.01490467412882045	0.9058805157667138	0.037234202965581956	-0.026660512582845325	-0.023529879755159744	0.01938119080690725	-0.038195905062937345	0.12543275929914743	0.04256939086030227	0.1262652984719095	0.45165551536441456	0.0635693429586497	-0.0032705707999277135
patient_213	0.024286681188623205	0.002286382887367378	-0.038129108735193595	-0.013313006073309692	-0.021424800981404212	-0.04701256130641645	-0.10961513122831949	0.013010034447873615	0.04599678021843141	0.0030215870055365795	-0.09018632911728312	-0.011730917611008392	0.013684427559170917	-0.018484398464665305	0.01089452489954253	-0.15738896585670498	-0.04202660044188708	0.19491182343252003	-0.004453576421570844	-0.00892828222153372	-0.0038818815668962407	-0.0294482446514765	-0.11360216400103934	-0.09467925645823547	-0.013098364740861295	-0.037160248775818	0.012478425783480794	-0.04775807706479419	0.12154034191568744	-0.019934438597335454	0.1779450636879231	-0.06984543072954778	0.04510257753134216	-0.00290792851280401
patient_214	0.051545788065906664	-0.07140911646185687	-0.052206070105462035	-0.033420112110102644	-0.09351976495654186	-0.010291752080799996	-0.10551116808378082	-0.05431973592944737	0.09539541229614704	-0.011755608245319986	-0.06924592299297029	0.0088774867232831	-0.07478517915826809	-0.004880551508230196	-0.0016940168096241564	-0.01707945174119527	0.010648861135248312	-0.2709745074885326	-0.03225889871947252	-0.01650790335996487	-0.0650260692348479	-0.014724363757016577	-0.10878253594747388	-0.07597663642966374	-0.009421294229698446	-0.03151437264638994	0.07646340124967693	-0.05400537853120301	0.1483119606803128	-0.043876514531941135	0.14589795971222208	-0.0640340901165843	0.018824883906956767	-0.0030605308790394416
patient_216	0.03379292743944778	0.015926830134052425	-0.03578866183616508	-0.012805676816591444	0.003449747347478169	-0.0381216796279693	-0.10177615095404317	0.05816033651345864	0.10894213501277479	-0.13844656887052076	-0.04886867724006923	0.03977543137741462	-0.044378645020318075	0.32752266977863487	-0.05725402660444067	-0.08267216733999704	0.019046130324287872	0.2432174325925956	0.006799902574430979	0.015845670202536258	-0.04121930554383125	-0.01257311140712336	-0.052046003555044115	-0.02232033048535425	0.005227951715545947	0.003195654139068336	0.022847500796893107	0.03171630590288942	-0.0692912304675643	0.056675215434283374	0.01774572565040873	-0.05498629250595505	0.24857951208638057	-0.005194721918819918
patient_217	0.03400428828919044	0.008556023016149415	0.1065001426682841	0.028613299170450746	0.13540342168583538	0.16194156824902275	-0.09668010685335875	0.09612325071201294	0.05124000367793702	0.5016807317703672	0.24042885585835547	-0.07252560586031524	-0.04128803900143849	0.07977278587175121	0.015400474185270279	-0.09547869801470393	-0.025619564538550584	-0.04900054973598886	0.017754078826729247	0.10299609628001738	0.13395081585448554	-0.02139999730978748	-0.011615249703619492	0.3058681196246219	-0.008186451986178062	0.0024356690733715568	0.00786763030970395	0.11509956902221524	-0.06807866370157764	0.11629060278589673	0.18750535947466151	0.06484069727178222	-0.07877392875913496	-0.006042831407029913
patient_218	-0.018480538333304458	-0.002391083990131066	0.09850128424095693	0.05944649340095923	-0.06799856779294794	-0.034011215938059884	-0.09130407001696433	0.0674384511397558	-0.15811390143928047	0.004179383242624061	-0.06221518509434354	-0.048855925721698855	0.009188868193238296	-0.0357751303818623	-0.04771781466337723	-0.013884603263491757	-0.03562189318982675	0.08965067063258267	0.055724281446570066	-0.020458054707265125	-0.04813528349407195	-0.049145723740639545	-0.08489482335257133	-0.15580362316687274	-0.010702768986946314	0.026443911165640065	-0.0155725866591427	-0.04949163171886561	-0.04135398986915467	-0.05652037972036826	-0.09795362427574789	-0.061180944751840334	0.07762352917357224	-0.005313579066021923
patient_220	-0.01403010518867068	-0.06512577556594118	-0.08621990014522993	-0.035434685638556736	-0.01684445895541945	-0.046705712913092536	-0.15707016294968695	-0.03841695658082978	-0.07822380741105237	-0.16812520734079225	-0.07539578682596947	-0.009566924525135518	0.025961670738039882	-0.011098546074362304	0.015631990626260864	-0.035019159275113475	-0.03343070779043699	0.076190810828994	0.017482033791710254	-0.012806150637369996	-0.02021641140610135	0.052550334337705014	-0.10687009736897425	0.026031127816606086	-0.005379670130081539	0.0031507854755558813	-0.04217462983147482	-0.05341728859421009	-0.09109998295113435	-0.07042897350712128	-0.10291037180957524	-0.039186322118106215	0.1003700336893281	-0.011924003413219144
patient_224	-0.007725975776514698	-0.00790175530627948	-0.05824838234387198	-0.03735784694800501	-0.02039409589038715	0.01725180035210424	-0.11279999747976245	-0.03967384366133502	-0.11979509933971438	-0.04763049186052882	-0.0784994876130625	-0.08093214877024599	-0.020881008044002333	-0.0021445281199268325	0.023683471624639275	0.1765439807904877	0.07123147194493092	-0.35183125430686246	0.09380334887692829	-0.015892273971967356	-0.0057591466427416	-0.051426008027667953	0.013879675198578682	0.03695763949154408	-0.008857674531392344	-0.017689293489539223	0.02872204260201537	0.012649735864950861	-0.07506346004077065	-0.023461031704223582	-0.1029484319501382	-0.05899220649015067	-0.07103395386671767	0.00020695911010254982
patient_227	0.02167516533530992	0.3933114933472058	0.25328536582900285	0.05259304795631241	0.20715495900018333	0.18375271989184955	0.2710141873053781	0.07851235461523387	-0.14740332376473872	0.5294937328738126	0.001754074865151911	0.15884985317044137	0.049179372041889095	0.04568989358023034	0.06568994950965627	0.09154278982614715	-0.018911208060204684	-0.27096906883725647	-0.009765942903077758	-0.013045514564641973	0.1573612901960731	-0.024554955622479738	-0.051885362568323504	0.24836777945437574	-0.015753018168326378	-0.030392000280492572	0.04378401227239912	-0.0054710080515282845	0.059850577709897976	-0.06311285376251209	-0.011853539660060941	-0.04292444881914265	-0.0024529544028548678	-0.00267109633665196
patient_229	-0.009002987155323555	-0.019590371001800746	0.029772885323974027	0.039135679925421524	-0.02842303091512442	-0.04192602447605173	0.06830778338288565	0.025076799940561466	-0.18210756527925054	-0.018239501535199962	-0.07588377149090259	-0.09058334718045323	-0.0707069649931567	-0.018553587167256917	0.06587777466094304	0.08598468725050604	0.07479755711858865	-0.3241254372071115	0.049046501598987886	-0.008538082252293048	0.008029472182790091	0.006270260636888012	-0.051781806452890065	0.25887074836323143	0.016635328593113494	0.041002883257996725	0.03414136438467005	-0.04414122260870063	-0.017853284790886235	-0.029361060916846246	-0.12396854862168462	-0.06289300108161339	0.0033329873396353935	-0.0014724495757754584
patient_230	-0.0131969495294059	-0.058840988126649965	-0.09799893772939522	0.04815968195502798	0.09539457217791013	-0.04828787067393415	0.09692984841100268	-0.031380127748627425	-0.1431856927425319	-0.1733568961570306	-0.04963154649622187	0.016476995477948356	0.01415525949597022	-0.004686079897864755	-0.018951343888007986	-0.0404770882284041	0.06125931731824253	-0.33946585386087913	-0.023901172901430595	0.004693922474274614	0.061965254670080794	-0.031018068314681832	-0.0805839073427817	0.27175790561060603	-0.006514732862587212	0.002183369554993455	0.02587510778251613	-0.00949481745215379	-0.044464933328109746	-0.06188163198058592	-0.09145946274475525	-0.06002097071371538	-0.07627979961761767	-0.004901995466934614
patient_232	-0.03959141737184388	0.00031227402943779424	-0.01930335030550053	-0.033711006633545745	-0.0036485755375567563	-0.025301488237417624	-0.10336922596741402	-0.021416822062136912	0.055188880919610245	-0.0010821156576200563	-0.01985260356446009	-0.034222051613715505	0.0720446819851992	-0.006247859164975012	-0.0015594713903540538	0.09624494880201417	-0.008769895384569324	0.2438245767895407	-0.01156356617463829	-0.0010582707725978733	0.0392367261503298	-0.053244995430977084	-0.09612248818368857	0.005233751101747341	-0.006565999213422742	0.02407721498893086	0.01711624045445748	0.0055827530479287514	-0.04472082802082929	0.035208120267095244	-0.09341439550386099	0.5584684619008551	0.040025123054530196	-0.008215216904928229
patient_233	0.037684902021047864	-0.009540982928234314	-0.0301896601553551	0.06859694087870552	-0.017358438632019312	-0.024458897371203246	-0.1117488144528733	0.0150813406358921	0.06851652598072432	-0.1248032917063324	-0.07207860233078638	0.034477454346589484	0.02773240338926648	0.009848685330077071	-0.033731568974993686	-0.13234129944893064	-0.034387835766189444	0.22658074824775054	0.03129186601820072	-0.03072597047926353	-0.01881327814116627	-0.01617603872612329	-0.09295559543807787	-0.13415967894678082	-0.004446207321308062	0.04685701988406359	-0.053448072336066216	0.039535040006388196	-0.06811563602135318	-0.04617251419931478	-0.1043763446141896	-0.048885247045454314	0.04110879635059044	-0.00753110941574221
patient_236	-0.03786827572819469	-0.009842476398390242	-0.0617448538829005	0.0286412657530428	-0.02773151638686928	-0.0369819776740882	-0.14086003858889284	-0.027351712689842662	0.08697961038642169	-0.1525402882775765	-0.08858818256229803	0.00919074630681267	0.043351109171452566	-0.023291072666439615	-0.0028586066766066415	0.01750566170934939	-0.013608288878515751	0.19988286973350125	0.021735391120573905	-0.026744946258381152	-0.016038231162129463	0.041285879227755146	-0.08106916761687348	-0.024059100160841004	0.003294716070692319	0.04095150865803635	-0.041044247068351074	-0.05352714568525578	-0.0880894082018991	-0.06960128116486193	-0.11378613778084981	-0.06453447597966427	0.04185103314834964	-0.015582933416963403
patient_239	0.01322487208338149	-0.06773033725529765	0.06009778536502838	0.005739504301196547	-0.007185822892485692	-0.010008580962811658	-0.002888927937488481	0.046670486421190524	0.08653435249310344	-0.006462781425604827	-0.06279550042362382	0.13987893847795568	0.03520822262288345	0.0047371310114799866	0.02624489754460462	0.16175167468742138	0.006280199924328433	-0.10159035576604034	0.016148484862891346	-0.006064653977780515	0.04377092098348911	0.10306102453965871	0.0794465217124313	0.27861327142101855	-0.03495964809532294	0.051382799504348646	0.09108905236063063	0.032754227602025024	0.12762832708083535	0.15090425122524395	0.23401362301491813	-0.05649786961904517	0.0008323701444392389	-0.0032120981859531466
patient_241	-0.02672463029970598	-0.04326603078984795	-0.019990705740099608	-0.02867194114121359	-0.005195856612887358	0.0985431332803918	-0.03506001786436488	0.0176538270789647	0.06896618719061513	-0.013273310198309358	-0.014922379902890172	-0.0014392888848381075	0.0391987093393382	-0.012796048808598614	0.017923280653680543	0.18901014329748378	0.00017898508994789778	0.006330390730959998	0.01857927962846381	-0.0028357698667887303	-0.011450498454309684	-0.006905106730795068	-0.07889907027668609	-0.020749876831545225	-0.01204431324822218	0.05049084932083044	-0.03550787840858545	0.11098161339138075	0.06886211799034797	-0.05252933857922106	0.05348502862907027	-0.03873216451634258	-0.006063958710733781	-0.004207899025489549
patient_242	-0.025372320423688564	-0.05807501915001127	-0.07590905909379413	0.036680531479360734	-0.02793472592931155	-0.05292753148072633	-0.0786133870493486	-0.03518851039919591	-0.15607145575504855	-0.15598975178214697	-0.06772755149518409	-0.08221152531153507	0.02585406082450102	-0.011844340160820253	-0.010559821959103783	-0.03620931083994038	-0.01873034255431878	-0.29640791510231296	0.005073383039975018	-0.008248624939891902	-0.01282018043525783	-0.050501561474041765	-0.10622132952328556	-0.04983948528800743	0.013109117927047293	-0.01521564566685055	-0.05401169907116745	-0.01447978912860587	0.015036128902639051	-0.05978543550072184	-0.07269725102954619	-0.07108759836291739	0.018036298547258293	-0.0026150591998017115
patient_246	0.03580978413424601	0.026089100212714326	0.3098569094153161	-0.016496856384261557	-0.06285272832803873	-0.024853963588915343	-0.007888933842296166	0.024396641307968744	-0.18877027470430385	0.08623151415498445	-0.07117602223299348	0.08432040030284776	0.031164805827240606	-0.040125060807110646	-0.051720398389850236	0.06848245278303965	-0.036362504793294725	-0.1769692031287167	-0.01619974010206167	-0.027904754215541464	-0.02462699703987332	0.16312023048597069	0.06739754446313256	-0.1264147251579434	0.01273888910514991	-0.0016843701867305183	0.036070036367948054	-0.03013868585038467	-0.05347864341227452	0.1942722104394502	-0.02339038728834897	-0.0351360365836576	0.0014374047058413936	0.0034920139091336303
patient_249	-0.03509001269416803	-0.06610509054520819	-0.037801703809188944	-0.028678875053770314	0.015695497738521157	-0.014821635310305828	0.08906147694546616	0.006546515849796901	-0.21169373054222318	-0.09609081585861302	-0.03423159230058588	0.03719857191225222	0.04791846393282873	-0.08415529484670356	-0.00893330463082341	0.11766533526927812	-0.03971960806228441	-0.3535782122236269	-0.0077260864651476045	-0.01912254501713183	-0.021874177293636787	0.10565927405618608	-0.09734663583643888	-0.03324561877956319	-0.04414102840093672	0.030074128840055475	-0.057435169958239704	-0.04932245247609794	-0.05830519146309133	-0.05700974523182618	-0.02450831817838535	-0.06548817279530533	-0.005615248867158157	0.0014474308594553296
patient_253	-0.012351421614943157	-0.021932327342160746	-0.06560651962114729	0.019577612586452894	-0.02515352596131082	-0.037466977887063206	0.06316902116263111	-0.024456809469147363	0.04848798646141773	-0.15884747866329346	-0.03406289130843905	-0.015795083085277172	0.02729020274767102	-0.010872430323647335	0.0005221696773274438	-0.18463978436906353	-0.02054900162179504	-0.09560133807570043	0.016054096149407192	-0.007652106105914769	-0.038209379232921836	0.0971614285896476	0.6222952334376877	-0.12436821807706437	0.006421109292981008	-0.019302003168143542	0.0012944353192045322	-0.023420016961164473	-0.06712474836918227	-0.046972128017545606	-0.10411250021774154	-0.061051453403685486	0.006548826177030349	-0.004915999760612821
patient_254	-0.03436074485233886	-0.061344417527602835	0.13294420328027243	0.015874601299371734	-0.03225838153040189	-0.04009258057944898	0.13869755161471586	0.048862531965217795	-0.24899691888702705	-0.008784414795192014	-0.06700639065264696	-0.07044271046248524	0.013924830373170872	0.05836450309309337	-0.012641211313008797	-0.02979906323577042	0.031628265790902096	-0.35037250079067533	-0.021377309400416808	-0.023360577903420988	-0.04347228857021703	-0.05684032621735075	-0.05408699548457376	-0.08777220457322094	0.06248640982537584	0.004042111944945957	0.04407109809268112	-0.03769740106727106	-0.03710234549981215	-0.04898559054531597	-0.07391847330604082	-0.07150386040682823	-0.029607153395910323	-0.0031823832238675486
patient_255	-0.01859535802232011	0.11907834703937015	0.19033288074103347	-0.027509808047425283	-0.037041993615602	0.007359183413323508	0.16734167288261928	0.0025725454599466006	0.07375690770047168	0.12146498478774875	0.027551221267587467	0.021320125168845832	0.08018423117029648	-0.01371697489936368	0.03694019531585439	-0.09720000631858743	-0.008373421273455119	0.3699675641517499	-0.022230090327453145	-0.013059616268987906	-0.007579964696345817	-0.0073980529631322255	-0.06331237535623897	-0.15296746933923522	-0.013019055919394253	-0.030965202367054655	0.007623946260198566	0.005665565560934607	-0.001728593780609977	-0.0012688897370979422	-0.07563047888582243	-0.04313812730152577	0.19872363955669814	-0.013231827140750692
patient_256	0.06041417203100668	0.012399757821051276	-0.03142988808197555	-0.01379441103946328	-0.027811812362403442	-0.009410417230962522	0.13097528227425598	-0.04430501271924426	0.049723049788476734	0.17006908280563196	-0.07267572419319636	0.0055562825811846985	0.041446526613498215	0.0284768187123334	-0.027372104831303715	0.10190158887351405	0.08544977008802473	0.18855886914716444	-0.001161000006409697	-0.0110599065759586	-0.04454082856411968	-0.02872970487000294	-0.08326209684326376	0.17715950201786462	-0.024753438223829298	0.026093110844743708	0.03572034759776328	0.05084127674024417	-0.025439899761999885	-0.02490279223805027	-0.03618125409550165	-0.06659357343189877	0.035814966780469124	0.06785272999211894
patient_257	0.07443605055825478	0.029629098715840355	-0.0376143942377259	-0.03633038428303313	-0.05945388041222633	-0.03402379911362315	-0.09848291494295976	0.10550303369149791	-0.1814703409356263	-0.05100822185100151	-0.08052055680491328	-0.07029181521394676	-0.05120825925821522	-0.004920017657699295	-0.002870874943175108	0.17323200040166914	-0.026945897190463267	-0.3306062111428398	-0.009062844859015196	-0.013234804081034642	-0.014182321634842971	-0.013405679682041462	-0.07952897769246073	-0.0818069383672606	-0.013529182575999367	-0.01649659997032781	-0.029930272767625103	0.02442837475963376	0.10914939140595545	0.031788520642492914	-0.1138923621918336	-0.06630671864552	0.06059627708626211	0.09305096792523296
patient_259	0.029403763916500937	-0.013992811288574252	0.17664944143067104	0.05732226061317216	0.21187106550126128	0.10495865022486509	0.28986060035963246	0.06718388415468242	-0.14600057364436125	0.4605989204271817	-0.028274304816790476	0.08100907292141947	0.04855532404243277	-0.01622755175261296	0.038848599523932194	0.11995482771874863	-0.0391597597557246	-0.19980154117061052	-0.004987610470965159	0.13694230588527737	0.1524755895330795	-0.038096222400939586	-0.06593382088813331	0.08928859195047535	0.07528553644135169	0.024564636357280525	-0.03276127881319209	-0.010981452410943646	0.044781148596326564	-0.07814928272071825	-0.006962628799154717	-0.054145834837649634	0.013782583627153804	4.1001800020081977e-05
patient_260	-0.0007575634257000177	-0.03626615299257169	0.02886548920762452	0.017021074072481875	0.06518072474455514	-0.010000140230504656	0.19896517352322454	0.01582174438047286	-0.21062814433177132	-0.12009528572402008	0.3197281608012051	-0.07840833846506215	0.02407920305223448	-0.015676040907084764	-0.026957922172041383	0.11760826971312724	-0.030797452271660454	0.043994071501761524	-0.0028114329659947312	-0.009561245301806466	-0.06358344725263138	0.06044003544583452	-0.057408903964704015	-0.17814444549142983	-0.05607413510337501	-0.02793707288479552	-0.03117979436775472	-0.01886905595863654	0.10490614190954234	-0.019647661851511893	-0.10730791306388822	0.3495937184688057	-0.01861540258114408	-0.003059256237855744
patient_261	-0.012103145078798895	-0.03111706476710916	-0.0809540706832732	0.007653254569816772	-0.01432552329171616	-0.04616733750308565	0.2193303662899396	-0.008775847670605862	0.06302431442778306	-0.14651688482650582	-0.066549115108474	0.03781730221343574	0.03483693655459854	-0.0021635395223480692	-0.0017971855751566122	0.16428598983018258	0.10457291673114882	-0.06251077679069734	-0.020262853961315982	-0.03298030231497915	-0.06127737232073988	-0.039696135789196084	-0.0957671256570109	-0.18229755444649778	-0.012118374681149301	-0.011668149877787472	0.025148646089082436	-0.041814386882247284	-0.03535431427203361	0.03665508331145143	-0.04101189074782103	-0.0687852714667618	0.029384766517514312	-0.02246915514676147
patient_263	-0.012748514971402995	-0.049119804013720986	-0.023165690329930596	0.022449349126546538	-0.01127940483434818	-0.047595741523192424	-0.09542632522883394	0.05146905278881333	0.08546735112686989	-0.146130058037131	0.5711715018656007	-0.07669764240848102	0.025218087397520846	0.07734737138711363	0.01968148075242471	-0.12601398764413513	-0.027259723518758418	-0.21752220997544647	0.00945771928420545	-0.028411719222126076	0.0009758481109474495	-0.02144869847155171	-0.1003790623897532	-0.13451041505689332	-0.00037773113987393326	-0.00784257967860353	0.026638059034961428	-0.04616846775684931	-0.06417671308651561	0.042539709728273964	-0.09326650249016334	-0.06752562576274418	-0.002673841785727868	-0.012082768446830348
patient_266	0.028017470918520027	0.0240362334288107	0.05048119224868055	-0.03587634610227662	-0.011486578411582021	-0.031166387603186078	0.16599576842239883	-0.020443050742188724	0.10329610265553475	0.22762615130958455	0.45219839270428913	-0.06366047211520101	0.05759890525931379	-0.013590197151286811	-0.008789238810291299	0.11442832946160214	-0.03985351137064935	0.2241239930782142	-0.0037162142971990052	-0.012907650730790303	-0.04939488366706102	0.14890268555283304	-0.07547425034761746	0.30624557289451376	-0.021160545505600377	-0.00998273609447844	-0.04426697720287543	-0.008032408505564683	0.09315791646039147	-0.06786560686600043	-0.0318686363560811	-0.06038100519463072	-0.0014218766298771677	0.0021401146779590034
patient_267	-0.011344378523815654	0.002129262692562891	-0.020262496922924388	-0.031461854676314155	-0.017640409749029928	-0.029154701499829284	-0.09034004067567059	0.05384271862413786	-0.1425519125527479	0.03263309285916088	-0.06257009673424876	0.06653565660215638	0.019529319935980564	0.027194786102809506	0.028645553293358113	-0.055619150585758594	0.0003780805530350904	0.7727741424656223	-0.013562554432588476	0.0041277429387451495	-0.0014579477458235126	-0.0534086307341088	-0.1008899686334694	-0.12999253406196182	0.00302970008690085	-0.013259090389703925	-0.037121122316054696	-0.037350844707211034	-0.07259751606285555	-0.062766997884296	-0.04333435480955357	-0.005359304731445394	-0.008998737488562392	-0.0058322153433770785
patient_269	0.06466546538742526	0.024604461015128296	0.12417005505289266	0.013507728876279665	0.04669912358429268	-0.03965395686550809	0.15588265762283585	0.011878060721041452	0.05098465745367526	0.5448503958588765	-0.026790084906762116	0.15023913268396732	0.06221215792573658	-0.017603662685818696	-0.020158742695313054	0.11754560838600316	0.04935262667735038	0.18347773511851626	-0.020234583895065758	0.06553948582766214	0.1219773762707021	0.0782068693009214	-0.016534013292611675	0.2730070924353769	-0.010094016109595134	-0.006975094359377878	-0.04604329646162679	-0.047486053294157414	-0.005862932504651289	0.05475768343456266	-0.06662493452583468	-0.06718298559049901	0.020709010783170036	0.08923663571915037
patient_271	-0.02854566556001803	-0.003058191046681674	-0.018019592207471232	0.043024171471357	-0.025555465641450347	-0.0486184323268314	0.045809711070894876	-0.0228757684799752	0.06049578669257336	0.02408495137424255	-0.07254160032752466	-0.08172380565654375	0.012679361165823062	-0.026558429377735275	-0.005444972070375387	-0.1475374773654929	0.06149918383444818	-0.2598238795979486	0.015300418805298208	-0.023086992087068835	-0.00991416630760179	-0.029272639820065414	-0.09238627076294291	0.26470785904268945	-0.00981325793659397	-0.009159941940633147	0.0301602257160543	-0.01136040552555411	-0.05797620365772436	-0.026196152853872043	-0.10460995773277144	-0.06645660503779614	0.053297502410787054	-0.007107108285695567
patient_272	0.007496203491394538	-0.006035951761607721	-0.03642427579711102	-0.0042975565552600455	-0.022992847101483038	-0.052359449821803586	0.16336931737288551	-0.04949706404759601	-0.22378902433543238	0.013694574254663099	-0.07937065111272958	0.017500015913818303	0.02735474877804976	-0.012736346089473816	0.009292506795875179	0.10448126955389807	-0.05060972605132781	0.13540078346540868	-0.01768551738354432	-0.009924815122142272	0.03291786147831637	-0.028903354662014248	-0.09488467262199496	0.09904961184136159	-0.00753353108665532	-0.010345417204304673	0.045469640569519985	-0.045414304222457694	-0.052351670787588435	0.08686959387621976	0.09486792487374371	-0.0786410987498957	-0.035541643438524576	-0.013561418612576544
patient_273	0.03659011409211796	0.01444290131130929	0.28890836391700064	-0.027684632353844427	-0.006980782453168516	0.08677435853410592	0.15546211640489582	0.023231886056573243	0.05136030829146009	0.5539645300522437	0.32072357210455565	-0.05114437864061833	0.0010199543238265584	0.00900265165359402	0.020542216883623926	-0.10176582609462188	-0.018945267145368413	0.4369072831195904	-0.010766972218706088	0.001976263066407369	0.05665683647118239	-0.026312406383699485	-0.08544431755675447	0.28955489774579435	0.0571955946500469	-0.012188009376717704	0.0002347813786462101	-0.006574773859194828	-0.042536678193917384	0.05843161617555914	-0.07260780770775382	0.0003062778223015865	-0.008822770253005562	-0.018541879959031206
patient_278	-0.0017927830176959528	-0.01173864720361986	-0.05105920045553139	0.02766420304039853	-0.002906136389093829	0.028966045370915818	-0.12318276882051289	-0.03802941333502898	-0.10959038667822893	-0.10175933674499259	-0.030517832118921985	0.0776252342295443	-0.03154208245832752	0.12219486403939392	-0.04139915507928532	-0.01846084494462925	-0.025832079281856955	0.24729747472036426	-0.01665022814791245	-0.03547397469693743	-0.011043558468737107	0.0195607487958095	-0.03597191815016659	0.3832616224177114	-0.012908735427351967	0.040901721832736895	0.010502377214440441	-0.041442348263767845	-0.09425110881302691	-0.027693677583169447	0.28167544857705584	0.02273286001071804	-0.0007519265359645455	-0.004790600648661082
patient_279	-0.021478822739043245	-0.012326625678527737	-0.04129218955646073	0.00564447702939178	-0.019017162456887938	-0.031910182062360994	0.05375058543927071	0.0020180870629449106	-0.057465129187478974	-0.02877958366546403	-0.026416320300064963	-0.007107039742504417	0.025349682778775487	-0.01094654952427921	0.06930793631910968	-0.08330301026707489	-0.035183239865555015	1.18398423844246	-0.00921269205651969	0.009239203025644365	-0.00966926376460504	-0.038694601280519283	0.029158031288090046	-0.14867936940752424	-0.00023848517959109802	-0.012791677358578906	0.017159457825504203	0.03586927815170039	-0.06936239633315826	-0.06284033780466888	-0.06293349871501007	-0.05703202955083864	0.016346898072237822	-0.010685497081502215
patient_281	-0.026273083954546465	0.006452894544611752	-0.06847888663145348	-0.018660185345556583	-0.06323706675451218	-0.01840511536181629	-0.06201742119060228	-0.02827983301085157	0.09570471965185331	-0.15197531287126784	-0.07097753114812241	-0.07952207514718398	-0.07198531424238835	-0.027887645808640213	-0.002123629981725399	-0.1378072026137357	-0.018586775586834813	-0.3093822847169113	-0.025132884377642224	-0.026672045625850196	-0.05429630043120044	-0.019281581969657915	-0.08908542771678858	-0.057461957827588374	0.11997617570678008	-0.012092764798602586	0.06974036428240307	-0.04427752597423447	0.047696998981149576	-0.019340346729730194	0.06916135929784344	-0.06756657311797282	0.04090158543976331	-0.002219594725714781
patient_282	-0.010635599279179892	-0.008246193990887133	-0.005294387928039002	-0.002216515943221279	-0.030679640498478912	-0.04935290177020843	0.0599986779279274	-0.02001182556079951	0.06079678212086364	-0.06742595215262567	-0.0687321688592387	-0.07661280453600229	0.024855120036753654	0.09207117159672494	-0.033605323579977135	-0.10571330314563707	-0.010228767678686211	0.2042218840827816	-0.010125852736904006	-0.0603377471753492	-0.01507654686429308	-0.025061730878673198	-0.10705799524067279	0.28065728694051545	-0.0039420251377919515	-0.009036385976028854	0.014598120398690184	-0.04396783587462396	-0.059256190177823055	-0.09094913289054996	-0.06613023480212105	-0.06827451980088099	0.02665776846799931	-0.016694138939833698
patient_288	-0.009638295157013558	-0.059131091178752274	-0.08619888988490323	0.03182560357347603	0.21319385862231474	-0.020890405895936884	-0.04351802431007419	-0.030405224213728536	0.056774779623217766	-0.12878197048588297	-0.06181742714522304	-0.07810626683126232	0.02615665088906674	-0.012368405764182298	0.015806907648323317	0.12817620498024979	0.04043299995849456	-0.21253795959049795	-0.003174632146077773	0.14379639849459525	0.16883030051379333	-0.0484720254867031	-0.08841223336158453	0.21852168961614332	0.09781197212359538	-0.026872504785441394	0.0010879416571124337	-0.02548626627219134	-0.014429451753553126	-0.036971538534458954	-0.07528086013229542	-0.06302969915277273	0.02694387613454403	-0.004360615858174096
