# Supplementary material for: Integration of clinical, pathological, radiological, and transcriptomic data improves prediction for first-line immunotherapy outcome in metastatic non-small cell lung cancer
Source: Nat Commun. 2025 Jan 12;16:614. doi: 10.1038/s41467-025-55847-5 (PMC11725576; doi:10.1038/s41467-025-55847-5)
Supplement: Supplementary file 4 — Source Data [file 41467_2025_55847_MOESM4_ESM.zip › Source Data/source_data/unimodal_shapvalues/shap_features_correlations/clinical_signs_os.csv]

	XGboost	LR	RF	Cox
sex	1.0	1.0	1.0	1.0
age	1.0	1.0	1.0	1.0
height	-1.0	1.0	-1.0	-1.0
weight	-1.0	-1.0	-1.0	-1.0
bmi	1.0	-1.0	-1.0	1.0
ecog_0	-1.0	-1.0	-1.0	1.0
ecog_1	1.0	-1.0	1.0	1.0
ecog_2	1.0	1.0	1.0	1.0
ecog_3		1.0	-1.0	-1.0
ecog_4				1.0
smoking_never	-1.0	-1.0	-1.0	-1.0
smoking_past	1.0	1.0	-1.0	-1.0
smoking_current	1.0	1.0	1.0	1.0
pack_years	-1.0	-1.0	-1.0	1.0
lymphocytes	1.0	1.0	-1.0	1.0
neutrophils	1.0	1.0	1.0	1.0
neutrophils/lymphocytes	1.0	1.0	1.0	1.0
asat	1.0	1.0	1.0	1.0
albumin	-1.0	-1.0	-1.0	-1.0
ldh	1.0	1.0	1.0	1.0
lung_surgery	1.0	1.0	1.0	1.0
n_preceding_cancers	1.0	-1.0	1.0	1.0
egfr	-1.0	1.0	-1.0	-1.0
kras	1.0	1.0	1.0	1.0
erbb2		1.0	1.0	1.0
braf	1.0	-1.0	-1.0	-1.0
ros1
met	-1.0	-1.0	1.0	1.0
alk		1.0		-1.0
other_mutations	-1.0	-1.0	-1.0	-1.0
histo_adeno	-1.0	-1.0	-1.0	-1.0
histo_squamous	1.0	-1.0	1.0	1.0
histo_other-nsclc	1.0	1.0	1.0	-1.0
histo_others	-1.0	-1.0	1.0	1.0
pdl1	-1.0	-1.0	-1.0	-1.0
pdl1_tps	-1.0	-1.0	-1.0	-1.0
tils	-1.0	1.0	-1.0	-1.0
meta_brain	-1.0	-1.0	-1.0	-1.0
chemotherapy	-1.0	-1.0	-1.0	-1.0
