# Supplementary material for: Integration of clinical, pathological, radiological, and transcriptomic data improves prediction for first-line immunotherapy outcome in metastatic non-small cell lung cancer
Source: Nat Commun. 2025 Jan 12;16:614. doi: 10.1038/s41467-025-55847-5 (PMC11725576; doi:10.1038/s41467-025-55847-5)
Supplement: Supplementary file 4 — Source Data [file 41467_2025_55847_MOESM4_ESM.zip › Source Data/source_data/unimodal_shapvalues/shap_features_correlations/pathomics_signs_os.csv]

	XGboost	LR	RF	Cox
{whole-tissue}_{neoplastic/inflammatory}	1.0	1.0	1.0	1.0
{whole-tissue}_{neoplastic/connective}	1.0	-1.0	-1.0	-1.0
{whole-tissue}_{neoplastic/dead}	-1.0	1.0	-1.0	-1.0
{whole-tissue}_{neoplastic/epithelial}	1.0	-1.0	-1.0	-1.0
{whole-tissue}_{neoplastic/tissue-no-class}	1.0	-1.0	-1.0	1.0
{whole-tissue}_{inflammatory/connective}	-1.0	-1.0	-1.0	-1.0
{whole-tissue}_{inflammatory/dead}	-1.0	-1.0	-1.0	-1.0
{whole-tissue}_{inflammatory/epithelial}	-1.0	1.0	-1.0	-1.0
{whole-tissue}_{inflammatory/tissue-no-class}	-1.0	-1.0	-1.0	-1.0
{whole-tissue}_{connective/dead}	-1.0	-1.0	-1.0	1.0
{whole-tissue}_{connective/epithelial}	1.0	1.0	-1.0	1.0
{whole-tissue}_{connective/tissue-no-class}	1.0	1.0	1.0	-1.0
{whole-tissue}_{dead/epithelial}	1.0	1.0	-1.0	1.0
{whole-tissue}_{dead/tissue-no-class}	-1.0	-1.0	-1.0	-1.0
{whole-tissue}_{epithelial/tissue-no-class}	-1.0	-1.0	1.0	1.0
{whole-tissue}_{inflammatory}	-1.0	-1.0	-1.0	-1.0
{whole-tissue}_{epithelial}	-1.0	1.0	1.0	1.0
{whole-tissue}_{tissue-no-class/invasive-tumor}	-1.0	1.0	-1.0	-1.0
{whole-tissue}_{tissue-no-class/tumor-associated-stroma}	-1.0	1.0	-1.0	-1.0
{whole-tissue}_{tissue-no-class/necrosis-not-in-situ}	-1.0	-1.0	-1.0	-1.0
{whole-tissue}_{tissue-no-class/inflamed-stroma}	1.0	1.0	1.0	1.0
{whole-tissue}_{invasive-tumor/tumor-associated-stroma}	1.0	1.0	-1.0	1.0
{whole-tissue}_{invasive-tumor/necrosis-not-in-situ}	-1.0	-1.0	1.0	-1.0
{whole-tissue}_{invasive-tumor/inflamed-stroma}	1.0	-1.0	1.0	-1.0
{whole-tissue}_{tumor-associated-stroma/necrosis-not-in-situ}	1.0	1.0	1.0	1.0
{whole-tissue}_{necrosis-not-in-situ/inflamed-stroma}	1.0	-1.0	1.0	-1.0
{whole-tissue}_{tissue-no-class}	-1.0	-1.0	-1.0	1.0
{tumor-core}_{neoplastic/inflammatory}	1.0	1.0	1.0	1.0
{tumor-core}_{neoplastic/connective}	1.0	1.0	1.0	1.0
{tumor-core}_{neoplastic/epithelial}	-1.0	-1.0	-1.0	1.0
{tumor-core}_{neoplastic/tissue-no-class}	-1.0	1.0	1.0	-1.0
{tumor-core}_{inflammatory/epithelial}	-1.0	-1.0	-1.0	-1.0
{tumor-core}_{inflammatory/tissue-no-class}	-1.0	-1.0	-1.0	1.0
{tumor-core}_{connective/epithelial}	-1.0	-1.0	-1.0	-1.0
{tumor-core}_{connective/tissue-no-class}	1.0	1.0	1.0	-1.0
{tumor-core}_{dead/epithelial}	-1.0	-1.0	-1.0	-1.0
{tumor-border-50um}_{necrosis-not-in-situ}	1.0	1.0	-1.0	-1.0
{tumor-stroma}_{dead}	-1.0	-1.0	-1.0	-1.0
{tumor-stroma}_{neoplastic/inflammatory}	-1.0	-1.0	-1.0	-1.0
{tumor-stroma}_{neoplastic/connective}	-1.0	-1.0	-1.0	-1.0
{tumor-stroma}_{neoplastic/dead}	-1.0	1.0	-1.0	1.0
{tumor-stroma}_{neoplastic/epithelial}	-1.0	-1.0	-1.0	1.0
{tumor-stroma}_{neoplastic/tissue-no-class}	-1.0	-1.0	1.0	-1.0
{tumor-stroma}_{inflammatory/connective}	-1.0	1.0	1.0	1.0
{tumor-stroma}_{inflammatory/dead}	1.0	1.0	1.0	1.0
{tumor-stroma}_{inflammatory/epithelial}	1.0	1.0	1.0	-1.0
{tumor-stroma}_{inflammatory/tissue-no-class}	1.0	1.0	1.0	1.0
{tumor-stroma}_{connective/dead}	1.0	1.0	-1.0	-1.0
{tumor-stroma}_{connective/epithelial}	1.0	1.0	1.0	-1.0
{tumor-stroma}_{dead/epithelial}	1.0	1.0	1.0	1.0
{tumor-stroma}_{epithelial/tissue-no-class}	-1.0	-1.0	1.0	-1.0
{necrosis}_{connective/tissue-no-class}	1.0	1.0	1.0	1.0
{inflammatory}_{neoplastic/inflammatory}	1.0	1.0	1.0	1.0
{inflammatory}_{neoplastic/connective}	1.0	1.0	1.0	1.0
{inflammatory}_{neoplastic/dead}	1.0	1.0	-1.0	1.0
{inflammatory}_{neoplastic/epithelial}	1.0	-1.0	1.0	-1.0
{inflammatory}_{neoplastic/tissue-no-class}	1.0	1.0	-1.0	1.0
{inflammatory}_{inflammatory/connective}	1.0	1.0	1.0	1.0
{inflammatory}_{inflammatory/dead}	-1.0	-1.0	-1.0	-1.0
{inflammatory}_{inflammatory/epithelial}	-1.0	-1.0	1.0	-1.0
{inflammatory}_{inflammatory/tissue-no-class}	1.0	1.0	-1.0	-1.0
{inflammatory}_{connective/dead}	-1.0	-1.0	-1.0	1.0
{inflammatory}_{connective/epithelial}	-1.0	1.0	-1.0	1.0
{inflammatory}_{connective/tissue-no-class}	-1.0	-1.0	-1.0	-1.0
{inflammatory}_{dead/epithelial}	-1.0	1.0	1.0	-1.0
{inflammatory}_{dead/tissue-no-class}	1.0	1.0	1.0	1.0
{inflammatory}_{epithelial/tissue-no-class}	1.0	-1.0	1.0	1.0
{inflammatory}_{neoplastic}	-1.0	1.0	-1.0	-1.0
{tumor}_{spread-normalized}	-1.0	1.0	-1.0	1.0
{tumor}_{nests}_{perimeter}_{p25}	1.0	-1.0	1.0	-1.0
{tumor}_{nests}_{perimeter}_{p50}	1.0	1.0	1.0	1.0
{tumor}_{nests}_{perimeter}_{mean}	-1.0	1.0	-1.0	1.0
{tumor}_{nests}_{eccentricity}_{mean}	1.0	1.0	1.0	-1.0
{tumor}_{nests}_{solidity}_{mean}	-1.0	-1.0	-1.0	1.0
{tumor}_{nests}_{eccentricity}_{1-largest}	1.0	1.0	1.0	1.0
{tumor}_{nests}_{solidity}_{1-largest}	-1.0	-1.0	1.0	1.0
{tumor}_{nests}_{perimeter/area}_{1-largest}	1.0	1.0	1.0	1.0
{tumor}_{nests}_{eccentricity}_{5-largest}	-1.0	1.0	-1.0	-1.0
{tumor}_{nests}_{solidity}_{5-largest}	-1.0	-1.0	-1.0	-1.0
{tumor}_{nests}_{perimeter/area}_{5-largest}	1.0	1.0	1.0	1.0
{tumor}_{nests}_{eccentricity}_{20-largest}	1.0	1.0	1.0	1.0
{tumor}_{nests}_{solidity}_{20-largest}	1.0	1.0	-1.0	1.0
{tumor}_{convex-area}_{global}	-1.0	-1.0	1.0	1.0
{tumor}_{eccentricity}_{global}	-1.0	-1.0	-1.0	-1.0
{tumor}_{major-axis-length}_{global}	-1.0	-1.0	-1.0	1.0
{tumor}_{minor-axis-length}_{global}	1.0	1.0	1.0	-1.0
{tumor-stroma}_{spread-normalized}	1.0	1.0	1.0	1.0
{tumor-stroma}_{spread}		1.0	1.0	1.0
{tumor-stroma}_{nests}_{perimeter}_{p50}	-1.0	-1.0	1.0	-1.0
{tumor-stroma}_{nests}_{perimeter}_{mean}	-1.0	1.0	-1.0	1.0
{tumor-stroma}_{nests}_{eccentricity}_{mean}	-1.0	-1.0	1.0	-1.0
{tumor-stroma}_{nests}_{eccentricity}_{1-largest}	1.0	1.0	1.0	-1.0
{tumor-stroma}_{nests}_{solidity}_{1-largest}	-1.0	-1.0	-1.0	1.0
{tumor-stroma}_{nests}_{perimeter/area}_{1-largest}	1.0	1.0	1.0	1.0
{tumor-stroma}_{nests}_{eccentricity}_{5-largest}	1.0	1.0	1.0	1.0
{tumor-stroma}_{nests}_{solidity}_{5-largest}	-1.0	-1.0	-1.0	-1.0
{tumor-stroma}_{nests}_{perimeter/area}_{5-largest}	1.0	1.0	1.0	-1.0
{tumor-stroma}_{nests}_{eccentricity}_{20-largest}	-1.0	-1.0	-1.0	1.0
{tumor-stroma}_{extent}_{global}	-1.0	-1.0	1.0	-1.0
{necrosis}_{spread-normalized}	1.0	1.0	1.0	1.0
{necrosis}_{nests}_{count}	1.0	1.0	1.0	1.0
{necrosis}_{nests}_{perimeter}_{p25}	1.0	1.0	1.0	1.0
{necrosis}_{nests}_{perimeter}_{p50}	-1.0	-1.0	-1.0	-1.0
{necrosis}_{nests}_{perimeter}_{p75}	-1.0	-1.0	-1.0	1.0
{necrosis}_{nests}_{perimeter}_{mean}	-1.0	-1.0	-1.0	-1.0
{necrosis}_{nests}_{eccentricity}_{mean}	1.0	1.0	1.0	1.0
{necrosis}_{nests}_{solidity}_{mean}	1.0	1.0	-1.0	-1.0
{necrosis}_{nests}_{perimeter}_{1-largest}	-1.0	-1.0	-1.0	-1.0
{necrosis}_{nests}_{eccentricity}_{1-largest}	-1.0	-1.0	-1.0	-1.0
{necrosis}_{nests}_{solidity}_{1-largest}	1.0	1.0	1.0	1.0
{necrosis}_{nests}_{perimeter/area}_{1-largest}	-1.0	-1.0	1.0	-1.0
{necrosis}_{nests}_{eccentricity}_{5-largest}	-1.0	-1.0	-1.0	-1.0
{necrosis}_{nests}_{solidity}_{5-largest}	-1.0	-1.0	-1.0	1.0
{necrosis}_{nests}_{eccentricity}_{20-largest}	-1.0	1.0	1.0	1.0
{necrosis}_{nests}_{solidity}_{20-largest}	-1.0	-1.0	-1.0	-1.0
{necrosis}_{nests}_{perimeter/area}_{20-largest}	1.0	1.0	1.0	-1.0
{necrosis}_{perimeter/area}_{global}	-1.0	1.0	1.0	1.0
{necrosis}_{extent}_{global}	-1.0	-1.0	-1.0	1.0
{inflammatory}_{spread-normalized}	-1.0	-1.0	-1.0	-1.0
{inflammatory}_{spread}		-1.0	-1.0	-1.0
{inflammatory}_{nests}_{perimeter}_{p25}	-1.0	-1.0	1.0	-1.0
{inflammatory}_{nests}_{perimeter}_{p50}	1.0	-1.0	1.0	-1.0
{inflammatory}_{nests}_{perimeter}_{mean}	-1.0	-1.0	-1.0	-1.0
{inflammatory}_{nests}_{eccentricity}_{mean}	1.0	1.0	1.0	-1.0
{inflammatory}_{nests}_{solidity}_{mean}	-1.0	1.0	1.0	-1.0
{inflammatory}_{nests}_{eccentricity}_{1-largest}	1.0	1.0	1.0	1.0
{inflammatory}_{nests}_{solidity}_{1-largest}	1.0	1.0	-1.0	1.0
{inflammatory}_{nests}_{perimeter/area}_{1-largest}	1.0	-1.0	1.0	1.0
{inflammatory}_{nests}_{perimeter}_{5-largest}	-1.0	-1.0	-1.0	1.0
{inflammatory}_{nests}_{eccentricity}_{5-largest}	1.0	1.0	1.0	1.0
{inflammatory}_{nests}_{solidity}_{5-largest}	1.0	1.0	1.0	1.0
{inflammatory}_{nests}_{perimeter/area}_{5-largest}	1.0	1.0	1.0	1.0
{inflammatory}_{nests}_{eccentricity}_{20-largest}	-1.0	-1.0	-1.0	-1.0
{inflammatory}_{eccentricity}_{global}	-1.0	-1.0	-1.0	-1.0
