# Supplementary material for: Integration of clinical, pathological, radiological, and transcriptomic data improves prediction for first-line immunotherapy outcome in metastatic non-small cell lung cancer
Source: Nat Commun. 2025 Jan 12;16:614. doi: 10.1038/s41467-025-55847-5 (PMC11725576; doi:10.1038/s41467-025-55847-5)
Supplement: Supplementary file 4 — Source Data [file 41467_2025_55847_MOESM4_ESM.zip › Source Data/source_data/unimodal_shapvalues/shap_features_correlations/radiomics_signs_pfs.csv]

	XGboost	LR	RF	Cox
Dmax	1.0	1.0	1.0	1.0
liver_SUVMean	-1.0	-1.0	-1.0	-1.0
spleen_SUVMean	1.0	-1.0	1.0	1.0
TMTV	1.0	1.0	1.0	1.0
Nb invaded organs	1.0	1.0	1.0	1.0
Distance dispersion	1.0	1.0	1.0	1.0
T_TMTV	1.0	1.0	1.0	1.0
N1_TMTV	-1.0	-1.0	1.0	-1.0
N2_TMTV	1.0	1.0	1.0	1.0
N3_TMTV	1.0	1.0	1.0	-1.0
M1a_TMTV	-1.0	-1.0	-1.0	-1.0
M1bc_TMTV	1.0	1.0	1.0	1.0
T_Suvmax_max	-1.0	1.0	1.0	-1.0
N1_Suvmax_max	-1.0	1.0	1.0	1.0
N2_Suvmax_max	-1.0	1.0	-1.0	-1.0
N3_Suvmax_max	1.0	1.0	1.0	1.0
M1a_Suvmax_max	-1.0	1.0	-1.0	1.0
M1bc_Suvmax_max	-1.0	1.0	-1.0	-1.0
T_Suvmax_std	1.0	-1.0	1.0	-1.0
N1_Suvmax_std	-1.0	-1.0	-1.0	-1.0
N2_Suvmax_std	-1.0	-1.0	-1.0	-1.0
N3_Suvmax_std	1.0	-1.0	1.0	-1.0
M1a_Suvmax_std	-1.0	1.0	1.0	-1.0
M1bc_Suvmax_std	-1.0	-1.0	1.0	1.0
T_Suvmax_mean	1.0	1.0	1.0	-1.0
N1_Suvmax_mean	1.0	1.0	1.0	1.0
N2_Suvmax_mean	1.0	1.0	1.0	1.0
N3_Suvmax_mean	1.0	1.0	1.0	1.0
M1a_Suvmax_mean	1.0	-1.0	-1.0	-1.0
M1bc_Suvmax_mean	1.0	1.0	-1.0	-1.0
