# Supplementary material for: Integration of clinical, pathological, radiological, and transcriptomic data improves prediction for first-line immunotherapy outcome in metastatic non-small cell lung cancer
Source: Nat Commun. 2025 Jan 12;16:614. doi: 10.1038/s41467-025-55847-5 (PMC11725576; doi:10.1038/s41467-025-55847-5)
Supplement: Supplementary file 4 — Source Data [file 41467_2025_55847_MOESM4_ESM.zip › Source Data/source_data/unimodal_shapvalues/shap_features_correlations/RNA_signs_pfs.csv]

	XGboost	LR	RF	Cox
B lineage	-1.0	-1.0	-1.0	1.0
CD8 T cells	1.0	-1.0	-1.0	-1.0
Cytotoxic lymphocytes	-1.0	-1.0	-1.0	-1.0
Endothelial cells	-1.0	-1.0	1.0	1.0
Fibroblasts	-1.0	-1.0	-1.0	-1.0
Monocytic lineage	1.0	1.0	1.0	1.0
Myeloid dendritic cells	-1.0	-1.0	-1.0	-1.0
NK cells	-1.0	-1.0	-1.0	-1.0
Neutrophils	1.0	1.0	1.0	-1.0
T cells	-1.0	-1.0	-1.0	-1.0
KRAS	1.0	1.0	1.0	1.0
EGFR	-1.0	1.0	1.0	1.0
CD274	-1.0	-1.0	-1.0	1.0
MET	1.0	-1.0	1.0	-1.0
BRAF	1.0	-1.0	-1.0	-1.0
ROS1	-1.0	-1.0	-1.0	-1.0
ALK	-1.0	1.0	-1.0	-1.0
ERBB2	1.0	1.0	1.0	1.0
ERBB4	1.0	-1.0	1.0	-1.0
DDR2	-1.0	-1.0	-1.0	1.0
FGFR1	-1.0	-1.0	-1.0	1.0
FGFR2	1.0	1.0	1.0	1.0
FGFR3	-1.0	1.0	1.0	1.0
NTRK1	-1.0	-1.0	-1.0	-1.0
NTRK2	-1.0	-1.0	-1.0	-1.0
NTRK3	1.0	1.0	1.0	1.0
LTK	-1.0	-1.0	-1.0	-1.0
RET	1.0	1.0	1.0	1.0
NRG1	1.0	1.0	1.0	-1.0
NRAS	1.0	1.0	1.0	1.0
MAP2K1	1.0	1.0	1.0	-1.0
RIT1	1.0	1.0	1.0	1.0
TMB_RNA	-1.0	-1.0	-1.0	-1.0
