# Supplementary material for: Integration of clinical, pathological, radiological, and transcriptomic data improves prediction for first-line immunotherapy outcome in metastatic non-small cell lung cancer
Source: Nat Commun. 2025 Jan 12;16:614. doi: 10.1038/s41467-025-55847-5 (PMC11725576; doi:10.1038/s41467-025-55847-5)
Supplement: Supplementary file 4 — Source Data [file 41467_2025_55847_MOESM4_ESM.zip › Source Data/source_data/venn_diagram.csv]

Patient index	clinical	radiomics	pathomics	RNA
patient_0	True	False	True	False
patient_1	True	True	True	True
patient_2	True	True	True	True
patient_3	True	True	True	False
patient_4	True	True	True	False
patient_5	True	True	True	True
patient_6	True	True	True	False
patient_7	True	True	True	False
patient_8	True	True	True	False
patient_9	True	True	True	True
patient_10	True	True	True	True
patient_11	True	True	True	False
patient_12	True	True	True	False
patient_13	True	False	True	True
patient_14	True	True	True	False
patient_15	True	False	True	True
patient_16	True	True	True	False
patient_17	True	True	True	True
patient_18	True	False	True	False
patient_19	True	True	True	False
patient_20	True	True	True	False
patient_21	True	True	True	True
patient_22	True	True	True	True
patient_23	True	False	True	False
patient_24	True	True	True	False
patient_25	True	True	True	False
patient_26	True	False	True	True
patient_27	True	True	True	False
patient_28	True	True	True	True
patient_29	True	False	True	False
patient_30	True	True	True	False
patient_31	True	False	True	True
patient_32	True	False	True	True
patient_33	True	True	True	False
patient_34	True	False	True	True
patient_35	True	False	True	False
patient_36	True	True	True	True
patient_37	True	True	True	False
patient_38	True	True	True	True
patient_39	True	False	True	False
patient_40	True	False	True	True
patient_41	True	True	True	True
patient_42	True	False	True	False
patient_43	True	True	True	True
patient_44	True	False	True	False
patient_45	True	False	True	True
patient_46	True	False	True	False
patient_47	True	False	True	False
patient_48	True	True	True	True
patient_49	True	True	True	False
patient_50	True	True	True	True
patient_51	True	True	True	True
patient_52	True	True	True	True
patient_53	True	True	True	False
patient_54	True	True	True	True
patient_55	True	True	True	True
patient_56	True	True	True	True
patient_57	True	True	True	True
patient_58	True	True	True	False
patient_59	True	True	True	True
patient_60	True	True	True	True
patient_61	True	True	True	True
patient_62	True	True	True	True
patient_63	True	False	True	False
patient_64	True	False	True	False
patient_65	True	True	True	True
patient_66	True	True	True	False
patient_67	True	True	True	False
patient_68	True	True	True	False
patient_69	True	True	True	True
patient_70	True	True	True	True
patient_71	True	False	True	True
patient_72	True	True	True	True
patient_73	True	False	True	True
patient_74	True	True	True	False
patient_75	True	True	True	False
patient_76	True	True	True	True
patient_77	True	False	True	False
patient_78	True	True	True	False
patient_79	True	True	True	False
patient_80	True	True	True	False
patient_81	True	True	True	False
patient_82	True	False	True	False
patient_83	True	True	True	True
patient_84	True	True	True	True
patient_85	True	True	True	False
patient_86	True	True	True	True
patient_87	True	False	False	True
patient_88	True	True	True	True
patient_89	True	False	True	False
patient_90	True	True	True	False
patient_91	True	True	True	False
patient_92	True	True	True	False
patient_93	True	True	True	False
patient_94	True	True	True	True
patient_95	True	True	True	False
patient_96	True	True	True	True
patient_97	True	False	True	True
patient_98	True	True	True	False
patient_99	True	True	True	False
patient_100	True	True	True	False
patient_101	True	True	True	True
patient_102	True	True	True	False
patient_103	True	True	True	True
patient_104	True	True	False	True
patient_105	True	True	False	False
patient_106	True	False	True	False
patient_107	True	True	False	True
patient_108	True	True	True	False
patient_109	True	True	True	True
patient_110	True	False	False	True
patient_111	True	False	False	True
patient_112	True	True	True	False
patient_113	True	False	False	False
patient_114	True	True	True	False
patient_115	True	True	False	False
patient_116	True	True	True	True
patient_117	True	True	True	False
patient_118	True	True	True	True
patient_119	True	True	True	False
patient_120	True	True	True	False
patient_121	True	True	True	True
patient_122	True	True	True	False
patient_123	True	False	True	False
patient_124	True	False	True	False
patient_125	True	True	True	True
patient_126	True	True	True	True
patient_127	True	False	True	True
patient_128	True	True	True	False
patient_129	True	True	False	False
patient_130	True	True	True	False
patient_131	True	True	True	False
patient_132	True	True	True	False
patient_133	True	False	True	True
patient_134	True	True	True	False
patient_135	True	False	True	False
patient_136	True	False	True	False
patient_137	True	False	True	False
patient_138	True	True	True	False
patient_139	True	True	True	True
patient_140	True	True	True	True
patient_141	True	True	True	False
patient_142	True	False	True	False
patient_143	True	True	True	False
patient_144	True	True	True	True
patient_145	True	True	True	False
patient_146	True	True	True	False
patient_147	True	False	True	False
patient_148	True	True	True	True
patient_149	True	True	True	False
patient_150	True	True	True	False
patient_151	True	True	True	True
patient_152	True	False	True	False
patient_153	True	True	True	False
patient_154	True	False	True	False
patient_155	True	False	True	True
patient_156	True	True	True	True
patient_157	True	True	False	False
patient_158	True	True	True	False
patient_159	True	False	True	False
patient_160	True	True	True	False
patient_161	True	True	True	False
patient_162	True	True	True	False
patient_163	True	False	False	False
patient_164	True	False	False	False
patient_165	True	False	True	True
patient_166	True	False	True	False
patient_167	True	False	True	True
patient_168	True	False	True	True
patient_169	True	False	False	True
patient_170	True	False	True	True
patient_171	True	True	True	False
patient_172	True	True	True	True
patient_173	True	False	True	False
patient_174	True	True	True	True
patient_175	True	True	True	True
patient_176	True	True	False	False
patient_177	True	True	False	False
patient_178	True	True	False	False
patient_179	True	False	False	True
patient_180	True	True	True	True
patient_181	True	True	False	False
patient_182	True	False	True	False
patient_183	True	False	True	False
patient_184	True	False	False	True
patient_185	True	True	False	False
patient_186	True	True	True	True
patient_187	True	False	False	False
patient_188	True	True	False	True
patient_189	True	True	False	True
patient_190	True	False	True	False
patient_191	True	False	True	True
patient_192	True	False	True	False
patient_193	True	True	False	True
patient_194	True	True	True	True
patient_195	True	True	False	True
patient_196	True	True	True	True
patient_197	True	False	False	True
patient_198	True	True	False	True
patient_199	True	True	True	True
patient_200	True	True	True	False
patient_201	True	True	True	True
patient_202	True	True	True	True
patient_203	True	True	False	False
patient_204	True	True	False	True
patient_205	True	True	False	False
patient_206	True	True	True	False
patient_207	True	True	False	True
patient_208	True	False	False	True
patient_209	True	False	True	False
patient_210	True	True	True	False
patient_211	True	True	False	False
patient_212	True	True	False	False
patient_213	True	False	False	True
patient_214	True	True	False	True
patient_215	True	False	True	False
patient_216	True	False	True	True
patient_217	True	False	False	True
patient_218	True	False	True	True
patient_219	True	True	False	False
patient_220	True	True	True	True
patient_221	True	True	False	False
patient_222	True	True	True	False
patient_223	True	False	True	False
patient_224	True	True	True	True
patient_225	True	True	True	False
patient_226	True	True	True	False
patient_227	True	True	True	True
patient_228	True	False	False	False
patient_229	True	True	True	True
patient_230	True	False	True	True
patient_231	True	True	True	False
patient_232	True	True	False	True
patient_233	True	True	True	True
patient_234	True	False	True	False
patient_235	True	False	True	False
patient_236	True	True	True	True
patient_237	True	True	False	False
patient_238	True	True	False	False
patient_239	True	True	True	True
patient_240	True	True	True	False
patient_241	True	True	True	True
patient_242	True	True	True	True
patient_243	True	True	True	False
patient_244	True	False	False	False
patient_245	True	False	True	False
patient_246	True	True	True	True
patient_247	True	True	True	False
patient_248	True	True	True	False
patient_249	True	True	True	True
patient_250	True	True	True	False
patient_251	True	False	True	False
patient_252	True	True	True	False
patient_253	True	False	True	True
patient_254	True	True	True	True
patient_255	True	True	False	True
patient_256	True	True	True	True
patient_257	True	True	True	True
patient_258	True	True	False	False
patient_259	True	False	True	True
patient_260	True	True	True	True
patient_261	True	False	True	True
patient_262	True	True	True	False
patient_263	True	False	True	True
patient_264	True	True	True	False
patient_265	True	True	True	False
patient_266	True	False	True	True
patient_267	True	False	True	True
patient_268	True	True	True	False
patient_269	True	True	True	True
patient_270	True	False	False	False
patient_271	True	False	True	True
patient_272	True	True	False	True
patient_273	True	False	True	True
patient_274	True	False	True	False
patient_275	True	True	True	False
patient_276	True	True	True	False
patient_277	True	True	False	False
patient_278	True	True	True	True
patient_279	True	True	True	True
patient_280	True	True	True	False
patient_281	True	False	True	True
patient_282	True	True	True	True
patient_283	True	False	False	False
patient_284	True	True	False	False
patient_285	True	False	True	False
patient_286	True	True	False	False
patient_287	True	True	False	False
patient_288	True	True	True	True
patient_289	True	True	False	False
patient_290	True	True	False	False
patient_291	True	False	False	False
patient_292	True	False	False	False
patient_293	True	False	False	False
patient_294	True	False	False	False
patient_295	True	False	False	False
patient_296	True	False	False	False
patient_297	True	False	False	False
patient_298	True	False	False	False
patient_299	True	False	False	False
patient_300	True	False	False	False
patient_301	True	False	False	False
patient_302	True	False	False	False
patient_303	True	False	False	False
patient_304	True	False	False	False
patient_305	True	False	False	False
patient_306	True	False	False	False
patient_307	True	False	False	False
patient_308	True	False	False	False
patient_309	True	False	False	False
patient_310	True	False	False	False
patient_311	True	False	False	False
patient_312	True	False	False	False
patient_313	True	False	False	False
patient_314	True	False	False	False
patient_315	True	False	False	False
patient_316	True	False	False	False
